# Supplementary material for: Signal-noise metrics for RNA binding protein identification reveal broad spectrum protein-RNA interaction frequencies and dynamics
Source: Nat Commun. 2023 Sep 21;14:5868. doi: 10.1038/s41467-023-41284-9 (PMC10514315; doi:10.1038/s41467-023-41284-9)
Supplement: Supplementary file 5 — Supplementary Dataset 1 [file 41467_2023_41284_MOESM5_ESM.xlsx]

## Sheet: WB targets
Supplementary Data 1	WB targets.
All solutions were made in 1X TBST (20.0 mM Tris, 150.0 mM NaCl, 0.1% (w/v) Tween-20 detergent), primary antibody solutions contained an additional 0.02% (m/v) NaN3.
Primary antibody incubation steps for all antibodies were performed overnight (16+ hours) on an orbital rocker at 4 ˚C.
Blocking steps for all antibodies were performed on an orbital rocker at room temperature.
Secondary antibodies were obtained from SeraCare (5450-0010, rabbit; 5450-0011, mouse) and diluted 1:10,000 in 2.5% milk 1X TBST, incubated on an orbital rocker for 1 hour at room temperature.
Four 5 minute washes with 1X TBST on orbital rocker at room temperature were performed following primary and secondary antibody incubation steps.
Target name for correspond to the label in figure panels.
Primary Uniprot ID assigned as described in Methods.
Uniprot IDs, gene names, and protein names are for Homo Sapiens, see Methods for Yeast.
Target	Catalog #, Manufacturer	Blocking conditions	Primary antibody conditions	Antibody type	GO-annotated RBP?	RNase-sensitive?	Uniprot ID	Primary Uniprot ID	Primary gene name	Protein name	RNA-binding domain(s) [count] (Gerstberger, 2014)	Consensus RNA target(s) (Gerstberger, 2014)	Putative RNA target(s) (Gerstberger, 2014)
pAbPC1	A14872, ABclonal	5.0% milk, 1 hour	5.0% milk (1:2,000)	Rabbit polyclonal	Yes	Yes	P11940	P11940	PABPC1	Polyadenylate-binding protein 1 (PABP-1) (Poly(A)-binding protein 1)	RRM [4], PABP [1].	mRNA.	mRNA.
PABPC4	A5948, ABclonal	5.0% milk, 1 hour	5.0% milk (1:2,000)	Rabbit polyclonal	Yes	Yes	Q13310	Q13310	PABPC4	Polyadenylate-binding protein 4 (PABP-4) (Poly(A)-binding protein 4) (Inducible poly(A)-binding protein) (iPABP)	RRM [4], PABP [1].	mRNA.	mRNA.
TIA1	A6237, ABclonal	5.0% milk, 1 hour	5.0% milk (1:2,000)	Rabbit polyclonal	Yes	Yes	P31483	P31483	TIA1	Cytotoxic granule associated RNA binding protein TIA1 (Nucleolysin TIA-1 isoform p40) (TIA-1)	RRM_1 [3].	mRNA.	mRNA.
HuR	Sc-5261, Santa Cruz Biotechnology	0.33% casein, 15 minutes	5.0% milk (1:2,000)	Mouse monoclonal	Yes	Yes	Q15717	Q15717	ELAVL1	ELAV-like protein 1 (Hu-antigen R) (HuR)	RRM_1 [3].	mRNA.	mRNA.
XRN1	A300-443A, Bethyl Laboratories	0.33% casein, 15 minutes	5.0% milk (1:2,000)	Rabbit polyclonal	Yes	Yes	Q8IZH2	Q8IZH2	XRN1	5'-3' exoribonuclease 1	XRN_N [1].	Diverse.	Diverse.
RPL4	Sc-100838, Santa Cruz Biotechnology	0.083% casein, 15 minutes	5.0% milk (1:500)	Mouse monoclonal	Yes	Yes	P36578	P36578	RPL4	60S ribosomal protein L4 (60S ribosomal protein L1) (Large ribosomal subunit protein uL4)	Ribosomal_L4 [1], Ribos_L4_asso_C [1].	rRNA.	rRNA.
RPL8	A10042, ABclonal	5.0% milk, 1 hour	5.0% milk (1:2,000)	Rabbit polyclonal	Yes	Yes	P62917	P62917	RPL8	60S ribosomal protein L8 (Large ribosomal subunit protein uL2)	Ribosomal_L2_C [1], Ribosomal_L2 [1].	rRNA.	rRNA.
LRRC59	A305-076A, Bethyl Laboratories	0.17% casein, 15 minutes	0.17% casein (1:1,000)	Rabbit polyclonal	Yes	Yes	Q96AG4	Q96AG4	LRRC59	Leucine-rich repeat-containing protein 59 (RIbosome-binding protein p34) (p34)	LRR_4 [3], B3_4 [1].	Unknown.	Unknown.
NCL	A5904, ABclonal	0.17% casein, 15 minutes	5.0% milk (1:2,000)	Rabbit polyclonal	Yes	Yes	P19338	P19338	NCL	Nucleolin (Protein C23)	RRM_1 [4].	snoRNA.	snoRNA/rRNA.
RPN1	⍺P3, Nicchitta	5.0% milk, 1 hour	5.0% milk (1:5,000)	Rabbit polyclonal	Yes	Yes	P04843	P04843	RPN1	Dolichyl-disphosphooligosaccharide--protein glycosyltransferase subunit 1 (Dolichyl-diphosphooligosaccharide--protein glycosyltransferase 67 kDa subunit) (Ribophorin I) (RPN-I) (Ribophorin-I)	n/a.	n/a.	n/a.
TRAP⍺	TRAP⍺, Nicchitta	5.0% milk, 1 hour	5.0% milk (1:5,000)	Rabbit polyclonal	No	Yes	P43307	P43307	SSR1	Translcocon-associated protein subunit alpha (TRAP-alpha) (Signal sequence receptor subunit alpha) (SSR-alpha)	n/a.	n/a.	n/a.
GRP94	DU120, Nicchitta	5.0% milk, 1 hour	5.0% milk (1:5,000)	Rabbit polyclonal	Yes	No	P14625	P14625	HSP90B1	Endoplasmin (94 kDa glucose-regulated protein) (GRP-94) (Heat shock protein 90 kDa beta member 1)	n/a.	n/a.	n/a.
GAPDH	DSHB-hGAPDH-2G7, DSHB	0.083% casein, 15 minutes	5.0% milk (1:2,000)	Mouse monoclonal	No	No	P04406	P04406	GAPDH	Glyceraldehyde-3-phosphate dehydrogenase (GAPDH)	Gp_dh_C [1], Gp_dh_N [1].	mRNA.	mRNA/teloRNA.
GRP78	Sc-376768, Santa Cruz Biotechnology	0.083% casein, 15 minutes	5.0% milk (1:100)	Mouse monoclonal	No	No	P11021	P11021	HSPA5	Endoplasmic reticulum chaperone BiP (78 kDa glucose-regulated protein) (GRP-78)	n/a.	n/a.	n/a.
b-tubulin	E7-s, DSHB	0.083% casein, 15 minutes	5.0% milk (1:250)	Mouse monoclonal	No	No	P07437	P07437	TUBB	Tubulin beta chain (Tubulin beta-5 chain)	n/a.	n/a.	n/a.
RPS3	A4872, ABclonal	5.0% milk, 1 hour	5.0% milk (1:2,000)	Rabbit monoclonal	Yes	Yes	P23396	P23396	RPS3	40S ribosomal protein S3	KH_2 [1], Ribosomal_S3_C [1].	rRNA.	rRNA.
SND1	A5874, ABclonal	5.0% milk, 1 hour	5.0% milk (1:2,000)	Rabbit polyclonal	Yes	Yes	Q7KZF4	Q7KZF4	SND1	Staphylococcal nuclease domain-containing protein 1	SNase [5], TUDOR [1].	mRNA.	mRNA/miRNA.
UPF1	A5071, ABclonal	5.0% milk, 1 hour	5.0% milk (1:2,000)	Rabbit monoclonal	Yes	Yes	Q92900	Q92900	UPF1	Regulator of nonsense transcripts 1	AAA_11 [1], AAA_12 [1], UPF1_Zn_bind [1].	mRNA.	mRNA.
HDLBP	A20896, ABclonal	5.0% milk, 1 hour	5.0% milk (1:2,000)	Rabbit monoclonal	Yes	Yes	Q00341	Q00341	HDLBP	Vigilin (High density lipoprotein-binding protein) (HDL-binding protein)	KH_1 [14].	mRNA.	mRNA.
ABCF3	A15168, ABclonal	5.0% milk, 1 hour	5.0% milk (1:2,000)	Rabbit polyclonal	No	Yes	Q9NUQ8	Q9NUQ8	ABCF3	ATP-binding cassette sub-family F member 3	n/a.	n/a.	n/a.
GEMIN5	A17125, ABclonal	5.0% milk, 1 hour	5.0% milk (1:2,000)	Rabbit polyclonal	Yes	Yes	Q8TEQ6	Q8TEQ6	GEMIN5	Gem-associated protein 5 (Gemin5)	WD40 [4].	snRNA.	snRNA.
eEF2	A9721, ABclonal	5.0% milk, 1 hour	5.0% milk (1:2,000)	Rabbit monoclonal	Yes	Yes	P13639	P13639	EEF2	Elongation factor 2 (EF-2)	EFG_C [1], GTP_EFTU_D2 [1], EFG_IV [1], EFG_II [1], GTP_EFTU [1].	tRNA.	tRNA/mRNA.
CELF1	A5958, ABclonal	5.0% milk, 1 hour	5.0% milk (1:2,000)	Rabbit polyclonal	Yes	Yes	Q92879	Q92879	CELF1	CUGBP Elav-like family member 1 (CELF-1) (50 kDa nuclear polyadenylated RNA-binding protein) (Bruno-like protein 2) (CUG triplet repeat RNA-binding protein 1) (CUG-BP1) (CUG-BP- and ETR-3-like factor 1) (Deadenylation factor CUG-BP) (Embryo deadenylation element-binding protein homolog) (EDEN-BP homolog) (RNA-binding protein BRUNOL-2)	RRM_1 [3].	mRNA.	mRNA.
FBL	A1136, ABclonal	5.0% milk, 1 hour	5.0% milk (1:2,000)	Rabbit polyclonal	Yes	Yes	P22087	P22087	FBL	rRNA 2'-O-methyltransferase fibrillarin	Fibrillarin [1].	snoRNA.	snoRNA.
log2(CL/nCL) and log2(S/N) ratios are expected to be overestimated for non-SILAC experiments (OOPs, Ptex, RIC, and eRIC). See Methods.
UV-enrichment* status was based on conclusions of referenced study, no independent statistical analyses were performed on the referenced datasets. The UV-enrichment* status from the original publications for RIC and OOPs methods is included.
n.d.: not detect in all crosslinked samples (XRNAX is an exception, see Methods); inf.: only detected in all crosslinked (undetected in all non-crosslinked); n/a: not applicable (for TRAPP, if saccharomyces erevisiae homologue was not found); n.e: not enriched (CL/nCL < 1).
Target	LEAP-RBP detected?	LEAP-RBP UV-enriched*?	LEAP-RBP log2(CL/nCL)	LEAP-RBP log2(S/N)	INP detected?	INP UV-enriched*?	INP log2(CL/nCL)	INP log2(S/N)	XRNAX (Trendel, 2019) detected?	XRNAX (Trendel, 2019) UV-enriched*?	XRNAX (Trendel, 2019) log2(CL/nCL)	XRNAX (Trendel, 2019) log2(S/N)	OOPs (Hoefig, 2021) detected?	OOPs (Hoefig, 2021) UV-enriched*?	OOPs (Queiroz) UV-enriched*?	OOPs (Hoefig, 2021) log2(CL/nCL)	OOPs (Hoefig, 2021) log2(S/N)	Ptex 1.5 (Urdaneta, 2019) detected?	Ptex 1.5 (Urdaneta, 2019) UV-enriched*?	Ptex 1.5 (Urdaneta, 2019) log2(CL/nCL)	Ptex 1.5 (Urdaneta, 2019) log2(S/N)	RIC (Perez-Perri, 2018) detected?	RIC (Perez-Perri, 2018) UV-enriched*?	RIC (Castello, 2012) UV-enriched*?	RIC (Perez-Perri, 2018) log2(CL/nCL)	RIC (Perez-Perri, 2018) log2(S/N)	eRIC (Perez-Perri, 2018) detected?	eRIC (Perez-Perri, 2018) UV-enriched*?	eRIC (Perez-Perri, 2018) log2(CL/nCL)	eRIC (Perez-Perri, 2018) log2(S/N)	TRAPP 1360 (Shchepachev, 2019) detected?	TRAPP 1360 (Shchepachev, 2019) UV-enriched*?	TRAPP 1360 (Shchepachev, 2019) log2(CL/nCL)	TRAPP 1360 (Shchepachev, 2019) log2(S/N)	Primary Uniprot ID of Yeast homologue
pAbPC1	Yes	Yes	4.99107	3.94498	Yes	Yes	3.38402	2.23875	Yes	Yes	12.0124	11.012	Yes	Yes	Yes	4.71611	3.66015	Yes	Yes	1.78059	0.284321	Yes	Yes	Yes	4.94115	3.8934	Yes	Yes	2.27218	0.93754	Yes	Yes	5.63416	4.60482	P04147
PABPC4	Yes	Yes	5.58312	4.55271	Yes	Yes	3.69795	2.58227	Yes	Yes	10.6358	9.6349	Yes	Yes	Yes	6.6632	5.64889	Yes	Yes	1.71512	0.191075	Yes	Yes	Yes	5.23003	4.19107	Yes	Yes	2.2823	0.950288	n/a	n/a	n/a	n/a
TIA1	Yes	Yes	5.61139	4.58157	Yes	Yes	6.39328	5.37602	Yes	Yes	inf.	inf.	Yes	Yes	Yes	7.5722	6.5646	Yes	No	4.35245	3.28004	Yes	Yes	Yes	2.58827	1.32589	Yes	Yes	3.89572	2.79538	Yes	Yes	5.06813	4.02448	P32588
HuR	Yes	Yes	5.83506	4.80957	Yes	Yes	7.24461	6.23507	Yes	Yes	8.79013	7.78686	Yes	Yes	Yes	7.47307	6.46492	Yes	Yes	3.6289	2.5073	Yes	Yes	Yes	3.45842	2.32082	Yes	Yes	4.51282	3.4482	n/a	n/a	n/a	n/a
XRN1	Yes	Yes	4.55597	3.4933	Yes	Yes	inf.	inf.	Yes	Yes	inf.	inf.	Yes	Yes	Yes	6.92959	5.91771	Yes	Yes	2.74775	1.51518	Yes	Yes	Yes	3.07548	1.89331	Yes	Yes	1.60429	0.0288877	Yes	Yes	2.76543	1.53593	P22147
RPL4	Yes	Yes	4.20284	3.12229	Yes	Yes	3.8768	2.77509	Yes	Yes	6.32064	5.30248	Yes	Yes	Yes	5.25444	4.21614	Yes	Yes	0.783053	-1.47239	Yes	Yes	Yes	1.19935	-0.625523	Yes	Yes	1.97908	0.557002	Yes	Yes	6.97202	5.96049	P49626
RPL8	Yes	Yes	6.0822	5.06075	Yes	Yes	6.87506	5.86272	Yes	Yes	10.6432	9.64226	Yes	Yes	Yes	8.63962	7.63599	Yes	Yes	3.14774	1.97502	Yes	Yes	Yes	4.9097	3.86089	Yes	Yes	1.46123	-0.189827	Yes	Yes	4.66002	3.60179	P29453
LRRC59	Yes	Yes	5.07033	4.02674	Yes	Yes	4.63241	3.57304	Yes	Yes	4.91015	3.86135	Yes	No	Yes	inf.	inf.	Yes	Yes	0.0347783	-6.35701	No	No	Yes	n.d.	n.d.	No	No	n.d.	n.d.	n/a	n/a	n/a	n/a
NCL	Yes	Yes	6.38583	5.36848	Yes	Yes	0.941853	-1.11874	Yes	Yes	4.46037	3.3933	Yes	No	No	2.12516	0.749546	Yes	Yes	0.126764	-4.4447	Yes	Yes	Yes	5.61782	4.58813	Yes	Yes	4.04492	2.95476	Yes	No	-0.420843	n.e.	P27476
RPN1	Yes	Yes	2.93308	1.73062	Yes	Yes	1.20767	-0.610833	Yes	Yes	1.49465	-0.137674	Yes	Yes	No	4.37468	3.3034	Yes	No	-2.06539	n.e.	Yes	Yes	Yes	1.83092	0.35481	Yes	Yes	1.65709	0.106881	n/a	n/a	n/a	n/a
TRAP⍺	Yes	Yes	3.72069	2.60688	Yes	Yes	0.900497	-1.20638	Yes	Yes	6.4497	5.4331	Yes	Yes	No	inf.	inf.	Yes	No	-0.324441	n.e.	No	No	Yes	n.d.	n.d.	No	No	n.d.	n.d.	n/a	n/a	n/a	n/a
GRP94	Yes	Yes	1.59269	0.0115714	Yes	No	0.327312	-2.97328	Yes	Yes	1.90235	0.453237	Yes	No	No	2.74466	1.51155	Yes	Yes	0.973727	-1.05303	Yes	No	No	0.737412	-1.58385	Yes	Yes	1.12755	-0.755269	n/a	n/a	n/a	n/a
GAPDH	Yes	Yes	0.297693	-3.12546	Yes	Yes	0.569728	-2.04619	Yes	Yes	1.2328	-0.56679	Yes	No	Yes	2.00412	0.590447	Yes	Yes	0.72619	-1.61205	Yes	No	Yes	0.953767	-1.094	Yes	Yes	1.48243	-0.156664	Yes	Yes	2.49171	1.20928	P00359
GRP78	Yes	Yes	1.70062	0.170179	Yes	Yes	1.06193	-0.878696	Yes	Yes	1.6629	0.115381	Yes	No	Yes	2.9908	1.79684	Yes	Yes	1.83475	0.360139	Yes	No	No	0.642651	-1.83343	Yes	Yes	0.801512	-1.42871	Yes	No	0.204363	-3.71618	P16474
b-tubulin	Yes	Yes	1.08225	-0.839935	Yes	Yes	0.906688	-1.19308	Yes	Yes	2.13206	0.758486	Yes	No	Yes	2.91791	1.71314	Yes	Yes	0.496394	-2.2839	Yes	Yes	Yes	1.67458	0.132415	Yes	Yes	2.39782	1.09425	Yes	Yes	2.59045	1.32851	P02557
RPS3	Yes	Yes	5.19358	4.15361	Yes	Yes	3.13149	1.95669	Yes	Yes	8.5395	7.53562	Yes	No	Yes	3.68529	2.56854	Yes	Yes	1.35429	-0.3615	Yes	Yes	Yes	5.02686	3.98191	Yes	Yes	3.45445	2.31644	Yes	Yes	6.51838	5.50255	P05750
SND1	Yes	Yes	5.12879	4.08695	Yes	Yes	4.91251	3.8638	Yes	Yes	8.40414	7.39987	Yes	Yes	Yes	4.03128	2.94023	Yes	Yes	2.07282	0.681261	Yes	Yes	Yes	4.69589	3.63913	Yes	Yes	3.73639	2.62387	Yes	No	-0.0202458	n.e.	Q04007
UPF1	Yes	Yes	5.02354	3.97849	Yes	Yes	3.92534	2.82712	Yes	Yes	9.79505	8.79342	Yes	Yes	Yes	4.43256	3.36415	Yes	Yes	2.54488	1.27369	Yes	Yes	Yes	3.20381	2.03806	Yes	Yes	2.76486	1.53527	n/a	n/a	n/a	n/a
HDLBP	Yes	Yes	4.59525	3.5343	Yes	Yes	2.77848	1.55122	Yes	Yes	6.10424	5.08311	Yes	Yes	Yes	5.38369	4.34871	Yes	Yes	1.88488	0.42934	Yes	Yes	Yes	3.9053	2.80565	Yes	Yes	4.2886	3.21282	n/a	n/a	n/a	n/a
ABCF3	Yes	Yes	3.67187	2.55399	Yes	Yes	4.01889	2.92703	Yes	Yes	inf.	inf.	Yes	No	Yes	3.59116	2.46619	Yes	Yes	1.81254	0.32918	No	No	Yes	n.d.	n.d.	No	No	n.d.	n.d.	n/a	n/a	n/a	n/a
GEMIN5	Yes	Yes	2.94645	1.74599	Yes	Yes	2.32827	1.00792	Yes	Yes	2.147	0.77781	Yes	Yes	Yes	4.6505	3.59188	Yes	Yes	2.05332	0.655627	Yes	Yes	Yes	1.65589	0.105129	Yes	Yes	2.5934	1.33205	n/a	n/a	n/a	n/a
eEF2	Yes	Yes	2.86389	1.65071	Yes	Yes	3.43286	2.29268	Yes	Yes	4.18962	3.10831	Yes	Yes	Yes	4.58143	3.51988	Yes	Yes	1.21898	-0.590936	Yes	Yes	Yes	2.36293	1.05108	Yes	Yes	2.57382	1.30855	Yes	Yes	3.98481	2.89068	P32324
CELF1	Yes	Yes	5.04887	4.00461	Yes	Yes	4.8778	3.82788	Yes	Yes	10.5443	9.54329	Yes	Yes	Yes	7.87658	6.87043	Yes	Yes	3.69896	2.58336	Yes	Yes	Yes	3.74316	2.63118	Yes	Yes	3.89502	2.79463	n/a	n/a	n/a	n/a
FBL	Yes	Yes	4.53658	3.47303	Yes	Yes	4.40837	3.33878	Yes	Yes	9.06215	8.05945	Yes	Yes	Yes	4.03914	2.94861	Yes	Yes	3.11304	1.93584	Yes	Yes	Yes	4.73117	3.6758	Yes	Yes	2.91127	1.70549	Yes	Yes	4.53643	3.47288	P15646
RNA binding domain (Gerstberger, 2014).	Description of RNA binding domains (Gerstberger, 2014).
RRM	RNA recognition motif, single-strand RNA (ssRNA)-binding.
PABP	n/a
XRN_N	n/a
Ribosomal_L4	n/a
Ribos_L4_asso_C	n/a
Ribosomal_L2_C	n/a
Ribosomal_L2	n/a
LRR_4	n/a
B3_4	n/a
Gp_dh_C	n/a
Gp_dh_N	n/a
KH_2	KH-homology domain, ssRNA-binding.
Ribosomal_S3_C	n/a
SNase	n/a
TUDOR	Tudo domain, found in Tudor proteins, Tudor proteins are in complexes with RBPs.
AAA_11	n/a
AAA_12	n/a
UPF1_Zn_bind	n/a
KH_1	KH-homology domain, ssRNA-binding.
WD40	n/a
EFG_C	n/a
GTP_EFTU_D2	GTP-elongation factor family, proteins usually consist of 3 structural domains, 2 oligonucleotide binding domains (D2 and D3) and a GTP-binding domain.
EFG_IV	n/a
EFG_II	n/a
GTP_EFTU	GTP-elongation factor family, proteins usually consist of 3 structural domains, 2 oligonucleotide binding domains (D2 and D3) and a GTP-binding domain.
Fibrillarin	n/a
