# Supplementary material for: Signal-noise metrics for RNA binding protein identification reveal broad spectrum protein-RNA interaction frequencies and dynamics
Source: Nat Commun. 2023 Sep 21;14:5868. doi: 10.1038/s41467-023-41284-9 (PMC10514315; doi:10.1038/s41467-023-41284-9)
Supplement: Supplementary file 6 — Supplementary Dataset 2 [file 41467_2023_41284_MOESM6_ESM.xlsx]

## Sheet: LEAP-RBP UV-enrichment test
Supplementary Data 2	LEAP-RBP UV-enrichment test.
10 million heavy SILAC labeled UV-crosslinked (0.4 J/cm2) and 10 milion light SILAC-labeled non-crosslinked cells (HeLa) were pooled and processed as described in Methods.
Proteins not detected in all three UV-crosslinked samples (heavy SILAC label) were excluded from downstream sample normalization and data analysis; n = 74 for LEAP-RBP and contribute 0.08% of %TP. These are included at the very bottom of the list below.
Replicate samples were mean-normalized to total SPI and SPInCL values equal to 0 were replaced with the average non-zero SPInCL value of the same protein ID.
Proteins only detected in UV-crosslinked samples were scored as UV-enriched*, ommitted from statistical analysis, and given the following pseudo-values: −log10(p value) = 10, log2(CL/nCL) = 10
Average log2(CL/nCL) ratios were generated with SPICL values and average SPInCL values according to equation (2); SD of log2(CL/nCL) ratios were used for statistical testing.
Tested against the null hypothesis that log2(CL/nCL) ratios equal 0 (no enrichment), one-tail t test (UV-crosslinked samples are expected to have more protein).
Correction for multiple hypothesis testing was performed with the Benjamini Hochberg approach.
LEAP-RBP
Primary Uniprot ID	Protein name	# of unique peptides	SPInCL R1	SPInCL R2	SPInCL R3	SPICL R1	SPICL R2	SPICL R3	Log2(CL/nCL) R1	Log2(CL/nCL) R2	Log2(CL/nCL) R3	Average log2(CL/nCL)	SD	count	std err	hyp mean	alpha	tails	df	t stat	p value	t crit	sig	rank	BH crit V	BH sig	UV-enriched* after correction?	−log10(p value)
Q92900	Regulator of nonsense transcripts 1	54	2.45595e+06	1.95935e+06	2.1248e+06	7.08477e+07	7.11507e+07	7.07287e+07	5.0223	5.02846	5.01987	5.02354	0.00442403	3	0.00255422	0	0.05	1	2	1966.77	1.2926e-07	2.91999	Yes	1	2.76243e-05	Yes	Yes	6.88854
Q96KR1	Zinc finger RNA-binding protein (hZFR) (M-phase phosphoprotein homolog)	32	677787	797143	748890	1.40729e+07	1.41367e+07	1.41433e+07	4.24677	4.25329	4.25397	4.25134	0.00397769	3	0.00229652	0	0.05	1	2	1851.21	1.45901e-07	2.91999	Yes	2	5.52486e-05	Yes	Yes	6.83594
Q08J23	RNA cytosine C(5)-methyltransferase NSUN2	41	6.09362e+06	2.27064e+07	5.58145e+06	3.31331e+07	3.30631e+07	3.31158e+07	1.5316	1.52855	1.53085	1.53034	0.00159048	3	0.000918262	0	0.05	1	2	1666.56	1.80024e-07	2.91999	Yes	3	8.28729e-05	Yes	Yes	6.74467
Q6NZY4	Zinc finger CCHC domain-containing protein 8 (TRAMP-like complex RNA-binding factor ZCCHC8)	5	35048	31245.2	24018.4	838312	832626	831694	4.79947	4.78965	4.78803	4.79238	0.00618763	3	0.00357243	0	0.05	1	2	1341.49	2.7784e-07	2.91999	Yes	4	0.000110497	Yes	Yes	6.55621
P04075	Fructose-bisphosphate aldolase A	4	455668	222755	247694	844216	843062	842006	1.45138	1.44941	1.4476	1.44946	0.00189166	3	0.00109215	0	0.05	1	2	1327.17	2.8387e-07	2.91999	Yes	5	0.000138122	Yes	Yes	6.54688
Q00577	Transcriptional activator protein Pur-alpha (Purine-rich single-stranded DNA-binding protein alpha)	14	8628.31	30161.9	34091.9	8.88765e+06	8.78947e+06	8.96437e+06	8.51506	8.49903	8.52746	8.51385	0.0142518	3	0.00822831	0	0.05	1	2	1034.7	4.67023e-07	2.91999	Yes	6	0.000165746	Yes	Yes	6.33066
Q9UN86	Ras GTPase-activating protein-binding protein 2 (G3BP-2) (GAP SH3 domain-binding protein 2)	13	239393	289050	329106	1.49085e+07	1.4682e+07	1.46695e+07	5.70474	5.68265	5.68142	5.6896	0.0131219	3	0.00757593	0	0.05	1	2	751.011	8.86495e-07	2.91999	Yes	7	0.00019337	Yes	Yes	6.05232
Q13823	Nucleolar GTP-binding protein 2 (Autoantigen NGP-1)	29	532212	475315	654004	2.26661e+07	2.30464e+07	2.27454e+07	5.35491	5.37892	5.35995	5.36459	0.0126581	3	0.00730817	0	0.05	1	2	734.054	9.27925e-07	2.91999	Yes	8	0.000220994	Yes	Yes	6.03249
P30260	Cell division cycle protein 27 homolog (Anaphase-promoting complex subunit 3) (APC3) (CDC27 homolog) (CDC27Hs) (H-NUC)	1	4219.06	2645.77	4748.01	46308.1	46782.7	46783.2	3.58051	3.59522	3.59523	3.59032	0.00849711	3	0.00490581	0	0.05	1	2	731.851	9.33519e-07	2.91999	Yes	9	0.000248619	Yes	Yes	6.02988
Q8IXT5	RNA-binding protein 12B (RNA-binding motif protein 12B)	13	443350	258166	142174	1.22892e+07	1.23661e+07	1.25173e+07	5.4495	5.45849	5.47603	5.46134	0.0134914	3	0.00778924	0	0.05	1	2	701.139	1.01709e-06	2.91999	Yes	10	0.000276243	Yes	Yes	5.99264
Q08211	ATP-dependent RNA helicase A	89	1.32201e+07	1.04522e+07	1.09634e+07	3.78177e+08	3.7519e+08	3.71495e+08	5.03369	5.02225	5.00797	5.0213	0.0128866	3	0.00744011	0	0.05	1	2	674.896	1.09773e-06	2.91999	Yes	11	0.000303867	Yes	Yes	5.95951
Q7Z2W4	Zinc finger CCCH-type antiviral protein 1 (ADP-ribosyltransferase diphtheria toxin-like 13) (ARTD13) (Inactive Poly [ADP-ribose] polymerase 13) (PARP13) (Zinc finger CCCH domain-containing protein 2) (Zinc finger antiviral protein) (ZAP)	47	3.21449e+06	3.15117e+06	3.39992e+06	6.20869e+07	6.27274e+07	6.30622e+07	4.25347	4.26828	4.27596	4.26591	0.0114309	3	0.00659964	0	0.05	1	2	646.385	1.1967e-06	2.91999	Yes	12	0.000331492	Yes	Yes	5.92201
P15880	40S ribosomal protein S2 (40S ribosomal protein S4) (Protein LLRep3) (Small ribosomal subunit protein uS5)	33	2.03072e+07	1.81269e+07	2.11204e+07	1.6422e+09	1.65628e+09	1.68252e+09	6.37024	6.38255	6.40524	6.38601	0.0177536	3	0.0102501	0	0.05	1	2	623.022	1.28813e-06	2.91999	Yes	13	0.000359116	Yes	Yes	5.89004
Q15397	Pumilio homolog 3 (HBV X-transactivated gene 5 protein) (HBV XAg-transactivated protein 5) (Minor histocompatibility antigen HA-8) (HLA-HA8)	24	672799	543263	451494	1.11441e+07	1.13053e+07	1.13169e+07	4.32543	4.34616	4.34764	4.33974	0.0124156	3	0.00716816	0	0.05	1	2	605.419	1.36413e-06	2.91999	Yes	14	0.00038674	Yes	Yes	5.86514
P78344	Eukaryotic translation initiation factor 4 gamma 2 (eIF-4-gamma 2) (eIF-4G 2) (eIF4G 2) (Death-associated protein 5) (DAP-5) (p97)	22	466784	397670	521542	9.27088e+06	9.41691e+06	9.27731e+06	4.32675	4.34929	4.32775	4.3346	0.012739	3	0.00735488	0	0.05	1	2	589.35	1.43954e-06	2.91999	Yes	15	0.000414365	Yes	Yes	5.84178
P23193	Transcription elongation factor A protein 1 (Transcription elongation factor S-II protein 1) (Transcription elongation factor TFIIS.o)	1	3160.98	3402.23	3238.64	19921.2	19942.5	19741.7	2.60814	2.60968	2.59508	2.6043	0.00802184	3	0.00463141	0	0.05	1	2	562.313	1.58129e-06	2.91999	Yes	16	0.000441989	Yes	Yes	5.80099
Q8WXF1	Paraspeckle component 1 (Paraspeckle protein 1)	23	480401	732955	537352	2.88869e+07	2.82036e+07	2.85753e+07	5.62937	5.59483	5.61372	5.61264	0.0172944	3	0.00998491	0	0.05	1	2	562.112	1.58242e-06	2.91999	Yes	17	0.000469613	Yes	Yes	5.80068
Q9NV31	U3 small nucleolar ribonucleoprotein protein IMP3 (U3 snoRNP protein IMP3) (BRMS2)	3	43144.6	35831.3	45508.4	1.39726e+06	1.36896e+06	1.3732e+06	5.07353	5.044	5.04846	5.05533	0.0159165	3	0.00918942	0	0.05	1	2	550.125	1.65213e-06	2.91999	Yes	18	0.000497238	Yes	Yes	5.78196
P23246	Splicing factor, proline- and glutamine-rich (100 kDa DNA-pairing protein) (hPOMp100) (DNA-binding p52/p100 complex, 100 kDa subunit) (Polypyrimidine tract-binding protein-associated-splicing factor) (PSF) (PTB-associated-splicing factor)	73	9.538e+06	8.86407e+06	8.90023e+06	4.98454e+08	4.908e+08	4.86141e+08	5.77533	5.753	5.73924	5.75586	0.0182113	3	0.0105143	0	0.05	1	2	547.43	1.66844e-06	2.91999	Yes	19	0.000524862	Yes	Yes	5.77769
Q9Y2L1	Exosome complex exonuclease RRP44	1	10827.3	9086.84	11905.1	82053.2	82404.8	81345.7	2.95162	2.95779	2.93913	2.94951	0.00950827	3	0.0054896	0	0.05	1	2	537.291	1.732e-06	2.91999	Yes	20	0.000552486	Yes	Yes	5.76145
Q86TB9	Protein PAT1 homolog 1 (PAT1-like protein 1) (Protein PAT1 homolog b) (Pat1b) (hPat1b)	7	64667.4	38061.5	51677.6	1.68798e+06	1.71452e+06	1.72593e+06	5.03546	5.05796	5.06753	5.05365	0.0164653	3	0.00950623	0	0.05	1	2	531.614	1.76919e-06	2.91999	Yes	21	0.00058011	Yes	Yes	5.75223
Q13057	Bifunctional coenzyme A synthase (CoA synthase) (NBP) (POV-2) [Includes: Phosphopantetheine adenylyltransferase	2	1.54938e+06	1.59287e+06	1.70068e+06	2.41232e+07	2.37073e+07	2.39826e+07	3.90143	3.87634	3.893	3.89026	0.0127696	3	0.00737255	0	0.05	1	2	527.667	1.79576e-06	2.91999	Yes	22	0.000607735	Yes	Yes	5.74575
P48634	Protein PRRC2A (HLA-B-associated transcript 2) (Large proline-rich protein BAT2) (Proline-rich and coiled-coil-containing protein 2A) (Protein G2)	42	1.05581e+06	650827	976259	2.35626e+07	2.40465e+07	2.36173e+07	4.7196	4.74893	4.72295	4.73049	0.0160542	3	0.0092689	0	0.05	1	2	510.362	1.9196e-06	2.91999	Yes	23	0.000635359	Yes	Yes	5.71679
Q15149	Plectin (PCN) (PLTN) (Hemidesmosomal protein 1) (HD1) (Plectin-1)	110	8.11017e+06	7.02481e+06	7.15289e+06	3.81244e+07	3.85185e+07	3.81685e+07	2.35942	2.37425	2.36109	2.36492	0.00812633	3	0.00469174	0	0.05	1	2	504.061	1.96789e-06	2.91999	Yes	24	0.000662983	Yes	Yes	5.706
O15371	Eukaryotic translation initiation factor 3 subunit D (eIF3d) (Eukaryotic translation initiation factor 3 subunit 7) (eIF-3-zeta) (eIF3 p66)	27	581885	391820	611390	2.78529e+07	2.83405e+07	2.86745e+07	5.72015	5.74519	5.76209	5.74248	0.0211037	3	0.0121842	0	0.05	1	2	471.305	2.25094e-06	2.91999	Yes	25	0.000690608	Yes	Yes	5.64764
P31483	Cytotoxic granule associated RNA binding protein TIA1 (Nucleolysin TIA-1 isoform p40) (RNA-binding protein TIA-1) (T-cell-restricted intracellular antigen-1) (TIA-1) (p40-TIA-1)	20	788422	669608	1.02069e+06	4.01889e+07	3.99171e+07	4.10809e+07	5.6041	5.59431	5.63576	5.61139	0.0216698	3	0.012511	0	0.05	1	2	448.515	2.48549e-06	2.91999	Yes	26	0.000718232	Yes	Yes	5.60459
Q96EY7	Pentatricopeptide repeat domain-containing protein 3, mitochondrial (28S ribosomal protein S39, mitochondrial) (MRP-S39) (Mitochondrial small ribosomal subunit protein mS39) (Transformation-related gene 15 protein) (TRG-15)	18	585256	548641	688821	1.1532e+07	1.17993e+07	1.17254e+07	4.24644	4.2795	4.27043	4.26546	0.0170819	3	0.00986226	0	0.05	1	2	432.503	2.67293e-06	2.91999	Yes	27	0.000745856	Yes	Yes	5.57301
O94874	E3 UFM1-protein ligase 1	2	16128.1	10706.4	18438	388413	399538	395446	4.68585	4.72659	4.71174	4.70806	0.020617	3	0.0119032	0	0.05	1	2	395.527	3.19605e-06	2.91999	Yes	28	0.000773481	Yes	Yes	5.49539
Q12849	G-rich sequence factor 1 (GRSF-1)	21	1.20695e+06	2.3354e+06	2.65148e+06	4.61376e+07	4.72641e+07	4.73429e+07	4.482	4.5168	4.51921	4.506	0.0208207	3	0.0120208	0	0.05	1	2	374.849	3.55838e-06	2.91999	Yes	29	0.000801105	Yes	Yes	5.44875
O43148	mRNA cap guanine-N7 methyltransferase	5	95988.8	108343	86091.9	2.40335e+06	2.42499e+06	2.35539e+06	4.63378	4.64671	4.6047	4.6284	0.0215166	3	0.0124226	0	0.05	1	2	372.578	3.60189e-06	2.91999	Yes	30	0.000828729	Yes	Yes	5.44347
Q9BVI4	Nucleolar complex protein 4 homolog (NOC4 protein homolog) (NOC4-like protein) (Nucleolar complex-associated protein 4-like protein)	3	12020.8	16626.9	10847.8	700489	726628	719621	5.73356	5.78642	5.77244	5.76414	0.0273876	3	0.0158123	0	0.05	1	2	364.536	3.76256e-06	2.91999	Yes	31	0.000856354	Yes	Yes	5.42452
Q92499	ATP-dependent RNA helicase DDX1	16	279242	274907	379901	6.05935e+06	6.23241e+06	6.1103e+06	4.28255	4.32318	4.29463	4.30012	0.0208619	3	0.0120446	0	0.05	1	2	357.016	3.92275e-06	2.91999	Yes	32	0.000883978	Yes	Yes	5.40641
Q13724	Mannosyl-oligosaccharide glucosidase	3	1280.89	3810.55	1927.58	69168	67810.7	66942.5	4.88573	4.85713	4.83854	4.86047	0.0237672	3	0.013722	0	0.05	1	2	354.209	3.98515e-06	2.91999	Yes	33	0.000911602	Yes	Yes	5.39955
O75127	Pentatricopeptide repeat-containing protein 1, mitochondrial	13	595141	752243	484019	3.67676e+06	3.62467e+06	3.68516e+06	2.59045	2.56986	2.59374	2.58468	0.0129393	3	0.00747053	0	0.05	1	2	345.984	4.17689e-06	2.91999	Yes	34	0.000939227	Yes	Yes	5.37915
P14866	Heterogeneous nuclear ribonucleoprotein L (hnRNP L)	55	1.61488e+07	1.09316e+07	1.71186e+07	5.28516e+08	5.17936e+08	5.09987e+08	5.16482	5.13565	5.11334	5.13794	0.0258184	3	0.0149063	0	0.05	1	2	344.683	4.20846e-06	2.91999	Yes	35	0.000966851	Yes	Yes	5.37588
O43390	Heterogeneous nuclear ribonucleoprotein R (hnRNP R)	44	7.06853e+06	6.28585e+06	6.60384e+06	4.01587e+08	4.07114e+08	3.90963e+08	5.91562	5.93534	5.87694	5.9093	0.0297087	3	0.0171523	0	0.05	1	2	344.519	4.21248e-06	2.91999	Yes	36	0.000994475	Yes	Yes	5.37546
Q5T6F2	Ubiquitin-associated protein 2 (UBAP-2)	18	136207	211347	208994	1.35202e+07	1.35539e+07	1.40569e+07	6.18743	6.19102	6.2436	6.20735	0.0314422	3	0.0181531	0	0.05	1	2	341.944	4.27617e-06	2.91999	Yes	37	0.0010221	Yes	Yes	5.36894
P61956	Small ubiquitin-related modifier 2 (SUMO-2) (HSMT3) (SMT3 homolog 2) (SUMO-3) (Sentrin-2) (Ubiquitin-like protein SMT3B) (Smt3B)	3	281380	110200	216618	3.92097e+06	3.99094e+06	3.87298e+06	4.27356	4.29908	4.2558	4.27614	0.0217561	3	0.0125609	0	0.05	1	2	340.434	4.3142e-06	2.91999	Yes	38	0.00104972	Yes	Yes	5.3651
O75533	Splicing factor 3B subunit 1 (Pre-mRNA-splicing factor SF3b 155 kDa subunit) (SF3b155) (Spliceosome-associated protein 155) (SAP 155)	33	1.03954e+06	1.0702e+06	1.12649e+06	1.91585e+07	1.8598e+07	1.89188e+07	4.15057	4.10772	4.1324	4.13023	0.0215027	3	0.0124146	0	0.05	1	2	332.692	4.5173e-06	2.91999	Yes	39	0.00107735	Yes	Yes	5.34512
Q12905	Interleukin enhancer-binding factor 2 (Nuclear factor of activated T-cells 45 kDa)	18	857391	649115	691520	3.96037e+07	4.10151e+07	3.95137e+07	5.75632	5.80684	5.75303	5.77206	0.0301604	3	0.0174131	0	0.05	1	2	331.478	4.55045e-06	2.91999	Yes	40	0.00110497	Yes	Yes	5.34195
P23786	Carnitine O-palmitoyltransferase 2, mitochondrial	4	63194.3	75075.6	86472.5	392576	388597	395478	2.38966	2.37496	2.40029	2.3883	0.0127155	3	0.00734132	0	0.05	1	2	325.324	4.72425e-06	2.91999	Yes	41	0.0011326	Yes	Yes	5.32567
P39023	60S ribosomal protein L3 (HIV-1 TAR RNA-binding protein B) (TARBP-B) (Large ribosomal subunit protein uL3)	28	890223	2.53319e+06	1.42318e+06	5.43645e+07	5.53696e+07	5.6464e+07	5.07258	5.09901	5.12725	5.09962	0.0273383	3	0.0157838	0	0.05	1	2	323.093	4.78971e-06	2.91999	Yes	42	0.00116022	Yes	Yes	5.31969
Q9NY93	Probable ATP-dependent RNA helicase DDX56	22	273863	352765	266804	1.48462e+07	1.54459e+07	1.53686e+07	5.63956	5.69669	5.68944	5.67523	0.0311041	3	0.0179579	0	0.05	1	2	316.029	5.00622e-06	2.91999	Yes	43	0.00118785	Yes	Yes	5.30049
Q9NX05	Constitutive coactivator of PPAR-gamma-like protein 2 (Protein FAM120C) (Tumor antigen BJ-HCC-21)	5	29959.9	20006.6	20022.3	467438	455670	452706	4.32454	4.28776	4.27834	4.29688	0.0244126	3	0.0140946	0	0.05	1	2	304.859	5.37979e-06	2.91999	Yes	44	0.00121547	Yes	Yes	5.26924
Q9Y4W2	Ribosomal biogenesis protein LAS1L (Protein LAS1 homolog)	4	33461.1	54275.1	50744.4	790608	802800	817167	4.09824	4.12032	4.14591	4.12149	0.023855	3	0.0137727	0	0.05	1	2	299.251	5.58332e-06	2.91999	Yes	45	0.00124309	Yes	Yes	5.25311
Q9NTZ6	RNA-binding protein 12 (RNA-binding motif protein 12) (SH3/WW domain anchor protein in the nucleus) (SWAN)	7	92462.3	63876.7	46372	2.08255e+06	2.11806e+06	2.03439e+06	4.94582	4.97021	4.91206	4.9427	0.0292003	3	0.0168588	0	0.05	1	2	293.182	5.81686e-06	2.91999	Yes	46	0.00127072	Yes	Yes	5.23531
P48651	Phosphatidylserine synthase 1 (PSS-1) (PtdSer synthase 1)	3	37113.8	33974.8	71540.2	1.70354e+06	1.77248e+06	1.76187e+06	5.16316	5.22039	5.21174	5.19843	0.0308471	3	0.0178096	0	0.05	1	2	291.89	5.86846e-06	2.91999	Yes	47	0.00129834	Yes	Yes	5.23148
Q96P11	28S rRNA (cytosine-C(5))-methyltransferase	15	403354	577818	345957	1.00821e+07	1.03839e+07	1.04398e+07	4.51038	4.55293	4.56068	4.54133	0.0270811	3	0.0156353	0	0.05	1	2	290.454	5.92662e-06	2.91999	Yes	48	0.00132597	Yes	Yes	5.22719
Q15233	Non-POU domain-containing octamer-binding protein (NonO protein) (54 kDa nuclear RNA- and DNA-binding protein) (p54(nrb)) (p54nrb) (55 kDa nuclear protein) (NMT55) (DNA-binding p52/p100 complex, 52 kDa subunit)	55	8.20946e+06	7.50392e+06	6.69408e+06	2.62835e+08	2.70084e+08	2.74251e+08	5.13707	5.17632	5.19841	5.1706	0.0310657	3	0.0179358	0	0.05	1	2	288.284	6.01619e-06	2.91999	Yes	49	0.00135359	Yes	Yes	5.22068
Q5T8P6	RNA-binding protein 26 (CTCL tumor antigen se70-2) (RNA-binding motif protein 26)	8	110267	63666.9	109089	1.42326e+06	1.39746e+06	1.37799e+06	3.91517	3.88878	3.86854	3.89083	0.0233823	3	0.0134998	0	0.05	1	2	288.214	6.01911e-06	2.91999	Yes	50	0.00138122	Yes	Yes	5.22047
P78316	Nucleolar protein 14 (Nucleolar complex protein 14)	11	467884	397153	458587	1.73013e+07	1.71752e+07	1.79049e+07	5.29328	5.28273	5.34275	5.30625	0.0320484	3	0.0185031	0	0.05	1	2	286.776	6.07962e-06	2.91999	Yes	51	0.00140884	Yes	Yes	5.21612
Q9HD20	Endoplasmic reticulum transmembrane helix translocase	3	51542	50909.2	46836.6	243675	245647	248527	2.29182	2.30345	2.32027	2.30518	0.0143009	3	0.00825664	0	0.05	1	2	279.191	6.41443e-06	2.91999	Yes	52	0.00143646	Yes	Yes	5.19284
P51114	Fragile X mental retardation syndrome-related protein 1 (hFXR1p)	16	216308	185005	173382	1.22221e+07	1.20664e+07	1.16113e+07	5.99551	5.97702	5.92155	5.96469	0.0384902	3	0.0222223	0	0.05	1	2	268.41	6.94007e-06	2.91999	Yes	53	0.00146409	Yes	Yes	5.15864
Q96QR8	Transcriptional activator protein Pur-beta (Purine-rich element-binding protein B)	9	198879	170169	35797.3	4.20389e+06	4.2561e+06	4.07517e+06	4.96125	4.97905	4.91638	4.95223	0.0322947	3	0.0186454	0	0.05	1	2	265.601	7.08765e-06	2.91999	Yes	54	0.00149171	Yes	Yes	5.1495
Q9NY61	Protein AATF (Apoptosis-antagonizing transcription factor) (Rb-binding protein Che-1)	8	43044.6	75555.3	62150.7	1.92737e+06	1.92703e+06	1.85304e+06	4.99952	4.99927	4.94279	4.98053	0.0326836	3	0.0188699	0	0.05	1	2	263.941	7.17708e-06	2.91999	Yes	55	0.00151934	Yes	Yes	5.14405
P11940	Polyadenylate-binding protein 1 (PABP-1) (Poly(A)-binding protein 1)	63	7.84411e+06	1.02251e+07	6.70856e+06	2.55836e+08	2.66543e+08	2.65756e+08	4.95306	5.01221	5.00795	4.99107	0.0329878	3	0.0190455	0	0.05	1	2	262.06	7.28044e-06	2.91999	Yes	56	0.00154696	Yes	Yes	5.13784
Q14562	ATP-dependent RNA helicase DHX8	11	2.75785e+06	978890	1.24237e+06	7.48231e+06	7.59412e+06	7.45077e+06	2.17256	2.19396	2.16646	2.17766	0.0144389	3	0.00833632	0	0.05	1	2	261.225	7.32705e-06	2.91999	Yes	57	0.00157459	Yes	Yes	5.13507
P35268	60S ribosomal protein L22 (EBER-associated protein) (EAP) (Epstein-Barr virus small RNA-associated protein) (Heparin-binding protein HBp15) (Large ribosomal subunit protein eL22)	11	3.9704e+06	4.04755e+06	3.96691e+06	2.64865e+08	2.7396e+08	2.59234e+08	6.05094	6.09964	6.01993	6.05684	0.0401821	3	0.0231992	0	0.05	1	2	261.08	7.33523e-06	2.91999	Yes	58	0.00160221	Yes	Yes	5.13459
P08708	40S ribosomal protein S17 (Small ribosomal subunit protein eS17)	9	364560	186160	322053	1.47454e+07	1.54016e+07	1.54886e+07	5.66348	5.72629	5.73441	5.70806	0.038824	3	0.022415	0	0.05	1	2	254.653	7.71013e-06	2.91999	Yes	59	0.00162983	Yes	Yes	5.11294
Q96E39	RNA binding motif protein, X-linked-like-1 (Heterogeneous nuclear ribonucleoprotein G-like 1)	10	230955	220662	202139	1.00572e+07	1.05366e+07	1.00829e+07	5.52829	5.59548	5.53197	5.55191	0.037772	3	0.0218077	0	0.05	1	2	254.585	7.71424e-06	2.91999	Yes	60	0.00165746	Yes	Yes	5.11271
P42704	Leucine-rich PPR motif-containing protein, mitochondrial (130 kDa leucine-rich protein) (LRP 130) (GP130)	137	4.26227e+07	4.76646e+07	5.30255e+07	6.9507e+08	7.15069e+08	7.19413e+08	3.86295	3.90388	3.91261	3.89315	0.0265122	3	0.0153068	0	0.05	1	2	254.341	7.72906e-06	2.91999	Yes	61	0.00168508	Yes	Yes	5.11187
Q9BYJ9	YTH domain-containing family protein 1 (DF1) (Dermatomyositis associated with cancer putative autoantigen 1) (DACA-1)	4	51521.6	473823	53480.5	2.07328e+06	2.10897e+06	2.04175e+06	3.42568	3.4503	3.40357	3.42652	0.0233779	3	0.0134972	0	0.05	1	2	253.868	7.7579e-06	2.91999	Yes	62	0.00171271	Yes	Yes	5.11026
Q9UKM9	RNA-binding protein Raly (Autoantigen p542) (Heterogeneous nuclear ribonucleoprotein C-like 2) (hnRNP core protein C-like 2) (hnRNP associated with lethal yellow protein homolog)	31	7.0753e+06	6.61831e+06	6.98282e+06	4.17881e+08	4.06941e+08	4.30808e+08	5.922	5.88372	5.96595	5.92389	0.0411449	3	0.023755	0	0.05	1	2	249.374	8.04001e-06	2.91999	Yes	63	0.00174033	Yes	Yes	5.09474
A0A0C4DGM5	Zinc finger protein 106 (Zinc finger protein 106 homolog (Mouse), isoform CRA_c)	3	3865.08	2375.62	2077.38	195718	207002	197627	6.14134	6.22221	6.15535	6.17297	0.0432179	3	0.0249519	0	0.05	1	2	247.395	8.16917e-06	2.91999	Yes	64	0.00176796	Yes	Yes	5.08782
P18124	60S ribosomal protein L7 (Large ribosomal subunit protein uL30)	26	3.5729e+06	4.49291e+06	4.17736e+06	2.01412e+08	2.12247e+08	2.09971e+08	5.62506	5.70066	5.68511	5.67028	0.0399191	3	0.0230473	0	0.05	1	2	246.028	8.2602e-06	2.91999	Yes	65	0.00179558	Yes	Yes	5.08301
Q7Z417	Nuclear fragile X mental retardation-interacting protein 2 (82 kDa FMRP-interacting protein) (82-FIP) (Cell proliferation-inducing gene 1 protein) (FMRP-interacting protein 2)	20	561968	678113	556175	1.20062e+07	1.24702e+07	1.20342e+07	4.32568	4.38038	4.32904	4.34503	0.0306576	3	0.0177002	0	0.05	1	2	245.48	8.29713e-06	2.91999	Yes	66	0.0018232	Yes	Yes	5.08107
Q93062	RNA-binding protein with multiple splicing (RBP-MS) (Heart and RRM expressed sequence) (Hermes)	5	12580	5488.14	22014.3	409112	425165	428091	4.93642	4.99194	5.00184	4.97673	0.0352629	3	0.020359	0	0.05	1	2	244.448	8.3673e-06	2.91999	Yes	67	0.00185083	Yes	Yes	5.07741
Q9H0S4	Probable ATP-dependent RNA helicase DDX47	7	127192	41593	137123	1.75949e+06	1.69614e+06	1.75328e+06	4.10896	4.05605	4.10385	4.08962	0.029186	3	0.0168505	0	0.05	1	2	242.7	8.4883e-06	2.91999	Yes	68	0.00187845	Yes	Yes	5.07118
O14979	Heterogeneous nuclear ribonucleoprotein D-like (hnRNP D-like) (hnRNP DL) (AU-rich element RNA-binding factor) (JKT41-binding protein) (Protein laAUF1)	20	133589	149549	181207	5.81743e+07	5.51332e+07	5.35479e+07	8.554	8.47654	8.43445	8.48833	0.0606413	3	0.0350113	0	0.05	1	2	242.446	8.5061e-06	2.91999	Yes	69	0.00190608	Yes	Yes	5.07027
Q15365	Poly(rC)-binding protein 1 (Alpha-CP1) (Heterogeneous nuclear ribonucleoprotein E1) (hnRNP E1) (Nucleic acid-binding protein SUB2.3)	26	6.17269e+06	5.92591e+06	7.04481e+06	2.51739e+08	2.43228e+08	2.39131e+08	5.30197	5.25235	5.22785	5.26072	0.0377646	3	0.0218034	0	0.05	1	2	241.28	8.5885e-06	2.91999	Yes	70	0.0019337	Yes	Yes	5.06608
P49792	E3 SUMO-protein ligase RanBP2	15	264500	182623	227994	1.39989e+06	1.3639e+06	1.3856e+06	2.63706	2.59949	2.62227	2.61961	0.0189293	3	0.0109289	0	0.05	1	2	239.696	8.70235e-06	2.91999	Yes	71	0.00196133	Yes	Yes	5.06036
Q9H000	E3 ubiquitin-protein ligase makorin-2	4	2756.38	3194.42	3158.03	418104	439316	448441	7.10541	7.17681	7.20647	7.1629	0.0519448	3	0.0299903	0	0.05	1	2	238.84	8.76484e-06	2.91999	Yes	72	0.00198895	Yes	Yes	5.05726
P62841	40S ribosomal protein S15 (RIG protein) (Small ribosomal subunit protein uS19)	17	3.48808e+06	4.06193e+06	2.60253e+06	2.22033e+08	2.355e+08	2.25459e+08	6.03582	6.12078	6.05792	6.07151	0.0440775	3	0.0254481	0	0.05	1	2	238.583	8.78371e-06	2.91999	Yes	73	0.00201657	Yes	Yes	5.05632
Q02543	60S ribosomal protein L18a (Large ribosomal subunit protein eL20)	24	4.13992e+06	3.5641e+06	3.8955e+06	2.00386e+08	2.04927e+08	1.93582e+08	5.69561	5.72793	5.64577	5.68977	0.0413918	3	0.0238975	0	0.05	1	2	238.09	8.82014e-06	2.91999	Yes	74	0.0020442	Yes	Yes	5.05452
Q9BQ39	ATP-dependent RNA helicase DDX50	9	121107	5149.41	9431.44	1.46042e+06	1.52024e+06	1.53308e+06	5.01298	5.0709	5.08303	5.05564	0.0374348	3	0.021613	0	0.05	1	2	233.917	9.13768e-06	2.91999	Yes	75	0.00207182	Yes	Yes	5.03916
Q15366	Poly(rC)-binding protein 2 (Alpha-CP2) (Heterogeneous nuclear ribonucleoprotein E2) (hnRNP E2)	14	2.12622e+06	1.71731e+06	1.91921e+06	8.81556e+07	8.66412e+07	9.16331e+07	5.52019	5.49519	5.576	5.53046	0.0413755	3	0.0238882	0	0.05	1	2	231.515	9.32827e-06	2.91999	Yes	76	0.00209945	Yes	Yes	5.0302
P13010	X-ray repair cross-complementing protein 5	36	1.22961e+06	2.11098e+06	1.66548e+06	2.83057e+07	2.74144e+07	2.85303e+07	4.0843	4.03815	4.09571	4.07272	0.0304769	3	0.0175959	0	0.05	1	2	231.459	9.33274e-06	2.91999	Yes	77	0.00212707	Yes	Yes	5.02999
P51116	Fragile X mental retardation syndrome-related protein 2	12	123043	101138	120543	6.80196e+06	7.14279e+06	6.74083e+06	5.8874	5.95794	5.87438	5.90657	0.0449586	3	0.0259569	0	0.05	1	2	227.553	9.65587e-06	2.91999	Yes	78	0.0021547	Yes	Yes	5.01521
Q71RC2	La-related protein 4 (La ribonucleoprotein domain family member 4)	19	1.04736e+06	1.19799e+06	935971	1.42264e+07	1.37444e+07	1.42269e+07	3.74584	3.69611	3.74589	3.72928	0.028724	3	0.0165838	0	0.05	1	2	224.874	9.88729e-06	2.91999	Yes	79	0.00218232	Yes	Yes	5.00492
P16989	Y-box-binding protein 3 (Cold shock domain-containing protein A) (DNA-binding protein A) (Single-strand DNA-binding protein NF-GMB)	21	683743	584907	763648	5.72494e+07	6.08586e+07	5.7432e+07	6.40104	6.48924	6.40563	6.43197	0.0496486	3	0.0286646	0	0.05	1	2	224.387	9.93027e-06	2.91999	Yes	80	0.00220994	Yes	Yes	5.00304
Q4G0J3	La-related protein 7 (La ribonucleoprotein domain family member 7) (hLARP7) (P-TEFb-interaction protein for 7SK stability) (PIP7S)	25	1.22426e+06	1.29682e+06	1.31332e+06	1.76117e+07	1.81042e+07	1.83408e+07	3.78442	3.82421	3.84294	3.81719	0.0298862	3	0.0172548	0	0.05	1	2	221.225	1.02162e-05	2.91999	Yes	81	0.00223757	Yes	Yes	4.99071
Q96T58	Msx2-interacting protein (SMART/HDAC1-associated repressor protein) (SPEN homolog)	93	2.5957e+06	3.15572e+06	1.96045e+06	4.74321e+07	4.66012e+07	4.53454e+07	4.20567	4.18018	4.14077	4.17554	0.0326999	3	0.0188793	0	0.05	1	2	221.17	1.02212e-05	2.91999	Yes	82	0.00226519	Yes	Yes	4.9905
Q14103	Heterogeneous nuclear ribonucleoprotein D0 (hnRNP D0) (AU-rich element RNA-binding protein 1)	29	2.90677e+06	2.40215e+06	3.05146e+06	1.36943e+08	1.45079e+08	1.43721e+08	5.61882	5.70209	5.68852	5.66981	0.0446754	3	0.0257933	0	0.05	1	2	219.817	1.03475e-05	2.91999	Yes	83	0.00229282	Yes	Yes	4.98517
P26358	DNA (cytosine-5)-methyltransferase 1 (Dnmt1)	2	3457.85	3636.6	3279.09	35263.4	35207.9	34139.7	3.35023	3.34795	3.30351	3.33389	0.0263426	3	0.0152089	0	0.05	1	2	219.207	1.04052e-05	2.91999	Yes	84	0.00232044	Yes	Yes	4.98275
O15226	NF-kappa-B-repressing factor (NFkB-repressing factor) (NRF) (Protein ITBA4)	20	542200	727332	877392	1.07398e+07	1.11926e+07	1.08429e+07	3.90759	3.96717	3.92138	3.93204	0.0311868	3	0.0180057	0	0.05	1	2	218.377	1.04843e-05	2.91999	Yes	85	0.00234807	Yes	Yes	4.97946
Q53EL6	Programmed cell death protein 4 (Neoplastic transformation inhibitor protein) (Nuclear antigen H731-like) (Protein 197/15a)	4	95059.6	58576	54645.3	1.09404e+06	1.05426e+06	1.09571e+06	3.97803	3.9246	3.98023	3.96095	0.0315024	3	0.0181879	0	0.05	1	2	217.779	1.0542e-05	2.91999	Yes	86	0.00237569	Yes	Yes	4.97708
Q14011	Cold-inducible RNA-binding protein (A18 hnRNP) (Glycine-rich RNA-binding protein CIRP)	6	38735.3	76874.4	77390.3	1.15594e+07	1.06794e+07	1.09064e+07	7.48928	7.37505	7.40539	7.42324	0.0591689	3	0.0341612	0	0.05	1	2	217.301	1.05885e-05	2.91999	Yes	87	0.00240331	Yes	Yes	4.97517
O60573	Eukaryotic translation initiation factor 4E type 2 (eIF-4E type 2) (eIF4E type 2) (Eukaryotic translation initiation factor 4E homologous protein) (Eukaryotic translation initiation factor 4E-like 3) (eIF4E-like protein 4E-LP) (mRNA cap-binding protein 4EHP) (h4EHP) (mRNA cap-binding protein type 3)	1	3635.43	3635.43	3635.43	50616.4	52052.5	52766.5	3.7994	3.83977	3.85942	3.83286	0.0305982	3	0.0176659	0	0.05	1	2	216.964	1.06213e-05	2.91999	Yes	88	0.00243094	Yes	Yes	4.97382
Q9HCE1	Helicase MOV-10	57	1.78604e+06	1.96029e+06	1.90637e+06	1.22475e+08	1.31065e+08	1.27117e+08	6.02237	6.12016	6.07603	6.07285	0.048973	3	0.0282746	0	0.05	1	2	214.781	1.08383e-05	2.91999	Yes	89	0.00245856	Yes	Yes	4.96504
Q9BZJ0	Crooked neck-like protein 1 (Crooked neck homolog) (hCrn)	2	1514.9	1350.49	2509.15	59827.2	62954.8	60000.7	5.06155	5.13506	5.06573	5.08745	0.0412901	3	0.0238389	0	0.05	1	2	213.41	1.09781e-05	2.91999	Yes	90	0.00248619	Yes	Yes	4.95947
Q9Y5A9	YTH domain-containing family protein 2 (DF2) (CLL-associated antigen KW-14) (High-glucose-regulated protein 8) (Renal carcinoma antigen NY-REN-2)	7	236788	167112	73792.9	3.857e+06	3.89667e+06	4.05205e+06	4.59828	4.61305	4.66946	4.62693	0.0375626	3	0.0216868	0	0.05	1	2	213.353	1.0984e-05	2.91999	Yes	91	0.00251381	Yes	Yes	4.95924
Q01844	RNA-binding protein EWS (EWS oncogene) (Ewing sarcoma breakpoint region 1 protein)	10	254525	106653	175249	1.07465e+07	1.06656e+07	1.01132e+07	5.9093	5.89841	5.82167	5.87646	0.04776	3	0.0275742	0	0.05	1	2	213.114	1.10086e-05	2.91999	Yes	92	0.00254144	Yes	Yes	4.95827
Q96QC0	Serine/threonine-protein phosphatase 1 regulatory subunit 10 (MHC class I region proline-rich protein CAT53) (PP1-binding protein of 114 kDa) (Phosphatase 1 nuclear targeting subunit) (Protein FB19) (p99)	19	70382.2	106868	65432.9	6.90784e+06	6.93267e+06	6.4989e+06	6.41605	6.42123	6.32801	6.38843	0.052387	3	0.0302457	0	0.05	1	2	211.218	1.12071e-05	2.91999	Yes	93	0.00256906	Yes	Yes	4.95051
P31942	Heterogeneous nuclear ribonucleoprotein H3 (hnRNP H3) (Heterogeneous nuclear ribonucleoprotein 2H9) (hnRNP 2H9)	30	2.82828e+06	2.85689e+06	2.46945e+06	1.61422e+08	1.71185e+08	1.61549e+08	5.89204	5.97676	5.89317	5.92065	0.0485882	3	0.0280524	0	0.05	1	2	211.057	1.12242e-05	2.91999	Yes	94	0.00259669	Yes	Yes	4.94984
O95478	Ribosome biogenesis protein NSA2 homolog (Hairy cell leukemia protein 1) (TGF-beta-inducible nuclear protein 1)	10	294032	363564	310808	9.91688e+06	9.92935e+06	9.45015e+06	4.94117	4.94298	4.87162	4.91859	0.0406876	3	0.023491	0	0.05	1	2	209.382	1.14045e-05	2.91999	Yes	95	0.00262431	Yes	Yes	4.94292
P61978	Heterogeneous nuclear ribonucleoprotein K (hnRNP K) (Transformation up-regulated nuclear protein) (TUNP)	47	4.92486e+06	4.79269e+06	4.80931e+06	4.09939e+08	4.04666e+08	3.82653e+08	6.40358	6.3849	6.30421	6.36423	0.0528124	3	0.0304913	0	0.05	1	2	208.723	1.14766e-05	2.91999	Yes	96	0.00265193	Yes	Yes	4.94019
P62888	60S ribosomal protein L30 (Large ribosomal subunit protein eL30)	9	530828	301348	401858	1.8764e+07	1.88359e+07	1.77897e+07	5.51148	5.517	5.43455	5.48767	0.0460905	3	0.0266104	0	0.05	1	2	206.223	1.17566e-05	2.91999	Yes	97	0.00267956	Yes	Yes	4.92972
Q5QJE6	Deoxynucleotidyltransferase terminal-interacting protein 2 (Estrogen receptor-binding protein) (LPTS-interacting protein 2) (LPTS-RP2) (Terminal deoxynucleotidyltransferase-interacting factor 2) (TdIF2) (TdT-interacting factor 2)	14	169040	287726	298915	3.81972e+06	3.98666e+06	3.84542e+06	3.92258	3.98429	3.93226	3.94638	0.0331921	3	0.0191635	0	0.05	1	2	205.932	1.17898e-05	2.91999	Yes	98	0.00270718	Yes	Yes	4.92849
Q9BYK8	Helicase with zinc finger domain 2 (ATP-dependent helicase PRIC285) (Helicase with zinc finger 2, transcriptional coactivator) (PPAR-alpha-interacting complex protein 285) (PPAR-gamma DNA-binding domain-interacting protein 1) (PDIP1) (PPAR-gamma DBD-interacting protein 1) (Peroxisomal proliferator-activated receptor A-interacting complex 285 kDa protein)	22	104336	80046.1	112981	3.46342e+06	3.61474e+06	3.67209e+06	5.12686	5.18856	5.21127	5.17556	0.043676	3	0.0252163	0	0.05	1	2	205.246	1.18687e-05	2.91999	Yes	99	0.00273481	Yes	Yes	4.9256
Q9GZR7	ATP-dependent RNA helicase DDX24	22	299244	177885	160107	8.02746e+06	8.54101e+06	8.25212e+06	5.24	5.32947	5.27983	5.2831	0.0448219	3	0.025878	0	0.05	1	2	204.154	1.1996e-05	2.91999	Yes	100	0.00276243	Yes	Yes	4.92096
Q9BYD3	39S ribosomal protein L4, mitochondrial (L4mt) (MRP-L4) (Mitochondrial large ribosomal subunit protein uL4m)	7	456385	237871	52500.2	2.38063e+06	2.44455e+06	2.35456e+06	3.25759	3.29582	3.24171	3.26504	0.0278144	3	0.0160586	0	0.05	1	2	203.32	1.20947e-05	2.91999	Yes	101	0.00279006	Yes	Yes	4.91741
Q08170	Serine/arginine-rich splicing factor 4 (Pre-mRNA-splicing factor SRP75) (SRP001LB) (Splicing factor, arginine/serine-rich 4)	6	93827.6	95896.8	64653.8	4.31093e+06	4.22764e+06	4.04005e+06	5.66792	5.63977	5.57429	5.62732	0.048038	3	0.0277348	0	0.05	1	2	202.898	1.21451e-05	2.91999	Yes	102	0.00281768	Yes	Yes	4.9156
Q9BVS4	Serine/threonine-protein kinase RIO2	7	160118	219877	160118	3.91605e+06	3.77804e+06	3.72095e+06	4.44303	4.39127	4.3693	4.4012	0.0378536	3	0.0218548	0	0.05	1	2	201.384	1.23284e-05	2.91999	Yes	103	0.0028453	Yes	Yes	4.90909
Q8TDD1	ATP-dependent RNA helicase DDX54	47	1.31744e+06	1.32493e+06	1.81796e+06	6.23613e+07	6.17211e+07	5.87171e+07	5.39039	5.3755	5.30352	5.35647	0.0464575	3	0.0268222	0	0.05	1	2	199.703	1.25368e-05	2.91999	Yes	104	0.00287293	Yes	Yes	4.90181
P62917	60S ribosomal protein L8 (Large ribosomal subunit protein uL2)	31	1.50291e+07	1.55166e+07	1.80521e+07	1.14126e+09	1.09226e+09	1.06058e+09	6.13856	6.07525	6.03279	6.0822	0.0532279	3	0.0307311	0	0.05	1	2	197.916	1.27641e-05	2.91999	Yes	105	0.00290055	Yes	Yes	4.89401
P78346	Ribonuclease P protein subunit p30 (RNaseP protein p30) (RNase P subunit 2)	2	2339.39	2208.54	2579.16	139766	130542	137400	5.87852	5.78002	5.85389	5.83748	0.0512597	3	0.0295948	0	0.05	1	2	197.247	1.28509e-05	2.91999	Yes	106	0.00292818	Yes	Yes	4.89107
O43896	Kinesin-like protein KIF1C	4	5172.66	7147.65	13015.8	440339	413610	438205	5.70431	5.61397	5.6973	5.67186	0.0502581	3	0.0290165	0	0.05	1	2	195.47	1.30856e-05	2.91999	Yes	107	0.0029558	Yes	Yes	4.88321
Q9NX24	H/ACA ribonucleoprotein complex subunit 2 (Nucleolar protein family A member 2) (snoRNP protein NHP2)	3	59506.9	44787.4	57596.7	3.20592e+06	3.15943e+06	2.99222e+06	5.8926	5.87153	5.79309	5.85241	0.0524436	3	0.0302783	0	0.05	1	2	193.287	1.33828e-05	2.91999	Yes	108	0.00298343	Yes	Yes	4.87345
Q02878	60S ribosomal protein L6 (Large ribosomal subunit protein eL6) (Neoplasm-related protein C140) (Tax-responsive enhancer element-binding protein 107) (TaxREB107)	15	1.36592e+06	1.68507e+06	1.47275e+06	5.05288e+07	5.37809e+07	5.15578e+07	5.06648	5.15647	5.09557	5.10617	0.0459226	3	0.0265135	0	0.05	1	2	192.588	1.34801e-05	2.91999	Yes	109	0.00301105	Yes	Yes	4.87031
Q9Y3Y2	Chromatin target of PRMT1 protein (Friend of PRMT1 protein) (Small arginine- and glycine-rich protein) (SRAG)	5	205480	170776	161765	5.35218e+06	5.62024e+06	5.66729e+06	4.89936	4.96986	4.98189	4.95037	0.0445851	3	0.0257412	0	0.05	1	2	192.313	1.35187e-05	2.91999	Yes	110	0.00303867	Yes	Yes	4.86906
Q8NDT2	Putative RNA-binding protein 15B (One-twenty two protein 3) (HsOTT3) (HuOTT3) (RNA-binding motif protein 15B)	16	184049	124344	147044	9.05527e+06	9.26176e+06	8.60784e+06	5.8984	5.93093	5.82529	5.88487	0.0541009	3	0.0312352	0	0.05	1	2	188.405	1.40853e-05	2.91999	Yes	111	0.0030663	Yes	Yes	4.85123
A2VDJ0	Transmembrane protein 131-like	2	3114.55	3002.74	3226.37	69861	67196	66116.9	4.48739	4.43128	4.40792	4.4422	0.040844	3	0.0235813	0	0.05	1	2	188.378	1.40893e-05	2.91999	Yes	112	0.00309392	Yes	Yes	4.85111
Q8IWA0	WD repeat-containing protein 75 (U3 small nucleolar RNA-associated protein 17 homolog)	42	1.53095e+06	988905	982158	8.14936e+07	8.33959e+07	7.72205e+07	6.1254	6.15869	6.04769	6.11059	0.0569584	3	0.032885	0	0.05	1	2	185.817	1.44804e-05	2.91999	Yes	113	0.00312155	Yes	Yes	4.83922
Q9H2U1	ATP-dependent DNA/RNA helicase DHX36	18	260066	246072	344679	8.24705e+06	7.87776e+06	7.77118e+06	4.86192	4.79583	4.77617	4.81131	0.0449198	3	0.0259345	0	0.05	1	2	185.518	1.45271e-05	2.91999	Yes	114	0.00314917	Yes	Yes	4.83782
Q9HCD5	Nuclear receptor coactivator 5 (NCoA-5) (Coactivator independent of AF-2) (CIA)	4	23267.5	24961.5	2206.01	763406	806535	817203	5.50492	5.5842	5.60316	5.56409	0.0521184	3	0.0300906	0	0.05	1	2	184.912	1.46225e-05	2.91999	Yes	115	0.0031768	Yes	Yes	4.83498
P60468	Protein transport protein Sec61 subunit beta	2	41607.5	32861.9	29727.6	1.91152e+06	1.83558e+06	1.97851e+06	5.7823	5.72381	5.83199	5.77937	0.0541505	3	0.0312638	0	0.05	1	2	184.858	1.4631e-05	2.91999	Yes	116	0.00320442	Yes	Yes	4.83472
Q9BRL6	Serine/arginine-rich splicing factor 8 (Pre-mRNA-splicing factor SRP46) (Splicing factor SRp46) (Splicing factor, arginine/serine-rich 2B)	2	25640.1	60739	47971.4	789789	765905	748706	4.14043	4.09613	4.06336	4.09997	0.0386773	3	0.0223304	0	0.05	1	2	183.605	1.48313e-05	2.91999	Yes	117	0.00323204	Yes	Yes	4.82882
P62266	40S ribosomal protein S23 (Small ribosomal subunit protein uS12)	3	136449	123103	107682	5.11697e+06	5.35691e+06	4.99692e+06	5.38548	5.45159	5.35123	5.3961	0.0510177	3	0.0294551	0	0.05	1	2	183.198	1.48974e-05	2.91999	Yes	118	0.00325967	Yes	Yes	4.82689
P08865	40S ribosomal protein SA (37 kDa laminin receptor precursor) (37LRP) (37/67 kDa laminin receptor) (LRP/LR) (67 kDa laminin receptor) (67LR) (Colon carcinoma laminin-binding protein) (Laminin receptor 1) (LamR) (Laminin-binding protein precursor p40) (LBP/p40) (Multidrug resistance-associated protein MGr1-Ag) (NEM/1CHD4) (Small ribosomal subunit protein uS2)	12	605678	387889	501577	1.16257e+07	1.22707e+07	1.16634e+07	4.54393	4.62182	4.5486	4.57145	0.0436862	3	0.0252222	0	0.05	1	2	181.247	1.52198e-05	2.91999	Yes	119	0.00328729	Yes	Yes	4.81759
Q9BXP5	Serrate RNA effector molecule homolog (Arsenite-resistance protein 2)	11	220626	260238	201360	3.2271e+06	3.3858e+06	3.25308e+06	3.82688	3.89614	3.83845	3.85383	0.0370996	3	0.0214194	0	0.05	1	2	179.922	1.54448e-05	2.91999	Yes	120	0.00331492	Yes	Yes	4.81122
Q8WYP5	Protein ELYS (Embryonic large molecule derived from yolk sac) (Protein MEL-28) (Putative AT-hook-containing transcription factor 1)	2	12193.8	8101.23	17889	65890.4	66600.3	67997.9	2.37206	2.38752	2.41748	2.39236	0.0230936	3	0.0133331	0	0.05	1	2	179.43	1.55296e-05	2.91999	Yes	121	0.00334254	Yes	Yes	4.80884
O75494	Serine/arginine-rich splicing factor 10 (40 kDa SR-repressor protein) (SRrp40) (FUS-interacting serine-arginine-rich protein 1) (Splicing factor SRp38) (Splicing factor, arginine/serine-rich 13A) (TLS-associated protein with Ser-Arg repeats) (TASR) (TLS-associated protein with SR repeats) (TLS-associated serine-arginine protein) (TLS-associated SR protein)	7	556011	549019	483573	7.60389e+06	7.35407e+06	7.23241e+06	3.84394	3.79575	3.77168	3.80379	0.0367954	3	0.0212438	0	0.05	1	2	179.054	1.55949e-05	2.91999	Yes	122	0.00337017	Yes	Yes	4.80702
Q9NUK0	Muscleblind-like protein 3 (Cys3His CCG1-required protein) (Muscleblind-like X-linked protein) (Protein HCHCR)	3	52115.9	37706.6	23017.7	780826	778370	820650	4.37568	4.37114	4.44745	4.39809	0.0428065	3	0.0247143	0	0.05	1	2	177.957	1.57877e-05	2.91999	Yes	123	0.00339779	Yes	Yes	4.80168
P62854	40S ribosomal protein S26 (Small ribosomal subunit protein eS26)	5	2.44707e+06	4.01533e+06	3.79782e+06	3.99566e+07	4.18193e+07	4.15161e+07	3.54633	3.61207	3.60157	3.58666	0.0353145	3	0.0203889	0	0.05	1	2	175.913	1.61568e-05	2.91999	Yes	124	0.00342541	Yes	Yes	4.79165
P31943	Heterogeneous nuclear ribonucleoprotein H (hnRNP H) [Cleaved into: Heterogeneous nuclear ribonucleoprotein H, N-terminally processed]	37	7.16298e+06	7.79226e+06	8.74045e+06	3.95289e+08	3.74338e+08	4.03293e+08	5.64517	5.56661	5.6741	5.62863	0.0556209	3	0.0321127	0	0.05	1	2	175.277	1.62742e-05	2.91999	Yes	125	0.00345304	Yes	Yes	4.7885
P35637	RNA-binding protein FUS (75 kDa DNA-pairing protein) (Oncogene FUS) (Oncogene TLS) (POMp75) (Translocated in liposarcoma protein)	21	1.32854e+06	2.48421e+06	1.10726e+06	1.06917e+08	1.14515e+08	1.06228e+08	6.02665	6.12569	6.01732	6.05655	0.0600582	3	0.0346746	0	0.05	1	2	174.668	1.63878e-05	2.91999	Yes	126	0.00348066	Yes	Yes	4.78548
P13804	Electron transfer flavoprotein subunit alpha, mitochondrial (Alpha-ETF)	11	1.59891e+06	1.31027e+06	1.40174e+06	5.7245e+06	5.87985e+06	5.83806e+06	1.99412	2.03275	2.02246	2.01644	0.0200052	3	0.01155	0	0.05	1	2	174.584	1.64037e-05	2.91999	Yes	127	0.00350829	Yes	Yes	4.78506
Q9Y6K0	Choline/ethanolaminephosphotransferase 1 (hCEPT1)	2	29368	29368	29368	913438	972291	966789	4.95899	5.04907	5.04088	5.01631	0.0498132	3	0.0287597	0	0.05	1	2	174.422	1.64341e-05	2.91999	Yes	128	0.00353591	Yes	Yes	4.78425
Q9BYD1	39S ribosomal protein L13, mitochondrial (L13mt) (MRP-L13) (Mitochondrial large ribosomal subunit protein uL13m)	13	1.45185e+06	1.43297e+06	1.65871e+06	2.13456e+07	2.07085e+07	2.02681e+07	3.81702	3.7733	3.74229	3.77754	0.0375423	3	0.021675	0	0.05	1	2	174.28	1.64608e-05	2.91999	Yes	129	0.00356354	Yes	Yes	4.78355
Q7KZF4	Staphylococcal nuclease domain-containing protein 1	66	4.1132e+06	3.33346e+06	3.83458e+06	1.27159e+08	1.36472e+08	1.31242e+08	5.0796	5.18158	5.12519	5.12879	0.0510834	3	0.029493	0	0.05	1	2	173.899	1.65332e-05	2.91999	Yes	130	0.00359116	Yes	Yes	4.78164
Q14152	Eukaryotic translation initiation factor 3 subunit A (eIF3a) (Eukaryotic translation initiation factor 3 subunit 10) (eIF-3-theta) (eIF3 p167) (eIF3 p180) (eIF3 p185)	81	7.63175e+06	6.4965e+06	7.44094e+06	1.50491e+08	1.5999e+08	1.54462e+08	4.38759	4.4759	4.42517	4.42955	0.0443169	3	0.0255864	0	0.05	1	2	173.122	1.66819e-05	2.91999	Yes	131	0.00361878	Yes	Yes	4.77775
Q9GZR2	RNA exonuclease 4	8	2788.44	3747.92	1828.96	1.73922e+06	1.6777e+06	1.90188e+06	9.28477	9.23282	9.41376	9.31045	0.0931631	3	0.0537878	0	0.05	1	2	173.096	1.66868e-05	2.91999	Yes	132	0.00364641	Yes	Yes	4.77763
Q13310	Polyadenylate-binding protein 4 (PABP-4) (Poly(A)-binding protein 4) (Activated-platelet protein 1) (APP-1) (Inducible poly(A)-binding protein) (iPABP)	27	1.35517e+06	1.34974e+06	1.3849e+06	6.25237e+07	6.71923e+07	6.64418e+07	5.51926	5.62315	5.60695	5.58312	0.055895	3	0.032271	0	0.05	1	2	173.007	1.6704e-05	2.91999	Yes	133	0.00367403	Yes	Yes	4.77718
Q6PJT7	Zinc finger CCCH domain-containing protein 14 (Mammalian suppressor of tau pathology-2) (MSUT-2) (Renal carcinoma antigen NY-REN-37)	12	96059.5	194598	173417	3.18771e+06	3.12979e+06	3.32258e+06	4.36505	4.3386	4.42484	4.37616	0.0441797	3	0.0255071	0	0.05	1	2	171.566	1.69857e-05	2.91999	Yes	134	0.00370166	Yes	Yes	4.76992
Q9NYF8	Bcl-2-associated transcription factor 1 (Btf) (BCLAF1 and THRAP3 family member 1)	24	1.84002e+06	1.4784e+06	1.57224e+06	1.79642e+07	1.82399e+07	1.73896e+07	3.46199	3.48396	3.41508	3.45368	0.0351819	3	0.0203123	0	0.05	1	2	170.029	1.72943e-05	2.91999	Yes	135	0.00372928	Yes	Yes	4.7621
Q15424	Scaffold attachment factor B1 (SAF-B) (SAF-B1) (HSP27 estrogen response element-TATA box-binding protein) (HSP27 ERE-TATA-binding protein)	13	1.07779e+06	424849	270874	8.35454e+06	8.57542e+06	8.82573e+06	3.82091	3.85856	3.90007	3.85984	0.0395939	3	0.0228596	0	0.05	1	2	168.85	1.75365e-05	2.91999	Yes	136	0.00375691	Yes	Yes	4.75606
P62277	40S ribosomal protein S13 (Small ribosomal subunit protein uS15)	8	517813	509866	373141	8.71744e+06	9.09353e+06	9.2473e+06	4.2226	4.28353	4.30772	4.27128	0.0438658	3	0.0253259	0	0.05	1	2	168.653	1.75776e-05	2.91999	Yes	137	0.00378453	Yes	Yes	4.75504
Q92615	La-related protein 4B (La ribonucleoprotein domain family member 4B) (La ribonucleoprotein domain family member 5) (La-related protein 5)	11	213154	107303	114305	4.13548e+06	4.35534e+06	4.07884e+06	4.83472	4.90945	4.81482	4.853	0.049891	3	0.0288046	0	0.05	1	2	168.48	1.76137e-05	2.91999	Yes	138	0.00381215	Yes	Yes	4.75415
P26368	Splicing factor U2AF 65 kDa subunit (U2 auxiliary factor 65 kDa subunit) (hU2AF(65)) (hU2AF65) (U2 snRNP auxiliary factor large subunit)	26	2.60725e+06	2.13344e+06	1.92433e+06	6.43849e+07	6.00975e+07	6.20502e+07	4.857	4.75759	4.80372	4.8061	0.0497514	3	0.028724	0	0.05	1	2	167.32	1.78587e-05	2.91999	Yes	139	0.00383978	Yes	Yes	4.74815
P98179	RNA-binding protein 3 (RNA-binding motif protein 3) (RNPL)	10	577724	557069	499095	2.73146e+07	2.59859e+07	2.52275e+07	5.64825	5.57631	5.53358	5.58605	0.0579519	3	0.0334586	0	0.05	1	2	166.954	1.79371e-05	2.91999	Yes	140	0.0038674	Yes	Yes	4.74625
Q99543	DnaJ homolog subfamily C member 2 (M-phase phosphoprotein 11) (Zuotin-related factor 1) [Cleaved into: DnaJ homolog subfamily C member 2, N-terminally processed]	5	63315.5	52492.9	85113.1	867313	827219	865062	3.69488	3.6266	3.69113	3.67087	0.0383871	3	0.0221628	0	0.05	1	2	165.632	1.82246e-05	2.91999	Yes	141	0.00389503	Yes	Yes	4.73934
Q9P2D0	Inhibitor of Bruton tyrosine kinase (IBtk)	5	21991.5	26698.2	22270.9	391939	371399	389234	4.0505	3.97285	4.04051	4.02129	0.0422484	3	0.0243921	0	0.05	1	2	164.86	1.83957e-05	2.91999	Yes	142	0.00392265	Yes	Yes	4.73528
P62910	60S ribosomal protein L32 (Large ribosomal subunit protein eL32)	9	106108	79669.8	82541.3	8.33748e+06	9.19042e+06	8.82145e+06	6.54255	6.68307	6.62396	6.61653	0.0705541	3	0.0407344	0	0.05	1	2	162.431	1.895e-05	2.91999	Yes	143	0.00395028	Yes	Yes	4.72239
Q76FK4	Nucleolar protein 8 (Nucleolar protein Nop132)	10	5165.54	1728.53	45117.2	1.54248e+06	1.63492e+06	1.48554e+06	6.47525	6.55922	6.42099	6.48515	0.0696462	3	0.0402103	0	0.05	1	2	161.281	1.92211e-05	2.91999	Yes	144	0.0039779	Yes	Yes	4.71622
Q9BQ04	RNA-binding protein 4B (RNA-binding motif protein 30) (RNA-binding motif protein 4B) (RNA-binding protein 30)	3	21439.2	21439.2	21439.2	1.84015e+06	1.68477e+06	1.70956e+06	6.42343	6.29616	6.31723	6.34561	0.0682171	3	0.0393851	0	0.05	1	2	161.117	1.92603e-05	2.91999	Yes	145	0.00400552	Yes	Yes	4.71534
P30876	DNA-directed RNA polymerase II subunit RPB2	22	842479	783817	783550	6.48681e+06	6.24936e+06	6.22994e+06	3.01353	2.95973	2.95524	2.97617	0.032436	3	0.0187269	0	0.05	1	2	158.924	1.97953e-05	2.91999	Yes	146	0.00403315	Yes	Yes	4.70344
P50914	60S ribosomal protein L14 (CAG-ISL 7) (Large ribosomal subunit protein eL14)	15	1.7563e+06	2.10325e+06	1.94898e+06	9.36476e+07	1.01891e+08	9.90626e+07	5.59596	5.71768	5.67706	5.66357	0.0619704	3	0.0357786	0	0.05	1	2	158.295	1.99532e-05	2.91999	Yes	147	0.00406077	Yes	Yes	4.69999
Q86UE4	Protein LYRIC (3D3/LYRIC) (Astrocyte elevated gene-1 protein) (AEG-1) (Lysine-rich CEACAM1 co-isolated protein) (Metadherin) (Metastasis adhesion protein)	8	42791.3	26253.7	12476.4	2.74554e+06	2.48572e+06	2.6371e+06	6.65873	6.5153	6.60059	6.59154	0.0721401	3	0.0416501	0	0.05	1	2	158.26	1.99619e-05	2.91999	Yes	148	0.0040884	Yes	Yes	4.6998
Q9Y520	Protein PRRC2C (BAT2 domain-containing protein 1) (HBV X-transactivated gene 2 protein) (HBV XAg-transactivated protein 2) (HLA-B-associated transcript 2-like 2) (Proline-rich and coiled-coil-containing protein 2C)	51	930040	1.02296e+06	843786	2.78191e+07	2.84278e+07	2.64468e+07	4.8992	4.93042	4.82621	4.88528	0.0534818	3	0.0308777	0	0.05	1	2	158.214	1.99736e-05	2.91999	Yes	149	0.00411602	Yes	Yes	4.69954
Q8TDN6	Ribosome biogenesis protein BRX1 homolog (Brix domain-containing protein 2)	12	379254	529851	493319	2.0097e+07	2.17707e+07	2.05072e+07	5.42595	5.54135	5.4551	5.47413	0.0600116	3	0.0346477	0	0.05	1	2	157.994	2.00291e-05	2.91999	Yes	150	0.00414365	Yes	Yes	4.69834
O60506	Heterogeneous nuclear ribonucleoprotein Q (hnRNP Q) (Glycine- and tyrosine-rich RNA-binding protein) (GRY-RBP) (NS1-associated protein 1) (Synaptotagmin-binding, cytoplasmic RNA-interacting protein)	39	1.38918e+07	8.89471e+06	1.01195e+07	4.16416e+08	4.50907e+08	4.38792e+08	5.24656	5.36137	5.32207	5.31	0.0583467	3	0.0336865	0	0.05	1	2	157.63	2.01218e-05	2.91999	Yes	151	0.00417127	Yes	Yes	4.69633
Q8IWX8	Calcium homeostasis endoplasmic reticulum protein (ERPROT 213-21) (SR-related CTD-associated factor 6)	12	432759	461873	502101	7.74622e+06	8.21441e+06	7.8313e+06	4.0564	4.14106	4.07216	4.08987	0.0450267	3	0.0259962	0	0.05	1	2	157.326	2.01996e-05	2.91999	Yes	152	0.0041989	Yes	Yes	4.69466
Q9NUL3	Double-stranded RNA-binding protein Staufen homolog 2	8	143757	190782	105976	2.65311e+06	2.82941e+06	2.72456e+06	4.17538	4.2682	4.21372	4.2191	0.0466405	3	0.0269279	0	0.05	1	2	156.681	2.03661e-05	2.91999	Yes	153	0.00422652	Yes	Yes	4.69109
Q9UGR2	Zinc finger CCCH domain-containing protein 7B (Rotavirus 'X'-associated non-structural protein) (RoXaN)	27	305826	302118	362228	1.40183e+07	1.47986e+07	1.36234e+07	5.43789	5.51604	5.39667	5.4502	0.0606323	3	0.0350061	0	0.05	1	2	155.693	2.06255e-05	2.91999	Yes	154	0.00425414	Yes	Yes	4.68559
Q96CM3	Mitochondrial RNA pseudouridine synthase RPUSD4	5	4844.03	3363.7	5375.95	802296	840991	900924	7.46915	7.53711	7.63642	7.54756	0.084124	3	0.048569	0	0.05	1	2	155.399	2.07037e-05	2.91999	Yes	155	0.00428177	Yes	Yes	4.68395
Q6P2Q9	Pre-mRNA-processing-splicing factor 8 (220 kDa U5 snRNP-specific protein) (PRP8 homolog) (Splicing factor Prp8) (p220)	123	4.66017e+06	4.37171e+06	4.79849e+06	1.31849e+08	1.23028e+08	1.24545e+08	4.83794	4.73804	4.75572	4.77723	0.0533113	3	0.0307793	0	0.05	1	2	155.209	2.07542e-05	2.91999	Yes	156	0.00430939	Yes	Yes	4.68289
Q8WWM7	Ataxin-2-like protein (Ataxin-2 domain protein) (Ataxin-2-related protein)	16	82283.1	84487.2	87064.3	4.38223e+06	4.57166e+06	4.79292e+06	5.69467	5.75572	5.82391	5.7581	0.0646531	3	0.0373275	0	0.05	1	2	154.259	2.10108e-05	2.91999	Yes	157	0.00433702	Yes	Yes	4.67756
Q8N1G4	Leucine-rich repeat-containing protein 47	18	229468	218989	231698	7.94996e+06	8.48925e+06	8.55934e+06	5.13197	5.22666	5.23853	5.19906	0.0583954	3	0.0337146	0	0.05	1	2	154.208	2.10247e-05	2.91999	Yes	158	0.00436464	Yes	Yes	4.67727
P40429	60S ribosomal protein L13a (23 kDa highly basic protein) (Large ribosomal subunit protein uL13)	16	574543	630897	650112	3.49884e+07	3.73202e+07	3.41676e+07	5.82192	5.915	5.78767	5.84153	0.0658891	3	0.0380411	0	0.05	1	2	153.559	2.12029e-05	2.91999	Yes	159	0.00439227	Yes	Yes	4.67361
P62829	60S ribosomal protein L23 (60S ribosomal protein L17) (Large ribosomal subunit protein uL14)	8	778644	628861	968206	8.24507e+06	8.50938e+06	8.69637e+06	3.38014	3.42566	3.45702	3.42094	0.038657	3	0.0223186	0	0.05	1	2	153.277	2.12807e-05	2.91999	Yes	160	0.00441989	Yes	Yes	4.67201
Q9BZZ5	Apoptosis inhibitor 5 (API-5) (Antiapoptosis clone 11 protein) (AAC-11) (Cell migration-inducing gene 8 protein) (Fibroblast growth factor 2-interacting factor) (FIF) (Protein XAGL)	12	426589	453169	545228	5.11353e+06	4.88866e+06	5.12609e+06	3.42833	3.36345	3.43187	3.40789	0.0385212	3	0.0222402	0	0.05	1	2	153.231	2.12936e-05	2.91999	Yes	161	0.00444751	Yes	Yes	4.67175
Q13573	SNW domain-containing protein 1 (Nuclear protein SkiP) (Nuclear receptor coactivator NCoA-62) (Ski-interacting protein)	3	1815.43	1645.54	1985.32	391910	431589	385339	7.75406	7.8932	7.72967	7.79231	0.088219	3	0.0509333	0	0.05	1	2	152.991	2.13606e-05	2.91999	Yes	162	0.00447514	Yes	Yes	4.67039
Q9H6S0	3'-5' RNA helicase YTHDC2	30	654705	493410	447612	6.24932e+06	6.23501e+06	6.55306e+06	3.55445	3.55114	3.62292	3.57617	0.0405198	3	0.0233941	0	0.05	1	2	152.866	2.13954e-05	2.91999	Yes	163	0.00450276	Yes	Yes	4.66968
Q32P51	Heterogeneous nuclear ribonucleoprotein A1-like 2 (hnRNP A1-like 2) (hnRNP core protein A1-like 2)	1	14444.4	14444.4	14444.4	825756	806112	881091	5.83714	5.8024	5.93071	5.85675	0.066366	3	0.0383164	0	0.05	1	2	152.852	2.13993e-05	2.91999	Yes	164	0.00453039	Yes	Yes	4.6696
P11177	Pyruvate dehydrogenase E1 component subunit beta, mitochondrial (PDHE1-B)	8	839364	693408	777386	3.19016e+06	3.09403e+06	3.16776e+06	2.0506	2.00646	2.04043	2.0325	0.0231159	3	0.013346	0	0.05	1	2	152.293	2.15567e-05	2.91999	Yes	165	0.00455801	Yes	Yes	4.66642
Q14694	Ubiquitin carboxyl-terminal hydrolase 10	17	712239	392516	360484	8.20449e+06	8.74283e+06	8.36585e+06	4.07024	4.16193	4.09834	4.11017	0.0469737	3	0.0271203	0	0.05	1	2	151.553	2.17676e-05	2.91999	Yes	166	0.00458564	Yes	Yes	4.66219
Q6PI48	Aspartate--tRNA ligase, mitochondrial	9	448229	484207	559520	2.09221e+06	2.12742e+06	2.05848e+06	2.07279	2.09686	2.04934	2.07299	0.023763	3	0.0137196	0	0.05	1	2	151.097	2.18991e-05	2.91999	Yes	167	0.00461326	Yes	Yes	4.65957
P42285	Exosome RNA helicase MTR4	7	53162	101293	63578	1.47265e+06	1.4677e+06	1.3841e+06	4.34076	4.3359	4.25129	4.30932	0.0503078	3	0.0290452	0	0.05	1	2	148.366	2.27129e-05	2.91999	Yes	168	0.00464088	Yes	Yes	4.64373
Q7L2E3	ATP-dependent RNA helicase DHX30	66	7.74469e+06	8.5969e+06	9.06012e+06	6.48962e+07	6.77816e+07	6.5177e+07	2.93817	3.00093	2.9444	2.96117	0.034577	3	0.019963	0	0.05	1	2	148.333	2.27231e-05	2.91999	Yes	169	0.00466851	Yes	Yes	4.64353
Q92841	Probable ATP-dependent RNA helicase DDX17	26	1.53523e+06	1.88542e+06	1.95331e+06	7.17757e+07	7.78629e+07	7.2777e+07	5.3244	5.44184	5.34439	5.37021	0.0628341	3	0.0362773	0	0.05	1	2	148.032	2.28153e-05	2.91999	Yes	170	0.00469613	Yes	Yes	4.64177
Q969S3	Zinc finger protein 622 (Zinc finger-like protein 9)	8	186262	32859.3	102972	3.85718e+06	4.06997e+06	3.74623e+06	5.16696	5.24443	5.12485	5.17875	0.0606552	3	0.0350193	0	0.05	1	2	147.883	2.28616e-05	2.91999	Yes	171	0.00472376	Yes	Yes	4.64089
Q9Y3A4	Ribosomal RNA-processing protein 7 homolog A (Gastric cancer antigen Zg14)	4	64643.8	42952.3	68152.3	1.77005e+06	1.64679e+06	1.75645e+06	4.91717	4.81303	4.90604	4.87875	0.0571801	3	0.033013	0	0.05	1	2	147.783	2.28925e-05	2.91999	Yes	172	0.00475138	Yes	Yes	4.64031
O95758	Polypyrimidine tract-binding protein 3 (Regulator of differentiation 1) (Rod1)	18	790141	752356	668813	3.00908e+07	2.78571e+07	2.80186e+07	5.35131	5.24003	5.24838	5.27991	0.0619778	3	0.0357829	0	0.05	1	2	147.554	2.29636e-05	2.91999	Yes	173	0.00477901	Yes	Yes	4.63896
Q9NS39	Double-stranded RNA-specific editase B2	3	7966.51	4504.27	4046.23	105017	108725	101447	4.25357	4.30363	4.20367	4.25362	0.0499797	3	0.0288558	0	0.05	1	2	147.41	2.30085e-05	2.91999	Yes	174	0.00480663	Yes	Yes	4.63811
Q86V81	THO complex subunit 4 (Tho4) (Ally of AML-1 and LEF-1) (Aly/REF export factor) (Transcriptional coactivator Aly/REF) (bZIP-enhancing factor BEF)	9	599627	773803	785661	4.90265e+07	4.71942e+07	4.44688e+07	6.09003	6.03508	5.94926	6.02479	0.0709465	3	0.040961	0	0.05	1	2	147.086	2.31099e-05	2.91999	Yes	175	0.00483425	Yes	Yes	4.6362
Q14498	RNA-binding protein 39 (CAPER alpha) (CAPERalpha) (Hepatocellular carcinoma protein 1) (RNA-binding motif protein 39) (RNA-binding region-containing protein 2) (Splicing factor HCC1)	22	2.346e+06	1.77124e+06	1.63839e+06	2.72186e+07	2.65073e+07	2.55891e+07	3.82651	3.7883	3.73744	3.78409	0.0446815	3	0.0257969	0	0.05	1	2	146.688	2.32355e-05	2.91999	Yes	176	0.00486188	Yes	Yes	4.63385
Q9NYH9	U3 small nucleolar RNA-associated protein 6 homolog (Hepatocellular carcinoma-associated antigen 66) (Multiple hat domains protein)	3	26151.5	16189	19879.4	383940	361276	382693	4.21039	4.12261	4.2057	4.17957	0.0493802	3	0.0285097	0	0.05	1	2	146.602	2.32628e-05	2.91999	Yes	177	0.0048895	Yes	Yes	4.63334
Q8NEJ9	Neuroguidin (Centromere accumulated nuclear protein 1) (CANu1) (EIF4E-binding protein)	2	102025	39935.8	90042.4	576523	550576	568158	2.8982	2.83176	2.87711	2.86902	0.0339487	3	0.0196003	0	0.05	1	2	146.376	2.33344e-05	2.91999	Yes	178	0.00491713	Yes	Yes	4.632
P84098	60S ribosomal protein L19 (Large ribosomal subunit protein eL19)	8	181323	154227	151969	1.2861e+07	1.42319e+07	1.3225e+07	6.30636	6.45249	6.34664	6.3685	0.0754765	3	0.0435764	0	0.05	1	2	146.146	2.34082e-05	2.91999	Yes	179	0.00494475	Yes	Yes	4.63063
Q14671	Pumilio homolog 1 (HsPUM) (Pumilio-1)	39	1.65064e+06	2.07341e+06	2.12604e+06	5.3793e+07	5.19981e+07	4.97726e+07	4.78585	4.73689	4.67378	4.73218	0.0561827	3	0.0324371	0	0.05	1	2	145.888	2.3491e-05	2.91999	Yes	180	0.00497238	Yes	Yes	4.6291
P62750	60S ribosomal protein L23a (Large ribosomal subunit protein uL23)	8	128920	43890.3	30267.8	8.63863e+06	9.64493e+06	8.83587e+06	6.99566	7.15463	7.02823	7.0595	0.0839725	3	0.0484815	0	0.05	1	2	145.612	2.358e-05	2.91999	Yes	181	0.005	Yes	Yes	4.62746
Q5T653	39S ribosomal protein L2, mitochondrial (L2mt) (MRP-L2) (Mitochondrial large ribosomal subunit protein uL2m)	9	62644.9	316934	331236	6.27133e+06	6.3041e+06	5.87825e+06	4.72619	4.73371	4.6328	4.69757	0.0562116	3	0.0324538	0	0.05	1	2	144.746	2.38629e-05	2.91999	Yes	182	0.00502762	Yes	Yes	4.62228
Q96DV4	39S ribosomal protein L38, mitochondrial (L38mt) (MRP-L38) (Mitochondrial large ribosomal subunit protein mL38)	4	141827	168009	172312	1.02151e+06	1.06639e+06	1.05552e+06	2.66812	2.73014	2.71537	2.70454	0.0323973	3	0.0187046	0	0.05	1	2	144.592	2.39138e-05	2.91999	Yes	183	0.00505525	Yes	Yes	4.62135
Q12926	ELAV-like protein 2 (ELAV-like neuronal protein 1) (Hu-antigen B) (HuB) (Nervous system-specific RNA-binding protein Hel-N1)	19	430657	549019	451068	2.12742e+07	2.32989e+07	2.1983e+07	5.47923	5.61038	5.52651	5.53871	0.0664224	3	0.038349	0	0.05	1	2	144.429	2.39679e-05	2.91999	Yes	184	0.00508287	Yes	Yes	4.62037
Q9BQ52	Zinc phosphodiesterase ELAC protein 2	7	484267	452849	326189	1.70496e+06	1.69679e+06	1.75093e+06	2.0175	2.01056	2.05588	2.02798	0.0244071	3	0.0140914	0	0.05	1	2	143.916	2.41391e-05	2.91999	Yes	185	0.0051105	Yes	Yes	4.61728
Q96AG4	Leucine-rich repeat-containing protein 59 (Ribosome-binding protein p34) (p34) [Cleaved into: Leucine-rich repeat-containing protein 59, N-terminally processed]	12	295893	332748	244905	9.41394e+06	1.02466e+07	9.70752e+06	5.0148	5.13708	5.05911	5.07033	0.0619053	3	0.0357411	0	0.05	1	2	141.863	2.48428e-05	2.91999	Yes	186	0.00513812	Yes	Yes	4.6048
Q6IN84	rRNA methyltransferase 1, mitochondrial	3	41103.7	65147.2	77659.8	754221	712048	745253	3.62094	3.53793	3.60369	3.58752	0.043804	3	0.0252902	0	0.05	1	2	141.854	2.48459e-05	2.91999	Yes	187	0.00516575	Yes	Yes	4.60475
P06733	Alpha-enolase	10	1.58143e+06	1.23287e+06	1.1452e+06	2.81529e+06	2.86848e+06	2.83893e+06	1.09293	1.11993	1.10499	1.10595	0.0135277	3	0.00781023	0	0.05	1	2	141.603	2.49341e-05	2.91999	Yes	188	0.00519337	Yes	Yes	4.60321
Q8TDB6	E3 ubiquitin-protein ligase DTX3L	2	2330.86	2621.07	2040.64	1.13118e+06	1.24205e+06	1.31877e+06	8.92275	9.05765	9.14412	9.04151	0.111563	3	0.0644109	0	0.05	1	2	140.372	2.53731e-05	2.91999	Yes	189	0.00522099	Yes	Yes	4.59563
P62633	CCHC-type zinc finger nucleic acid binding protein (Cellular nucleic acid-binding protein) (CNBP) (Zinc finger protein 9)	6	97119.2	97113.5	125034	4.5388e+06	4.23465e+06	4.62259e+06	5.41444	5.31437	5.44083	5.38988	0.0667108	3	0.0385155	0	0.05	1	2	139.941	2.55299e-05	2.91999	Yes	190	0.00524862	Yes	Yes	4.59295
Q12906	Interleukin enhancer-binding factor 3 (Double-stranded RNA-binding protein 76) (DRBP76) (M-phase phosphoprotein 4) (MPP4) (Nuclear factor associated with dsRNA) (NFAR) (Nuclear factor of activated T-cells 90 kDa) (NF-AT-90) (Translational control protein 80) (TCP80)	52	1.27144e+07	1.21009e+07	1.38699e+07	1.62889e+08	1.622e+08	1.54015e+08	3.65899	3.65288	3.57818	3.63002	0.0449981	3	0.0259796	0	0.05	1	2	139.725	2.56086e-05	2.91999	Yes	191	0.00527624	Yes	Yes	4.59161
B4DIH5	COP9 signalosome complex subunit 2	1	901.841	901.841	901.841	127910	113672	117617	7.14803	6.97779	7.027	7.05094	0.0876126	3	0.0505832	0	0.05	1	2	139.393	2.57309e-05	2.91999	Yes	192	0.00530387	Yes	Yes	4.58955
Q9P2N5	RNA-binding protein 27 (RNA-binding motif protein 27)	5	34569	21945	34432.4	905055	848224	918220	4.89988	4.80632	4.92071	4.87564	0.0609286	3	0.0351771	0	0.05	1	2	138.602	2.60252e-05	2.91999	Yes	193	0.00533149	Yes	Yes	4.58461
Q99575	Ribonucleases P/MRP protein subunit POP1 (hPOP1)	33	1.52217e+06	1.53045e+06	1.49116e+06	2.62684e+07	2.63452e+07	2.47382e+07	4.11632	4.12054	4.02974	4.08887	0.0512501	3	0.0295892	0	0.05	1	2	138.188	2.61817e-05	2.91999	Yes	194	0.00535912	Yes	Yes	4.582
Q96I24	Far upstream element-binding protein 3 (FUSE-binding protein 3)	51	5.41497e+06	5.03629e+06	4.41971e+06	2.79435e+08	2.53556e+08	2.60762e+08	5.81691	5.6767	5.71712	5.73691	0.0721687	3	0.0416666	0	0.05	1	2	137.686	2.63728e-05	2.91999	Yes	195	0.00538674	Yes	Yes	4.57884
P62269	40S ribosomal protein S18 (Ke-3) (Ke3) (Small ribosomal subunit protein uS13)	17	597971	593249	417450	2.95243e+07	2.98026e+07	2.72039e+07	5.78293	5.79646	5.66483	5.74807	0.0724036	3	0.0418023	0	0.05	1	2	137.506	2.64418e-05	2.91999	Yes	196	0.00541436	Yes	Yes	4.57771
Q15031	Leucine--tRNA ligase, mitochondrial	9	448486	578236	742900	1.94958e+06	1.96499e+06	2.00789e+06	1.72469	1.73604	1.7672	1.74264	0.0220104	3	0.0127077	0	0.05	1	2	137.133	2.65861e-05	2.91999	Yes	197	0.00544199	Yes	Yes	4.57535
Q9H8H0	Nucleolar protein 11	16	69668.4	205691	234827	8.49875e+06	9.3507e+06	8.6831e+06	5.64312	5.78094	5.67408	5.69938	0.0723118	3	0.0417493	0	0.05	1	2	136.514	2.68273e-05	2.91999	Yes	198	0.00546961	Yes	Yes	4.57142
P62081	40S ribosomal protein S7 (Small ribosomal subunit protein eS7)	16	521602	447560	532940	3.1896e+07	3.55005e+07	3.36648e+07	5.99329	6.14775	6.07115	6.07073	0.0772319	3	0.0445899	0	0.05	1	2	136.146	2.69728e-05	2.91999	Yes	199	0.00549724	Yes	Yes	4.56907
P35914	Hydroxymethylglutaryl-CoA lyase, mitochondrial (HL) (HMG-CoA lyase)	2	6751.19	4232.28	9270.09	140031	137742	148295	4.37446	4.35069	4.45719	4.39411	0.0559043	3	0.0322764	0	0.05	1	2	136.14	2.6975e-05	2.91999	Yes	200	0.00552486	Yes	Yes	4.56904
Q8IY67	Ribonucleoprotein PTB-binding 1 (Protein raver-1)	14	328935	168276	238013	1.04011e+07	1.0435e+07	1.1323e+07	5.40737	5.41207	5.52989	5.44978	0.0694235	3	0.0400817	0	0.05	1	2	135.967	2.70439e-05	2.91999	Yes	201	0.00555249	Yes	Yes	4.56793
Q5BKZ1	DBIRD complex subunit ZNF326 (Zinc finger protein 326) (Zinc finger protein interacting with mRNPs and DBC1)	27	858687	798893	1.0998e+06	3.29233e+07	3.12574e+07	3.00912e+07	5.1627	5.08779	5.03293	5.09447	0.0651413	3	0.0376094	0	0.05	1	2	135.458	2.72476e-05	2.91999	Yes	202	0.00558011	Yes	Yes	4.56467
Q9UHX1	Poly(U)-binding-splicing factor PUF60 (60 kDa poly(U)-binding-splicing factor) (FUSE-binding protein-interacting repressor) (FBP-interacting repressor) (Ro-binding protein 1) (RoBP1) (Siah-binding protein 1) (Siah-BP1)	21	1.75175e+06	666372	1.16145e+06	3.67138e+07	3.4701e+07	3.3724e+07	4.94343	4.86208	4.82088	4.87546	0.0623602	3	0.0360037	0	0.05	1	2	135.416	2.72644e-05	2.91999	Yes	203	0.00560773	Yes	Yes	4.5644
Q5VYS8	Terminal uridylyltransferase 7 (TUTase 7)	20	212121	174174	194491	5.35693e+06	5.83895e+06	5.57728e+06	4.79029	4.91459	4.84844	4.85111	0.0621942	3	0.0359078	0	0.05	1	2	135.099	2.73924e-05	2.91999	Yes	204	0.00563536	Yes	Yes	4.56237
Q99613	Eukaryotic translation initiation factor 3 subunit C (eIF3c) (Eukaryotic translation initiation factor 3 subunit 8) (eIF3 p110)	39	5.08043e+06	3.91493e+06	4.15028e+06	5.11652e+07	5.45347e+07	5.25874e+07	3.54554	3.63755	3.5851	3.5894	0.0461554	3	0.0266478	0	0.05	1	2	134.698	2.75559e-05	2.91999	Yes	205	0.00566298	Yes	Yes	4.55979
P46782	40S ribosomal protein S5 (Small ribosomal subunit protein uS7) [Cleaved into: 40S ribosomal protein S5, N-terminally processed]	11	604404	450575	404679	1.61731e+07	1.63984e+07	1.76075e+07	5.05486	5.07481	5.17745	5.10237	0.0657769	3	0.0379763	0	0.05	1	2	134.357	2.76959e-05	2.91999	Yes	206	0.00569061	Yes	Yes	4.55758
Q15029	116 kDa U5 small nuclear ribonucleoprotein component (Elongation factor Tu GTP-binding domain-containing protein 2) (SNU114 homolog) (hSNU114) (U5 snRNP-specific protein, 116 kDa) (U5-116 kDa)	6	39859.4	159930	67016.4	916051	929515	877408	3.3646	3.38565	3.30242	3.35089	0.0432755	3	0.0249851	0	0.05	1	2	134.115	2.77956e-05	2.91999	Yes	207	0.00571823	Yes	Yes	4.55602
Q15427	Splicing factor 3B subunit 4 (Pre-mRNA-splicing factor SF3b 49 kDa subunit) (Spliceosome-associated protein 49) (SAP 49)	6	173644	62281.5	21818.6	5.1215e+06	5.23811e+06	5.66931e+06	5.89752	5.93	6.04412	5.95721	0.0769987	3	0.0444552	0	0.05	1	2	134.005	2.78415e-05	2.91999	Yes	208	0.00574586	Yes	Yes	4.55531
Q7KZI7	Serine/threonine-protein kinase MARK2	2	6007.62	7450.08	5688.46	59027.2	62490.9	61587.8	3.20929	3.29155	3.27055	3.25713	0.0427431	3	0.0246778	0	0.05	1	2	131.986	2.86995e-05	2.91999	Yes	209	0.00577348	Yes	Yes	4.54213
O75616	GTPase Era, mitochondrial (H-ERA) (hERA) (Conserved ERA-like GTPase) (CEGA) (ERA-W) (ERA-like protein 1)	10	416191	527607	443416	4.10837e+06	4.2944e+06	4.34025e+06	3.15134	3.21523	3.23055	3.19904	0.0420143	3	0.0242569	0	0.05	1	2	131.881	2.87452e-05	2.91999	Yes	210	0.0058011	Yes	Yes	4.54143
Q15631	Translin	1	18697.5	9927.59	13574.7	122982	129632	128931	3.1281	3.20408	3.19626	3.17615	0.0417926	3	0.024129	0	0.05	1	2	131.632	2.88541e-05	2.91999	Yes	211	0.00582873	Yes	Yes	4.53979
Q9BZE4	GTP-binding protein 4 (Chronic renal failure gene protein) (GTP-binding protein NGB) (Nucleolar GTP-binding protein 1)	30	578110	962533	683432	3.32589e+07	3.63245e+07	3.63568e+07	5.48743	5.61463	5.61591	5.57265	0.073812	3	0.0426154	0	0.05	1	2	130.766	2.92375e-05	2.91999	Yes	212	0.00585635	Yes	Yes	4.53406
P62280	40S ribosomal protein S11 (Small ribosomal subunit protein uS17)	20	3.03213e+06	2.82111e+06	1.77291e+06	1.27321e+08	1.3982e+08	1.28145e+08	5.64634	5.78144	5.65564	5.69447	0.0754598	3	0.0435667	0	0.05	1	2	130.707	2.92641e-05	2.91999	Yes	213	0.00588398	Yes	Yes	4.53367
Q96SB4	SRSF protein kinase 1	5	43488.8	39449.3	26673.6	1.17919e+06	1.24217e+06	1.13299e+06	5.01229	5.08735	4.95462	5.01808	0.066554	3	0.038425	0	0.05	1	2	130.594	2.93145e-05	2.91999	Yes	214	0.0059116	Yes	Yes	4.53292
P22626	Heterogeneous nuclear ribonucleoproteins A2/B1 (hnRNP A2/B1)	47	2.59995e+07	1.84786e+07	2.03646e+07	1.17535e+09	1.05966e+09	1.10206e+09	5.76496	5.61547	5.67208	5.68417	0.0754755	3	0.0435758	0	0.05	1	2	130.443	2.93825e-05	2.91999	Yes	215	0.00593923	Yes	Yes	4.53191
Q15637	Splicing factor 1 (Mammalian branch point-binding protein) (BBP) (mBBP) (Transcription factor ZFM1) (Zinc finger gene in MEN1 locus) (Zinc finger protein 162)	12	169900	663257	751048	1.12683e+07	1.17949e+07	1.08714e+07	4.4154	4.4813	4.36367	4.42012	0.0589536	3	0.0340369	0	0.05	1	2	129.863	2.96457e-05	2.91999	Yes	216	0.00596685	Yes	Yes	4.52804
Q96FJ2	Dynein light chain 2, cytoplasmic (8 kDa dynein light chain b) (DLC8b) (Dynein light chain LC8-type 2)	1	35352.3	22371.5	29567.2	206870	215022	204334	2.82979	2.88555	2.81199	2.84244	0.0383756	3	0.0221561	0	0.05	1	2	128.291	3.03764e-05	2.91999	Yes	217	0.00599448	Yes	Yes	4.51746
Q8IWR0	Zinc finger CCCH domain-containing protein 7A	26	401058	377438	1.16168e+06	1.83825e+07	1.71724e+07	1.68962e+07	4.82904	4.73079	4.7074	4.75574	0.0645414	3	0.037263	0	0.05	1	2	127.627	3.06936e-05	2.91999	Yes	218	0.0060221	Yes	Yes	4.51295
P51991	Heterogeneous nuclear ribonucleoprotein A3 (hnRNP A3)	30	3.71064e+06	3.13686e+06	2.35909e+06	3.9326e+08	4.33808e+08	4.47102e+08	7.00164	7.14321	7.18676	7.11053	0.0967901	3	0.0558818	0	0.05	1	2	127.242	3.08792e-05	2.91999	Yes	219	0.00604972	Yes	Yes	4.51033
Q93008	Probable ubiquitin carboxyl-terminal hydrolase FAF-X	7	265853	211685	187784	699895	689337	711280	1.65805	1.63612	1.68133	1.6585	0.0226067	3	0.013052	0	0.05	1	2	127.069	3.09638e-05	2.91999	Yes	220	0.00607735	Yes	Yes	4.50915
P78345	Ribonuclease P protein subunit p38 (RNaseP protein p38)	5	24522.5	24522.5	24522.5	803386	884668	838986	5.03392	5.17296	5.09647	5.10112	0.0696378	3	0.0402054	0	0.05	1	2	126.876	3.10576e-05	2.91999	Yes	221	0.00610497	Yes	Yes	4.50783
Q96MU7	YTH domain-containing protein 1 (Splicing factor YT521) (YT521-B)	9	171463	121281	158229	4.84653e+06	5.32824e+06	5.15767e+06	5.0108	5.14751	5.10057	5.08629	0.0694623	3	0.0401041	0	0.05	1	2	126.827	3.10817e-05	2.91999	Yes	222	0.0061326	Yes	Yes	4.5075
P62979	Ubiquitin-40S ribosomal protein S27a (Ubiquitin carboxyl extension protein 80) [Cleaved into: Ubiquitin; 40S ribosomal protein S27a (Small ribosomal subunit protein eS31)]	6	174397	101464	109461	9.14347e+06	1.0087e+07	9.07768e+06	6.15357	6.29525	6.14315	6.19732	0.0849659	3	0.0490551	0	0.05	1	2	126.334	3.13249e-05	2.91999	Yes	223	0.00616022	Yes	Yes	4.50411
Q9BVJ6	U3 small nucleolar RNA-associated protein 14 homolog A (Antigen NY-CO-16) (Serologically defined colon cancer antigen 16)	22	559316	494912	517792	1.70798e+07	1.8824e+07	1.79069e+07	5.02656	5.16684	5.09479	5.09606	0.0701499	3	0.0405011	0	0.05	1	2	125.825	3.15785e-05	2.91999	Yes	224	0.00618785	Yes	Yes	4.50061
O00422	Histone deacetylase complex subunit SAP18 (18 kDa Sin3-associated polypeptide) (2HOR0202) (Cell growth-inhibiting gene 38 protein) (Sin3-associated polypeptide p18)	3	20994	36352.9	21973.5	1.07379e+06	1.14777e+06	1.03763e+06	5.34384	5.43996	5.29441	5.3594	0.0740109	3	0.0427302	0	0.05	1	2	125.424	3.17808e-05	2.91999	Yes	225	0.00621547	Yes	Yes	4.49783
Q7Z5L2	Coiled-coil domain-containing protein R3HCC1L (Growth inhibition and differentiation-related protein 88) (Putative mitochondrial space protein 32.1) (R3H and coiled-coil domain-containing protein 1-like)	1	2000.91	8073.51	1876.87	37854.5	40023.1	37961.2	3.24826	3.32863	3.25232	3.2764	0.0452739	3	0.0261389	0	0.05	1	2	125.346	3.18206e-05	2.91999	Yes	226	0.00624309	Yes	Yes	4.49729
P79522	Proline-rich protein 3 (MHC class I region proline-rich protein CAT56)	3	30356.5	21504.4	25930.5	1.72925e+06	1.54644e+06	1.60079e+06	6.05935	5.89816	5.94799	5.9685	0.0825293	3	0.0476483	0	0.05	1	2	125.262	3.18635e-05	2.91999	Yes	227	0.00627072	Yes	Yes	4.49671
Q96AE4	Far upstream element-binding protein 1 (FBP) (FUSE-binding protein 1) (DNA helicase V) (hDH V)	38	2.19979e+06	2.23978e+06	2.18341e+06	1.19813e+08	1.11107e+08	1.07778e+08	5.76213	5.65329	5.6094	5.67494	0.0786294	3	0.0453967	0	0.05	1	2	125.008	3.1993e-05	2.91999	Yes	228	0.00629834	Yes	Yes	4.49494
Q13148	TAR DNA-binding protein 43 (TDP-43)	23	2.96428e+06	3.17927e+06	2.86697e+06	2.93193e+08	2.62086e+08	2.64272e+08	6.60906	6.44725	6.45923	6.50518	0.0901589	3	0.0520533	0	0.05	1	2	124.972	3.20115e-05	2.91999	Yes	229	0.00632597	Yes	Yes	4.49469
Q9NYY8	FAST kinase domain-containing protein 2, mitochondrial	19	773326	972991	896173	1.01604e+07	1.08106e+07	1.0758e+07	3.52795	3.61743	3.6104	3.58526	0.0497596	3	0.0287287	0	0.05	1	2	124.797	3.2101e-05	2.91999	Yes	230	0.00635359	Yes	Yes	4.49348
P13639	Elongation factor 2 (EF-2)	53	9.91376e+06	7.77894e+06	9.13619e+06	6.35402e+07	6.70864e+07	6.47316e+07	2.82884	2.9072	2.85565	2.86389	0.0398218	3	0.0229912	0	0.05	1	2	124.565	3.22207e-05	2.91999	Yes	231	0.00638122	Yes	Yes	4.49186
Q8IYB7	DIS3-like exonuclease 2 (hDIS3L2)	8	69488.6	50004.7	47582.9	1.18968e+06	1.10146e+06	1.11158e+06	4.41696	4.3058	4.319	4.34725	0.0607275	3	0.0350611	0	0.05	1	2	123.991	3.25198e-05	2.91999	Yes	232	0.00640884	Yes	Yes	4.48785
Q9BY77	Polymerase delta-interacting protein 3 (46 kDa DNA polymerase delta interaction protein) (p46) (S6K1 Aly/REF-like target) (SKAR)	6	78971.2	85650.9	59628.1	2.69659e+06	2.9457e+06	2.70128e+06	5.17292	5.30039	5.17542	5.21625	0.0728832	3	0.0420791	0	0.05	1	2	123.963	3.25346e-05	2.91999	Yes	233	0.00643646	Yes	Yes	4.48765
Q13283	Ras GTPase-activating protein-binding protein 1 (G3BP-1)	27	652093	626521	931755	4.81699e+07	5.37789e+07	4.90632e+07	6.03073	6.18964	6.05724	6.09254	0.0851312	3	0.0491505	0	0.05	1	2	123.957	3.25377e-05	2.91999	Yes	234	0.00646409	Yes	Yes	4.48761
Q9BYX2	TBC1 domain family member 2A (Armus) (Prostate antigen recognized and identified by SEREX 1) (PARIS-1)	2	19598	21417.9	22091	59726.4	58945.1	58030.5	1.50553	1.48654	1.46397	1.48535	0.0208051	3	0.0120118	0	0.05	1	2	123.657	3.26956e-05	2.91999	Yes	235	0.00649171	Yes	Yes	4.48551
A0AV96	RNA-binding protein 47 (RNA-binding motif protein 47)	33	832303	757209	704842	6.98286e+07	6.29831e+07	6.24287e+07	6.51262	6.36377	6.35101	6.40913	0.0898487	3	0.0518742	0	0.05	1	2	123.551	3.27515e-05	2.91999	Yes	236	0.00651934	Yes	Yes	4.48477
Q96HP4	Oxidoreductase NAD-binding domain-containing protein 1	1	6149.4	7602.4	5186.58	20912.6	20524.1	21223.3	1.72802	1.70096	1.74929	1.72609	0.0242225	3	0.0139849	0	0.05	1	2	123.426	3.28183e-05	2.91999	Yes	237	0.00654696	Yes	Yes	4.48388
Q99590	Protein SCAF11 (CTD-associated SR protein 11) (Renal carcinoma antigen NY-REN-40) (SC35-interacting protein 1) (SR-related and CTD-associated factor 11) (SRSF2-interacting protein) (Serine/arginine-rich splicing factor 2-interacting protein) (Splicing factor, arginine/serine-rich 2-interacting protein) (Splicing regulatory protein 129) (SRrp129)	10	21915.8	92680.9	67350.6	2.44491e+06	2.55672e+06	2.30471e+06	5.33315	5.39766	5.24795	5.32626	0.0750924	3	0.0433546	0	0.05	1	2	122.853	3.31248e-05	2.91999	Yes	238	0.00657459	Yes	Yes	4.47985
Q9NX07	tRNA selenocysteine 1-associated protein 1 (SECp43) (tRNA selenocysteine-associated protein 1)	3	88776	112572	113444	673089	700922	667000	2.68136	2.73982	2.66825	2.69648	0.0381031	3	0.0219988	0	0.05	1	2	122.574	3.3276e-05	2.91999	Yes	239	0.00660221	Yes	Yes	4.47787
Q9Y2W1	Thyroid hormone receptor-associated protein 3 (BCLAF1 and THRAP3 family member 2) (Thyroid hormone receptor-associated protein complex 150 kDa component) (Trap150)	21	3.17938e+06	2.77963e+06	2.89711e+06	2.5405e+07	2.56495e+07	2.42347e+07	3.10532	3.11914	3.03729	3.08725	0.0438163	3	0.0252974	0	0.05	1	2	122.039	3.35685e-05	2.91999	Yes	240	0.00662983	Yes	Yes	4.47407
Q9UBB9	Tuftelin-interacting protein 11 (Septin and tuftelin-interacting protein 1) (STIP-1)	1	2799.43	1871.67	2756.42	17793.4	17974.4	18767.7	2.84536	2.85995	2.92227	2.87586	0.0408475	3	0.0235833	0	0.05	1	2	121.945	3.36203e-05	2.91999	Yes	241	0.00665746	Yes	Yes	4.4734
P47914	60S ribosomal protein L29 (Cell surface heparin-binding protein HIP) (Large ribosomal subunit protein eL29)	8	592046	625453	518272	5.4985e+07	5.85041e+07	5.12925e+07	6.57035	6.65985	6.47006	6.56676	0.0949462	3	0.0548172	0	0.05	1	2	119.794	3.48383e-05	2.91999	Yes	242	0.00668508	Yes	Yes	4.45794
Q9P258	Protein RCC2 (RCC1-like protein TD-60) (Telophase disk protein of 60 kDa)	3	25648.3	48719.9	105374	936728	866045	895316	3.96666	3.85348	3.90143	3.90719	0.0568136	3	0.0328013	0	0.05	1	2	119.117	3.52353e-05	2.91999	Yes	243	0.00671271	Yes	Yes	4.45302
P09651	Heterogeneous nuclear ribonucleoprotein A1 (hnRNP A1) (Helix-destabilizing protein) (Single-strand RNA-binding protein) (hnRNP core protein A1) [Cleaved into: Heterogeneous nuclear ribonucleoprotein A1, N-terminally processed]	30	4.38638e+06	5.42399e+06	6.25791e+06	6.57082e+08	7.09549e+08	7.57418e+08	6.93875	7.04958	7.14377	7.04403	0.102621	3	0.0592482	0	0.05	1	2	118.89	3.53698e-05	2.91999	Yes	244	0.00674033	Yes	Yes	4.45137
Q5VT52	Regulation of nuclear pre-mRNA domain-containing protein 2	3	10022.3	7620.62	13352.7	214918	199042	214759	4.37862	4.2679	4.37755	4.34135	0.063615	3	0.0367282	0	0.05	1	2	118.202	3.57826e-05	2.91999	Yes	245	0.00676796	Yes	Yes	4.44633
P78332	RNA-binding protein 6 (Lung cancer antigen NY-LU-12) (Protein G16) (RNA-binding motif protein 6) (RNA-binding protein DEF-3)	19	191950	136077	155833	6.00614e+06	5.65723e+06	5.40996e+06	5.21874	5.1324	5.06792	5.13969	0.0756736	3	0.0436902	0	0.05	1	2	117.639	3.61258e-05	2.91999	Yes	246	0.00679558	Yes	Yes	4.44218
Q9NVU7	Protein SDA1 homolog (Nucleolar protein 130) (SDA1 domain-containing protein 1) (hSDA)	11	60591.1	367594	191278	3.8177e+06	4.10961e+06	3.80491e+06	4.20858	4.31487	4.20374	4.24239	0.0628148	3	0.0362662	0	0.05	1	2	116.979	3.65345e-05	2.91999	Yes	247	0.0068232	Yes	Yes	4.4373
Q969X6	U3 small nucleolar RNA-associated protein 4 homolog (Cirhin) (UTP4 small subunit processome component)	9	172548	161878	169693	2.33876e+06	2.50262e+06	2.50823e+06	3.79887	3.89656	3.8998	3.86508	0.0573609	3	0.0331173	0	0.05	1	2	116.709	3.67043e-05	2.91999	Yes	248	0.00685083	Yes	Yes	4.43528
Q9Y4Z0	U6 snRNA-associated Sm-like protein LSm4 (Glycine-rich protein) (GRP)	2	7996.28	7996.28	7996.28	660198	641689	583345	6.36743	6.3264	6.18888	6.29423	0.0935197	3	0.0539936	0	0.05	1	2	116.574	3.67893e-05	2.91999	Yes	249	0.00687845	Yes	Yes	4.43428
Q96PK6	RNA-binding protein 14 (Paraspeckle protein 2) (PSP2) (RNA-binding motif protein 14) (RRM-containing coactivator activator/modulator) (Synaptotagmin-interacting protein) (SYT-interacting protein)	34	2.17411e+06	2.1066e+06	2.60089e+06	1.24822e+08	1.16234e+08	1.11153e+08	5.76594	5.66311	5.59862	5.67589	0.0843928	3	0.0487242	0	0.05	1	2	116.49	3.6842e-05	2.91999	Yes	250	0.00690608	Yes	Yes	4.43366
Q96I51	RCC1-like G exchanging factor-like protein (RCC1-like) (Williams-Beuren syndrome chromosomal region 16 protein)	7	209435	248085	175718	2.06161e+06	2.07389e+06	1.95072e+06	3.28791	3.29649	3.20815	3.26418	0.0487146	3	0.0281254	0	0.05	1	2	116.058	3.71167e-05	2.91999	Yes	251	0.0069337	Yes	Yes	4.43043
Q10713	Mitochondrial-processing peptidase subunit alpha (Alpha-MPP) (Inactive zinc metalloprotease alpha) (P-55)	6	602607	570383	564298	1.91831e+07	1.79784e+07	1.73213e+07	5.04989	4.95632	4.9026	4.9696	0.0745373	3	0.0430341	0	0.05	1	2	115.48	3.7489e-05	2.91999	Yes	252	0.00696133	Yes	Yes	4.4261
Q9UIG0	Tyrosine-protein kinase BAZ1B	1	41227.8	19390.9	24828.4	99121	98129.4	95622.6	1.79912	1.78462	1.74728	1.77701	0.0267442	3	0.0154408	0	0.05	1	2	115.085	3.77469e-05	2.91999	Yes	253	0.00698895	Yes	Yes	4.42312
P55209	Nucleosome assembly protein 1-like 1 (NAP-1-related protein) (hNRP)	2	229893	214184	227909	618844	604065	601928	1.46611	1.43123	1.42612	1.44115	0.0217599	3	0.0125631	0	0.05	1	2	114.714	3.79919e-05	2.91999	Yes	254	0.00701657	Yes	Yes	4.42031
O95985	DNA topoisomerase 3-beta-1	21	173179	176714	185405	3.43809e+06	3.76356e+06	3.62174e+06	4.26816	4.39865	4.34323	4.33668	0.0654902	3	0.0378108	0	0.05	1	2	114.694	3.80047e-05	2.91999	Yes	255	0.0070442	Yes	Yes	4.42016
P46940	Ras GTPase-activating-like protein IQGAP1 (p195)	16	1.15511e+06	1.10093e+06	1.36085e+06	3.66993e+06	3.79256e+06	3.76294e+06	1.60596	1.65338	1.64207	1.63381	0.0247666	3	0.014299	0	0.05	1	2	114.26	3.82941e-05	2.91999	Yes	256	0.00707182	Yes	Yes	4.41687
Q99848	Probable rRNA-processing protein EBP2 (EBNA1-binding protein 2) (Nucleolar protein p40)	16	491992	382072	490230	2.26777e+07	2.17046e+07	2.01889e+07	5.64001	5.57674	5.4723	5.56302	0.0846951	3	0.0488987	0	0.05	1	2	113.766	3.86273e-05	2.91999	Yes	257	0.00709945	Yes	Yes	4.41311
Q96T21	Selenocysteine insertion sequence-binding protein 2 (SECIS-binding protein 2)	2	2560.97	2924.85	2197.09	73348.4	74738.7	80870.5	4.84	4.86709	4.98085	4.89598	0.0747361	3	0.0431489	0	0.05	1	2	113.467	3.88311e-05	2.91999	Yes	258	0.00712707	Yes	Yes	4.41082
Q9ULR0	Pre-mRNA-splicing factor ISY1 homolog	2	3253.96	2370.32	4392.61	62260.2	66604.7	61143.1	4.22084	4.31815	4.19472	4.24457	0.0650488	3	0.0375559	0	0.05	1	2	113.02	3.9139e-05	2.91999	Yes	259	0.0071547	Yes	Yes	4.40739
P35573	Glycogen debranching enzyme (Glycogen debrancher) [Includes: 4-alpha-glucanotransferase	8	214558	136881	148231	918117	943299	895144	2.46267	2.5017	2.42611	2.46349	0.0378046	3	0.0218265	0	0.05	1	2	112.867	3.9245e-05	2.91999	Yes	260	0.00718232	Yes	Yes	4.40622
O43159	Ribosomal RNA-processing protein 8	13	199955	268244	231495	6.85096e+06	6.22971e+06	6.32266e+06	4.87647	4.73933	4.7607	4.79217	0.0737874	3	0.0426012	0	0.05	1	2	112.489	3.95091e-05	2.91999	Yes	261	0.00720994	Yes	Yes	4.4033
A5YKK6	CCR4-NOT transcription complex subunit 1 (CCR4-associated factor 1) (Negative regulator of transcription subunit 1 homolog) (NOT1H) (hNOT1)	18	240779	278386	660534	2.88713e+06	2.8915e+06	2.74071e+06	2.87618	2.87836	2.80109	2.85188	0.043994	3	0.0254	0	0.05	1	2	112.279	3.96572e-05	2.91999	Yes	262	0.00723757	Yes	Yes	4.40168
Q5TC82	Roquin-1 (Roquin)	4	147902	80600.6	195583	1.18332e+06	1.10972e+06	1.15548e+06	3.06538	2.97273	3.03102	3.02304	0.0468366	3	0.0270411	0	0.05	1	2	111.794	4.00016e-05	2.91999	Yes	263	0.00726519	Yes	Yes	4.39792
Q15032	R3H domain-containing protein 1	15	126251	138143	119202	4.24412e+06	3.8313e+06	4.1489e+06	5.05277	4.90514	5.02003	4.99265	0.077532	3	0.0447631	0	0.05	1	2	111.535	4.0188e-05	2.91999	Yes	264	0.00729282	Yes	Yes	4.3959
Q14690	Protein RRP5 homolog (NF-kappa-B-binding protein) (NFBP) (Programmed cell death protein 11)	80	3.23276e+06	2.79528e+06	2.44116e+06	7.54213e+07	8.36661e+07	7.94428e+07	4.73964	4.88931	4.81458	4.81451	0.0748356	3	0.0432063	0	0.05	1	2	111.431	4.02632e-05	2.91999	Yes	265	0.00732044	Yes	Yes	4.39509
Q96D46	60S ribosomal export protein NMD3 (hNMD3)	9	118440	121156	184649	2.7869e+06	3.05268e+06	2.85952e+06	4.30065	4.43207	4.33776	4.35683	0.0677498	3	0.0391154	0	0.05	1	2	111.384	4.02969e-05	2.91999	Yes	266	0.00734807	Yes	Yes	4.39473
P55084	Trifunctional enzyme subunit beta, mitochondrial (TP-beta) [Includes: 3-ketoacyl-CoA thiolase	8	446680	405080	531969	2.7302e+06	2.61694e+06	2.75595e+06	2.56541	2.50428	2.57895	2.54955	0.0397812	3	0.0229677	0	0.05	1	2	111.006	4.05719e-05	2.91999	Yes	267	0.00737569	Yes	Yes	4.39177
Q86XZ4	Spermatogenesis-associated serine-rich protein 2 (Serine-rich spermatocytes and round spermatid 59 kDa protein) (p59scr)	4	14343.1	11155.3	17293	426212	455507	409861	4.90114	4.99704	4.8447	4.91429	0.0770162	3	0.0444653	0	0.05	1	2	110.52	4.09295e-05	2.91999	Yes	268	0.00740331	Yes	Yes	4.38796
Q92667	A-kinase anchor protein 1, mitochondrial (A-kinase anchor protein 149 kDa) (AKAP 149) (Dual specificity A-kinase-anchoring protein 1) (D-AKAP-1) (Protein kinase A-anchoring protein 1) (PRKA1) (Spermatid A-kinase anchor protein 84) (S-AKAP84)	4	5859.15	14988.2	24117.2	928352	1.0455e+06	939852	5.95278	6.12423	5.97054	6.01585	0.0942803	3	0.0544328	0	0.05	1	2	110.519	4.09302e-05	2.91999	Yes	269	0.00743094	Yes	Yes	4.38796
Q96EP5	DAZ-associated protein 1 (Deleted in azoospermia-associated protein 1)	15	480461	512822	571305	5.50436e+07	4.84075e+07	4.878e+07	6.72168	6.53634	6.5474	6.60181	0.103964	3	0.0600236	0	0.05	1	2	109.987	4.1327e-05	2.91999	Yes	270	0.00745856	Yes	Yes	4.38377
P62424	60S ribosomal protein L7a (Large ribosomal subunit protein eL8) (PLA-X polypeptide) (Surfeit locus protein 3)	12	552719	492385	536038	1.87542e+07	2.09906e+07	2.02109e+07	5.15314	5.31567	5.26106	5.24329	0.0827084	3	0.0477517	0	0.05	1	2	109.803	4.14654e-05	2.91999	Yes	271	0.00748619	Yes	Yes	4.38231
Q9H0J9	Protein mono-ADP-ribosyltransferase PARP12	15	275657	347366	382749	4.84659e+06	4.50382e+06	4.84024e+06	3.85363	3.74781	3.85174	3.81772	0.060557	3	0.0349626	0	0.05	1	2	109.194	4.1929e-05	2.91999	Yes	272	0.00751381	Yes	Yes	4.37749
Q07955	Serine/arginine-rich splicing factor 1 (Alternative-splicing factor 1) (ASF-1) (Splicing factor, arginine/serine-rich 1) (pre-mRNA-splicing factor SF2, P33 subunit)	16	4.29693e+06	3.94105e+06	3.7966e+06	3.39861e+07	3.35624e+07	3.19007e+07	3.08272	3.06462	2.99136	3.04624	0.0483743	3	0.0279289	0	0.05	1	2	109.071	4.20239e-05	2.91999	Yes	273	0.00754144	Yes	Yes	4.3765
Q00341	Vigilin (High density lipoprotein-binding protein) (HDL-binding protein)	60	3.65396e+06	2.2321e+06	2.74545e+06	6.61241e+07	7.31804e+07	6.95136e+07	4.52245	4.66873	4.59457	4.59525	0.0731428	3	0.042229	0	0.05	1	2	108.817	4.22199e-05	2.91999	Yes	274	0.00756906	Yes	Yes	4.37448
P17844	Probable ATP-dependent RNA helicase DDX5	50	1.05609e+07	1.00571e+07	9.87989e+06	2.75224e+08	2.56201e+08	2.48941e+08	4.75878	4.65546	4.61398	4.67607	0.0745699	3	0.0430529	0	0.05	1	2	108.612	4.23797e-05	2.91999	Yes	275	0.00759669	Yes	Yes	4.37284
P46777	60S ribosomal protein L5 (Large ribosomal subunit protein uL18)	42	1.02261e+07	9.33181e+06	8.62593e+06	7.45595e+08	6.93452e+08	6.49978e+08	6.31041	6.20582	6.11241	6.20955	0.0990539	3	0.0571888	0	0.05	1	2	108.58	4.2405e-05	2.91999	Yes	276	0.00762431	Yes	Yes	4.37258
Q70E73	Ras-associated and pleckstrin homology domains-containing protein 1 (RAPH1) (Amyotrophic lateral sclerosis 2 chromosomal region candidate gene 18 protein) (Amyotrophic lateral sclerosis 2 chromosomal region candidate gene 9 protein) (Lamellipodin) (Proline-rich EVH1 ligand 2) (PREL-2) (Protein RMO1)	2	3366.62	3366.62	3366.62	81186.8	84643.9	89957.3	4.59187	4.65203	4.73987	4.66126	0.0744274	3	0.0429707	0	0.05	1	2	108.475	4.24867e-05	2.91999	Yes	277	0.00765193	Yes	Yes	4.37175
P42765	3-ketoacyl-CoA thiolase, mitochondrial	4	254800	204545	245639	734336	760946	741194	1.64382	1.69517	1.65723	1.6654	0.0266359	3	0.0153782	0	0.05	1	2	108.296	4.26273e-05	2.91999	Yes	278	0.00767956	Yes	Yes	4.37031
Q8N5N7	39S ribosomal protein L50, mitochondrial (L50mt) (MRP-L50) (Mitochondrial large ribosomal subunit protein mL50)	1	4889.65	4211.01	4259.39	93365	84814	89251.9	4.38992	4.25134	4.32492	4.32206	0.0693343	3	0.0400302	0	0.05	1	2	107.97	4.28852e-05	2.91999	Yes	279	0.00770718	Yes	Yes	4.36769
O43823	A-kinase anchor protein 8 (AKAP-8) (A-kinase anchor protein 95 kDa) (AKAP 95)	19	810195	523653	584132	9.93333e+06	9.82997e+06	9.167e+06	3.95765	3.94256	3.84183	3.91401	0.0629705	3	0.036356	0	0.05	1	2	107.658	4.31343e-05	2.91999	Yes	280	0.00773481	Yes	Yes	4.36518
Q8TEP8	Centrosomal protein of 192 kDa (Cep192) (Cep192/SPD-2)	2	33104.2	33225.7	32982.7	2.19536e+06	1.98799e+06	1.93557e+06	6.0513	5.90815	5.8696	5.94302	0.0957362	3	0.0552733	0	0.05	1	2	107.521	4.32445e-05	2.91999	Yes	281	0.00776243	Yes	Yes	4.36407
D3DTW3	Insulin-like growth factor 2 mRNA binding protein 1 deltaN CRDBP (Insulin-like growth factor 2 mRNA binding protein 1, isoform CRA_a)	32	2.24248e+06	2.59306e+06	2.64423e+06	6.10599e+07	5.70405e+07	5.5283e+07	4.61412	4.51588	4.47073	4.53358	0.0733151	3	0.0423285	0	0.05	1	2	107.105	4.35809e-05	2.91999	Yes	282	0.00779006	Yes	Yes	4.3607
Q9UNQ2	Probable dimethyladenosine transferase	8	72599.3	6335.38	4945.24	2.39475e+06	2.20297e+06	2.54314e+06	6.42037	6.29995	6.5071	6.40914	0.104034	3	0.0600642	0	0.05	1	2	106.705	4.39081e-05	2.91999	Yes	283	0.00781768	Yes	Yes	4.35746
Q7L014	Probable ATP-dependent RNA helicase DDX46	10	1.24398e+06	912020	789025	2.40703e+07	2.63094e+07	2.39749e+07	4.61586	4.74419	4.61014	4.65673	0.0757983	3	0.0437622	0	0.05	1	2	106.41	4.41517e-05	2.91999	Yes	284	0.0078453	Yes	Yes	4.35505
Q96HY6	DDRGK domain-containing protein 1 (Dashurin) (UFM1-binding and PCI domain-containing protein 1)	1	4454.06	4454.06	4454.06	74229.3	71255.4	67789.2	4.05879	3.9998	3.92786	3.99549	0.0655735	3	0.0378589	0	0.05	1	2	105.536	4.48857e-05	2.91999	Yes	285	0.00787293	Yes	Yes	4.34789
P21333	Filamin-A (FLN-A) (Actin-binding protein 280) (ABP-280) (Alpha-filamin) (Endothelial actin-binding protein) (Filamin-1) (Non-muscle filamin)	31	2.40622e+06	1.38738e+06	1.8343e+06	9.96712e+06	1.03224e+07	9.77573e+06	2.40954	2.46006	2.38157	2.41706	0.0397841	3	0.0229694	0	0.05	1	2	105.23	4.51477e-05	2.91999	Yes	286	0.00790055	Yes	Yes	4.34536
O75400	Pre-mRNA-processing factor 40 homolog A (Fas ligand-associated factor 1) (Formin-binding protein 11) (Formin-binding protein 3) (Huntingtin yeast partner A) (Huntingtin-interacting protein 10) (HIP-10) (Huntingtin-interacting protein A) (Renal carcinoma antigen NY-REN-6)	8	258003	295718	375199	1.84407e+06	1.95573e+06	1.91842e+06	2.57423	2.65905	2.63125	2.62151	0.0432383	3	0.0249636	0	0.05	1	2	105.013	4.5334e-05	2.91999	Yes	287	0.00792818	Yes	Yes	4.34358
P22087	rRNA 2'-O-methyltransferase fibrillarin	16	1.26616e+06	1.32999e+06	1.00558e+06	2.85456e+07	2.8869e+07	2.62504e+07	4.57147	4.58772	4.45054	4.53658	0.0749522	3	0.0432737	0	0.05	1	2	104.835	4.54885e-05	2.91999	Yes	288	0.0079558	Yes	Yes	4.3421
Q01085	Nucleolysin TIAR (TIA-1-related protein)	24	1.46995e+06	1.11848e+06	1.17235e+06	9.37121e+07	8.27996e+07	9.34698e+07	6.22409	6.04548	6.22036	6.16331	0.10206	3	0.0589244	0	0.05	1	2	104.597	4.56954e-05	2.91999	Yes	289	0.00798343	Yes	Yes	4.34013
Q9NQZ2	Something about silencing protein 10 (Charged amino acid-rich leucine zipper 1) (CRL1) (Disrupter of silencing SAS10) (UTP3 homolog)	4	34930.8	50000.7	65100.8	1.12948e+06	1.25287e+06	1.20787e+06	4.49727	4.64685	4.59409	4.5794	0.0758628	3	0.0437994	0	0.05	1	2	104.554	4.57329e-05	2.91999	Yes	290	0.00801105	Yes	Yes	4.33977
P98175	RNA-binding protein 10 (G patch domain-containing protein 9) (RNA-binding motif protein 10) (RNA-binding protein S1-1) (S1-1)	28	836109	529737	506446	1.21676e+07	1.26363e+07	1.3436e+07	4.28513	4.33966	4.42818	4.35099	0.0721982	3	0.0416836	0	0.05	1	2	104.381	4.58844e-05	2.91999	Yes	291	0.00803867	Yes	Yes	4.33833
Q9BRJ2	39S ribosomal protein L45, mitochondrial (L45mt) (MRP-L45) (Mitochondrial large ribosomal subunit protein mL45)	13	689440	613581	665684	6.80955e+06	6.31865e+06	6.65235e+06	3.37527	3.26733	3.34158	3.32806	0.055226	3	0.0318848	0	0.05	1	2	104.378	4.58874e-05	2.91999	Yes	292	0.0080663	Yes	Yes	4.33831
P30086	Phosphatidylethanolamine-binding protein 1 (PEBP-1) (HCNPpp) (Neuropolypeptide h3) (Prostatic-binding protein) (Raf kinase inhibitor protein) (RKIP) [Cleaved into: Hippocampal cholinergic neurostimulating peptide (HCNP)]	11	264969	186537	148563	9.88208e+06	1.0915e+07	9.65315e+06	5.62658	5.77	5.59276	5.66311	0.0940986	3	0.0543279	0	0.05	1	2	104.24	4.60092e-05	2.91999	Yes	293	0.00809392	Yes	Yes	4.33716
O60832	H/ACA ribonucleoprotein complex subunit DKC1	22	827245	586184	552056	2.28425e+07	2.16334e+07	2.03373e+07	5.12373	5.04527	4.95614	5.04171	0.0838521	3	0.048412	0	0.05	1	2	104.142	4.60957e-05	2.91999	Yes	294	0.00812155	Yes	Yes	4.33634
Q96QD9	UAP56-interacting factor (Forty-two-three domain-containing protein 1) (Protein 40-2-3)	3	13583.4	4628.59	1628.5	149614	165037	162931	4.49969	4.64123	4.62271	4.58788	0.0769318	3	0.0444166	0	0.05	1	2	103.292	4.68572e-05	2.91999	Yes	295	0.00814917	Yes	Yes	4.32922
O76021	Ribosomal L1 domain-containing protein 1 (CATX-11) (Cellular senescence-inhibited gene protein) (Protein PBK1)	25	1.08212e+06	1.50845e+06	1.48973e+06	7.91584e+07	8.99832e+07	8.84219e+07	5.86296	6.04787	6.02262	5.97781	0.100268	3	0.0578899	0	0.05	1	2	103.262	4.68846e-05	2.91999	Yes	296	0.0081768	Yes	Yes	4.32897
Q9BTV4	Transmembrane protein 43 (Protein LUMA)	1	19561.2	7059.63	8067.53	29678.6	30418.4	29520	1.35993	1.39546	1.3522	1.3692	0.0230674	3	0.013318	0	0.05	1	2	102.808	4.72992e-05	2.91999	Yes	297	0.00820442	Yes	Yes	4.32515
P36871	Phosphoglucomutase-1 (PGM 1)	1	5619.98	4190.97	5387.71	15673.6	15124.7	15571.9	1.62935	1.57792	1.61997	1.60908	0.0273895	3	0.0158133	0	0.05	1	2	101.755	4.82836e-05	2.91999	Yes	298	0.00823204	Yes	Yes	4.3162
P49023	Paxillin	2	14641.7	10952.2	11962.5	84706	80592.8	79808.7	2.75837	2.68656	2.67245	2.70579	0.0460764	3	0.0266022	0	0.05	1	2	101.713	4.8323e-05	2.91999	Yes	299	0.00825967	Yes	Yes	4.31585
Q9Y4P3	Transducin beta-like protein 2 (WS beta-transducin repeats protein) (WS-betaTRP) (Williams-Beuren syndrome chromosomal region 13 protein)	11	70729.5	67177	113361	2.12633e+06	2.3765e+06	2.22297e+06	4.66604	4.82651	4.73016	4.7409	0.0807748	3	0.0466354	0	0.05	1	2	101.659	4.83744e-05	2.91999	Yes	300	0.00828729	Yes	Yes	4.31538
Q8N3X1	Formin-binding protein 4 (Formin-binding protein 30)	1	1948.25	1667.93	1808.09	43055.4	39241.2	43052.1	4.57366	4.43983	4.57354	4.52901	0.0772333	3	0.0445907	0	0.05	1	2	101.569	4.84606e-05	2.91999	Yes	301	0.00831492	Yes	Yes	4.31461
Q96GA3	Protein LTV1 homolog	5	71623.5	8125.89	8790.92	1.90712e+06	2.001e+06	1.74053e+06	6.01388	6.0832	5.88201	5.99303	0.102205	3	0.0590079	0	0.05	1	2	101.563	4.84656e-05	2.91999	Yes	302	0.00834254	Yes	Yes	4.31457
P32929	Cystathionine gamma-lyase (CGL) (CSE)	1	8408.62	5860.67	7554.38	28316.5	29550	28434.4	1.96071	2.02223	1.96671	1.98322	0.0339195	3	0.0195834	0	0.05	1	2	101.27	4.87466e-05	2.91999	Yes	303	0.00837017	Yes	Yes	4.31206
P62249	40S ribosomal protein S16 (Small ribosomal subunit protein uS9)	10	6.92351e+06	6.11705e+06	7.11661e+06	2.91402e+07	3.03451e+07	3.05534e+07	2.11668	2.17514	2.185	2.15894	0.0369299	3	0.0213215	0	0.05	1	2	101.256	4.87597e-05	2.91999	Yes	304	0.00839779	Yes	Yes	4.31194
Q9BYG3	MKI67 FHA domain-interacting nucleolar phosphoprotein (Nucleolar phosphoprotein Nopp34) (Nucleolar protein interacting with the FHA domain of pKI-67) (hNIFK)	6	176468	128363	340989	3.38176e+06	3.70188e+06	3.63943e+06	3.97353	4.10401	4.07947	4.05234	0.069344	3	0.0400358	0	0.05	1	2	101.218	4.87969e-05	2.91999	Yes	305	0.00842541	Yes	Yes	4.31161
Q07666	KH domain-containing, RNA-binding, signal transduction-associated protein 1 (GAP-associated tyrosine phosphoprotein p62) (Src-associated in mitosis 68 kDa protein) (Sam68) (p21 Ras GTPase-activating protein-associated p62) (p68)	10	450221	362425	355531	5.46466e+07	4.71724e+07	4.74833e+07	7.13276	6.92058	6.93005	6.99446	0.119864	3	0.0692038	0	0.05	1	2	101.071	4.89393e-05	2.91999	Yes	306	0.00845304	Yes	Yes	4.31034
O75821	Eukaryotic translation initiation factor 3 subunit G (eIF3g) (Eukaryotic translation initiation factor 3 RNA-binding subunit) (eIF-3 RNA-binding subunit) (Eukaryotic translation initiation factor 3 subunit 4) (eIF-3-delta) (eIF3 p42) (eIF3 p44)	5	210770	150285	169458	4.50875e+06	4.24197e+06	4.04296e+06	4.67223	4.58424	4.51492	4.59046	0.0788412	3	0.045519	0	0.05	1	2	100.847	4.91562e-05	2.91999	Yes	307	0.00848066	Yes	Yes	4.30842
Q9Y3B7	39S ribosomal protein L11, mitochondrial (L11mt) (MRP-L11) (Mitochondrial large ribosomal subunit protein uL11m)	2	99436.9	61486.1	122613	462998	471042	446567	2.29244	2.31729	2.24031	2.28334	0.0392867	3	0.0226822	0	0.05	1	2	100.667	4.93324e-05	2.91999	Yes	308	0.00850829	Yes	Yes	4.30687
Q05932	Folylpolyglutamate synthase, mitochondrial	1	13671.8	13405.9	18364.6	33822.7	32925	33492.9	1.15892	1.12011	1.14478	1.14127	0.0196404	3	0.0113394	0	0.05	1	2	100.647	4.93524e-05	2.91999	Yes	309	0.00853591	Yes	Yes	4.30669
Q9NQ55	Suppressor of SWI4 1 homolog (Ssf-1) (Brix domain-containing protein 3) (Peter Pan homolog)	24	872917	881919	918113	1.46145e+07	1.53768e+07	1.61352e+07	4.03586	4.10922	4.17867	4.10792	0.0714132	3	0.0412304	0	0.05	1	2	99.6332	5.03613e-05	2.91999	Yes	310	0.00856354	Yes	Yes	4.2979
O95900	Mitochondrial mRNA pseudouridine synthase TRUB2	10	184432	175328	196823	2.64317e+06	2.89038e+06	2.69496e+06	3.83256	3.96155	3.86056	3.88489	0.0678495	3	0.0391729	0	0.05	1	2	99.1728	5.08298e-05	2.91999	Yes	311	0.00859116	Yes	Yes	4.29388
P19338	Nucleolin (Protein C23)	69	2.45979e+07	2.83376e+07	2.84576e+07	2.08123e+09	2.41724e+09	2.32136e+09	6.26135	6.47727	6.41888	6.38583	0.111692	3	0.0644853	0	0.05	1	2	99.0278	5.09787e-05	2.91999	Yes	312	0.00861878	Yes	Yes	4.29261
P31040	Succinate dehydrogenase [ubiquinone] flavoprotein subunit, mitochondrial	13	1.2312e+06	1.38697e+06	1.35624e+06	4.91727e+06	4.72119e+06	4.73748e+06	1.89208	1.83337	1.83834	1.8546	0.0325544	3	0.0187953	0	0.05	1	2	98.6735	5.13455e-05	2.91999	Yes	313	0.00864641	Yes	Yes	4.2895
Q96GQ7	Probable ATP-dependent RNA helicase DDX27	30	1.04106e+06	758771	797053	1.95582e+07	2.12763e+07	1.91791e+07	4.49788	4.61936	4.46965	4.52896	0.0795475	3	0.0459268	0	0.05	1	2	98.6127	5.14087e-05	2.91999	Yes	314	0.00867403	Yes	Yes	4.28896
P26641	Elongation factor 1-gamma (EF-1-gamma) (eEF-1B gamma)	11	1.29768e+06	1.00712e+06	2.02767e+06	2.73467e+07	2.58518e+07	2.47119e+07	4.24307	4.16197	4.09691	4.16731	0.0732287	3	0.0422786	0	0.05	1	2	98.5679	5.14555e-05	2.91999	Yes	315	0.00870166	Yes	Yes	4.28857
Q8IX18	Probable ATP-dependent RNA helicase DHX40	2	3485.33	2895.08	2304.83	37488.2	40714.5	37754.9	3.69476	3.81387	3.70499	3.73787	0.0660123	3	0.0381122	0	0.05	1	2	98.0754	5.19735e-05	2.91999	Yes	316	0.00872928	Yes	Yes	4.28422
Q9NWH9	SAFB-like transcription modulator (Modulator of estrogen-induced transcription)	15	135008	150882	110516	5.57445e+06	5.42733e+06	6.1584e+06	5.39874	5.36016	5.54247	5.43379	0.0960769	3	0.05547	0	0.05	1	2	97.959	5.20971e-05	2.91999	Yes	317	0.00875691	Yes	Yes	4.28319
P22307	Sterol carrier protein 2 (SCP-2) (Acetyl-CoA C-myristoyltransferase)	2	45928.5	56493.2	57804.3	261740	272869	276539	2.29299	2.35306	2.37234	2.33946	0.0413847	3	0.0238934	0	0.05	1	2	97.9123	5.21468e-05	2.91999	Yes	318	0.00878453	Yes	Yes	4.28277
P82675	28S ribosomal protein S5, mitochondrial (MRP-S5) (S5mt) (Mitochondrial small ribosomal subunit protein uS5m)	14	705432	380214	460969	6.91205e+06	7.58597e+06	7.14895e+06	3.74496	3.87918	3.79358	3.80591	0.067954	3	0.0392333	0	0.05	1	2	97.0071	5.31243e-05	2.91999	Yes	319	0.00881215	Yes	Yes	4.27471
O95613	Pericentrin (Kendrin) (Pericentrin-B)	5	2935.14	12337.1	11807.5	187504	208184	203967	4.3766	4.52754	4.49801	4.46738	0.0799971	3	0.0461864	0	0.05	1	2	96.7252	5.34345e-05	2.91999	Yes	320	0.00883978	Yes	Yes	4.27218
Q9NXF1	Testis-expressed protein 10	8	108970	95012.1	103415	1.32987e+06	1.23354e+06	1.33999e+06	3.69807	3.58959	3.70901	3.66555	0.0660168	3	0.0381148	0	0.05	1	2	96.1713	5.40516e-05	2.91999	Yes	321	0.0088674	Yes	Yes	4.26719
Q9UPY3	Endoribonuclease Dicer	3	4858.67	4014.24	4654.33	128886	128092	115855	4.83712	4.8282	4.68335	4.78289	0.0863209	3	0.0498374	0	0.05	1	2	95.9699	5.42787e-05	2.91999	Yes	322	0.00889503	Yes	Yes	4.26537
Q9HC36	rRNA methyltransferase 3, mitochondrial	3	83003.3	74908.4	104007	1.42902e+06	1.47259e+06	1.5791e+06	4.0328	4.07613	4.17688	4.09527	0.0739235	3	0.0426797	0	0.05	1	2	95.9535	5.42973e-05	2.91999	Yes	323	0.00892265	Yes	Yes	4.26522
P62263	40S ribosomal protein S14 (Small ribosomal subunit protein uS11)	8	756452	308318	402611	2.20501e+07	2.22963e+07	1.97103e+07	5.49443	5.51045	5.3326	5.44583	0.0983883	3	0.0568045	0	0.05	1	2	95.8696	5.43923e-05	2.91999	Yes	324	0.00895028	Yes	Yes	4.26446
Q8N3C0	Activating signal cointegrator 1 complex subunit 3	21	519261	279798	430688	3.06519e+06	3.30041e+06	3.19538e+06	2.90258	3.00925	2.96259	2.95814	0.0534737	3	0.0308731	0	0.05	1	2	95.8161	5.4453e-05	2.91999	Yes	325	0.0089779	Yes	Yes	4.26398
Q9H8Y5	Ankyrin repeat and zinc finger domain-containing protein 1 (Zinc finger protein 744)	3	1512.42	1560.8	1609.18	234428	278916	270169	7.23072	7.4814	7.43543	7.38252	0.133457	3	0.0770514	0	0.05	1	2	95.8129	5.44567e-05	2.91999	Yes	326	0.00900552	Yes	Yes	4.26395
Q969Y2	tRNA modification GTPase GTPBP3, mitochondrial (GTP-binding protein 3) (Mitochondrial GTP-binding protein 1)	1	20972.6	19531.4	20362.7	50326.9	49200.2	50790.1	1.31064	1.27797	1.32386	1.30416	0.0236182	3	0.0136359	0	0.05	1	2	95.641	5.46526e-05	2.91999	Yes	327	0.00903315	Yes	Yes	4.26239
Q15061	WD repeat-containing protein 43 (U3 small nucleolar RNA-associated protein 5 homolog)	12	322297	202192	164153	4.8813e+06	4.65681e+06	4.37822e+06	4.4104	4.34248	4.25348	4.33546	0.0786964	3	0.0454354	0	0.05	1	2	95.4202	5.49057e-05	2.91999	Yes	328	0.00906077	Yes	Yes	4.26038
Q92879	CUGBP Elav-like family member 1 (CELF-1) (50 kDa nuclear polyadenylated RNA-binding protein) (Bruno-like protein 2) (CUG triplet repeat RNA-binding protein 1) (CUG-BP1) (CUG-BP- and ETR-3-like factor 1) (Deadenylation factor CUG-BP) (Embryo deadenylation element-binding protein homolog) (EDEN-BP homolog) (RNA-binding protein BRUNOL-2)	38	8.36489e+06	3.46436e+06	6.87355e+06	2.2196e+08	1.9739e+08	2.00604e+08	5.15393	4.98469	5.00798	5.04887	0.091733	3	0.0529621	0	0.05	1	2	95.3299	5.50098e-05	2.91999	Yes	329	0.0090884	Yes	Yes	4.25956
P52756	RNA-binding protein 5 (Protein G15) (Putative tumor suppressor LUCA15) (RNA-binding motif protein 5) (Renal carcinoma antigen NY-REN-9)	10	200982	89702.3	58452.5	4.65235e+06	4.26896e+06	4.08804e+06	5.32106	5.19698	5.13451	5.21752	0.0949558	3	0.0548228	0	0.05	1	2	95.1706	5.51941e-05	2.91999	Yes	330	0.00911602	Yes	Yes	4.25811
Q69YN4	Protein virilizer homolog	6	35584.9	14708.6	13397.1	345408	352091	320076	4.02411	4.05176	3.91422	3.9967	0.0727509	3	0.0420028	0	0.05	1	2	95.1533	5.52142e-05	2.91999	Yes	331	0.00914365	Yes	Yes	4.25795
Q14669	E3 ubiquitin-protein ligase TRIP12	1	10118.7	6382.8	8549.62	47395.7	47894.7	50340	2.50484	2.51995	2.59179	2.53886	0.0464565	3	0.0268217	0	0.05	1	2	94.6572	5.57944e-05	2.91999	Yes	332	0.00917127	Yes	Yes	4.25341
Q14CX7	N-alpha-acetyltransferase 25, NatB auxiliary subunit (Mitochondrial distribution and morphology protein 20) (N-terminal acetyltransferase B complex subunit MDM20) (NatB complex subunit MDM20) (N-terminal acetyltransferase B complex subunit NAA25) (p120)	6	98520.2	166489	70101.3	689340	684532	648879	2.62554	2.61544	2.53827	2.59308	0.0477357	3	0.0275602	0	0.05	1	2	94.088	5.64714e-05	2.91999	Yes	333	0.0091989	Yes	Yes	4.24817
P26196	Probable ATP-dependent RNA helicase DDX6	10	288278	219061	281673	4.53954e+06	5.01086e+06	4.61013e+06	4.10939	4.2519	4.13165	4.16431	0.0766659	3	0.0442631	0	0.05	1	2	94.081	5.64797e-05	2.91999	Yes	334	0.00922652	Yes	Yes	4.24811
Q5JSZ5	Protein PRRC2B (HLA-B-associated transcript 2-like 1) (Proline-rich coiled-coil protein 2B)	11	46978.7	93542	129413	2.7731e+06	2.59751e+06	2.44998e+06	4.94579	4.85141	4.76706	4.85475	0.0894115	3	0.0516218	0	0.05	1	2	94.0447	5.65234e-05	2.91999	Yes	335	0.00925414	Yes	Yes	4.24777
Q8WU90	Zinc finger CCCH domain-containing protein 15 (DRG family-regulatory protein 1) (Likely ortholog of mouse immediate early response erythropoietin 4)	3	38957.6	27404.7	15851.7	1.02261e+06	897491	949773	5.2217	5.0334	5.11509	5.1234	0.0944203	3	0.0545136	0	0.05	1	2	93.9839	5.65965e-05	2.91999	Yes	336	0.00928177	Yes	Yes	4.24721
Q3ZCQ8	Mitochondrial import inner membrane translocase subunit TIM50	2	2864.88	6053.52	6063.92	48024	45590.4	44296.6	3.26546	3.19043	3.1489	3.2016	0.0590751	3	0.034107	0	0.05	1	2	93.8691	5.6735e-05	2.91999	Yes	337	0.00930939	Yes	Yes	4.24615
Q9BTE7	DCN1-like protein 5 (DCNL5) (DCUN1 domain-containing protein 5) (Defective in cullin neddylation protein 1-like protein 5) (Squamous cell carcinoma-related oncogene 5)	1	6492.7	5405.29	5123.39	72041	74277	67766.3	3.66643	3.71053	3.57818	3.65171	0.0673894	3	0.0389073	0	0.05	1	2	93.8568	5.67499e-05	2.91999	Yes	338	0.00933702	Yes	Yes	4.24604
Q9NV06	DDB1- and CUL4-associated factor 13 (WD repeat and SOF domain-containing protein 1)	15	153801	115992	121603	7.52555e+06	8.72001e+06	8.40819e+06	5.85006	6.06259	6.01006	5.97424	0.110702	3	0.0639138	0	0.05	1	2	93.4733	5.72163e-05	2.91999	Yes	339	0.00936464	Yes	Yes	4.24248
Q15050	Ribosome biogenesis regulatory protein homolog	13	291989	678188	262255	7.84085e+06	8.71468e+06	8.01937e+06	4.25446	4.4069	4.28694	4.3161	0.0802939	3	0.0463577	0	0.05	1	2	93.1043	5.76707e-05	2.91999	Yes	340	0.00939227	Yes	Yes	4.23904
Q9NVN8	Guanine nucleotide-binding protein-like 3-like protein	26	717417	510949	732516	1.66592e+07	1.88354e+07	1.76849e+07	4.67171	4.84883	4.7579	4.75948	0.0885721	3	0.0511371	0	0.05	1	2	93.073	5.77095e-05	2.91999	Yes	341	0.00941989	Yes	Yes	4.23875
Q9BY44	Eukaryotic translation initiation factor 2A (eIF-2A) (65 kDa eukaryotic translation initiation factor 2A) [Cleaved into: Eukaryotic translation initiation factor 2A, N-terminally processed]	10	206083	209899	292679	2.93027e+06	3.13977e+06	2.86895e+06	3.63283	3.73245	3.60232	3.65587	0.0680592	3	0.039294	0	0.05	1	2	93.0388	5.7752e-05	2.91999	Yes	342	0.00944751	Yes	Yes	4.23843
Q8IWZ3	Ankyrin repeat and KH domain-containing protein 1 (HIV-1 Vpr-binding ankyrin repeat protein) (Multiple ankyrin repeats single KH domain) (hMASK)	19	74940.6	206088	71860.2	4.74735e+06	5.23394e+06	5.44158e+06	5.3348	5.47557	5.5317	5.44736	0.101438	3	0.058565	0	0.05	1	2	93.0138	5.7783e-05	2.91999	Yes	343	0.00947514	Yes	Yes	4.2382
Q15717	ELAV-like protein 1 (Hu-antigen R) (HuR)	31	1.46266e+07	1.49335e+07	1.5714e+07	9.38862e+08	8.13237e+08	8.37443e+08	5.95912	5.75188	5.7942	5.83506	0.109497	3	0.0632181	0	0.05	1	2	92.3005	5.86794e-05	2.91999	Yes	344	0.00950276	Yes	Yes	4.23151
Q9H6R4	Nucleolar protein 6 (Nucleolar RNA-associated protein) (Nrap)	14	236978	170213	177891	3.62924e+06	4.04481e+06	3.93037e+06	4.21792	4.37432	4.33292	4.30839	0.0810369	3	0.0467867	0	0.05	1	2	92.0858	5.89533e-05	2.91999	Yes	345	0.00953039	Yes	Yes	4.22949
P55265	Double-stranded RNA-specific adenosine deaminase (DRADA)	44	629484	645835	1.18616e+06	1.87242e+07	2.1112e+07	1.99313e+07	4.51227	4.68543	4.6024	4.60003	0.0866033	3	0.0500004	0	0.05	1	2	91.9998	5.90635e-05	2.91999	Yes	346	0.00955801	Yes	Yes	4.22868
Q9Y4F3	Meiosis regulator and mRNA stability factor 1 (Limkain-b1) (Meiosis arrest female protein 1)	4	15275.5	2962.5	6430.29	117868	129253	118950	3.8414	3.97443	3.85459	3.89014	0.0732916	3	0.0423149	0	0.05	1	2	91.933	5.91494e-05	2.91999	Yes	347	0.00958564	Yes	Yes	4.22805
Q12874	Splicing factor 3A subunit 3 (SF3a60) (Spliceosome-associated protein 61) (SAP 61)	8	99118.9	160770	225600	6.5962e+06	5.83492e+06	5.88095e+06	5.34909	5.17217	5.1835	5.23492	0.0990357	3	0.0571783	0	0.05	1	2	91.5543	5.96396e-05	2.91999	Yes	348	0.00961326	Yes	Yes	4.22447
O75534	Cold shock domain-containing protein E1 (N-ras upstream gene protein) (Protein UNR)	66	6.8794e+06	5.53937e+06	6.47717e+06	3.11643e+08	3.57271e+08	3.52853e+08	5.62871	5.82583	5.80788	5.75414	0.108999	3	0.0629304	0	0.05	1	2	91.4365	5.97933e-05	2.91999	Yes	349	0.00964088	Yes	Yes	4.22335
Q9NUQ8	ATP-binding cassette sub-family F member 3	7	135329	110940	134196	1.54494e+06	1.70055e+06	1.60734e+06	3.60668	3.74514	3.66381	3.67187	0.0695786	3	0.0401712	0	0.05	1	2	91.4056	5.98337e-05	2.91999	Yes	350	0.00966851	Yes	Yes	4.22305
Q8NEY8	Periphilin-1 (CDC7 expression repressor) (CR) (Gastric cancer antigen Ga50)	7	235727	142067	110086	1.55517e+06	1.68796e+06	1.57988e+06	3.25743	3.37564	3.28018	3.30442	0.0627197	3	0.0362113	0	0.05	1	2	91.2539	6.00329e-05	2.91999	Yes	351	0.00969613	Yes	Yes	4.22161
O75153	Clustered mitochondria protein homolog	38	951392	1.10356e+06	768703	1.77049e+07	1.98273e+07	1.89346e+07	4.23347	4.39682	4.33035	4.32021	0.0821426	3	0.047425	0	0.05	1	2	91.0956	6.02416e-05	2.91999	Yes	352	0.00972376	Yes	Yes	4.2201
Q9P015	39S ribosomal protein L15, mitochondrial (L15mt) (MRP-L15) (Mitochondrial large ribosomal subunit protein uL15m)	10	355256	212314	193994	3.90689e+06	3.64299e+06	3.5383e+06	3.94395	3.84305	3.80098	3.86266	0.0734725	3	0.0424194	0	0.05	1	2	91.0588	6.02903e-05	2.91999	Yes	353	0.00975138	Yes	Yes	4.21975
Q07020	60S ribosomal protein L18 (Large ribosomal subunit protein eL18)	7	113843	93130.2	82739.8	4.20449e+06	3.80143e+06	4.36882e+06	5.4442	5.29881	5.49951	5.41417	0.103664	3	0.0598505	0	0.05	1	2	90.4616	6.10889e-05	2.91999	Yes	354	0.00977901	Yes	Yes	4.21404
Q99873	Protein arginine N-methyltransferase 1	1	22482.6	21837.2	20019.3	176881	191027	179177	3.04397	3.15497	3.06258	3.08717	0.0594462	3	0.0343213	0	0.05	1	2	89.9492	6.17867e-05	2.91999	Yes	355	0.00980663	Yes	Yes	4.20911
P78362	SRSF protein kinase 2	2	9616.75	9616.75	9616.75	149776	134995	142797	3.96111	3.81122	3.89227	3.8882	0.0750302	3	0.0433187	0	0.05	1	2	89.7579	6.20502e-05	2.91999	Yes	356	0.00983425	Yes	Yes	4.20726
Q9Y324	rRNA-processing protein FCF1 homolog	4	148923	178299	163646	1.02598e+06	980993	1.05181e+06	2.64856	2.58387	2.68443	2.63895	0.0509652	3	0.0294248	0	0.05	1	2	89.6849	6.21514e-05	2.91999	Yes	357	0.00986188	Yes	Yes	4.20655
P27816	Microtubule-associated protein 4 (MAP-4)	37	1.19011e+06	1.52742e+06	1.18316e+06	3.44892e+07	3.8976e+07	3.80377e+07	4.7293	4.90575	4.87059	4.83521	0.0933903	3	0.0539189	0	0.05	1	2	89.6757	6.21641e-05	2.91999	Yes	358	0.0098895	Yes	Yes	4.20646
Q5JTH9	RRP12-like protein	50	3.77884e+06	3.0621e+06	2.69925e+06	3.4902e+07	3.82328e+07	3.73566e+07	3.45618	3.58768	3.55423	3.5327	0.0683432	3	0.039458	0	0.05	1	2	89.5306	6.23656e-05	2.91999	Yes	359	0.00991713	Yes	Yes	4.20505
P46776	60S ribosomal protein L27a (Large ribosomal subunit protein uL15)	9	282262	234726	138414	1.06863e+07	9.67561e+06	9.25103e+06	5.6122	5.46886	5.40413	5.49506	0.10648	3	0.0614764	0	0.05	1	2	89.3849	6.25691e-05	2.91999	Yes	360	0.00994475	Yes	Yes	4.20364
P62861	FAU ubiquitin-like and ribosomal protein S30 [Cleaved into: Ubiquitin-like protein FUBI; 40S ribosomal protein S30 (Small ribosomal subunit protein eS30)]	1	84212	95446.9	68660.2	797377	860749	863877	3.26803	3.37836	3.38359	3.34333	0.0652631	3	0.0376797	0	0.05	1	2	88.7303	6.34956e-05	2.91999	Yes	361	0.00997238	Yes	Yes	4.19726
Q9C0J8	pre-mRNA 3' end processing protein WDR33 (WD repeat-containing protein 33) (WD repeat-containing protein of 146 kDa)	25	308900	880158	986215	7.55899e+06	8.28841e+06	7.81582e+06	3.38196	3.51486	3.43016	3.44233	0.0672811	3	0.0388447	0	0.05	1	2	88.6176	6.36571e-05	2.91999	Yes	362	0.01	Yes	Yes	4.19615
A0A3B3IS91	POLG alternative reading frame (POLGARF) (ORF-Y) [Cleaved into: POLGARF C-terminal fragment (POLGARFin)]	5	20507.8	36204.9	28584.8	360543	376903	341381	3.66456	3.72858	3.58577	3.65964	0.071531	3	0.0412985	0	0.05	1	2	88.6144	6.36618e-05	2.91999	Yes	363	0.0100276	Yes	Yes	4.19612
Q8NDF8	Terminal nucleotidyltransferase 4B (Non-canonical poly(A) RNA polymerase PAPD5)	3	23579.1	27561.7	16602.3	389030	397138	357777	4.1067	4.13646	3.98587	4.07634	0.0797482	3	0.0460427	0	0.05	1	2	88.534	6.37773e-05	2.91999	Yes	364	0.0100552	Yes	Yes	4.19533
O43865	S-adenosylhomocysteine hydrolase-like protein 1 (DC-expressed AHCY-like molecule) (IP(3)Rs binding protein released with IP(3)) (IRBIT) (Putative adenosylhomocysteinase 2) (S-adenosyl-L-homocysteine hydrolase 2) (AdoHcyase 2)	2	16569.3	4719.85	8759.7	353433	400636	355595	5.14102	5.32188	5.14982	5.20424	0.101972	3	0.0588738	0	0.05	1	2	88.3965	6.39759e-05	2.91999	Yes	365	0.0100829	Yes	Yes	4.19398
O15213	WD repeat-containing protein 46 (WD repeat-containing protein BING4)	12	326746	1.74875e+06	1.62814e+06	6.19217e+06	5.91023e+06	5.84015e+06	2.32647	2.25923	2.24202	2.27591	0.0446216	3	0.0257623	0	0.05	1	2	88.3427	6.40538e-05	2.91999	Yes	366	0.0101105	Yes	Yes	4.19345
O95059	Ribonuclease P protein subunit p14	2	1159.81	1159.81	1159.81	85617.1	101056	97064.3	6.20593	6.44512	6.38698	6.34601	0.124745	3	0.0720218	0	0.05	1	2	88.1123	6.43892e-05	2.91999	Yes	367	0.0101381	Yes	Yes	4.19119
Q9Y3B4	Splicing factor 3B subunit 6 (Pre-mRNA branch site protein p14) (SF3b 14 kDa subunit) (SF3B14a) (Spliceosome-associated protein, 14-kDa) (Splicing factor 3b, subunit 6, 14kDa)	1	3604.2	3604.2	3604.2	191215	184529	164986	5.72937	5.67802	5.51652	5.64131	0.111074	3	0.0641284	0	0.05	1	2	87.9689	6.45992e-05	2.91999	Yes	368	0.0101657	Yes	Yes	4.18977
Q14157	Ubiquitin-associated protein 2-like (Protein NICE-4)	26	5.67046e+06	4.66027e+06	4.88734e+06	3.14182e+07	3.36619e+07	3.32414e+07	2.63078	2.73029	2.71216	2.69108	0.0530003	3	0.0305998	0	0.05	1	2	87.9444	6.46353e-05	2.91999	Yes	369	0.0101934	Yes	Yes	4.18953
Q6Y7W6	GRB10-interacting GYF protein 2 (PERQ amino acid-rich with GYF domain-containing protein 2) (Trinucleotide repeat-containing gene 15 protein)	16	206912	114008	145054	2.65415e+06	2.3843e+06	2.46759e+06	4.09489	3.94021	3.98974	4.00828	0.0789894	3	0.0456045	0	0.05	1	2	87.8921	6.47122e-05	2.91999	Yes	370	0.010221	Yes	Yes	4.18901
Q8NE71	ATP-binding cassette sub-family F member 1 (ATP-binding cassette 50) (TNF-alpha-stimulated ABC protein)	30	1.13553e+06	1.25203e+06	933902	2.01179e+07	2.1418e+07	2.26075e+07	4.18355	4.2739	4.35187	4.26977	0.0842366	3	0.048634	0	0.05	1	2	87.794	6.48569e-05	2.91999	Yes	371	0.0102486	Yes	Yes	4.18804
Q6NUQ4	Transmembrane protein 214	5	22565.9	14088	16968.9	1.04781e+06	1.23074e+06	1.10689e+06	5.87336	6.1055	5.95249	5.97711	0.118015	3	0.0681359	0	0.05	1	2	87.7235	6.49612e-05	2.91999	Yes	372	0.0102762	Yes	Yes	4.18735
P62851	40S ribosomal protein S25 (Small ribosomal subunit protein eS25)	6	317920	269725	334762	3.65338e+06	4.02083e+06	3.74574e+06	3.57072	3.70898	3.60674	3.62881	0.0717259	3	0.041411	0	0.05	1	2	87.6293	6.51008e-05	2.91999	Yes	373	0.0103039	Yes	Yes	4.18641
P62899	60S ribosomal protein L31 (Large ribosomal subunit protein eL31)	11	1.74939e+06	1.50145e+06	1.47862e+06	2.96343e+07	2.75741e+07	2.64892e+07	4.23249	4.12853	4.07062	4.14388	0.0820182	3	0.0473532	0	0.05	1	2	87.5099	6.52786e-05	2.91999	Yes	374	0.0103315	Yes	Yes	4.18523
P30419	Glycylpeptide N-tetradecanoyltransferase 1	17	236918	199510	125731	4.59168e+06	5.20954e+06	4.78096e+06	4.61494	4.79707	4.67321	4.69507	0.0930149	3	0.0537022	0	0.05	1	2	87.428	6.54009e-05	2.91999	Yes	375	0.0103591	Yes	Yes	4.18442
Q5VT06	Centrosome-associated protein 350 (Cep350) (Centrosome-associated protein of 350 kDa)	1	1338.9	1338.9	1338.9	15041.5	16558	15545.7	3.48982	3.6284	3.53739	3.55187	0.0704153	3	0.0406543	0	0.05	1	2	87.3677	6.54912e-05	2.91999	Yes	376	0.0103867	Yes	Yes	4.18382
P07814	Bifunctional glutamate/proline--tRNA ligase (Bifunctional aminoacyl-tRNA synthetase) (Cell proliferation-inducing gene 32 protein) (Glutamatyl-prolyl-tRNA synthetase) [Includes: Glutamate--tRNA ligase	22	1.09624e+06	1.06109e+06	1.1099e+06	4.56427e+06	4.76183e+06	4.82553e+06	2.06728	2.12841	2.14758	2.11442	0.0419385	3	0.0242132	0	0.05	1	2	87.3253	6.55549e-05	2.91999	Yes	377	0.0104144	Yes	Yes	4.1834
Q15459	Splicing factor 3A subunit 1 (SF3a120) (Spliceosome-associated protein 114) (SAP 114)	17	876672	1.0386e+06	1.13957e+06	8.99167e+06	9.28299e+06	9.80923e+06	3.14245	3.18845	3.268	3.19964	0.0635179	3	0.0366721	0	0.05	1	2	87.25	6.5668e-05	2.91999	Yes	378	0.010442	Yes	Yes	4.18265
Q93009	Ubiquitin carboxyl-terminal hydrolase 7	2	14021.8	12081.8	10141.8	105566	97545.2	104269	3.12724	3.01324	3.10941	3.0833	0.0613251	3	0.0354061	0	0.05	1	2	87.0839	6.59187e-05	2.91999	Yes	379	0.0104696	Yes	Yes	4.18099
Q1KMD3	Heterogeneous nuclear ribonucleoprotein U-like protein 2 (Scaffold-attachment factor A2) (SAF-A2)	27	1.14447e+06	870716	844072	2.42629e+07	2.14343e+07	2.33371e+07	4.67	4.49117	4.61388	4.59168	0.0914565	3	0.0528025	0	0.05	1	2	86.9596	6.61071e-05	2.91999	Yes	380	0.0104972	Yes	Yes	4.17975
Q9GZT3	SRA stem-loop-interacting RNA-binding protein, mitochondrial	10	589808	593086	424558	2.08425e+07	1.85033e+07	1.83472e+07	5.28164	5.1099	5.09767	5.16307	0.102869	3	0.0593915	0	0.05	1	2	86.9329	6.61478e-05	2.91999	Yes	381	0.0105249	Yes	Yes	4.17948
Q9NZB2	Constitutive coactivator of PPAR-gamma-like protein 1 (Oxidative stress-associated Src activator) (Protein FAM120A)	60	5.24811e+06	3.22349e+06	3.80879e+06	9.42854e+07	8.49793e+07	8.46644e+07	4.52564	4.37572	4.37036	4.42391	0.0881445	3	0.0508902	0	0.05	1	2	86.9304	6.61517e-05	2.91999	Yes	382	0.0105525	Yes	Yes	4.17946
Q14527	Helicase-like transcription factor	4	10982.8	18778.5	32268.8	189563	177440	192807	3.1966	3.10125	3.22107	3.17297	0.0633092	3	0.0365516	0	0.05	1	2	86.8081	6.6338e-05	2.91999	Yes	383	0.0105801	Yes	Yes	4.17824
Q16531	DNA damage-binding protein 1 (DDB p127 subunit) (DNA damage-binding protein a) (DDBa) (Damage-specific DNA-binding protein 1) (HBV X-associated protein 1) (XAP-1) (UV-damaged DNA-binding factor) (UV-damaged DNA-binding protein 1) (UV-DDB 1) (XPE-binding factor) (XPE-BF) (Xeroderma pigmentosum group E-complementing protein) (XPCe)	3	77600.5	44445.6	69698	366998	343787	349091	2.52155	2.4273	2.44939	2.46608	0.0492956	3	0.0284608	0	0.05	1	2	86.6482	6.65831e-05	2.91999	Yes	384	0.0106077	Yes	Yes	4.17664
P60866	40S ribosomal protein S20 (Small ribosomal subunit protein uS10)	4	473268	441514	455966	8.27102e+06	8.98393e+06	9.27755e+06	4.17806	4.29735	4.34374	4.27305	0.0854698	3	0.049346	0	0.05	1	2	86.5936	6.6667e-05	2.91999	Yes	385	0.0106354	Yes	Yes	4.17609
Q52LJ0	Protein FAM98B	6	11227.5	28850.6	15362.4	1.57104e+06	1.88202e+06	1.75707e+06	6.4096	6.67016	6.57105	6.55027	0.131515	3	0.0759303	0	0.05	1	2	86.2668	6.7173e-05	2.91999	Yes	386	0.010663	Yes	Yes	4.17281
P82664	28S ribosomal protein S10, mitochondrial (MRP-S10) (S10mt) (Mitochondrial small ribosomal subunit protein uS10m)	1	2980.19	2395.12	2263.27	45163.8	43091.2	48356.8	4.14876	4.08098	4.24731	4.15901	0.0836367	3	0.0482877	0	0.05	1	2	86.1299	6.73866e-05	2.91999	Yes	387	0.0106906	Yes	Yes	4.17143
P62241	40S ribosomal protein S8 (Small ribosomal subunit protein eS8)	13	390884	370017	771420	2.28315e+07	2.37974e+07	2.05354e+07	5.4822	5.54197	5.32929	5.45115	0.109689	3	0.063329	0	0.05	1	2	86.0768	6.74699e-05	2.91999	Yes	388	0.0107182	Yes	Yes	4.17089
P20290	Transcription factor BTF3 (Nascent polypeptide-associated complex subunit beta) (NAC-beta) (RNA polymerase B transcription factor 3)	6	244241	123107	127667	4.96513e+06	4.39849e+06	4.44611e+06	4.91125	4.73643	4.75196	4.79988	0.0967606	3	0.0558647	0	0.05	1	2	85.9196	6.77169e-05	2.91999	Yes	389	0.0107459	Yes	Yes	4.1693
P29692	Elongation factor 1-delta (EF-1-delta) (Antigen NY-CO-4)	3	13201.7	9430.62	6801.94	226124	233999	256111	4.52651	4.57589	4.70616	4.60285	0.0928125	3	0.0535854	0	0.05	1	2	85.8976	6.77516e-05	2.91999	Yes	390	0.0107735	Yes	Yes	4.16908
Q9BX40	Protein LSM14 homolog B (RNA-associated protein 55B) (hRAP55B)	3	2229.9	2229.9	2229.9	721850	907333	858291	8.33858	8.66851	8.58834	8.53181	0.172079	3	0.0993498	0	0.05	1	2	85.8764	6.7785e-05	2.91999	Yes	391	0.0108011	Yes	Yes	4.16887
Q9Y2Z4	Tyrosine--tRNA ligase, mitochondrial	13	1.81642e+06	925171	939517	7.45148e+06	6.99199e+06	7.02108e+06	2.60235	2.51052	2.51651	2.54313	0.0513724	3	0.0296599	0	0.05	1	2	85.7431	6.7996e-05	2.91999	Yes	392	0.0108287	Yes	Yes	4.16752
Q9H089	Large subunit GTPase 1 homolog (hLsg1)	6	38764.1	2382.35	16380.5	552687	621329	550337	4.84912	5.01801	4.84297	4.90336	0.099333	3	0.0573499	0	0.05	1	2	85.499	6.83846e-05	2.91999	Yes	393	0.0108564	Yes	Yes	4.16504
Q14966	Zinc finger protein 638 (Cutaneous T-cell lymphoma-associated antigen se33-1) (CTCL-associated antigen se33-1) (Nuclear protein 220) (Zinc finger matrin-like protein)	21	1.96633e+06	688657	127869	4.099e+06	4.35834e+06	4.21276e+06	2.14367	2.23217	2.18316	2.18633	0.0443383	3	0.0255987	0	0.05	1	2	85.408	6.85305e-05	2.91999	Yes	394	0.010884	Yes	Yes	4.16412
Q9NVX2	Notchless protein homolog 1	1	4693.03	4789.82	4596.24	75602.5	67687.9	71494.2	4.00984	3.85031	3.92923	3.92979	0.0797699	3	0.0460552	0	0.05	1	2	85.3279	6.86591e-05	2.91999	Yes	395	0.0109116	Yes	Yes	4.1633
Q9UK59	Lariat debranching enzyme	1	12326.1	14697.7	17069.3	225768	243514	218390	3.94118	4.05034	3.89324	3.96159	0.080513	3	0.0464842	0	0.05	1	2	85.2244	6.8826e-05	2.91999	Yes	396	0.0109392	Yes	Yes	4.16225
Q9Y2X3	Nucleolar protein 58 (Nucleolar protein 5)	16	927193	826437	852658	1.06321e+07	1.0526e+07	9.69464e+06	3.61332	3.59885	3.48015	3.56411	0.0730662	3	0.0421848	0	0.05	1	2	84.488	7.00308e-05	2.91999	Yes	397	0.0109669	Yes	Yes	4.15471
P62906	60S ribosomal protein L10a (CSA-19) (Large ribosomal subunit protein uL1) (Neural precursor cell expressed developmentally down-regulated protein 6) (NEDD-6)	7	340236	153842	195313	3.41829e+06	3.82648e+06	3.5928e+06	3.89484	4.05758	3.96667	3.97303	0.0815576	3	0.0470873	0	0.05	1	2	84.3759	7.0217e-05	2.91999	Yes	398	0.0109945	Yes	Yes	4.15356
Q14151	Scaffold attachment factor B2 (SAF-B2)	21	1.12215e+06	798049	1.15663e+06	1.43186e+07	1.33856e+07	1.28986e+07	3.80333	3.70613	3.65266	3.72071	0.0763889	3	0.0441032	0	0.05	1	2	84.3637	7.02371e-05	2.91999	Yes	399	0.0110221	Yes	Yes	4.15343
Q8IZH2	5'-3' exoribonuclease 1	6	17045.9	45391.4	26443.9	651948	699595	742094	4.45977	4.56153	4.64661	4.55597	0.0935468	3	0.0540092	0	0.05	1	2	84.3554	7.0251e-05	2.91999	Yes	400	0.0110497	Yes	Yes	4.15335
Q9Y295	Developmentally-regulated GTP-binding protein 1 (DRG-1) (Neural precursor cell expressed developmentally down-regulated protein 3) (NEDD-3) (Translation factor GTPase DRG1) (TRAFAC GTPase DRG1)	10	232277	135151	226853	2.84269e+06	2.8774e+06	3.14732e+06	3.843	3.86051	3.98987	3.8978	0.0802191	3	0.0463145	0	0.05	1	2	84.1593	7.05787e-05	2.91999	Yes	401	0.0110773	Yes	Yes	4.15133
P48735	Isocitrate dehydrogenase [NADP], mitochondrial (IDH)	8	339809	384325	393111	2.19767e+06	2.35849e+06	2.32627e+06	2.56099	2.66288	2.64304	2.6223	0.0540149	3	0.0311855	0	0.05	1	2	84.0873	7.06996e-05	2.91999	Yes	402	0.011105	Yes	Yes	4.15058
O14730	Serine/threonine-protein kinase RIO3	4	52915.1	43538.1	34161	771143	731499	823453	4.14665	4.07051	4.24134	4.15283	0.0855825	3	0.0494111	0	0.05	1	2	84.0465	7.07682e-05	2.91999	Yes	403	0.0111326	Yes	Yes	4.15016
Q86TG7	Retrotransposon-derived protein PEG10 (Embryonal carcinoma differentiation-regulated protein) (Mammalian retrotransposon-derived protein 2) (Myelin expression factor 3-like protein 1) (MEF3-like protein 1) (Paternally expressed gene 10 protein) (Retrotransposon gag domain-containing protein 3) (Retrotransposon-derived gag-like polyprotein) (Ty3/Gypsy-like protein)	12	114704	148072	101940	4.57132e+06	3.95193e+06	4.1901e+06	5.23273	5.02268	5.10711	5.12084	0.105698	3	0.0610247	0	0.05	1	2	83.9142	7.09915e-05	2.91999	Yes	404	0.0111602	Yes	Yes	4.14879
P33240	Cleavage stimulation factor subunit 2 (CF-1 64 kDa subunit) (Cleavage stimulation factor 64 kDa subunit) (CSTF 64 kDa subunit) (CstF-64)	14	437163	457688	486703	1.30207e+07	1.29111e+07	1.46294e+07	4.82141	4.80921	4.98947	4.87336	0.100737	3	0.0581606	0	0.05	1	2	83.7914	7.11997e-05	2.91999	Yes	405	0.0111878	Yes	Yes	4.14752
Q9C0B0	RING finger protein unkempt homolog (Zinc finger CCCH domain-containing protein 5)	3	1802.6	1802.6	1802.6	383626	463863	470494	7.73348	8.00748	8.02795	7.92297	0.164423	3	0.0949298	0	0.05	1	2	83.4614	7.17638e-05	2.91999	Yes	406	0.0112155	Yes	Yes	4.14409
Q9UG63	ATP-binding cassette sub-family F member 2 (Iron-inhibited ABC transporter 2)	18	1.1876e+06	734923	974551	8.00749e+06	8.6532e+06	8.65985e+06	3.05172	3.1636	3.16471	3.12668	0.0649183	3	0.0374806	0	0.05	1	2	83.4211	7.1833e-05	2.91999	Yes	407	0.0112431	Yes	Yes	4.14368
O75340	Programmed cell death protein 6 (Apoptosis-linked gene 2 protein homolog) (ALG-2)	6	330442	163436	393965	3.97689e+06	3.62535e+06	3.63101e+06	3.74823	3.61471	3.61696	3.65996	0.0764466	3	0.0441365	0	0.05	1	2	82.9238	7.26971e-05	2.91999	Yes	408	0.0112707	Yes	Yes	4.13848
Q13151	Heterogeneous nuclear ribonucleoprotein A0 (hnRNP A0)	13	1.34112e+06	1.48454e+06	1.33062e+06	1.02039e+08	8.73747e+07	8.79305e+07	6.20265	5.97881	5.98796	6.05648	0.126675	3	0.073136	0	0.05	1	2	82.8112	7.28949e-05	2.91999	Yes	409	0.0112983	Yes	Yes	4.1373
Q9HAV4	Exportin-5 (Exp5) (Ran-binding protein 21)	26	998838	549559	604963	8.05277e+06	7.34836e+06	7.96115e+06	3.48786	3.3558	3.47135	3.43833	0.0719556	3	0.0415436	0	0.05	1	2	82.7646	7.2977e-05	2.91999	Yes	410	0.011326	Yes	Yes	4.13681
Q8N163	Cell cycle and apoptosis regulator protein 2 (Cell division cycle and apoptosis regulator protein 2) (DBIRD complex subunit KIAA1967) (Deleted in breast cancer gene 1 protein) (DBC-1) (DBC.1) (NET35) (p30 DBC)	14	84791	168785	117327	3.24502e+06	2.87926e+06	3.23415e+06	4.71408	4.54155	4.70924	4.65495	0.0982433	3	0.0567208	0	0.05	1	2	82.0678	7.42211e-05	2.91999	Yes	411	0.0113536	Yes	Yes	4.12947
P39019	40S ribosomal protein S19 (Small ribosomal subunit protein eS19)	9	72156.2	12548.8	69797.4	7.4299e+06	8.65777e+06	9.14526e+06	7.1726	7.39326	7.47229	7.34605	0.155318	3	0.0896726	0	0.05	1	2	81.9207	7.44878e-05	2.91999	Yes	412	0.0113812	Yes	Yes	4.12791
P62995	Transformer-2 protein homolog beta (TRA-2 beta) (TRA2-beta) (hTRA2-beta) (Splicing factor, arginine/serine-rich 10) (Transformer-2 protein homolog B)	10	328887	517482	510457	3.21193e+07	3.06108e+07	2.7044e+07	6.1501	6.0807	5.90197	6.04425	0.128017	3	0.0739108	0	0.05	1	2	81.7777	7.47485e-05	2.91999	Yes	413	0.0114088	Yes	Yes	4.1264
Q9HAZ1	Dual specificity protein kinase CLK4	2	4296.09	3118.03	4022.93	77946.8	72962.3	68761.6	4.35374	4.2584	4.17285	4.26166	0.0904879	3	0.0522432	0	0.05	1	2	81.5735	7.51232e-05	2.91999	Yes	414	0.0114365	Yes	Yes	4.12423
Q15814	Tubulin-specific chaperone C (Tubulin-folding cofactor C) (CFC)	1	6181.08	6151.32	6210.85	35030.2	33236.6	35662	2.50267	2.42684	2.52846	2.48599	0.0528214	3	0.0304964	0	0.05	1	2	81.5173	7.52267e-05	2.91999	Yes	415	0.0114641	Yes	Yes	4.12363
Q96EV2	RNA-binding protein 33 (Proline-rich protein 8) (RNA-binding motif protein 33)	2	4355.29	5125.53	4387.6	44131.4	40233.5	41558.8	3.25496	3.12156	3.16831	3.18161	0.0676904	3	0.039081	0	0.05	1	2	81.4106	7.54241e-05	2.91999	Yes	416	0.0114917	Yes	Yes	4.12249
O14802	DNA-directed RNA polymerase III subunit RPC1 (RNA polymerase III subunit C1)	2	16488.1	12769.8	18579.4	71483.3	73200.3	76242.7	2.16443	2.19868	2.25743	2.20685	0.0470317	3	0.0271538	0	0.05	1	2	81.2722	7.56811e-05	2.91999	Yes	417	0.0115193	Yes	Yes	4.12101
Q86VM9	Zinc finger CCCH domain-containing protein 18 (Nuclear protein NHN1)	4	143344	191657	173911	682699	714008	674496	2.0088	2.07349	1.99136	2.02455	0.0432706	3	0.0249823	0	0.05	1	2	81.0393	7.61166e-05	2.91999	Yes	418	0.011547	Yes	Yes	4.11852
P46087	Probable 28S rRNA (cytosine(4447)-C(5))-methyltransferase	28	775646	896202	570754	1.55616e+07	1.75215e+07	1.57139e+07	4.37971	4.55084	4.39375	4.44143	0.0950087	3	0.0548533	0	0.05	1	2	80.9693	7.62482e-05	2.91999	Yes	419	0.0115746	Yes	Yes	4.11777
P54132	Bloom syndrome protein	2	2894.87	4369.53	4418.49	39362	41676.3	37749.7	3.33737	3.41979	3.27703	3.34473	0.0716654	3	0.041376	0	0.05	1	2	80.8374	7.64972e-05	2.91999	Yes	420	0.0116022	Yes	Yes	4.11635
Q00839	Heterogeneous nuclear ribonucleoprotein U (hnRNP U) (GRIP120) (Nuclear p120 ribonucleoprotein) (Scaffold-attachment factor A) (SAF-A) (p120) (pp120)	63	1.43611e+07	1.28576e+07	1.27556e+07	6.00558e+08	6.69152e+08	5.6935e+08	5.49412	5.65015	5.41713	5.52047	0.118723	3	0.0685448	0	0.05	1	2	80.5381	7.70666e-05	2.91999	Yes	421	0.0116298	Yes	Yes	4.11313
Q7Z6E9	E3 ubiquitin-protein ligase RBBP6	6	33870.5	39284.4	35612.2	646942	727150	658420	4.15736	4.32597	4.18273	4.22202	0.0909158	3	0.0524903	0	0.05	1	2	80.4343	7.72657e-05	2.91999	Yes	422	0.0116575	Yes	Yes	4.11201
Q9UKV8	Protein argonaute-2 (Argonaute2) (hAgo2)	12	209999	71880.7	241816	2.34604e+06	2.24268e+06	2.10216e+06	3.74839	3.68338	3.59003	3.67394	0.0796012	3	0.0459578	0	0.05	1	2	79.9415	7.8221e-05	2.91999	Yes	423	0.0116851	Yes	Yes	4.10668
Q86TU7	Actin-histidine N-methyltransferase	4	18189.4	17959.1	22693.3	203529	203535	222503	3.37529	3.37533	3.50388	3.41816	0.0742303	3	0.0428569	0	0.05	1	2	79.7576	7.8582e-05	2.91999	Yes	424	0.0117127	Yes	Yes	4.10468
O15230	Laminin subunit alpha-5 (Laminin-10 subunit alpha) (Laminin-11 subunit alpha) (Laminin-15 subunit alpha)	5	93035.6	68325.1	93637.3	264509	273247	278033	1.63779	1.68468	1.70973	1.6774	0.0365172	3	0.0210832	0	0.05	1	2	79.561	7.89708e-05	2.91999	Yes	425	0.0117403	Yes	Yes	4.10253
Q12802	A-kinase anchor protein 13 (AKAP-13) (AKAP-Lbc) (Breast cancer nuclear receptor-binding auxiliary protein) (Guanine nucleotide exchange factor Lbc) (Human thyroid-anchoring protein 31) (Lymphoid blast crisis oncogene) (LBC oncogene) (Non-oncogenic Rho GTPase-specific GTP exchange factor) (Protein kinase A-anchoring protein 13) (PRKA13) (p47)	6	5581.21	4580.68	2309.18	220290	206037	244709	5.72771	5.63121	5.87937	5.7461	0.1251	3	0.0722263	0	0.05	1	2	79.5569	7.8979e-05	2.91999	Yes	426	0.011768	Yes	Yes	4.10249
P23588	Eukaryotic translation initiation factor 4B (eIF-4B)	27	6.99126e+06	6.66929e+06	6.88491e+06	7.64618e+07	8.4554e+07	8.31456e+07	3.48088	3.62602	3.60178	3.56956	0.077747	3	0.0448873	0	0.05	1	2	79.5228	7.90468e-05	2.91999	Yes	427	0.0117956	Yes	Yes	4.10212
Q9P2J5	Leucine--tRNA ligase, cytoplasmic	3	93369.8	101117	127241	390052	380707	369109	1.86279	1.8278	1.78317	1.82458	0.0399078	3	0.0230408	0	0.05	1	2	79.1893	7.97138e-05	2.91999	Yes	428	0.0118232	Yes	Yes	4.09847
P04181	Ornithine aminotransferase, mitochondrial	6	438323	594573	547750	2.43662e+06	2.31359e+06	2.29362e+06	2.20933	2.13458	2.12208	2.15533	0.047183	3	0.0272411	0	0.05	1	2	79.1205	7.98524e-05	2.91999	Yes	429	0.0118508	Yes	Yes	4.09771
Q99798	Aconitate hydratase, mitochondrial (Aconitase)	14	1.28566e+06	1.02942e+06	1.34761e+06	4.36232e+06	4.25169e+06	4.49588e+06	1.83715	1.8001	1.88066	1.8393	0.0403251	3	0.0232817	0	0.05	1	2	79.0021	8.00919e-05	2.91999	Yes	430	0.0118785	Yes	Yes	4.09641
P47974	mRNA decay activator protein ZFP36L2 (Butyrate response factor 2) (EGF-response factor 2) (ERF-2) (TPA-induced sequence 11d) (Zinc finger protein 36, C3H1 type-like 2) (ZFP36-like 2)	6	38420.7	181308	12072.6	1.00489e+06	904149	980815	3.70103	3.54863	3.66605	3.63857	0.0798289	3	0.0460893	0	0.05	1	2	78.9462	8.02053e-05	2.91999	Yes	431	0.0119061	Yes	Yes	4.0958
Q8N3Z6	Zinc finger CCHC domain-containing protein 7 (TRAMP-like complex RNA-binding factor ZCCHC7)	2	4698.37	4698.37	4698.37	452025	393483	477528	6.5881	6.388	6.66728	6.54779	0.143938	3	0.0831026	0	0.05	1	2	78.7917	8.05201e-05	2.91999	Yes	432	0.0119337	Yes	Yes	4.0941
P63244	Receptor of activated protein C kinase 1 (Cell proliferation-inducing gene 21 protein) (Guanine nucleotide-binding protein subunit beta-2-like 1) (Guanine nucleotide-binding protein subunit beta-like protein 12.3) (Human lung cancer oncogene 7 protein) (HLC-7) (Receptor for activated C kinase) (Small ribosomal subunit protein RACK1) [Cleaved into: Receptor of activated protein C kinase 1, N-termi…	19	753041	706712	903084	1.64989e+07	1.81894e+07	1.88427e+07	4.38874	4.52947	4.58037	4.49953	0.0992638	3	0.05731	0	0.05	1	2	78.5121	8.10945e-05	2.91999	Yes	433	0.0119613	Yes	Yes	4.09101
O75179	Ankyrin repeat domain-containing protein 17 (Gene trap ankyrin repeat protein) (Serologically defined breast cancer antigen NY-BR-16)	35	284912	187372	148943	1.04741e+07	1.24049e+07	1.19436e+07	5.66053	5.90461	5.84994	5.80502	0.128084	3	0.0739494	0	0.05	1	2	78.4999	8.11196e-05	2.91999	Yes	434	0.011989	Yes	Yes	4.09087
P61353	60S ribosomal protein L27 (Large ribosomal subunit protein eL27)	9	618741	920676	814080	5.60794e+07	6.7703e+07	6.39792e+07	6.15956	6.4313	6.34969	6.31352	0.139439	3	0.080505	0	0.05	1	2	78.4239	8.12769e-05	2.91999	Yes	435	0.0120166	Yes	Yes	4.09003
O60869	Endothelial differentiation-related factor 1 (EDF-1) (Multiprotein-bridging factor 1) (MBF1)	7	119588	145415	65761	4.47201e+06	4.3631e+06	3.84806e+06	5.34201	5.30644	5.12522	5.25789	0.116264	3	0.0671253	0	0.05	1	2	78.3295	8.14729e-05	2.91999	Yes	436	0.0120442	Yes	Yes	4.08899
Q15691	Microtubule-associated protein RP/EB family member 1 (APC-binding protein EB1) (End-binding protein 1) (EB1)	2	11581.6	12549.9	12271.7	554062	607657	512578	5.51287	5.64608	5.40059	5.51985	0.122892	3	0.070952	0	0.05	1	2	77.7969	8.25919e-05	2.91999	Yes	437	0.0120718	Yes	Yes	4.08306
P43243	Matrin-3	57	9.66745e+06	8.9264e+06	8.31562e+06	3.07567e+08	2.70227e+08	2.68243e+08	5.09968	4.91295	4.90231	4.97165	0.111003	3	0.0640878	0	0.05	1	2	77.5755	8.30639e-05	2.91999	Yes	438	0.0120994	Yes	Yes	4.08059
Q8N9T8	Protein KRI1 homolog	3	50261.3	38389.2	32489.8	649046	648621	583416	4.0066	4.00566	3.85281	3.95502	0.0885232	3	0.0511089	0	0.05	1	2	77.3843	8.34749e-05	2.91999	Yes	439	0.0121271	Yes	Yes	4.07844
Q9BXW7	Haloacid dehalogenase-like hydrolase domain-containing 5 (Cat eye syndrome critical region protein 5)	5	292755	648811	299328	1.27055e+06	1.20992e+06	1.23452e+06	1.61904	1.5485	1.57753	1.58169	0.0354536	3	0.0204691	0	0.05	1	2	77.2718	8.37179e-05	2.91999	Yes	440	0.0121547	Yes	Yes	4.07718
Q8TCS8	Polyribonucleotide nucleotidyltransferase 1, mitochondrial	2	24702.7	40918.8	43754.1	321233	340707	309000	3.13929	3.2242	3.08328	3.14892	0.0709545	3	0.0409656	0	0.05	1	2	76.8675	8.46008e-05	2.91999	Yes	441	0.0121823	Yes	Yes	4.07263
Q6PKG0	La-related protein 1 (La ribonucleoprotein domain family member 1)	38	1.08949e+06	1.01397e+06	953499	2.30583e+07	2.61113e+07	2.61466e+07	4.50008	4.67947	4.68142	4.62032	0.104136	3	0.0601229	0	0.05	1	2	76.848	8.46438e-05	2.91999	Yes	442	0.0122099	Yes	Yes	4.0724
Q53F19	Nuclear cap-binding protein subunit 3 (Protein ELG)	3	10644	8919.62	10798.8	547018	622291	522359	5.75619	5.9422	5.68965	5.79601	0.130897	3	0.0755736	0	0.05	1	2	76.6936	8.49847e-05	2.91999	Yes	443	0.0122376	Yes	Yes	4.07066
Q9ULT8	E3 ubiquitin-protein ligase HECTD1	6	107525	87968.4	119573	441934	431661	460373	2.07314	2.03921	2.13211	2.08149	0.0470114	3	0.027142	0	0.05	1	2	76.6886	8.49958e-05	2.91999	Yes	444	0.0122652	Yes	Yes	4.0706
O15042	U2 snRNP-associated SURP motif-containing protein (140 kDa Ser/Arg-rich domain protein) (U2-associated protein SR140)	27	2.24475e+06	1.92507e+06	2.05544e+06	3.28494e+07	3.72901e+07	3.5513e+07	3.98462	4.16755	4.09711	4.08309	0.0922655	3	0.0532695	0	0.05	1	2	76.6498	8.5082e-05	2.91999	Yes	445	0.0122928	Yes	Yes	4.07016
P14678	Small nuclear ribonucleoprotein-associated proteins B and B' (snRNP-B) (Sm protein B/B') (Sm-B/B') (SmB/B')	7	196273	189103	237434	1.31034e+07	1.1589e+07	1.09555e+07	5.97997	5.80279	5.72168	5.83481	0.132089	3	0.0762617	0	0.05	1	2	76.5104	8.53921e-05	2.91999	Yes	446	0.0123204	Yes	Yes	4.06858
Q8NHQ9	ATP-dependent RNA helicase DDX55	8	290405	114920	279509	2.12484e+06	2.27234e+06	2.05637e+06	3.21849	3.31532	3.17124	3.23501	0.073448	3	0.0424052	0	0.05	1	2	76.2882	8.58902e-05	2.91999	Yes	447	0.0123481	Yes	Yes	4.06606
Q16630	Cleavage and polyadenylation specificity factor subunit 6 (Cleavage and polyadenylation specificity factor 68 kDa subunit) (CPSF 68 kDa subunit) (Cleavage factor Im complex 68 kDa subunit) (CFIm68) (Pre-mRNA cleavage factor Im 68 kDa subunit) (Protein HPBRII-4/7)	6	186625	89924	91691.2	2.37044e+06	2.0902e+06	2.15293e+06	4.2714	4.08989	4.13255	4.16461	0.0949088	3	0.0547956	0	0.05	1	2	76.0026	8.65367e-05	2.91999	Yes	448	0.0123757	Yes	Yes	4.0628
P49591	Serine--tRNA ligase, cytoplasmic	7	396964	368137	379761	2.37206e+06	2.38523e+06	2.21501e+06	2.63593	2.64392	2.5371	2.60565	0.0594963	3	0.0343502	0	0.05	1	2	75.8554	8.68729e-05	2.91999	Yes	449	0.0124033	Yes	Yes	4.06112
Q4G0N4	NAD kinase 2, mitochondrial	2	86586.1	77621.6	70838.1	323434	303978	310195	2.04549	1.95599	1.9852	1.99556	0.0456419	3	0.0263513	0	0.05	1	2	75.7289	8.71632e-05	2.91999	Yes	450	0.0124309	Yes	Yes	4.05967
Q99700	Ataxin-2 (Spinocerebellar ataxia type 2 protein) (Trinucleotide repeat-containing gene 13 protein)	8	64534	76349	114700	1.87319e+06	1.811e+06	2.0775e+06	4.4586	4.40989	4.60794	4.49214	0.103201	3	0.0595834	0	0.05	1	2	75.3925	8.79425e-05	2.91999	Yes	451	0.0124586	Yes	Yes	4.0558
Q8N9N8	Probable RNA-binding protein EIF1AD (Eukaryotic translation initiation factor 1A domain-containing protein) (Haponin)	1	17602.2	18984.1	15200.4	62010.7	62265.7	59090.2	1.8449	1.85082	1.7753	1.82367	0.0419958	3	0.0242463	0	0.05	1	2	75.2144	8.83594e-05	2.91999	Yes	452	0.0124862	Yes	Yes	4.05375
P52597	Heterogeneous nuclear ribonucleoprotein F (hnRNP F) (Nucleolin-like protein mcs94-1) [Cleaved into: Heterogeneous nuclear ribonucleoprotein F, N-terminally processed]	35	5.92395e+06	4.61807e+06	4.82174e+06	3.33288e+08	2.83724e+08	2.82777e+08	6.02413	5.79185	5.78702	5.86767	0.135524	3	0.0782446	0	0.05	1	2	74.9914	8.88857e-05	2.91999	Yes	453	0.0125138	Yes	Yes	4.05117
Q9Y2D8	Afadin- and alpha-actinin-binding protein (ADIP) (Afadin DIL domain-interacting protein) (SSX2-interacting protein)	2	26416	18841.4	16666.2	167718	164600	153247	3.02244	2.99536	2.89226	2.97002	0.0686907	3	0.0396586	0	0.05	1	2	74.8896	8.91273e-05	2.91999	Yes	454	0.0125414	Yes	Yes	4.04999
Q9NVS2	39S ribosomal protein S18a, mitochondrial (MRP-S18-a) (Mrps18a) (S18mt-a) (39S ribosomal protein S18-3, mitochondrial) (MRP-S18-3) (Mitochondrial large ribosomal subunit protein bS18a) (Mitochondrial large ribosomal subunit protein mL66)	11	381687	412674	391658	1.04062e+07	1.19332e+07	1.1888e+07	4.7182	4.91575	4.91027	4.84807	0.112505	3	0.0649545	0	0.05	1	2	74.6379	8.97292e-05	2.91999	Yes	455	0.0125691	Yes	Yes	4.04707
Q8ND56	Protein LSM14 homolog A (Protein FAM61A) (Protein SCD6 homolog) (Putative alpha-synuclein-binding protein) (AlphaSNBP) (RNA-associated protein 55A) (hRAP55) (hRAP55A)	6	94091.7	93049.2	77080.2	4.02449e+06	4.81634e+06	4.51522e+06	5.51395	5.77308	5.67994	5.65566	0.13126	3	0.0757831	0	0.05	1	2	74.6295	8.97494e-05	2.91999	Yes	456	0.0125967	Yes	Yes	4.04697
Q9NY12	H/ACA ribonucleoprotein complex subunit 1 (Nucleolar protein family A member 1) (snoRNP protein GAR1)	8	225253	194391	308073	9.39143e+06	1.11743e+07	1.03181e+07	5.27486	5.52562	5.41062	5.4037	0.125525	3	0.0724721	0	0.05	1	2	74.5625	8.99108e-05	2.91999	Yes	457	0.0126243	Yes	Yes	4.04619
P42166	Lamina-associated polypeptide 2, isoform alpha (Thymopoietin isoform alpha) (TP alpha) (Thymopoietin-related peptide isoform alpha) (TPRP isoform alpha) [Cleaved into: Thymopoietin (TP) (Splenin); Thymopentin (TP5)]	2	5271.48	8968.1	12625.3	223624	255175	255825	4.64225	4.83266	4.83633	4.77041	0.111008	3	0.0640906	0	0.05	1	2	74.4323	9.02256e-05	2.91999	Yes	458	0.0126519	Yes	Yes	4.04467
Q9BUJ2	Heterogeneous nuclear ribonucleoprotein U-like protein 1 (Adenovirus early region 1B-associated protein 5) (E1B-55 kDa-associated protein 5) (E1B-AP5)	30	1.32937e+06	565224	1.43611e+06	4.75479e+07	4.11843e+07	4.08818e+07	5.42044	5.21316	5.20252	5.27871	0.122864	3	0.0709353	0	0.05	1	2	74.4158	9.02655e-05	2.91999	Yes	459	0.0126796	Yes	Yes	4.04448
P11387	DNA topoisomerase 1	16	440240	812070	572679	2.8867e+07	3.46995e+07	3.15498e+07	5.56842	5.83392	5.69663	5.69966	0.132774	3	0.0766572	0	0.05	1	2	74.3526	9.04191e-05	2.91999	Yes	460	0.0127072	Yes	Yes	4.04374
Q7Z478	ATP-dependent RNA helicase DHX29	20	151510	127038	300852	5.40551e+06	5.50741e+06	4.78001e+06	4.80676	4.8337	4.62935	4.7566	0.11103	3	0.064103	0	0.05	1	2	74.2025	9.07851e-05	2.91999	Yes	461	0.0127348	Yes	Yes	4.04199
P27635	60S ribosomal protein L10 (Laminin receptor homolog) (Large ribosomal subunit protein uL16) (Protein QM) (Ribosomal protein L10) (Tumor suppressor QM)	17	790312	528248	624520	2.27316e+07	1.98679e+07	1.96642e+07	5.13325	4.93899	4.92412	4.99878	0.116686	3	0.0673689	0	0.05	1	2	74.2002	9.07907e-05	2.91999	Yes	462	0.0127624	Yes	Yes	4.04196
P61247	40S ribosomal protein S3a (Small ribosomal subunit protein eS1) (v-fos transformation effector protein) (Fte-1)	21	2.08692e+06	2.28879e+06	2.33807e+06	4.64085e+07	5.22793e+07	5.2986e+07	4.37416	4.54601	4.56538	4.49518	0.105258	3	0.0607706	0	0.05	1	2	73.9697	9.13574e-05	2.91999	Yes	463	0.0127901	Yes	Yes	4.03926
P62753	40S ribosomal protein S6 (Phosphoprotein NP33) (Small ribosomal subunit protein eS6)	14	1.13371e+06	904397	1.00793e+06	4.21606e+07	5.03914e+07	4.55704e+07	5.37585	5.63314	5.48806	5.49902	0.128991	3	0.0744731	0	0.05	1	2	73.8389	9.16811e-05	2.91999	Yes	464	0.0128177	Yes	Yes	4.03772
Q9NXG2	THUMP domain-containing protein 1	3	12931	13498	10219.4	456558	388121	434886	5.22394	4.98965	5.15378	5.12245	0.120246	3	0.0694243	0	0.05	1	2	73.7847	9.18158e-05	2.91999	Yes	465	0.0128453	Yes	Yes	4.03708
P26639	Threonine--tRNA ligase 1, cytoplasmic	10	289122	312539	372072	2.69535e+06	2.45278e+06	2.63506e+06	3.05384	2.91778	3.0212	2.99761	0.0710287	3	0.0410085	0	0.05	1	2	73.0973	9.35504e-05	2.91999	Yes	466	0.0128729	Yes	Yes	4.02895
Q9BQG0	Myb-binding protein 1A	68	1.59424e+06	1.82344e+06	1.33989e+06	5.02406e+07	5.7704e+07	5.85189e+07	4.98552	5.18534	5.20557	5.12548	0.121626	3	0.0702205	0	0.05	1	2	72.9912	9.38225e-05	2.91999	Yes	467	0.0129006	Yes	Yes	4.02769
Q08257	Quinone oxidoreductase	1	6291.62	6291.62	6291.62	19872	19767	20788	1.65923	1.65159	1.72425	1.67836	0.0399269	3	0.0230518	0	0.05	1	2	72.8079	9.42952e-05	2.91999	Yes	468	0.0129282	Yes	Yes	4.02551
Q9BX10	GTP-binding protein 2	2	4841.73	5418.98	4221.5	117786	115303	102511	4.60878	4.57804	4.40838	4.53173	0.107925	3	0.0623103	0	0.05	1	2	72.7285	9.45012e-05	2.91999	Yes	469	0.0129558	Yes	Yes	4.02456
Q92804	TATA-binding protein-associated factor 2N (68 kDa TATA-binding protein-associated factor) (TAF(II)68) (TAFII68) (RNA-binding protein 56)	15	116172	115171	90703.1	2.36116e+07	2.04161e+07	1.8383e+07	7.78105	7.57126	7.41992	7.59074	0.181349	3	0.104702	0	0.05	1	2	72.4986	9.51014e-05	2.91999	Yes	470	0.0129834	Yes	Yes	4.02181
P05455	Lupus La protein (La autoantigen) (La ribonucleoprotein) (Sjoegren syndrome type B antigen) (SS-B)	20	481278	689870	584914	2.56938e+07	3.06216e+07	2.95925e+07	5.45596	5.7091	5.65978	5.60828	0.134195	3	0.0774773	0	0.05	1	2	72.3861	9.53972e-05	2.91999	Yes	471	0.013011	Yes	Yes	4.02046
Q9BYD6	39S ribosomal protein L1, mitochondrial (L1mt) (MRP-L1) (Mitochondrial large ribosomal subunit protein uL1m)	3	30526.8	48433.7	12619.9	786637	915378	887872	4.68755	4.90622	4.8622	4.81866	0.115655	3	0.0667736	0	0.05	1	2	72.1641	9.59848e-05	2.91999	Yes	472	0.0130387	Yes	Yes	4.0178
Q9NR30	Nucleolar RNA helicase 2	56	6.31951e+06	5.18636e+06	5.17949e+06	1.94558e+08	2.30879e+08	2.05666e+08	5.12851	5.37545	5.20861	5.23752	0.125982	3	0.072736	0	0.05	1	2	72.0073	9.64032e-05	2.91999	Yes	473	0.0130663	Yes	Yes	4.01591
Q6DKI1	60S ribosomal protein L7-like 1 (Large ribosomal subunit protein uL30-like 1)	11	163275	120045	142565	6.8724e+06	8.3195e+06	7.52152e+06	5.59724	5.87292	5.72745	5.73254	0.137912	3	0.0796234	0	0.05	1	2	71.9956	9.64344e-05	2.91999	Yes	474	0.0130939	Yes	Yes	4.01577
Q9NYL2	Mitogen-activated protein kinase kinase kinase 20	11	130439	111903	179480	1.58251e+06	1.4203e+06	1.54869e+06	3.49247	3.33645	3.46131	3.43007	0.0825663	3	0.0476697	0	0.05	1	2	71.9551	9.65432e-05	2.91999	Yes	475	0.0131215	Yes	Yes	4.01528
O75691	Small subunit processome component 20 homolog (Down-regulated in metastasis protein) (Novel nucleolar protein 73) (NNP73) (Protein Key-1A6)	70	1.42065e+06	1.14295e+06	1.01958e+06	2.54404e+07	2.95855e+07	2.75094e+07	4.41277	4.63054	4.52557	4.52296	0.108907	3	0.0628775	0	0.05	1	2	71.9329	9.66026e-05	2.91999	Yes	476	0.0131492	Yes	Yes	4.01501
O75822	Eukaryotic translation initiation factor 3 subunit J (eIF3j) (Eukaryotic translation initiation factor 3 subunit 1) (eIF-3-alpha) (eIF3 p35)	5	33298.5	162819	227254	2.38255e+06	2.18137e+06	2.09207e+06	4.07747	3.9502	3.8899	3.97252	0.0957585	3	0.0552862	0	0.05	1	2	71.8537	9.68156e-05	2.91999	Yes	477	0.0131768	Yes	Yes	4.01405
P09012	U1 small nuclear ribonucleoprotein A (U1 snRNP A) (U1-A) (U1A)	6	22852.2	29465.7	21871.9	2.88288e+06	2.33325e+06	2.43596e+06	6.86511	6.55994	6.62209	6.68238	0.161272	3	0.0931103	0	0.05	1	2	71.7684	9.70458e-05	2.91999	Yes	478	0.0132044	Yes	Yes	4.01302
Q14C86	GTPase-activating protein and VPS9 domain-containing protein 1 (GAPex-5) (Rab5-activating protein 6)	5	95908.7	105061	142519	370949	352747	354660	1.69592	1.62334	1.63114	1.65013	0.0398464	3	0.0230053	0	0.05	1	2	71.7283	9.71543e-05	2.91999	Yes	479	0.013232	Yes	Yes	4.01254
Q16822	Phosphoenolpyruvate carboxykinase [GTP], mitochondrial (PEPCK-M)	6	356521	319065	419618	1.16615e+06	1.13042e+06	1.19565e+06	1.67552	1.63062	1.71155	1.67256	0.0405486	3	0.0234108	0	0.05	1	2	71.4442	9.79284e-05	2.91999	Yes	480	0.0132597	Yes	Yes	4.00909
F8WD15	Insulin-like growth factor 2 mRNA-binding protein 3	26	1.89774e+06	1.56366e+06	1.75711e+06	3.02436e+07	3.42778e+07	3.41546e+07	4.11988	4.30053	4.29533	4.23858	0.10283	3	0.059369	0	0.05	1	2	71.3938	9.80666e-05	2.91999	Yes	481	0.0132873	Yes	Yes	4.00848
Q9ULW3	Activator of basal transcription 1 (hABT1) (Basal transcriptional activator)	5	6654.37	4929.38	4992.92	934158	1.20555e+06	1.05811e+06	7.4014	7.76936	7.58116	7.58397	0.183995	3	0.10623	0	0.05	1	2	71.3923	9.80709e-05	2.91999	Yes	482	0.0133149	Yes	Yes	4.00846
P61764	Syntaxin-binding protein 1 (MUNC18-1) (N-Sec1) (Protein unc-18 homolog 1) (Unc18-1) (Protein unc-18 homolog A) (Unc-18A) (p67)	2	60819	45748.4	59610.2	161856	158369	153809	1.54695	1.51552	1.47337	1.51195	0.0369164	3	0.0213137	0	0.05	1	2	70.9379	9.93308e-05	2.91999	Yes	483	0.0133425	Yes	Yes	4.00292
Q7Z739	YTH domain-containing family protein 3 (DF3)	11	193286	221914	1520.82	3.61888e+06	3.10128e+06	3.29875e+06	4.70335	4.48067	4.56973	4.58458	0.112079	3	0.0647091	0	0.05	1	2	70.8492	9.95797e-05	2.91999	Yes	484	0.0133702	Yes	Yes	4.00183
Q9Y3T9	Nucleolar complex protein 2 homolog (Protein NOC2 homolog) (NOC2-like protein) (Novel INHAT repressor)	8	217967	257800	240473	2.42078e+06	2.71423e+06	2.61085e+06	3.34192	3.50699	3.45096	3.43329	0.0839409	3	0.0484633	0	0.05	1	2	70.8431	9.95968e-05	2.91999	Yes	485	0.0133978	Yes	Yes	4.00175
Q14137	Ribosome biogenesis protein BOP1 (Block of proliferation 1 protein)	8	65000.3	86730.1	101375	2.23807e+06	2.39792e+06	2.63557e+06	4.7294	4.82893	4.96526	4.8412	0.118407	3	0.0683623	0	0.05	1	2	70.8168	9.96708e-05	2.91999	Yes	486	0.0134254	Yes	Yes	4.00143
P30050	60S ribosomal protein L12 (Large ribosomal subunit protein uL11)	1	59618.7	54272.2	56064	455479	425661	413464	3.0072	2.90951	2.86757	2.92809	0.0716426	3	0.0413629	0	0.05	1	2	70.7904	9.97451e-05	2.91999	Yes	487	0.013453	Yes	Yes	4.00111
Q9BUL9	Ribonuclease P protein subunit p25 (RNase P protein subunit p25)	5	22114.2	22114.2	22114.2	774214	690053	655950	5.12969	4.96366	4.89054	4.99463	0.122544	3	0.070751	0	0.05	1	2	70.5945	0.000100299	2.91999	Yes	488	0.0134807	Yes	Yes	3.9987
Q92576	PHD finger protein 3	5	6309.46	5401.53	7217.39	229597	263730	272510	5.18544	5.3854	5.43265	5.3345	0.131229	3	0.075765	0	0.05	1	2	70.4085	0.00010083	2.91999	Yes	489	0.0135083	Yes	Yes	3.99641
P53582	Methionine aminopeptidase 1 (MAP 1) (MetAP 1)	3	88517	24487	76642	808531	899812	803521	3.67696	3.83128	3.66799	3.72541	0.0917951	3	0.0529979	0	0.05	1	2	70.2935	0.00010116	2.91999	Yes	490	0.0135359	Yes	Yes	3.99499
P55795	Heterogeneous nuclear ribonucleoprotein H2 (hnRNP H2) (FTP-3) (Heterogeneous nuclear ribonucleoprotein H') (hnRNP H') [Cleaved into: Heterogeneous nuclear ribonucleoprotein H2, N-terminally processed]	26	1.8333e+06	1.76285e+06	1.8662e+06	8.83849e+07	7.64224e+07	7.43101e+07	5.60117	5.39136	5.35093	5.44782	0.134334	3	0.0775578	0	0.05	1	2	70.2421	0.000101308	2.91999	Yes	491	0.0135635	Yes	Yes	3.99436
Q92552	28S ribosomal protein S27, mitochondrial (MRP-S27) (S27mt) (Mitochondrial ribosomal protein S27) (Mitochondrial small ribosomal subunit protein mS27)	10	255772	346377	369170	2.92638e+06	2.81313e+06	3.13454e+06	3.17606	3.11912	3.2752	3.19013	0.0789844	3	0.0456017	0	0.05	1	2	69.9564	0.000102137	2.91999	Yes	492	0.0135912	Yes	Yes	3.99082
Q9H1Z9	Tetraspanin-10 (Tspan-10) (Oculospanin)	1	105215	83090.4	97183.8	4.78659e+06	3.96914e+06	4.48936e+06	5.65245	5.38228	5.55997	5.53157	0.137307	3	0.0792742	0	0.05	1	2	69.7776	0.000102661	2.91999	Yes	493	0.0136188	Yes	Yes	3.9886
P05023	Sodium/potassium-transporting ATPase subunit alpha-1 (Na(+)/K(+) ATPase alpha-1 subunit)	6	282262	240693	286790	926360	978692	978232	1.77907	1.85835	1.85767	1.8317	0.0455788	3	0.0263149	0	0.05	1	2	69.6066	0.000103165	2.91999	Yes	494	0.0136464	Yes	Yes	3.98647
Q92973	Transportin-1 (Importin beta-2) (Karyopherin beta-2) (M9 region interaction protein) (MIP)	15	1.08102e+06	1.02837e+06	1.45299e+06	8.85302e+06	8.47424e+06	8.03087e+06	2.89829	2.8352	2.75768	2.83039	0.0704308	3	0.0406633	0	0.05	1	2	69.6056	0.000103169	2.91999	Yes	495	0.013674	Yes	Yes	3.98645
Q7L2J0	7SK snRNA methylphosphate capping enzyme (MePCE)	17	2.32852e+06	1.26546e+06	633106	6.35755e+06	6.21816e+06	5.91463e+06	2.17377	2.14179	2.06959	2.12838	0.0533694	3	0.0308128	0	0.05	1	2	69.0746	0.00010476	2.91999	Yes	496	0.0137017	Yes	Yes	3.9798
Q9BRZ2	E3 ubiquitin-protein ligase TRIM56	7	6359.73	8347.19	5725.8	392177	456201	479476	5.84751	6.06568	6.13747	6.01689	0.15101	3	0.0871857	0	0.05	1	2	69.0123	0.000104949	2.91999	Yes	497	0.0137293	Yes	Yes	3.97902
Q9H8H2	Probable ATP-dependent RNA helicase DDX31	14	101390	211995	213986	5.44889e+06	6.50593e+06	5.97e+06	4.95404	5.20983	5.0858	5.08322	0.127916	3	0.0738523	0	0.05	1	2	68.8296	0.000105507	2.91999	Yes	498	0.0137569	Yes	Yes	3.97672
Q9NW64	Pre-mRNA-splicing factor RBM22 (RNA-binding motif protein 22) (Zinc finger CCCH domain-containing protein 16)	13	354755	352514	264118	1.25681e+07	1.1122e+07	1.05517e+07	5.27854	5.10219	5.02625	5.13566	0.129431	3	0.0747269	0	0.05	1	2	68.7257	0.000105826	2.91999	Yes	499	0.0137845	Yes	Yes	3.97541
Q99717	Mothers against decapentaplegic homolog 5 (MAD homolog 5) (Mothers against DPP homolog 5) (JV5-1) (SMAD family member 5) (SMAD 5) (Smad5) (hSmad5)	1	10465.1	4851.86	7658.46	38574.8	41955.6	40115.3	2.33253	2.45374	2.38903	2.39177	0.0606481	3	0.0350152	0	0.05	1	2	68.3065	0.000107129	2.91999	Yes	500	0.0138122	Yes	Yes	3.97009
Q9Y446	Plakophilin-3	1	4440.93	2740.89	4583.99	23698.7	26018.5	24703.9	2.59517	2.7299	2.6551	2.66006	0.0674992	3	0.0389707	0	0.05	1	2	68.2579	0.000107281	2.91999	Yes	501	0.0138398	Yes	Yes	3.96948
Q8TED0	U3 small nucleolar RNA-associated protein 15 homolog	28	645520	581911	542706	2.184e+07	2.58474e+07	2.55814e+07	5.21	5.45305	5.43812	5.36706	0.13622	3	0.0786469	0	0.05	1	2	68.2425	0.00010733	2.91999	Yes	502	0.0138674	Yes	Yes	3.96928
A3KMH1	von Willebrand factor A domain-containing protein 8 (PEX7-binding protein 2) (P7BP2)	12	168547	221767	143560	1.0819e+06	990180	1.04734e+06	2.60395	2.47615	2.55712	2.54574	0.0646557	3	0.037329	0	0.05	1	2	68.1974	0.000107472	2.91999	Yes	503	0.013895	Yes	Yes	3.96871
Q15361	Transcription termination factor 1 (TTF-1) (RNA polymerase I termination factor) (Transcription termination factor I) (TTF-I)	1	4559.52	1735.02	5279.49	53658.1	49106.3	55932.7	3.79787	3.66998	3.85776	3.7752	0.0959211	3	0.0553801	0	0.05	1	2	68.169	0.000107561	2.91999	Yes	504	0.0139227	Yes	Yes	3.96834
Q8N9N2	Activating signal cointegrator 1 complex subunit 1 (ASC-1 complex subunit p50) (Trip4 complex subunit p50)	1	7272.06	6637.99	10139.3	94434.7	102720	107202	3.55828	3.67961	3.74123	3.6597	0.0930827	3	0.0537413	0	0.05	1	2	68.0985	0.000107784	2.91999	Yes	505	0.0139503	Yes	Yes	3.96745
P24928	DNA-directed RNA polymerase II subunit RPB1 (RNA polymerase II subunit B1)	33	1.32699e+06	1.88186e+06	2.19173e+06	9.07398e+06	8.55649e+06	8.40545e+06	2.33358	2.24887	2.22317	2.26854	0.0577756	3	0.0333567	0	0.05	1	2	68.0085	0.000108069	2.91999	Yes	506	0.0139779	Yes	Yes	3.9663
P29558	RNA-binding motif, single-stranded-interacting protein 1 (Single-stranded DNA-binding protein MSSP-1) (Suppressor of CDC2 with RNA-binding motif 2)	9	21233.9	72528	130425	1.16456e+07	9.29385e+06	9.47645e+06	7.2839	6.95847	6.98654	7.0763	0.180336	3	0.104117	0	0.05	1	2	67.965	0.000108208	2.91999	Yes	507	0.0140055	Yes	Yes	3.96574
P09874	Poly [ADP-ribose] polymerase 1 (PARP-1)	14	462452	498466	409623	3.68024e+06	4.0739e+06	4.01495e+06	3.01002	3.15663	3.1356	3.10075	0.0792765	3	0.0457703	0	0.05	1	2	67.7458	0.000108909	2.91999	Yes	508	0.0140331	Yes	Yes	3.96294
Q96T37	RNA-binding protein 15 (One-twenty two protein 1) (RNA-binding motif protein 15)	30	4.09076e+06	4.16737e+06	3.49547e+06	3.29799e+07	3.68855e+07	3.48223e+07	3.07345	3.23491	3.15187	3.15341	0.0807458	3	0.0466186	0	0.05	1	2	67.6427	0.000109241	2.91999	Yes	509	0.0140608	Yes	Yes	3.96161
Q9H7E9	UPF0488 protein C8orf33	2	9528.32	16152.8	46805.9	291980	260705	289253	3.59504	3.43158	3.5815	3.53604	0.0907152	3	0.0523745	0	0.05	1	2	67.5146	0.000109656	2.91999	Yes	510	0.0140884	Yes	Yes	3.95997
P24468	COUP transcription factor 2 (COUP-TF2) (Apolipoprotein A-I regulatory protein 1) (ARP-1) (COUP transcription factor II) (COUP-TF II) (Nuclear receptor subfamily 2 group F member 2)	1	1317.39	1317.39	1317.39	10366.9	9646.07	10689.4	2.97623	2.87226	3.02042	2.9563	0.0760651	3	0.0439162	0	0.05	1	2	67.3169	0.000110301	2.91999	Yes	511	0.014116	Yes	Yes	3.95742
Q9H2K2	Poly [ADP-ribose] polymerase tankyrase-2	1	5647.23	3568.43	4903.85	16083.5	16801.2	17142.4	1.77286	1.83583	1.86484	1.82451	0.0470267	3	0.0271509	0	0.05	1	2	67.199	0.000110688	2.91999	Yes	512	0.0141436	Yes	Yes	3.9559
Q96CM8	Medium-chain acyl-CoA ligase ACSF2, mitochondrial	4	536755	470486	458471	1.33638e+06	1.27004e+06	1.30204e+06	1.45169	1.37824	1.41413	1.41469	0.0367294	3	0.0212057	0	0.05	1	2	66.7126	0.000112307	2.91999	Yes	513	0.0141713	Yes	Yes	3.94959
Q9Y2F5	Little elongation complex subunit 1 (Interactor of little elongator complex ELL subunit 1)	1	2160.29	2243.3	3432.21	16706.4	16051.7	17672.4	2.67721	2.61954	2.75831	2.68502	0.0697148	3	0.0402498	0	0.05	1	2	66.7089	0.00011232	2.91999	Yes	514	0.0141989	Yes	Yes	3.94954
Q13614	Myotubularin-related protein 2 (Phosphatidylinositol-3,5-bisphosphate 3-phosphatase)	2	21344.7	20805.5	20373.8	101790	107116	110753	2.28808	2.36165	2.40983	2.35319	0.0613128	3	0.035399	0	0.05	1	2	66.4762	0.000113107	2.91999	Yes	515	0.0142265	Yes	Yes	3.94651
Q71UM5	40S ribosomal protein S27-like (Small ribosomal subunit protein eS27-like)	1	33538	20670.1	27104.1	203027	222432	202639	2.90509	3.03679	2.90233	2.94807	0.076842	3	0.0443648	0	0.05	1	2	66.4507	0.000113194	2.91999	Yes	516	0.0142541	Yes	Yes	3.94618
P26038	Moesin (Membrane-organizing extension spike protein)	15	380285	358533	421581	5.16893e+06	5.55549e+06	4.85275e+06	3.74021	3.84426	3.64914	3.74454	0.0976278	3	0.0563654	0	0.05	1	2	66.4332	0.000113254	2.91999	Yes	517	0.0142818	Yes	Yes	3.94595
Q9UH17	DNA dC->dU-editing enzyme APOBEC-3B (A3B)	17	535166	363107	236769	8.1252e+06	7.0445e+06	7.17138e+06	4.42462	4.21871	4.24447	4.29593	0.112186	3	0.0647709	0	0.05	1	2	66.3251	0.000113623	2.91999	Yes	518	0.0143094	Yes	Yes	3.94453
P07737	Profilin-1 (Epididymis tissue protein Li 184a) (Profilin I)	5	582837	489670	633833	1.49699e+06	1.57181e+06	1.5588e+06	1.39612	1.46648	1.45449	1.43903	0.0376432	3	0.0217333	0	0.05	1	2	66.2131	0.000114007	2.91999	Yes	519	0.014337	Yes	Yes	3.94307
Q9NUL7	Probable ATP-dependent RNA helicase DDX28	11	1.70982e+06	1.14209e+06	1.11349e+06	3.67167e+06	3.80518e+06	3.60937e+06	1.47393	1.52546	1.44924	1.48288	0.0388885	3	0.0224523	0	0.05	1	2	66.0458	0.000114586	2.91999	Yes	520	0.0143646	Yes	Yes	3.94087
O95299	NADH dehydrogenase [ubiquinone] 1 alpha subcomplex subunit 10, mitochondrial (Complex I-42kD) (CI-42kD) (NADH-ubiquinone oxidoreductase 42 kDa subunit)	6	205873	180962	201157	1.08025e+06	1.12267e+06	1.0269e+06	2.46246	2.51802	2.38939	2.45663	0.0645154	3	0.037248	0	0.05	1	2	65.9532	0.000114907	2.91999	Yes	521	0.0143923	Yes	Yes	3.93965
Q15269	Periodic tryptophan protein 2 homolog	33	1.37599e+06	1.57439e+06	1.17863e+06	3.50453e+07	3.04924e+07	3.02045e+07	4.67031	4.46954	4.45586	4.5319	0.120062	3	0.0693179	0	0.05	1	2	65.3785	0.000116936	2.91999	Yes	522	0.0144199	Yes	Yes	3.93205
O75152	Zinc finger CCCH domain-containing protein 11A	13	135776	72704.2	52601.4	1.99547e+06	2.27184e+06	2.34601e+06	4.51912	4.70625	4.7526	4.65932	0.123611	3	0.0713666	0	0.05	1	2	65.2872	0.000117263	2.91999	Yes	523	0.0144475	Yes	Yes	3.93084
Q03701	CCAAT/enhancer-binding protein zeta (CCAAT-box-binding transcription factor) (CBF) (CCAAT-binding factor)	23	299644	517337	326764	1.15461e+07	1.39063e+07	1.26022e+07	4.92053	5.18886	5.04681	5.05207	0.134243	3	0.0775053	0	0.05	1	2	65.1835	0.000117636	2.91999	Yes	524	0.0144751	Yes	Yes	3.92946
P22570	NADPH:adrenodoxin oxidoreductase, mitochondrial (AR) (Adrenodoxin reductase)	4	209455	230017	226629	780267	835758	809438	1.81319	1.91231	1.86614	1.86388	0.0495978	3	0.0286353	0	0.05	1	2	65.0902	0.000117974	2.91999	Yes	525	0.0145028	Yes	Yes	3.92822
P52272	Heterogeneous nuclear ribonucleoprotein M (hnRNP M)	113	1.64653e+07	1.50581e+07	1.60269e+07	6.87831e+08	6.25388e+08	7.64647e+08	5.43949	5.30219	5.59223	5.44464	0.145089	3	0.0837672	0	0.05	1	2	64.9973	0.000118311	2.91999	Yes	526	0.0145304	Yes	Yes	3.92697
Q9Y4C8	Probable RNA-binding protein 19 (RNA-binding motif protein 19)	51	2.29422e+06	1.90873e+06	1.22248e+06	6.69542e+07	8.15108e+07	7.55641e+07	5.21033	5.49415	5.38485	5.36311	0.143153	3	0.0826492	0	0.05	1	2	64.89	0.000118702	2.91999	Yes	527	0.014558	Yes	Yes	3.92554
P31689	DnaJ homolog subfamily A member 1 (DnaJ protein homolog 2) (HSDJ) (Heat shock 40 kDa protein 4) (Heat shock protein J2) (HSJ-2) (Human DnaJ protein 2) (hDj-2)	4	173805	199993	282958	1.2767e+06	1.37637e+06	1.26005e+06	2.54395	2.6524	2.52501	2.57379	0.0687319	3	0.0396824	0	0.05	1	2	64.8597	0.000118813	2.91999	Yes	528	0.0145856	Yes	Yes	3.92513
Q9ULX3	RNA-binding protein NOB1	10	219373	239063	376092	5.34772e+06	6.19148e+06	5.4319e+06	4.26485	4.47621	4.28739	4.34282	0.116072	3	0.0670142	0	0.05	1	2	64.8045	0.000119016	2.91999	Yes	529	0.0146133	Yes	Yes	3.92439
P18583	Protein SON (Bax antagonist selected in saccharomyces 1) (BASS1) (Negative regulatory element-binding protein) (NRE-binding protein) (Protein DBP-5) (SON3)	24	1.86914e+06	1.31446e+06	1.52512e+06	7.28456e+06	6.75167e+06	6.86609e+06	2.21447	2.10487	2.12912	2.14949	0.0575689	3	0.0332374	0	0.05	1	2	64.6707	0.000119509	2.91999	Yes	530	0.0146409	Yes	Yes	3.9226
Q7Z2Z2	Elongation factor-like GTPase 1 (Elongation factor Tu GTP-binding domain-containing protein 1) (Elongation factor-like 1) (Protein FAM42A)	1	4922.23	3846.4	4173.04	13984.9	13155.8	13673.1	1.69681	1.60864	1.66428	1.65658	0.0445875	3	0.0257426	0	0.05	1	2	64.3515	0.000120697	2.91999	Yes	531	0.0146685	Yes	Yes	3.91831
P54136	Arginine--tRNA ligase, cytoplasmic	7	383967	291366	354111	1.88955e+06	1.75133e+06	1.8985e+06	2.46114	2.35155	2.46795	2.42688	0.0653275	3	0.0377168	0	0.05	1	2	64.3447	0.000120722	2.91999	Yes	532	0.0146961	Yes	Yes	3.91821
Q9P031	Thyroid transcription factor 1-associated protein 26 (TTF-1-associated protein 26) (Coiled-coil domain-containing protein 59) (TTF-1-associated protein BR2)	6	59092.7	60108.4	61196.7	1.71672e+06	2.06585e+06	1.86401e+06	4.83536	5.10245	4.95412	4.96398	0.133814	3	0.0772578	0	0.05	1	2	64.2521	0.00012107	2.91999	Yes	533	0.0147238	Yes	Yes	3.91696
O43143	ATP-dependent RNA helicase DHX15	17	1.66556e+06	1.46335e+06	1.66707e+06	7.3577e+06	7.67421e+06	8.00721e+06	2.20239	2.26316	2.32444	2.26333	0.0610226	3	0.0352314	0	0.05	1	2	64.2418	0.000121109	2.91999	Yes	534	0.0147514	Yes	Yes	3.91682
Q14692	Ribosome biogenesis protein BMS1 homolog (Ribosome assembly protein BMS1 homolog)	43	1.93371e+06	1.2132e+06	1.56649e+06	3.66005e+07	4.30361e+07	4.21223e+07	4.54199	4.77567	4.74471	4.68745	0.126927	3	0.0732814	0	0.05	1	2	63.9651	0.000122159	2.91999	Yes	535	0.014779	Yes	Yes	3.91308
P60842	Eukaryotic initiation factor 4A-I (eIF-4A-I) (eIF4A-I)	16	1.93377e+06	1.58249e+06	2.47585e+06	1.86391e+07	1.9254e+07	2.10234e+07	3.22216	3.26899	3.39583	3.29566	0.0898536	3	0.051877	0	0.05	1	2	63.5283	0.000123844	2.91999	Yes	536	0.0148066	Yes	Yes	3.90713
Q8N8A6	ATP-dependent RNA helicase DDX51	2	3119.21	4595.7	1642.72	263181	242521	208250	6.39873	6.28079	6.06099	6.24683	0.171409	3	0.0989632	0	0.05	1	2	63.1228	0.000125439	2.91999	Yes	537	0.0148343	Yes	Yes	3.90157
Q6P1N0	Coiled-coil and C2 domain-containing protein 1A (Akt kinase-interacting protein 1) (Five prime repressor element under dual repression-binding protein 1) (FRE under dual repression-binding protein 1) (Freud-1) (Putative NF-kappa-B-activating protein 023N)	2	9708.22	7941.25	13724	60187.5	63226.1	66445.6	2.52488	2.59594	2.66759	2.59614	0.0713548	3	0.0411967	0	0.05	1	2	63.0181	0.000125857	2.91999	Yes	538	0.0148619	Yes	Yes	3.90012
Q9C0C2	182 kDa tankyrase-1-binding protein	5	19135.1	15109.1	9691.53	501704	611862	544467	5.09833	5.3847	5.21634	5.23313	0.143921	3	0.0830929	0	0.05	1	2	62.9792	0.000126012	2.91999	Yes	539	0.0148895	Yes	Yes	3.89959
P36578	60S ribosomal protein L4 (60S ribosomal protein L1) (Large ribosomal subunit protein uL4)	41	2.50852e+07	2.90313e+07	2.58358e+07	4.53399e+08	5.32597e+08	4.89544e+08	4.08853	4.3208	4.19919	4.20284	0.116174	3	0.0670731	0	0.05	1	2	62.6606	0.000127296	2.91999	Yes	540	0.0149171	Yes	Yes	3.89519
O60716	Catenin delta-1 (Cadherin-associated Src substrate) (CAS) (p120 catenin) (p120(ctn)) (p120(cas))	5	122731	107071	126372	718987	661889	722883	2.59834	2.47897	2.60614	2.56115	0.0712792	3	0.0411531	0	0.05	1	2	62.2348	0.000129043	2.91999	Yes	541	0.0149448	Yes	Yes	3.88926
P46783	40S ribosomal protein S10 (Small ribosomal subunit protein eS10)	7	38177.9	71824.5	55061.4	4.00203e+06	4.94113e+06	4.9682e+06	6.1846	6.48871	6.49659	6.38997	0.177896	3	0.102708	0	0.05	1	2	62.2147	0.000129127	2.91999	Yes	542	0.0149724	Yes	Yes	3.88898
Q9UET6	Putative tRNA (cytidine(32)/guanosine(34)-2'-O)-methyltransferase	1	4863.1	4528.33	6361.32	31469.4	29035.7	31758.8	2.58331	2.46719	2.59652	2.549	0.0711617	3	0.0410852	0	0.05	1	2	62.0419	0.000129847	2.91999	Yes	543	0.015	Yes	Yes	3.88657
Q8N3U4	Cohesin subunit SA-2 (SCC3 homolog 2) (Stromal antigen 2)	3	26034.9	17608	19096.8	126631	136134	140034	2.59814	2.70254	2.74329	2.68132	0.0748624	3	0.0432219	0	0.05	1	2	62.0363	0.00012987	2.91999	Yes	544	0.0150276	Yes	Yes	3.88649
Q86W50	RNA N6-adenosine-methyltransferase METTL16 (Methyltransferase 10 domain-containing protein) (Methyltransferase-like protein 16) (N6-adenosine-methyltransferase METTL16)	7	115227	50382.6	25315.5	3.67425e+06	3.00935e+06	3.62118e+06	5.85133	5.56333	5.83034	5.74834	0.16056	3	0.0926994	0	0.05	1	2	62.0105	0.000129978	2.91999	Yes	545	0.0150552	Yes	Yes	3.88613
P55010	Eukaryotic translation initiation factor 5 (eIF-5)	5	25145.3	53801.6	61598.5	1.49278e+06	1.82077e+06	1.62611e+06	4.99386	5.2804	5.11728	5.13051	0.14373	3	0.0829823	0	0.05	1	2	61.8266	0.000130752	2.91999	Yes	546	0.0150829	Yes	Yes	3.88355
Q9UGP8	Translocation protein SEC63 homolog	13	223661	227903	254312	3.52096e+06	4.11512e+06	3.80065e+06	3.90345	4.12841	4.01372	4.01519	0.112489	3	0.0649453	0	0.05	1	2	61.8242	0.000130762	2.91999	Yes	547	0.0151105	Yes	Yes	3.88352
P50579	Methionine aminopeptidase 2 (MAP 2) (MetAP 2)	8	221142	124599	119041	2.25012e+06	1.98011e+06	1.98841e+06	3.86034	3.67592	3.68195	3.7394	0.104779	3	0.0604943	0	0.05	1	2	61.8142	0.000130805	2.91999	Yes	548	0.0151381	Yes	Yes	3.88338
Q9Y2R4	Probable ATP-dependent RNA helicase DDX52	8	191273	306001	310462	1.81293e+06	1.9793e+06	2.00752e+06	2.75133	2.878	2.89842	2.84258	0.0796853	3	0.0460063	0	0.05	1	2	61.7868	0.000130921	2.91999	Yes	549	0.0151657	Yes	Yes	3.88299
Q15021	Condensin complex subunit 1 (Chromosome condensation-related SMC-associated protein 1) (Chromosome-associated protein D2) (hCAP-D2) (Non-SMC condensin I complex subunit D2) (XCAP-D2 homolog)	6	171172	218200	252028	549187	572587	578187	1.36103	1.42123	1.43527	1.40585	0.0394381	3	0.0227696	0	0.05	1	2	61.7423	0.000131109	2.91999	Yes	550	0.0151934	Yes	Yes	3.88237
P26599	Polypyrimidine tract-binding protein 1 (PTB) (57 kDa RNA-binding protein PPTB-1) (Heterogeneous nuclear ribonucleoprotein I) (hnRNP I)	48	2.13612e+07	2.17065e+07	1.77084e+07	8.46606e+08	6.88698e+08	7.72988e+08	5.38508	5.08726	5.25383	5.24205	0.149259	3	0.0861745	0	0.05	1	2	60.8307	0.000135067	2.91999	Yes	551	0.015221	Yes	Yes	3.86945
Q14008	Cytoskeleton-associated protein 5 (Colonic and hepatic tumor overexpressed gene protein) (Ch-TOG)	5	63127.3	58659.8	70487.1	290830	313778	290881	2.18197	2.29154	2.18222	2.21858	0.063188	3	0.0364816	0	0.05	1	2	60.8137	0.000135142	2.91999	Yes	552	0.0152486	Yes	Yes	3.86921
Q8TAD8	Smad nuclear-interacting protein 1 (FHA domain-containing protein SNIP1)	1	11680.9	10349.2	9571.31	50410.4	46751.8	46780.2	2.2587	2.15	2.15087	2.18652	0.062506	3	0.0360879	0	0.05	1	2	60.5889	0.000136147	2.91999	Yes	553	0.0152762	Yes	Yes	3.86599
Q9H9J2	39S ribosomal protein L44, mitochondrial (L44mt) (MRP-L44)	6	151162	167126	160408	1.29688e+06	1.24865e+06	1.40521e+06	3.02283	2.96815	3.13856	3.04318	0.0870111	3	0.0502359	0	0.05	1	2	60.5778	0.000136196	2.91999	Yes	554	0.0153039	Yes	Yes	3.86583
Q53EP0	Fibronectin type III domain-containing protein 3B (Factor for adipocyte differentiation 104) (HCV NS5A-binding protein 37)	7	99233	38758.6	148896	1.3799e+06	1.2333e+06	1.19967e+06	3.85097	3.68893	3.64904	3.72965	0.106946	3	0.0617456	0	0.05	1	2	60.4034	0.000136984	2.91999	Yes	555	0.0153315	Yes	Yes	3.86333
P08574	Cytochrome c1, heme protein, mitochondrial	1	11248.7	7208.55	7751.39	39636	36516.6	37408.4	2.18173	2.06347	2.09828	2.11449	0.0607744	3	0.0350881	0	0.05	1	2	60.2624	0.000137625	2.91999	Yes	556	0.0153591	Yes	Yes	3.8613
Q8TB72	Pumilio homolog 2 (Pumilio-2)	16	720502	863111	874968	1.46387e+07	1.26119e+07	1.28849e+07	4.15885	3.94385	3.97474	4.02581	0.116243	3	0.0671129	0	0.05	1	2	59.9857	0.000138897	2.91999	Yes	557	0.0153867	Yes	Yes	3.85731
Q9Y3A5	Ribosome maturation protein SBDS (Shwachman-Bodian-Diamond syndrome protein)	6	58258.2	104761	91362.5	2.4788e+06	3.0309e+06	2.74951e+06	4.86954	5.15964	5.01907	5.01608	0.145073	3	0.0837581	0	0.05	1	2	59.8877	0.000139352	2.91999	Yes	558	0.0154144	Yes	Yes	3.85589
P0DPF3	Neuroblastoma breakpoint family member 9	3	3393.35	1970.16	3655.2	377177	499707	459289	6.97114	7.37698	7.2553	7.20114	0.208271	3	0.120245	0	0.05	1	2	59.8871	0.000139355	2.91999	Yes	559	0.015442	Yes	Yes	3.85588
P83731	60S ribosomal protein L24 (60S ribosomal protein L30) (Large ribosomal subunit protein eL24)	11	942318	979620	818596	8.59726e+07	1.11054e+08	9.06069e+07	6.55631	6.92562	6.63205	6.70466	0.195067	3	0.112622	0	0.05	1	2	59.5324	0.00014102	2.91999	Yes	560	0.0154696	Yes	Yes	3.85072
Q86UK7	E3 ubiquitin-protein ligase ZNF598	6	35906.5	54528	59878	796033	835467	935007	3.98983	4.05958	4.22197	4.09046	0.119115	3	0.0687711	0	0.05	1	2	59.4793	0.000141271	2.91999	Yes	561	0.0154972	Yes	Yes	3.84995
Q96PU8	Protein quaking (Hqk) (HqkI)	3	1835.77	1710.28	1387.61	273505	208052	260377	7.37773	6.9831	7.30676	7.22253	0.210365	3	0.121454	0	0.05	1	2	59.4672	0.000141329	2.91999	Yes	562	0.0155249	Yes	Yes	3.84977
P46778	60S ribosomal protein L21 (Large ribosomal subunit protein eL21)	5	71515	92407.7	88350.1	3.13873e+06	3.90588e+06	3.52185e+06	5.22209	5.53755	5.38824	5.38263	0.157809	3	0.0911108	0	0.05	1	2	59.0778	0.000143197	2.91999	Yes	563	0.0155525	Yes	Yes	3.84406
Q9Y3I0	RNA-splicing ligase RtcB homolog	5	415380	335537	339697	1.45041e+06	1.57341e+06	1.53982e+06	1.99628	2.11371	2.08258	2.06419	0.0608368	3	0.0351242	0	0.05	1	2	58.7684	0.000144708	2.91999	Yes	564	0.0155801	Yes	Yes	3.83951
Q04637	Eukaryotic translation initiation factor 4 gamma 1 (eIF-4-gamma 1) (eIF-4G 1) (eIF-4G1) (p220)	30	1.08082e+06	1.32623e+06	1.67193e+06	1.14193e+07	1.25013e+07	1.295e+07	3.07015	3.20076	3.25163	3.17418	0.0936141	3	0.0540481	0	0.05	1	2	58.7288	0.000144904	2.91999	Yes	565	0.0156077	Yes	Yes	3.83892
P62318	Small nuclear ribonucleoprotein Sm D3 (Sm-D3) (snRNP core protein D3)	2	154294	114609	108207	3.60769e+06	3.04575e+06	3.06754e+06	4.84298	4.5987	4.60899	4.68356	0.138162	3	0.079768	0	0.05	1	2	58.7148	0.000144973	2.91999	Yes	566	0.0156354	Yes	Yes	3.83871
Q6P5R6	60S ribosomal protein L22-like 1 (Large ribosomal subunit protein eL22-like 1)	5	761808	155424	123977	1.3891e+07	1.73889e+07	1.56425e+07	5.32278	5.6468	5.4941	5.48789	0.162096	3	0.0935861	0	0.05	1	2	58.6401	0.000145342	2.91999	Yes	567	0.015663	Yes	Yes	3.83761
Q8NCA5	Protein FAM98A	10	352941	276019	154982	6.72596e+06	8.18806e+06	7.30542e+06	4.68588	4.96966	4.80511	4.82022	0.142492	3	0.0822679	0	0.05	1	2	58.5917	0.000145582	2.91999	Yes	568	0.0156906	Yes	Yes	3.83689
Q8IY21	Probable ATP-dependent RNA helicase DDX60	1	1867.5	3189.18	2368.47	21628.6	24333	21841.8	3.12741	3.29738	3.14156	3.18878	0.0943162	3	0.0544535	0	0.05	1	2	58.5597	0.000145741	2.91999	Yes	569	0.0157182	Yes	Yes	3.83642
Q14444	Caprin-1 (Cell cycle-associated protein 1) (Cytoplasmic activation- and proliferation-associated protein 1) (GPI-anchored membrane protein 1) (GPI-anchored protein p137) (GPI-p137) (p137GPI) (Membrane component chromosome 11 surface marker 1) (RNA granule protein 105)	21	327985	465202	446628	3.35156e+07	4.20659e+07	4.25719e+07	6.3416	6.66942	6.68667	6.56589	0.194438	3	0.112259	0	0.05	1	2	58.4889	0.000146094	2.91999	Yes	570	0.0157459	Yes	Yes	3.83537
Q14CZ7	FAST kinase domain-containing protein 3, mitochondrial	2	136110	120253	131257	585887	563140	536859	2.18094	2.12381	2.05486	2.11987	0.0631316	3	0.0364491	0	0.05	1	2	58.1598	0.000147751	2.91999	Yes	571	0.0157735	Yes	Yes	3.83047
Q92945	Far upstream element-binding protein 2 (FUSE-binding protein 2) (KH type-splicing regulatory protein) (KSRP) (p75)	72	3.51795e+07	2.34526e+07	2.92754e+07	8.34295e+08	7.17736e+08	6.96849e+08	4.83146	4.61436	4.57175	4.67252	0.139284	3	0.0804156	0	0.05	1	2	58.1047	0.000148032	2.91999	Yes	572	0.0158011	Yes	Yes	3.82965
Q14684	Ribosomal RNA processing protein 1 homolog B (RRP1-like protein B)	29	1.07588e+06	1.12409e+06	1.30665e+06	1.18347e+07	1.36284e+07	1.29361e+07	3.33983	3.54342	3.46822	3.45049	0.102945	3	0.0594353	0	0.05	1	2	58.0545	0.000148288	2.91999	Yes	573	0.0158287	Yes	Yes	3.8289
Q9NP64	Nucleolar protein of 40 kDa (pNO40) (Pnn-interacting nucleolar protein) (Putative S1 RNA-binding domain protein) (PS1D protein) (Zinc finger CCHC domain-containing protein 17)	1	4513.3	2350.84	3269.26	42935.1	44916.7	38736.2	3.668	3.7331	3.51953	3.64021	0.109464	3	0.0631991	0	0.05	1	2	57.5991	0.000150641	2.91999	Yes	574	0.0158564	Yes	Yes	3.82206
O95714	E3 ubiquitin-protein ligase HERC2	3	13888	9521.66	14737.2	37194.7	38221.2	39739.9	1.54849	1.58777	1.64398	1.59342	0.0479956	3	0.0277103	0	0.05	1	2	57.5028	0.000151146	2.91999	Yes	575	0.015884	Yes	Yes	3.8206
Q13247	Serine/arginine-rich splicing factor 6 (Pre-mRNA-splicing factor SRP55) (Splicing factor, arginine/serine-rich 6)	11	1.65847e+06	1.82926e+06	1.62491e+06	5.3491e+07	4.4599e+07	4.5352e+07	4.97212	4.70983	4.73399	4.80531	0.144961	3	0.0836931	0	0.05	1	2	57.4159	0.000151603	2.91999	Yes	576	0.0159116	Yes	Yes	3.81929
P46013	Proliferation marker protein Ki-67 (Antigen identified by monoclonal antibody Ki-67) (Antigen KI-67) (Antigen Ki67)	86	3.72962e+06	3.44982e+06	3.05664e+06	3.6461e+07	4.2154e+07	4.02525e+07	3.41765	3.62697	3.56038	3.535	0.10694	3	0.0617418	0	0.05	1	2	57.2546	0.000152458	2.91999	Yes	577	0.0159392	Yes	Yes	3.81685
Q7L1Q6	eIF5-mimic protein 2 (Basic leucine zipper and W2 domain-containing protein 1) (Protein Orf)	7	409841	385563	356744	4.03875e+06	3.61396e+06	3.56062e+06	3.39455	3.23422	3.21277	3.28051	0.0993393	3	0.0573535	0	0.05	1	2	57.198	0.00015276	2.91999	Yes	578	0.0159669	Yes	Yes	3.81599
P26373	60S ribosomal protein L13 (Breast basic conserved protein 1) (Large ribosomal subunit protein eL13)	10	1.11835e+06	419918	314628	1.08772e+07	1.27485e+07	1.09964e+07	4.13841	4.36744	4.15414	4.22	0.127931	3	0.0738611	0	0.05	1	2	57.1342	0.000153101	2.91999	Yes	579	0.0159945	Yes	Yes	3.81502
Q12931	Heat shock protein 75 kDa, mitochondrial (HSP 75) (TNFR-associated protein 1) (Tumor necrosis factor type 1 receptor-associated protein) (TRAP-1)	15	954216	867013	1.06995e+06	4.22902e+06	3.87521e+06	4.05343e+06	2.13363	2.00758	2.07245	2.07122	0.0630341	3	0.0363928	0	0.05	1	2	56.9129	0.000154293	2.91999	Yes	580	0.0160221	Yes	Yes	3.81165
Q6P1X5	Transcription initiation factor TFIID subunit 2 (150 kDa cofactor of initiator function) (RNA polymerase II TBP-associated factor subunit B) (TBP-associated factor 150 kDa) (Transcription initiation factor TFIID 150 kDa subunit) (TAF(II)150) (TAFII-150) (TAFII150)	3	17956.6	16514.8	15073.1	94300.5	105197	98882.9	2.51351	2.67127	2.58196	2.58891	0.0791102	3	0.0456743	0	0.05	1	2	56.682	0.000155552	2.91999	Yes	581	0.0160497	Yes	Yes	3.80812
Q9UII4	E3 ISG15--protein ligase HERC5	25	3.21054e+06	2.76745e+06	2.9201e+06	1.34237e+07	1.46657e+07	1.44824e+07	2.17817	2.30584	2.2877	2.25724	0.0690693	3	0.0398772	0	0.05	1	2	56.6047	0.000155977	2.91999	Yes	582	0.0160773	Yes	Yes	3.80694
P21359	Neurofibromin (Neurofibromatosis-related protein NF-1) [Cleaved into: Neurofibromin truncated]	5	12342.2	10778.2	14234.8	95269.4	107365	105687	2.93567	3.1081	3.08538	3.04305	0.0936873	3	0.0540904	0	0.05	1	2	56.2586	0.000157901	2.91999	Yes	583	0.016105	Yes	Yes	3.80161
P25398	40S ribosomal protein S12 (Small ribosomal subunit protein eS12)	3	27816.9	33521.9	22111.8	1.00944e+06	1.24774e+06	1.21062e+06	5.18145	5.48721	5.44364	5.37077	0.165392	3	0.0954893	0	0.05	1	2	56.2447	0.000157979	2.91999	Yes	584	0.0161326	Yes	Yes	3.8014
P06748	Nucleophosmin (NPM) (Nucleolar phosphoprotein B23) (Nucleolar protein NO38) (Numatrin)	18	6.22285e+06	5.13989e+06	5.12572e+06	7.02548e+07	6.08558e+07	6.26332e+07	3.6761	3.4689	3.51043	3.55181	0.109624	3	0.0632916	0	0.05	1	2	56.1182	0.000158692	2.91999	Yes	585	0.0161602	Yes	Yes	3.79944
Q8IX01	SURP and G-patch domain-containing protein 2 (Arginine/serine-rich-splicing factor 14) (Splicing factor, arginine/serine-rich 14)	27	181874	562462	185306	1.1356e+07	1.4147e+07	1.34669e+07	5.1956	5.51264	5.44156	5.38327	0.166369	3	0.0960529	0	0.05	1	2	56.0448	0.000159108	2.91999	Yes	586	0.0161878	Yes	Yes	3.79831
Q9NUJ1	Palmitoyl-protein thioesterase ABHD10, mitochondrial	2	10385.7	12133.7	10970.9	53818	53743.4	58601.6	2.26931	2.26731	2.39216	2.30959	0.0715141	3	0.0412887	0	0.05	1	2	55.9377	0.000159718	2.91999	Yes	587	0.0162155	Yes	Yes	3.79665
M0R232	Splicing factor, arginine/serine-rich 19 (Fragment)	1	17580.2	13044	13559	86519	95928.2	95153.1	2.55448	2.70342	2.69172	2.64987	0.0828171	3	0.0478145	0	0.05	1	2	55.4199	0.000162715	2.91999	Yes	588	0.0162431	Yes	Yes	3.78857
Q9NWU5	39S ribosomal protein L22, mitochondrial (L22mt) (MRP-L22) (39S ribosomal protein L25, mitochondrial) (L25mt) (MRP-L25) (Mitochondrial large ribosomal subunit protein uL22m)	2	203092	186392	241966	684597	666867	637719	1.70155	1.66369	1.59921	1.65482	0.051741	3	0.0298727	0	0.05	1	2	55.3957	0.000162857	2.91999	Yes	589	0.0162707	Yes	Yes	3.78819
Q9UBF8	Phosphatidylinositol 4-kinase beta (PI4K-beta) (PI4Kbeta) (PtdIns 4-kinase beta)	1	6757.05	4553.75	6083.07	14673.5	14766.4	15493.7	1.33959	1.3487	1.41807	1.36879	0.0429211	3	0.0247805	0	0.05	1	2	55.2365	0.000163797	2.91999	Yes	590	0.0162983	Yes	Yes	3.7857
O43251	RNA binding protein fox-1 homolog 2 (Fox-1 homolog B) (Hexaribonucleotide-binding protein 2) (RNA-binding motif protein 9) (RNA-binding protein 9) (Repressor of tamoxifen transcriptional activity)	10	158215	195068	153756	5.58714e+06	4.89954e+06	6.0949e+06	5.0469	4.85744	5.1724	5.02558	0.158558	3	0.0915433	0	0.05	1	2	54.8984	0.000165819	2.91999	Yes	591	0.016326	Yes	Yes	3.78037
P15170	Eukaryotic peptide chain release factor GTP-binding subunit ERF3A (Eukaryotic peptide chain release factor subunit 3a) (eRF3a) (G1 to S phase transition protein 1 homolog)	12	648001	2.36342e+06	2.68595e+06	3.96997e+06	4.1657e+06	4.06333e+06	1.0638	1.13323	1.09733	1.09812	0.0347218	3	0.0200467	0	0.05	1	2	54.778	0.000166548	2.91999	Yes	592	0.0163536	Yes	Yes	3.77846
Q96RQ3	Methylcrotonoyl-CoA carboxylase subunit alpha, mitochondrial (MCCase subunit alpha)	2	54878	86981.6	31737.2	622612	727156	672259	3.42756	3.65149	3.53824	3.53909	0.111968	3	0.0646448	0	0.05	1	2	54.7468	0.000166738	2.91999	Yes	593	0.0163812	Yes	Yes	3.77796
Q9BQ70	Transcription factor 25 (TCF-25) (Nuclear localized protein 1)	2	4267.56	27660.1	29010.8	213513	209286	240667	3.39386	3.36501	3.56658	3.44182	0.109003	3	0.0629331	0	0.05	1	2	54.6901	0.000167084	2.91999	Yes	594	0.0164088	Yes	Yes	3.77706
Q86TC9	Myopalladin (145 kDa sarcomeric protein)	2	20692.2	15224.1	20505.7	77565.9	71512.8	76652.5	2.04413	1.92691	2.02704	1.99936	0.0633238	3	0.03656	0	0.05	1	2	54.687	0.000167103	2.91999	Yes	595	0.0164365	Yes	Yes	3.77702
Q9NS86	LanC-like protein 2 (Testis-specific adriamycin sensitivity protein)	2	2798.27	2535.32	2272.38	27405.4	28841.5	31923.3	3.43422	3.5079	3.65437	3.53216	0.11206	3	0.0646981	0	0.05	1	2	54.5945	0.000167669	2.91999	Yes	596	0.0164641	Yes	Yes	3.77555
Q9BW92	Threonine--tRNA ligase, mitochondrial	6	562638	593519	724438	1.52047e+06	1.51526e+06	1.59479e+06	1.27829	1.27334	1.34714	1.29959	0.0412533	3	0.0238176	0	0.05	1	2	54.5642	0.000167856	2.91999	Yes	597	0.0164917	Yes	Yes	3.77506
O00571	ATP-dependent RNA helicase DDX3X	54	4.58927e+06	6.01914e+06	5.63057e+06	1.50523e+08	1.85153e+08	1.77728e+08	4.79741	5.09615	5.0371	4.97689	0.158207	3	0.091341	0	0.05	1	2	54.4869	0.000168332	2.91999	Yes	598	0.0165193	Yes	Yes	3.77383
Q13501	Sequestosome-1 (EBI3-associated protein of 60 kDa) (EBIAP) (p60) (Phosphotyrosine-independent ligand for the Lck SH2 domain of 62 kDa) (Ubiquitin-binding protein p62)	8	2.50505e+06	2.18866e+06	2.94015e+06	8.91722e+06	8.25331e+06	8.57337e+06	1.80914	1.69752	1.75241	1.75303	0.0558125	3	0.0322234	0	0.05	1	2	54.4023	0.000168856	2.91999	Yes	599	0.016547	Yes	Yes	3.77248
O43776	Asparagine--tRNA ligase, cytoplasmic	6	106712	101363	127014	1.12688e+06	979623	1.08052e+06	3.33469	3.13265	3.27407	3.24714	0.103679	3	0.0598589	0	0.05	1	2	54.2465	0.000169826	2.91999	Yes	600	0.0165746	Yes	Yes	3.77
P46199	Translation initiation factor IF-2, mitochondrial (IF-2(Mt)) (IF-2Mt) (IF2(mt))	1	1605.52	4236.34	2764.58	19396.5	21425.4	21835.8	2.75727	2.90079	2.92817	2.86208	0.0917901	3	0.052995	0	0.05	1	2	54.0066	0.000171338	2.91999	Yes	601	0.0166022	Yes	Yes	3.76615
O95573	Fatty acid CoA ligase Acsl3 (Arachidonate--CoA ligase)	9	527095	458492	519203	1.62685e+06	1.70165e+06	1.57814e+06	1.69748	1.76234	1.65362	1.70448	0.0546941	3	0.0315777	0	0.05	1	2	53.9774	0.000171523	2.91999	Yes	602	0.0166298	Yes	Yes	3.76568
Q9H9Y2	Ribosome production factor 1 (Brix domain-containing protein 5) (Ribosome biogenesis protein RPF1)	6	127997	138236	135846	2.04462e+06	2.33788e+06	1.97647e+06	3.93125	4.12461	3.88234	3.9794	0.128114	3	0.0739667	0	0.05	1	2	53.7999	0.000172656	2.91999	Yes	603	0.0166575	Yes	Yes	3.76282
O43837	Isocitrate dehydrogenase [NAD] subunit beta, mitochondrial (Isocitric dehydrogenase subunit beta) (NAD(+)-specific ICDH subunit beta)	3	187878	160950	186832	593174	550696	565805	1.7321	1.6249	1.66395	1.67365	0.0542538	3	0.0313234	0	0.05	1	2	53.4312	0.000175046	2.91999	Yes	604	0.0166851	Yes	Yes	3.75685
P33176	Kinesin-1 heavy chain (Conventional kinesin heavy chain) (Ubiquitous kinesin heavy chain) (UKHC)	5	13142.4	9635.08	14996.8	156044	167286	184519	3.63144	3.73181	3.87326	3.7455	0.121489	3	0.0701417	0	0.05	1	2	53.399	0.000175257	2.91999	Yes	605	0.0167127	Yes	Yes	3.75633
Q9P275	Ubiquitin carboxyl-terminal hydrolase 36	26	455851	437417	493617	7.24969e+06	8.72322e+06	7.96541e+06	3.97103	4.23797	4.10686	4.10529	0.133478	3	0.0770634	0	0.05	1	2	53.2716	0.000176096	2.91999	Yes	606	0.0167403	Yes	Yes	3.75425
Q01804	OTU domain-containing protein 4	2	19704.8	33854.3	30755.9	279046	321608	316567	3.3116	3.5164	3.49361	3.44054	0.112242	3	0.0648027	0	0.05	1	2	53.0925	0.000177285	2.91999	Yes	607	0.016768	Yes	Yes	3.75133
P61254	60S ribosomal protein L26 (Large ribosomal subunit protein uL24)	8	753249	189635	333642	6.89467e+06	7.24495e+06	6.083e+06	4.01822	4.08972	3.83752	3.98182	0.129978	3	0.0750426	0	0.05	1	2	53.0608	0.000177497	2.91999	Yes	608	0.0167956	Yes	Yes	3.75081
P19525	Interferon-induced, double-stranded RNA-activated protein kinase	10	68764.4	76507.4	144366	3.25377e+06	3.97262e+06	4.0282e+06	5.07476	5.36273	5.38278	5.27342	0.172341	3	0.0995013	0	0.05	1	2	52.9985	0.000177914	2.91999	Yes	609	0.0168232	Yes	Yes	3.74979
O00567	Nucleolar protein 56 (Nucleolar protein 5A)	19	661117	555145	614819	1.35531e+07	1.15603e+07	1.13353e+07	4.47282	4.24338	4.21502	4.3104	0.141371	3	0.0816206	0	0.05	1	2	52.8103	0.000179184	2.91999	Yes	610	0.0168508	Yes	Yes	3.7467
P05388	60S acidic ribosomal protein P0 (60S ribosomal protein L10E) (Large ribosomal subunit protein uL10)	6	348749	250192	569137	2.85358e+06	3.07191e+06	3.26641e+06	2.8736	2.97996	3.06853	2.97403	0.0976016	3	0.0563503	0	0.05	1	2	52.7776	0.000179406	2.91999	Yes	611	0.0168785	Yes	Yes	3.74616
Q8TEQ6	Gem-associated protein 5 (Gemin5)	23	674045	519915	823527	5.54152e+06	4.84624e+06	5.1873e+06	3.04268	2.84927	2.94739	2.94645	0.0967113	3	0.0558363	0	0.05	1	2	52.7694	0.000179462	2.91999	Yes	612	0.0169061	Yes	Yes	3.74603
Q96EN8	Molybdenum cofactor sulfurase (MCS) (MOS) (MoCo sulfurase) (hMCS)	1	2829.32	5891.52	1633.51	29227.8	33733.8	32077.1	3.08207	3.28892	3.21627	3.19575	0.104941	3	0.060588	0	0.05	1	2	52.7456	0.000179623	2.91999	Yes	613	0.0169337	Yes	Yes	3.74564
Q9BYC9	39S ribosomal protein L20, mitochondrial (L20mt) (MRP-L20) (Mitochondrial large ribosomal subunit protein bL20m)	1	2840.2	2078.69	4212.93	44614.8	38541	44957	3.87351	3.66238	3.88453	3.80681	0.125198	3	0.0722834	0	0.05	1	2	52.6651	0.000180173	2.91999	Yes	614	0.0169613	Yes	Yes	3.74431
P82663	28S ribosomal protein S25, mitochondrial (MRP-S25) (S25mt) (Mitochondrial small ribosomal subunit protein mS25)	3	10279.9	15739.9	8096.89	274540	340955	305325	4.59343	4.90599	4.74676	4.74873	0.156292	3	0.0902351	0	0.05	1	2	52.6262	0.00018044	2.91999	Yes	615	0.016989	Yes	Yes	3.74367
Q6UN15	Pre-mRNA 3'-end-processing factor FIP1 (hFip1) (FIP1-like 1 protein) (Factor interacting with PAP) (Rearranged in hypereosinophilia)	3	83912	55597.3	97409.2	320694	306710	293214	2.02177	1.95745	1.89252	1.95725	0.0646228	3	0.03731	0	0.05	1	2	52.459	0.00018159	2.91999	Yes	616	0.0170166	Yes	Yes	3.74091
P35221	Catenin alpha-1 (Alpha E-catenin) (Cadherin-associated protein) (Renal carcinoma antigen NY-REN-13)	13	915545	511677	653100	2.84983e+06	2.60345e+06	2.72101e+06	2.03903	1.90858	1.9723	1.9733	0.0652337	3	0.0376627	0	0.05	1	2	52.3942	0.00018204	2.91999	Yes	617	0.0170442	Yes	Yes	3.73983
P16219	Short-chain specific acyl-CoA dehydrogenase, mitochondrial (SCAD)	1	33699.1	28204.5	30784	91865.5	85762.7	89805	1.57211	1.47294	1.53938	1.52814	0.0505329	3	0.0291752	0	0.05	1	2	52.3781	0.000182152	2.91999	Yes	618	0.0170718	Yes	Yes	3.73957
P11586	C-1-tetrahydrofolate synthase, cytoplasmic (C1-THF synthase) (Epididymis secretory sperm binding protein) [Cleaved into: C-1-tetrahydrofolate synthase, cytoplasmic, N-terminally processed] [Includes: Methylenetetrahydrofolate dehydrogenase	3	138520	213698	143051	313319	302265	313428	0.924385	0.872567	0.924887	0.90728	0.030063	3	0.0173569	0	0.05	1	2	52.272	0.000182892	2.91999	Yes	619	0.0170994	Yes	Yes	3.73781
Q9UHI6	Probable ATP-dependent RNA helicase DDX20	8	273192	203455	207672	3.83115e+06	3.22525e+06	3.35552e+06	4.07	3.82164	3.87876	3.92347	0.130078	3	0.0751006	0	0.05	1	2	52.2428	0.000183096	2.91999	Yes	620	0.0171271	Yes	Yes	3.73732
Q9NYK5	39S ribosomal protein L39, mitochondrial (L39mt) (MRP-L39) (39S ribosomal protein L5, mitochondrial) (L5mt) (MRP-L5) (Mitochondrial large ribosomal subunit protein mL39)	10	1.08034e+06	604822	1.00656e+06	2.58909e+06	2.45019e+06	2.61211e+06	1.52888	1.44933	1.54165	1.50662	0.0500224	3	0.0288805	0	0.05	1	2	52.1674	0.000183625	2.91999	Yes	621	0.0171547	Yes	Yes	3.73607
Q9BQ75	Protein CMSS1 (Cms1 ribosomal small subunit homolog)	2	6785.22	7248.38	6460.01	287607	368990	345350	5.39582	5.7553	5.65978	5.60363	0.186202	3	0.107504	0	0.05	1	2	52.1251	0.000183923	2.91999	Yes	622	0.0171823	Yes	Yes	3.73536
Q15434	RNA-binding motif, single-stranded-interacting protein 2 (Suppressor of CDC2 with RNA-binding motif 3)	8	45348.5	17385.7	31367.1	6.24211e+06	4.54504e+06	4.80278e+06	7.63664	7.1789	7.25847	7.358	0.244564	3	0.141199	0	0.05	1	2	52.1108	0.000184024	2.91999	Yes	623	0.0172099	Yes	Yes	3.73512
Q9H6T0	Epithelial splicing regulatory protein 2 (RNA-binding motif protein 35B) (RNA-binding protein 35B)	17	834433	605492	388732	6.59055e+06	5.65581e+06	6.17131e+06	3.43458	3.21391	3.33975	3.32941	0.110695	3	0.0639101	0	0.05	1	2	52.0953	0.000184134	2.91999	Yes	624	0.0172376	Yes	Yes	3.73487
P07910	Heterogeneous nuclear ribonucleoproteins C1/C2 (hnRNP C1/C2)	37	2.90571e+07	2.10439e+07	2.48179e+07	1.05079e+09	8.30606e+08	8.9275e+08	5.39496	5.05573	5.15982	5.2035	0.173785	3	0.100335	0	0.05	1	2	51.8615	0.000185797	2.91999	Yes	625	0.0172652	Yes	Yes	3.73096
Q69YH5	Cell division cycle-associated protein 2 (Recruits PP1 onto mitotic chromatin at anaphase protein) (Repo-Man)	2	3046.23	2722.9	2595.19	67613.9	73755	84141.1	4.59996	4.72538	4.91545	4.74693	0.158845	3	0.0917092	0	0.05	1	2	51.7607	0.000186521	2.91999	Yes	626	0.0172928	Yes	Yes	3.72927
Q9H7B2	Ribosome production factor 2 homolog (Brix domain-containing protein 1) (Ribosome biogenesis protein RPF2 homolog)	15	350256	285999	418053	8.41998e+06	1.04597e+07	9.10869e+06	4.58248	4.89544	4.69591	4.72461	0.158438	3	0.0914744	0	0.05	1	2	51.6495	0.000187324	2.91999	Yes	627	0.0173204	Yes	Yes	3.72741
Q9BQC6	Ribosomal protein 63, mitochondrial (hMRP63) (Mitochondrial large ribosomal subunit protein mL63) (Mitochondrial ribosomal protein 63) (Mitochondrial ribosomal protein L57)	2	6957.75	12399.8	8059.4	1.04608e+06	1.40469e+06	1.0758e+06	6.83874	7.264	6.87916	6.99397	0.234728	3	0.13552	0	0.05	1	2	51.6084	0.000187623	2.91999	Yes	628	0.0173481	Yes	Yes	3.72671
Q8IUH3	RNA-binding protein 45 (Developmentally-regulated RNA-binding protein 1) (RB-1) (RNA-binding motif protein 45)	9	192948	191411	117691	3.19093e+06	2.65034e+06	2.79865e+06	4.25304	3.98523	4.06379	4.10069	0.13766	3	0.0794783	0	0.05	1	2	51.595	0.00018772	2.91999	Yes	629	0.0173757	Yes	Yes	3.72649
Q9Y262	Eukaryotic translation initiation factor 3 subunit L (eIF3l) (Eukaryotic translation initiation factor 3 subunit 6-interacting protein) (Eukaryotic translation initiation factor 3 subunit E-interacting protein)	10	477081	311249	461246	2.42184e+06	2.4782e+06	2.71683e+06	2.53963	2.57281	2.70545	2.60596	0.0877403	3	0.0506569	0	0.05	1	2	51.4434	0.000188827	2.91999	Yes	630	0.0174033	Yes	Yes	3.72394
Q9UHB9	Signal recognition particle subunit SRP68 (SRP68) (Signal recognition particle 68 kDa protein)	12	312563	188236	197630	4.38413e+06	4.63899e+06	3.83088e+06	4.23507	4.31659	4.04045	4.19737	0.141874	3	0.0819113	0	0.05	1	2	51.2429	0.000190307	2.91999	Yes	631	0.0174309	Yes	Yes	3.72055
O00505	Importin subunit alpha-4 (Importin alpha Q2) (Qip2) (Karyopherin subunit alpha-3) (SRP1-gamma)	2	125787	95551	143204	383300	357000	378459	1.65735	1.5548	1.63902	1.61706	0.0546883	3	0.0315743	0	0.05	1	2	51.2144	0.000190519	2.91999	Yes	632	0.0174586	Yes	Yes	3.72006
Q8WXX5	DnaJ homolog subfamily C member 9 (HDJC9) (DnaJ protein SB73)	2	4532.54	3804.71	5260.37	112631	94181	93758.2	4.63514	4.37704	4.37055	4.46091	0.15092	3	0.0871337	0	0.05	1	2	51.1962	0.000190654	2.91999	Yes	633	0.0174862	Yes	Yes	3.71975
P78527	DNA-dependent protein kinase catalytic subunit (DNA-PK catalytic subunit) (DNA-PKcs)	161	3.00773e+07	1.82279e+07	2.27281e+07	1.05111e+08	9.69732e+07	1.06188e+08	2.15032	2.03406	2.16502	2.11646	0.0717454	3	0.0414223	0	0.05	1	2	51.0948	0.000191411	2.91999	Yes	634	0.0175138	Yes	Yes	3.71803
Q8TBZ6	tRNA methyltransferase 10 homolog A	1	16028.3	21996.6	27964.9	135119	121528	122315	2.61888	2.46593	2.47525	2.52002	0.0857416	3	0.049503	0	0.05	1	2	50.9065	0.000192829	2.91999	Yes	635	0.0175414	Yes	Yes	3.71483
P62847	40S ribosomal protein S24 (Small ribosomal subunit protein eS24)	12	1.40419e+06	870961	911128	3.33378e+07	4.22542e+07	3.94806e+07	4.97218	5.31411	5.21616	5.16748	0.176087	3	0.101664	0	0.05	1	2	50.829	0.000193417	2.91999	Yes	636	0.0175691	Yes	Yes	3.71351
P41214	Eukaryotic translation initiation factor 2D (eIF2d) (Hepatocellular carcinoma-associated antigen 56) (Ligatin)	10	16995.3	39948	1418.63	1.44769e+06	1.87546e+06	1.44243e+06	6.21754	6.59103	6.21229	6.34029	0.217168	3	0.125382	0	0.05	1	2	50.5677	0.00019542	2.91999	Yes	637	0.0175967	Yes	Yes	3.70903
Q13895	Bystin	13	275696	233431	337718	6.14033e+06	6.67083e+06	5.41464e+06	4.44311	4.56266	4.26166	4.42248	0.151557	3	0.0875014	0	0.05	1	2	50.5417	0.000195621	2.91999	Yes	638	0.0176243	Yes	Yes	3.70859
Q16629	Serine/arginine-rich splicing factor 7 (Splicing factor 9G8) (Splicing factor, arginine/serine-rich 7)	13	5.47383e+06	3.97179e+06	4.45654e+06	1.02517e+08	8.38503e+07	8.94458e+07	4.46745	4.17747	4.27067	4.3052	0.148041	3	0.0854714	0	0.05	1	2	50.37	0.000196956	2.91999	Yes	639	0.0176519	Yes	Yes	3.70563
Q5ST30	Valine--tRNA ligase, mitochondrial	2	17618.4	27404.8	27240.8	72002.7	73941.4	77734.5	1.57974	1.61807	1.69024	1.62935	0.056109	3	0.0323945	0	0.05	1	2	50.297	0.000197528	2.91999	Yes	640	0.0176796	Yes	Yes	3.70437
Q9NXH9	tRNA (guanine(26)-N(2))-dimethyltransferase	8	102926	96078.1	84834.7	1.7743e+06	2.17191e+06	1.88241e+06	4.22907	4.52078	4.3144	4.35475	0.149985	3	0.0865939	0	0.05	1	2	50.2894	0.000197588	2.91999	Yes	641	0.0177072	Yes	Yes	3.70424
P0DMV9	Heat shock 70 kDa protein 1B (Heat shock 70 kDa protein 2) (HSP70-2) (HSP70.2)	12	752570	584223	514603	3.51594e+06	3.43675e+06	3.14761e+06	2.51026	2.47739	2.35061	2.44609	0.0843058	3	0.048674	0	0.05	1	2	50.2545	0.000197862	2.91999	Yes	642	0.0177348	Yes	Yes	3.70364
O95793	Double-stranded RNA-binding protein Staufen homolog 1	3	53323.9	80593.8	106339	584005	511449	550148	2.86637	2.67498	2.78021	2.77385	0.0958527	3	0.0553406	0	0.05	1	2	50.1233	0.000198899	2.91999	Yes	643	0.0177624	Yes	Yes	3.70137
Q9P2E3	NFX1-type zinc finger-containing protein 1	13	305977	212878	269671	2.38705e+06	2.06031e+06	2.20567e+06	3.18296	2.97059	3.06895	3.07417	0.106281	3	0.0613615	0	0.05	1	2	50.0993	0.000199089	2.91999	Yes	644	0.0177901	Yes	Yes	3.70095
O75815	Breast cancer anti-estrogen resistance protein 3 (Novel SH2-containing protein 2) (SH2 domain-containing protein 3B)	4	11678.8	7841.16	9579.16	64227.9	73417.7	67547.6	2.72719	2.92012	2.79989	2.81573	0.0974344	3	0.0562538	0	0.05	1	2	50.0541	0.000199449	2.91999	Yes	645	0.0178177	Yes	Yes	3.70017
Q9UQ80	Proliferation-associated protein 2G4 (Cell cycle protein p38-2G4 homolog) (hG4-1) (ErbB3-binding protein 1)	35	5.7402e+06	5.71616e+06	5.82898e+06	1.1958e+08	1.44848e+08	1.44184e+08	4.37531	4.65188	4.64525	4.55748	0.157796	3	0.0911036	0	0.05	1	2	50.0252	0.000199679	2.91999	Yes	646	0.0178453	Yes	Yes	3.69967
Q5SY16	Polynucleotide 5'-hydroxyl-kinase NOL9	7	401326	127902	111961	1.6376e+06	1.4565e+06	1.64635e+06	2.93772	2.76864	2.94541	2.88392	0.0999122	3	0.0576844	0	0.05	1	2	49.9949	0.000199921	2.91999	Yes	647	0.0178729	Yes	Yes	3.69914
O14647	Chromodomain-helicase-DNA-binding protein 2 (CHD-2)	2	31287.2	18577	20278.1	174697	199695	196118	2.90146	3.0944	3.06833	3.0214	0.104686	3	0.0604407	0	0.05	1	2	49.9894	0.000199965	2.91999	Yes	648	0.0179006	Yes	Yes	3.69905
Q96Q11	CCA tRNA nucleotidyltransferase 1, mitochondrial	1	3211.67	3911.83	2509.4	34637.7	31892.4	29537.6	3.43126	3.31213	3.20147	3.31496	0.114921	3	0.0663495	0	0.05	1	2	49.9621	0.000200184	2.91999	Yes	649	0.0179282	Yes	Yes	3.69857
P67809	Y-box-binding protein 1 (YB-1) (CCAAT-binding transcription factor I subunit A) (CBF-A) (DNA-binding protein B) (DBPB) (Enhancer factor I subunit A) (EFI-A) (Nuclease-sensitive element-binding protein 1) (Y-box transcription factor)	19	1.97744e+06	1.07102e+07	1.32566e+07	1.62951e+08	1.34893e+08	1.56407e+08	4.23592	3.96329	4.17678	4.12533	0.143413	3	0.0827993	0	0.05	1	2	49.8232	0.0002013	2.91999	Yes	650	0.0179558	Yes	Yes	3.69616
Q8NC60	Nitric oxide-associated protein 1	5	66741.7	44057.3	64878.9	466518	406693	447325	2.99396	2.79597	2.93335	2.90776	0.101447	3	0.0585704	0	0.05	1	2	49.6456	0.000202742	2.91999	Yes	651	0.0179834	Yes	Yes	3.69306
Q15477	Helicase SKI2W (Ski2)	2	56767.5	46168.5	57333.3	262499	245677	236078	2.29678	2.20123	2.14373	2.21391	0.07731	3	0.044635	0	0.05	1	2	49.6004	0.000203112	2.91999	Yes	652	0.018011	Yes	Yes	3.69226
O43809	Cleavage and polyadenylation specificity factor subunit 5 (Cleavage and polyadenylation specificity factor 25 kDa subunit) (CPSF 25 kDa subunit) (Cleavage factor Im complex 25 kDa subunit) (CFIm25) (Nucleoside diphosphate-linked moiety X motif 21) (Nudix motif 21) (Nudix hydrolase 21) (Pre-mRNA cleavage factor Im 68 kDa subunit)	6	73600.5	36883.9	174618	1.50875e+06	1.74593e+06	1.83022e+06	3.98877	4.19941	4.26743	4.15187	0.145286	3	0.0838809	0	0.05	1	2	49.4971	0.000203959	2.91999	Yes	653	0.0180387	Yes	Yes	3.69046
Q7RTV0	PHD finger-like domain-containing protein 5A (PHD finger-like domain protein 5A) (Splicing factor 3B-associated 14 kDa protein) (SF3b14b)	4	111813	176619	194750	1.57755e+06	1.78361e+06	1.53095e+06	3.29201	3.46912	3.24875	3.33663	0.116763	3	0.0674131	0	0.05	1	2	49.4952	0.000203975	2.91999	Yes	654	0.0180663	Yes	Yes	3.69042
P14625	Endoplasmin (94 kDa glucose-regulated protein) (GRP-94) (Heat shock protein 90 kDa beta member 1) (Tumor rejection antigen 1) (gp96 homolog)	8	594294	604923	479584	1.76424e+06	1.64316e+06	1.65857e+06	1.65658	1.55401	1.56747	1.59269	0.0557426	3	0.032183	0	0.05	1	2	49.4884	0.000204031	2.91999	Yes	655	0.0180939	Yes	Yes	3.6903
Q9Y2Q3	Glutathione S-transferase kappa 1	2	73711.6	62082.4	88220	382982	353344	344557	2.35865	2.24245	2.20612	2.26907	0.0796754	3	0.0460006	0	0.05	1	2	49.3269	0.000205369	2.91999	Yes	656	0.0181215	Yes	Yes	3.68747
Q8WTT2	Nucleolar complex protein 3 homolog (NOC3 protein homolog) (Factor for adipocyte differentiation 24) (NOC3-like protein) (Nucleolar complex-associated protein 3-like protein)	14	217421	226005	249323	4.31313e+06	5.32011e+06	4.96578e+06	4.22329	4.52602	4.42658	4.39196	0.154302	3	0.0890861	0	0.05	1	2	49.3002	0.000205591	2.91999	Yes	657	0.0181492	Yes	Yes	3.687
Q8IY37	Probable ATP-dependent RNA helicase DHX37	11	99602	81175	76933.7	1.38996e+06	1.69813e+06	1.58476e+06	4.01618	4.30508	4.2054	4.17555	0.146744	3	0.0847229	0	0.05	1	2	49.2848	0.000205719	2.91999	Yes	658	0.0181768	Yes	Yes	3.68672
Q96F86	Enhancer of mRNA-decapping protein 3 (LSM16 homolog) (YjeF N-terminal domain-containing protein 2) (YjeF_N2) (hYjeF_N2) (YjeF domain-containing protein 1)	1	5732.04	5247.89	4763.75	53837.8	63087.3	55472.6	3.35881	3.58754	3.40197	3.44944	0.121531	3	0.0701661	0	0.05	1	2	49.1611	0.000206756	2.91999	Yes	659	0.0182044	Yes	Yes	3.68454
O00139	Kinesin-like protein KIF2A (Kinesin-2) (hK2)	1	43931.7	48871.4	53811	172899	189609	180592	1.82287	1.95597	1.88567	1.88817	0.0665863	3	0.0384436	0	0.05	1	2	49.1152	0.000207142	2.91999	Yes	660	0.018232	Yes	Yes	3.68373
Q9BSE5	Agmatinase, mitochondrial	1	10668	10692	9973.02	59993.2	53500.5	55139.2	2.52208	2.35683	2.40036	2.42642	0.0856514	3	0.0494509	0	0.05	1	2	49.0673	0.000207546	2.91999	Yes	661	0.0182597	Yes	Yes	3.68288
P05090	Apolipoprotein D (Apo-D) (ApoD)	2	51545.5	36557.5	6530.54	961872	805776	772695	4.93038	4.67492	4.61444	4.73991	0.167701	3	0.0968222	0	0.05	1	2	48.9548	0.000208501	2.91999	Yes	662	0.0182873	Yes	Yes	3.68089
Q15084	Protein disulfide-isomerase A6	5	25529.7	88817.9	91299.9	817444	879547	738945	3.57591	3.68155	3.43026	3.56257	0.126177	3	0.0728482	0	0.05	1	2	48.904	0.000208934	2.91999	Yes	663	0.0183149	Yes	Yes	3.67999
Q96AZ6	Interferon-stimulated gene 20 kDa protein	1	4950.72	4950.72	4950.72	55343.2	66050.5	59582.1	3.4827	3.73786	3.58917	3.60324	0.128163	3	0.0739948	0	0.05	1	2	48.6958	0.000210723	2.91999	Yes	664	0.0183425	Yes	Yes	3.67629
Q07065	Cytoskeleton-associated protein 4 (63-kDa cytoskeleton-linking membrane protein) (Climp-63) (p63)	32	637119	490870	621398	1.79585e+07	2.29358e+07	2.15998e+07	4.94471	5.29765	5.21106	5.15114	0.18394	3	0.106198	0	0.05	1	2	48.5051	0.000212383	2.91999	Yes	665	0.0183702	Yes	Yes	3.67288
Q7Z2W9	39S ribosomal protein L21, mitochondrial (L21mt) (MRP-L21) (Mitochondrial large ribosomal subunit protein bL21m)	2	25956.2	25956.2	25956.2	503406	596704	619195	4.27757	4.52286	4.57624	4.45889	0.159281	3	0.0919609	0	0.05	1	2	48.4868	0.000212543	2.91999	Yes	666	0.0183978	Yes	Yes	3.67255
Q6P158	Putative ATP-dependent RNA helicase DHX57	23	1.12411e+06	1.00473e+06	995498	5.05759e+06	5.6219e+06	5.57812e+06	2.27986	2.43247	2.42119	2.37784	0.085039	3	0.0490973	0	0.05	1	2	48.4311	0.000213031	2.91999	Yes	667	0.0184254	Yes	Yes	3.67156
P30837	Aldehyde dehydrogenase X, mitochondrial	7	282246	220457	325071	2.38048e+07	1.80916e+07	2.36159e+07	6.43084	6.0349	6.41934	6.29503	0.225347	3	0.130104	0	0.05	1	2	48.3845	0.000213442	2.91999	Yes	668	0.018453	Yes	Yes	3.67072
Q15646	2'-5'-oligoadenylate synthase-like protein (2'-5'-OAS-related protein) (2'-5'-OAS-RP) (59 kDa 2'-5'-oligoadenylate synthase-like protein) (Thyroid receptor-interacting protein 14) (TR-interacting protein 14) (TRIP-14) (p59 OASL) (p59OASL)	8	222629	225184	267158	1.48523e+06	1.32551e+06	1.47817e+06	2.63969	2.47556	2.63282	2.58269	0.0928429	3	0.0536029	0	0.05	1	2	48.1819	0.000215239	2.91999	Yes	669	0.0184807	Yes	Yes	3.66708
Q9BZE1	39S ribosomal protein L37, mitochondrial (L37mt) (MRP-L37) (39S ribosomal protein L2, mitochondrial) (L2mt) (MRP-L2) (Mitochondrial large ribosomal subunit protein mL37)	21	731988	839616	782231	1.15335e+07	1.40514e+07	1.23839e+07	3.87771	4.16259	3.98035	4.00688	0.144279	3	0.0832998	0	0.05	1	2	48.1019	0.000215955	2.91999	Yes	670	0.0185083	Yes	Yes	3.66564
P09001	39S ribosomal protein L3, mitochondrial (L3mt) (MRP-L3) (Mitochondrial large ribosomal subunit protein uL3m)	10	558610	355162	521002	6.06047e+06	6.01007e+06	5.17005e+06	3.66357	3.65152	3.43432	3.58314	0.129022	3	0.0744909	0	0.05	1	2	48.1017	0.000215957	2.91999	Yes	671	0.0185359	Yes	Yes	3.66563
Q9UBU9	Nuclear RNA export factor 1 (Tip-associated protein) (Tip-associating protein) (mRNA export factor TAP)	5	64113.2	22706.8	40788.7	958253	789420	801777	4.49364	4.21403	4.23644	4.3147	0.155371	3	0.0897034	0	0.05	1	2	48.0996	0.000215976	2.91999	Yes	672	0.0185635	Yes	Yes	3.6656
A0A0A0MRX9	Pitrilysin metalloproteinase 1 (Presequence protease, mitochondrial)	3	104182	64117	78923.7	183225	193460	184515	1.15276	1.23118	1.16289	1.18228	0.0426557	3	0.0246273	0	0.05	1	2	48.0069	0.000216811	2.91999	Yes	673	0.0185912	Yes	Yes	3.66392
P30101	Protein disulfide-isomerase A3	10	272773	366441	209153	2.86097e+06	2.59824e+06	2.43805e+06	3.33871	3.19974	3.10793	3.21546	0.116188	3	0.0670812	0	0.05	1	2	47.9338	0.000217472	2.91999	Yes	674	0.0186188	Yes	Yes	3.6626
P11498	Pyruvate carboxylase, mitochondrial	43	4.80925e+06	5.32712e+06	6.05864e+06	1.57598e+07	1.55804e+07	1.67633e+07	1.54566	1.52915	1.63472	1.56984	0.0567885	3	0.0327868	0	0.05	1	2	47.8803	0.000217958	2.91999	Yes	675	0.0186464	Yes	Yes	3.66163
Q8NC51	Plasminogen activator inhibitor 1 RNA-binding protein (PAI1 RNA-binding protein 1) (PAI-RBP1) (SERPINE1 mRNA-binding protein 1)	28	4.08539e+06	3.26419e+06	3.41063e+06	1.69016e+08	2.1344e+08	2.2088e+08	5.55834	5.89502	5.94445	5.79927	0.210107	3	0.121305	0	0.05	1	2	47.8072	0.000218624	2.91999	Yes	676	0.018674	Yes	Yes	3.6603
Q6P6C2	RNA demethylase ALKBH5	2	2179.94	1958.42	2401.46	56776.7	72431.6	66270.4	4.70294	5.05426	4.926	4.8944	0.17778	3	0.102641	0	0.05	1	2	47.6846	0.000219749	2.91999	Yes	677	0.0187017	Yes	Yes	3.65807
Q5VZE5	N-alpha-acetyltransferase 35, NatC auxiliary subunit (Embryonic growth-associated protein homolog) (Protein MAK10 homolog)	1	2362.67	3376.13	1349.21	13572.3	15098.5	13434.5	2.52217	2.67592	2.50745	2.56851	0.0933053	3	0.0538699	0	0.05	1	2	47.68	0.000219792	2.91999	Yes	678	0.0187293	Yes	Yes	3.65799
Q9ULX6	A-kinase anchor protein 8-like (AKAP8-like protein) (Helicase A-binding protein 95) (HAP95) (Homologous to AKAP95 protein) (HA95) (Neighbor of A-kinase-anchoring protein 95) (Neighbor of AKAP95)	12	180564	112757	126586	3.89845e+06	3.10265e+06	3.6477e+06	4.79972	4.47032	4.70381	4.65795	0.16942	3	0.0978147	0	0.05	1	2	47.6201	0.000220344	2.91999	Yes	679	0.0187569	Yes	Yes	3.6569
Q8IY81	pre-rRNA 2'-O-ribose RNA methyltransferase FTSJ3	20	1.47058e+06	1.15669e+06	1.31957e+06	1.34533e+07	1.6011e+07	1.44232e+07	3.35416	3.60526	3.45458	3.47133	0.126385	3	0.0729686	0	0.05	1	2	47.573	0.000220781	2.91999	Yes	680	0.0187845	Yes	Yes	3.65604
P61313	60S ribosomal protein L15 (Large ribosomal subunit protein eL15)	8	256409	167665	161832	3.38325e+06	4.1942e+06	3.84925e+06	4.11463	4.42462	4.3008	4.28001	0.156034	3	0.0900863	0	0.05	1	2	47.5101	0.000221365	2.91999	Yes	681	0.0188122	Yes	Yes	3.65489
P38159	RNA-binding motif protein, X chromosome (Glycoprotein p43) (Heterogeneous nuclear ribonucleoprotein G) (hnRNP G) [Cleaved into: RNA-binding motif protein, X chromosome, N-terminally processed]	40	1.6321e+06	1.60887e+06	1.65222e+06	1.35834e+08	1.83109e+08	1.80644e+08	6.37989	6.81074	6.79119	6.66061	0.243307	3	0.140473	0	0.05	1	2	47.4154	0.00022225	2.91999	Yes	682	0.0188398	Yes	Yes	3.65316
A0A0G2JJT9	Valine--tRNA ligase (Fragment)	6	262240	264803	373769	978100	975710	1.05437e+06	1.70372	1.70019	1.81204	1.73865	0.0635836	3	0.03671	0	0.05	1	2	47.3617	0.000222754	2.91999	Yes	683	0.0188674	Yes	Yes	3.65217
Q9H2U2	Inorganic pyrophosphatase 2, mitochondrial	2	11482.4	10226.6	12738.3	76000.3	87698.8	81066	2.72658	2.93313	2.81967	2.82646	0.103444	3	0.0597231	0	0.05	1	2	47.3261	0.000223089	2.91999	Yes	684	0.018895	Yes	Yes	3.65152
Q99729	Heterogeneous nuclear ribonucleoprotein A/B (hnRNP A/B) (APOBEC1-binding protein 1) (ABBP-1)	25	1.32424e+06	1.49339e+06	1.29804e+06	5.97084e+07	7.72172e+07	7.60296e+07	5.4437	5.81469	5.79233	5.68357	0.208036	3	0.12011	0	0.05	1	2	47.3199	0.000223148	2.91999	Yes	685	0.0189227	Yes	Yes	3.65141
O60524	Ribosome quality control complex subunit NEMF (Antigen NY-CO-1) (Nuclear export mediator factor) (Serologically defined colon cancer antigen 1)	6	152832	166488	187819	1.39849e+06	1.62968e+06	1.44927e+06	3.04838	3.26909	3.09984	3.1391	0.115479	3	0.0666719	0	0.05	1	2	47.0828	0.000225399	2.91999	Yes	686	0.0189503	Yes	Yes	3.64705
Q92616	eIF-2-alpha kinase activator GCN1 (GCN1 eIF-2-alpha kinase activator homolog) (GCN1-like protein 1) (General control of amino-acid synthesis 1-like protein 1) (Translational activator GCN1) (HsGCN1)	39	2.06366e+06	2.13015e+06	2.51093e+06	9.56319e+06	9.1239e+06	1.0155e+07	2.09727	2.02943	2.18389	2.10353	0.0774208	3	0.0446989	0	0.05	1	2	47.06	0.000225617	2.91999	Yes	687	0.0189779	Yes	Yes	3.64663
Q9UDY2	Tight junction protein ZO-2 (Tight junction protein 2) (Zona occludens protein 2) (Zonula occludens protein 2)	2	14845.1	15215.2	14990.5	66901	70049.5	74931	2.15544	2.22178	2.31897	2.23206	0.0822503	3	0.0474873	0	0.05	1	2	47.0034	0.00022616	2.91999	Yes	688	0.0190055	Yes	Yes	3.64558
Q96E29	Transcription termination factor 3, mitochondrial (Mitochondrial transcription termination factor 3) (mTERF3) (mTERF domain-containing protein 1, mitochondrial)	2	10828	12428.7	11628.4	131664	152392	156675	3.50114	3.71206	3.75205	3.65509	0.134809	3	0.0778319	0	0.05	1	2	46.9613	0.000226566	2.91999	Yes	689	0.0190331	Yes	Yes	3.64481
Q92665	28S ribosomal protein S31, mitochondrial (MRP-S31) (S31mt) (Imogen 38) (Mitochondrial small ribosomal subunit protein mS31)	5	132493	243231	182062	619906	674424	669053	1.7373	1.85891	1.84737	1.81453	0.0671276	3	0.0387562	0	0.05	1	2	46.8191	0.000227943	2.91999	Yes	690	0.0190608	Yes	Yes	3.64217
Q9BZX2	Uridine-cytidine kinase 2 (UCK 2)	1	14271.2	14798.3	19652.4	50810.7	53414.9	55456.9	1.64553	1.71764	1.77176	1.71164	0.0633313	3	0.0365643	0	0.05	1	2	46.8118	0.000228015	2.91999	Yes	691	0.0190884	Yes	Yes	3.64204
P28288	ATP-binding cassette sub-family D member 3	4	87380.6	62481.6	117697	604568	639491	699200	2.76101	2.84203	2.97081	2.85795	0.105802	3	0.0610848	0	0.05	1	2	46.7866	0.00022826	2.91999	Yes	692	0.019116	Yes	Yes	3.64157
Q9C0C9	(E3-independent) E2 ubiquitin-conjugating enzyme	1	11687.3	11288.6	12371.3	68771	62028.6	61405.5	2.54516	2.3963	2.38173	2.44106	0.0904469	3	0.0522196	0	0.05	1	2	46.7462	0.000228655	2.91999	Yes	693	0.0191436	Yes	Yes	3.64082
Q8N442	Translation factor GUF1, mitochondrial	2	4152.44	4998.48	4627.71	35465.1	40469.4	40913.2	2.94893	3.13936	3.1551	3.08113	0.114759	3	0.0662561	0	0.05	1	2	46.5034	0.000231047	2.91999	Yes	694	0.0191713	Yes	Yes	3.6363
A1X283	SH3 and PX domain-containing protein 2B (Adapter protein HOFI) (Factor for adipocyte differentiation 49) (Tyrosine kinase substrate with four SH3 domains)	3	22952.5	22952.5	22952.5	460138	406061	507910	4.32534	4.14497	4.46785	4.31272	0.161808	3	0.09342	0	0.05	1	2	46.1649	0.000234445	2.91999	Yes	695	0.0191989	Yes	Yes	3.62996
Q9NZM5	Ribosome biogenesis protein NOP53 (Glioma tumor suppressor candidate region gene 2 protein) (Protein interacting with carboxyl terminus 1) (PICT-1) (p60)	7	81978.5	35586.5	105430	3.52159e+06	4.00475e+06	4.751e+06	5.5661	5.75159	5.99811	5.77193	0.216719	3	0.125123	0	0.05	1	2	46.1302	0.000234798	2.91999	Yes	696	0.0192265	Yes	Yes	3.62931
P52732	Kinesin-like protein KIF11 (Kinesin-like protein 1) (Kinesin-like spindle protein HKSP) (Kinesin-related motor protein Eg5) (Thyroid receptor-interacting protein 5) (TR-interacting protein 5) (TRIP-5)	4	19709.6	14985.8	25189	2.28701e+06	1.6244e+06	1.88766e+06	6.8401	6.34654	6.56323	6.58329	0.24739	3	0.142831	0	0.05	1	2	46.0916	0.00023519	2.91999	Yes	697	0.0192541	Yes	Yes	3.62858
O75521	Enoyl-CoA delta isomerase 2	11	972831	958462	938223	1.63353e+07	1.32973e+07	1.49167e+07	4.09407	3.79721	3.96302	3.95143	0.14877	3	0.0858922	0	0.05	1	2	46.0046	0.00023608	2.91999	Yes	698	0.0192818	Yes	Yes	3.62694
O60231	Pre-mRNA-splicing factor ATP-dependent RNA helicase DHX16	4	21657.3	21856.5	16958.9	198900	224820	237028	3.30265	3.47938	3.55566	3.4459	0.129787	3	0.0749325	0	0.05	1	2	45.9867	0.000236264	2.91999	Yes	699	0.0193094	Yes	Yes	3.6266
Q9Y305	Acyl-coenzyme A thioesterase 9, mitochondrial (Acyl-CoA thioesterase 9)	1	27323.9	23759.3	26678.7	91821.9	83951.8	86382.8	1.82474	1.69546	1.73664	1.75228	0.0660413	3	0.038129	0	0.05	1	2	45.9566	0.000236573	2.91999	Yes	700	0.019337	Yes	Yes	3.62603
A6NHR9	Structural maintenance of chromosomes flexible hinge domain-containing protein 1 (SMC hinge domain-containing protein 1)	2	6549.14	4430.31	5048.91	37577.3	34814.9	40332	2.8142	2.70404	2.91626	2.8115	0.106138	3	0.0612785	0	0.05	1	2	45.8807	0.000237357	2.91999	Yes	701	0.0193646	Yes	Yes	3.6246
Q9H0Z9	RNA-binding protein 38 (CLL-associated antigen KW-5) (HSRNASEB) (RNA-binding motif protein 38) (RNA-binding region-containing protein 1) (ssDNA-binding protein SEB4)	5	668629	596430	734175	2.89921e+06	2.61598e+06	2.68305e+06	2.12117	1.97287	2.00939	2.03448	0.0772706	3	0.0446122	0	0.05	1	2	45.6036	0.000240247	2.91999	Yes	702	0.0193923	Yes	Yes	3.61934
Q86UY6	N-alpha-acetyltransferase 40	1	2184.45	2184.45	2184.45	85259.9	65164.5	74579.2	5.28652	4.89874	5.09343	5.0929	0.193891	3	0.111943	0	0.05	1	2	45.4954	0.00024139	2.91999	Yes	703	0.0194199	Yes	Yes	3.61728
Q9BT17	Mitochondrial ribosome-associated GTPase 1 (GTP-binding protein 7) (Mitochondrial GTPase 1)	3	65425.2	73972.3	57151.7	361808	413129	396624	2.4653	2.65666	2.59784	2.57327	0.0980215	3	0.0565927	0	0.05	1	2	45.4699	0.000241661	2.91999	Yes	704	0.0194475	Yes	Yes	3.61679
Q86U42	Polyadenylate-binding protein 2 (PABP-2) (Poly(A)-binding protein 2) (Nuclear poly(A)-binding protein 1) (Poly(A)-binding protein II) (PABII) (Polyadenylate-binding nuclear protein 1)	3	55373.6	52082.4	66164	3.97493e+06	2.96662e+06	3.14999e+06	6.10189	5.67978	5.76631	5.84932	0.222964	3	0.128728	0	0.05	1	2	45.4393	0.000241987	2.91999	Yes	705	0.0194751	Yes	Yes	3.61621
O94964	Protein SOGA1 (SOGA family member 1) (Suppressor of glucose by autophagy) (Suppressor of glucose, autophagy-associated protein 1) [Cleaved into: N-terminal form; C-terminal 80 kDa form (80-kDa SOGA fragment)]	2	9595.29	2151.9	3986.78	81838.2	68294.2	69340.5	3.96385	3.70284	3.72478	3.79716	0.144779	3	0.083588	0	0.05	1	2	45.4271	0.000242117	2.91999	Yes	706	0.0195028	Yes	Yes	3.61598
P62244	40S ribosomal protein S15a (Small ribosomal subunit protein uS8)	9	1.12829e+06	709951	1.02882e+06	8.20999e+06	9.65272e+06	9.35261e+06	3.10277	3.33632	3.29076	3.24328	0.123803	3	0.0714777	0	0.05	1	2	45.3748	0.000242675	2.91999	Yes	707	0.0195304	Yes	Yes	3.61497
P20810	Calpastatin (Calpain inhibitor) (Sperm BS-17 component)	2	26758.1	18846	20644.2	268729	236050	284004	3.60516	3.4181	3.68492	3.56939	0.136957	3	0.0790719	0	0.05	1	2	45.1411	0.000245192	2.91999	Yes	708	0.019558	Yes	Yes	3.61049
Q9Y399	28S ribosomal protein S2, mitochondrial (MRP-S2) (S2mt) (Mitochondrial small ribosomal subunit protein uS2m)	3	317569	227187	282069	987381	898912	954688	1.84099	1.70556	1.79241	1.77965	0.0686089	3	0.0396114	0	0.05	1	2	44.9278	0.000247524	2.91999	Yes	709	0.0195856	Yes	Yes	3.60638
P30048	Thioredoxin-dependent peroxide reductase, mitochondrial	4	246835	291320	265815	9.19016e+06	1.09682e+07	1.21957e+07	5.09984	5.355	5.50805	5.32096	0.206222	3	0.119062	0	0.05	1	2	44.6906	0.000250156	2.91999	Yes	710	0.0196133	Yes	Yes	3.60179
Q13242	Serine/arginine-rich splicing factor 9 (Pre-mRNA-splicing factor SRp30C) (Splicing factor, arginine/serine-rich 9)	13	233804	130518	307161	1.05788e+07	1.40324e+07	1.37136e+07	5.56265	5.97024	5.93707	5.82332	0.226356	3	0.130687	0	0.05	1	2	44.5593	0.000251632	2.91999	Yes	711	0.0196409	Yes	Yes	3.59923
Q9Y285	Phenylalanine--tRNA ligase alpha subunit	12	160431	109483	100821	2.49752e+06	3.16657e+06	2.9628e+06	4.337	4.67943	4.58347	4.5333	0.176641	3	0.101984	0	0.05	1	2	44.4513	0.000252856	2.91999	Yes	712	0.0196685	Yes	Yes	3.59713
Q8NI27	THO complex subunit 2 (Tho2) (hTREX120)	6	196878	133122	141193	428551	397535	411162	1.44811	1.33973	1.38836	1.39207	0.0542879	3	0.0313432	0	0.05	1	2	44.4137	0.000253283	2.91999	Yes	713	0.0196961	Yes	Yes	3.59639
Q6GQQ9	OTU domain-containing protein 7B	1	2790.37	2814.72	2839.08	15485.2	15333.4	13769.8	2.45983	2.44561	2.29044	2.39863	0.0939593	3	0.0542474	0	0.05	1	2	44.2164	0.000255546	2.91999	Yes	714	0.0197238	Yes	Yes	3.59253
Q14847	LIM and SH3 domain protein 1 (LASP-1) (Metastatic lymph node gene 50 protein) (MLN 50)	2	17121.9	17121.9	17121.9	360301	387913	307744	4.39529	4.50182	4.16782	4.35498	0.170611	3	0.0985022	0	0.05	1	2	44.212	0.000255598	2.91999	Yes	715	0.0197514	Yes	Yes	3.59244
Q9H4K7	Mitochondrial ribosome-associated GTPase 2 (GTP-binding protein 5) (Protein obg homolog 1) (ObgH1)	1	40645.5	31266.8	35218.9	235976	205043	216032	2.72422	2.52151	2.59683	2.61419	0.102465	3	0.059158	0	0.05	1	2	44.1899	0.000255853	2.91999	Yes	716	0.019779	Yes	Yes	3.59201
P39748	Flap endonuclease 1 (FEN-1)	1	12500.9	12078.4	12688	76701.1	72650.2	66875.3	2.6263	2.54802	2.42853	2.53429	0.0996005	3	0.0575044	0	0.05	1	2	44.0712	0.000257232	2.91999	Yes	717	0.0198066	Yes	Yes	3.58967
Q9BSJ2	Gamma-tubulin complex component 2 (GCP-2) (hGCP2) (Gamma-ring complex protein 103 kDa) (h103p) (hGrip103) (Spindle pole body protein Spc97 homolog) (hSpc97)	1	5780.1	5663.27	9398.25	35970.1	35635.7	32110	2.37229	2.35882	2.20852	2.31321	0.0909171	3	0.052491	0	0.05	1	2	44.0687	0.000257261	2.91999	Yes	718	0.0198343	Yes	Yes	3.58963
Q969Z0	FAST kinase domain-containing protein 4 (Cell cycle progression restoration protein 2) (Cell cycle progression protein 2) (Protein TBRG4) (Transforming growth factor beta regulator 4)	16	1.29444e+06	1.22394e+06	1.29525e+06	1.09281e+07	9.38503e+06	9.65159e+06	3.10377	2.88416	2.92456	2.97083	0.11689	3	0.0674865	0	0.05	1	2	44.0212	0.000257817	2.91999	Yes	719	0.0198619	Yes	Yes	3.58869
O00178	GTP-binding protein 1 (G-protein 1) (GP-1) (GP1)	3	29007.1	25128	27067.6	228964	194888	209133	3.08048	2.84801	2.94978	2.95942	0.116537	3	0.0672829	0	0.05	1	2	43.9848	0.000258243	2.91999	Yes	720	0.0198895	Yes	Yes	3.58797
Q12789	General transcription factor 3C polypeptide 1 (TF3C-alpha) (TFIIIC box B-binding subunit) (Transcription factor IIIC 220 kDa subunit) (TFIIIC 220 kDa subunit) (TFIIIC220) (Transcription factor IIIC subunit alpha)	5	13073.5	8964.95	15296.7	103742	88563.2	98687.3	3.05936	2.83114	2.98729	2.95926	0.116665	3	0.0673564	0	0.05	1	2	43.9344	0.000258835	2.91999	Yes	721	0.0199171	Yes	Yes	3.58698
Q9BVP2	Guanine nucleotide-binding protein-like 3 (E2-induced gene 3 protein) (Novel nucleolar protein 47) (NNP47) (Nucleolar GTP-binding protein 3) (Nucleostemin)	22	4.42287e+06	1.91863e+06	2.67516e+06	1.44687e+07	1.64182e+07	1.58154e+07	2.26723	2.44959	2.39563	2.37082	0.0936791	3	0.0540856	0	0.05	1	2	43.8345	0.000260015	2.91999	Yes	722	0.0199448	Yes	Yes	3.585
P49748	Very long-chain specific acyl-CoA dehydrogenase, mitochondrial (VLCAD)	21	2.56848e+06	3.21343e+06	3.52564e+06	1.02772e+07	1.0405e+07	1.12436e+07	1.72794	1.74576	1.85759	1.7771	0.0702769	3	0.0405744	0	0.05	1	2	43.7985	0.000260442	2.91999	Yes	723	0.0199724	Yes	Yes	3.58429
Q9Y2A7	Nck-associated protein 1 (NAP 1) (Membrane-associated protein HEM-2) (p125Nap1)	2	9616.7	14449.8	23396	225170	278148	239246	3.83112	4.13596	3.9186	3.96189	0.156962	3	0.0906218	0	0.05	1	2	43.719	0.00026139	2.91999	Yes	724	0.02	Yes	Yes	3.58271
Q8WUD1	Ras-related protein Rab-2B	1	19038.2	6443.15	10002.4	27135.1	25756.5	27337.2	1.19796	1.12274	1.20867	1.17646	0.0468282	3	0.0270363	0	0.05	1	2	43.514	0.000263857	2.91999	Yes	725	0.0200276	Yes	Yes	3.57863
P49411	Elongation factor Tu, mitochondrial (EF-Tu) (P43)	22	1.05303e+07	1.19404e+07	1.15363e+07	3.43183e+07	3.75735e+07	3.64839e+07	1.59811	1.72885	1.68639	1.67112	0.0666925	3	0.038505	0	0.05	1	2	43.4001	0.000265243	2.91999	Yes	726	0.0200552	Yes	Yes	3.57636
O95363	Phenylalanine--tRNA ligase, mitochondrial	2	40099.1	56241.3	66108.5	337534	309063	293878	2.64001	2.51288	2.44019	2.53103	0.101136	3	0.058391	0	0.05	1	2	43.3462	0.000265902	2.91999	Yes	727	0.0200829	Yes	Yes	3.57528
Q9NVV4	Poly(A) RNA polymerase, mitochondrial (PAP)	7	306595	224485	262185	2.3704e+06	2.08753e+06	2.46309e+06	3.16422	2.98089	3.21956	3.12155	0.124926	3	0.0721258	0	0.05	1	2	43.2793	0.000266724	2.91999	Yes	728	0.0201105	Yes	Yes	3.57394
O15020	Spectrin beta chain, non-erythrocytic 2 (Beta-III spectrin) (Spinocerebellar ataxia 5 protein)	1	8511.83	5844.97	7841.92	26108.3	23724.6	24545.4	1.819	1.68087	1.72994	1.74327	0.0700203	3	0.0404263	0	0.05	1	2	43.1222	0.00026867	2.91999	Yes	729	0.0201381	Yes	Yes	3.57078
Q27J81	Inverted formin-2 (HBEBP2-binding protein C)	2	48031.3	46827.5	62754.9	99796.6	103940	105032	0.925633	0.984321	0.999395	0.969783	0.0389711	3	0.0224999	0	0.05	1	2	43.1016	0.000268926	2.91999	Yes	730	0.0201657	Yes	Yes	3.57037
P26440	Isovaleryl-CoA dehydrogenase, mitochondrial (IVD)	4	224563	308846	333637	990577	913583	996687	1.77712	1.66039	1.786	1.74117	0.0700973	3	0.0404707	0	0.05	1	2	43.023	0.000269909	2.91999	Yes	731	0.0201934	Yes	Yes	3.56878
P25391	Laminin subunit alpha-1 (Laminin A chain) (Laminin-1 subunit alpha) (Laminin-3 subunit alpha) (S-laminin subunit alpha) (S-LAM alpha)	4	141550	115584	126758	379913	385861	355716	1.56993	1.59234	1.47499	1.54575	0.0622998	3	0.0359688	0	0.05	1	2	42.9747	0.000270515	2.91999	Yes	732	0.020221	Yes	Yes	3.56781
Q9NP92	39S ribosomal protein S30, mitochondrial (MRP-S30) (S30mt) (Mitochondrial large ribosomal subunit protein mL65) (Mitochondrial large ribosomal subunit protein mS30) (Programmed cell death protein 9)	5	134529	116428	138668	1.38054e+06	1.14964e+06	1.27691e+06	3.41003	3.14599	3.29746	3.2845	0.132499	3	0.0764982	0	0.05	1	2	42.9356	0.000271007	2.91999	Yes	733	0.0202486	Yes	Yes	3.56702
Q92979	Ribosomal RNA small subunit methyltransferase NEP1	5	56260.5	24032.6	80002.2	1.36607e+06	1.73855e+06	1.72617e+06	4.67619	5.02405	5.01374	4.90466	0.197926	3	0.114273	0	0.05	1	2	42.9207	0.000271196	2.91999	Yes	734	0.0202762	Yes	Yes	3.56672
Q96SI9	Spermatid perinuclear RNA-binding protein	15	92158.6	63924.8	394342	3.48189e+06	4.38206e+06	4.24578e+06	4.24621	4.57795	4.53237	4.45218	0.179822	3	0.10382	0	0.05	1	2	42.8835	0.000271666	2.91999	Yes	735	0.0203039	Yes	Yes	3.56597
Q8WVV9	Heterogeneous nuclear ribonucleoprotein L-like (hnRNPLL) (Stromal RNA-regulating factor)	14	145436	215880	251991	3.38466e+06	4.21039e+06	4.0959e+06	4.04929	4.36423	4.32446	4.246	0.171507	3	0.0990196	0	0.05	1	2	42.8803	0.000271706	2.91999	Yes	736	0.0203315	Yes	Yes	3.5659
P46779	60S ribosomal protein L28 (Large ribosomal subunit protein eL28)	5	75384.2	264280	116452	1.59438e+06	1.90637e+06	1.62857e+06	3.39048	3.64831	3.42109	3.48663	0.140858	3	0.0813244	0	0.05	1	2	42.8731	0.000271798	2.91999	Yes	737	0.0203591	Yes	Yes	3.56575
P43307	Translocon-associated protein subunit alpha (TRAP-alpha) (Signal sequence receptor subunit alpha) (SSR-alpha)	2	81099.5	39242.2	51527.9	674138	827867	772037	3.55669	3.85305	3.75232	3.72069	0.150688	3	0.0869999	0	0.05	1	2	42.7665	0.000273153	2.91999	Yes	738	0.0203867	Yes	Yes	3.56359
P57678	Gem-associated protein 4 (Gemin-4) (Component of gems 4) (p97)	2	133523	79719.9	121650	382232	360850	347633	1.77571	1.69266	1.63883	1.7024	0.0689588	3	0.0398134	0	0.05	1	2	42.7594	0.000273244	2.91999	Yes	739	0.0204144	Yes	Yes	3.56345
O94913	Pre-mRNA cleavage complex 2 protein Pcf11 (Pre-mRNA cleavage complex II protein Pcf11)	2	4893.72	4117.66	3112.05	66546.6	53601.3	58495.7	4.04153	3.72943	3.8555	3.87549	0.157006	3	0.0906476	0	0.05	1	2	42.7533	0.000273322	2.91999	Yes	740	0.020442	Yes	Yes	3.56333
Q14146	Unhealthy ribosome biogenesis protein 2 homolog	3	4145.52	14225.4	21206.3	164849	198772	198347	3.64336	3.91333	3.91025	3.82232	0.154986	3	0.0894811	0	0.05	1	2	42.7165	0.000273793	2.91999	Yes	741	0.0204696	Yes	Yes	3.56258
Q8IVS2	Malonyl-CoA-acyl carrier protein transacylase, mitochondrial (MCT)	7	323606	127607	233243	1.88064e+06	1.63518e+06	1.62851e+06	3.04316	2.84138	2.83549	2.90667	0.118235	3	0.0682628	0	0.05	1	2	42.5806	0.000275542	2.91999	Yes	742	0.0204972	Yes	Yes	3.55981
P42771	Cyclin-dependent kinase inhibitor 2A (Cyclin-dependent kinase 4 inhibitor A) (CDK4I) (Multiple tumor suppressor 1) (MTS-1) (p16-INK4a) (p16-INK4) (p16INK4A)	3	18644	14279.8	23008.2	376529	485957	426375	4.33598	4.70405	4.51534	4.51846	0.184053	3	0.106263	0	0.05	1	2	42.5215	0.000276308	2.91999	Yes	743	0.0205249	Yes	Yes	3.55861
Q9BWF3	RNA-binding protein 4 (Lark homolog) (hLark) (RNA-binding motif protein 4) (RNA-binding motif protein 4a)	17	2.97422e+06	845178	847266	1.46681e+07	1.25624e+07	1.26588e+07	3.23719	3.01361	3.02464	3.09181	0.126019	3	0.0727573	0	0.05	1	2	42.4949	0.000276654	2.91999	Yes	744	0.0205525	Yes	Yes	3.55806
Q9UK61	Protein TASOR (CTCL tumor antigen se89-1) (Retinoblastoma-associated protein RAP140) (Transgene activation suppressor protein)	3	12707.6	12303	11898.4	94208.2	108032	110764	2.93685	3.13438	3.17041	3.08055	0.125745	3	0.0725989	0	0.05	1	2	42.4324	0.000277468	2.91999	Yes	745	0.0205801	Yes	Yes	3.55679
P00367	Glutamate dehydrogenase 1, mitochondrial (GDH 1)	4	83405.9	106708	154789	546532	526800	484467	2.24908	2.19603	2.07517	2.17343	0.0891295	3	0.051459	0	0.05	1	2	42.2361	0.000280051	2.91999	Yes	746	0.0206077	Yes	Yes	3.55276
P42766	60S ribosomal protein L35 (Large ribosomal subunit protein uL29)	3	26674.8	118318	30889.8	2.71934e+06	3.77622e+06	3.25607e+06	5.53553	6.00922	5.79541	5.78005	0.237217	3	0.136957	0	0.05	1	2	42.2033	0.000280487	2.91999	Yes	747	0.0206354	Yes	Yes	3.55209
P43155	Carnitine O-acetyltransferase (Carnitine acetylase)	1	11301.5	10868.6	14385	47678.7	43359.8	47671.8	1.96823	1.83125	1.96802	1.9225	0.0790295	3	0.0456277	0	0.05	1	2	42.1345	0.000281402	2.91999	Yes	748	0.020663	Yes	Yes	3.55067
P23396	40S ribosomal protein S3	29	4.2729e+06	4.903e+06	5.0179e+06	1.46164e+08	1.92673e+08	1.84308e+08	4.94922	5.34778	5.28375	5.19358	0.214036	3	0.123574	0	0.05	1	2	42.0282	0.000282827	2.91999	Yes	749	0.0206906	Yes	Yes	3.54848
Q9BQE5	Apolipoprotein L2 (Apolipoprotein L-II) (ApoL-II)	1	3288.66	3288.66	3288.66	17627.9	15621.4	17495	2.42229	2.24796	2.41137	2.36054	0.0976536	3	0.0563803	0	0.05	1	2	41.8681	0.000284991	2.91999	Yes	750	0.0207182	Yes	Yes	3.54517
O43395	U4/U6 small nuclear ribonucleoprotein Prp3 (Pre-mRNA-splicing factor 3) (hPrp3) (U4/U6 snRNP 90 kDa protein)	7	28266.5	19208.7	57482.1	1.20612e+06	1.00542e+06	915372	5.10746	4.84489	4.70952	4.88729	0.202329	3	0.116815	0	0.05	1	2	41.8379	0.000285403	2.91999	Yes	751	0.0207459	Yes	Yes	3.54454
O95232	Luc7-like protein 3 (Cisplatin resistance-associated-overexpressed protein) (Luc7A) (Okadaic acid-inducible phosphoprotein OA48-18) (cAMP regulatory element-associated protein 1) (CRE-associated protein 1) (CREAP-1)	3	111067	70679.6	93158.7	437980	396851	447099	2.25689	2.11463	2.28662	2.21938	0.0919302	3	0.0530759	0	0.05	1	2	41.8152	0.000285712	2.91999	Yes	752	0.0207735	Yes	Yes	3.54407
P40939	Trifunctional enzyme subunit alpha, mitochondrial (78 kDa gastrin-binding protein) (Monolysocardiolipin acyltransferase)	34	6.19101e+06	6.27997e+06	6.719e+06	1.68621e+07	1.76704e+07	1.83361e+07	1.39839	1.46594	1.5193	1.46121	0.0605904	3	0.0349819	0	0.05	1	2	41.7705	0.000286324	2.91999	Yes	753	0.0208011	Yes	Yes	3.54314
P50750	Cyclin-dependent kinase 9	8	44218.9	17126	37703	1.79173e+06	2.4493e+06	2.40841e+06	5.76205	6.21307	6.18878	6.05463	0.253675	3	0.146459	0	0.05	1	2	41.3401	0.000292312	2.91999	Yes	754	0.0208287	Yes	Yes	3.53415
Q9Y4W6	AFG3-like protein 2	3	35805.2	110093	129497	499313	525515	457087	2.4434	2.51719	2.31592	2.4255	0.101819	3	0.058785	0	0.05	1	2	41.2606	0.000293438	2.91999	Yes	755	0.0208564	Yes	Yes	3.53248
Q96I59	Probable asparagine--tRNA ligase, mitochondrial	3	123214	86393.7	115753	451635	462810	508013	2.05808	2.09334	2.22778	2.1264	0.0895546	3	0.0517044	0	0.05	1	2	41.1261	0.000295358	2.91999	Yes	756	0.020884	Yes	Yes	3.52965
P11388	DNA topoisomerase 2-alpha	10	664858	477126	435534	2.09565e+06	1.97051e+06	1.87463e+06	1.9947	1.90587	1.83391	1.9115	0.080543	3	0.0465015	0	0.05	1	2	41.1061	0.000295646	2.91999	Yes	757	0.0209116	Yes	Yes	3.52923
Q6IQ49	Replication stress response regulator SDE2	2	17272.9	21182	18437.2	1.16896e+06	899539	859227	5.94582	5.56785	5.5017	5.67179	0.239609	3	0.138339	0	0.05	1	2	40.9993	0.000297186	2.91999	Yes	758	0.0209392	Yes	Yes	3.52697
Q9UPP1	Histone lysine demethylase PHF8	1	5345.81	4034.15	4689.98	21041.8	22032.1	19447.9	2.1656	2.23195	2.05196	2.14984	0.0910266	3	0.0525542	0	0.05	1	2	40.907	0.000298528	2.91999	Yes	759	0.0209669	Yes	Yes	3.52501
Q6UB35	Monofunctional C1-tetrahydrofolate synthase, mitochondrial	19	1.75581e+06	1.86927e+06	1.7131e+06	5.27469e+06	5.76843e+06	5.69581e+06	1.5677	1.69679	1.67851	1.64767	0.0698552	3	0.0403309	0	0.05	1	2	40.8538	0.000299306	2.91999	Yes	760	0.0209945	Yes	Yes	3.52388
P08670	Vimentin	10	1.09256e+06	873437	927342	2.91772e+06	3.07965e+06	2.80349e+06	1.59707	1.67499	1.53945	1.60384	0.0680239	3	0.0392736	0	0.05	1	2	40.8375	0.000299545	2.91999	Yes	761	0.0210221	Yes	Yes	3.52354
P60228	Eukaryotic translation initiation factor 3 subunit E (eIF3e) (Eukaryotic translation initiation factor 3 subunit 6) (Viral integration site protein INT-6 homolog) (eIF-3 p48)	13	511686	435250	557040	2.84939e+06	3.0116e+06	3.31561e+06	2.50684	2.58671	2.72546	2.60633	0.110623	3	0.0638685	0	0.05	1	2	40.8078	0.00029998	2.91999	Yes	762	0.0210497	Yes	Yes	3.52291
Q86Y79	Probable peptidyl-tRNA hydrolase (PTH)	1	17524.2	13255.9	11621.9	102276	119199	119332	2.85522	3.07613	3.07774	3.00303	0.128008	3	0.0739052	0	0.05	1	2	40.6336	0.000302556	2.91999	Yes	763	0.0210773	Yes	Yes	3.51919
Q9BQ69	ADP-ribose glycohydrolase MACROD1 (MACRO domain-containing protein 1) (O-acetyl-ADP-ribose deacetylase MACROD1)	1	86419.5	122753	114137	332760	367862	353402	1.62652	1.77121	1.71335	1.7037	0.0728245	3	0.0420452	0	0.05	1	2	40.5206	0.000304244	2.91999	Yes	764	0.021105	Yes	Yes	3.51678
Q8ND04	Nonsense-mediated mRNA decay factor SMG8 (Amplified in breast cancer gene 2 protein) (Protein smg-8 homolog)	1	3036.01	4772.26	4157.39	50759.6	56332.7	45309.3	3.66974	3.82004	3.50587	3.66522	0.157131	3	0.0907199	0	0.05	1	2	40.4015	0.000306039	2.91999	Yes	765	0.0211326	Yes	Yes	3.51422
P62495	Eukaryotic peptide chain release factor subunit 1 (Eukaryotic release factor 1) (eRF1) (Protein Cl1) (TB3-1)	7	551506	456149	661318	3.68119e+06	4.0986e+06	3.49004e+06	2.72617	2.88113	2.64924	2.75218	0.118112	3	0.0681919	0	0.05	1	2	40.3594	0.000306677	2.91999	Yes	766	0.0211602	Yes	Yes	3.51332
Q13601	KRR1 small subunit processome component homolog (HIV-1 Rev-binding protein 2) (KRR-R motif-containing protein 1) (Rev-interacting protein 1) (Rip-1)	8	503070	405694	308318	3.44174e+06	4.16825e+06	3.85156e+06	3.08467	3.36098	3.24698	3.23088	0.138855	3	0.0801678	0	0.05	1	2	40.3014	0.000307559	2.91999	Yes	767	0.0211878	Yes	Yes	3.51207
Q01130	Serine/arginine-rich splicing factor 2 (Protein PR264) (Splicing component, 35 kDa) (Splicing factor SC35) (SC-35) (Splicing factor, arginine/serine-rich 2)	4	1579.64	29807.1	42225.5	2.25834e+06	2.91392e+06	3.37894e+06	6.52413	6.89183	7.10544	6.84047	0.294037	3	0.169763	0	0.05	1	2	40.2943	0.000307667	2.91999	Yes	768	0.0212155	Yes	Yes	3.51192
P33981	Dual specificity protein kinase TTK	4	30439.5	33603.9	42596.1	224957	201922	194373	2.66187	2.50602	2.45105	2.53964	0.109361	3	0.0631398	0	0.05	1	2	40.2225	0.000308765	2.91999	Yes	769	0.0212431	Yes	Yes	3.51037
Q86X76	Deaminated glutathione amidase (dGSH amidase)	1	4299.37	4858.92	3739.82	22865	20373.9	23154.1	2.41094	2.24453	2.42907	2.36151	0.101719	3	0.0587274	0	0.05	1	2	40.2114	0.000308936	2.91999	Yes	770	0.0212707	Yes	Yes	3.51013
Q9NPI6	mRNA-decapping enzyme 1A	1	2982.96	2644.34	2305.72	22519.1	22722.9	26655.7	3.09017	3.10317	3.33346	3.1756	0.136869	3	0.0790215	0	0.05	1	2	40.1865	0.000309318	2.91999	Yes	771	0.0212983	Yes	Yes	3.50959
Q8IVF2	Protein AHNAK2	2	7178.98	6294.57	9059.32	81985.3	93978.7	101526	3.4483	3.64527	3.75671	3.61676	0.15617	3	0.0901648	0	0.05	1	2	40.1128	0.000310456	2.91999	Yes	772	0.021326	Yes	Yes	3.508
Q9NVP1	ATP-dependent RNA helicase DDX18	18	858478	1.59185e+06	161103	6.90412e+06	8.20774e+06	8.02703e+06	2.98758	3.23711	3.20499	3.14322	0.135746	3	0.0783728	0	0.05	1	2	40.1061	0.00031056	2.91999	Yes	773	0.0213536	Yes	Yes	3.50785
Q8N4Q0	Prostaglandin reductase 3 (PRG-3)	3	10576.3	18880.9	18416.7	92059.3	92192	105395	2.52829	2.53036	2.72345	2.59403	0.112084	3	0.0647118	0	0.05	1	2	40.0859	0.000310871	2.91999	Yes	774	0.0213812	Yes	Yes	3.50742
Q13595	Transformer-2 protein homolog alpha (TRA-2 alpha) (TRA2-alpha) (Transformer-2 protein homolog A)	9	48266.5	111747	100242	5.93206e+06	8.60105e+06	7.76958e+06	6.09549	6.63148	6.4848	6.40392	0.276992	3	0.159921	0	0.05	1	2	40.0442	0.000311519	2.91999	Yes	775	0.0214088	Yes	Yes	3.50652
Q14147	Probable ATP-dependent RNA helicase DHX34	2	1352.05	1352.05	1352.05	16003.5	19846.4	18870.4	3.56517	3.87566	3.8029	3.74791	0.162384	3	0.0937527	0	0.05	1	2	39.9765	0.000312573	2.91999	Yes	776	0.0214365	Yes	Yes	3.50505
P84103	Serine/arginine-rich splicing factor 3 (Pre-mRNA-splicing factor SRP20) (Splicing factor, arginine/serine-rich 3)	10	8.8296e+06	7.4775e+06	7.67142e+06	9.67194e+07	7.87139e+07	8.56962e+07	3.59703	3.29984	3.42245	3.43977	0.149349	3	0.0862267	0	0.05	1	2	39.8922	0.000313896	2.91999	Yes	777	0.0214641	Yes	Yes	3.50321
Q8IXJ9	Polycomb group protein ASXL1 (Additional sex combs-like protein 1)	1	2644.49	2644.49	2644.49	83079.4	84627.9	65091.5	4.97343	5.00007	4.62141	4.86497	0.211351	3	0.122024	0	0.05	1	2	39.8691	0.000314259	2.91999	Yes	778	0.0214917	Yes	Yes	3.50271
O00622	CCN family member 1 (Cellular communication network factor 1) (Cysteine-rich angiogenic inducer 61) (Insulin-like growth factor-binding protein 10) (IBP-10) (IGF-binding protein 10) (IGFBP-10) (Protein CYR61) (Protein GIG1)	1	3573.72	2737.36	4410.07	19596	20508.7	22762.6	2.45506	2.52074	2.67117	2.54899	0.110788	3	0.0639637	0	0.05	1	2	39.8505	0.000314552	2.91999	Yes	779	0.0215193	Yes	Yes	3.50231
P62701	40S ribosomal protein S4, X isoform (SCR10) (Single copy abundant mRNA protein) (Small ribosomal subunit protein eS4)	12	891881	463901	946208	5.16305e+06	6.08615e+06	5.90672e+06	2.7503	2.98761	2.94444	2.89412	0.126403	3	0.0729789	0	0.05	1	2	39.6569	0.000317628	2.91999	Yes	780	0.021547	Yes	Yes	3.49808
Q5PRF9	Protein Smaug homolog 2 (Smaug 2) (hSmaug2) (Sterile alpha motif domain-containing protein 4B) (SAM domain-containing protein 4B)	2	2390.27	2390.27	2390.27	83112.1	111960	108302	5.11981	5.54967	5.50174	5.3904	0.235563	3	0.136003	0	0.05	1	2	39.6346	0.000317986	2.91999	Yes	781	0.0215746	Yes	Yes	3.49759
Q09666	Neuroblast differentiation-associated protein AHNAK (Desmoyokin)	66	1.65083e+06	1.31131e+06	1.7023e+06	1.78418e+07	1.7186e+07	2.10793e+07	3.52045	3.46642	3.76101	3.58263	0.156829	3	0.0905455	0	0.05	1	2	39.5672	0.000319068	2.91999	Yes	782	0.0216022	Yes	Yes	3.49612
Q96Q15	Serine/threonine-protein kinase SMG1 (SMG-1) (hSMG-1)	5	8725.3	17324.7	26309.5	122407	136627	115317	2.81013	2.96868	2.72405	2.83428	0.124093	3	0.0716452	0	0.05	1	2	39.56	0.000319184	2.91999	Yes	783	0.0216298	Yes	Yes	3.49596
Q16513	Serine/threonine-protein kinase N2	4	151908	109770	153514	755285	654776	703353	2.4482	2.24218	2.34543	2.34527	0.10301	3	0.0594728	0	0.05	1	2	39.4344	0.000321219	2.91999	Yes	784	0.0216575	Yes	Yes	3.4932
Q5GLZ8	Probable E3 ubiquitin-protein ligase HERC4	1	38358.3	30519.7	37560.5	67401.3	64626.2	68107.6	0.92579	0.865133	0.94083	0.910585	0.0400739	3	0.0231367	0	0.05	1	2	39.3568	0.000322486	2.91999	Yes	785	0.0216851	Yes	Yes	3.49149
Q969S9	Ribosome-releasing factor 2, mitochondrial (RRF2mt) (Elongation factor G 2, mitochondrial) (EF-G2mt) (mEF-G 2) (Elongation factor G2) (hEFG2)	4	245614	227111	287601	682682	712426	747812	1.42956	1.49109	1.56102	1.49389	0.0657762	3	0.0379759	0	0.05	1	2	39.3378	0.000322797	2.91999	Yes	786	0.0217127	Yes	Yes	3.49107
P46781	40S ribosomal protein S9 (Small ribosomal subunit protein uS4)	16	1.33858e+06	650827	796439	1.82438e+07	2.39505e+07	2.17385e+07	4.29619	4.68883	4.54903	4.51135	0.199017	3	0.114902	0	0.05	1	2	39.2625	0.000324035	2.91999	Yes	787	0.0217403	Yes	Yes	3.48941
Q5C9Z4	Nucleolar MIF4G domain-containing protein 1 (SGD1 homolog)	4	85523	181605	182474	505516	551168	562628	1.75407	1.87881	1.90849	1.84712	0.081942	3	0.0473092	0	0.05	1	2	39.0436	0.000327675	2.91999	Yes	788	0.021768	Yes	Yes	3.48456
Q9Y314	Nitric oxide synthase-interacting protein (E3 ubiquitin-protein ligase NOSIP)	4	54584	523487	518618	539387	559209	550482	0.561202	0.613267	0.590574	0.588348	0.0261039	3	0.0150711	0	0.05	1	2	39.0381	0.000327767	2.91999	Yes	789	0.0217956	Yes	Yes	3.48443
P63165	Small ubiquitin-related modifier 1 (SUMO-1) (GAP-modifying protein 1) (GMP1) (SMT3 homolog 3) (Sentrin) (Ubiquitin-homology domain protein PIC1) (Ubiquitin-like protein SMT3C) (Smt3C) (Ubiquitin-like protein UBL1)	1	46003.1	39963.8	26750.9	284334	257580	308210	2.91984	2.77727	3.03616	2.91109	0.129668	3	0.0748639	0	0.05	1	2	38.8851	0.000330349	2.91999	Yes	790	0.0218232	Yes	Yes	3.48103
Q96HC4	PDZ and LIM domain protein 5 (Enigma homolog) (Enigma-like PDZ and LIM domains protein)	2	15654.3	44335.2	19991.1	258951	215798	223879	3.27992	3.01692	3.06996	3.12227	0.139085	3	0.0803005	0	0.05	1	2	38.8823	0.000330396	2.91999	Yes	791	0.0218508	Yes	Yes	3.48096
Q96G21	U3 small nucleolar ribonucleoprotein protein IMP4 (U3 snoRNP protein IMP4) (Brix domain-containing protein 4)	3	113273	102694	43049.8	799871	902004	984480	3.21168	3.38505	3.51128	3.36934	0.150415	3	0.086842	0	0.05	1	2	38.7985	0.000331824	2.91999	Yes	792	0.0218785	Yes	Yes	3.47909
Q13206	Probable ATP-dependent RNA helicase DDX10	9	568820	273145	397590	1.8068e+06	2.0726e+06	1.96737e+06	2.12858	2.32658	2.25141	2.23552	0.0999507	3	0.0577066	0	0.05	1	2	38.7395	0.000332835	2.91999	Yes	793	0.0219061	Yes	Yes	3.47777
P52292	Importin subunit alpha-1 (Karyopherin subunit alpha-2) (RAG cohort protein 1) (SRP1-alpha)	9	1.41067e+06	1.39894e+06	1.65581e+06	5.64529e+06	6.36967e+06	6.1782e+06	1.92322	2.09739	2.05336	2.02465	0.0905629	3	0.0522865	0	0.05	1	2	38.7223	0.00033313	2.91999	Yes	794	0.0219337	Yes	Yes	3.47739
O43670	BUB3-interacting and GLEBS motif-containing protein ZNF207 (BuGZ) (hBuGZ) (Zinc finger protein 207)	2	8223.69	10735.4	13247.2	466401	356303	350131	5.44112	5.05265	5.02744	5.17374	0.231901	3	0.133888	0	0.05	1	2	38.6422	0.000334511	2.91999	Yes	795	0.0219613	Yes	Yes	3.47559
P15924	Desmoplakin (DP) (250/210 kDa paraneoplastic pemphigus antigen)	78	1.3704e+07	9.44794e+06	1.02349e+07	2.37824e+07	2.52866e+07	2.53418e+07	1.09558	1.18406	1.1872	1.15561	0.0520163	3	0.0300316	0	0.05	1	2	38.4799	0.000337337	2.91999	Yes	796	0.021989	Yes	Yes	3.47194
Q9NRX2	39S ribosomal protein L17, mitochondrial (L17mt) (MRP-L17) (LYST-interacting protein 2) (Mitochondrial large ribosomal subunit protein bL17m)	5	39405.4	86395.5	83055.3	1.01375e+06	1.24061e+06	992106	3.86408	4.15543	3.83295	3.95082	0.177882	3	0.1027	0	0.05	1	2	38.4695	0.000337517	2.91999	Yes	797	0.0220166	Yes	Yes	3.4717
O00267	Transcription elongation factor SPT5 (hSPT5) (DRB sensitivity-inducing factor 160 kDa subunit) (DSIF p160) (DRB sensitivity-inducing factor large subunit) (DSIF large subunit) (Tat-cotransactivator 1 protein) (Tat-CT1 protein)	13	476203	187821	416336	3.90908e+06	3.21801e+06	3.35e+06	3.44028	3.15962	3.21761	3.2725	0.148165	3	0.0855428	0	0.05	1	2	38.2557	0.000341297	2.91999	Yes	798	0.0220442	Yes	Yes	3.46687
Q15428	Splicing factor 3A subunit 2 (SF3a66) (Spliceosome-associated protein 62) (SAP 62)	2	78176.1	22516.4	51417.2	486672	598679	569020	3.2628	3.56163	3.48833	3.43759	0.155745	3	0.0899193	0	0.05	1	2	38.2297	0.000341761	2.91999	Yes	799	0.0220718	Yes	Yes	3.46628
Q16204	Coiled-coil domain-containing protein 6 (Papillary thyroid carcinoma-encoded protein) (Protein H4)	1	5937.18	3380.67	4004.22	21315	18656.8	20502.3	2.26301	2.07084	2.20693	2.18026	0.0988216	3	0.0570547	0	0.05	1	2	38.2136	0.00034205	2.91999	Yes	800	0.0220994	Yes	Yes	3.46591
Q9HBD1	Roquin-2	1	10021.3	10021.3	10021.3	137937	176982	155787	3.78287	4.14246	3.95844	3.96126	0.179814	3	0.103815	0	0.05	1	2	38.1567	0.000343068	2.91999	Yes	801	0.0221271	Yes	Yes	3.46462
P51398	28S ribosomal protein S29, mitochondrial (MRP-S29) (S29mt) (Death-associated protein 3) (DAP-3) (Ionizing radiation resistance conferring protein) (Mitochondrial small ribosomal subunit protein mS29)	6	272512	262915	272542	1.6072e+06	1.45082e+06	1.70076e+06	2.57714	2.42946	2.65877	2.55512	0.116227	3	0.0671037	0	0.05	1	2	38.0772	0.000344501	2.91999	Yes	802	0.0221547	Yes	Yes	3.46281
Q12965	Unconventional myosin-Ie (Myosin-Ic) (Unconventional myosin 1E)	2	52871.7	112225	135225	352869	390508	393276	1.81759	1.96381	1.974	1.91847	0.087509	3	0.0505234	0	0.05	1	2	37.9718	0.000346414	2.91999	Yes	803	0.0221823	Yes	Yes	3.4604
Q13435	Splicing factor 3B subunit 2 (Pre-mRNA-splicing factor SF3b 145 kDa subunit) (SF3b145) (Spliceosome-associated protein 145) (SAP 145)	9	447824	297983	344110	4.51019e+06	3.62789e+06	3.95555e+06	3.63393	3.31988	3.44462	3.46615	0.158131	3	0.0912969	0	0.05	1	2	37.9656	0.000346527	2.91999	Yes	804	0.0222099	Yes	Yes	3.46026
Q8IX12	Cell division cycle and apoptosis regulator protein 1 (Cell cycle and apoptosis regulatory protein 1) (CARP-1) (Death inducer with SAP domain)	2	105003	62307.3	63674.9	319959	284087	312378	2.05505	1.88349	2.02046	1.98633	0.0907266	3	0.052381	0	0.05	1	2	37.9209	0.000347345	2.91999	Yes	805	0.0222376	Yes	Yes	3.45924
P41250	Glycine--tRNA ligase	12	899921	977780	913904	2.07107e+06	2.20782e+06	2.22106e+06	1.15425	1.24649	1.25512	1.21862	0.0559137	3	0.0322818	0	0.05	1	2	37.7494	0.000350504	2.91999	Yes	806	0.0222652	Yes	Yes	3.45531
P31930	Cytochrome b-c1 complex subunit 1, mitochondrial (Complex III subunit 1) (Core protein I) (Ubiquinol-cytochrome-c reductase complex core protein 1)	3	176167	181753	259685	646728	696052	721055	1.65144	1.75747	1.80839	1.7391	0.0800718	3	0.0462295	0	0.05	1	2	37.6189	0.000352938	2.91999	Yes	807	0.0222928	Yes	Yes	3.4523
P08195	4F2 cell-surface antigen heavy chain (4F2hc) (4F2 heavy chain antigen) (Lymphocyte activation antigen 4F2 large subunit) (Solute carrier family 3 member 2) (CD antigen CD98)	8	949652	855997	864736	2.52165e+06	2.30208e+06	2.43751e+06	1.50228	1.37085	1.45332	1.44215	0.0664236	3	0.0383497	0	0.05	1	2	37.6053	0.000353192	2.91999	Yes	808	0.0223204	Yes	Yes	3.45199
Q9Y6K5	2'-5'-oligoadenylate synthase 3 ((2-5')oligo(A) synthase 3) (2-5A synthase 3)	7	169728	118051	157983	1.4162e+06	1.70848e+06	1.71692e+06	3.25264	3.52333	3.53044	3.43547	0.158375	3	0.0914378	0	0.05	1	2	37.5717	0.000353825	2.91999	Yes	809	0.0223481	Yes	Yes	3.45121
P52701	DNA mismatch repair protein Msh6 (hMSH6) (G/T mismatch-binding protein) (GTBP) (GTMBP) (MutS protein homolog 6) (MutS-alpha 160 kDa subunit) (p160)	2	22368	22200.7	24884.3	83404.5	92564.2	93251.3	1.84905	1.99938	2.01005	1.95283	0.0900307	3	0.0519792	0	0.05	1	2	37.5693	0.000353868	2.91999	Yes	810	0.0223757	Yes	Yes	3.45116
Q96H79	Zinc finger CCCH-type antiviral protein 1-like	1	47822.9	44944.5	42066.1	166168	162247	182346	1.88642	1.85198	2.02046	1.91962	0.0890126	3	0.0513914	0	0.05	1	2	37.353	0.000357976	2.91999	Yes	811	0.0224033	Yes	Yes	3.44615
P21266	Glutathione S-transferase Mu 3	6	423997	393709	421177	925937	933088	993546	1.16491	1.17601	1.26658	1.2025	0.0557736	3	0.0322009	0	0.05	1	2	37.3437	0.000358154	2.91999	Yes	812	0.0224309	Yes	Yes	3.44593
P00374	Dihydrofolate reductase	1	4590.2	2119.63	2398.94	18622.1	16023.1	16474.7	2.61665	2.39979	2.43989	2.48544	0.115388	3	0.0666193	0	0.05	1	2	37.3081	0.000358835	2.91999	Yes	813	0.0224586	Yes	Yes	3.4451
Q9Y448	Small kinetochore-associated protein (SKAP) (Kinetochore-localized astrin-binding protein) (Kinastrin) (Kinetochore-localized astrin/SPAG5-binding protein) (TRAF4-associated factor 1)	1	2008.89	1692.72	1434.02	20121.6	25001.4	24599.7	3.55509	3.86836	3.84499	3.75615	0.17451	3	0.100753	0	0.05	1	2	37.2806	0.000359365	2.91999	Yes	814	0.0224862	Yes	Yes	3.44446
P34897	Serine hydroxymethyltransferase, mitochondrial (SHMT)	28	7.50083e+06	8.20021e+06	9.08463e+06	2.28574e+07	2.43567e+07	2.52271e+07	1.46812	1.55977	1.61043	1.54611	0.0721346	3	0.041647	0	0.05	1	2	37.1241	0.000362398	2.91999	Yes	815	0.0225138	Yes	Yes	3.44081
Q9NW13	RNA-binding protein 28 (RNA-binding motif protein 28)	39	2.21268e+06	1.76113e+06	1.74134e+06	3.29214e+07	4.35154e+07	3.78692e+07	4.11113	4.51363	4.31312	4.31263	0.20125	3	0.116192	0	0.05	1	2	37.1165	0.000362547	2.91999	Yes	816	0.0225414	Yes	Yes	3.44064
Q9H4L5	Oxysterol-binding protein-related protein 3 (ORP-3) (OSBP-related protein 3)	1	6557.56	5083.42	5098.94	19937.2	22157.1	19901.9	1.83713	1.98944	1.83458	1.88705	0.0886813	3	0.0512002	0	0.05	1	2	36.8563	0.000367677	2.91999	Yes	817	0.0225691	Yes	Yes	3.43453
Q9Y4E1	WASH complex subunit 2C (Vaccinia virus penetration factor) (VPEF)	1	5582.06	4084.15	5174.47	23637.2	20535.8	22075.6	2.25646	2.05355	2.15786	2.15596	0.101472	3	0.0585848	0	0.05	1	2	36.8006	0.000368791	2.91999	Yes	818	0.0225967	Yes	Yes	3.43322
Q4U2R6	39S ribosomal protein L51, mitochondrial (L51mt) (MRP-L51) (Mitochondrial large ribosomal subunit protein mL51) (bMRP-64) (bMRP64)	1	7353.41	26828	18563.6	249043	240663	199041	3.82425	3.77487	3.50092	3.70001	0.174179	3	0.100563	0	0.05	1	2	36.7932	0.000368939	2.91999	Yes	819	0.0226243	Yes	Yes	3.43305
Q13838	Spliceosome RNA helicase DDX39B	3	125626	95975.1	33455.6	1.48385e+06	1.24454e+06	1.1565e+06	4.12542	3.87168	3.76584	3.92098	0.18479	3	0.106689	0	0.05	1	2	36.7516	0.000369773	2.91999	Yes	820	0.0226519	Yes	Yes	3.43206
P22830	Ferrochelatase, mitochondrial	1	5039.92	4966.6	4708.24	24576.2	23880.5	27643.1	2.32496	2.28353	2.49462	2.3677	0.111846	3	0.0645745	0	0.05	1	2	36.6662	0.000371495	2.91999	Yes	821	0.0226796	Yes	Yes	3.43005
Q2NL82	Pre-rRNA-processing protein TSR1 homolog	19	1.89492e+06	1.64598e+06	1.82198e+06	3.65189e+06	3.83164e+06	3.58514e+06	1.0306	1.09992	1.00398	1.04483	0.0495259	3	0.0285938	0	0.05	1	2	36.5406	0.000374051	2.91999	Yes	822	0.0227072	Yes	Yes	3.42707
P12956	X-ray repair cross-complementing protein 6	24	924221	800053	652714	1.25025e+07	1.60484e+07	1.5732e+07	3.97998	4.34019	4.31145	4.21054	0.200189	3	0.115579	0	0.05	1	2	36.43	0.000376324	2.91999	Yes	823	0.0227348	Yes	Yes	3.42444
P04843	Dolichyl-diphosphooligosaccharide--protein glycosyltransferase subunit 1 (Dolichyl-diphosphooligosaccharide--protein glycosyltransferase 67 kDa subunit) (Ribophorin I) (RPN-I) (Ribophorin-1)	3	58258.7	31702.3	41456.9	361401	345650	299784	3.0444	2.98011	2.77472	2.93308	0.140856	3	0.081323	0	0.05	1	2	36.067	0.000383927	2.91999	Yes	824	0.0227624	Yes	Yes	3.41575
Q9Y5J1	U3 small nucleolar RNA-associated protein 18 homolog (WD repeat-containing protein 50)	10	87502.3	57864.1	105353	3.0821e+06	4.31864e+06	4.13758e+06	5.20473	5.69139	5.6296	5.50857	0.264946	3	0.152967	0	0.05	1	2	36.0115	0.00038511	2.91999	Yes	825	0.0227901	Yes	Yes	3.41442
O00566	U3 small nucleolar ribonucleoprotein protein MPP10 (M phase phosphoprotein 10)	15	315914	213956	286051	5.3894e+06	7.25958e+06	6.64237e+06	4.30859	4.73835	4.61016	4.55237	0.220633	3	0.127382	0	0.05	1	2	35.7378	0.000391025	2.91999	Yes	826	0.0228177	Yes	Yes	3.4078
O76094	Signal recognition particle subunit SRP72 (SRP72) (Signal recognition particle 72 kDa protein)	20	1.89779e+06	639128	1.00355e+06	8.81213e+06	1.07819e+07	1.01006e+07	2.90051	3.19157	3.09739	3.06315	0.148516	3	0.0857459	0	0.05	1	2	35.7236	0.000391335	2.91999	Yes	827	0.0228453	Yes	Yes	3.40745
P42695	Condensin-2 complex subunit D3 (Non-SMC condensin II complex subunit D3) (hCAP-D3)	1	5914.38	4851.47	3788.56	25612	28529.9	30304.3	2.40033	2.55598	2.64303	2.53311	0.122955	3	0.0709882	0	0.05	1	2	35.6836	0.000392213	2.91999	Yes	828	0.0228729	Yes	Yes	3.40648
P07954	Fumarate hydratase, mitochondrial (Fumarase) (HsFH)	1	9805.23	10552	10410.2	44220.2	51204.7	48944.1	2.10827	2.31984	2.25469	2.2276	0.108357	3	0.0625599	0	0.05	1	2	35.6075	0.000393889	2.91999	Yes	829	0.0229006	Yes	Yes	3.40463
Q96EK9	Protein KTI12 homolog	1	2483.35	2437.68	2923.99	23137.6	27040	21972.5	3.14535	3.3702	3.07081	3.19546	0.155859	3	0.089985	0	0.05	1	2	35.511	0.000396031	2.91999	Yes	830	0.0229282	Yes	Yes	3.40227
Q96PZ0	Pseudouridylate synthase 7 homolog	7	10560.2	31881.3	41153.4	891670	646105	744233	4.99999	4.53524	4.73923	4.75815	0.232948	3	0.134493	0	0.05	1	2	35.3785	0.000398997	2.91999	Yes	831	0.0229558	Yes	Yes	3.39903
Q96RT1	Erbin (Densin-180-like protein) (Erbb2-interacting protein) (Protein LAP2)	1	6177.85	7204.04	5151.65	25637.6	29654.3	28118.1	2.05309	2.26307	2.18632	2.16749	0.10625	3	0.0613432	0	0.05	1	2	35.3338	0.000400006	2.91999	Yes	832	0.0229834	Yes	Yes	3.39793
O60318	Germinal-center associated nuclear protein (GANP)	1	6572.08	4051.32	5016.61	19341.6	17109.7	18226.9	1.89143	1.71454	1.80579	1.80392	0.0884581	3	0.0510713	0	0.05	1	2	35.3216	0.000400284	2.91999	Yes	833	0.023011	Yes	Yes	3.39763
Q9BRT6	Protein LLP homolog (Protein LAPS18-like)	3	223133	41675	155013	1.44927e+06	1.58856e+06	1.26618e+06	3.37245	3.50483	3.1776	3.35163	0.164605	3	0.095035	0	0.05	1	2	35.2673	0.000401515	2.91999	Yes	834	0.0230387	Yes	Yes	3.3963
P27144	Adenylate kinase 4, mitochondrial (AK 4)	7	563931	547769	712513	2.9668e+06	3.47588e+06	3.34435e+06	2.2866	2.51507	2.45941	2.42036	0.119136	3	0.0687835	0	0.05	1	2	35.1881	0.000403322	2.91999	Yes	835	0.0230663	Yes	Yes	3.39435
Q96M89	Coiled-coil domain-containing protein 138	2	971.396	971.396	971.396	23586.4	21158.9	17496.7	4.60175	4.44506	4.17088	4.4059	0.218091	3	0.125915	0	0.05	1	2	34.991	0.000407873	2.91999	Yes	836	0.0230939	Yes	Yes	3.38948
O60333	Kinesin-like protein KIF1B (Klp)	2	2388.35	3122.67	5863.54	21877.7	20915.5	18603.2	2.52861	2.46372	2.2947	2.42901	0.120755	3	0.0697181	0	0.05	1	2	34.8405	0.000411401	2.91999	Yes	837	0.0231215	Yes	Yes	3.38574
P49454	Centromere protein F (CENP-F) (AH antigen) (Kinetochore protein CENPF) (Mitosin)	3	7444.92	4944.52	25279.9	170522	134244	143589	3.76346	3.41836	3.51545	3.56576	0.177967	3	0.102749	0	0.05	1	2	34.7036	0.00041465	2.91999	Yes	838	0.0231492	Yes	Yes	3.38232
Q92620	Pre-mRNA-splicing factor ATP-dependent RNA helicase PRP16	1	1932.78	1513.41	1976.06	16373.1	13280.1	15130.1	3.17933	2.87726	3.06542	3.04067	0.152546	3	0.0880724	0	0.05	1	2	34.5246	0.000418953	2.91999	Yes	839	0.0231768	Yes	Yes	3.37783
P49750	YLP motif-containing protein 1 (Nuclear protein ZAP3) (ZAP113)	14	180279	422796	476365	1.83837e+06	2.06917e+06	2.17975e+06	2.3531	2.52373	2.59884	2.49189	0.125925	3	0.072703	0	0.05	1	2	34.275	0.000425072	2.91999	Yes	840	0.0232044	Yes	Yes	3.37154
O95347	Structural maintenance of chromosomes protein 2 (SMC protein 2) (SMC-2) (Chromosome-associated protein E) (hCAP-E) (XCAP-E homolog)	6	219404	192162	251987	544799	588977	541582	1.30047	1.41296	1.29193	1.33512	0.0675466	3	0.0389981	0	0.05	1	2	34.2356	0.000426049	2.91999	Yes	841	0.023232	Yes	Yes	3.37054
Q9HAU5	Regulator of nonsense transcripts 2 (Up-frameshift suppressor 2 homolog) (hUpf2)	3	23401.7	22490.4	21953.6	204011	254551	214638	3.17329	3.49259	3.24654	3.30414	0.167265	3	0.0965704	0	0.05	1	2	34.2148	0.000426565	2.91999	Yes	842	0.0232597	Yes	Yes	3.37001
P50570	Dynamin-2	1	47122.6	36214	47531.3	110451	103178	112689	1.34026	1.24198	1.3692	1.31715	0.0666824	3	0.0384991	0	0.05	1	2	34.2124	0.000426625	2.91999	Yes	843	0.0232873	Yes	Yes	3.36995
Q15392	Delta(24)-sterol reductase	5	154035	155823	213397	459664	458494	501051	1.39803	1.39435	1.5224	1.43826	0.0728932	3	0.0420849	0	0.05	1	2	34.1752	0.000427554	2.91999	Yes	844	0.0233149	Yes	Yes	3.36901
Q7L0Y3	tRNA methyltransferase 10 homolog C (HBV pre-S2 trans-regulated protein 2) (Mitochondrial ribonuclease P protein 1) (Mitochondrial RNase P protein 1) (RNA (guanine-9-)-methyltransferase domain-containing protein 1) (Renal carcinoma antigen NY-REN-49) (mRNA methyladenosine-N(1)-methyltransferase)	25	6.42166e+06	3.2683e+06	3.1119e+06	1.47059e+07	1.35229e+07	1.31067e+07	1.78501	1.66402	1.61891	1.68931	0.0858878	3	0.0495874	0	0.05	1	2	34.0674	0.00043026	2.91999	Yes	845	0.0233425	Yes	Yes	3.36627
Q12933	TNF receptor-associated factor 2	1	4233.45	3651.07	4815.83	9317.03	10068.8	9996.44	1.13804	1.24998	1.23958	1.2092	0.061848	3	0.035708	0	0.05	1	2	33.8635	0.000435449	2.91999	Yes	846	0.0233702	Yes	Yes	3.36106
O14578	Citron Rho-interacting kinase (CRIK)	31	2.39202e+06	2.52188e+06	3.00657e+06	1.34991e+07	1.25563e+07	1.48549e+07	2.35417	2.24972	2.49224	2.36538	0.12165	3	0.0702344	0	0.05	1	2	33.6783	0.000440246	2.91999	Yes	847	0.0233978	Yes	Yes	3.3563
P46063	ATP-dependent DNA helicase Q1	2	5111	18768.1	7301.59	165326	193740	223312	3.99156	4.22036	4.4253	4.21241	0.216981	3	0.125274	0	0.05	1	2	33.6255	0.000441629	2.91999	Yes	848	0.0234254	Yes	Yes	3.35494
Q9BZI7	Regulator of nonsense transcripts 3B (Nonsense mRNA reducing factor 3B) (Up-frameshift suppressor 3 homolog B) (hUpf3B) (Up-frameshift suppressor 3 homolog on chromosome X) (hUpf3p-X)	2	7699.07	7699.07	7699.07	264264	388580	320830	5.10115	5.65738	5.38098	5.37984	0.278118	3	0.160571	0	0.05	1	2	33.5044	0.000444823	2.91999	Yes	849	0.023453	Yes	Yes	3.35181
Q9NSV4	Protein diaphanous homolog 3 (Diaphanous-related formin-3) (DRF3) (MDia2)	3	28147.2	24433.6	34108.2	165591	141413	163259	2.51866	2.29095	2.49821	2.43594	0.125978	3	0.0727335	0	0.05	1	2	33.4913	0.000445169	2.91999	Yes	850	0.0234807	Yes	Yes	3.35147
Q9H6R0	ATP-dependent RNA helicase DHX33	2	31315.8	23463.6	24717.6	749300	554357	577881	4.82153	4.3868	4.44676	4.5517	0.235597	3	0.136022	0	0.05	1	2	33.463	0.000445923	2.91999	Yes	851	0.0235083	Yes	Yes	3.35074
Q9UNX4	WD repeat-containing protein 3	9	164926	168114	144781	3.14969e+06	4.35678e+06	3.62801e+06	4.30563	4.77368	4.5096	4.52964	0.234669	3	0.135486	0	0.05	1	2	33.4325	0.000446735	2.91999	Yes	852	0.0235359	Yes	Yes	3.34995
O95373	Importin-7 (Imp7) (Ran-binding protein 7) (RanBP7)	12	2.44457e+06	2.07712e+06	2.83056e+06	7.83175e+06	7.89624e+06	8.75864e+06	1.67611	1.68794	1.83748	1.73384	0.0899482	3	0.0519316	0	0.05	1	2	33.3871	0.00044795	2.91999	Yes	853	0.0235635	Yes	Yes	3.34877
O60508	Pre-mRNA-processing factor 17 (Cell division cycle 40 homolog) (EH-binding protein 3) (Ehb3) (PRP17 homolog) (hPRP17)	1	12470.2	6903.31	12349.9	49477.9	43514.9	43310.1	2.2262	2.04092	2.03412	2.10041	0.108987	3	0.0629236	0	0.05	1	2	33.3803	0.00044813	2.91999	Yes	854	0.0235912	Yes	Yes	3.3486
O00541	Pescadillo homolog	20	419110	524554	408004	1.2531e+07	1.77888e+07	1.63945e+07	4.79765	5.30312	5.18536	5.09538	0.264475	3	0.152694	0	0.05	1	2	33.3698	0.000448414	2.91999	Yes	855	0.0236188	Yes	Yes	3.34832
P10809	60 kDa heat shock protein, mitochondrial	12	1.91214e+06	2.53947e+06	2.47705e+06	5.43868e+06	5.38156e+06	5.85184e+06	1.23564	1.22041	1.34128	1.26578	0.0658269	3	0.0380052	0	0.05	1	2	33.3054	0.000450148	2.91999	Yes	856	0.0236464	Yes	Yes	3.34664
Q13123	Protein Red (Cytokine IK) (IK factor) (Protein RER)	3	37673.3	46898.3	66144.2	678840	792671	604051	3.7562	3.97985	3.5878	3.77462	0.196674	3	0.11355	0	0.05	1	2	33.242	0.000451862	2.91999	Yes	857	0.023674	Yes	Yes	3.34499
Q00653	Nuclear factor NF-kappa-B p100 subunit (DNA-binding factor KBF2) (H2TF1) (Lymphocyte translocation chromosome 10 protein) (Nuclear factor of kappa light polypeptide gene enhancer in B-cells 2) (Oncogene Lyt-10) (Lyt10) [Cleaved into: Nuclear factor NF-kappa-B p52 subunit]	2	18281.9	13928.9	10652.9	44962.7	41083.2	40533.5	1.65393	1.52375	1.50432	1.56067	0.0813518	3	0.0469685	0	0.05	1	2	33.228	0.000452242	2.91999	Yes	858	0.0237017	Yes	Yes	3.34463
P43246	DNA mismatch repair protein Msh2 (hMSH2) (MutS protein homolog 2)	1	21622.1	20311.1	23767.2	92565.2	99991.4	108485	2.07953	2.19087	2.30848	2.19296	0.11449	3	0.066101	0	0.05	1	2	33.1759	0.000453662	2.91999	Yes	859	0.0237293	Yes	Yes	3.34327
Q14258	E3 ubiquitin/ISG15 ligase TRIM25	17	1.46943e+06	399978	371344	7.76926e+06	7.7798e+06	9.67561e+06	3.37876	3.38071	3.69533	3.48493	0.182213	3	0.105201	0	0.05	1	2	33.1265	0.000455014	2.91999	Yes	860	0.0237569	Yes	Yes	3.34197
Q14296	Fas-activated serine/threonine kinase (FAST kinase)	2	1487.88	1487.88	1487.88	67343.7	46247	53846.6	5.50021	4.95803	5.17752	5.21192	0.272724	3	0.157457	0	0.05	1	2	33.1006	0.000455726	2.91999	Yes	861	0.0237845	Yes	Yes	3.3413
O94808	Glutamine--fructose-6-phosphate aminotransferase [isomerizing] 2	1	3218.09	4033.88	4893.07	77505.3	107136	95078.3	4.25889	4.72596	4.55371	4.51285	0.2362	3	0.13637	0	0.05	1	2	33.0927	0.000455943	2.91999	Yes	862	0.0238122	Yes	Yes	3.34109
O60566	Mitotic checkpoint serine/threonine-protein kinase BUB1 beta	4	26943.6	24734.4	29595.7	138974	122388	143405	2.35892	2.17557	2.4042	2.3129	0.121067	3	0.069898	0	0.05	1	2	33.0896	0.00045603	2.91999	Yes	863	0.0238398	Yes	Yes	3.34101
Q14204	Cytoplasmic dynein 1 heavy chain 1 (Cytoplasmic dynein heavy chain 1) (Dynein heavy chain, cytosolic)	36	1.94483e+06	1.57129e+06	2.09644e+06	5.35652e+06	4.86436e+06	5.30876e+06	1.5176	1.37855	1.50468	1.46694	0.0768204	3	0.0443523	0	0.05	1	2	33.0748	0.000456437	2.91999	Yes	864	0.0238674	Yes	Yes	3.34062
Q96FS4	Signal-induced proliferation-associated protein 1 (Sipa-1) (GTPase-activating protein Spa-1) (p130 SPA-1)	2	15069.2	9064.12	12180.6	29969.2	28548.7	27385.8	1.30792	1.23787	1.17787	1.24122	0.0650919	3	0.0375808	0	0.05	1	2	33.028	0.000457729	2.91999	Yes	865	0.023895	Yes	Yes	3.33939
Q9UNI6	Dual specificity protein phosphatase 12	1	11269	11718.7	17855.5	131858	141684	112552	3.27578	3.37947	3.04738	3.23421	0.169901	3	0.0980927	0	0.05	1	2	32.971	0.000459313	2.91999	Yes	866	0.0239227	Yes	Yes	3.33789
Q9Y4B5	Microtubule cross-linking factor 1 (Coiled-coil domain-containing protein 165) (PAR-1-interacting protein) (SOGA family member 2)	1	15823.7	11503.4	11045.8	48222.2	45723.4	52580.7	1.91457	1.83781	2.03941	1.9306	0.10175	3	0.0587452	0	0.05	1	2	32.8639	0.000462305	2.91999	Yes	867	0.0239503	Yes	Yes	3.33507
Q07352	mRNA decay activator protein ZFP36L1 (Butyrate response factor 1) (EGF-response factor 1) (ERF-1) (TPA-induced sequence 11b) (Zinc finger protein 36, C3H1 type-like 1) (ZFP36-like 1)	3	1694.7	1969.9	3978.41	86001.4	85375.4	62730.9	5.07711	5.06657	4.62192	4.92187	0.259812	3	0.150002	0	0.05	1	2	32.8119	0.00046377	2.91999	Yes	868	0.0239779	Yes	Yes	3.3337
Q92896	Golgi apparatus protein 1 (CFR-1) (Cysteine-rich fibroblast growth factor receptor) (E-selectin ligand 1) (ESL-1) (Golgi sialoglycoprotein MG-160)	1	9006.74	4965.99	5295.51	15809.5	15481.8	14484	1.29953	1.26931	1.1732	1.24735	0.0659636	3	0.0380841	0	0.05	1	2	32.7524	0.000465454	2.91999	Yes	869	0.0240055	Yes	Yes	3.33212
P55060	Exportin-2 (Exp2) (Cellular apoptosis susceptibility protein) (Chromosome segregation 1-like protein) (Importin-alpha re-exporter)	8	623921	570371	460181	1.18201e+06	1.16597e+06	1.25987e+06	1.09984	1.08012	1.19186	1.12394	0.0596406	3	0.0344335	0	0.05	1	2	32.6409	0.000468636	2.91999	Yes	870	0.0240331	Yes	Yes	3.32916
Q86W92	Liprin-beta-1 (Protein tyrosine phosphatase receptor type f polypeptide-interacting protein-binding protein 1) (PTPRF-interacting protein-binding protein 1) (hSGT2)	2	6497.06	2526.3	7764.83	24117.1	22772	26631.2	2.10757	2.02478	2.25063	2.12766	0.114259	3	0.0659676	0	0.05	1	2	32.2531	0.000479955	2.91999	Yes	871	0.0240608	Yes	Yes	3.3188
Q8TEX9	Importin-4 (Imp4) (Importin-4b) (Imp4b) (Ran-binding protein 4) (RanBP4)	1	40096.6	45050	52565.4	130487	143034	146016	1.50721	1.63966	1.66943	1.60543	0.0863558	3	0.0498576	0	0.05	1	2	32.2004	0.000481526	2.91999	Yes	872	0.0240884	Yes	Yes	3.31738
Q9UKA9	Polypyrimidine tract-binding protein 2 (Neural polypyrimidine tract-binding protein) (Neurally-enriched homolog of PTB) (PTB-like protein)	11	5.50842e+06	5.55103e+06	356465	8.97515e+06	8.25163e+06	8.8313e+06	1.23792	1.11667	1.21461	1.18974	0.064343	3	0.0371485	0	0.05	1	2	32.0265	0.000486762	2.91999	Yes	873	0.024116	Yes	Yes	3.31268
Q10570	Cleavage and polyadenylation specificity factor subunit 1 (Cleavage and polyadenylation specificity factor 160 kDa subunit) (CPSF 160 kDa subunit)	1	6722.5	3711.27	5391.03	30022.6	25451.1	26148.8	2.50882	2.27051	2.30952	2.36295	0.127826	3	0.0738006	0	0.05	1	2	32.018	0.000487019	2.91999	Yes	874	0.0241436	Yes	Yes	3.31245
Q9P0V9	Septin-10	1	6466.01	4721.07	6375.21	24697.7	29111.6	27326.9	2.07686	2.31408	2.2228	2.20458	0.119656	3	0.0690832	0	0.05	1	2	31.912	0.000490257	2.91999	Yes	875	0.0241713	Yes	Yes	3.30958
Q9NTJ3	Structural maintenance of chromosomes protein 4 (SMC protein 4) (SMC-4) (Chromosome-associated polypeptide C) (hCAP-C) (XCAP-C homolog)	1	79920.7	61838.4	73998.3	218061	198406	196950	1.60029	1.46401	1.45338	1.50589	0.0819203	3	0.0472967	0	0.05	1	2	31.8393	0.000492495	2.91999	Yes	876	0.0241989	Yes	Yes	3.3076
P02545	Prelamin-A/C [Cleaved into: Lamin-A/C (70 kDa lamin) (Renal carcinoma antigen NY-REN-32)]	3	73147.3	72341.2	79034.1	340196	390961	400300	2.18447	2.38513	2.41918	2.32959	0.12683	3	0.0732251	0	0.05	1	2	31.8142	0.000493272	2.91999	Yes	877	0.0242265	Yes	Yes	3.30691
O94925	Glutaminase kidney isoform, mitochondrial (GLS)	4	535072	575320	597406	1.48922e+06	1.48263e+06	1.63171e+06	1.38738	1.38098	1.51921	1.42919	0.078023	3	0.0450466	0	0.05	1	2	31.727	0.000495983	2.91999	Yes	878	0.0242541	Yes	Yes	3.30453
Q9BPX3	Condensin complex subunit 3 (Chromosome-associated protein G) (Condensin subunit CAP-G) (hCAP-G) (Melanoma antigen NY-MEL-3) (Non-SMC condensin I complex subunit G) (XCAP-G homolog)	2	54742.4	39042.4	54882.1	133034	139858	149046	1.42468	1.49684	1.58864	1.50338	0.082175	3	0.0474437	0	0.05	1	2	31.6877	0.00049721	2.91999	Yes	879	0.0242818	Yes	Yes	3.30346
P38646	Stress-70 protein, mitochondrial (75 kDa glucose-regulated protein) (GRP-75) (Heat shock 70 kDa protein 9) (Mortalin) (MOT) (Peptide-binding protein 74) (PBP74)	32	7.21728e+06	8.4504e+06	9.38844e+06	4.0108e+07	4.65013e+07	4.74142e+07	2.26369	2.47707	2.50512	2.41529	0.132038	3	0.0762324	0	0.05	1	2	31.6833	0.000497348	2.91999	Yes	880	0.0243094	Yes	Yes	3.30334
P62937	Peptidyl-prolyl cis-trans isomerase A (PPIase A)	9	2.12688e+06	1.3244e+06	2.06978e+06	1.09938e+07	9.28985e+06	9.47783e+06	2.57864	2.33567	2.36457	2.42629	0.132724	3	0.0766281	0	0.05	1	2	31.6632	0.000497978	2.91999	Yes	881	0.024337	Yes	Yes	3.30279
P49419	Alpha-aminoadipic semialdehyde dehydrogenase (Alpha-AASA dehydrogenase)	2	43247.9	50253.5	38168.6	490375	628655	501786	3.48192	3.8403	3.51511	3.61244	0.198029	3	0.114332	0	0.05	1	2	31.5961	0.000500093	2.91999	Yes	882	0.0243646	Yes	Yes	3.30095
Q9UGU0	Transcription factor 20 (TCF-20) (Nuclear factor SPBP) (Protein AR1) (Stromelysin-1 PDGF-responsive element-binding protein) (SPRE-binding protein)	1	2540.72	2742.87	2338.58	21445.1	27249.3	25653.6	3.07734	3.42291	3.33585	3.2787	0.179735	3	0.10377	0	0.05	1	2	31.5958	0.000500101	2.91999	Yes	883	0.0243923	Yes	Yes	3.30094
P36776	Lon protease homolog, mitochondrial	41	7.5481e+06	8.21241e+06	8.50501e+06	2.42837e+07	2.74813e+07	2.66212e+07	1.58604	1.76451	1.71863	1.68973	0.0926759	3	0.0535064	0	0.05	1	2	31.5799	0.000500606	2.91999	Yes	884	0.0244199	Yes	Yes	3.3005
Q13085	Acetyl-CoA carboxylase 1 (ACC1)	4	81325.5	76772.9	96801.5	182514	191678	199496	1.10304	1.17372	1.23139	1.16938	0.0642852	3	0.0371151	0	0.05	1	2	31.5069	0.000502923	2.91999	Yes	885	0.0244475	Yes	Yes	3.2985
P04818	Thymidylate synthase (TS) (TSase)	1	29485.1	25541.3	33950.3	100894	104191	115488	1.7663	1.81269	1.96121	1.84673	0.101815	3	0.058783	0	0.05	1	2	31.4161	0.00050583	2.91999	Yes	886	0.0244751	Yes	Yes	3.296
P40763	Signal transducer and activator of transcription 3 (Acute-phase response factor)	10	460131	468684	571357	1.48194e+06	1.65808e+06	1.65377e+06	1.56732	1.72935	1.72559	1.67409	0.0924804	3	0.0533936	0	0.05	1	2	31.3538	0.000507842	2.91999	Yes	887	0.0245028	Yes	Yes	3.29427
P60660	Myosin light polypeptide 6 (17 kDa myosin light chain) (LC17) (Myosin light chain 3) (MLC-3) (Myosin light chain alkali 3) (Myosin light chain A3) (Smooth muscle and nonmuscle myosin light chain alkali 6)	1	17046.1	17721.9	15581.8	57001.2	51812.4	50505.8	1.76397	1.62628	1.58943	1.65989	0.0919982	3	0.0531152	0	0.05	1	2	31.2508	0.000511189	2.91999	Yes	888	0.0245304	Yes	Yes	3.29142
Q9NU22	Midasin (Dynein-related AAA-ATPase MDN1) (MIDAS-containing protein)	16	451362	438770	452812	1.12335e+06	1.20438e+06	1.25012e+06	1.32737	1.42786	1.48163	1.41229	0.0782992	3	0.0452061	0	0.05	1	2	31.2411	0.000511505	2.91999	Yes	889	0.024558	Yes	Yes	3.29115
P68104	Elongation factor 1-alpha 1 (EF-1-alpha-1) (Elongation factor Tu) (EF-Tu) (Eukaryotic elongation factor 1 A-1) (eEF1A-1) (Leukocyte receptor cluster member 7)	22	1.63245e+07	1.28273e+07	1.6351e+07	3.87561e+07	3.83384e+07	4.22686e+07	1.35343	1.33779	1.47859	1.38994	0.0771736	3	0.0445562	0	0.05	1	2	31.1952	0.000513011	2.91999	Yes	890	0.0245856	Yes	Yes	3.28987
P55769	NHP2-like protein 1 (High mobility group-like nuclear protein 2 homolog 1) (OTK27) (SNU13 homolog) (hSNU13) (U4/U6.U5 small nuclear ribonucleoprotein SNU13) (U4/U6.U5 tri-snRNP 15.5 kDa protein) [Cleaved into: NHP2-like protein 1, N-terminally processed]	2	3324.82	3769.71	2879.94	62821.7	84506.3	85670	4.23991	4.66771	4.68744	4.53169	0.252877	3	0.145998	0	0.05	1	2	31.0393	0.000518168	2.91999	Yes	891	0.0246133	Yes	Yes	3.28553
Q2TAZ0	Autophagy-related protein 2 homolog A	1	10387.7	9627.34	11148.1	32340.3	28858.7	31712.2	1.63845	1.47412	1.61015	1.57424	0.087852	3	0.0507214	0	0.05	1	2	31.0371	0.000518243	2.91999	Yes	892	0.0246409	Yes	Yes	3.28547
Q96LT9	RNA-binding region-containing protein 3 (RNA-binding motif protein 40) (RNA-binding protein 40) (U11/U12 small nuclear ribonucleoprotein 65 kDa protein) (U11/U12 snRNP 65 kDa protein) (U11/U12-65K)	1	5394.04	2111.68	2236.81	36053.5	30797.1	28052.6	3.47273	3.24539	3.11073	3.27628	0.182967	3	0.105636	0	0.05	1	2	31.0148	0.000518986	2.91999	Yes	893	0.0246685	Yes	Yes	3.28484
P04080	Cystatin-B (CPI-B) (Liver thiol proteinase inhibitor) (Stefin-B)	2	40953.1	99799.3	79176.9	319978	276318	313464	2.12589	1.91425	2.09622	2.04546	0.11459	3	0.0661588	0	0.05	1	2	30.9174	0.000522257	2.91999	Yes	894	0.0246961	Yes	Yes	3.28212
Q5BJD5	Transmembrane protein 41B (Protein stasimon)	1	2806.31	5816.3	3722.55	16947	17326.9	19746.2	2.04205	2.07403	2.26259	2.12622	0.119173	3	0.0688047	0	0.05	1	2	30.9023	0.000522765	2.91999	Yes	895	0.0247238	Yes	Yes	3.28169
Q8IWZ8	SURP and G-patch domain-containing protein 1 (RNA-binding protein RBP) (Splicing factor 4)	1	1932.29	3813.22	2872.76	47418.1	35569.3	44411.2	4.04493	3.63012	3.95042	3.87516	0.217403	3	0.125517	0	0.05	1	2	30.8735	0.000523741	2.91999	Yes	896	0.0247514	Yes	Yes	3.28088
P35241	Radixin	3	63219.1	48559.1	46779.1	393190	473713	383203	2.89519	3.16397	2.85807	2.97241	0.166935	3	0.0963801	0	0.05	1	2	30.8405	0.000524861	2.91999	Yes	897	0.024779	Yes	Yes	3.27996
P05198	Eukaryotic translation initiation factor 2 subunit 1 (Eukaryotic translation initiation factor 2 subunit alpha) (eIF-2-alpha) (eIF-2A) (eIF-2alpha)	5	30740	53602.2	66551.3	539499	714401	642436	3.42305	3.82817	3.67498	3.64207	0.204552	3	0.118098	0	0.05	1	2	30.8393	0.000524901	2.91999	Yes	898	0.0248066	Yes	Yes	3.27992
Q8N1W1	Rho guanine nucleotide exchange factor 28 (190 kDa guanine nucleotide exchange factor) (p190-RhoGEF) (p190RhoGEF) (Rho guanine nucleotide exchange factor)	1	3424.7	1181.95	2339.55	9133.14	8920.86	10333.3	1.97985	1.94592	2.15796	2.02791	0.113898	3	0.0657589	0	0.05	1	2	30.8386	0.000524924	2.91999	Yes	899	0.0248343	Yes	Yes	3.2799
Q9Y6M1	Insulin-like growth factor 2 mRNA-binding protein 2 (IGF2 mRNA-binding protein 2) (IMP-2) (Hepatocellular carcinoma autoantigen p62) (IGF-II mRNA-binding protein 2) (VICKZ family member 2)	7	93734.4	93734.4	93734.4	1.23606e+06	1.56175e+06	1.65741e+06	3.72103	4.05844	4.14421	3.97456	0.223714	3	0.129161	0	0.05	1	2	30.7721	0.00052719	2.91999	Yes	900	0.0248619	Yes	Yes	3.27803
Q92621	Nuclear pore complex protein Nup205 (205 kDa nucleoporin) (Nucleoporin Nup205)	13	390190	269906	438294	1.42298e+06	1.44096e+06	1.64217e+06	1.95849	1.9766	2.16518	2.03342	0.114461	3	0.0660841	0	0.05	1	2	30.7702	0.000527255	2.91999	Yes	901	0.0248895	Yes	Yes	3.27798
P11142	Heat shock cognate 71 kDa protein	12	4.65115e+06	2.7638e+06	3.00723e+06	1.24878e+07	1.1478e+07	1.09138e+07	1.84582	1.72418	1.65146	1.74049	0.098201	3	0.0566964	0	0.05	1	2	30.6985	0.00052972	2.91999	Yes	902	0.0249171	Yes	Yes	3.27595
Q86UP2	Kinectin (CG-1 antigen) (Kinesin receptor)	18	241024	290298	157177	2.41142e+06	3.19627e+06	2.82083e+06	3.39332	3.79983	3.61955	3.60423	0.203686	3	0.117598	0	0.05	1	2	30.6488	0.000531436	2.91999	Yes	903	0.0249448	Yes	Yes	3.27455
P24752	Acetyl-CoA acetyltransferase, mitochondrial	10	643407	695266	699913	3.01204e+06	3.54694e+06	3.49019e+06	2.14814	2.38397	2.3607	2.2976	0.129962	3	0.0750333	0	0.05	1	2	30.6211	0.000532397	2.91999	Yes	904	0.0249724	Yes	Yes	3.27376
Q8N6S4	Ankyrin repeat domain-containing protein 13C	1	1994.97	2033.81	1956.12	14795.2	18502.3	17944.9	2.89069	3.21327	3.16914	3.09103	0.1749	3	0.100978	0	0.05	1	2	30.6109	0.000532751	2.91999	Yes	905	0.025	Yes	Yes	3.27348
P24666	Low molecular weight phosphotyrosine protein phosphatase (LMW-PTP) (LMW-PTPase)	1	45617.7	45967.4	53121.7	151229	151462	169994	1.64857	1.65078	1.81731	1.70555	0.0967933	3	0.0558837	0	0.05	1	2	30.5197	0.000535933	2.91999	Yes	906	0.0250276	Yes	Yes	3.27089
Q9P246	Stromal interaction molecule 2	2	7348.5	7340.94	7333.39	42925.5	47437.7	38811.4	2.5478	2.692	2.40244	2.54741	0.144778	3	0.0835875	0	0.05	1	2	30.476	0.00053747	2.91999	Yes	907	0.0250552	Yes	Yes	3.26965
Q14320	Protein FAM50A (Protein HXC-26) (Protein XAP-5)	2	7647.62	3550.07	1536.23	91907.1	133077	116004	4.43646	4.97048	4.77238	4.72644	0.269955	3	0.155859	0	0.05	1	2	30.3252	0.000542819	2.91999	Yes	908	0.0250829	Yes	Yes	3.26534
O00231	26S proteasome non-ATPase regulatory subunit 11 (26S proteasome regulatory subunit RPN6) (26S proteasome regulatory subunit S9) (26S proteasome regulatory subunit p44.5)	2	47074.8	37207.7	37438.1	84660.5	79583.9	86059.8	1.06115	0.971937	1.0848	1.0393	0.0595204	3	0.0343641	0	0.05	1	2	30.2436	0.000545746	2.91999	Yes	909	0.0251105	Yes	Yes	3.26301
Q8TAE8	Growth arrest and DNA damage-inducible proteins-interacting protein 1 (39S ribosomal protein L59, mitochondrial) (MRP-L59) (CKII beta-associating protein) (CR6-interacting factor 1) (CRIF1) (Mitochondrial large ribosomal subunit protein mL64) (Papillomavirus L2-interacting nuclear protein 1) (PLINP) (PLINP-1) (p53-responsive gene 6 protein)	2	16696	17580.4	12334.1	126832	160447	156270	3.02915	3.36833	3.33027	3.24259	0.185813	3	0.107279	0	0.05	1	2	30.2257	0.000546394	2.91999	Yes	910	0.0251381	Yes	Yes	3.26249
Q09161	Nuclear cap-binding protein subunit 1 (80 kDa nuclear cap-binding protein) (CBP80) (NCBP 80 kDa subunit)	2	65695.5	50465.7	78993.6	386082	326885	390517	2.56925	2.32913	2.58573	2.4947	0.143628	3	0.0829238	0	0.05	1	2	30.0843	0.000551534	2.91999	Yes	911	0.0251657	Yes	Yes	3.25843
A4D1E9	GTP-binding protein 10 (Protein obg homolog 2) (ObgH2)	3	119164	12998.4	49575	650719	524045	518395	3.42514	3.1128	3.09716	3.2117	0.185012	3	0.106817	0	0.05	1	2	30.0673	0.000552155	2.91999	Yes	912	0.0251934	Yes	Yes	3.25794
Q13243	Serine/arginine-rich splicing factor 5 (Delayed-early protein HRS) (Pre-mRNA-splicing factor SRP40) (Splicing factor, arginine/serine-rich 5)	5	498448	443290	732203	1.1203e+07	8.12753e+06	9.10926e+06	4.32753	3.86453	4.02905	4.0737	0.234708	3	0.135509	0	0.05	1	2	30.0623	0.000552337	2.91999	Yes	913	0.025221	Yes	Yes	3.2578
Q9NWT1	p21-activated protein kinase-interacting protein 1 (PAK/PLC-interacting protein 1) (hPIP1) (PAK1-interacting protein 1) (WD repeat-containing protein 84)	2	2227.5	2379.58	2075.42	65753.8	88936.8	98450.7	4.88357	5.31928	5.4659	5.22292	0.302887	3	0.174872	0	0.05	1	2	29.8671	0.00055957	2.91999	Yes	914	0.0252486	Yes	Yes	3.25215
Q9UL18	Protein argonaute-1 (Argonaute1) (hAgo1) (Argonaute RISC catalytic component 1) (Eukaryotic translation initiation factor 2C 1) (eIF-2C 1) (eIF2C 1) (Putative RNA-binding protein Q99)	2	25020.3	35494.2	14546.3	104909	119795	124243	2.06797	2.2594	2.31199	2.21312	0.128427	3	0.0741471	0	0.05	1	2	29.8477	0.000560298	2.91999	Yes	915	0.0252762	Yes	Yes	3.25158
Q17RY0	Cytoplasmic polyadenylation element-binding protein 4 (CPE-BP4) (CPE-binding protein 4) (hCPEB-4)	4	16906.1	18030.3	19154.5	786624	534304	574453	5.44718	4.88916	4.99369	5.11001	0.296635	3	0.171262	0	0.05	1	2	29.8373	0.000560686	2.91999	Yes	916	0.0253039	Yes	Yes	3.25128
Q63HN8	E3 ubiquitin-protein ligase RNF213	15	302963	258491	267860	1.65656e+06	1.37692e+06	1.61247e+06	2.58316	2.31642	2.54425	2.48127	0.14409	3	0.0831906	0	0.05	1	2	29.8264	0.000561097	2.91999	Yes	917	0.0253315	Yes	Yes	3.25096
Q9NRG9	Aladin (Adracalin)	1	7805.24	6701.54	9747.22	34769.6	41194.1	40080	2.10456	2.34918	2.30962	2.25445	0.131306	3	0.0758094	0	0.05	1	2	29.7384	0.000564414	2.91999	Yes	918	0.0253591	Yes	Yes	3.2484
P55884	Eukaryotic translation initiation factor 3 subunit B (eIF3b) (Eukaryotic translation initiation factor 3 subunit 9) (Prt1 homolog) (hPrt1) (eIF-3-eta) (eIF3 p110) (eIF3 p116)	5	260880	160216	181584	1.02711e+06	1.15778e+06	1.25704e+06	2.3541	2.52686	2.64553	2.50883	0.146552	3	0.0846119	0	0.05	1	2	29.651	0.000567741	2.91999	Yes	919	0.0253867	Yes	Yes	3.24585
Q5SNT2	Transmembrane protein 201 (Spindle-associated membrane protein 1)	1	1871.39	2085.49	2073.17	9684.97	8222.21	9449.94	2.26854	2.03232	2.2331	2.17799	0.12739	3	0.0735487	0	0.05	1	2	29.6128	0.000569204	2.91999	Yes	920	0.0254144	Yes	Yes	3.24473
O60287	Nucleolar pre-ribosomal-associated protein 1 (Nucleolar protein 254 kDa) (URB1 ribosome biogenesis 1 homolog)	34	1.15087e+06	2.70776e+06	2.04468e+06	7.96189e+06	8.97805e+06	9.44073e+06	2.01655	2.18984	2.26234	2.15624	0.126291	3	0.0729143	0	0.05	1	2	29.5723	0.000570763	2.91999	Yes	921	0.025442	Yes	Yes	3.24354
Q8WWV3	Reticulon-4-interacting protein 1, mitochondrial (NOGO-interacting mitochondrial protein)	1	19972.6	18790	21863.2	91278.6	107320	91838.1	2.17531	2.40887	2.18412	2.2561	0.132378	3	0.0764285	0	0.05	1	2	29.5191	0.000572818	2.91999	Yes	922	0.0254696	Yes	Yes	3.24198
P62314	Small nuclear ribonucleoprotein Sm D1 (Sm-D1) (Sm-D autoantigen) (snRNP core protein D1)	2	64692.3	40174.7	89209.9	713310	609876	547431	3.46286	3.23685	3.08101	3.26024	0.191997	3	0.11085	0	0.05	1	2	29.4113	0.000577016	2.91999	Yes	923	0.0254972	Yes	Yes	3.23881
P35222	Catenin beta-1 (Beta-catenin)	2	19075.8	15941.8	16467.9	60570.4	70694.6	67680.4	1.81941	2.0424	1.97954	1.94711	0.114975	3	0.0663807	0	0.05	1	2	29.3325	0.000580115	2.91999	Yes	924	0.0255249	Yes	Yes	3.23649
Q6UUV7	CREB-regulated transcription coactivator 3 (Transducer of regulated cAMP response element-binding protein 3) (TORC-3) (Transducer of CREB protein 3)	2	2938.73	3428.16	2132.66	70488.3	50109.6	54376.5	4.63689	4.14459	4.26249	4.34799	0.257045	3	0.148405	0	0.05	1	2	29.2982	0.000581476	2.91999	Yes	925	0.0255525	Yes	Yes	3.23547
Q06830	Peroxiredoxin-1	13	1.88904e+06	1.6501e+06	2.09417e+06	7.06619e+06	8.31885e+06	7.93087e+06	1.91191	2.14736	2.07846	2.04591	0.121053	3	0.0698901	0	0.05	1	2	29.2733	0.000582463	2.91999	Yes	926	0.0255801	Yes	Yes	3.23473
Q14247	Src substrate cortactin (Amplaxin) (Oncogene EMS1)	5	38703.3	27208.4	33381.6	352041	474009	414835	3.41094	3.84011	3.64773	3.63293	0.214969	3	0.124112	0	0.05	1	2	29.2713	0.000582541	2.91999	Yes	927	0.0256077	Yes	Yes	3.23467
Q13444	Disintegrin and metalloproteinase domain-containing protein 15 (ADAM 15)	1	5913.94	4519.77	5807.99	33944.2	28624.7	28311.4	2.64843	2.40252	2.38665	2.4792	0.146771	3	0.0847386	0	0.05	1	2	29.257	0.000583109	2.91999	Yes	928	0.0256354	Yes	Yes	3.23425
O75962	Triple functional domain protein	2	24153.4	13590.9	22222.8	44558.1	47557.9	49239.8	1.15648	1.25048	1.30062	1.23586	0.0731732	3	0.0422466	0	0.05	1	2	29.2535	0.00058325	2.91999	Yes	929	0.025663	Yes	Yes	3.23414
P08559	Pyruvate dehydrogenase E1 component subunit alpha, somatic form, mitochondrial	15	1.82746e+06	1.57206e+06	1.51631e+06	6.62933e+06	5.69902e+06	6.41103e+06	2.01639	1.79824	1.96808	1.92757	0.114577	3	0.0661513	0	0.05	1	2	29.1388	0.000587842	2.91999	Yes	930	0.0256906	Yes	Yes	3.23074
O95602	DNA-directed RNA polymerase I subunit RPA1 (RNA polymerase I subunit A1)	2	3338.04	3503.62	3172.47	62594.2	56582.6	79967.9	4.22896	4.08328	4.58235	4.2982	0.256636	3	0.148169	0	0.05	1	2	29.0088	0.000593112	2.91999	Yes	931	0.0257182	Yes	Yes	3.22686
A6NJ78	12S rRNA N4-methylcytidine (m4C) methyltransferase (12S rRNA m4C methyltransferase)	2	20071.6	18025.6	20997.8	110003	91917.4	108000	2.4814	2.22227	2.45489	2.38619	0.142577	3	0.0823166	0	0.05	1	2	28.9879	0.000593967	2.91999	Yes	932	0.0257459	Yes	Yes	3.22624
P25325	3-mercaptopyruvate sulfurtransferase (MST)	2	39066.3	35009.1	40762.4	122728	113683	130583	1.68083	1.57038	1.77033	1.67385	0.100158	3	0.0578264	0	0.05	1	2	28.9461	0.00059568	2.91999	Yes	933	0.0257735	Yes	Yes	3.22499
O15344	E3 ubiquitin-protein ligase Midline-1	2	12312.5	7235.36	11609.7	31561.8	35700.1	35778.8	1.60356	1.78131	1.78449	1.72312	0.103552	3	0.0597857	0	0.05	1	2	28.8216	0.000600829	2.91999	Yes	934	0.0258011	Yes	Yes	3.22125
P47813	Eukaryotic translation initiation factor 1A, X-chromosomal (eIF-1A X isoform) (Eukaryotic translation initiation factor 4C) (eIF-4C)	4	47924.4	5808.27	8190.07	476212	694813	653299	4.52803	5.07305	4.98417	4.86175	0.292407	3	0.168822	0	0.05	1	2	28.7981	0.000601806	2.91999	Yes	935	0.0258287	Yes	Yes	3.22054
O75369	Filamin-B (FLN-B) (ABP-278) (ABP-280 homolog) (Actin-binding-like protein) (Beta-filamin) (Filamin homolog 1) (Fh1) (Filamin-3) (Thyroid autoantigen) (Truncated actin-binding protein) (Truncated ABP)	10	163478	147033	238234	771110	871378	925011	2.07576	2.25213	2.3383	2.22206	0.133823	3	0.077263	0	0.05	1	2	28.7597	0.000603411	2.91999	Yes	936	0.0258564	Yes	Yes	3.21939
Q6YN16	Hydroxysteroid dehydrogenase-like protein 2	11	1.33338e+06	618661	1.51052e+06	2.97618e+06	2.68332e+06	2.91351e+06	1.36658	1.21714	1.33588	1.30653	0.0789257	3	0.0455678	0	0.05	1	2	28.6723	0.000607089	2.91999	Yes	937	0.025884	Yes	Yes	3.21675
Q92734	Protein TFG (TRK-fused gene protein)	1	11812.1	5101.42	7998.83	71519.5	56118.4	61633.7	3.10644	2.75658	2.89182	2.91828	0.176426	3	0.101859	0	0.05	1	2	28.6501	0.000608032	2.91999	Yes	938	0.0259116	Yes	Yes	3.21607
Q9H0X9	Oxysterol-binding protein-related protein 5 (ORP-5) (OSBP-related protein 5) (Oxysterol-binding protein homolog 1)	1	4860.08	5507.95	6593.53	21074.4	21269.6	24427.8	1.89819	1.91149	2.11122	1.97363	0.119341	3	0.0689016	0	0.05	1	2	28.6442	0.00060828	2.91999	Yes	939	0.0259392	Yes	Yes	3.2159
Q5VZL5	Zinc finger MYM-type protein 4 (Zinc finger protein 262)	1	3246.76	2473.58	4019.95	19413.6	24392.6	21232.9	2.57999	2.90937	2.70922	2.73286	0.165954	3	0.0958138	0	0.05	1	2	28.5226	0.000613468	2.91999	Yes	940	0.0259669	Yes	Yes	3.21221
P12270	Nucleoprotein TPR (Megator) (NPC-associated intranuclear protein) (Translocated promoter region protein)	5	69122.2	54671.2	63781.7	183356	210149	201790	1.55214	1.74891	1.69035	1.6638	0.101036	3	0.0583329	0	0.05	1	2	28.5224	0.000613475	2.91999	Yes	941	0.0259945	Yes	Yes	3.2122
Q9NZJ4	Sacsin (DnaJ homolog subfamily C member 29) (DNAJC29)	4	23359.8	16564.5	22554.8	64588.8	74774.4	69929.5	1.63287	1.84413	1.74749	1.7415	0.105757	3	0.0610587	0	0.05	1	2	28.5217	0.000613507	2.91999	Yes	942	0.0260221	Yes	Yes	3.21218
P53675	Clathrin heavy chain 2 (Clathrin heavy chain on chromosome 22) (CLH-22)	1	10155.4	7979.49	13363.1	18143	18309.1	19346.7	0.789118	0.802265	0.881787	0.82439	0.0501401	3	0.0289484	0	0.05	1	2	28.4779	0.00061539	2.91999	Yes	943	0.0260497	Yes	Yes	3.21085
Q9P1Y6	PHD and RING finger domain-containing protein 1	1	2463.42	2463.42	2463.42	21844.9	19104	17013.9	3.14856	2.95514	2.78798	2.96389	0.180449	3	0.104182	0	0.05	1	2	28.4491	0.000616635	2.91999	Yes	944	0.0260773	Yes	Yes	3.20997
Q9H9A6	Leucine-rich repeat-containing protein 40	11	1.14943e+06	859733	1.04672e+06	3.14181e+06	2.82712e+06	2.7982e+06	1.62497	1.47271	1.45787	1.51852	0.0924899	3	0.0533991	0	0.05	1	2	28.4371	0.000617154	2.91999	Yes	945	0.026105	Yes	Yes	3.20961
P07437	Tubulin beta chain (Tubulin beta-5 chain)	15	4.78138e+06	6.40086e+06	7.12404e+06	1.27804e+07	1.24211e+07	1.35863e+07	1.06656	1.02542	1.15478	1.08225	0.0660913	3	0.0381578	0	0.05	1	2	28.3625	0.0006204	2.91999	Yes	946	0.0261326	Yes	Yes	3.20733
P82914	28S ribosomal protein S15, mitochondrial (MRP-S15) (S15mt) (Mitochondrial small ribosomal subunit protein uS15m)	3	58341.4	86371.5	22252.2	663868	910506	741017	3.57631	4.03208	3.73492	3.78111	0.23137	3	0.133582	0	0.05	1	2	28.3056	0.000622893	2.91999	Yes	947	0.0261602	Yes	Yes	3.20559
Q92688	Acidic leucine-rich nuclear phosphoprotein 32 family member B (Acidic protein rich in leucines) (Putative HLA-DR-associated protein I-2) (PHAPI2) (Silver-stainable protein SSP29)	5	1.34805e+06	1.34516e+06	1.2662e+06	1.24943e+07	1.66785e+07	1.52061e+07	3.24287	3.65959	3.52625	3.47624	0.212814	3	0.122869	0	0.05	1	2	28.2924	0.000623475	2.91999	Yes	948	0.0261878	Yes	Yes	3.20518
P10515	Dihydrolipoyllysine-residue acetyltransferase component of pyruvate dehydrogenase complex, mitochondrial	5	258695	179283	235371	869667	948864	1.03826e+06	1.95407	2.07981	2.2097	2.08119	0.127821	3	0.0737976	0	0.05	1	2	28.2014	0.000627496	2.91999	Yes	949	0.0262155	Yes	Yes	3.20239
Q99623	Prohibitin-2 (B-cell receptor-associated protein BAP37) (D-prohibitin) (Repressor of estrogen receptor activity)	1	12326.3	9011.76	10881	33971	34625.3	30468.9	1.66135	1.68888	1.50439	1.61821	0.099525	3	0.0574608	0	0.05	1	2	28.1619	0.000629251	2.91999	Yes	950	0.0262431	Yes	Yes	3.20118
P23381	Tryptophan--tRNA ligase, cytoplasmic	5	927015	124515	1.01149e+06	1.02963e+06	1.05902e+06	1.08565e+06	0.582327	0.622935	0.658759	0.621341	0.0382411	3	0.0220785	0	0.05	1	2	28.1423	0.000630127	2.91999	Yes	951	0.0262707	Yes	Yes	3.20057
Q9ULD2	Microtubule-associated tumor suppressor 1 (AT2 receptor-binding protein) (Angiotensin-II type 2 receptor-interacting protein) (Mitochondrial tumor suppressor 1)	2	6437.48	6262.57	5315.9	32251.9	29153.2	26540.2	2.42507	2.27934	2.14387	2.28276	0.140632	3	0.0811942	0	0.05	1	2	28.1148	0.000631358	2.91999	Yes	952	0.0262983	Yes	Yes	3.19972
Q9NTK5	Obg-like ATPase 1 (DNA damage-regulated overexpressed in cancer 45) (DOC45) (GTP-binding protein 9)	4	136502	113422	135447	996650	797528	968018	2.9558	2.63425	2.91375	2.8346	0.174778	3	0.100908	0	0.05	1	2	28.0909	0.00063243	2.91999	Yes	953	0.026326	Yes	Yes	3.19899
Q99714	3-hydroxyacyl-CoA dehydrogenase type-2	8	1.50825e+06	1.24079e+06	1.41536e+06	4.44343e+06	3.89298e+06	4.07165e+06	1.67853	1.48773	1.55247	1.57291	0.0970285	3	0.0560194	0	0.05	1	2	28.0779	0.000633017	2.91999	Yes	954	0.0263536	Yes	Yes	3.19858
Q9NQ50	39S ribosomal protein L40, mitochondrial (L40mt) (MRP-L40) (Mitochondrial large ribosomal subunit protein mL40) (Nuclear localization signal-containing protein deleted in velocardiofacial syndrome) (Up-regulated in metastasis)	1	2686.46	3801.44	4916.43	38076.9	29533.6	36624.3	3.3243	2.95774	3.26818	3.18341	0.197437	3	0.11399	0	0.05	1	2	27.927	0.000639864	2.91999	Yes	955	0.0263812	Yes	Yes	3.19391
O14776	Transcription elongation regulator 1 (TATA box-binding protein-associated factor 2S) (Transcription factor CA150)	1	2310.89	2943.31	3575.72	31373.4	23809	28288.7	3.41403	3.016	3.26472	3.23158	0.201077	3	0.116092	0	0.05	1	2	27.8365	0.000644024	2.91999	Yes	956	0.0264088	Yes	Yes	3.1911
P54886	Delta-1-pyrroline-5-carboxylate synthase (P5CS) (Aldehyde dehydrogenase family 18 member A1) [Includes: Glutamate 5-kinase (GK)	25	5.79594e+06	6.04103e+06	6.15057e+06	1.5734e+07	1.74341e+07	1.77319e+07	1.39185	1.53988	1.56431	1.49868	0.0933206	3	0.0538787	0	0.05	1	2	27.8158	0.000644979	2.91999	Yes	957	0.0264365	Yes	Yes	3.19045
O00442	RNA 3'-terminal phosphate cyclase (RNA cyclase) (RNA-3'-phosphate cyclase)	5	46377.6	60839.5	111425	802991	1.10404e+06	967555	3.46177	3.92111	3.73074	3.70454	0.230786	3	0.133244	0	0.05	1	2	27.8026	0.000645589	2.91999	Yes	958	0.0264641	Yes	Yes	3.19004
Q8IWS0	PHD finger protein 6 (PHD-like zinc finger protein)	2	13802.2	6424.41	11048.4	73564.4	67166.1	58520.2	2.81896	2.68769	2.48889	2.66518	0.166183	3	0.0959459	0	0.05	1	2	27.7779	0.000646735	2.91999	Yes	959	0.0264917	Yes	Yes	3.18927
Q8NAV1	Pre-mRNA-splicing factor 38A	2	113900	91634.2	92611.2	376806	345928	322309	1.92277	1.79942	1.69739	1.80653	0.112857	3	0.0651578	0	0.05	1	2	27.7254	0.000649182	2.91999	Yes	960	0.0265193	Yes	Yes	3.18763
Q9Y2R9	28S ribosomal protein S7, mitochondrial (MRP-S7) (S7mt) (Mitochondrial small ribosomal subunit protein uS7m) (bMRP-27a) (bMRP27a)	9	384929	512528	345722	3.36775e+06	4.16033e+06	4.39951e+06	3.02272	3.32763	3.40827	3.25287	0.203358	3	0.117409	0	0.05	1	2	27.7055	0.000650118	2.91999	Yes	961	0.026547	Yes	Yes	3.18701
Q9BVG8	Kinesin-like protein KIFC3	2	5285.45	4873.05	6087.3	86110.8	65801	64488.8	3.99109	3.603	3.57394	3.72268	0.232904	3	0.134467	0	0.05	1	2	27.6847	0.000651092	2.91999	Yes	962	0.0265746	Yes	Yes	3.18636
Q6ZRY4	RNA-binding protein with multiple splicing 2 (RNA binding protein, mRNA processing factor 2)	3	21637.5	3970.98	20878.6	182353	252456	227152	3.5568	4.0261	3.87372	3.81887	0.239411	3	0.138224	0	0.05	1	2	27.6282	0.000653753	2.91999	Yes	963	0.0266022	Yes	Yes	3.18459
Q13045	Protein flightless-1 homolog	2	71141.2	50918.9	71841.1	162786	151960	170362	1.33262	1.23334	1.39824	1.3214	0.0830238	3	0.0479338	0	0.05	1	2	27.5672	0.000656644	2.91999	Yes	964	0.0266298	Yes	Yes	3.18267
P35579	Myosin-9 (Cellular myosin heavy chain, type A) (Myosin heavy chain 9) (Myosin heavy chain, non-muscle IIa) (Non-muscle myosin heavy chain A) (NMMHC-A) (Non-muscle myosin heavy chain IIa) (NMMHC II-a) (NMMHC-IIA)	25	3.14054e+06	2.65845e+06	3.212e+06	6.04269e+06	5.95859e+06	6.48204e+06	1.00847	0.988247	1.10973	1.03548	0.0650885	3	0.0375789	0	0.05	1	2	27.5548	0.00065723	2.91999	Yes	965	0.0266575	Yes	Yes	3.18228
P49406	39S ribosomal protein L19, mitochondrial (L19mt) (MRP-L19) (39S ribosomal protein L15, mitochondrial) (L15mt) (MRP-L15) (Mitochondrial large ribosomal subunit protein bL19m)	5	106710	80066	69603.3	669058	525430	579075	2.96881	2.62018	2.76043	2.78314	0.175422	3	0.10128	0	0.05	1	2	27.4797	0.000660823	2.91999	Yes	966	0.0266851	Yes	Yes	3.17991
Q53EZ4	Centrosomal protein of 55 kDa (Cep55) (Up-regulated in colon cancer 6)	3	5602.84	42699.6	61989.4	205240	256622	243873	2.48095	2.80328	2.72977	2.67133	0.168925	3	0.0975288	0	0.05	1	2	27.3902	0.000665139	2.91999	Yes	967	0.0267127	Yes	Yes	3.17709
P23284	Peptidyl-prolyl cis-trans isomerase B (PPIase B)	2	29941	11562.7	17702.4	109808	126964	138268	2.47613	2.68556	2.80861	2.65677	0.168103	3	0.097054	0	0.05	1	2	27.3741	0.00066592	2.91999	Yes	968	0.0267403	Yes	Yes	3.17658
P18621	60S ribosomal protein L17 (60S ribosomal protein L23) (Large ribosomal subunit protein uL22) (PD-1)	13	1.00043e+06	1.05239e+06	919871	7.91493e+06	1.0439e+07	8.80923e+06	2.99777	3.3971	3.15221	3.18236	0.20137	3	0.116261	0	0.05	1	2	27.3726	0.000665993	2.91999	Yes	969	0.026768	Yes	Yes	3.17653
O14980	Exportin-1 (Exp1) (Chromosome region maintenance 1 protein homolog)	10	1.18615e+06	683476	918525	2.55507e+06	2.41714e+06	2.74889e+06	1.45902	1.37896	1.5645	1.46749	0.0930645	3	0.0537308	0	0.05	1	2	27.3119	0.000668948	2.91999	Yes	970	0.0267956	Yes	Yes	3.17461
Q6PK04	Coiled-coil domain-containing protein 137	8	1.40876e+06	6969.56	7060.49	2.45463e+06	2.91602e+06	3.03255e+06	2.37175	2.62025	2.67678	2.55626	0.16227	3	0.0936865	0	0.05	1	2	27.2852	0.000670257	2.91999	Yes	971	0.0268232	Yes	Yes	3.17376
P48507	Glutamate--cysteine ligase regulatory subunit (GCS light chain) (Gamma-ECS regulatory subunit) (Gamma-glutamylcysteine synthetase regulatory subunit) (Glutamate--cysteine ligase modifier subunit)	1	18041.9	17772.5	22916	83572.8	84479	99227.6	2.09389	2.10945	2.3416	2.18164	0.138741	3	0.080102	0	0.05	1	2	27.2358	0.000672685	2.91999	Yes	972	0.0268508	Yes	Yes	3.17219
O94979	Protein transport protein Sec31A (ABP125) (ABP130) (SEC31-like protein 1) (SEC31-related protein A) (Web1-like protein)	3	41521.8	115544	137533	306932	285922	330627	1.64413	1.54183	1.75141	1.64579	0.104801	3	0.0605067	0	0.05	1	2	27.2002	0.000674447	2.91999	Yes	973	0.0268785	Yes	Yes	3.17105
Q8NBS9	Thioredoxin domain-containing protein 5 (Endoplasmic reticulum resident protein 46) (ER protein 46) (ERp46) (Thioredoxin-like protein p46)	1	9135.26	9419.72	6213.09	60597.2	62549.4	49793.4	2.87573	2.92148	2.59244	2.79655	0.178241	3	0.102907	0	0.05	1	2	27.1754	0.000675673	2.91999	Yes	974	0.0269061	Yes	Yes	3.17026
P38935	DNA-binding protein SMUBP-2	4	1991.7	34969.7	39001.6	243166	265500	327184	3.26354	3.39031	3.6917	3.44851	0.219935	3	0.126979	0	0.05	1	2	27.1581	0.000676533	2.91999	Yes	975	0.0269337	Yes	Yes	3.16971
P68371	Tubulin beta-4B chain (Tubulin beta-2 chain) (Tubulin beta-2C chain)	3	736112	557741	811408	1.86742e+06	1.74718e+06	1.97915e+06	1.41201	1.31599	1.49585	1.40795	0.0899955	3	0.0519589	0	0.05	1	2	27.0973	0.000679564	2.91999	Yes	976	0.0269613	Yes	Yes	3.16777
P61106	Ras-related protein Rab-14	1	11679.8	9692.26	7704.71	28372.8	32136.9	32382.8	1.5496	1.72932	1.74032	1.67308	0.107079	3	0.0618222	0	0.05	1	2	27.0628	0.000681297	2.91999	Yes	977	0.026989	Yes	Yes	3.16666
P61326	Protein mago nashi homolog	2	15396.7	6239.74	13402.2	82761.4	96112.4	108210	2.82497	3.04074	3.21178	3.02583	0.193835	3	0.111911	0	0.05	1	2	27.0379	0.00068255	2.91999	Yes	978	0.0270166	Yes	Yes	3.16587
P11717	Cation-independent mannose-6-phosphate receptor (CI Man-6-P receptor) (CI-MPR) (M6PR) (300 kDa mannose 6-phosphate receptor) (MPR 300) (Insulin-like growth factor 2 receptor) (Insulin-like growth factor II receptor) (IGF-II receptor) (M6P/IGF2 receptor) (M6P/IGF2R) (CD antigen CD222)	4	47172.3	35266.6	32268.1	116061	112798	129537	1.60189	1.56075	1.76038	1.64101	0.105404	3	0.060855	0	0.05	1	2	26.9659	0.000686192	2.91999	Yes	979	0.0270442	Yes	Yes	3.16355
P09234	U1 small nuclear ribonucleoprotein C (U1 snRNP C) (U1-C) (U1C)	1	59475.5	59475.5	59475.5	254014	265028	222446	2.09454	2.15578	1.90309	2.05114	0.131816	3	0.0761042	0	0.05	1	2	26.9517	0.000686914	2.91999	Yes	980	0.0270718	Yes	Yes	3.1631
Q8IXB1	DnaJ homolog subfamily C member 10	1	3579.06	1300.81	1501.61	27507.4	22426	20353.9	3.69282	3.39817	3.25831	3.44977	0.221804	3	0.128058	0	0.05	1	2	26.939	0.000687559	2.91999	Yes	981	0.0270994	Yes	Yes	3.16269
Q9H7E2	Tudor domain-containing protein 3	6	13278.6	36008.4	64586.4	556396	792757	733912	3.87364	4.38441	4.27314	4.17706	0.268596	3	0.155074	0	0.05	1	2	26.936	0.000687714	2.91999	Yes	982	0.0271271	Yes	Yes	3.16259
P12236	ADP/ATP translocase 3 (ADP,ATP carrier protein 3) (ADP,ATP carrier protein, isoform T2) (ANT 2) (Adenine nucleotide translocator 3) (ANT 3) (Solute carrier family 25 member 6) [Cleaved into: ADP/ATP translocase 3, N-terminally processed]	5	884010	597484	576381	1.83252e+06	1.65608e+06	1.65334e+06	1.41763	1.27158	1.26919	1.31947	0.0850233	3	0.0490882	0	0.05	1	2	26.8795	0.000690599	2.91999	Yes	983	0.0271547	Yes	Yes	3.16077
Q9Y388	RNA-binding motif protein, X-linked 2	4	20920.5	58588.1	50149.7	484469	627130	664195	3.48665	3.85901	3.94186	3.76251	0.242461	3	0.139985	0	0.05	1	2	26.878	0.000690679	2.91999	Yes	984	0.0271823	Yes	Yes	3.16072
Q9UL46	Proteasome activator complex subunit 2 (11S regulator complex subunit beta) (REG-beta) (Activator of multicatalytic protease subunit 2) (Proteasome activator 28 subunit beta) (PA28b) (PA28beta)	3	35266.7	21210.2	32058.7	140127	123659	150550	2.24736	2.067	2.35088	2.22175	0.143662	3	0.0829434	0	0.05	1	2	26.7863	0.000695404	2.91999	Yes	985	0.0272099	Yes	Yes	3.15776
O60684	Importin subunit alpha-7 (Karyopherin subunit alpha-6)	3	36022.7	29071.6	50919	455046	354264	349791	3.55668	3.1955	3.17717	3.30978	0.214019	3	0.123564	0	0.05	1	2	26.7859	0.000695424	2.91999	Yes	986	0.0272376	Yes	Yes	3.15775
Q6IBS0	Twinfilin-2 (A6-related protein) (hA6RP) (Protein tyrosine kinase 9-like) (Twinfilin-1-like protein)	1	10081.9	9253.71	10910.1	90932	122722	111508	3.17302	3.60556	3.46731	3.4153	0.220909	3	0.127542	0	0.05	1	2	26.7779	0.000695842	2.91999	Yes	987	0.0272652	Yes	Yes	3.15749
Q9H845	Complex I assembly factor ACAD9, mitochondrial (Acyl-CoA dehydrogenase family member 9) (ACAD-9)	3	217508	251751	244324	607039	614702	681568	1.35167	1.36977	1.51874	1.41339	0.0916803	3	0.0529317	0	0.05	1	2	26.7022	0.000699782	2.91999	Yes	988	0.0272928	Yes	Yes	3.15504
P31327	Carbamoyl-phosphate synthase [ammonia], mitochondrial	93	4.06747e+07	4.66088e+07	4.8817e+07	1.26473e+08	1.4144e+08	1.44609e+08	1.47911	1.64048	1.67244	1.59735	0.103631	3	0.0598314	0	0.05	1	2	26.6975	0.000700031	2.91999	Yes	989	0.0273204	Yes	Yes	3.15488
Q9Y450	HBS1-like protein (ERFS)	2	3010.16	3362.65	2657.68	27241.3	34267.6	36539.4	3.17788	3.50893	3.60154	3.42945	0.22273	3	0.128593	0	0.05	1	2	26.669	0.000701525	2.91999	Yes	990	0.0273481	Yes	Yes	3.15396
Q5JRA6	Transport and Golgi organization protein 1 homolog (TANGO1) (C219-reactive peptide) (D320) (Melanoma inhibitory activity protein 3)	1	15333.6	6987.22	7780.79	70434.4	61182.7	55664.4	2.8114	2.60825	2.47188	2.63051	0.170853	3	0.0986419	0	0.05	1	2	26.6673	0.000701614	2.91999	Yes	991	0.0273757	Yes	Yes	3.1539
Q9H2K0	Translation initiation factor IF-3, mitochondrial (IF-3(Mt)) (IF-3Mt) (IF3(mt)) (IF3mt)	1	2045.09	2174.84	3221.75	19993.4	26037.5	25531.1	3.01079	3.39185	3.36352	3.25539	0.212303	3	0.122573	0	0.05	1	2	26.5587	0.000707349	2.91999	Yes	992	0.0274033	Yes	Yes	3.15037
Q8IWC1	MAP7 domain-containing protein 3	5	16278.9	14643	11254.6	92853.3	109950	120655	2.72347	2.9673	3.10134	2.9307	0.191572	3	0.110604	0	0.05	1	2	26.4972	0.000710631	2.91999	Yes	993	0.0274309	Yes	Yes	3.14836
Q8WX93	Palladin (SIH002) (Sarcoma antigen NY-SAR-77)	1	9326.3	9326.3	9326.3	51269.6	62661.1	63625.5	2.45873	2.74819	2.77023	2.65905	0.173834	3	0.100363	0	0.05	1	2	26.4943	0.000710784	2.91999	Yes	994	0.0274586	Yes	Yes	3.14826
Q9Y3F4	Serine-threonine kinase receptor-associated protein (MAP activator with WD repeats) (UNR-interacting protein) (WD-40 repeat protein PT-WD)	7	280120	195852	235460	2.52945e+06	1.9561e+06	1.98535e+06	3.41499	3.04414	3.06556	3.1749	0.2082	3	0.120204	0	0.05	1	2	26.4125	0.000715187	2.91999	Yes	995	0.0274862	Yes	Yes	3.14558
P18206	Vinculin (Metavinculin) (MV)	2	67225.5	30362.9	48942.6	107352	99899.3	97981.8	1.13611	1.0323	1.00434	1.05759	0.0694253	3	0.0400827	0	0.05	1	2	26.3851	0.00071667	2.91999	Yes	996	0.0275138	Yes	Yes	3.14468
Q9BRS2	Serine/threonine-protein kinase RIO1	8	169788	176670	204717	1.26616e+06	1.66167e+06	1.45589e+06	2.78484	3.17701	2.98628	2.98271	0.196111	3	0.113225	0	0.05	1	2	26.3433	0.00071894	2.91999	Yes	997	0.0275414	Yes	Yes	3.14331
Q5VW36	Focadhesin	2	14195.6	13840.7	15498.2	41983.8	40297.9	36885.6	1.53263	1.47351	1.34586	1.45067	0.0954581	3	0.0551127	0	0.05	1	2	26.3218	0.00072011	2.91999	Yes	998	0.0275691	Yes	Yes	3.1426
Q15056	Eukaryotic translation initiation factor 4H (eIF-4H) (Williams-Beuren syndrome chromosomal region 1 protein)	12	1.06268e+07	6.30736e+06	5.88081e+06	2.56898e+07	3.01033e+07	2.95687e+07	1.75618	1.9849	1.95905	1.90004	0.12526	3	0.0723191	0	0.05	1	2	26.2731	0.000722781	2.91999	Yes	999	0.0275967	Yes	Yes	3.14099
Q8TD30	Alanine aminotransferase 2 (ALT2)	1	8398.83	12065.6	11174.6	27397.4	24351.9	26176.4	1.37729	1.20729	1.31153	1.2987	0.0857249	3	0.0494933	0	0.05	1	2	26.24	0.0007246	2.91999	Yes	1000	0.0276243	Yes	Yes	3.1399
Q12792	Twinfilin-1 (Protein A6) (Protein tyrosine kinase 9)	1	41868.4	29120.7	25280.7	208317	213041	171211	2.69859	2.73094	2.41559	2.61504	0.173486	3	0.100162	0	0.05	1	2	26.108	0.000731928	2.91999	Yes	1001	0.0276519	Yes	Yes	3.13553
Q96E11	Ribosome-recycling factor, mitochondrial (RRF) (Ribosome-releasing factor, mitochondrial)	2	2892.3	7890.47	7228.48	48171.8	64057.5	52430.5	3.00425	3.41543	3.12647	3.18205	0.211149	3	0.121907	0	0.05	1	2	26.1024	0.000732244	2.91999	Yes	1002	0.0276796	Yes	Yes	3.13534
Q92974	Rho guanine nucleotide exchange factor 2 (Guanine nucleotide exchange factor H1) (GEF-H1) (Microtubule-regulated Rho-GEF) (Proliferating cell nucleolar antigen p40)	4	13929.4	26672.8	39416.1	304066	430257	365232	3.51095	4.01176	3.77537	3.76603	0.250537	3	0.144648	0	0.05	1	2	26.0359	0.000735979	2.91999	Yes	1003	0.0277072	Yes	Yes	3.13313
Q96GJ1	tRNA (uracil(54)-C(5))-methyltransferase homolog	2	15765.6	15452.8	15400.2	41504.7	36906.7	40585.7	1.41733	1.24794	1.38503	1.3501	0.0899357	3	0.0519244	0	0.05	1	2	26.0012	0.000737938	2.91999	Yes	1004	0.0277348	Yes	Yes	3.13198
P21399	Cytoplasmic aconitate hydratase (Aconitase)	6	171202	142344	170401	576234	671820	679561	1.83677	2.05819	2.07472	1.98989	0.132866	3	0.07671	0	0.05	1	2	25.9404	0.000741394	2.91999	Yes	1005	0.0277624	Yes	Yes	3.12995
Q9BYW2	Histone-lysine N-methyltransferase SETD2	4	16084.6	15791.5	16836.5	127034	165013	164038	2.96781	3.34517	3.33662	3.21653	0.215443	3	0.124386	0	0.05	1	2	25.8592	0.000746046	2.91999	Yes	1006	0.0277901	Yes	Yes	3.12723
Q5F1R6	DnaJ homolog subfamily C member 21 (DnaJ homolog subfamily A member 5) (Protein GS3)	2	5198.3	3281.13	4407.42	116386	181098	170551	4.75991	5.39776	5.31119	5.15629	0.34599	3	0.199757	0	0.05	1	2	25.8128	0.000748729	2.91999	Yes	1007	0.0278177	Yes	Yes	3.12568
P25705	ATP synthase subunit alpha, mitochondrial (ATP synthase F1 subunit alpha)	19	1.8528e+06	1.49056e+06	1.61667e+06	5.77806e+06	6.7294e+06	6.797e+06	1.8052	2.02509	2.03951	1.9566	0.131317	3	0.0758158	0	0.05	1	2	25.8073	0.000749045	2.91999	Yes	1008	0.0278453	Yes	Yes	3.12549
Q9NRR4	Ribonuclease 3	2	20847.7	16552.8	20000.8	430455	338043	291824	4.49167	4.14301	3.93091	4.18853	0.283139	3	0.163471	0	0.05	1	2	25.6225	0.000759863	2.91999	Yes	1009	0.0278729	Yes	Yes	3.11926
P05556	Integrin beta-1 (Fibronectin receptor subunit beta) (Glycoprotein IIa) (GPIIA) (VLA-4 subunit beta) (CD antigen CD29)	6	580449	393311	399219	1.36081e+06	1.38255e+06	1.21281e+06	1.57211	1.59498	1.40601	1.52437	0.103136	3	0.0595454	0	0.05	1	2	25.6001	0.000761191	2.91999	Yes	1010	0.0279006	Yes	Yes	3.11851
O75330	Hyaluronan mediated motility receptor (Intracellular hyaluronic acid-binding protein) (Receptor for hyaluronan-mediated motility) (CD antigen CD168)	1	9476.75	6997.79	2970.1	25556.2	21517.8	24170.6	1.97926	1.73112	1.89884	1.86974	0.126603	3	0.0730941	0	0.05	1	2	25.5799	0.00076239	2.91999	Yes	1011	0.0279282	Yes	Yes	3.11782
Q86VV8	Rotatin	1	7601.56	7634.5	8527.94	29362.1	25730.1	30330.3	1.89014	1.69964	1.93695	1.84224	0.125695	3	0.0725698	0	0.05	1	2	25.3858	0.000774069	2.91999	Yes	1012	0.0279558	Yes	Yes	3.11122
P50213	Isocitrate dehydrogenase [NAD] subunit alpha, mitochondrial	15	2.13692e+06	2.39447e+06	2.34958e+06	5.76549e+06	6.51194e+06	6.46411e+06	1.32979	1.50544	1.4948	1.44334	0.0984807	3	0.0568579	0	0.05	1	2	25.3851	0.000774109	2.91999	Yes	1013	0.0279834	Yes	Yes	3.1112
P06493	Cyclin-dependent kinase 1 (CDK1)	4	49816.3	74203.6	66157.7	278627	336299	337579	2.13595	2.40736	2.41284	2.31872	0.158306	3	0.091398	0	0.05	1	2	25.3694	0.000775064	2.91999	Yes	1014	0.028011	Yes	Yes	3.11066
Q9UNX3	60S ribosomal protein L26-like 1 (Large ribosomal subunit protein uL24-like 1)	1	15301.6	15301.6	15301.6	137848	165330	122151	3.17132	3.43359	2.99691	3.20061	0.21981	3	0.126907	0	0.05	1	2	25.22	0.000784254	2.91999	Yes	1015	0.0280387	Yes	Yes	3.10554
Q9NZN5	Rho guanine nucleotide exchange factor 12 (Leukemia-associated RhoGEF)	2	7954.78	7532.75	13542.6	41437.2	36721.5	44704.3	2.09833	1.92404	2.20782	2.07673	0.143121	3	0.0826312	0	0.05	1	2	25.1325	0.00078971	2.91999	Yes	1016	0.0280663	Yes	Yes	3.10253
P62308	Small nuclear ribonucleoprotein G (snRNP-G) (Sm protein G) (Sm-G) (SmG)	2	5723.6	8274.62	8511.94	377025	281347	483268	5.65097	5.22866	6.00914	5.62959	0.390675	3	0.225556	0	0.05	1	2	24.9587	0.000800722	2.91999	Yes	1017	0.0280939	Yes	Yes	3.09652
Q14240	Eukaryotic initiation factor 4A-II (eIF-4A-II) (eIF4A-II)	2	146383	85614.6	131311	514826	427323	483014	2.08785	1.81909	1.99583	1.96759	0.136586	3	0.0788578	0	0.05	1	2	24.9511	0.000801208	2.91999	Yes	1018	0.0281215	Yes	Yes	3.09625
Q330K2	NADH dehydrogenase (ubiquinone) complex I, assembly factor 6 (Putative phytoene synthase)	1	5211.59	4664.87	5630.33	18612.2	20945.1	22529.6	1.84831	2.01867	2.12389	1.99696	0.139067	3	0.0802901	0	0.05	1	2	24.8717	0.000806317	2.91999	Yes	1019	0.0281492	Yes	Yes	3.09349
O00410	Importin-5 (Imp5) (Importin subunit beta-3) (Karyopherin beta-3) (Ran-binding protein 5) (RanBP5)	17	2.24608e+06	1.467e+06	2.57328e+06	4.4425e+06	4.23124e+06	4.69937e+06	1.08411	1.01382	1.16521	1.08771	0.0757579	3	0.0437389	0	0.05	1	2	24.8683	0.000806539	2.91999	Yes	1020	0.0281768	Yes	Yes	3.09337
Q9BQP7	Mitochondrial genome maintenance exonuclease 1	2	27682.3	25915.8	32894.9	74711.5	68519.6	66302.1	1.37371	1.2489	1.20143	1.27468	0.0889851	3	0.0513756	0	0.05	1	2	24.811	0.000810259	2.91999	Yes	1021	0.0282044	Yes	Yes	3.09138
Q9NUQ6	SPATS2-like protein (DNA polymerase-transactivated protein 6) (Stress granule and nucleolar protein) (SGNP)	11	94746	218849	90787.6	1.47766e+06	2.08955e+06	1.92959e+06	3.45448	3.95436	3.83946	3.74944	0.261819	3	0.151161	0	0.05	1	2	24.8042	0.000810705	2.91999	Yes	1022	0.028232	Yes	Yes	3.09114
O95870	Phosphatidylserine lipase ABHD16A	1	5984.58	4261.64	7632.95	13808.5	14833.7	15666.5	1.21224	1.31556	1.39437	1.30739	0.0913398	3	0.0527351	0	0.05	1	2	24.7917	0.000811523	2.91999	Yes	1023	0.0282597	Yes	Yes	3.0907
Q96PV6	Leukocyte receptor cluster member 8	1	2989.8	2989.8	2989.8	15952.4	17583.6	20448.7	2.41566	2.55611	2.77389	2.58189	0.180502	3	0.104213	0	0.05	1	2	24.7751	0.000812604	2.91999	Yes	1024	0.0282873	Yes	Yes	3.09012
Q96CB9	5-methylcytosine rRNA methyltransferase NSUN4	2	28698	30706.9	27547.9	155525	198942	186208	2.4238	2.779	2.68357	2.62879	0.183828	3	0.106133	0	0.05	1	2	24.7689	0.000813012	2.91999	Yes	1025	0.0283149	Yes	Yes	3.0899
P00966	Argininosuccinate synthase	2	169004	167524	237890	422431	405259	452788	1.14158	1.0817	1.2417	1.15499	0.0808354	3	0.0466703	0	0.05	1	2	24.7479	0.000814387	2.91999	Yes	1026	0.0283425	Yes	Yes	3.08917
Q9Y697	Cysteine desulfurase, mitochondrial	5	302706	324118	436944	1.33072e+06	1.16393e+06	1.13383e+06	1.90799	1.71478	1.67699	1.76659	0.123907	3	0.0715375	0	0.05	1	2	24.6946	0.000817902	2.91999	Yes	1027	0.0283702	Yes	Yes	3.0873
O15357	Phosphatidylinositol 3,4,5-trisphosphate 5-phosphatase 2	2	21941	24933.5	37843.5	89268	106208	98426.7	1.66044	1.91111	1.80135	1.79096	0.125657	3	0.0725482	0	0.05	1	2	24.6865	0.000818431	2.91999	Yes	1028	0.0283978	Yes	Yes	3.08702
P07237	Protein disulfide-isomerase (PDI)	3	3760.38	27938.3	41164	189675	229960	258404	2.96524	3.2431	3.41134	3.20656	0.225283	3	0.130067	0	0.05	1	2	24.6531	0.00082065	2.91999	Yes	1029	0.0284254	Yes	Yes	3.08584
Q13200	26S proteasome non-ATPase regulatory subunit 2 (26S proteasome regulatory subunit RPN1) (26S proteasome regulatory subunit S2) (26S proteasome subunit p97) (Protein 55.11) (Tumor necrosis factor type 1 receptor-associated protein 2)	3	41489.4	39951.5	43958.6	177567	200640	221001	2.08679	2.26304	2.40248	2.25077	0.158201	3	0.0913375	0	0.05	1	2	24.6424	0.000821361	2.91999	Yes	1030	0.028453	Yes	Yes	3.08547
Q14978	Nucleolar and coiled-body phosphoprotein 1 (140 kDa nucleolar phosphoprotein) (Nopp140) (Hepatitis C virus NS5A-transactivated protein 13) (HCV NS5A-transactivated protein 13) (Nucleolar 130 kDa protein) (Nucleolar phosphoprotein p130)	14	558480	948639	1.0022e+06	4.76519e+06	5.91034e+06	6.07725e+06	2.5102	2.82091	2.86109	2.73073	0.192039	3	0.110874	0	0.05	1	2	24.6292	0.00082224	2.91999	Yes	1031	0.0284807	Yes	Yes	3.085
P78347	General transcription factor II-I (GTFII-I) (TFII-I) (Bruton tyrosine kinase-associated protein 135) (BAP-135) (BTK-associated protein 135) (SRF-Phox1-interacting protein) (SPIN) (Williams-Beuren syndrome chromosomal region 6 protein)	2	4778.05	4677.81	7145.07	53799.4	62758.9	75817.8	3.28129	3.50352	3.77624	3.52035	0.247902	3	0.143126	0	0.05	1	2	24.5961	0.000824448	2.91999	Yes	1032	0.0285083	Yes	Yes	3.08384
Q9H1J1	Regulator of nonsense transcripts 3A (Nonsense mRNA reducing factor 3A) (Up-frameshift suppressor 3 homolog A) (hUpf3)	1	3034.79	900.883	1151.41	29866.5	20902.8	22642.8	4.13858	3.62375	3.73911	3.83381	0.270167	3	0.155981	0	0.05	1	2	24.5787	0.000825609	2.91999	Yes	1033	0.0285359	Yes	Yes	3.08323
Q6RFH5	WD repeat-containing protein 74 (NOP seven-associated protein 1)	2	10087.8	29266.3	32257	84761.1	99110.2	83998.3	1.82818	2.05381	1.81514	1.89904	0.134192	3	0.0774756	0	0.05	1	2	24.5115	0.000830131	2.91999	Yes	1034	0.0285635	Yes	Yes	3.08085
Q9Y678	Coatomer subunit gamma-1 (Gamma-1-coat protein) (Gamma-1-COP)	4	359936	390868	466798	714457	679243	734102	0.815839	0.742919	0.854973	0.804577	0.0568692	3	0.0328335	0	0.05	1	2	24.5048	0.000830587	2.91999	Yes	1035	0.0285912	Yes	Yes	3.08061
Q6P2E9	Enhancer of mRNA-decapping protein 4 (Autoantigen Ge-1) (Autoantigen RCD-8) (Human enhancer of decapping large subunit) (Hedls)	2	14682.5	7805.4	12080.2	58860.6	59645.6	73010.6	2.35282	2.37194	2.66363	2.4628	0.174188	3	0.100567	0	0.05	1	2	24.4891	0.000831651	2.91999	Yes	1036	0.0286188	Yes	Yes	3.08006
P55081	Microfibrillar-associated protein 1 (Spliceosome B complex protein MFAP1)	3	99858.8	151067	115606	738309	920801	952916	2.59525	2.91391	2.96337	2.82418	0.199796	3	0.115352	0	0.05	1	2	24.4831	0.000832053	2.91999	Yes	1037	0.0286464	Yes	Yes	3.07985
Q9NRX1	RNA-binding protein PNO1 (Partner of NOB1)	4	10879.7	20131.2	1628.18	350226	539525	571629	5.00858	5.63198	5.71537	5.45198	0.386251	3	0.223002	0	0.05	1	2	24.4481	0.000834435	2.91999	Yes	1038	0.028674	Yes	Yes	3.07861
O95470	Sphingosine-1-phosphate lyase 1 (S1PL) (SP-lyase 1) (SPL 1) (hSPL)	1	3542.69	2855.56	3199.13	20254.3	16007.2	19330.5	2.66248	2.32297	2.59513	2.52686	0.179753	3	0.103781	0	0.05	1	2	24.3481	0.000841285	2.91999	Yes	1039	0.0287017	Yes	Yes	3.07506
P37802	Transgelin-2 (Epididymis tissue protein Li 7e) (SM22-alpha homolog)	2	19434.8	18539.4	21966.6	193336	273816	234024	3.27446	3.77656	3.55001	3.53368	0.251445	3	0.145172	0	0.05	1	2	24.3414	0.000841748	2.91999	Yes	1040	0.0287293	Yes	Yes	3.07482
Q9C0D5	Protein TANC1 (Tetratricopeptide repeat, ankyrin repeat and coiled-coil domain-containing protein 1)	2	10627.2	5099.18	10898.7	55638.8	44223.9	46449	2.64827	2.317	2.38782	2.45103	0.174444	3	0.100715	0	0.05	1	2	24.3362	0.000842103	2.91999	Yes	1041	0.0287569	Yes	Yes	3.07463
P50454	Serpin H1 (47 kDa heat shock protein) (Arsenic-transactivated protein 3) (AsTP3) (Cell proliferation-inducing gene 14 protein) (Collagen-binding protein) (Colligin) (Rheumatoid arthritis-related antigen RA-A47)	2	14936.2	10401.5	5866.84	23827.4	26894.7	26405.6	1.19583	1.37053	1.34405	1.30347	0.0941553	3	0.0543606	0	0.05	1	2	23.9782	0.000867371	2.91999	Yes	1042	0.0287845	Yes	Yes	3.06179
Q96T88	E3 ubiquitin-protein ligase UHRF1	3	3808.72	2785.32	2521.85	79573.8	53717.4	55483.3	4.7108	4.1439	4.19056	4.34842	0.314698	3	0.181691	0	0.05	1	2	23.933	0.00087064	2.91999	Yes	1043	0.0288122	Yes	Yes	3.06016
P41252	Isoleucine--tRNA ligase, cytoplasmic	6	425767	492861	607824	1.60748e+06	1.37554e+06	1.49111e+06	1.65958	1.43478	1.55117	1.54851	0.112426	3	0.0649091	0	0.05	1	2	23.8566	0.000876216	2.91999	Yes	1044	0.0288398	Yes	Yes	3.05739
P29372	DNA-3-methyladenine glycosylase	1	9454.7	1593.25	4764.73	24797.2	30696.8	25276.9	2.23405	2.54197	2.2617	2.34591	0.170356	3	0.0983552	0	0.05	1	2	23.8514	0.000876596	2.91999	Yes	1045	0.0288674	Yes	Yes	3.0572
P46060	Ran GTPase-activating protein 1 (RanGAP1)	2	9208.08	4838.83	12362.2	52918.7	68919	66154.1	2.5877	2.96883	2.90976	2.8221	0.205128	3	0.118431	0	0.05	1	2	23.8291	0.00087823	2.91999	Yes	1046	0.028895	Yes	Yes	3.05639
Q86YV9	Hermansky-Pudlak syndrome 6 protein (Ruby-eye protein homolog) (Ru)	1	13033.2	13689.1	14202.3	33078.7	36132.5	37971.4	1.2779	1.40529	1.47691	1.3867	0.1008	3	0.0581968	0	0.05	1	2	23.8278	0.000878331	2.91999	Yes	1047	0.0289227	Yes	Yes	3.05634
Q8TBB5	Kelch domain-containing protein 4	3	136433	120017	97478.9	326720	382432	365356	1.46956	1.69671	1.63081	1.59902	0.116862	3	0.0674701	0	0.05	1	2	23.6997	0.000887819	2.91999	Yes	1048	0.0289503	Yes	Yes	3.05168
P50995	Annexin A11 (56 kDa autoantigen) (Annexin XI) (Annexin-11) (Calcyclin-associated annexin 50) (CAP-50)	4	105157	76451.5	93362.5	414863	370659	462177	2.17832	2.01577	2.33413	2.17607	0.159188	3	0.0919073	0	0.05	1	2	23.6768	0.000889536	2.91999	Yes	1049	0.0289779	Yes	Yes	3.05084
O75643	U5 small nuclear ribonucleoprotein 200 kDa helicase	16	565499	384115	424795	3.27697e+06	2.60852e+06	2.5955e+06	2.83851	2.50938	2.50216	2.61669	0.192141	3	0.110933	0	0.05	1	2	23.588	0.000896225	2.91999	Yes	1050	0.0290055	Yes	Yes	3.04758
Q15020	Squamous cell carcinoma antigen recognized by T-cells 3 (SART-3) (Tat-interacting protein of 110 kDa) (Tip110) (p110 nuclear RNA-binding protein)	23	1.12773e+06	1.00243e+06	1.04435e+06	1.10243e+07	8.42309e+06	8.31972e+06	3.38105	2.99278	2.97497	3.11626	0.229482	3	0.132491	0	0.05	1	2	23.5205	0.000901366	2.91999	Yes	1051	0.0290331	Yes	Yes	3.0451
P43897	Elongation factor Ts, mitochondrial (EF-Ts) (EF-TsMt)	6	378194	626904	662238	1.88905e+06	2.28453e+06	2.01697e+06	1.76508	2.03931	1.85961	1.888	0.139304	3	0.0804274	0	0.05	1	2	23.4746	0.000904884	2.91999	Yes	1052	0.0290608	Yes	Yes	3.04341
O15091	Mitochondrial ribonuclease P catalytic subunit	9	398560	266002	314375	1.10777e+06	1.28159e+06	1.33685e+06	1.76333	1.97361	2.03452	1.92382	0.142284	3	0.0821478	0	0.05	1	2	23.419	0.000909176	2.91999	Yes	1053	0.0290884	Yes	Yes	3.04135
Q5JTZ9	Alanine--tRNA ligase, mitochondrial	10	617049	585457	477450	1.56536e+06	1.69995e+06	1.84541e+06	1.48303	1.60203	1.72048	1.60185	0.118724	3	0.0685454	0	0.05	1	2	23.3692	0.000913045	2.91999	Yes	1054	0.029116	Yes	Yes	3.03951
Q5SRE5	Nucleoporin NUP188 (hNup188)	5	74614.3	70846.1	95474.6	329564	316415	387885	2.03688	1.97814	2.27195	2.09565	0.155473	3	0.0897626	0	0.05	1	2	23.3466	0.000914805	2.91999	Yes	1055	0.0291436	Yes	Yes	3.03867
P17480	Nucleolar transcription factor 1 (Autoantigen NOR-90) (Upstream-binding factor 1) (UBF-1)	4	289365	250387	222744	418201	453029	435404	0.718427	0.833834	0.776586	0.776282	0.0577038	3	0.0333153	0	0.05	1	2	23.3011	0.000918377	2.91999	Yes	1056	0.0291713	Yes	Yes	3.03698
Q6NUQ1	RAD50-interacting protein 1 (RAD50 interactor 1) (HsRINT-1) (RINT-1)	1	4991.37	5922.39	8175.29	17487.1	20439.1	18302.5	1.45851	1.68355	1.52426	1.55544	0.115715	3	0.0668082	0	0.05	1	2	23.2821	0.000919866	2.91999	Yes	1057	0.0291989	Yes	Yes	3.03628
O75306	NADH dehydrogenase [ubiquinone] iron-sulfur protein 2, mitochondrial	2	40023.4	38776.8	49481.4	170526	173274	207386	1.99564	2.0187	2.27797	2.09744	0.156771	3	0.0905116	0	0.05	1	2	23.1731	0.000928517	2.91999	Yes	1058	0.0292265	Yes	Yes	3.03221
P07900	Heat shock protein HSP 90-alpha	11	3.04258e+06	2.70284e+06	3.59897e+06	7.67646e+06	7.75994e+06	8.72321e+06	1.3013	1.31691	1.48572	1.36798	0.102267	3	0.0590437	0	0.05	1	2	23.1689	0.000928858	2.91999	Yes	1059	0.0292541	Yes	Yes	3.03205
Q9H583	HEAT repeat-containing protein 1 (Protein BAP28) (U3 small nucleolar RNA-associated protein 10 homolog) [Cleaved into: HEAT repeat-containing protein 1, N-terminally processed]	10	364092	69855.6	139234	828475	679611	791536	2.11643	1.83068	2.05062	1.99924	0.149644	3	0.0863967	0	0.05	1	2	23.1403	0.000931148	2.91999	Yes	1060	0.0292818	Yes	Yes	3.03098
Q92769	Histone deacetylase 2 (HD2)	1	64198.3	30761.3	21954.9	75365.1	69758.8	69563.4	0.951477	0.839956	0.835907	0.87578	0.0655867	3	0.0378665	0	0.05	1	2	23.1281	0.000932127	2.91999	Yes	1061	0.0293094	Yes	Yes	3.03052
P82930	28S ribosomal protein S34, mitochondrial (MRP-S34) (S34mt) (Mitochondrial small ribosomal subunit protein mS34)	5	294064	317358	340652	882558	1.02478e+06	1.01716e+06	1.47558	1.69113	1.68037	1.61569	0.121461	3	0.0701254	0	0.05	1	2	23.0401	0.000939241	2.91999	Yes	1062	0.029337	Yes	Yes	3.02722
Q9NXE4	Sphingomyelin phosphodiesterase 4	1	23364.6	25337.1	24127.7	73246.7	87580.2	81945.2	1.59321	1.85105	1.7551	1.73312	0.130318	3	0.0752394	0	0.05	1	2	23.0347	0.000939678	2.91999	Yes	1063	0.0293646	Yes	Yes	3.02702
P08621	U1 small nuclear ribonucleoprotein 70 kDa (U1 snRNP 70 kDa) (U1-70K) (snRNP70)	22	3.92113e+06	3.14403e+06	3.32283e+06	1.7088e+07	2.20566e+07	2.04416e+07	2.30303	2.67126	2.56155	2.51195	0.189058	3	0.109153	0	0.05	1	2	23.0131	0.000941435	2.91999	Yes	1064	0.0293923	Yes	Yes	3.02621
Q9BXJ9	N-alpha-acetyltransferase 15, NatA auxiliary subunit (Gastric cancer antigen Ga19) (N-terminal acetyltransferase) (NMDA receptor-regulated protein 1) (Protein tubedown-1) (Tbdn100)	18	411952	408717	498594	5.11241e+06	6.76366e+06	4.70559e+06	3.53923	3.94303	3.41961	3.63396	0.274269	3	0.158349	0	0.05	1	2	22.949	0.00094669	2.91999	Yes	1065	0.0294199	Yes	Yes	3.02379
Q9NSE4	Isoleucine--tRNA ligase, mitochondrial	12	634205	1.02261e+06	884316	3.16407e+06	3.30686e+06	2.74636e+06	1.90128	1.96496	1.69702	1.85442	0.139982	3	0.0808187	0	0.05	1	2	22.9454	0.000946986	2.91999	Yes	1066	0.0294475	Yes	Yes	3.02366
P19447	General transcription and DNA repair factor IIH helicase subunit XPB (TFIIH subunit XPB)	1	3924.73	2672.27	5177.2	23531.3	22430	29142.3	2.58391	2.51476	2.89245	2.66371	0.201091	3	0.1161	0	0.05	1	2	22.9432	0.000947165	2.91999	Yes	1067	0.0294751	Yes	Yes	3.02357
Q9P2R7	Succinate--CoA ligase [ADP-forming] subunit beta, mitochondrial	3	170144	192091	214033	596619	653408	718182	1.63503	1.76621	1.90257	1.76794	0.133778	3	0.0772368	0	0.05	1	2	22.8899	0.000951574	2.91999	Yes	1068	0.0295028	Yes	Yes	3.02156
Q8TEW0	Partitioning defective 3 homolog (PAR-3) (PARD-3) (Atypical PKC isotype-specific-interacting protein) (ASIP) (CTCL tumor antigen se2-5) (PAR3-alpha)	1	5931.98	4674.55	5663.53	44252.3	47642	35372.7	3.02849	3.13498	2.70538	2.95628	0.223716	3	0.129163	0	0.05	1	2	22.8881	0.000951722	2.91999	Yes	1069	0.0295304	Yes	Yes	3.02149
Q01780	Exosome component 10	7	302791	26680.2	268755	715600	620011	607846	1.84343	1.63657	1.60798	1.69599	0.128481	3	0.0741785	0	0.05	1	2	22.8636	0.000953752	2.91999	Yes	1070	0.029558	Yes	Yes	3.02056
P49368	T-complex protein 1 subunit gamma (TCP-1-gamma) (CCT-gamma) (hTRiC5)	10	947976	826100	1.09332e+06	2.86019e+06	3.36759e+06	3.32916e+06	1.58133	1.81694	1.80038	1.73288	0.131507	3	0.0759257	0	0.05	1	2	22.8234	0.000957107	2.91999	Yes	1071	0.0295856	Yes	Yes	3.01904
Q8NI36	WD repeat-containing protein 36 (T-cell activation WD repeat-containing protein) (TA-WDRP)	5	1.25686e+06	733654	974626	2.06357e+06	2.29879e+06	2.08943e+06	1.06201	1.21774	1.07998	1.11991	0.0852005	3	0.0491905	0	0.05	1	2	22.7667	0.000961865	2.91999	Yes	1072	0.0296133	Yes	Yes	3.01689
Q13155	Aminoacyl tRNA synthase complex-interacting multifunctional protein 2 (Multisynthase complex auxiliary component p38) (Protein JTV-1)	1	32149.4	25240.1	29124.8	183482	146346	186473	2.66959	2.34334	2.69292	2.56862	0.195445	3	0.11284	0	0.05	1	2	22.7633	0.00096215	2.91999	Yes	1073	0.0296409	Yes	Yes	3.01676
P06737	Glycogen phosphorylase, liver form	2	21658	10599.6	17399.8	23864.7	24022.5	22858.6	0.52783	0.537339	0.465689	0.510286	0.038914	3	0.022467	0	0.05	1	2	22.7127	0.000966433	2.91999	Yes	1074	0.0296685	Yes	Yes	3.01483
Q9NRA8	Eukaryotic translation initiation factor 4E transporter (4E-T) (eIF4E transporter) (Eukaryotic translation initiation factor 4E nuclear import factor 1)	4	1578.17	1578.17	1578.17	172952	339436	343983	6.77597	7.74874	7.76794	7.43088	0.567252	3	0.327503	0	0.05	1	2	22.6895	0.000968405	2.91999	Yes	1075	0.0296961	Yes	Yes	3.01394
P49756	RNA-binding protein 25 (Arg/Glu/Asp-rich protein of 120 kDa) (RED120) (Protein S164) (RNA-binding motif protein 25) (RNA-binding region-containing protein 7)	2	70733.5	83088.1	74469.3	323461	405863	392247	2.08768	2.41508	2.36585	2.28954	0.176538	3	0.101924	0	0.05	1	2	22.4631	0.000987964	2.91999	Yes	1076	0.0297238	Yes	Yes	3.00526
P52948	Nuclear pore complex protein Nup98-Nup96	4	58003.1	49906.3	59709.8	258032	268071	325746	2.20733	2.26239	2.54352	2.33775	0.18032	3	0.104108	0	0.05	1	2	22.455	0.000988672	2.91999	Yes	1077	0.0297514	Yes	Yes	3.00495
Q68DQ2	Very large A-kinase anchor protein (vlAKAP) (Beta/gamma crystallin domain-containing protein 3)	1	4507.42	4140.88	4631.55	13108	11447.8	11470.7	1.56617	1.3708	1.37368	1.43688	0.111976	3	0.0646493	0	0.05	1	2	22.2258	0.00100911	2.91999	Yes	1078	0.029779	Yes	Yes	2.99606
Q8WUA2	Peptidyl-prolyl cis-trans isomerase-like 4 (PPIase)	6	155160	1.47122e+06	101462	1.76324e+06	1.91706e+06	2.1289e+06	1.61423	1.73489	1.8861	1.74507	0.136223	3	0.0786485	0	0.05	1	2	22.1883	0.00101252	2.91999	Yes	1079	0.0298066	Yes	Yes	2.9946
Q6PIU2	Neutral cholesterol ester hydrolase 1 (NCEH)	1	8187.79	8332.36	8653.5	30650	31729.7	26346.9	1.86894	1.91888	1.65068	1.81283	0.142629	3	0.0823471	0	0.05	1	2	22.0145	0.00102851	2.91999	Yes	1080	0.0298343	Yes	Yes	2.98779
Q8WUM0	Nuclear pore complex protein Nup133 (133 kDa nucleoporin) (Nucleoporin Nup133)	4	51808.5	54950.5	60327.3	198152	181824	222339	1.83098	1.70691	1.99713	1.84501	0.145617	3	0.0840719	0	0.05	1	2	21.9456	0.00103496	2.91999	Yes	1081	0.0298619	Yes	Yes	2.98507
Q02790	Peptidyl-prolyl cis-trans isomerase FKBP4 (PPIase FKBP4)	3	172167	166285	227383	640835	649841	769478	1.76453	1.78467	2.02846	1.85922	0.146912	3	0.0848194	0	0.05	1	2	21.9197	0.0010374	2.91999	Yes	1082	0.0298895	Yes	Yes	2.98405
O14777	Kinetochore protein NDC80 homolog (Highly expressed in cancer protein) (Kinetochore protein Hec1) (HsHec1) (Kinetochore-associated protein 2) (Retinoblastoma-associated protein HEC)	1	2028.61	2028.61	2028.61	31248.1	20915.7	25876.8	3.94521	3.36603	3.6731	3.66144	0.289767	3	0.167297	0	0.05	1	2	21.8859	0.0010406	2.91999	Yes	1083	0.0299171	Yes	Yes	2.98271
Q96GC5	39S ribosomal protein L48, mitochondrial (L48mt) (MRP-L48) (Mitochondrial large ribosomal subunit protein mL48)	1	6990.02	5777.26	8202.78	215426	386501	319977	4.94575	5.78903	5.51653	5.4171	0.43034	3	0.248457	0	0.05	1	2	21.803	0.0010485	2.91999	Yes	1084	0.0299448	Yes	Yes	2.97943
Q8WXG6	MAP kinase-activating death domain protein (Differentially expressed in normal and neoplastic cells) (Insulinoma glucagonoma clone 20) (Rab3 GDP/GTP exchange factor) (RabGEF) (Rab3 GDP/GTP exchange protein) (Rab3GEP)	1	7773.7	6387.47	9159.93	21633.4	21686	18922	1.47659	1.48009	1.28339	1.41336	0.112566	3	0.0649903	0	0.05	1	2	21.7472	0.00105387	2.91999	Yes	1085	0.0299724	Yes	Yes	2.97721
P49207	60S ribosomal protein L34 (Large ribosomal subunit protein eL34)	11	622544	1.23167e+06	1.02169e+06	5.37621e+07	1.00354e+08	9.84352e+07	5.80946	6.70989	6.68205	6.40047	0.512014	3	0.295612	0	0.05	1	2	21.6516	0.00106317	2.91999	Yes	1086	0.03	Yes	Yes	2.9734
Q29RF7	Sister chromatid cohesion protein PDS5 homolog A (Cell proliferation-inducing gene 54 protein) (Sister chromatid cohesion protein 112) (SCC-112)	1	38902.3	29375.4	37964.3	96591.3	86403.8	100517	1.44757	1.28678	1.50504	1.41313	0.113137	3	0.0653196	0	0.05	1	2	21.6341	0.00106489	2.91999	Yes	1087	0.0300276	Yes	Yes	2.9727
Q16543	Hsp90 co-chaperone Cdc37 (Hsp90 chaperone protein kinase-targeting subunit) (p50Cdc37) [Cleaved into: Hsp90 co-chaperone Cdc37, N-terminally processed]	1	24504.4	2720.61	4383.63	23624.9	26184.8	27080.3	1.16496	1.31338	1.36189	1.28007	0.102604	3	0.0592384	0	0.05	1	2	21.6089	0.00106737	2.91999	Yes	1088	0.0300552	Yes	Yes	2.97169
P31937	3-hydroxyisobutyrate dehydrogenase, mitochondrial (HIBADH)	1	39525.9	34210.8	71706.8	168722	203253	205080	1.79915	2.06778	2.08069	1.98254	0.15895	3	0.0917699	0	0.05	1	2	21.6034	0.00106791	2.91999	Yes	1089	0.0300829	Yes	Yes	2.97147
P40222	Alpha-taxilin	3	24313.9	20282.8	28344.9	409746	669105	563064	4.07488	4.78238	4.53345	4.46357	0.358889	3	0.207205	0	0.05	1	2	21.5418	0.001074	2.91999	Yes	1090	0.0301105	Yes	Yes	2.969
Q15287	RNA-binding protein with serine-rich domain 1 (SR-related protein LDC2)	5	1.02398e+06	578885	1.18316e+06	2.02018e+06	1.96053e+06	2.21734e+06	1.12124	1.078	1.25558	1.15161	0.0926053	3	0.0534657	0	0.05	1	2	21.5392	0.00107426	2.91999	Yes	1091	0.0301381	Yes	Yes	2.96889
Q9UM00	Calcium load-activated calcium channel (CLAC channel) (Transmembrane and coiled-coil domain-containing protein 1) (Transmembrane and coiled-coil domains protein 4) (Xenogeneic cross-immune protein PCIA3)	1	75036.1	105210	181719	401353	335666	374847	1.73398	1.47614	1.63541	1.61518	0.130107	3	0.0751171	0	0.05	1	2	21.5021	0.00107796	2.91999	Yes	1092	0.0301657	Yes	Yes	2.9674
Q7KZ85	Transcription elongation factor SPT6 (hSPT6) (Histone chaperone suppressor of Ty6) (Tat-cotransactivator 2 protein) (Tat-CT2 protein)	14	323233	174618	165027	3.30656e+06	2.33504e+06	2.34546e+06	3.90348	3.40159	3.40802	3.57103	0.287927	3	0.166235	0	0.05	1	2	21.4818	0.00107999	2.91999	Yes	1093	0.0301934	Yes	Yes	2.96658
O00299	Chloride intracellular channel protein 1 (Chloride channel ABP) (Nuclear chloride ion channel 27) (NCC27) (Regulatory nuclear chloride ion channel protein) (hRNCC)	1	180234	122781	172715	520907	460472	438842	1.71585	1.53793	1.46852	1.5741	0.127567	3	0.0736507	0	0.05	1	2	21.3725	0.00109103	2.91999	Yes	1094	0.030221	Yes	Yes	2.96216
P16070	CD44 antigen (CDw44) (Epican) (Extracellular matrix receptor III)	1	59490.2	59490.2	59490.2	259188	306442	241634	2.12328	2.36489	2.0221	2.17009	0.176126	3	0.101686	0	0.05	1	2	21.341	0.00109424	2.91999	Yes	1095	0.0302486	Yes	Yes	2.96089
Q8N1G2	Cap-specific mRNA (nucleoside-2'-O-)-methyltransferase 1	1	7792.73	8106.52	7369.66	30879.8	38871.3	37459	1.99322	2.32526	2.27187	2.19679	0.1783	3	0.102942	0	0.05	1	2	21.3401	0.00109433	2.91999	Yes	1096	0.0302762	Yes	Yes	2.96085
Q8IYK4	Procollagen galactosyltransferase 2	1	5703.08	5864.64	6708.25	29766.7	23465.7	26281.3	2.28871	1.94557	2.10905	2.11444	0.171636	3	0.099094	0	0.05	1	2	21.3378	0.00109457	2.91999	Yes	1097	0.0303039	Yes	Yes	2.96076
Q92547	DNA topoisomerase 2-binding protein 1 (DNA topoisomerase II-beta-binding protein 1) (TopBP1) (DNA topoisomerase II-binding protein 1)	1	4058.99	3092.31	2125.62	20825.3	28799.5	26837.9	2.75158	3.21929	3.11751	3.02946	0.245972	3	0.142012	0	0.05	1	2	21.3325	0.00109512	2.91999	Yes	1098	0.0303315	Yes	Yes	2.96054
Q13415	Origin recognition complex subunit 1 (Replication control protein 1)	1	1738.66	1982.67	8561.39	20404.1	25456.6	26742.3	2.31719	2.63637	2.70746	2.55367	0.207861	3	0.120009	0	0.05	1	2	21.2791	0.0011006	2.91999	Yes	1099	0.0303591	Yes	Yes	2.95837
Q00325	Phosphate carrier protein, mitochondrial (Phosphate transport protein) (PTP) (Solute carrier family 25 member 3)	2	72524.6	71603.8	63146.5	222531	200374	186953	1.68742	1.53611	1.43609	1.55321	0.126533	3	0.0730541	0	0.05	1	2	21.2611	0.00110246	2.91999	Yes	1100	0.0303867	Yes	Yes	2.95764
Q14980	Nuclear mitotic apparatus protein 1 (Nuclear matrix protein-22) (NMP-22) (Nuclear mitotic apparatus protein) (NuMA protein) (SP-H antigen)	4	19765.5	13469	13785.9	124276	92576.5	98872.7	2.98715	2.56232	2.65725	2.73557	0.22298	3	0.128738	0	0.05	1	2	21.2492	0.00110369	2.91999	Yes	1101	0.0304144	Yes	Yes	2.95715
Q96EY1	DnaJ homolog subfamily A member 3, mitochondrial (DnaJ protein Tid-1) (hTid-1) (Hepatocellular carcinoma-associated antigen 57) (Tumorous imaginal discs protein Tid56 homolog)	1	9933.42	5824.18	5332.29	36732.6	33544.5	28652.8	2.38547	2.25449	2.02709	2.22235	0.18134	3	0.104697	0	0.05	1	2	21.2265	0.00110604	2.91999	Yes	1102	0.030442	Yes	Yes	2.95623
O15063	Granule associated Rac and RHOG effector protein 1 (GARRE1)	1	1678.96	1708.71	1649.21	8365.82	10945.2	8916.61	2.31694	2.70466	2.40893	2.47684	0.202586	3	0.116963	0	0.05	1	2	21.1763	0.00111127	2.91999	Yes	1103	0.0304696	Yes	Yes	2.95418
Q7Z2K6	Endoplasmic reticulum metallopeptidase 1	1	1774.89	1091.01	1836.67	22509.8	15199.8	20520	3.844	3.2775	3.71048	3.61066	0.296147	3	0.170981	0	0.05	1	2	21.1174	0.00111746	2.91999	Yes	1104	0.0304972	Yes	Yes	2.95177
Q9H074	Polyadenylate-binding protein-interacting protein 1 (PABP-interacting protein 1) (PAIP-1) (Poly(A)-binding protein-interacting protein 1)	1	5768.64	4351.1	2933.57	29396.4	22546.6	23433.3	2.75619	2.37346	2.42911	2.51958	0.206785	3	0.119387	0	0.05	1	2	21.1043	0.00111884	2.91999	Yes	1105	0.0305249	Yes	Yes	2.95123
Q16658	Fascin (55 kDa actin-bundling protein) (Singed-like protein) (p55)	5	226055	236552	285778	1.07771e+06	1.40307e+06	1.22469e+06	2.11108	2.49169	2.29553	2.29943	0.190334	3	0.109889	0	0.05	1	2	20.925	0.00113803	2.91999	Yes	1106	0.0305525	Yes	Yes	2.94385
Q9UQ88	Cyclin-dependent kinase 11A	1	7006.61	4582.68	6390.37	20817.1	20494.3	24874.6	1.79636	1.77382	2.05327	1.87448	0.155242	3	0.089629	0	0.05	1	2	20.9138	0.00113925	2.91999	Yes	1107	0.0305801	Yes	Yes	2.94338
Q9BUQ8	Probable ATP-dependent RNA helicase DDX23	6	350438	276933	281258	928442	1.12972e+06	989319	1.61608	1.89917	1.70771	1.74099	0.144448	3	0.0833969	0	0.05	1	2	20.8759	0.00114337	2.91999	Yes	1108	0.0306077	Yes	Yes	2.94181
P35249	Replication factor C subunit 4 (Activator 1 37 kDa subunit) (A1 37 kDa subunit) (Activator 1 subunit 4) (Replication factor C 37 kDa subunit) (RF-C 37 kDa subunit) (RFC37)	1	18672.6	14641.9	21837.7	55409.4	47126.2	53806	1.59167	1.35807	1.54931	1.49968	0.124456	3	0.0718547	0	0.05	1	2	20.8711	0.0011439	2.91999	Yes	1109	0.0306354	Yes	Yes	2.94161
P52789	Hexokinase-2	3	49916.6	31393.4	40672.3	103468	91506.4	104758	1.34747	1.17024	1.36535	1.29435	0.10786	3	0.0622728	0	0.05	1	2	20.7852	0.00115334	2.91999	Yes	1110	0.030663	Yes	Yes	2.93804
Q8NE86	Calcium uniporter protein, mitochondrial (HsMCU) (Coiled-coil domain-containing protein 109A)	1	2956.43	3693.42	2219.45	11186.9	11915.4	9643.53	1.91988	2.01089	1.7057	1.87883	0.156682	3	0.0904602	0	0.05	1	2	20.7696	0.00115506	2.91999	Yes	1111	0.0306906	Yes	Yes	2.9374
Q86U38	Nucleolar protein 9	14	2.28764e+06	1.80827e+06	1.93944e+06	8.12795e+06	1.04871e+07	9.22543e+06	2.01442	2.38207	2.19714	2.19788	0.183826	3	0.106132	0	0.05	1	2	20.7089	0.00116182	2.91999	Yes	1112	0.0307182	Yes	Yes	2.93486
O14832	Phytanoyl-CoA dioxygenase, peroxisomal	1	9638.39	6289.01	9522.01	23170.4	25001.9	21151.6	1.44961	1.55937	1.3181	1.44236	0.120799	3	0.0697431	0	0.05	1	2	20.681	0.00116494	2.91999	Yes	1113	0.0307459	Yes	Yes	2.93369
Q14353	Guanidinoacetate N-methyltransferase	2	13028.4	17366.3	26607.1	49280.9	51876.4	58296.8	1.37498	1.44904	1.61737	1.48046	0.124213	3	0.0717144	0	0.05	1	2	20.6439	0.00116913	2.91999	Yes	1114	0.0307735	Yes	Yes	2.93214
Q01970	1-phosphatidylinositol 4,5-bisphosphate phosphodiesterase beta-3	1	5254.14	3616.7	4435.42	38481.5	56328.1	51849.5	3.11702	3.66671	3.54719	3.44364	0.289104	3	0.166915	0	0.05	1	2	20.6312	0.00117056	2.91999	Yes	1115	0.0308011	Yes	Yes	2.9316
Q7Z4H7	HAUS augmin-like complex subunit 6	2	13124	15805.2	16334	62629	81320.4	71528.4	2.05345	2.43024	2.24514	2.24295	0.188403	3	0.108775	0	0.05	1	2	20.6201	0.00117181	2.91999	Yes	1116	0.0308287	Yes	Yes	2.93114
Q9Y224	RNA transcription, translation and transport factor protein (CLE7 homolog) (CLE) (hCLE)	1	1454.92	1454.92	1454.92	31059.9	49491.6	52417.6	4.41604	5.08817	5.17104	4.89175	0.414055	3	0.239055	0	0.05	1	2	20.4629	0.00118983	2.91999	Yes	1117	0.0308564	Yes	Yes	2.92452
Q8IZT6	Abnormal spindle-like microcephaly-associated protein (Abnormal spindle protein homolog) (Asp homolog)	2	15518.1	7613.06	6879.16	34347.5	33689.3	41047.8	1.77971	1.7518	2.03681	1.85611	0.157115	3	0.0907106	0	0.05	1	2	20.4618	0.00118995	2.91999	Yes	1118	0.030884	Yes	Yes	2.92447
P62826	GTP-binding nuclear protein Ran (Androgen receptor-associated protein 24) (GTPase Ran) (Ras-like protein TC4) (Ras-related nuclear protein)	9	1.26293e+06	1.02332e+06	1.21487e+06	1.07391e+07	1.55481e+07	1.52567e+07	3.20195	3.73581	3.70852	3.54876	0.300655	3	0.173583	0	0.05	1	2	20.4441	0.001192	2.91999	Yes	1119	0.0309116	Yes	Yes	2.92372
O00159	Unconventional myosin-Ic (Myosin I beta) (MMI-beta) (MMIb)	6	232178	206821	234221	576286	505211	576787	1.36067	1.17077	1.36193	1.29779	0.110001	3	0.0635093	0	0.05	1	2	20.4347	0.0011931	2.91999	Yes	1120	0.0309392	Yes	Yes	2.92332
P25205	DNA replication licensing factor MCM3	2	18961.2	20646	10432.5	43721.7	40466.3	47704.1	1.39024	1.27861	1.516	1.39495	0.118766	3	0.0685694	0	0.05	1	2	20.3436	0.00120377	2.91999	Yes	1121	0.0309669	Yes	Yes	2.91946
Q8IYB3	Serine/arginine repetitive matrix protein 1 (SR-related nuclear matrix protein of 160 kDa) (SRm160) (Ser/Arg-related nuclear matrix protein)	3	95316.1	187069	170942	553020	675854	690839	1.87174	2.16112	2.19276	2.07521	0.176915	3	0.102142	0	0.05	1	2	20.3169	0.00120692	2.91999	Yes	1122	0.0309945	Yes	Yes	2.91832
Q9HC35	Echinoderm microtubule-associated protein-like 4 (EMAP-4) (Restrictedly overexpressed proliferation-associated protein) (Ropp 120)	3	24661.1	14455.6	30256.2	415475	660555	675763	4.16728	4.8362	4.86904	4.62417	0.39602	3	0.228642	0	0.05	1	2	20.2245	0.00121794	2.91999	Yes	1123	0.0310221	Yes	Yes	2.91437
Q8TEM1	Nuclear pore membrane glycoprotein 210 (Nuclear pore protein gp210) (Nuclear envelope pore membrane protein POM 210) (POM210) (Nucleoporin Nup210) (Pore membrane protein of 210 kDa)	2	11556.9	11893.7	12818.4	75107.4	100889	102017	2.63518	3.06093	3.07696	2.92436	0.250561	3	0.144661	0	0.05	1	2	20.2152	0.00121905	2.91999	Yes	1124	0.0310497	Yes	Yes	2.91398
Q9H5Q4	Dimethyladenosine transferase 2, mitochondrial	6	290751	272354	304449	1.70464e+06	1.35787e+06	1.32705e+06	2.5594	2.23128	2.19816	2.32961	0.199692	3	0.115292	0	0.05	1	2	20.2061	0.00122014	2.91999	Yes	1125	0.0310773	Yes	Yes	2.91359
Q9Y4C2	TRPM8 channel-associated factor 1 (TRP channel-associated factor 1)	1	2816.78	3591.01	4105.32	36086	24967.5	29876.1	3.36421	2.83282	3.09176	3.09627	0.265722	3	0.153415	0	0.05	1	2	20.1823	0.00122301	2.91999	Yes	1126	0.031105	Yes	Yes	2.91257
P50990	T-complex protein 1 subunit theta (TCP-1-theta) (CCT-theta) (Chaperonin containing T-complex polypeptide 1 subunit 8) (Renal carcinoma antigen NY-REN-15)	13	1.27621e+06	1.12709e+06	1.43894e+06	2.55071e+06	2.39922e+06	2.7013e+06	0.993913	0.905582	1.07667	0.992056	0.0855603	3	0.0493982	0	0.05	1	2	20.0828	0.00123512	2.91999	Yes	1127	0.0311326	Yes	Yes	2.90829
O43818	U3 small nucleolar RNA-interacting protein 2 (RRP9 homolog) (U3 small nucleolar ribonucleoprotein-associated 55 kDa protein) (U3 snoRNP-associated 55 kDa protein) (U3-55K)	2	10537.7	10537.7	10537.7	142972	231109	203612	3.76211	4.45494	4.27219	4.16308	0.359074	3	0.207312	0	0.05	1	2	20.0813	0.00123531	2.91999	Yes	1128	0.0311602	Yes	Yes	2.90822
Q9BYD2	39S ribosomal protein L9, mitochondrial (L9mt) (MRP-L9) (Mitochondrial large ribosomal subunit protein bL9m)	5	323872	155331	186931	1.00425e+06	1.33471e+06	1.1989e+06	2.1772	2.58761	2.4328	2.3992	0.207256	3	0.119659	0	0.05	1	2	20.0502	0.00123912	2.91999	Yes	1129	0.0311878	Yes	Yes	2.90689
Q14554	Protein disulfide-isomerase A5	2	64111.2	67825.8	71540.3	236474	298864	260585	1.80177	2.13958	1.94185	1.96107	0.169723	3	0.0979894	0	0.05	1	2	20.013	0.00124371	2.91999	Yes	1130	0.0312155	Yes	Yes	2.90528
P27708	CAD protein [Includes: Glutamine-dependent carbamoyl-phosphate synthase	3	168509	96790.8	117702	208042	218754	228253	0.704486	0.776917	0.838245	0.773216	0.0669565	3	0.0386573	0	0.05	1	2	20.0018	0.00124511	2.91999	Yes	1131	0.0312431	Yes	Yes	2.90479
O95672	Endothelin-converting enzyme-like 1	1	8530.18	7152.51	5913.9	27273.1	30087.2	35009.6	1.92164	2.06331	2.28191	2.08895	0.1815	3	0.104789	0	0.05	1	2	19.9348	0.00125346	2.91999	Yes	1132	0.0312707	Yes	Yes	2.90189
O43847	Nardilysin	1	29123.6	18953.5	25873	114121	90139.6	108972	2.2109	1.87057	2.14429	2.07525	0.180361	3	0.104132	0	0.05	1	2	19.9291	0.00125417	2.91999	Yes	1133	0.0312983	Yes	Yes	2.90164
Q9BV86	N-terminal Xaa-Pro-Lys N-methyltransferase 1	2	40140.1	35026.2	49346.9	106568	127104	113632	1.36044	1.61468	1.45303	1.47605	0.128671	3	0.0742881	0	0.05	1	2	19.8693	0.00126171	2.91999	Yes	1134	0.031326	Yes	Yes	2.89904
Q9BV44	THUMP domain-containing protein 3	1	7787.58	4727.2	6976.77	34899.2	26665.8	31490.4	2.42531	2.03711	2.27703	2.24648	0.195895	3	0.1131	0	0.05	1	2	19.8627	0.00126254	2.91999	Yes	1135	0.0313536	Yes	Yes	2.89876
P46734	Dual specificity mitogen-activated protein kinase kinase 3 (MAP kinase kinase 3) (MAPKK 3)	3	36408.1	45332.1	47658.9	248722	216846	294732	2.52767	2.3298	2.77254	2.54334	0.221783	3	0.128046	0	0.05	1	2	19.8626	0.00126255	2.91999	Yes	1136	0.0313812	Yes	Yes	2.89875
Q13492	Phosphatidylinositol-binding clathrin assembly protein (Clathrin assembly lymphoid myeloid leukemia protein)	1	7984.27	7997.17	8010.06	25985.2	21520.8	24251.9	1.70013	1.42817	1.60054	1.57628	0.137593	3	0.0794395	0	0.05	1	2	19.8425	0.0012651	2.91999	Yes	1137	0.0314088	Yes	Yes	2.89788
Q8WUM4	Programmed cell death 6-interacting protein (PDCD6-interacting protein) (ALG-2-interacting protein 1) (ALG-2-interacting protein X) (Hp95)	5	359041	213673	367805	852510	819279	973263	1.44322	1.38586	1.63434	1.48781	0.130099	3	0.0751125	0	0.05	1	2	19.8077	0.00126954	2.91999	Yes	1138	0.0314365	Yes	Yes	2.89635
P33897	ATP-binding cassette sub-family D member 1	3	14094.8	12667.2	15522.4	67894.9	85618	90579	2.26814	2.60275	2.68401	2.5183	0.220424	3	0.127262	0	0.05	1	2	19.7884	0.00127201	2.91999	Yes	1139	0.0314641	Yes	Yes	2.89551
Q9UPT8	Zinc finger CCCH domain-containing protein 4	10	56237	693665	131536	1.25971e+06	1.62208e+06	1.60006e+06	2.10013	2.46488	2.44516	2.33672	0.205131	3	0.118433	0	0.05	1	2	19.7304	0.00127947	2.91999	Yes	1140	0.0314917	Yes	Yes	2.89297
Q1ED39	Lysine-rich nucleolar protein 1 (Protein FAM191A) (Testis-specific gene 118 protein)	1	8415.3	8415.3	8415.3	50709.2	38155	42278.5	2.59116	2.18079	2.32884	2.36693	0.207822	3	0.119986	0	0.05	1	2	19.7267	0.00127995	2.91999	Yes	1141	0.0315193	Yes	Yes	2.89281
O00186	Syntaxin-binding protein 3 (Platelet Sec1 protein) (PSP) (Protein unc-18 homolog 3) (Unc18-3) (Protein unc-18 homolog C) (Unc-18C)	1	29949.8	27577.1	35943.9	79335.5	91352.1	94131.1	1.34841	1.55188	1.59512	1.49847	0.131741	3	0.0760605	0	0.05	1	2	19.701	0.00128327	2.91999	Yes	1142	0.031547	Yes	Yes	2.89168
P13797	Plastin-3 (T-plastin)	3	142319	83300.8	141560	287676	252254	260447	1.23292	1.04335	1.08947	1.12192	0.0988629	3	0.0570785	0	0.05	1	2	19.6556	0.00128918	2.91999	Yes	1143	0.0315746	Yes	Yes	2.88969
Q96IP4	Terminal nucleotidyltransferase 5A	2	5921.2	6643.59	7047.95	44002.7	60701.2	61032.8	2.75076	3.2149	3.22276	3.06281	0.270264	3	0.156037	0	0.05	1	2	19.6287	0.00129271	2.91999	Yes	1144	0.0316022	Yes	Yes	2.8885
P56182	Ribosomal RNA processing protein 1 homolog A (Novel nuclear protein 1) (NNP-1) (Nucleolar protein Nop52) (RRP1-like protein)	6	281774	151966	186095	1.66324e+06	2.3064e+06	2.42518e+06	3.00901	3.48065	3.5531	3.34759	0.295447	3	0.170576	0	0.05	1	2	19.6252	0.00129317	2.91999	Yes	1145	0.0316298	Yes	Yes	2.88834
Q8WWN8	Arf-GAP with Rho-GAP domain, ANK repeat and PH domain-containing protein 3 (Centaurin-delta-3) (Cnt-d3)	1	8753.95	7747.59	9647.06	20588.7	18008.3	18689.4	1.24008	1.04689	1.10045	1.12914	0.099738	3	0.0575838	0	0.05	1	2	19.6087	0.00129534	2.91999	Yes	1146	0.0316575	Yes	Yes	2.88762
O95382	Mitogen-activated protein kinase kinase kinase 6	1	3026.97	2338.41	3862.28	12085	9658.34	10929.6	1.97415	1.65077	1.82917	1.81803	0.161974	3	0.0935155	0	0.05	1	2	19.4409	0.0013177	2.91999	Yes	1147	0.0316851	Yes	Yes	2.88018
P20042	Eukaryotic translation initiation factor 2 subunit 2 (Eukaryotic translation initiation factor 2 subunit beta) (eIF-2-beta)	6	101337	104212	155334	818801	1.17831e+06	1.08155e+06	2.76694	3.29207	3.16846	3.07582	0.274546	3	0.158509	0	0.05	1	2	19.4047	0.00132261	2.91999	Yes	1148	0.0317127	Yes	Yes	2.87857
Q5T5U3	Rho GTPase-activating protein 21 (Rho GTPase-activating protein 10) (Rho-type GTPase-activating protein 21)	1	4523.25	3815.74	1711.01	26795.4	37769.4	38910.7	2.99975	3.49498	3.53794	3.34422	0.299092	3	0.172681	0	0.05	1	2	19.3665	0.00132781	2.91999	Yes	1149	0.0317403	Yes	Yes	2.87686
P04083	Annexin A1 (Annexin I) (Annexin-1) (Calpactin II) (Calpactin-2) (Chromobindin-9) (Lipocortin I) (Phospholipase A2 inhibitory protein) (p35) [Cleaved into: Annexin Ac2-26]	6	206955	188663	181344	332598	369345	344849	0.790268	0.941455	0.842453	0.858058	0.076792	3	0.0443359	0	0.05	1	2	19.3536	0.00132957	2.91999	Yes	1150	0.031768	Yes	Yes	2.87629
P0CG47	Polyubiquitin-B [Cleaved into: Ubiquitin]	1	102007	129702	145069	195029	194347	182510	0.63494	0.629884	0.539228	0.601351	0.0538589	3	0.0310954	0	0.05	1	2	19.3389	0.00133159	2.91999	Yes	1151	0.0317956	Yes	Yes	2.87563
P51648	Aldehyde dehydrogenase family 3 member A2	2	42364.3	38504.3	41524.9	97536.2	98852.8	113325	1.25745	1.27679	1.4739	1.33604	0.119775	3	0.0691522	0	0.05	1	2	19.3203	0.00133414	2.91999	Yes	1152	0.0318232	Yes	Yes	2.8748
Q92878	DNA repair protein RAD50 (hRAD50)	4	33091.5	23806.4	32109.1	111644	91103.1	109573	1.91188	1.61854	1.88487	1.8051	0.162124	3	0.0936026	0	0.05	1	2	19.2847	0.00133905	2.91999	Yes	1153	0.0318508	Yes	Yes	2.8732
O95456	Proteasome assembly chaperone 1 (PAC-1) (Chromosome 21 leucine-rich protein) (C21-LRP) (Down syndrome critical region protein 2)	1	10653.7	10653.7	10653.7	41703.4	41244.8	51849.2	1.96881	1.95285	2.28296	2.06821	0.186155	3	0.107477	0	0.05	1	2	19.2433	0.00134479	2.91999	Yes	1154	0.0318785	Yes	Yes	2.87134
Q13535	Serine/threonine-protein kinase ATR	1	15238.2	11674.9	13377	38020.6	32900.6	38805.1	1.50132	1.29265	1.53078	1.44158	0.129818	3	0.0749502	0	0.05	1	2	19.2339	0.00134611	2.91999	Yes	1155	0.0319061	Yes	Yes	2.87092
Q5T160	Probable arginine--tRNA ligase, mitochondrial	1	9920.28	9484.36	8869.52	28121	30874.7	34883.6	1.57712	1.7119	1.88803	1.72568	0.155909	3	0.0900143	0	0.05	1	2	19.1712	0.00135489	2.91999	Yes	1156	0.0319337	Yes	Yes	2.8681
P09110	3-ketoacyl-CoA thiolase, peroxisomal	1	4797.95	4797.95	4797.95	18525.6	22431.9	24104.1	1.94903	2.22506	2.32879	2.16763	0.196285	3	0.113325	0	0.05	1	2	19.1275	0.00136106	2.91999	Yes	1157	0.0319613	Yes	Yes	2.86612
P60709	Actin, cytoplasmic 1 (Beta-actin) [Cleaved into: Actin, cytoplasmic 1, N-terminally processed]	18	1.42179e+07	1.02239e+07	1.26662e+07	2.41465e+07	2.26299e+07	2.55419e+07	0.965051	0.871467	1.0461	0.960873	0.0873917	3	0.0504556	0	0.05	1	2	19.0439	0.00137298	2.91999	Yes	1158	0.031989	Yes	Yes	2.86233
P11021	Endoplasmic reticulum chaperone BiP	6	468085	285432	250606	1.23139e+06	1.01717e+06	1.02806e+06	1.87931	1.60359	1.61895	1.70062	0.154944	3	0.0894567	0	0.05	1	2	19.0105	0.0013778	2.91999	Yes	1159	0.0320166	Yes	Yes	2.86081
P62993	Growth factor receptor-bound protein 2 (Adapter protein GRB2) (Protein Ash) (SH2/SH3 adapter GRB2)	1	1483.6	1483.6	1483.6	12523.3	19231.7	15665.2	3.07744	3.69631	3.40039	3.39138	0.309535	3	0.17871	0	0.05	1	2	18.977	0.00138265	2.91999	Yes	1160	0.0320442	Yes	Yes	2.85929
P82673	28S ribosomal protein S35, mitochondrial (MRP-S35) (S35mt) (28S ribosomal protein S28, mitochondrial) (MRP-S28) (S28mt) (Mitochondrial small ribosomal subunit protein mS35)	3	22497.2	89612.9	39030.3	248097	334036	323500	2.29998	2.72908	2.68284	2.57063	0.23553	3	0.135983	0	0.05	1	2	18.9041	0.00139329	2.91999	Yes	1161	0.0320718	Yes	Yes	2.85596
Q14432	cGMP-inhibited 3',5'-cyclic phosphodiesterase A	1	4365.01	4070.19	5932.03	21309.8	23769.7	28654.6	2.1537	2.3113	2.58095	2.34865	0.216061	3	0.124743	0	0.05	1	2	18.8279	0.00140453	2.91999	Yes	1162	0.0320994	Yes	Yes	2.85247
Q5VYK3	Proteasome adapter and scaffold protein ECM29 (Ecm29 proteasome adapter and scaffold) (Proteasome-associated protein ECM29 homolog)	6	121644	88221.5	118468	394848	322468	336173	1.8511	1.55895	1.619	1.67635	0.154285	3	0.0890765	0	0.05	1	2	18.8192	0.00140583	2.91999	Yes	1163	0.0321271	Yes	Yes	2.85207
P08238	Heat shock protein HSP 90-beta (HSP 90) (Heat shock 84 kDa) (HSP 84) (HSP84)	23	1.04365e+07	9.98935e+06	1.31994e+07	2.29913e+07	2.29363e+07	2.59229e+07	1.03651	1.03305	1.20964	1.09307	0.100974	3	0.0582973	0	0.05	1	2	18.7499	0.0014162	2.91999	Yes	1164	0.0321547	Yes	Yes	2.84888
A0A499FJI4	RCR-type E3 ubiquitin transferase	1	3614.69	3706.77	3522.61	15144.5	17541.7	20276.4	2.06685	2.27884	2.48785	2.27785	0.210503	3	0.121534	0	0.05	1	2	18.7425	0.00141731	2.91999	Yes	1165	0.0321823	Yes	Yes	2.84853
Q9Y4R8	Telomere length regulation protein TEL2 homolog (Protein clk-2 homolog) (hCLK2)	1	22611	22783.4	34024.6	59290.6	56470.9	65569.3	1.16328	1.09299	1.3085	1.18826	0.109906	3	0.0634543	0	0.05	1	2	18.7262	0.00141977	2.91999	Yes	1166	0.0322099	Yes	Yes	2.84778
P38919	Eukaryotic initiation factor 4A-III (eIF-4A-III) (eIF4A-III)	10	317934	291537	385478	3.03562e+06	4.62898e+06	4.37794e+06	3.19426	3.80296	3.72252	3.57325	0.330669	3	0.190912	0	0.05	1	2	18.7167	0.0014212	2.91999	Yes	1167	0.0322376	Yes	Yes	2.84734
P52943	Cysteine-rich protein 2 (CRP-2) (Protein ESP1)	1	1951.43	1951.43	1951.43	12500.5	18172.6	16235.1	2.67938	3.21916	3.05651	2.98502	0.276898	3	0.159867	0	0.05	1	2	18.6719	0.00142801	2.91999	Yes	1168	0.0322652	Yes	Yes	2.84527
Q86XP3	ATP-dependent RNA helicase DDX42	5	5094.84	12879.8	15643.5	279693	529288	455906	4.6415	5.5617	5.34639	5.18319	0.481319	3	0.27789	0	0.05	1	2	18.652	0.00143104	2.91999	Yes	1169	0.0322928	Yes	Yes	2.84435
Q86X10	Ral GTPase-activating protein subunit beta (p170)	2	9486.25	3676.13	3870.42	25167.4	28430.9	34040.4	2.1482	2.32411	2.58389	2.35207	0.219186	3	0.126547	0	0.05	1	2	18.5865	0.00144111	2.91999	Yes	1170	0.0323204	Yes	Yes	2.8413
Q02218	2-oxoglutarate dehydrogenase, mitochondrial	7	362430	318765	379713	868565	992239	1.04165e+06	1.29637	1.48842	1.55854	1.44778	0.135729	3	0.0783634	0	0.05	1	2	18.4752	0.00145844	2.91999	Yes	1171	0.0323481	Yes	Yes	2.83611
O75694	Nuclear pore complex protein Nup155 (155 kDa nucleoporin) (Nucleoporin Nup155)	18	724826	731251	938159	2.38076e+06	2.32084e+06	2.82634e+06	1.57682	1.54004	1.82433	1.64706	0.154616	3	0.0892679	0	0.05	1	2	18.4508	0.00146228	2.91999	Yes	1172	0.0323757	Yes	Yes	2.83497
Q8NB46	Serine/threonine-protein phosphatase 6 regulatory ankyrin repeat subunit C (PP6-ARS-C) (Serine/threonine-protein phosphatase 6 regulatory subunit ARS-C) (Ankyrin repeat domain-containing protein 52)	1	8929.15	5146.71	9206.71	16946.6	16732.8	19233.5	1.12671	1.10839	1.30933	1.18148	0.111102	3	0.064145	0	0.05	1	2	18.4188	0.00146734	2.91999	Yes	1173	0.0324033	Yes	Yes	2.83347
P50851	Lipopolysaccharide-responsive and beige-like anchor protein (Beige-like protein) (CDC4-like protein)	3	21208.8	20162.3	24693.3	76650.9	80697.3	97474.9	1.79939	1.87361	2.14612	1.93971	0.18257	3	0.105407	0	0.05	1	2	18.4021	0.00147	2.91999	Yes	1174	0.0324309	Yes	Yes	2.83268
Q8TEY7	Ubiquitin carboxyl-terminal hydrolase 33	1	31171.7	23847.8	26782.7	63584.7	64061.1	73900.5	1.2215	1.23227	1.43841	1.29739	0.12224	3	0.070575	0	0.05	1	2	18.3832	0.00147301	2.91999	Yes	1175	0.0324586	Yes	Yes	2.83179
Q9Y606	tRNA pseudouridine synthase A	6	123775	383871	301031	1.10742e+06	1.42584e+06	1.12394e+06	2.03852	2.40313	2.05989	2.16718	0.204619	3	0.118137	0	0.05	1	2	18.3447	0.00147918	2.91999	Yes	1176	0.0324862	Yes	Yes	2.82998
Q9BTX1	Nucleoporin NDC1 (hNDC1) (Transmembrane protein 48)	1	6657.41	6233.06	6369.17	23680.8	27350.3	31127.4	1.8831	2.09094	2.27757	2.08387	0.19733	3	0.113929	0	0.05	1	2	18.291	0.00148783	2.91999	Yes	1177	0.0325138	Yes	Yes	2.82745
Q01082	Spectrin beta chain, non-erythrocytic 1 (Beta-II spectrin) (Fodrin beta chain) (Spectrin, non-erythroid beta chain 1)	8	414105	319689	242670	1.78681e+06	2.55588e+06	2.12355e+06	2.45671	2.97314	2.7058	2.71188	0.258273	3	0.149114	0	0.05	1	2	18.1867	0.00150487	2.91999	Yes	1178	0.0325414	Yes	Yes	2.8225
Q8WWY3	U4/U6 small nuclear ribonucleoprotein Prp31 (Pre-mRNA-processing factor 31) (Serologically defined breast cancer antigen NY-BR-99) (U4/U6 snRNP 61 kDa protein) (Protein 61K) (hPrp31)	8	116050	222386	98965.4	5.30577e+06	3.01466e+06	3.22111e+06	5.18549	4.36993	4.46549	4.67364	0.445849	3	0.257411	0	0.05	1	2	18.1563	0.00150989	2.91999	Yes	1179	0.0325691	Yes	Yes	2.82106
Q96IZ5	RNA-binding protein 41 (RNA-binding motif protein 41)	5	50152.1	50152.1	50152.1	360323	529399	508656	2.84491	3.39997	3.34231	3.19573	0.305185	3	0.176198	0	0.05	1	2	18.1371	0.00151307	2.91999	Yes	1180	0.0325967	Yes	Yes	2.82014
P17987	T-complex protein 1 subunit alpha (TCP-1-alpha) (CCT-alpha)	5	635698	637466	688617	1.13267e+06	1.16563e+06	1.26446e+06	0.792522	0.833903	0.95132	0.859248	0.082377	3	0.0475604	0	0.05	1	2	18.0665	0.00152487	2.91999	Yes	1181	0.0326243	Yes	Yes	2.81677
P54578	Ubiquitin carboxyl-terminal hydrolase 14	1	30712.5	20133	32126.3	72537	61326.6	68571.9	1.39106	1.14885	1.30996	1.28329	0.123285	3	0.0711786	0	0.05	1	2	18.0292	0.00153116	2.91999	Yes	1182	0.0326519	Yes	Yes	2.81498
P30038	Delta-1-pyrroline-5-carboxylate dehydrogenase, mitochondrial (P5C dehydrogenase)	1	40260.4	8003.75	11797.5	36489	41492.7	39133.4	0.865979	1.05138	0.966917	0.961424	0.0928209	3	0.0535902	0	0.05	1	2	17.9403	0.00154629	2.91999	Yes	1183	0.0326796	Yes	Yes	2.81071
Q96RT7	Gamma-tubulin complex component 6 (GCP-6)	1	5557.75	2905.05	5889.56	14271.7	11813.4	12651.7	1.57683	1.3041	1.403	1.42798	0.138072	3	0.0797159	0	0.05	1	2	17.9133	0.00155093	2.91999	Yes	1184	0.0327072	Yes	Yes	2.80941
P54819	Adenylate kinase 2, mitochondrial (AK 2)	1	15077.6	15702.7	17398.5	81109.2	64977.4	62421.4	2.33643	2.0165	1.95861	2.10385	0.203493	3	0.117487	0	0.05	1	2	17.9071	0.00155201	2.91999	Yes	1185	0.0327348	Yes	Yes	2.80911
Q9NZT2	Opioid growth factor receptor (OGFr) (Protein 7-60) (Zeta-type opioid receptor)	1	4946	3398.93	4172.46	15249.4	18773.3	19965.4	1.86979	2.16971	2.25853	2.09934	0.203702	3	0.117608	0	0.05	1	2	17.8504	0.00156184	2.91999	Yes	1186	0.0327624	Yes	Yes	2.80636
P15311	Ezrin (Cytovillin) (Villin-2) (p81)	4	113288	84117.5	100093	487565	686053	573300	2.29768	2.7904	2.53137	2.53982	0.246471	3	0.1423	0	0.05	1	2	17.8483	0.0015622	2.91999	Yes	1187	0.0327901	Yes	Yes	2.80626
Q03169	Tumor necrosis factor alpha-induced protein 2 (TNF alpha-induced protein 2) (Primary response gene B94 protein)	2	13165.4	8238.31	13146.2	44179.9	54937.5	58398.4	1.93967	2.25407	2.34221	2.17865	0.211602	3	0.122169	0	0.05	1	2	17.8331	0.00156485	2.91999	Yes	1188	0.0328177	Yes	Yes	2.80553
P32322	Pyrroline-5-carboxylate reductase 1, mitochondrial (P5C reductase 1) (P5CR 1)	1	130303	128396	135903	612206	466441	554291	2.21858	1.82626	2.07521	2.04002	0.198515	3	0.114613	0	0.05	1	2	17.7992	0.0015708	2.91999	Yes	1189	0.0328453	Yes	Yes	2.80388
O43615	Mitochondrial import inner membrane translocase subunit TIM44	1	22973.9	12736.6	27415.1	118739	94617	130102	2.49646	2.16884	2.62831	2.4312	0.236584	3	0.136592	0	0.05	1	2	17.799	0.00157082	2.91999	Yes	1190	0.0328729	Yes	Yes	2.80387
Q9UKJ3	G patch domain-containing protein 8	1	6643.22	6958.59	6327.86	34695.7	49529.8	43555.8	2.3848	2.89834	2.71291	2.66535	0.260053	3	0.150142	0	0.05	1	2	17.7523	0.00157907	2.91999	Yes	1191	0.0329006	Yes	Yes	2.8016
Q96K76	Ubiquitin carboxyl-terminal hydrolase 47	1	13419.7	10462.6	13548.8	28947.8	25413	29333.5	1.21418	1.0263	1.23328	1.15792	0.114388	3	0.0660417	0	0.05	1	2	17.5332	0.00161859	2.91999	Yes	1192	0.0329282	Yes	Yes	2.79086
Q9BXY0	Protein MAK16 homolog (NNP78) (Protein RBM13)	1	38647.8	32706.5	19454.5	111637	96382.2	88674.8	1.88287	1.6709	1.55066	1.70148	0.168207	3	0.0971146	0	0.05	1	2	17.5203	0.00162096	2.91999	Yes	1193	0.0329558	Yes	Yes	2.79023
Q96BH1	E3 ubiquitin-protein ligase RNF25	1	4349.42	13537.6	14272.8	64374.8	71389.2	93647.5	2.5862	2.73541	3.12694	2.81618	0.279275	3	0.16124	0	0.05	1	2	17.4658	0.00163104	2.91999	Yes	1194	0.0329834	Yes	Yes	2.78754
A0AVT1	Ubiquitin-like modifier-activating enzyme 6 (Ubiquitin-activating enzyme 6)	3	38424.1	33020.9	44911.4	77261.3	76391.7	87026.5	0.99423	0.977899	1.16594	1.04602	0.104171	3	0.0601432	0	0.05	1	2	17.3922	0.0016448	2.91999	Yes	1195	0.033011	Yes	Yes	2.78389
Q9Y490	Talin-1	13	862222	677499	838167	1.84963e+06	2.18296e+06	2.18096e+06	1.22252	1.46157	1.46024	1.38144	0.137635	3	0.0794634	0	0.05	1	2	17.3846	0.00164623	2.91999	Yes	1196	0.0330387	Yes	Yes	2.78351
Q96GW9	Methionine--tRNA ligase, mitochondrial	2	27568.9	1371.98	2113.7	223499	140989	136522	4.43235	3.76767	3.72121	3.97374	0.397843	3	0.229695	0	0.05	1	2	17.3001	0.00166228	2.91999	Yes	1197	0.0330663	Yes	Yes	2.7793
O75147	Obscurin-like protein 1	1	4612.49	4624.41	6980.93	40612.9	63569.3	53955	2.90932	3.55571	3.31914	3.26139	0.327042	3	0.188818	0	0.05	1	2	17.2727	0.00166753	2.91999	Yes	1198	0.0330939	Yes	Yes	2.77793
Q14232	Translation initiation factor eIF-2B subunit alpha (eIF-2B GDP-GTP exchange factor subunit alpha)	1	19509.9	18058.5	23320.6	44281.2	52690.1	49182.4	1.12548	1.37631	1.27692	1.25957	0.126315	3	0.0729281	0	0.05	1	2	17.2714	0.00166777	2.91999	Yes	1199	0.0331215	Yes	Yes	2.77786
O94906	Pre-mRNA-processing factor 6 (Androgen receptor N-terminal domain-transactivating protein 1) (ANT-1) (PRP6 homolog) (U5 snRNP-associated 102 kDa protein) (U5-102 kDa protein)	2	52058.6	45883	30586.5	156032	133151	171430	1.86472	1.63594	2.0005	1.83372	0.184243	3	0.106373	0	0.05	1	2	17.2386	0.00167409	2.91999	Yes	1200	0.0331492	Yes	Yes	2.77622
P11216	Glycogen phosphorylase, brain form	2	27970.9	7950.24	23552.2	63636.7	69614.7	82110.4	1.68258	1.81211	2.05028	1.84832	0.186509	3	0.107681	0	0.05	1	2	17.1648	0.00168844	2.91999	Yes	1201	0.0331768	Yes	Yes	2.77251
Q13613	Myotubularin-related protein 1 (Phosphatidylinositol-3,5-bisphosphate 3-phosphatase)	1	4419.9	3932.34	5599.56	11777.5	12349.9	14322.2	1.34054	1.40901	1.62276	1.45744	0.147214	3	0.0849939	0	0.05	1	2	17.1475	0.00169183	2.91999	Yes	1202	0.0332044	Yes	Yes	2.77164
Q15067	Peroxisomal acyl-coenzyme A oxidase 1 (AOX)	2	25826.4	4641.02	5756.66	55265	76120.6	72972.3	2.19438	2.6563	2.59536	2.48202	0.250955	3	0.144889	0	0.05	1	2	17.1305	0.00169519	2.91999	Yes	1203	0.033232	Yes	Yes	2.77078
Q9H6F5	Coiled-coil domain-containing protein 86 (Cytokine-induced protein with coiled-coil domain)	1	97348	101549	93147.2	152313	140721	143977	0.645812	0.531609	0.56461	0.580677	0.0587725	3	0.0339323	0	0.05	1	2	17.1128	0.00169867	2.91999	Yes	1204	0.0332597	Yes	Yes	2.76989
P38606	V-type proton ATPase catalytic subunit A (V-ATPase subunit A)	3	67517.9	39161.5	50683.4	91381.7	99438.6	103491	0.800846	0.922747	0.980374	0.901322	0.0916613	3	0.0529207	0	0.05	1	2	17.0316	0.00171484	2.91999	Yes	1205	0.0332873	Yes	Yes	2.76578
P46109	Crk-like protein	1	5632.6	4230.65	3860.93	46768.5	79325.3	62680.7	3.35378	4.11602	3.77626	3.74869	0.381869	3	0.220472	0	0.05	1	2	17.003	0.00172057	2.91999	Yes	1206	0.0333149	Yes	Yes	2.76433
Q9UJA5	tRNA (adenine(58)-N(1))-methyltransferase non-catalytic subunit TRM6 (mRNA methyladenosine-N(1)-methyltransferase non-catalytic subunit TRM6) (tRNA(m1A58)-methyltransferase subunit TRM6) (tRNA(m1A58)MTase subunit TRM6)	6	66423.3	99946.5	151213	344107	449376	408459	1.70069	2.08575	1.94802	1.91149	0.195116	3	0.11265	0	0.05	1	2	16.9684	0.00172756	2.91999	Yes	1207	0.0333425	Yes	Yes	2.76257
Q92817	Envoplakin (210 kDa cornified envelope precursor protein) (210 kDa paraneoplastic pemphigus antigen) (p210)	2	10128.5	9399.17	8669.86	27833.4	26956.4	33441.9	1.56621	1.52002	1.83105	1.63909	0.167838	3	0.096901	0	0.05	1	2	16.9151	0.0017384	2.91999	Yes	1208	0.0333702	Yes	Yes	2.75985
P14868	Aspartate--tRNA ligase, cytoplasmic	1	17976.2	14054.8	25072.8	51507.4	46481.5	57026	1.43615	1.28803	1.583	1.43573	0.147482	3	0.0851489	0	0.05	1	2	16.8614	0.00174945	2.91999	Yes	1209	0.0333978	Yes	Yes	2.7571
Q13427	Peptidyl-prolyl cis-trans isomerase G (PPIase G) (Peptidyl-prolyl isomerase G)	4	87237	100678	78590.7	390836	528908	527736	2.13736	2.57381	2.57061	2.42726	0.251068	3	0.144954	0	0.05	1	2	16.745	0.00177371	2.91999	Yes	1210	0.0334254	Yes	Yes	2.75112
P51149	Ras-related protein Rab-7a	2	140001	30502.3	139257	272795	258078	315474	1.40163	1.32162	1.61133	1.44486	0.149618	3	0.086382	0	0.05	1	2	16.7264	0.00177764	2.91999	Yes	1211	0.033453	Yes	Yes	2.75016
P08758	Annexin A5 (Anchorin CII) (Annexin V) (Annexin-5) (Calphobindin I) (CPB-I) (Endonexin II) (Lipocortin V) (Placental anticoagulant protein 4) (PP4) (Placental anticoagulant protein I) (PAP-I) (Thromboplastin inhibitor) (Vascular anticoagulant-alpha) (VAC-alpha)	1	17215.5	16350.1	20645.6	48927.4	54817.2	61582.4	1.43701	1.601	1.76889	1.6023	0.165941	3	0.095806	0	0.05	1	2	16.7244	0.00177806	2.91999	Yes	1212	0.0334807	Yes	Yes	2.75005
Q86XI2	Condensin-2 complex subunit G2 (Chromosome-associated protein G2) (CAP-G2) (hCAP-G2) (Leucine zipper protein 5) (Non-SMC condensin II complex subunit G2)	1	2650.45	3794.15	5606.31	12273.4	15248.9	15564.6	1.61136	1.92453	1.95409	1.82999	0.18992	3	0.109651	0	0.05	1	2	16.6893	0.00178551	2.91999	Yes	1213	0.0335083	Yes	Yes	2.74824
Q68CQ4	U3 small nucleolar RNA-associated protein 25 homolog (Digestive organ expansion factor homolog) (UTP25 small subunit processor component)	5	222045	398062	146484	673651	780535	638546	1.39851	1.61097	1.3213	1.44359	0.150007	3	0.0866065	0	0.05	1	2	16.6684	0.00178997	2.91999	Yes	1214	0.0335359	Yes	Yes	2.74716
P54577	Tyrosine--tRNA ligase, cytoplasmic	5	99637.1	176057	123926	590519	796836	805092	2.14831	2.58062	2.59549	2.44147	0.25399	3	0.146641	0	0.05	1	2	16.6493	0.00179406	2.91999	Yes	1215	0.0335635	Yes	Yes	2.74616
O00767	Stearoyl-CoA desaturase (hSCD1)	1	3999.44	3142.05	2083.73	17238.3	12878.7	17311.2	2.48693	2.06629	2.49301	2.34874	0.24463	3	0.141237	0	0.05	1	2	16.6298	0.00179825	2.91999	Yes	1216	0.0335912	Yes	Yes	2.74515
P09543	2',3'-cyclic-nucleotide 3'-phosphodiesterase (CNP) (CNPase)	2	46203.1	43044.7	50235.8	98372.1	112915	116140	1.08119	1.28011	1.32073	1.22734	0.128192	3	0.0740114	0	0.05	1	2	16.5831	0.00180832	2.91999	Yes	1217	0.0336188	Yes	Yes	2.74272
Q5T4S7	E3 ubiquitin-protein ligase UBR4	7	179690	152734	184129	374500	323168	351703	1.12101	0.908328	1.0304	1.01991	0.106729	3	0.0616202	0	0.05	1	2	16.5516	0.00181517	2.91999	Yes	1218	0.0336464	Yes	Yes	2.74108
Q96HY7	Probable 2-oxoglutarate dehydrogenase E1 component DHKTD1, mitochondrial	5	193937	215927	236401	489134	557375	591728	1.18306	1.37148	1.45777	1.33744	0.140481	3	0.081107	0	0.05	1	2	16.4898	0.00182874	2.91999	Yes	1219	0.033674	Yes	Yes	2.73785
Q15058	Kinesin-like protein KIF14	29	3.1202e+06	1.99328e+06	2.7379e+06	8.15943e+06	6.5767e+06	7.56195e+06	1.64048	1.32938	1.53077	1.50021	0.157788	3	0.0910987	0	0.05	1	2	16.468	0.00183356	2.91999	Yes	1220	0.0337017	Yes	Yes	2.73671
Q9NXE8	Pre-mRNA-splicing factor CWC25 homolog (Coiled-coil domain-containing protein 49) (Spliceosome-associated protein homolog CWC25)	1	3333.44	6182.15	5217.59	15199.3	19038	19377.7	1.6299	1.95477	1.98029	1.85499	0.195352	3	0.112786	0	0.05	1	2	16.4469	0.00183824	2.91999	Yes	1221	0.0337293	Yes	Yes	2.7356
Q13813	Spectrin alpha chain, non-erythrocytic 1 (Alpha-II spectrin) (Fodrin alpha chain) (Spectrin, non-erythroid alpha subunit)	6	69611.4	43802	48240.3	251736	332979	356722	2.22396	2.62749	2.72686	2.5261	0.266334	3	0.153768	0	0.05	1	2	16.428	0.00184245	2.91999	Yes	1222	0.0337569	Yes	Yes	2.7346
Q96CP6	Protein Aster-A (GRAM domain-containing protein 1A)	1	5034.33	3355.46	4116.62	10528.5	12427.2	13006.7	1.33659	1.5758	1.64155	1.51798	0.160489	3	0.0926586	0	0.05	1	2	16.3825	0.00185264	2.91999	Yes	1223	0.0337845	Yes	Yes	2.73221
Q9NZQ3	NCK-interacting protein with SH3 domain (54 kDa VacA-interacting protein) (54 kDa vimentin-interacting protein) (VIP54) (90 kDa SH3 protein interacting with Nck) (AF3p21) (Dia-interacting protein 1) (DIP-1) (Diaphanous protein-interacting protein) (SH3 adapter protein SPIN90) (WASP-interacting SH3-domain protein) (WISH) (Wiskott-Aldrich syndrome protein-interacting protein)	1	10604.7	9246.07	11721.4	29933.2	34625.2	38374.4	1.50806	1.71813	1.86645	1.69755	0.180083	3	0.103971	0	0.05	1	2	16.3272	0.00186515	2.91999	Yes	1224	0.0338122	Yes	Yes	2.72929
Q13428	Treacle protein (Treacher Collins syndrome protein)	7	431377	510285	496471	844683	933349	962534	0.817247	0.961253	1.00567	0.928058	0.0985019	3	0.0568701	0	0.05	1	2	16.3189	0.00186702	2.91999	Yes	1225	0.0338398	Yes	Yes	2.72885
Q9P2N7	Kelch-like protein 13 (BTB and kelch domain-containing protein 2)	1	14726.1	7288.42	11218.7	28253.6	25053.5	30408.2	1.35077	1.17735	1.4568	1.32831	0.14107	3	0.081447	0	0.05	1	2	16.3089	0.00186931	2.91999	Yes	1226	0.0338674	Yes	Yes	2.72832
P0DP91	Chimeric ERCC6-PGBD3 protein (Chimeric CSB-PGBD3 protein)	1	11769.7	6402.4	7618.92	65426.2	46042.3	47955.6	2.92796	2.42106	2.4798	2.60961	0.277267	3	0.16008	0	0.05	1	2	16.3019	0.0018709	2.91999	Yes	1227	0.033895	Yes	Yes	2.72795
Q9H0H5	Rac GTPase-activating protein 1 (Male germ cell RacGap) (MgcRacGAP) (Protein CYK4 homolog) (CYK4) (HsCYK-4)	23	4.60359e+06	3.68749e+06	5.84735e+06	1.4395e+07	1.20017e+07	1.47698e+07	1.61091	1.34858	1.64799	1.53583	0.163219	3	0.0942347	0	0.05	1	2	16.2979	0.00187181	2.91999	Yes	1228	0.0339227	Yes	Yes	2.72774
P07195	L-lactate dehydrogenase B chain (LDH-B)	3	1.09079e+06	794207	825900	2.47447e+06	2.06042e+06	2.15236e+06	1.45331	1.18913	1.25211	1.29819	0.137985	3	0.0796656	0	0.05	1	2	16.2954	0.00187238	2.91999	Yes	1229	0.0339503	Yes	Yes	2.72761
P06576	ATP synthase subunit beta, mitochondrial	16	4.46024e+06	1.7546e+06	1.44645e+06	5.48668e+06	6.39863e+06	6.48061e+06	1.10331	1.32514	1.3435	1.25732	0.133691	3	0.0771865	0	0.05	1	2	16.2893	0.00187377	2.91999	Yes	1230	0.0339779	Yes	Yes	2.72728
Q9UBV8	Peflin (PEF protein with a long N-terminal hydrophobic domain) (Penta-EF hand domain-containing protein 1)	2	13649	13649	13649	248863	451491	465635	4.18848	5.04783	5.09233	4.77621	0.509476	3	0.294146	0	0.05	1	2	16.2375	0.00188568	2.91999	Yes	1231	0.0340055	Yes	Yes	2.72453
Q7RTP6	[F-actin]-monooxygenase MICAL3	1	23873.4	19296.3	31162.4	86262.6	72116.3	92907.8	1.79971	1.5413	1.90678	1.74927	0.187887	3	0.108477	0	0.05	1	2	16.1257	0.00191177	2.91999	Yes	1232	0.0340331	Yes	Yes	2.71856
Q9UID3	Vacuolar protein sorting-associated protein 51 homolog (Another new gene 2 protein) (Protein fat-free homolog)	1	37179.9	27227.7	36949.6	71336.9	63769.6	74027.4	1.07823	0.916455	1.13165	1.04211	0.11205	3	0.0646922	0	0.05	1	2	16.1088	0.00191577	2.91999	Yes	1233	0.0340608	Yes	Yes	2.71766
P10155	RNA-binding protein RO60 (60 kDa SS-A/Ro ribonucleoprotein) (60 kDa Ro protein) (60 kDa ribonucleoprotein Ro) (RoRNP) (Ro 60 kDa autoantigen) (Ro60 autoantigen) (Sjoegren syndrome antigen A2) (Sjoegren syndrome type A antigen) (SS-A) (TROVE domain family member 2)	3	29793.4	21541	21659.7	286725	184676	197965	3.55878	2.92411	3.02436	3.16908	0.34119	3	0.196986	0	0.05	1	2	16.0879	0.00192073	2.91999	Yes	1234	0.0340884	Yes	Yes	2.71653
Q8NF37	Lysophosphatidylcholine acyltransferase 1 (LPC acyltransferase 1) (LPCAT-1) (LysoPC acyltransferase 1)	1	21341.9	13133.5	17237.7	57671.7	45746	50097.2	1.74229	1.40808	1.53916	1.56318	0.168399	3	0.097225	0	0.05	1	2	16.0779	0.00192308	2.91999	Yes	1235	0.034116	Yes	Yes	2.716
Q9P0L0	Vesicle-associated membrane protein-associated protein A (VAMP-A) (VAMP-associated protein A) (VAP-A) (33 kDa VAMP-associated protein) (VAP-33)	1	9297.88	14956.6	14708.8	40149.1	48617.9	52528.2	1.62821	1.90433	2.01594	1.84949	0.199594	3	0.115236	0	0.05	1	2	16.0497	0.00192983	2.91999	Yes	1236	0.0341436	Yes	Yes	2.71448
A0A024RD78	Mitochondrial ribosomal protein L14, isoform CRA_b	1	39128	35167.7	43088.3	190661	272610	262761	2.28473	2.80057	2.74748	2.61093	0.283736	3	0.163815	0	0.05	1	2	15.9382	0.00195674	2.91999	Yes	1237	0.0341713	Yes	Yes	2.70847
P08174	Complement decay-accelerating factor (CD antigen CD55)	1	84655.6	27655.3	37375.2	331260	229981	263887	2.73099	2.20454	2.40294	2.44616	0.265872	3	0.153501	0	0.05	1	2	15.9358	0.00195735	2.91999	Yes	1238	0.0341989	Yes	Yes	2.70833
P31350	Ribonucleoside-diphosphate reductase subunit M2	2	12126.6	9833.28	10916.6	35519.9	47251.1	40347.5	1.69653	2.10826	1.88039	1.89506	0.206253	3	0.11908	0	0.05	1	2	15.9141	0.00196265	2.91999	Yes	1239	0.0342265	Yes	Yes	2.70716
Q9Y4E6	WD repeat-containing protein 7 (Rabconnectin-3 beta) (TGF-beta resistance-associated protein TRAG)	1	4172.89	6930.96	5551.93	14393.7	12221.4	14578.1	1.37437	1.13835	1.39274	1.30182	0.14187	3	0.0819087	0	0.05	1	2	15.8936	0.00196769	2.91999	Yes	1240	0.0342541	Yes	Yes	2.70604
P50416	Carnitine O-palmitoyltransferase 1, liver isoform (CPT1-L)	2	46759.7	28910.9	37216.9	140737	108714	122158	1.90308	1.53062	1.69882	1.71084	0.186522	3	0.107688	0	0.05	1	2	15.8869	0.00196932	2.91999	Yes	1241	0.0342818	Yes	Yes	2.70568
O95163	Elongator complex protein 1 (ELP1) (IkappaB kinase complex-associated protein) (IKK complex-associated protein) (p150)	3	18590.1	40518.3	57321.6	137302	152938	185605	1.82285	1.97844	2.25773	2.01967	0.220354	3	0.127221	0	0.05	1	2	15.8753	0.0019722	2.91999	Yes	1242	0.0343094	Yes	Yes	2.70505
Q5SW79	Centrosomal protein of 170 kDa (Cep170) (KARP-1-binding protein) (KARP1-binding protein)	2	1840.61	1840.61	1840.61	36456.3	71691	67258.5	4.30791	5.28353	5.19146	4.92763	0.538668	3	0.311	0	0.05	1	2	15.8445	0.00197983	2.91999	Yes	1243	0.034337	Yes	Yes	2.70337
Q969H6	Ribonuclease P/MRP protein subunit POP5 (hPop5)	1	3016.18	1691.4	2353.79	126834	62870	66993.2	5.75181	4.73931	4.83096	5.10736	0.559986	3	0.323308	0	0.05	1	2	15.7972	0.00199164	2.91999	Yes	1244	0.0343646	Yes	Yes	2.70079
P32004	Neural cell adhesion molecule L1 (N-CAM-L1) (NCAM-L1) (CD antigen CD171)	1	45448.6	24143.7	36388	123998	106218	97190.3	1.81149	1.5882	1.46005	1.61991	0.177851	3	0.102682	0	0.05	1	2	15.776	0.00199696	2.91999	Yes	1245	0.0343923	Yes	Yes	2.69963
Q7L592	Protein arginine methyltransferase NDUFAF7, mitochondrial	3	29815.2	29964.6	40290.2	241729	163176	200392	2.85734	2.29038	2.58678	2.57816	0.283581	3	0.163725	0	0.05	1	2	15.7469	0.0020043	2.91999	Yes	1246	0.0344199	Yes	Yes	2.69804
P35610	Sterol O-acyltransferase 1	1	9323.64	9949.04	10523.5	25134.8	30828.7	30747.4	1.33952	1.63411	1.6303	1.53464	0.168991	3	0.0975672	0	0.05	1	2	15.7291	0.00200881	2.91999	Yes	1247	0.0344475	Yes	Yes	2.69706
Q9H501	ESF1 homolog (ABT1-associated protein)	5	152958	94611.5	98719.8	967453	633667	810183	3.06718	2.45671	2.81123	2.77837	0.306558	3	0.176991	0	0.05	1	2	15.6978	0.00201678	2.91999	Yes	1248	0.0344751	Yes	Yes	2.69534
Q5VT25	Serine/threonine-protein kinase MRCK alpha	2	6035.93	5460.13	7073.79	22384.8	28745	30380.8	1.85452	2.21531	2.29516	2.12167	0.234774	3	0.135547	0	0.05	1	2	15.6526	0.00202837	2.91999	Yes	1249	0.0345028	Yes	Yes	2.69285
P32754	4-hydroxyphenylpyruvate dioxygenase	4	30870.2	25992.7	23043.5	1.64375e+06	773263	869456	5.9475	4.85954	5.02869	5.27857	0.585444	3	0.338006	0	0.05	1	2	15.6168	0.00203763	2.91999	Yes	1250	0.0345304	Yes	Yes	2.69088
Q9NNW5	WD repeat-containing protein 6	2	10931.1	12910.3	8806.63	32808.5	34235.1	42118.7	1.59204	1.65345	1.95243	1.73264	0.192806	3	0.111317	0	0.05	1	2	15.565	0.00205113	2.91999	Yes	1251	0.034558	Yes	Yes	2.68801
P61011	Signal recognition particle 54 kDa protein (SRP54)	5	96429.2	85297.8	107561	503200	716694	733623	2.38359	2.89382	2.9275	2.73497	0.304767	3	0.175957	0	0.05	1	2	15.5434	0.00205681	2.91999	Yes	1252	0.0345856	Yes	Yes	2.68681
Q9NQW6	Anillin	3	39751.9	85487.7	8421.02	113773	96884.2	96928	1.35255	1.12072	1.12137	1.19822	0.13366	3	0.0771685	0	0.05	1	2	15.5273	0.00206105	2.91999	Yes	1253	0.0346133	Yes	Yes	2.68591
P34896	Serine hydroxymethyltransferase, cytosolic (SHMT)	1	150145	157759	128981	500324	394507	421765	1.78057	1.43776	1.53415	1.58416	0.176793	3	0.102072	0	0.05	1	2	15.5201	0.00206294	2.91999	Yes	1254	0.0346409	Yes	Yes	2.68551
Q9Y2S7	Polymerase delta-interacting protein 2 (38 kDa DNA polymerase delta interaction protein) (p38)	2	2769.26	3430.4	3527.27	215796	96743.4	193806	6.0565	4.89907	5.90145	5.61901	0.628286	3	0.362741	0	0.05	1	2	15.4904	0.00207081	2.91999	Yes	1255	0.0346685	Yes	Yes	2.68386
P23258	Tubulin gamma-1 chain (Gamma-1-tubulin) (Gamma-tubulin complex component 1) (GCP-1)	3	86543.7	74993.9	85768.8	261886	258444	329961	1.6676	1.64852	2.00096	1.77236	0.198202	3	0.114432	0	0.05	1	2	15.4883	0.00207136	2.91999	Yes	1256	0.0346961	Yes	Yes	2.68374
P42224	Signal transducer and activator of transcription 1-alpha/beta (Transcription factor ISGF-3 components p91/p84)	3	90785.8	82458.1	113006	206152	201980	238769	1.1114	1.0819	1.3233	1.1722	0.131687	3	0.0760296	0	0.05	1	2	15.4176	0.00209028	2.91999	Yes	1257	0.0347238	Yes	Yes	2.6798
Q9H857	5'-nucleotidase domain-containing protein 2	1	16259.7	21980	19091	61192.9	76829.4	81244.6	1.67902	2.00731	2.08793	1.92475	0.216594	3	0.125051	0	0.05	1	2	15.3918	0.00209727	2.91999	Yes	1258	0.0347514	Yes	Yes	2.67835
Q9Y580	RNA-binding protein 7 (RNA-binding motif protein 7)	6	1.65503e+06	714563	656229	2.15001e+06	1.84644e+06	1.96831e+06	1.09198	0.87238	0.964594	0.976318	0.110268	3	0.0636634	0	0.05	1	2	15.3356	0.00211255	2.91999	Yes	1259	0.034779	Yes	Yes	2.67519
Q9UI10	Translation initiation factor eIF-2B subunit delta (eIF-2B GDP-GTP exchange factor subunit delta)	1	3026.28	3227.35	1815.58	20575.4	14281.1	21006.2	2.93538	2.40857	2.96528	2.76974	0.313141	3	0.180792	0	0.05	1	2	15.32	0.00211682	2.91999	Yes	1260	0.0348066	Yes	Yes	2.67432
Q8TCY9	Up-regulator of cell proliferation (HBV X protein up-regulated gene 4 protein) (HBxAg up-regulated gene 4 protein)	2	8017.42	6673.55	10799.8	20074.6	18001.8	16892.7	1.24036	1.08313	0.991387	1.10496	0.125914	3	0.0726963	0	0.05	1	2	15.1997	0.00215027	2.91999	Yes	1261	0.0348343	Yes	Yes	2.66751
Q96CW5	Gamma-tubulin complex component 3 (GCP-3) (hGCP3) (Gamma-ring complex protein 104 kDa) (h104p) (hGrip104) (Spindle pole body protein Spc98 homolog) (hSpc98)	1	4294.15	4294.15	4294.15	12322	12021	15153.9	1.52079	1.48511	1.81925	1.60838	0.183485	3	0.105935	0	0.05	1	2	15.1827	0.00215505	2.91999	Yes	1262	0.0348619	Yes	Yes	2.66654
P51798	H(+)/Cl(-) exchange transporter 7 (Chloride channel 7 alpha subunit) (Chloride channel protein 7) (ClC-7)	1	4054.54	3347.73	4113.76	12886.9	13433.6	17036.8	1.74723	1.80716	2.14998	1.90146	0.217302	3	0.125459	0	0.05	1	2	15.1559	0.00216262	2.91999	Yes	1263	0.0348895	Yes	Yes	2.66502
Q9NUL5	Shiftless antiviral inhibitor of ribosomal frameshifting protein (SFL) (SHFL) (Interferon-regulated antiviral protein) (IRAV) (Repressor of yield of DENV protein) (RyDEN)	2	26262.6	17672.9	21967.7	228574	394564	250444	3.3792	4.1668	3.51103	3.68568	0.421846	3	0.243553	0	0.05	1	2	15.133	0.00216914	2.91999	Yes	1264	0.0349171	Yes	Yes	2.66371
Q66K74	Microtubule-associated protein 1S (MAP-1S) (BPY2-interacting protein 1) (Microtubule-associated protein 8) (Variable charge Y chromosome 2-interacting protein 1) (VCY2-interacting protein 1) (VCY2IP-1) [Cleaved into: MAP1S heavy chain; MAP1S light chain]	4	3733.61	253367	32108.3	165826	190782	181205	0.782517	0.984778	0.91047	0.892589	0.102309	3	0.0590684	0	0.05	1	2	15.1111	0.00217539	2.91999	Yes	1265	0.0349448	Yes	Yes	2.66246
Q9UPN6	SR-related and CTD-associated factor 8 (CDC5L complex-associated protein 7) (RNA-binding motif protein 16)	1	4052.9	1964.78	1840.68	15496.2	20090.6	24587.1	2.56458	2.93918	3.23057	2.91144	0.333858	3	0.192753	0	0.05	1	2	15.1045	0.00217727	2.91999	Yes	1266	0.0349724	Yes	Yes	2.66209
Q8WXH0	Nesprin-2 (KASH domain-containing protein 2) (KASH2) (Nuclear envelope spectrin repeat protein 2) (Nucleus and actin connecting element protein) (Protein NUANCE) (Synaptic nuclear envelope protein 2) (Syne-2)	3	7823.37	10172.6	11459.9	32246.1	43924.3	39149.7	1.71553	2.16142	1.99541	1.95745	0.225357	3	0.13011	0	0.05	1	2	15.0446	0.00219453	2.91999	Yes	1267	0.035	Yes	Yes	2.65866
Q8N983	39S ribosomal protein L43, mitochondrial (L43mt) (MRP-L43) (Mitochondrial large ribosomal subunit protein mL43) (Mitochondrial ribosomal protein bMRP36a)	9	1.50864e+06	1.58465e+06	1.38564e+06	2.9404e+06	2.96224e+06	2.59739e+06	0.977822	0.9885	0.798874	0.921732	0.106532	3	0.0615066	0	0.05	1	2	14.9859	0.00221164	2.91999	Yes	1268	0.0350276	Yes	Yes	2.65529
Q6P1Q9	tRNA N(3)-methylcytidine methyltransferase METTL2B	1	4263.51	3174.65	4132.57	46297.2	27631.7	36571.2	3.58541	2.84081	3.24519	3.2238	0.37276	3	0.215213	0	0.05	1	2	14.9796	0.00221349	2.91999	Yes	1269	0.0350552	Yes	Yes	2.65492
P49761	Dual specificity protein kinase CLK3	2	18389.2	46286.1	48722.6	128474	175220	163388	1.76505	2.21274	2.11187	2.02988	0.234835	3	0.135582	0	0.05	1	2	14.9716	0.00221584	2.91999	Yes	1270	0.0350829	Yes	Yes	2.65446
Q96AC1	Fermitin family homolog 2 (Kindlin-2) (Mitogen-inducible gene 2 protein) (MIG-2) (Pleckstrin homology domain-containing family C member 1) (PH domain-containing family C member 1)	2	23934.2	18334.5	36688.4	68167.2	76030.3	87413.4	1.37297	1.53047	1.73175	1.54506	0.179833	3	0.103826	0	0.05	1	2	14.8812	0.00224266	2.91999	Yes	1271	0.0351105	Yes	Yes	2.64924
P55809	Succinyl-CoA:3-ketoacid coenzyme A transferase 1, mitochondrial (SCOT)	6	2.25684e+06	965145	259253	2.79703e+06	2.42907e+06	2.36111e+06	1.26926	1.06577	1.02483	1.11995	0.130915	3	0.0755841	0	0.05	1	2	14.8173	0.00226192	2.91999	Yes	1272	0.0351381	Yes	Yes	2.64552
Q96CS3	FAS-associated factor 2 (Protein ETEA) (UBX domain-containing protein 3B) (UBX domain-containing protein 8)	1	10410.3	8893.95	9988.77	19527.1	22732.4	23169.4	0.999888	1.21916	1.24663	1.15522	0.135224	3	0.0780718	0	0.05	1	2	14.7969	0.00226811	2.91999	Yes	1273	0.0351657	Yes	Yes	2.64434
Q9H3S7	Tyrosine-protein phosphatase non-receptor type 23	2	10940.7	9639.69	5176.39	36503.1	27330.8	35087.4	2.08803	1.67053	2.03096	1.92984	0.226372	3	0.130696	0	0.05	1	2	14.7659	0.00227759	2.91999	Yes	1274	0.0351934	Yes	Yes	2.64252
P14324	Farnesyl pyrophosphate synthase (FPP synthase) (FPS)	1	50666.2	46159.6	66106.4	176105	146001	140117	1.69713	1.42667	1.36732	1.49704	0.175803	3	0.1015	0	0.05	1	2	14.7492	0.00228272	2.91999	Yes	1275	0.035221	Yes	Yes	2.64155
Q13616	Cullin-1 (CUL-1)	1	11377.7	6505.37	11683.4	24932.2	25345.2	21032.1	1.33901	1.36271	1.09359	1.2651	0.149005	3	0.0860283	0	0.05	1	2	14.7057	0.00229615	2.91999	Yes	1276	0.0352486	Yes	Yes	2.639
P35606	Coatomer subunit beta' (Beta'-coat protein) (Beta'-COP) (p102)	2	23442.2	21352	31194.6	60749.5	72861.3	75991.7	1.26205	1.52433	1.58502	1.45713	0.17165	3	0.0991024	0	0.05	1	2	14.7033	0.00229689	2.91999	Yes	1277	0.0352762	Yes	Yes	2.63886
P55039	Developmentally-regulated GTP-binding protein 2 (DRG-2) (Translation factor GTPase DRG2) (TRAFAC GTPase DRG2)	2	28879.5	28879.5	28879.5	132376	112588	96041.3	2.19653	1.96293	1.73361	1.96436	0.231463	3	0.133635	0	0.05	1	2	14.6994	0.00229811	2.91999	Yes	1278	0.0353039	Yes	Yes	2.63863
O94776	Metastasis-associated protein MTA2 (Metastasis-associated 1-like 1) (MTA1-L1 protein) (p53 target protein in deacetylase complex)	1	9584.52	7130.8	9631.01	20990.8	22798.6	26355.5	1.25712	1.37631	1.58547	1.4063	0.166215	3	0.0959644	0	0.05	1	2	14.6544	0.00231215	2.91999	Yes	1279	0.0353315	Yes	Yes	2.63598
P58107	Epiplakin (450 kDa epidermal antigen)	12	813057	717846	1.03609e+06	1.66575e+06	1.51577e+06	1.76809e+06	0.961052	0.824935	1.04707	0.944354	0.112007	3	0.0646674	0	0.05	1	2	14.6032	0.00232825	2.91999	Yes	1280	0.0353591	Yes	Yes	2.63297
Q00610	Clathrin heavy chain 1 (Clathrin heavy chain on chromosome 17) (CLH-17)	23	3.19895e+06	2.81323e+06	3.60064e+06	6.67656e+06	5.95768e+06	7.032e+06	1.05911	0.894754	1.13394	1.02927	0.122353	3	0.0706404	0	0.05	1	2	14.5705	0.00233865	2.91999	Yes	1281	0.0353867	Yes	Yes	2.63104
P42696	RNA-binding protein 34 (RNA-binding motif protein 34)	16	3.30314e+06	2.66266e+06	2.99797e+06	5.19446e+06	5.61036e+06	4.91343e+06	0.797831	0.908951	0.717587	0.808123	0.0960965	3	0.0554813	0	0.05	1	2	14.5657	0.00234019	2.91999	Yes	1282	0.0354144	Yes	Yes	2.63075
Q9NR09	Baculoviral IAP repeat-containing protein 6	2	91593.5	59421	64593.8	173794	147428	148546	1.27393	1.03656	1.04746	1.11931	0.13401	3	0.0773707	0	0.05	1	2	14.4669	0.00237203	2.91999	Yes	1283	0.035442	Yes	Yes	2.62488
O60306	RNA helicase aquarius	25	135757	406753	365942	5.61338e+06	5.25892e+06	1.03148e+07	4.21235	4.11825	5.09012	4.47357	0.536015	3	0.309468	0	0.05	1	2	14.4557	0.00237569	2.91999	Yes	1284	0.0354696	Yes	Yes	2.62421
O76031	ATP-dependent Clp protease ATP-binding subunit clpX-like, mitochondrial	13	1.14902e+06	987236	851209	2.78408e+06	3.58351e+06	3.55158e+06	1.48324	1.84742	1.8345	1.72172	0.206627	3	0.119296	0	0.05	1	2	14.4323	0.00238334	2.91999	Yes	1285	0.0354972	Yes	Yes	2.62281
A0A1B0GW87	Splicing factor U2AF 35 kDa subunit (U2 small nuclear RNA auxiliary factor 1-like 5)	4	364273	426369	388251	3.41393e+06	5.94366e+06	5.51719e+06	3.11896	3.91888	3.81146	3.61644	0.434159	3	0.250662	0	0.05	1	2	14.4275	0.0023849	2.91999	Yes	1286	0.0355249	Yes	Yes	2.62253
Q12800	Alpha-globin transcription factor CP2 (SAA3 enhancer factor) (Transcription factor LSF)	4	21793.7	15797.6	15296.3	90082.4	121738	140243	2.35328	2.78774	2.99189	2.71097	0.326155	3	0.188306	0	0.05	1	2	14.3966	0.00239508	2.91999	Yes	1287	0.0355525	Yes	Yes	2.62068
P56192	Methionine--tRNA ligase, cytoplasmic	5	308248	236387	377963	754326	624125	720070	1.29445	1.0211	1.2274	1.18098	0.142465	3	0.0822524	0	0.05	1	2	14.358	0.00240788	2.91999	Yes	1288	0.0355801	Yes	Yes	2.61836
O60841	Eukaryotic translation initiation factor 5B (eIF-5B)	27	1.50834e+06	1.70216e+06	1.87118e+06	7.34794e+06	1.04761e+07	1.05275e+07	2.11699	2.62868	2.63574	2.46047	0.297481	3	0.171751	0	0.05	1	2	14.3258	0.00241863	2.91999	Yes	1289	0.0356077	Yes	Yes	2.61643
P00533	Epidermal growth factor receptor	3	77971.9	65869.6	66134.4	242619	185563	221171	1.79343	1.40665	1.6599	1.61999	0.196454	3	0.113423	0	0.05	1	2	14.2828	0.00243313	2.91999	Yes	1290	0.0356354	Yes	Yes	2.61384
P00558	Phosphoglycerate kinase 1	7	1.15084e+06	935266	1.04517e+06	1.74877e+06	1.66773e+06	1.89338e+06	0.744546	0.676095	0.859172	0.759938	0.0925039	3	0.0534072	0	0.05	1	2	14.2291	0.00245137	2.91999	Yes	1291	0.035663	Yes	Yes	2.61059
O15050	TPR and ankyrin repeat-containing protein 1 (Lupus brain antigen 1 homolog)	1	18877.9	3202.49	11040.2	31939.2	42830.5	36428.7	1.53256	1.95587	1.72231	1.73691	0.212033	3	0.122417	0	0.05	1	2	14.1885	0.00246535	2.91999	Yes	1292	0.0356906	Yes	Yes	2.60812
P61204	ADP-ribosylation factor 3	1	148960	155814	224678	475224	386355	459954	1.42907	1.13039	1.38195	1.3138	0.160579	3	0.0927101	0	0.05	1	2	14.1711	0.00247134	2.91999	Yes	1293	0.0357182	Yes	Yes	2.60707
Q8NDD1	Uncharacterized protein C1orf131	2	19037	5784.46	7980.74	45442.8	67768.9	57064.2	2.05522	2.63179	2.38375	2.35692	0.28922	3	0.166981	0	0.05	1	2	14.1149	0.00249092	2.91999	Yes	1294	0.0357459	Yes	Yes	2.60364
Q15654	Thyroid receptor-interacting protein 6 (TR-interacting protein 6) (TRIP-6) (Opa-interacting protein 1) (OIP-1) (Zyxin-related protein 1) (ZRP-1)	1	2746.34	3492.75	3119.55	28815.3	18199.8	20325.2	3.20743	2.54451	2.70386	2.8186	0.346031	3	0.199781	0	0.05	1	2	14.1085	0.00249318	2.91999	Yes	1295	0.0357735	Yes	Yes	2.60325
Q5T9A4	ATPase family AAA domain-containing protein 3B (AAA-TOB3)	2	42195	52701.8	31688.2	212921	323487	313576	2.33517	2.93856	2.89367	2.72247	0.336158	3	0.194081	0	0.05	1	2	14.0275	0.00252183	2.91999	Yes	1296	0.0358011	Yes	Yes	2.59828
P82933	28S ribosomal protein S9, mitochondrial (MRP-S9) (S9mt) (Mitochondrial small ribosomal subunit protein uS9m)	11	550685	614307	612959	2.72084e+06	4.08733e+06	3.8613e+06	2.1988	2.78591	2.70383	2.56285	0.317932	3	0.183558	0	0.05	1	2	13.962	0.00254534	2.91999	Yes	1297	0.0358287	Yes	Yes	2.59425
Q9UPN3	Microtubule-actin cross-linking factor 1, isoforms 1/2/3/5 (620 kDa actin-binding protein) (ABP620) (Actin cross-linking family protein 7) (Macrophin-1) (Trabeculin-alpha)	20	268069	168248	233172	920409	1.36923e+06	1.09063e+06	2.04418	2.6172	2.28899	2.31679	0.287519	3	0.165999	0	0.05	1	2	13.9566	0.0025473	2.91999	Yes	1298	0.0358564	Yes	Yes	2.59392
Q9P2E9	Ribosome-binding protein 1 (180 kDa ribosome receptor homolog) (RRp) (ES/130-related protein) (Ribosome receptor protein)	13	219846	339490	354744	2.49074e+06	4.30556e+06	4.12588e+06	3.03114	3.82077	3.75927	3.53706	0.439216	3	0.253582	0	0.05	1	2	13.9484	0.00255028	2.91999	Yes	1299	0.035884	Yes	Yes	2.59341
O00116	Alkyldihydroxyacetonephosphate synthase, peroxisomal (Alkyl-DHAP synthase)	3	58058.9	43590.6	53294.9	363198	245235	259487	2.81397	2.24738	2.32887	2.46341	0.306318	3	0.176853	0	0.05	1	2	13.9291	0.00255729	2.91999	Yes	1300	0.0359116	Yes	Yes	2.59222
Q14202	Zinc finger MYM-type protein 3 (Zinc finger protein 261)	1	3791.21	3781.83	3786.52	9115.12	9370.25	7735.2	1.26739	1.30722	1.03057	1.20172	0.149558	3	0.0863473	0	0.05	1	2	13.9173	0.0025616	2.91999	Yes	1301	0.0359392	Yes	Yes	2.59149
Q02880	DNA topoisomerase 2-beta	1	3480.48	3741.14	3610.81	19922.9	15697.4	13760.3	2.46404	2.12013	1.93012	2.17143	0.270629	3	0.156248	0	0.05	1	2	13.8973	0.00256892	2.91999	Yes	1302	0.0359669	Yes	Yes	2.59025
P02786	Transferrin receptor protein 1 (TR) (TfR) (TfR1) (Trfr) (T9) (p90) (CD antigen CD71) [Cleaved into: Transferrin receptor protein 1, serum form (sTfR)]	4	97943.8	48063.1	61252.7	501710	334609	359034	2.86038	2.276	2.37764	2.50467	0.312213	3	0.180256	0	0.05	1	2	13.8951	0.00256974	2.91999	Yes	1303	0.0359945	Yes	Yes	2.59011
Q05048	Cleavage stimulation factor subunit 1 (CF-1 50 kDa subunit) (Cleavage stimulation factor 50 kDa subunit) (CSTF 50 kDa subunit) (CstF-50)	5	525701	532372	571055	1.04523e+06	911958	940251	0.944683	0.747902	0.79198	0.828188	0.103266	3	0.0596209	0	0.05	1	2	13.8909	0.00257128	2.91999	Yes	1304	0.0360221	Yes	Yes	2.58985
Q9H3U1	Protein unc-45 homolog A (Unc-45A) (GCUNC-45) (Smooth muscle cell-associated protein 1) (SMAP-1)	4	117564	103079	115574	250312	215144	256456	1.1593	0.940871	1.19428	1.09815	0.137326	3	0.0792852	0	0.05	1	2	13.8506	0.00258613	2.91999	Yes	1305	0.0360497	Yes	Yes	2.58735
O43813	Glutathione S-transferase LANCL1	2	4452.15	7741.37	6096.76	72253.4	41987.1	52128.6	3.56695	2.78383	3.09596	3.14891	0.394237	3	0.227613	0	0.05	1	2	13.8345	0.00259211	2.91999	Yes	1306	0.0360773	Yes	Yes	2.58635
Q92905	COP9 signalosome complex subunit 5 (SGN5) (Signalosome subunit 5)	1	39131.4	15758.2	21214.7	37778.9	34592	36729	0.574566	0.447425	0.533904	0.518631	0.0649318	3	0.0374884	0	0.05	1	2	13.8344	0.00259214	2.91999	Yes	1307	0.036105	Yes	Yes	2.58634
P57740	Nuclear pore complex protein Nup107 (107 kDa nucleoporin) (Nucleoporin Nup107)	4	120390	173095	173256	352375	381596	442255	1.17945	1.29438	1.50722	1.32702	0.166303	3	0.0960151	0	0.05	1	2	13.8209	0.00259718	2.91999	Yes	1308	0.0361326	Yes	Yes	2.5855
P29401	Transketolase (TK)	3	316273	170189	279925	771828	603409	678426	1.59517	1.24003	1.40908	1.41476	0.177639	3	0.10256	0	0.05	1	2	13.7944	0.00260708	2.91999	Yes	1309	0.0361602	Yes	Yes	2.58385
Q86YQ8	Copine-8 (Copine VIII)	2	4465.06	5223.67	4981.78	24324.7	19916.4	17040.9	2.31446	2.026	1.80104	2.04717	0.257364	3	0.148589	0	0.05	1	2	13.7774	0.00261349	2.91999	Yes	1310	0.0361878	Yes	Yes	2.58278
P23921	Ribonucleoside-diphosphate reductase large subunit	1	52534.3	31218.6	75621	383658	249745	287076	2.85237	2.233	2.43398	2.50645	0.315978	3	0.18243	0	0.05	1	2	13.7392	0.00262791	2.91999	Yes	1311	0.0362155	Yes	Yes	2.58039
Q15633	RISC-loading complex subunit TARBP2 (TAR RNA-binding protein 2) (Trans-activation-responsive RNA-binding protein)	1	2444.21	2486.38	2402.04	22666.1	42305.5	37130.1	3.2131	4.11341	3.92515	3.75055	0.474869	3	0.274166	0	0.05	1	2	13.6799	0.00265059	2.91999	Yes	1312	0.0362431	Yes	Yes	2.57666
Q2T9J0	Peroxisomal leader peptide-processing protease	2	34321.7	40531.5	45784.2	93368.3	84749.4	105063	1.21529	1.07556	1.38554	1.22547	0.155241	3	0.0896283	0	0.05	1	2	13.6727	0.00265333	2.91999	Yes	1313	0.0362707	Yes	Yes	2.57621
Q96AQ8	Mitochondrial calcium uniporter regulator 1 (MCU regulator 1) (Coiled-coil domain-containing protein 90A, mitochondrial)	1	2665.55	2199.34	1733.13	6825.1	6951.95	5455.88	1.63378	1.66035	1.31074	1.53495	0.19463	3	0.11237	0	0.05	1	2	13.6599	0.00265829	2.91999	Yes	1314	0.0362983	Yes	Yes	2.5754
P48200	Iron-responsive element-binding protein 2 (IRE-BP 2) (Iron regulatory protein 2) (IRP2)	5	136543	116341	144705	587219	676597	891702	2.14758	2.35198	2.75025	2.4166	0.306485	3	0.176949	0	0.05	1	2	13.6571	0.00265938	2.91999	Yes	1315	0.036326	Yes	Yes	2.57522
P30566	Adenylosuccinate lyase (ADSL) (ASL)	1	8940.13	9780.52	8305.25	20111.4	23517.5	25366.5	1.15863	1.38435	1.49354	1.34551	0.170802	3	0.0986128	0	0.05	1	2	13.6444	0.00266429	2.91999	Yes	1316	0.0363536	Yes	Yes	2.57442
Q9BTC0	Death-inducer obliterator 1 (DIO-1) (hDido1) (Death-associated transcription factor 1) (DATF-1)	5	25530.9	28515.2	35176.8	289143	523840	515699	3.28126	4.1386	4.11601	3.84529	0.488595	3	0.282091	0	0.05	1	2	13.6314	0.00266932	2.91999	Yes	1317	0.0363812	Yes	Yes	2.5736
P16435	NADPH--cytochrome P450 reductase (CPR) (P450R)	5	367932	504421	551213	1.19738e+06	1.49122e+06	1.54627e+06	1.33533	1.65194	1.70425	1.56384	0.199616	3	0.115249	0	0.05	1	2	13.5693	0.00269361	2.91999	Yes	1318	0.0364088	Yes	Yes	2.56966
Q00059	Transcription factor A, mitochondrial (mtTFA) (Mitochondrial transcription factor 1) (MtTF1) (Transcription factor 6) (TCF-6) (Transcription factor 6-like 2)	4	26235.3	75437.8	125929	437239	670719	704034	2.52687	3.14416	3.21409	2.96171	0.3782	3	0.218354	0	0.05	1	2	13.5638	0.00269577	2.91999	Yes	1319	0.0364365	Yes	Yes	2.56932
O60293	Zinc finger C3H1 domain-containing protein (Coiled-coil domain-containing protein 131) (Proline/serine-rich coiled-coil protein 2)	1	14476.3	2618.6	2950.62	33181.7	26106.1	23338.5	2.31207	1.96607	1.8044	2.02751	0.259354	3	0.149738	0	0.05	1	2	13.5404	0.00270504	2.91999	Yes	1320	0.0364641	Yes	Yes	2.56783
P11172	Uridine 5'-monophosphate synthase (UMP synthase) [Includes: Orotate phosphoribosyltransferase (OPRT) (OPRTase)	3	68420.5	79689.3	101885	171310	194288	211913	1.03967	1.22126	1.34653	1.20249	0.154292	3	0.0890803	0	0.05	1	2	13.4989	0.00272154	2.91999	Yes	1321	0.0364917	Yes	Yes	2.56519
Q9HAV0	Guanine nucleotide-binding protein subunit beta-4 (Transducin beta chain 4)	2	155159	149930	177730	259850	299137	284611	0.691162	0.894288	0.82247	0.80264	0.103005	3	0.05947	0	0.05	1	2	13.4966	0.00272249	2.91999	Yes	1322	0.0365193	Yes	Yes	2.56503
Q12899	Tripartite motif-containing protein 26	2	5724.55	4936.91	3875.29	66873.1	137663	80040.4	3.78669	4.82833	4.04599	4.22033	0.542264	3	0.313076	0	0.05	1	2	13.4802	0.00272904	2.91999	Yes	1323	0.036547	Yes	Yes	2.56399
Q16762	Thiosulfate sulfurtransferase	6	773651	750424	703209	1.52695e+06	1.79257e+06	1.49665e+06	1.04033	1.27171	1.01142	1.10782	0.142665	3	0.0823676	0	0.05	1	2	13.4497	0.00274134	2.91999	Yes	1324	0.0365746	Yes	Yes	2.56204
Q9NZM1	Myoferlin (Fer-1-like protein 3)	2	17091.3	18605.4	17931	54918.4	72520.4	74724.5	1.61927	2.02037	2.06356	1.90107	0.244997	3	0.141449	0	0.05	1	2	13.4399	0.00274528	2.91999	Yes	1325	0.0366022	Yes	Yes	2.56141
Q09472	Histone acetyltransferase p300 (p300 HAT)	1	1569.97	1569.97	1569.97	21874.3	11946	17186.4	3.80043	2.92772	3.45246	3.39354	0.439327	3	0.253646	0	0.05	1	2	13.3791	0.00277012	2.91999	Yes	1326	0.0366298	Yes	Yes	2.5575
Q9UI12	V-type proton ATPase subunit H (V-ATPase subunit H) (Nef-binding protein 1) (NBP1) (Protein VMA13 homolog) (V-ATPase 50/57 kDa subunits) (Vacuolar proton pump subunit H) (Vacuolar proton pump subunit SFD)	1	14589.9	10177.1	13774.6	33381.6	27336.6	33382.7	1.3776	1.08939	1.37765	1.28155	0.166417	3	0.0960808	0	0.05	1	2	13.3382	0.00278697	2.91999	Yes	1327	0.0366575	Yes	Yes	2.55487
Q12788	Transducin beta-like protein 3 (WD repeat-containing protein SAZD)	5	111570	74248.7	95456.3	267814	318973	366716	1.51421	1.76642	1.96765	1.74942	0.227194	3	0.131171	0	0.05	1	2	13.337	0.00278746	2.91999	Yes	1328	0.0366851	Yes	Yes	2.55479
Q16698	2,4-dienoyl-CoA reductase [(3E)-enoyl-CoA-producing], mitochondrial	4	400302	437665	473998	1.50994e+06	1.33444e+06	1.13476e+06	1.78772	1.60946	1.37562	1.59093	0.206674	3	0.119323	0	0.05	1	2	13.333	0.00278913	2.91999	Yes	1329	0.0367127	Yes	Yes	2.55453
Q9UNL2	Translocon-associated protein subunit gamma (TRAP-gamma) (Signal sequence receptor subunit gamma) (SSR-gamma)	1	44769.1	44769.1	44769.1	349900	224022	248629	2.96637	2.32307	2.47342	2.58762	0.33651	3	0.194284	0	0.05	1	2	13.3187	0.00279506	2.91999	Yes	1330	0.0367403	Yes	Yes	2.55361
Q9HCJ3	Ribonucleoprotein PTB-binding 2 (Protein raver-2)	8	905784	1.21988e+06	365590	2.22645e+06	1.95081e+06	2.52617e+06	1.42284	1.23216	1.60504	1.42001	0.186456	3	0.107651	0	0.05	1	2	13.191	0.002849	2.91999	Yes	1331	0.036768	Yes	Yes	2.54531
P06858	Lipoprotein lipase (LPL)	1	8309.67	7870.32	10625.6	24276.1	21257.9	27699.8	1.44196	1.25043	1.63231	1.44157	0.190938	3	0.110238	0	0.05	1	2	13.0768	0.00289851	2.91999	Yes	1332	0.0367956	Yes	Yes	2.53783
Q13049	E3 ubiquitin-protein ligase TRIM32	1	8669.48	7856.78	7154.74	25576	21021.4	19701.8	1.69602	1.41309	1.31956	1.47623	0.196009	3	0.113166	0	0.05	1	2	13.0448	0.00291264	2.91999	Yes	1333	0.0368232	Yes	Yes	2.53571
P62987	Ubiquitin-60S ribosomal protein L40 (CEP52) (Ubiquitin A-52 residue ribosomal protein fusion product 1) [Cleaved into: Ubiquitin; 60S ribosomal protein L40 (Large ribosomal subunit protein eL40)]	1	1782.63	1591.75	1400.87	54188.2	24699.9	29802.1	5.08929	3.95581	4.22673	4.42394	0.591915	3	0.341742	0	0.05	1	2	12.9453	0.00295721	2.91999	Yes	1334	0.0368508	Yes	Yes	2.52912
P11047	Laminin subunit gamma-1 (Laminin B2 chain) (Laminin-1 subunit gamma) (Laminin-10 subunit gamma) (Laminin-11 subunit gamma) (Laminin-2 subunit gamma) (Laminin-3 subunit gamma) (Laminin-4 subunit gamma) (Laminin-6 subunit gamma) (Laminin-7 subunit gamma) (Laminin-8 subunit gamma) (Laminin-9 subunit gamma) (S-laminin subunit gamma) (S-LAM gamma)	1	4592.43	2671.99	2896.83	15133.5	14117.5	10729.4	2.15963	2.05937	1.66345	1.96082	0.262359	3	0.151473	0	0.05	1	2	12.945	0.00295733	2.91999	Yes	1335	0.0368785	Yes	Yes	2.5291
P49327	Fatty acid synthase	99	5.41157e+07	5.14022e+07	6.58029e+07	9.76346e+07	9.90811e+07	1.127e+08	0.773726	0.794944	0.980747	0.849806	0.113894	3	0.0657566	0	0.05	1	2	12.9235	0.00296708	2.91999	Yes	1336	0.0369061	Yes	Yes	2.52767
P38117	Electron transfer flavoprotein subunit beta (Beta-ETF)	10	951336	1.31001e+06	1.18442e+06	3.35095e+06	4.63641e+06	4.30289e+06	1.54471	2.01315	1.90544	1.8211	0.245345	3	0.14165	0	0.05	1	2	12.8564	0.00299788	2.91999	Yes	1337	0.0369337	Yes	Yes	2.52319
Q9P2B2	Prostaglandin F2 receptor negative regulator (CD9 partner 1) (CD9P-1) (Glu-Trp-Ile EWI motif-containing protein F) (EWI-F) (Prostaglandin F2-alpha receptor regulatory protein) (Prostaglandin F2-alpha receptor-associated protein) (CD antigen CD315)	1	13379.4	23570.8	29742.8	33449.9	33818.9	30747.3	0.589426	0.605257	0.467888	0.554191	0.0751584	3	0.0433927	0	0.05	1	2	12.7715	0.00303748	2.91999	Yes	1338	0.0369613	Yes	Yes	2.51749
P38432	Coilin (p80-coilin)	2	40203.6	21249	24407.7	345740	213501	203761	3.59459	2.89914	2.83178	3.1085	0.422306	3	0.243818	0	0.05	1	2	12.7493	0.003048	2.91999	Yes	1339	0.036989	Yes	Yes	2.51599
Q96QU8	Exportin-6 (Exp6) (Ran-binding protein 20)	1	4668.24	3739.96	6367.5	15447.1	12576.7	16852.3	1.64907	1.35249	1.77468	1.59208	0.216785	3	0.125161	0	0.05	1	2	12.7203	0.00306178	2.91999	Yes	1340	0.0370166	Yes	Yes	2.51403
O95248	Myotubularin-related protein 5 (Inactive phosphatidylinositol 3-phosphatase 5) (SET-binding factor 1) (Sbf1)	1	5252.35	2695.47	4774	17793.6	12690.8	16411.4	2.06902	1.58144	1.95236	1.8676	0.2546	3	0.146994	0	0.05	1	2	12.7053	0.00306891	2.91999	Yes	1341	0.0370442	Yes	Yes	2.51302
O75683	Surfeit locus protein 6	6	35705.5	164304	152985	1.00435e+06	1.87327e+06	1.79415e+06	3.09351	3.99281	3.93055	3.67229	0.502201	3	0.289946	0	0.05	1	2	12.6654	0.00308811	2.91999	Yes	1342	0.0370718	Yes	Yes	2.51031
Q8IU85	Calcium/calmodulin-dependent protein kinase type 1D	1	10353.3	7209.02	8679.4	15988.4	13829.7	15287.8	0.870128	0.660868	0.805481	0.778825	0.107146	3	0.0618609	0	0.05	1	2	12.5899	0.0031249	2.91999	Yes	1343	0.0370994	Yes	Yes	2.50516
Q9H2G2	STE20-like serine/threonine-protein kinase (STE20-like kinase) (hSLK)	1	33293.8	12557.2	21919	101166	70486.4	82838.3	2.16296	1.64166	1.87461	1.89308	0.26114	3	0.150769	0	0.05	1	2	12.5561	0.0031416	2.91999	Yes	1344	0.0371271	Yes	Yes	2.50285
P50395	Rab GDP dissociation inhibitor beta (Rab GDI beta) (Guanosine diphosphate dissociation inhibitor 2) (GDI-2)	3	252087	22181.3	120449	467303	354542	365447	1.8285	1.4301	1.4738	1.57747	0.218495	3	0.126148	0	0.05	1	2	12.5049	0.00316716	2.91999	Yes	1345	0.0371547	Yes	Yes	2.49933
Q03001	Dystonin (230 kDa bullous pemphigoid antigen) (230/240 kDa bullous pemphigoid antigen) (Bullous pemphigoid antigen 1) (BPA) (Bullous pemphigoid antigen) (Dystonia musculorum protein) (Hemidesmosomal plaque protein)	6	36056.9	27433.5	28662.9	100879	143978	110141	1.71547	2.2287	1.84221	1.92879	0.267344	3	0.154351	0	0.05	1	2	12.4962	0.00317153	2.91999	Yes	1346	0.0371823	Yes	Yes	2.49873
Q9H9P8	L-2-hydroxyglutarate dehydrogenase, mitochondrial	4	127574	165998	122585	403336	545858	549773	1.53982	1.97636	1.98667	1.83428	0.255066	3	0.147263	0	0.05	1	2	12.4559	0.0031919	2.91999	Yes	1347	0.0372099	Yes	Yes	2.49595
P36915	Guanine nucleotide-binding protein-like 1 (GTP-binding protein HSR1)	1	75405.3	44590.9	79879.8	218681	273200	321683	1.71469	2.03581	2.2715	2.00733	0.279497	3	0.161367	0	0.05	1	2	12.4395	0.00320021	2.91999	Yes	1348	0.0372376	Yes	Yes	2.49482
O60337	E3 ubiquitin-protein ligase MARCHF6	1	5165.63	3716.11	4811.92	11943.2	13120.3	10134.5	1.38764	1.52325	1.15074	1.35388	0.188539	3	0.108853	0	0.05	1	2	12.4377	0.00320115	2.91999	Yes	1349	0.0372652	Yes	Yes	2.49469
P51553	Isocitrate dehydrogenase [NAD] subunit gamma, mitochondrial (Isocitric dehydrogenase subunit gamma) (NAD(+)-specific ICDH subunit gamma)	4	462200	607371	605145	1.35916e+06	1.76849e+06	1.74114e+06	1.28376	1.66356	1.64108	1.52947	0.213084	3	0.123024	0	0.05	1	2	12.4323	0.00320391	2.91999	Yes	1350	0.0372928	Yes	Yes	2.49432
Q9HCG8	Pre-mRNA-splicing factor CWC22 homolog (Nucampholin homolog) (fSAPb)	2	16455.4	21210.9	15621.5	34002.8	36682.2	41736.2	0.93681	1.04624	1.23246	1.07183	0.149476	3	0.0863	0	0.05	1	2	12.4199	0.00321024	2.91999	Yes	1351	0.0373204	Yes	Yes	2.49346
Q9BY32	Inosine triphosphate pyrophosphatase (ITPase) (Inosine triphosphatase)	1	6847.27	3818.11	7432.11	17217.1	13791	17743.1	1.51302	1.1929	1.55643	1.42078	0.198543	3	0.114629	0	0.05	1	2	12.3946	0.00322321	2.91999	Yes	1352	0.0373481	Yes	Yes	2.49171
P28331	NADH-ubiquinone oxidoreductase 75 kDa subunit, mitochondrial	4	141927	279846	181332	389365	462325	478372	0.953676	1.20146	1.25068	1.13527	0.159182	3	0.0919036	0	0.05	1	2	12.3529	0.00324482	2.91999	Yes	1353	0.0373757	Yes	Yes	2.48881
Q15645	Pachytene checkpoint protein 2 homolog (Human papillomavirus type 16 E1 protein-binding protein) (16E1-BP) (HPV16 E1 protein-binding protein) (Thyroid hormone receptor interactor 13) (Thyroid receptor-interacting protein 13) (TR-interacting protein 13) (TRIP-13)	6	753090	680891	949832	1.53577e+06	1.60085e+06	1.86908e+06	0.950654	1.01053	1.23402	1.06507	0.149349	3	0.0862267	0	0.05	1	2	12.3519	0.0032453	2.91999	Yes	1354	0.0374033	Yes	Yes	2.48875
Q8IYB8	ATP-dependent RNA helicase SUPV3L1, mitochondrial	7	89101.5	250903	165505	644602	986488	899897	1.93563	2.54953	2.41698	2.30071	0.323041	3	0.186508	0	0.05	1	2	12.3358	0.00325374	2.91999	Yes	1355	0.0374309	Yes	Yes	2.48762
P07355	Annexin A2 (Annexin II) (Annexin-2) (Calpactin I heavy chain) (Calpactin-1 heavy chain) (Chromobindin-8) (Lipocortin II) (Placental anticoagulant protein IV) (PAP-IV) (Protein I) (p36)	13	1.58057e+06	918900	1.41844e+06	2.43626e+06	2.41997e+06	2.86112e+06	0.89955	0.889872	1.13146	0.973627	0.136771	3	0.078965	0	0.05	1	2	12.3298	0.00325683	2.91999	Yes	1356	0.0374586	Yes	Yes	2.4872
Q99661	Kinesin-like protein KIF2C (Kinesin-like protein 6) (Mitotic centromere-associated kinesin) (MCAK)	6	68962.8	51441	109502	594213	622208	1.05104e+06	2.9549	3.02132	3.77767	3.2513	0.457062	3	0.263885	0	0.05	1	2	12.3209	0.00326151	2.91999	Yes	1357	0.0374862	Yes	Yes	2.48658
P43487	Ran-specific GTPase-activating protein (Ran-binding protein 1) (RanBP1)	1	40957.8	42032	31708.5	160751	114789	125439	2.07195	1.5861	1.71411	1.79072	0.251823	3	0.14539	0	0.05	1	2	12.3167	0.00326374	2.91999	Yes	1358	0.0375138	Yes	Yes	2.48628
P42226	Signal transducer and activator of transcription 6 (IL-4 Stat)	2	56720	39374.7	67655.7	161651	180491	227511	1.56634	1.72539	2.0594	1.78371	0.251647	3	0.145289	0	0.05	1	2	12.277	0.00328465	2.91999	Yes	1359	0.0375414	Yes	Yes	2.48351
P21964	Catechol O-methyltransferase	3	42836.1	51260.2	48518.7	123216	102752	131913	1.37403	1.11201	1.47242	1.31949	0.186293	3	0.107556	0	0.05	1	2	12.2679	0.00328949	2.91999	Yes	1360	0.0375691	Yes	Yes	2.48287
Q8WWK9	Cytoskeleton-associated protein 2 (CTCL tumor antigen se20-10) (Tumor- and microtubule-associated protein)	4	278982	194694	260193	627173	856175	758747	1.3583	1.80735	1.63306	1.59957	0.226387	3	0.130705	0	0.05	1	2	12.2381	0.00330538	2.91999	Yes	1361	0.0375967	Yes	Yes	2.48078
Q8N3R3	T-cell activation inhibitor, mitochondrial (Tolerance associated gene-1 protein) (TOAG-1)	1	4018.1	3741.74	4226.44	22346.4	15282.2	15845.8	2.48362	1.93543	1.98768	2.13558	0.302544	3	0.174674	0	0.05	1	2	12.2261	0.0033118	2.91999	Yes	1362	0.0376243	Yes	Yes	2.47994
P53350	Serine/threonine-protein kinase PLK1	2	38298.5	39782.7	41267.8	301670	191303	203346	2.92274	2.26564	2.35371	2.51403	0.356685	3	0.205932	0	0.05	1	2	12.208	0.00332149	2.91999	Yes	1363	0.0376519	Yes	Yes	2.47867
Q9NR56	Muscleblind-like protein 1 (Triplet-expansion RNA-binding protein)	8	3.39957e+06	2.19881e+06	2.55189e+06	1.82437e+07	1.21651e+07	1.2225e+07	2.74744	2.16279	2.16988	2.36004	0.335521	3	0.193713	0	0.05	1	2	12.1832	0.00333494	2.91999	Yes	1364	0.0376796	Yes	Yes	2.47691
P08240	Signal recognition particle receptor subunit alpha (SR-alpha) (Docking protein alpha) (DP-alpha)	5	58396.3	98204.8	96717.4	941113	801279	519477	3.47838	3.24632	2.62107	3.11525	0.443426	3	0.256012	0	0.05	1	2	12.1684	0.00334296	2.91999	Yes	1365	0.0377072	Yes	Yes	2.47587
Q96TA1	Protein Niban 2 (Meg-3) (Melanoma invasion by ERK) (MINERVA) (Niban-like protein 1) (Protein FAM129B)	3	119457	84721.1	89365.1	220828	230467	187106	1.17431	1.23595	0.93524	1.11517	0.158839	3	0.0917058	0	0.05	1	2	12.1603	0.00334739	2.91999	Yes	1366	0.0377348	Yes	Yes	2.47529
P22102	Trifunctional purine biosynthetic protein adenosine-3 [Includes: Phosphoribosylamine--glycine ligase	13	1.45884e+06	1.40121e+06	3.23617e+06	3.6825e+06	4.01767e+06	4.47989e+06	0.857729	0.983403	1.14051	0.99388	0.141681	3	0.0817993	0	0.05	1	2	12.1502	0.00335286	2.91999	Yes	1367	0.0377624	Yes	Yes	2.47458
P61160	Actin-related protein 2 (Actin-like protein 2)	1	4750.91	3663.79	4102.54	11341.6	11303.9	14825.2	1.44268	1.43787	1.8291	1.56988	0.224502	3	0.129616	0	0.05	1	2	12.1118	0.00337397	2.91999	Yes	1368	0.0377901	Yes	Yes	2.47186
Q9BZJ4	Probable mitochondrial glutathione transporter SLC25A39 (Solute carrier family 25 member 39)	1	2176.65	1508.01	2845.29	7805.12	6224.24	8851.73	1.84231	1.51579	2.02385	1.79398	0.257455	3	0.148642	0	0.05	1	2	12.0692	0.00339758	2.91999	Yes	1369	0.0378177	Yes	Yes	2.46883
Q9H0L4	Cleavage stimulation factor subunit 2 tau variant (CF-1 64 kDa subunit tau variant) (Cleavage stimulation factor 64 kDa subunit tau variant) (CSTF 64 kDa subunit tau variant) (TauCstF-64)	7	94105.7	44749.1	89016.1	1.02735e+06	2.20641e+06	2.31379e+06	3.7576	4.86038	4.92893	4.51564	0.657372	3	0.379534	0	0.05	1	2	11.8978	0.00349511	2.91999	Yes	1370	0.0378453	Yes	Yes	2.45654
Q96N67	Dedicator of cytokinesis protein 7	2	24294.6	19711.4	21043.6	57661.7	44963.6	50857.2	1.41104	1.05218	1.22987	1.23103	0.179431	3	0.103595	0	0.05	1	2	11.8831	0.00350369	2.91999	Yes	1371	0.0378729	Yes	Yes	2.45547
Q15468	SCL-interrupting locus protein (TAL-1-interrupting locus protein)	1	4499.81	3256.59	3878.2	20119	13541.7	14929.1	2.3751	1.80395	1.94466	2.04124	0.297571	3	0.171803	0	0.05	1	2	11.8813	0.00350475	2.91999	Yes	1372	0.0379006	Yes	Yes	2.45534
Q96ST2	Protein IWS1 homolog (IWS1-like protein)	1	7238.81	12233.9	12055.5	17965.4	19345.3	16543.3	0.773543	0.880304	0.654568	0.769472	0.112923	3	0.065196	0	0.05	1	2	11.8024	0.00355125	2.91999	Yes	1373	0.0379282	Yes	Yes	2.44962
P11532	Dystrophin	2	65742.4	61363.1	70539.4	133463	117470	112402	1.01849	0.834342	0.770723	0.874519	0.128678	3	0.0742925	0	0.05	1	2	11.7713	0.00356986	2.91999	Yes	1374	0.0379558	Yes	Yes	2.44735
Q7L8L6	FAST kinase domain-containing protein 5, mitochondrial	11	170521	230468	236437	761046	1.08688e+06	1.16161e+06	1.84069	2.35482	2.45076	2.21542	0.328057	3	0.189404	0	0.05	1	2	11.6968	0.00361496	2.91999	Yes	1375	0.0379834	Yes	Yes	2.4419
Q14674	Separin	4	17122.2	25853.2	12642.6	97862.8	174765	142339	2.40017	3.23675	2.94067	2.8592	0.4242	3	0.244912	0	0.05	1	2	11.6744	0.00362872	2.91999	Yes	1376	0.038011	Yes	Yes	2.44025
Q96L92	Sorting nexin-27	1	9712.47	13115.1	12914.5	28274	24337.7	31248.3	1.24681	1.03053	1.39112	1.22282	0.181485	3	0.10478	0	0.05	1	2	11.6703	0.00363122	2.91999	Yes	1377	0.0380387	Yes	Yes	2.43995
Q02241	Kinesin-like protein KIF23 (Kinesin-like protein 5) (Mitotic kinesin-like protein 1)	37	7.69578e+06	6.4841e+06	9.90225e+06	2.39789e+07	1.84774e+07	2.38827e+07	1.57877	1.20276	1.57297	1.4515	0.215431	3	0.124379	0	0.05	1	2	11.67	0.00363145	2.91999	Yes	1378	0.0380663	Yes	Yes	2.43992
P40938	Replication factor C subunit 3 (Activator 1 38 kDa subunit) (A1 38 kDa subunit) (Activator 1 subunit 3) (Replication factor C 38 kDa subunit) (RF-C 38 kDa subunit) (RFC38)	3	13097.1	10758.3	14328.1	33655.4	45401.1	45708.8	1.40285	1.83474	1.84448	1.69402	0.252212	3	0.145615	0	0.05	1	2	11.6336	0.00365394	2.91999	Yes	1379	0.0380939	Yes	Yes	2.43724
Q9UNM6	26S proteasome non-ATPase regulatory subunit 13 (26S proteasome regulatory subunit RPN9) (26S proteasome regulatory subunit S11) (26S proteasome regulatory subunit p40.5)	1	4291.26	7096.16	9053.71	19206.4	17347.3	23725.9	1.49507	1.3482	1.79995	1.54774	0.230437	3	0.133043	0	0.05	1	2	11.6334	0.00365408	2.91999	Yes	1380	0.0381215	Yes	Yes	2.43722
O75165	DnaJ homolog subfamily C member 13 (Required for receptor-mediated endocytosis 8) (RME-8)	2	15431.6	12498	4890.16	24668.5	20003.3	23185.6	1.17307	0.870638	1.08363	1.04244	0.155365	3	0.0896998	0	0.05	1	2	11.6215	0.00366148	2.91999	Yes	1381	0.0381492	Yes	Yes	2.43634
Q9NQ88	Fructose-2,6-bisphosphatase TIGAR	1	27280.7	22932.4	35275.8	42789.5	45874.7	49344.5	0.586481	0.686924	0.792113	0.688506	0.102825	3	0.0593663	0	0.05	1	2	11.5976	0.00367641	2.91999	Yes	1382	0.0381768	Yes	Yes	2.43458
Q9BT22	Chitobiosyldiphosphodolichol beta-mannosyltransferase	1	31123.1	18405.9	27115	65317.8	52364.3	53980.5	1.35427	1.03537	1.07923	1.15629	0.17285	3	0.0997952	0	0.05	1	2	11.5866	0.0036833	2.91999	Yes	1383	0.0382044	Yes	Yes	2.43376
Q01650	Large neutral amino acids transporter small subunit 1 (4F2 light chain) (4F2 LC) (4F2LC) (CD98 light chain) (Integral membrane protein E16) (E16) (L-type amino acid transporter 1) (hLAT1) (Solute carrier family 7 member 5) (y+ system cationic amino acid transporter)	3	440457	399754	536297	968697	923678	1.15628e+06	1.07807	1.00941	1.33345	1.14031	0.170748	3	0.0985814	0	0.05	1	2	11.5672	0.00369556	2.91999	Yes	1384	0.038232	Yes	Yes	2.43232
Q8NEB9	Phosphatidylinositol 3-kinase catalytic subunit type 3 (PI3-kinase type 3) (PI3K type 3) (PtdIns-3-kinase type 3)	1	12810.4	15856.6	18181	30728.7	35753.8	39031.7	0.976561	1.19507	1.32162	1.16442	0.174561	3	0.100783	0	0.05	1	2	11.5537	0.00370408	2.91999	Yes	1385	0.0382597	Yes	Yes	2.43132
O95340	Bifunctional 3'-phosphoadenosine 5'-phosphosulfate synthase 2 (PAPS synthase 2) (PAPSS 2) (Sulfurylase kinase 2) (SK 2) (SK2) [Includes: Sulfate adenylyltransferase	1	16400.5	22815	32126.5	48766.4	62305.9	59424.2	1.0361	1.38958	1.32126	1.24898	0.187499	3	0.108253	0	0.05	1	2	11.5377	0.00371428	2.91999	Yes	1386	0.0382873	Yes	Yes	2.43013
O15381	Nuclear valosin-containing protein-like (NVLp) (Nuclear VCP-like protein)	1	3076.14	3432.69	2719.59	13186.4	19355	21827.6	2.09985	2.65351	2.82696	2.52677	0.379759	3	0.219254	0	0.05	1	2	11.5244	0.00372273	2.91999	Yes	1387	0.0383149	Yes	Yes	2.42914
Q99567	Nuclear pore complex protein Nup88 (88 kDa nucleoporin) (Nucleoporin Nup88)	2	3100.4	3696.21	6362.9	23175.8	36717.9	40980.8	2.40147	3.06534	3.2238	2.89687	0.436282	3	0.251888	0	0.05	1	2	11.5006	0.00373795	2.91999	Yes	1388	0.0383425	Yes	Yes	2.42737
P00390	Glutathione reductase, mitochondrial (GR) (GRase)	1	12257.7	14185.2	11529.5	28668.3	36623.8	29179.5	1.17947	1.53279	1.20497	1.30574	0.197043	3	0.113763	0	0.05	1	2	11.4777	0.00375272	2.91999	Yes	1389	0.0383702	Yes	Yes	2.42565
Q96DH6	RNA-binding protein Musashi homolog 2 (Musashi-2)	9	616214	615922	469613	2.98687e+06	5.17332e+06	4.9379e+06	2.39658	3.18904	3.12184	2.90249	0.439414	3	0.253696	0	0.05	1	2	11.4408	0.00377671	2.91999	Yes	1390	0.0383978	Yes	Yes	2.42289
P11310	Medium-chain specific acyl-CoA dehydrogenase, mitochondrial (MCAD)	20	3.41413e+06	4.98954e+06	4.23591e+06	1.35077e+07	2.0335e+07	1.58839e+07	1.68079	2.27098	1.91458	1.95545	0.29721	3	0.171594	0	0.05	1	2	11.3958	0.00380628	2.91999	Yes	1391	0.0384254	Yes	Yes	2.4195
Q2NKX8	DNA excision repair protein ERCC-6-like	1	15199.6	13200.9	4656.63	28822.9	22671.9	24077.3	1.38722	1.04091	1.12767	1.18527	0.180197	3	0.104037	0	0.05	1	2	11.3928	0.00380826	2.91999	Yes	1392	0.038453	Yes	Yes	2.41927
O75390	Citrate synthase, mitochondrial	10	971862	1.18001e+06	1.19968e+06	3.14879e+06	4.57321e+06	3.85929e+06	1.49493	2.03334	1.78847	1.77225	0.269571	3	0.155637	0	0.05	1	2	11.3871	0.00381204	2.91999	Yes	1393	0.0384807	Yes	Yes	2.41884
P17252	Protein kinase C alpha type (PKC-A) (PKC-alpha)	1	9658.07	10435.8	14942.9	34740	27470.4	37030.6	1.57269	1.23397	1.66481	1.49049	0.226876	3	0.130987	0	0.05	1	2	11.3789	0.00381743	2.91999	Yes	1394	0.0385083	Yes	Yes	2.41823
Q92888	Rho guanine nucleotide exchange factor 1 (115 kDa guanine nucleotide exchange factor) (p115-RhoGEF) (p115RhoGEF) (Sub1.5)	2	8732.05	5149.31	2036.6	52968.4	49739.8	98714.1	3.31944	3.22871	4.21756	3.58857	0.54661	3	0.315585	0	0.05	1	2	11.3712	0.00382259	2.91999	Yes	1395	0.0385359	Yes	Yes	2.41764
Q15046	Lysine--tRNA ligase	3	51790.8	41141.6	43012.3	317882	203294	206799	2.81043	2.16551	2.19017	2.38871	0.365435	3	0.210984	0	0.05	1	2	11.3217	0.00385565	2.91999	Yes	1396	0.0385635	Yes	Yes	2.4139
P53597	Succinate--CoA ligase [ADP/GDP-forming] subunit alpha, mitochondrial	4	355817	294806	278987	977827	745703	765365	1.65792	1.26694	1.30448	1.40978	0.215712	3	0.124541	0	0.05	1	2	11.3198	0.00385696	2.91999	Yes	1397	0.0385912	Yes	Yes	2.41375
Q9NV70	Exocyst complex component 1 (Exocyst complex component Sec3)	2	12735.7	11211.4	19219.9	26378.9	31106	32719.2	0.874418	1.11223	1.18517	1.05727	0.162503	3	0.0938209	0	0.05	1	2	11.269	0.00389137	2.91999	Yes	1398	0.0386188	Yes	Yes	2.4099
Q86XL3	Ankyrin repeat and LEM domain-containing protein 2 (LEM domain-containing protein 4)	3	47606.6	44962.4	37672.3	274218	279148	175918	2.6591	2.68481	2.01868	2.45419	0.377385	3	0.217884	0	0.05	1	2	11.2638	0.00389496	2.91999	Yes	1399	0.0386464	Yes	Yes	2.4095
P26447	Protein S100-A4 (Calvasculin) (Metastasin) (Placental calcium-binding protein) (Protein Mts1) (S100 calcium-binding protein A4)	3	182857	181659	225127	724208	612966	921130	1.88152	1.64093	2.22852	1.91699	0.295399	3	0.170549	0	0.05	1	2	11.2401	0.00391118	2.91999	Yes	1400	0.038674	Yes	Yes	2.40769
Q13772	Nuclear receptor coactivator 4 (NCoA-4) (Androgen receptor coactivator 70 kDa protein) (70 kDa AR-activator) (70 kDa androgen receptor coactivator) (Androgen receptor-associated protein of 70 kDa) (Ret-activating protein ELE1)	8	1.89964e+06	2.28742e+06	2.48894e+06	3.42601e+06	3.59583e+06	3.98547e+06	0.622508	0.692303	0.840728	0.718513	0.111446	3	0.0643434	0	0.05	1	2	11.1669	0.00396207	2.91999	Yes	1401	0.0387017	Yes	Yes	2.40208
Q12947	Forkhead box protein F2 (Forkhead-related activator 2) (FREAC-2) (Forkhead-related protein FKHL6) (Forkhead-related transcription factor 2)	1	2505.54	2505.54	2505.54	7160.48	8939.49	10561.6	1.51493	1.83507	2.07564	1.80855	0.281292	3	0.162404	0	0.05	1	2	11.1361	0.00398373	2.91999	Yes	1402	0.0387293	Yes	Yes	2.39971
O00750	Phosphatidylinositol 4-phosphate 3-kinase C2 domain-containing subunit beta (PI3K-C2-beta) (PtdIns-3-kinase C2 subunit beta)	1	16170.3	15223.3	18770	38002.2	30796.1	37212.7	1.18441	0.88107	1.15412	1.0732	0.167076	3	0.0964612	0	0.05	1	2	11.1257	0.00399109	2.91999	Yes	1403	0.0387569	Yes	Yes	2.39891
O75607	Nucleoplasmin-3	2	14545.5	12240.9	23866.4	141011	140593	83229.8	3.06205	3.05778	2.30142	2.80708	0.437922	3	0.252834	0	0.05	1	2	11.1025	0.00400761	2.91999	Yes	1404	0.0387845	Yes	Yes	2.39712
Q9Y3B9	RRP15-like protein (Ribosomal RNA-processing protein 15)	3	170516	223880	228301	635015	926201	912332	1.61322	2.15776	2.13599	1.96899	0.308297	3	0.177995	0	0.05	1	2	11.062	0.00403659	2.91999	Yes	1405	0.0388122	Yes	Yes	2.39399
Q8NBI5	Equilibrative nucleobase transporter 1 (Protein FOAP-13) (Solute carrier family 43 member 3)	1	25339.3	22299.3	25020.1	54899.7	49275.5	63900.3	1.18062	1.0247	1.39965	1.20166	0.18836	3	0.10875	0	0.05	1	2	11.0498	0.00404547	2.91999	Yes	1406	0.0388398	Yes	Yes	2.39303
P33992	DNA replication licensing factor MCM5	1	16450	14603.8	19360.1	33100.3	39666	42479.2	0.977985	1.23905	1.3379	1.18498	0.18595	3	0.107358	0	0.05	1	2	11.0376	0.00405427	2.91999	Yes	1407	0.0388674	Yes	Yes	2.39209
Q15262	Receptor-type tyrosine-protein phosphatase kappa (Protein-tyrosine phosphatase kappa) (R-PTP-kappa)	1	6981.37	4199.68	4161.62	12204.3	9738.62	10371.5	1.2548	0.929203	1.02003	1.06801	0.168017	3	0.0970044	0	0.05	1	2	11.0099	0.00407443	2.91999	Yes	1408	0.038895	Yes	Yes	2.38993
Q6L8Q7	2',5'-phosphodiesterase 12 (2'-PDE) (2-PDE)	3	138556	182792	194627	379271	453864	510392	1.14089	1.39992	1.56927	1.37002	0.215748	3	0.124562	0	0.05	1	2	10.9987	0.00408264	2.91999	Yes	1409	0.0389227	Yes	Yes	2.38906
Q9Y5B9	FACT complex subunit SPT16 (Chromatin-specific transcription elongation factor 140 kDa subunit) (FACT 140 kDa subunit) (FACTp140) (Facilitates chromatin transcription complex subunit SPT16) (hSPT16)	6	496010	414238	338552	875824	746041	730328	1.07313	0.841747	0.811036	0.908639	0.143282	3	0.0827236	0	0.05	1	2	10.984	0.00409344	2.91999	Yes	1410	0.0389503	Yes	Yes	2.38791
Q9UKV3	Apoptotic chromatin condensation inducer in the nucleus (Acinus)	5	96514.9	144869	139358	406343	626312	556432	1.67884	2.30303	2.13235	2.03808	0.322595	3	0.18625	0	0.05	1	2	10.9427	0.00412405	2.91999	Yes	1411	0.0389779	Yes	Yes	2.38468
Q9Y5L0	Transportin-3 (Importin-12) (Imp12) (Transportin-SR) (TRN-SR)	2	43988.4	29195.9	44133.9	124187	90424.4	108570	1.66705	1.20932	1.47316	1.44985	0.229755	3	0.132649	0	0.05	1	2	10.9299	0.00413355	2.91999	Yes	1412	0.0390055	Yes	Yes	2.38368
O15143	Actin-related protein 2/3 complex subunit 1B (Arp2/3 complex 41 kDa subunit) (p41-ARC)	4	51480.4	29720.4	52377.2	141408	102927	124575	1.66714	1.2089	1.4843	1.45344	0.230674	3	0.13318	0	0.05	1	2	10.9134	0.00414593	2.91999	Yes	1413	0.0390331	Yes	Yes	2.38238
P0CB38	Polyadenylate-binding protein 4-like (PABP-4-like) (Poly(A)-binding protein 4-like)	1	3269.48	3269.48	3269.48	46524.1	128205	82485.5	3.83084	5.29324	4.65701	4.5937	0.733252	3	0.423343	0	0.05	1	2	10.851	0.00419315	2.91999	Yes	1414	0.0390608	Yes	Yes	2.37746
P62857	40S ribosomal protein S28 (Small ribosomal subunit protein eS28)	2	42745.5	35021.1	27296.8	258482	544442	460928	2.88377	3.95848	3.71824	3.52016	0.564073	3	0.325668	0	0.05	1	2	10.8091	0.00422534	2.91999	Yes	1415	0.0390884	Yes	Yes	2.37414
P49189	4-trimethylaminobutyraldehyde dehydrogenase (TMABA-DH) (TMABALDH)	2	99636.7	92612.8	117779	200054	241250	256283	0.952948	1.22309	1.3103	1.16211	0.186318	3	0.107571	0	0.05	1	2	10.8033	0.0042298	2.91999	Yes	1416	0.039116	Yes	Yes	2.37368
Q8TCG1	Protein CIP2A (Cancerous inhibitor of PP2A) (p90 autoantigen)	2	22435.8	19732.8	28038.6	44250.1	47387.1	55727.9	0.919023	1.01784	1.25174	1.06287	0.17087	3	0.0986518	0	0.05	1	2	10.7739	0.00425258	2.91999	Yes	1417	0.0391436	Yes	Yes	2.37135
Q16850	Lanosterol 14-alpha demethylase (LDM)	1	8466.23	5931.66	7536.19	15181.9	18697.6	20018.3	1.05414	1.35464	1.45311	1.2873	0.207834	3	0.119993	0	0.05	1	2	10.7281	0.00428856	2.91999	Yes	1418	0.0391713	Yes	Yes	2.36769
Q8N684	Cleavage and polyadenylation specificity factor subunit 7 (Cleavage and polyadenylation specificity factor 59 kDa subunit) (CPSF 59 kDa subunit) (Cleavage factor Im complex 59 kDa subunit) (CFIm59) (Pre-mRNA cleavage factor Im 59 kDa subunit)	5	204370	175867	140285	1.03155e+06	1.87687e+06	1.93515e+06	2.57175	3.43526	3.47938	3.16213	0.511761	3	0.295465	0	0.05	1	2	10.7022	0.00430906	2.91999	Yes	1419	0.0391989	Yes	Yes	2.36562
Q9Y570	Protein phosphatase methylesterase 1 (PME-1)	1	12525.9	10266.4	10525.5	22194.7	25222.5	28975.8	0.998883	1.18338	1.38352	1.18859	0.19237	3	0.111065	0	0.05	1	2	10.7018	0.00430938	2.91999	Yes	1420	0.0392265	Yes	Yes	2.36558
Q15154	Pericentriolar material 1 protein (PCM-1) (hPCM-1)	3	14197.3	21168.4	27390	110323	203940	185209	2.39888	3.28529	3.1463	2.94349	0.476739	3	0.275245	0	0.05	1	2	10.6941	0.00431552	2.91999	Yes	1421	0.0392541	Yes	Yes	2.36497
Q96A65	Exocyst complex component 4 (Exocyst complex component Sec8)	3	21557.8	21824.9	29946.6	45368.4	44477.3	54189.9	0.892262	0.863641	1.1486	0.968167	0.156912	3	0.0905929	0	0.05	1	2	10.687	0.00432115	2.91999	Yes	1422	0.0392818	Yes	Yes	2.3644
O60568	Multifunctional procollagen lysine hydroxylase and glycosyltransferase LH3 [Includes: Procollagen-lysine,2-oxoglutarate 5-dioxygenase 3	1	2684.77	2081.51	3252.26	7942.99	9071.01	11901.8	1.57131	1.76289	2.15474	1.82964	0.297388	3	0.171697	0	0.05	1	2	10.6562	0.00434583	2.91999	Yes	1423	0.0393094	Yes	Yes	2.36193
O75150	E3 ubiquitin-protein ligase BRE1B (BRE1-B)	1	3263.17	1254.97	2441.36	17157.9	9839.43	14703.1	2.88678	2.08455	2.66402	2.54512	0.414122	3	0.239093	0	0.05	1	2	10.6449	0.00435497	2.91999	Yes	1424	0.039337	Yes	Yes	2.36101
P53618	Coatomer subunit beta (Beta-coat protein) (Beta-COP)	7	653963	591442	865050	1.0471e+06	1.02597e+06	1.16799e+06	0.573804	0.544394	0.731433	0.616544	0.100578	3	0.0580688	0	0.05	1	2	10.6175	0.0043772	2.91999	Yes	1425	0.0393646	Yes	Yes	2.3588
Q2TAY7	WD40 repeat-containing protein SMU1 (Smu-1 suppressor of mec-8 and unc-52 protein homolog) [Cleaved into: WD40 repeat-containing protein SMU1, N-terminally processed]	1	3812.08	3414.79	3017.5	12633.3	10995.5	8736.16	1.88736	1.68704	1.3552	1.6432	0.268774	3	0.155177	0	0.05	1	2	10.5892	0.00440027	2.91999	Yes	1426	0.0393923	Yes	Yes	2.35652
Q96A33	PAT complex subunit CCDC47 (Calumin) (Coiled-coil domain-containing protein 47)	3	110353	71142.5	112932	331742	514555	502754	1.75711	2.39037	2.3569	2.16813	0.356347	3	0.205737	0	0.05	1	2	10.5383	0.00444229	2.91999	Yes	1427	0.0394199	Yes	Yes	2.35239
[truncated: 580 more rows]
