# Supplementary material for: Signal-noise metrics for RNA binding protein identification reveal broad spectrum protein-RNA interaction frequencies and dynamics
Source: Nat Commun. 2023 Sep 21;14:5868. doi: 10.1038/s41467-023-41284-9 (PMC10514315; doi:10.1038/s41467-023-41284-9)
Supplement: Supplementary file 7 — Supplementary Dataset 3 [file 41467_2023_41284_MOESM7_ESM.xlsx]

## Sheet: LEAP-RBP SILAC
Supplementary Data 3	LEAP-RBP SILAC.
Referenced MS dataset	LEAP-RBP
SILAC labeling?	Yes
Pooled UV-crosslinked and non-crosslinked samples prior to RNA-centric protein enrichment?	Yes
# of replicates	3
GO-annotations were exported from PANTHER V17.0 (Thomas et al., 2003) and made available in Supplementary Data 7.
Proteins not detected in all three UV-crosslinked samples were excluded from downstream sample normalization procedures and data analysis.
Replicate samples were mean-normalized to total SPI and SPInCL values equal to 0 were replaced with the average non-zero SPInCL value of the same protein ID.
Proteins only detected in UV-crosslinked samples were scored as UV-enriched*, ommitted from statistical analysis, and given the following pseudo-value: −log10(p value) = 10.
Proteins only detected in UV-crosslinked samples were given the following pseudo-values: log2(S/N) = 10, log2(CL/nCL) = 10.
Average log2(CL/nCL) and log2(S/N) ratios were generated with SPICL values and average SPInCL values according to equations (2) and (3). Proteins displaying negative average log2(CL/nCL) ratios were given pseudo-log2(S/N) ratios of −10.
%TP values were calculated with average SPI values and average total SPI according to equation (8); %TPS and %TPN values were estimated with %TP values and average log2(S/N) ratios according to equations (9-11).
Log10(%TP) values were adjusted by subtracting the minimum log10(%TP) value of the MS dataset.
Detectable ∆log2(SPIS) values were estimated with SD of log2(SPI) values and average log2(S/N) ratios according to equations (5-7) (see Methods).
RCS ranking only included proteins identified in at least one non-crosslinked sample to avoid low-abundant species with pseudo-log2(S/N) ratios of 10 from being inaccurately ranked.
RBP confidence scores (RCS) represent the product of adj. log10(%TP) values and average log2(S/N) ratios.
%TP ranking only includes proteins detected in all UV-crosslinked samples.
S/N and %TPS were considered overestimated for non-SILAC experiments and for experiments where UV-crosslinked and non-crosslinked samples weren't pooled prior to RNA-centric protein enrichment.																																				See Supplementary Note 7b for more information.
Average log2(CL/nCL) and S/N ratio summary statistics for GO terms or categories only included proteins identified in at least one non-crosslinked samples to avoid low-abundant species with pseudo-log2(S/N) ratios of 10 from skewing the data.
Category or GO term	Total MS dataset	GO RNA binding	GO nucleic acid binding	GO nucleotide binding	GO mRNA binding	GO rRNA binding	GO dsRNA binding	GO tRNA binding	GO snRNA binding	GO snoRNA binding	GO miRNA binding	GO translation	GO mRNA processing	GO ncRNA processing	GO rRNA processing	GO RNA splicing	GO regulation of RNA stability	GO RNA modification	GO RNA localization	GO ribonucleoprotein complex	GO plasma membrane	GO cytosol	GO integral component of membrane	GO nucleus	GO DNA binding	GO exclusive DNA binding	GO exclusive nucleotide binder	GO endoplasmic reticulum	GO integral component of ER membrane	GO glycoprotein	GO unfolded protein binding	GO protein binding	"Core RBP" (Beckmann, 2015)	Classical metabolic enzymes (Beckmann, 2015)	EnigmRBPs (Beckmann, 2015)	Total LEAP-RBP UV-enriched*	Exclusive LEAP-RBP UV-enriched*	Total INP UV-enriched*	Exclusive INP UV-enriched*	Total XRNAX UV-enriched* (Trendel, 2019)	Exclusive XRNAX UV-enriched* (Trendel, 2019)	Total OOPs UV-enriched* (Hoefig, 2021)	Exclusive OOPs UV-enriched* (Hoefig, 2021)	Total Ptex 1.5 UV-enriched* (Urdaneta, 2019)	Exclusive Ptex 1.5 UV-enriched* (Urdaneta, 2019)	Total RIC UV-enriched* (Perez-Perri, 2018)	Exclusive RIC UV-enriched* (Perez-Perri, 2018)	Shared UV-enriched*	LEAP-RBP + 5 datasets UV-enriched*
# of protein IDs in category or GO term (Homo sapien & Saccharommyces cerevisiae)	1929	2389	5254	3055	525	147	82	119	69	63	31	717	646	796	504	500	254	284	343	1230	6435	6382	7023	10013	3095	2715	2345	2703	1543	4577	203	15171	498	216	597	1794	293	937	52	1740	250	1838	204	2974	1331	683	14	257	257
# of detected protein IDs	1929	986	1098	443	201	49	47	40	30	25	22	226	223	208	152	186	82	64	89	430	324	975	182	1269	255	104	218	217	91	104	33	1123	217	69	175	1794	293	820	6	1183	17	1121	0	1230	31	606	0	257	257
# of detected protein IDs identified as UV-enriched*	1794	952	1053	416	200	48	47	38	30	25	20	217	217	205	152	181	77	62	87	418	291	902	167	1191	237	95	200	206	87	85	32	1059	214	65	163	1794	293	798	0	1131	0	1065	0	1162	0	588	0	257	257
% of detected protein IDs identified as UV-enriched*	93.0016	96.5517	95.9016	93.9052	99.5025	97.9592	100	95	100	100	90.9091	96.0177	97.3094	98.5577	100	97.3118	93.9024	96.875	97.7528	97.2093	89.8148	92.5128	91.7582	93.8534	92.9412	91.3462	91.7431	94.9309	95.6044	81.7308	96.9697	94.301	98.6175	94.2029	93.1429	100	100	97.3171	0	95.6044	0	95.0045	0	94.4715	0	97.0297	0	100	100
Average log2(CL/nCL) of detected protein IDs	2.70988	3.59551	3.46056	2.17374	4.42521	4.11426	3.52005	2.45403	3.86568	3.85794	3.71077	3.52083	3.8606	3.88948	4.23022	3.89743	3.93063	3.3139	3.47047	3.96246	1.77894	2.56322	2.18933	2.97739	3.17618	2.08405	1.5737	2.57022	2.39645	1.61358	1.64096	2.93278	4.09086	2.16093	2.92409	2.99219	2.10634	3.72393	-1.17524	3.28208	-1.87694	3.08541	0	2.94266	-0.411176	3.85182	0	4.68257	4.68257
Average S/N of detected protein IDs	7.64133	11.9334	11.1396	3.68454	18.4003	15.6128	8.67149	5.39839	11.5452	9.60911	12.5889	10.3692	12.5225	13.7005	16.261	13.4236	14.8288	10.1545	10.3702	13.8061	3.36842	7.04005	4.40183	9.16426	12.5117	2.91222	1.87535	6.07114	5.48904	3.69594	1.41577	8.68204	15.2591	3.32074	7.81533	8.24502	3.12261	12.5597	0.001	10.3723	0.0737645	9.76056	0	8.64114	0.0887819	13.9152	0	19.4121	19.4121
%TP of detected protein IDs	100	96.8929	97.0809	12.1034	56.443	7.92725	8.01542	0.660236	3.1981	1.53715	10.4436	23.0331	40.4143	14.1244	9.47258	38.1629	21.8373	2.777	16.9523	69.0681	6.95658	54.0128	3.41839	89.5809	39.9688	0.182174	1.80501	11.9256	0.715203	2.76618	0.785333	45.5726	35.3937	1.51385	3.00161	98.9977	0.382673	95.1644	0.0267825	97.6616	0.388492	95.3422	0	94.4802	0.029709	93.1012	0	72.1875	72.1875
%TPS of detected protein IDs	90.7409	89.1672	89.2307	9.57562	53.5679	7.5901	7.3497	0.394907	2.99062	1.30566	9.99101	21.4375	38.0765	13.06	8.76005	35.9779	20.5934	2.46437	15.8149	65.0208	5.23145	48.9798	3.07172	81.9292	37.2708	0.0594475	0.951403	11.1035	0.552646	2.2065	0.477181	41.1931	33.2269	0.745706	2.04987	90.7349	0.247088	87.9095	0	89.5506	0.000674239	87.4797	0	87.4212	0.000799737	86.3893	0	68.2219	68.2219
%TPN of detected protein IDs	9.25907	7.72575	7.85019	2.52776	2.87512	0.337151	0.665723	0.265329	0.207474	0.231489	0.452583	1.59558	2.3378	1.06436	0.712533	2.18507	1.24389	0.312635	1.13748	4.04722	1.72513	5.03304	0.346674	7.65169	2.69793	0.122727	0.853602	0.822148	0.162557	0.559684	0.308152	4.3795	2.16675	0.76814	0.951742	8.26272	0.135585	7.25492	0.0267825	8.11102	0.387817	7.8625	0	7.059	0.0289093	6.71185	0	3.96561	3.96561
Average log2(CL/nCL) of UV-enriched* protein IDs	3.45704	4.03498	4.02856	2.6539	4.64524	4.53306	3.79579	2.78167	4.47911	4.10362	4.52505	4.05992	4.27987	4.43438	4.60981	4.27019	4.47611	3.86037	3.9071	4.40017	2.67131	3.30088	3.05961	3.70468	4.21548	3.98451	2.24297	3.10716	3.34799	2.73183	1.6885	3.66396	4.24172	2.57988	3.47661	3.45704	3.02233	4.0844	0	3.82329	0	3.52863	0	3.43835	0	4.1398	0	4.74464	4.74464
Average S/N of UV-enriched* protein IDs	8.24502	12.3734	11.6353	3.92586	18.4957	15.9355	8.67149	5.68948	11.5452	9.60911	13.914	10.8206	12.8817	13.9171	16.261	13.805	15.8288	10.502	10.6098	14.2145	3.76287	7.63643	4.79834	9.7962	13.5493	3.19072	2.04209	6.40979	5.76893	4.56462	1.45866	9.23383	15.4738	3.52218	8.40288	8.24502	3.12261	12.9157	0	10.868	0	10.2808	0	9.15975	0	14.3484	0	19.4121	19.4121
%TP of UV-enriched* protein IDs	98.9977	96.1741	96.3396	11.9233	56.2445	7.92701	8.01542	0.657421	3.1981	1.53715	10.4252	22.9202	40.2032	14.1028	9.47258	37.9505	21.8088	2.76868	16.9519	68.8396	6.65858	53.5742	3.38063	88.7989	39.6665	0.159972	1.77366	11.8453	0.650617	2.68382	0.779733	44.849	35.3331	1.44957	2.88852	98.9977	0.382673	94.9476	0	96.8575	0	94.5819	0	94.1893	0	92.4908	0	72.1875	72.1875
%TPS of UV-enriched* protein IDs	90.7349	89.1646	89.2276	9.57337	53.5679	7.58997	7.3497	0.394844	2.99062	1.30566	9.99101	21.4367	38.0763	13.0598	8.76005	35.9775	20.5932	2.46415	15.8147	65.0191	5.23038	48.9765	3.07061	81.9267	37.2699	0.0588539	0.949596	11.1025	0.552195	2.20605	0.476948	41.1891	33.2268	0.745113	2.04912	90.7349	0.247088	87.9088	0	89.5478	0	87.4762	0	87.4186	0	86.389	0	68.2219	68.2219
%TPN of UV-enriched* protein IDs	8.26279	7.00946	7.11197	2.34992	2.67662	0.337032	0.665723	0.262577	0.207474	0.231489	0.434196	1.48358	2.12696	1.04298	0.712533	1.97297	1.21566	0.304528	1.13713	3.82053	1.4282	4.59768	0.310023	6.87223	2.39658	0.101118	0.824067	0.742761	0.0984216	0.477766	0.302784	3.6599	2.10634	0.704459	0.839405	8.26272	0.135585	7.03881	0	7.30963	0	7.10571	0	6.77065	0	6.1018	0	3.96561	3.96561
	log2(S/N) < 0	0 < log2(S/N) < 1	1 < log2(S/N) < 2	2 < log2(S/N) < 3	3 < log2(S/N) < 4	4 < log2(S/N) < 5	5 < log2(S/N) < 6	6 < log2(S/N) < 7	7 < log2(i/N) < 8	8 < log2(S/N) < 9	9 < log2(S/N) < 10	10 < log2(S/N); (includes undetected in non-crosslinked)
# of total protein IDs	545	317	252	227	217	177	52	18	3	2	0	119
# of GO-annotated RBPs	133	107	132	164	177	162	49	15	3	1	0	43
	RCS rank 1–100	RCS rank 101–200	RCS rank 201–300	RCS rank 301–400	RCS rank 401–500	RCS rank 501–600	RCS rank 601–700	RCS rank 701–800	RCS rank 801–900	RCS rank 901–1000	RCS rank 1001–1100	RCS rank 1101–1200	RCS rank 1201–1300	RCS rank 1301–1400	RCS rank 1401–1500	RCS rank 1501–1600	RCS rank 1601–1700	RCS rank 1701–1800	RCS rank 1801–1900
# of GO-annotated RBPs	99	91	86	87	79	84	63	57	67	52	39	37	30	22	28	19	14	15	15
Average S/N	42.748	25.2762	19.5281	13.0787	9.68824	6.62198	5.96028	3.60903	2.92067	2.41231	1.81617	1.3197	1.03485	0.794181	0.652026	0.485587	0.321341	0.040647	0.001
Average RCS	21.7503	15.4687	12.3284	9.9453	7.83642	5.92286	4.29118	3.07637	2.20537	1.50305	0.913595	0.464999	0.0608259	-0.349154	-0.792557	-1.61379	-3.55701	-16.2283	-36.3474
Average detectable ∆log2(SPIS)	0.251111	0.259091	0.302646	0.351005	0.392414	0.432996	0.560656	0.562244	0.615949	0.594895	0.643022	0.817176	0.813356	0.975716	1.11641	1.44953	1.67175	7.66508	11.1897
Average # of unique peptides	31	22	17	12	11	7	7	8	5	4	3	4	4	4	4	4	7	6	15
%TP	71.5458	11.4524	3.86112	2.68221	1.78533	0.80172	0.876111	0.944769	0.335399	0.304414	0.263958	0.449359	0.725244	0.474806	0.315813	0.443952	0.873906	1.04372	0.745521
%TPS	68.8737	10.4971	3.49543	2.32309	1.45955	0.635802	0.615102	0.612406	0.210085	0.179961	0.146277	0.237033	0.364538	0.228908	0.144313	0.184056	0.281597	0.17773	0
%TPN	2.67216	0.955284	0.36569	0.359123	0.325786	0.165918	0.261009	0.332364	0.125314	0.124453	0.117681	0.212326	0.360706	0.245898	0.171499	0.259896	0.592309	0.86599	0.745521
	%TP rank 1–100	%TP rank 101–201	%TP rank 201–301	%TP rank 301–401	%TP rank 401–501	%TP rank 501–601	%TP rank 601–701	%TP rank 701–801	%TP rank 801–901	%TP rank 901–1001	%TP rank 1001–1101	%TP rank 1101–1201	%TP rank 1201–1301	%TP rank 1301–1401	%TP rank 1401–1501	%TP rank 1501–1601	%TP rank 1601–1701	%TP rank 1701–1801	%TP rank 1801–1901	%TP rank 1901–2001
%TP	81.194	9.15775	3.86553	2.16905	1.26618	0.823982	0.520604	0.332641	0.225784	0.147167	0.0993021	0.0660665	0.0436011	0.0295648	0.0206411	0.0142455	0.0104447	0.00745405	0.00513637	0.000812889
%TPS	76.3903	7.22167	3.10774	1.6045	0.885024	0.565836	0.338455	0.197872	0.153814	0.0946076	0.060699	0.0441249	0.0237313	0.0177712	0.0129669	0.00767388	0.00572801	0.00451563	0.00332636	0.000536221
%TPN	4.80368	1.93608	0.757796	0.564558	0.381161	0.258145	0.18215	0.13477	0.0719699	0.0525597	0.0386031	0.0219416	0.0198699	0.0117936	0.00767419	0.00657165	0.00471669	0.00293842	0.00181001	0.000276668
Primary Uniprot ID	Primary gene name	Protein name	%TP	%TPS	%TPN	RCS Rank	Log2(S/N)	# of unique peptides	SPInCL R1	SPInCL R2	SPInCL R3	SPICL R1	SPICL R2	SPICL R3	UV-enriched*?	Detected?	Detectable ∆log2(SPIS)	RBP confidence score (RCS)	% RNA-bound	Average log2(CL/nCL)	Log10(%TP)	Adjusted log10(%TP)	−log10(p value)
P19338	NCL	Nucleolin (Protein C23)	6.78229	6.622	0.160294	3	5.36848	69	4.33427e+09	4.99323e+09	5.01436e+09	3.66723e+11	4.2593e+11	4.09034e+11	Yes	Yes	0.283475	30.9534	97.6366	6.38583	0.831376	5.76576	4.29261
P15880	RPS2	40S ribosomal protein S2 (40S ribosomal protein S4) (Protein LLRep3) (Small ribosomal subunit protein uS5)	4.95368	4.83662	0.117062	5	5.36865	33	3.57823e+09	3.19404e+09	3.72151e+09	2.89363e+11	2.91844e+11	2.96468e+11	Yes	Yes	0.0460953	30.2218	97.6369	6.38601	0.694928	5.62931	5.89004
P22626	HNRNPA2B1	Heterogeneous nuclear ribonucleoproteins A2/B1 (hnRNP A2/B1)	3.34328	3.21572	0.127565	12	4.65584	47	4.58124e+09	3.25602e+09	3.58833e+09	2.07102e+11	1.86716e+11	1.94189e+11	Yes	Yes	0.203138	25.4142	96.1844	5.68417	0.524173	5.45856	4.53191
P62917	RPL8	60S ribosomal protein L8 (Large ribosomal subunit protein uL2)	3.2851	3.18954	0.0955634	6	5.06075	31	2.6482e+09	2.7341e+09	3.18086e+09	2.01096e+11	1.92462e+11	1.8688e+11	Yes	Yes	0.129222	27.5858	97.091	6.0822	0.516549	5.45093	4.89401
P07910	HNRNPC	Heterogeneous nuclear ribonucleoproteins C1/C2 (hnRNP C1/C2)	2.79996	2.652	0.147959	37	4.16381	37	5.11999e+09	3.70803e+09	4.37302e+09	1.85154e+11	1.46357e+11	1.57307e+11	Yes	Yes	0.45562	22.4077	94.7157	5.2035	0.447152	5.38154	3.73096
Q15717	ELAVL1	ELAV-like protein 1 (Hu-antigen R) (HuR)	2.58941	2.50025	0.0891578	11	4.80957	31	2.57728e+09	2.63135e+09	2.76888e+09	1.65432e+11	1.43296e+11	1.47561e+11	Yes	Yes	0.274664	25.7196	96.5568	5.83506	0.413201	5.34759	4.23151
P26599	PTBP1	Polypyrimidine tract-binding protein 1 (PTB) (57 kDa RNA-binding protein PPTB-1) (Heterogeneous nuclear ribonucleoprotein I) (hnRNP I)	2.32824	2.20837	0.119871	39	4.20342	48	3.76395e+09	3.82479e+09	3.1203e+09	1.49176e+11	1.21352e+11	1.36204e+11	Yes	Yes	0.376172	22.2841	94.8514	5.24205	0.367028	5.30141	3.86945
Q92945	KHSRP	Far upstream element-binding protein 2 (FUSE-binding protein 2) (KH type-splicing regulatory protein) (KSRP) (p75)	2.29652	2.12321	0.173311	74	3.61481	72	6.19879e+09	4.13246e+09	5.15846e+09	1.47007e+11	1.26469e+11	1.22788e+11	Yes	Yes	0.378603	19.1421	92.4533	4.67252	0.36107	5.29545	3.82965
P42704	LRPPRC	Leucine-rich PPR motif-containing protein, mitochondrial (130 kDa leucine-rich protein) (LRP 130) (GP130)	2.2337	1.95198	0.281716	172	2.79263	137	7.51032e+09	8.39873e+09	9.34335e+09	1.22475e+11	1.25999e+11	1.26764e+11	Yes	Yes	0.0970517	14.7546	87.3879	3.89315	0.349024	5.28341	5.11187
P09651	HNRNPA1	Heterogeneous nuclear ribonucleoprotein A1 (hnRNP A1) (Helix-destabilizing protein) (Single-strand RNA-binding protein) (hnRNP core protein A1) [Cleaved into: Heterogeneous nuclear ribonucleoprotein A1, N-terminally processed]	2.10324	2.0716	0.0316355	1	6.03306	30	7.729e+08	9.55733e+08	1.10267e+09	1.15781e+11	1.25026e+11	1.33461e+11	Yes	Yes	0.2612	31.7174	98.4959	7.04403	0.322888	5.25727	4.45137
P52272	HNRNPM	Heterogeneous nuclear ribonucleoprotein M (hnRNP M)	2.08879	1.99502	0.0937706	26	4.41112	113	2.90126e+09	2.65331e+09	2.82402e+09	1.21199e+11	1.10196e+11	1.34734e+11	Yes	Yes	0.369366	23.1773	95.5108	5.44464	0.319894	5.25428	3.92697
P46777	RPL5	60S ribosomal protein L5 (Large ribosomal subunit protein uL18)	2.08072	2.02524	0.0554824	7	5.18992	42	1.8019e+09	1.64431e+09	1.51993e+09	1.31377e+11	1.2219e+11	1.14529e+11	Yes	Yes	0.252898	27.2606	97.3335	6.20955	0.318214	5.2526	4.37258
Q00839	HNRNPU	Heterogeneous nuclear ribonucleoprotein U (hnRNP U) (GRIP120) (Nuclear p120 ribonucleoprotein) (Scaffold-attachment factor A) (SAF-A) (p120) (pp120)	1.84665	1.76791	0.0787459	24	4.48869	63	2.53049e+09	2.26556e+09	2.2476e+09	1.05821e+11	1.17908e+11	1.00322e+11	Yes	Yes	0.299676	23.3447	95.7357	5.52047	0.266385	5.20077	4.11313
P14866	HNRNPL	Heterogeneous nuclear ribonucleoprotein L (hnRNP L)	1.57305	1.48617	0.0868836	53	4.09637	55	2.8455e+09	1.9262e+09	3.01638e+09	9.3127e+10	9.12627e+10	8.98622e+10	Yes	Yes	0.068276	21.019	94.4768	5.13794	0.196743	5.13113	5.37588
P36578	RPL4	60S ribosomal protein L4 (60S ribosomal protein L1) (Large ribosomal subunit protein uL4)	1.52869	1.37121	0.157472	134	3.12229	41	4.42013e+09	5.11545e+09	4.55239e+09	7.98911e+10	9.38461e+10	8.626e+10	Yes	Yes	0.31677	15.9821	89.6989	4.20284	0.184318	5.1187	3.89519
P23246	SFPQ	Splicing factor, proline- and glutamine-rich (100 kDa DNA-pairing protein) (hPOMp100) (DNA-binding p52/p100 complex, 100 kDa subunit) (Polypyrimidine tract-binding protein-associated-splicing factor) (PSF) (PTB-associated-splicing factor)	1.4768	1.42313	0.0536664	20	4.72891	73	1.68064e+09	1.56189e+09	1.56826e+09	8.78299e+10	8.64812e+10	8.56603e+10	Yes	Yes	0.0485855	24.135	96.366	5.75586	0.169322	5.10371	5.77769
O60506	SYNCRIP	Heterogeneous nuclear ribonucleoprotein Q (hnRNP Q) (Glycine- and tyrosine-rich RNA-binding protein) (GRY-RBP) (NS1-associated protein 1) (Synaptotagmin-binding, cytoplasmic RNA-interacting protein)	1.31595	1.25123	0.0647122	48	4.27317	39	2.4478e+09	1.56729e+09	1.78311e+09	7.33745e+10	7.9452e+10	7.73171e+10	Yes	Yes	0.126183	21.595	95.0825	5.31	0.119238	5.05362	4.69633
P51991	HNRNPA3	Heterogeneous nuclear ribonucleoprotein A3 (hnRNP A3)	1.26126	1.24314	0.0181225	4	6.10006	30	6.53832e+08	5.52729e+08	4.15683e+08	6.92942e+10	7.64391e+10	7.87815e+10	Yes	Yes	0.23629	30.7149	98.5631	7.11053	0.100805	5.03519	4.51033
Q9UKM9	RALY	RNA-binding protein Raly (Autoantigen p542) (Heterogeneous nuclear ribonucleoprotein C-like 2) (hnRNP core protein C-like 2) (hnRNP associated with lethal yellow protein homolog)	1.25431	1.21366	0.0406511	15	4.89993	31	1.2467e+09	1.16618e+09	1.2304e+09	7.36326e+10	7.1705e+10	7.59104e+10	Yes	Yes	0.105298	24.6603	96.7591	5.92389	0.0984054	5.03279	5.09474
O43390	HNRNPR	Heterogeneous nuclear ribonucleoprotein R (hnRNP R)	1.1986	1.15937	0.039234	18	4.88509	44	1.24551e+09	1.1076e+09	1.16363e+09	7.07615e+10	7.17354e+10	6.88895e+10	Yes	Yes	0.0742271	24.4893	96.7267	5.9093	0.0786757	5.01306	5.37546
P61978	HNRNPK	Heterogeneous nuclear ribonucleoprotein K (hnRNP K) (Transformation up-regulated nuclear protein) (TUNP)	1.1909	1.16234	0.0285656	8	5.34661	47	8.67784e+08	8.44495e+08	8.47423e+08	7.22331e+10	7.13041e+10	6.74253e+10	Yes	Yes	0.13293	26.7879	97.6014	6.36423	0.0758759	5.01026	4.94019
P31943	HNRNPH1	Heterogeneous nuclear ribonucleoprotein H (hnRNP H) [Cleaved into: Heterogeneous nuclear ribonucleoprotein H, N-terminally processed]	1.17599	1.1294	0.0465972	28	4.59917	37	1.26215e+09	1.37303e+09	1.54011e+09	6.96518e+10	6.59602e+10	7.10622e+10	Yes	Yes	0.143479	23.0179	96.0376	5.62863	0.0704053	5.00479	4.7885
Q08211	DHX9	ATP-dependent RNA helicase A	1.13952	1.07144	0.0680796	67	3.97618	89	2.32945e+09	1.84173e+09	1.93181e+09	6.66366e+10	6.61102e+10	6.54591e+10	Yes	Yes	0.0445449	19.8455	94.0256	5.0213	0.0567202	4.99111	5.95951
O75534	CSDE1	Cold shock domain-containing protein E1 (N-ras upstream gene protein) (Protein UNR)	1.02273	0.98552	0.037209	23	4.72716	66	1.21218e+09	9.76062e+08	1.14131e+09	5.49129e+10	6.29529e+10	6.21744e+10	Yes	Yes	0.268769	23.3718	96.3618	5.75414	0.00976048	4.94415	4.22335
P52597	HNRNPF	Heterogeneous nuclear ribonucleoprotein F (hnRNP F) (Nucleolin-like protein mcs94-1) [Cleaved into: Heterogeneous nuclear ribonucleoprotein F, N-terminally processed]	0.899381	0.869094	0.030287	22	4.84274	35	1.04383e+09	8.13726e+08	8.49614e+08	5.8727e+10	4.99934e+10	4.98266e+10	Yes	Yes	0.349169	23.6729	96.6325	5.86767	-0.0460562	4.88833	4.05117
P43243	MATR3	Matrin-3	0.857902	0.804908	0.0529941	75	3.92492	57	1.70345e+09	1.57287e+09	1.46525e+09	5.41947e+10	4.76154e+10	4.72656e+10	Yes	Yes	0.29097	19.1058	93.8228	4.97165	-0.0665622	4.86782	4.08059
Q15233	NONO	Non-POU domain-containing octamer-binding protein (NonO protein) (54 kDa nuclear RNA- and DNA-binding protein) (p54(nrb)) (p54nrb) (55 kDa nuclear protein) (NMT55) (DNA-binding p52/p100 complex, 52 kDa subunit)	0.815281	0.771232	0.0440492	63	4.12998	55	1.44655e+09	1.32223e+09	1.17953e+09	4.63128e+10	4.75901e+10	4.83243e+10	Yes	Yes	0.0690461	20.0126	94.5971	5.1706	-0.0886926	4.84569	5.22068
Q13148	TARDBP	TAR DNA-binding protein 43 (TDP-43)	0.814283	0.796549	0.0177336	9	5.48921	23	5.2232e+08	5.60202e+08	5.05174e+08	5.16619e+10	4.61808e+10	4.6566e+10	Yes	Yes	0.225425	26.5961	97.8222	6.50518	-0.0892248	4.84516	4.49469
P11940	PABPC1	Polyadenylate-binding protein 1 (PABP-1) (Poly(A)-binding protein 1)	0.798903	0.750194	0.0487097	76	3.94498	63	1.38217e+09	1.80171e+09	1.18208e+09	4.50795e+10	4.69662e+10	4.68274e+10	Yes	Yes	0.0941039	19.0814	93.9029	4.99107	-0.0975057	4.83688	5.13784
P17844	DDX5	Probable ATP-dependent RNA helicase DDX5	0.79689	0.736893	0.0599964	99	3.61851	50	1.86088e+09	1.77212e+09	1.74088e+09	4.84957e+10	4.51439e+10	4.38645e+10	Yes	Yes	0.196732	17.4983	92.4712	4.67607	-0.0986019	4.83578	4.37284
P35268	RPL22	60S ribosomal protein L22 (EBER-associated protein) (EAP) (Epstein-Barr virus small RNA-associated protein) (Heparin-binding protein HBp15) (Large ribosomal subunit protein eL22)	0.796084	0.772521	0.0235626	19	5.035	11	6.99603e+08	7.13197e+08	6.98989e+08	4.66705e+10	4.8273e+10	4.56782e+10	Yes	Yes	0.101756	24.346	97.0402	6.05684	-0.0990413	4.83534	5.13459
Q96I24	FUBP3	Far upstream element-binding protein 3 (FUSE-binding protein 3)	0.794689	0.765435	0.0292535	31	4.7096	51	9.54143e+08	8.87418e+08	7.78774e+08	4.92378e+10	4.46778e+10	4.59474e+10	Yes	Yes	0.186154	22.7689	96.3189	5.73691	-0.099803	4.83458	4.57884
Q15365	PCBP1	Poly(rC)-binding protein 1 (Alpha-CP1) (Heterogeneous nuclear ribonucleoprotein E1) (hnRNP E1) (Nucleic acid-binding protein SUB2.3)	0.74026	0.702625	0.0376354	61	4.22259	26	1.08766e+09	1.04417e+09	1.24133e+09	4.43575e+10	4.28579e+10	4.21361e+10	Yes	Yes	0.0910821	20.2844	94.9159	5.26072	-0.130616	4.80377	5.06608
P62841	RPS15	40S ribosomal protein S15 (RIG protein) (Small ribosomal subunit protein uS19)	0.681199	0.661238	0.0199613	21	5.04989	17	6.14617e+08	7.15731e+08	4.58578e+08	3.91232e+10	4.14962e+10	3.9727e+10	Yes	Yes	0.118411	24.0762	97.0697	6.07151	-0.166726	4.76766	5.05632
Q9NR30	DDX21	Nucleolar RNA helicase 2	0.636625	0.603747	0.0328777	64	4.19877	56	1.11353e+09	9.13861e+08	9.1265e+08	3.4282e+10	4.0682e+10	3.62393e+10	Yes	Yes	0.3112	19.8949	94.8356	5.23752	-0.196116	4.73827	4.01591
Q92879	CELF1	CUGBP Elav-like family member 1 (CELF-1) (50 kDa nuclear polyadenylated RNA-binding protein) (Bruno-like protein 2) (CUG triplet repeat RNA-binding protein 1) (CUG-BP1) (CUG-BP- and ETR-3-like factor 1) (Deadenylation factor CUG-BP) (Embryo deadenylation element-binding protein homolog) (EDEN-BP homolog) (RNA-binding protein BRUNOL-2)	0.62765	0.59084	0.0368096	80	4.00461	38	1.47393e+09	6.10436e+08	1.21115e+09	3.91104e+10	3.47811e+10	3.53473e+10	Yes	Yes	0.270794	18.9502	94.1353	5.04887	-0.202283	4.7321	4.25956
P18124	RPL7	60S ribosomal protein L7 (Large ribosomal subunit protein uL30)	0.624915	0.600845	0.0240703	47	4.64166	26	6.29561e+08	7.91672e+08	7.3607e+08	3.54898e+10	3.73989e+10	3.69979e+10	Yes	Yes	0.109156	21.956	96.1482	5.67028	-0.204179	4.73021	5.08301
Q8NC51	SERBP1	Plasminogen activator inhibitor 1 RNA-binding protein (PAI1 RNA-binding protein 1) (PAI-RBP1) (SERPINE1 mRNA-binding protein 1)	0.603513	0.582221	0.0212928	35	4.77313	28	7.19865e+08	5.75166e+08	6.00969e+08	2.97814e+10	3.76092e+10	3.89201e+10	Yes	Yes	0.519391	22.5056	96.4719	5.79927	-0.219313	4.71507	3.6603
Q02543	RPL18A	60S ribosomal protein L18a (Large ribosomal subunit protein eL20)	0.599973	0.577168	0.0228054	46	4.66155	24	7.29473e+08	6.28012e+08	6.86405e+08	3.53089e+10	3.61091e+10	3.41101e+10	Yes	Yes	0.102324	21.9676	96.1989	5.68977	-0.221868	4.71252	5.05452
P31327	CPS1	Carbamoyl-phosphate synthase [ammonia], mitochondrial	0.539167	0.271315	0.267852	1244	0.0185355	93	7.16707e+09	8.21269e+09	8.60178e+09	2.22851e+10	2.49224e+10	2.54807e+10	Yes	Yes	0.50727	0.0864886	50.3212	1.59735	-0.268277	4.66611	3.15488
P23396	RPS3	40S ribosomal protein S3	0.528078	0.499985	0.0280928	72	4.15361	29	7.52904e+08	8.63932e+08	8.84177e+08	2.57547e+10	3.39498e+10	3.2476e+10	Yes	Yes	0.549667	19.3437	94.6802	5.19358	-0.277302	4.65708	3.54848
O00571	DDX3X	ATP-dependent RNA helicase DDX3X	0.520516	0.488475	0.0320402	90	3.93033	54	8.08651e+08	1.0606e+09	9.92133e+08	2.65229e+10	3.26248e+10	3.13166e+10	Yes	Yes	0.418746	18.2793	93.8445	4.97689	-0.283566	4.65082	3.77383
Q12906	ILF3	Interleukin enhancer-binding factor 3 (Double-stranded RNA-binding protein 76) (DRBP76) (M-phase phosphoprotein 4) (MPP4) (Nuclear factor associated with dsRNA) (NFAR) (Nuclear factor of activated T-cells 90 kDa) (NF-AT-90) (Translational control protein 80) (TCP80)	0.508866	0.432806	0.0760598	272	2.50851	52	2.24034e+09	2.13224e+09	2.44395e+09	2.87017e+10	2.85805e+10	2.71382e+10	Yes	Yes	0.100929	11.642	85.0531	3.63002	-0.293397	4.64099	4.59161
P38159	RBMX	RNA-binding motif protein, X chromosome (Glycoprotein p43) (Heterogeneous nuclear ribonucleoprotein G) (hnRNP G) [Cleaved into: RNA-binding motif protein, X chromosome, N-terminally processed]	0.495785	0.48608	0.00970531	10	5.64628	40	2.87583e+08	2.83491e+08	2.91128e+08	2.39346e+10	3.22646e+10	3.18302e+10	Yes	Yes	0.607514	26.1404	98.0424	6.66061	-0.304706	4.62968	3.65316
P31942	HNRNPH3	Heterogeneous nuclear ribonucleoprotein H3 (hnRNP H3) (Heterogeneous nuclear ribonucleoprotein 2H9) (hnRNP 2H9)	0.493653	0.477619	0.0160342	33	4.89664	30	4.98356e+08	5.03397e+08	4.35128e+08	2.84433e+10	3.01636e+10	2.84656e+10	Yes	Yes	0.125123	22.6607	96.7519	5.92065	-0.306578	4.62781	4.94984
Q14152	EIF3A	Eukaryotic translation initiation factor 3 subunit A (eIF3a) (Eukaryotic translation initiation factor 3 subunit 10) (eIF-3-theta) (eIF3 p167) (eIF3 p180) (eIF3 p185)	0.478128	0.43572	0.0424077	147	3.361	81	1.34475e+09	1.14471e+09	1.31113e+09	2.65172e+10	2.8191e+10	2.72169e+10	Yes	Yes	0.1011	15.5074	91.1305	4.42955	-0.320456	4.61393	4.77775
P49327	FASN	Fatty acid synthase	0.472451	0.135258	0.337193	1704	-1.31786	99	9.53544e+09	9.05731e+09	1.15948e+10	1.72037e+10	1.74585e+10	1.98582e+10	Yes	Yes	0.958178	-6.07368	28.629	0.849806	-0.325643	4.60874	2.52767
P67809	YBX1	Y-box-binding protein 1 (YB-1) (CCAAT-binding transcription factor I subunit A) (CBF-A) (DNA-binding protein B) (DBPB) (Enhancer factor I subunit A) (EFI-A) (Nuclease-sensitive element-binding protein 1) (Y-box transcription factor)	0.47192	0.420769	0.0511509	193	3.0402	19	3.48434e+08	1.88719e+09	2.33588e+09	2.87128e+10	2.37687e+10	2.75597e+10	Yes	Yes	0.323153	14.01	89.1611	4.12533	-0.326131	4.60825	3.69616
Q14103	HNRNPD	Heterogeneous nuclear ribonucleoprotein D0 (hnRNP D0) (AU-rich element RNA-binding protein 1)	0.426622	0.410184	0.0164377	50	4.64119	29	5.12186e+08	4.2327e+08	5.37682e+08	2.413e+10	2.55637e+10	2.53242e+10	Yes	Yes	0.109309	21.1844	96.147	5.66981	-0.369957	4.56443	4.98517
Q9UQ80	PA2G4	Proliferation-associated protein 2G4 (Cell cycle protein p38-2G4 homolog) (hG4-1) (ErbB3-binding protein 1)	0.418557	0.384454	0.0341023	136	3.49487	35	1.01145e+09	1.00722e+09	1.02709e+09	2.10705e+10	2.55228e+10	2.54058e+10	Yes	Yes	0.404805	15.9231	91.8524	4.55748	-0.378246	4.55614	3.69967
Q7KZF4	SND1	Staphylococcal nuclease domain-containing protein 1	0.399155	0.376972	0.0221827	85	4.08695	66	7.24765e+08	5.87371e+08	6.75671e+08	2.2406e+10	2.40471e+10	2.31254e+10	Yes	Yes	0.119331	18.5365	94.4426	5.12879	-0.398859	4.53553	4.78164
P62280	RPS11	40S ribosomal protein S11 (Small ribosomal subunit protein uS17)	0.395969	0.380966	0.015003	51	4.66634	20	5.34275e+08	4.97093e+08	3.12394e+08	2.24346e+10	2.4637e+10	2.25797e+10	Yes	Yes	0.19683	21.1481	96.2111	5.69447	-0.402339	4.53205	4.53367
Q6P2Q9	PRPF8	Pre-mRNA-processing-splicing factor 8 (220 kDa U5 snRNP-specific protein) (PRP8 homolog) (Splicing factor Prp8) (p220)	0.386476	0.35928	0.0271961	111	3.72364	123	8.21144e+08	7.70316e+08	8.45517e+08	2.32324e+10	2.16781e+10	2.19455e+10	Yes	Yes	0.139395	16.8365	92.9631	4.77723	-0.412878	4.52151	4.68289
Q9HCE1	MOV10	Helicase MOV-10	0.379653	0.368538	0.0111148	30	5.05126	57	3.14709e+08	3.45412e+08	3.35912e+08	2.15807e+10	2.30943e+10	2.23986e+10	Yes	Yes	0.125797	22.8002	97.0724	6.07285	-0.420614	4.51377	4.96504
P78527	PRKDC	DNA-dependent protein kinase catalytic subunit (DNA-PK catalytic subunit) (DNA-PKcs)	0.372769	0.233058	0.139711	730	0.738248	161	5.29976e+09	3.21184e+09	4.00479e+09	1.85211e+10	1.70871e+10	1.87108e+10	Yes	Yes	0.44565	3.32642	62.5208	2.11646	-0.42856	4.50583	3.71803
Q96PK6	RBM14	RNA-binding protein 14 (Paraspeckle protein 2) (PSP2) (RNA-binding motif protein 14) (RRM-containing coactivator activator/modulator) (Synaptotagmin-interacting protein) (SYT-interacting protein)	0.352902	0.339361	0.0135412	55	4.64739	34	3.83089e+08	3.71193e+08	4.58289e+08	2.19942e+10	2.0481e+10	1.95856e+10	Yes	Yes	0.207229	20.8298	96.1629	5.67589	-0.452346	4.48204	4.43366
Q96AE4	FUBP1	Far upstream element-binding protein 1 (FBP) (FUSE-binding protein 1) (DNA helicase V) (hDH V)	0.33937	0.32634	0.0130304	56	4.64642	38	3.87613e+08	3.94659e+08	3.84728e+08	2.11117e+10	1.95776e+10	1.8991e+10	Yes	Yes	0.198703	20.7465	96.1604	5.67494	-0.469326	4.46506	4.49494
P35637	FUS	RNA-binding protein FUS (75 kDa DNA-pairing protein) (Oncogene FUS) (Oncogene TLS) (POMp75) (Translocated in liposarcoma protein)	0.326848	0.317172	0.00967598	38	5.03471	21	2.34095e+08	4.3773e+08	1.95104e+08	1.88393e+10	2.01781e+10	1.87178e+10	Yes	Yes	0.175103	22.3981	97.0396	6.05655	-0.485654	4.44873	4.78548
P50914	RPL14	60S ribosomal protein L14 (CAG-ISL 7) (Large ribosomal subunit protein eL14)	0.295233	0.283809	0.0114237	59	4.63482	15	3.09469e+08	3.70602e+08	3.43419e+08	1.65011e+10	1.79537e+10	1.74553e+10	Yes	Yes	0.163075	20.4143	96.1306	5.66357	-0.529835	4.40455	4.69999
P83731	RPL24	60S ribosomal protein L24 (60S ribosomal protein L30) (Large ribosomal subunit protein eL24)	0.28537	0.27995	0.00541988	14	5.69076	11	1.66041e+08	1.72614e+08	1.44241e+08	1.51488e+10	1.95682e+10	1.59654e+10	Yes	Yes	0.489158	24.9813	98.1008	6.70466	-0.544592	4.38979	3.85072
Q16629	SRSF7	Serine/arginine-rich splicing factor 7 (Splicing factor 9G8) (Splicing factor, arginine/serine-rich 7)	0.284723	0.257305	0.0274175	183	3.23031	13	9.64514e+08	6.99848e+08	7.85263e+08	1.8064e+10	1.47748e+10	1.57608e+10	Yes	Yes	0.412802	14.1772	90.3704	4.3052	-0.545578	4.38881	3.70563
P84103	SRSF3	Serine/arginine-rich splicing factor 3 (Pre-mRNA-splicing factor SRP20) (Splicing factor, arginine/serine-rich 3)	0.280195	0.232909	0.0472858	348	2.30029	10	1.55582e+09	1.31757e+09	1.35174e+09	1.70424e+10	1.38698e+10	1.51001e+10	Yes	Yes	0.429607	10.0795	83.124	3.43977	-0.55254	4.38184	3.50321
Q13151	HNRNPA0	Heterogeneous nuclear ribonucleoprotein A0 (hnRNP A0)	0.27665	0.268459	0.00819035	44	5.03463	13	2.36311e+08	2.61582e+08	2.34462e+08	1.79798e+10	1.53958e+10	1.54938e+10	Yes	Yes	0.316886	22.0331	97.0395	6.05648	-0.55807	4.37632	4.1373
Q9NZB2	FAM120A	Constitutive coactivator of PPAR-gamma-like protein 1 (Oxidative stress-associated Src activator) (Protein FAM120A)	0.271449	0.247283	0.0241666	174	3.35508	60	9.24742e+08	5.67994e+08	6.71127e+08	1.66135e+10	1.49738e+10	1.49183e+10	Yes	Yes	0.26881	14.6552	91.0972	4.42391	-0.566311	4.36807	4.17946
Q01085	TIAL1	Nucleolysin TIAR (TIA-1-related protein)	0.269025	0.261621	0.00740394	36	5.14304	24	2.59013e+08	1.97082e+08	2.06573e+08	1.65125e+10	1.45897e+10	1.64698e+10	Yes	Yes	0.261364	22.4451	97.2479	6.16331	-0.570208	4.36418	4.34013
Q15366	PCBP2	Poly(rC)-binding protein 2 (Alpha-CP2) (Heterogeneous nuclear ribonucleoprotein E2) (hnRNP E2)	0.267502	0.256172	0.0113299	70	4.4989	14	3.74651e+08	3.02598e+08	3.38174e+08	1.55334e+10	1.52666e+10	1.61462e+10	Yes	Yes	0.107718	19.6229	95.7645	5.53046	-0.572673	4.36171	5.0302
P23588	EIF4B	Eukaryotic translation initiation factor 4B (eIF-4B)	0.260145	0.219727	0.0404185	316	2.44262	27	1.23189e+09	1.17516e+09	1.21315e+09	1.34729e+10	1.48988e+10	1.46507e+10	Yes	Yes	0.201645	10.6244	84.4631	3.56956	-0.584784	4.3496	4.10212
O76021	RSL1D1	Ribosomal L1 domain-containing protein 1 (CATX-11) (Cellular senescence-inhibited gene protein) (Protein PBK1)	0.257135	0.249102	0.00803253	49	4.95474	25	1.90675e+08	2.65797e+08	2.62497e+08	1.39481e+10	1.58555e+10	1.55804e+10	Yes	Yes	0.262769	21.5261	96.8761	5.97781	-0.589839	4.34455	4.32897
P49207	RPL34	60S ribosomal protein L34 (Large ribosomal subunit protein eL34)	0.251025	0.245151	0.00587358	25	5.38329	11	1.09695e+08	2.17026e+08	1.80027e+08	9.47314e+09	1.76828e+10	1.73447e+10	Yes	Yes	1.29081	23.3317	97.6602	6.40047	-0.600283	4.3341	2.9734
Q14690	PDCD11	Protein RRP5 homolog (NF-kappa-B-binding protein) (NFBP) (Programmed cell death protein 11)	0.242743	0.226082	0.0166609	131	3.76231	80	5.69628e+08	4.92541e+08	4.30144e+08	1.32896e+10	1.47424e+10	1.39982e+10	Yes	Yes	0.181888	16.2514	93.1364	4.81451	-0.614854	4.31953	4.39509
Q8IWA0	WDR75	WD repeat-containing protein 75 (U3 small nucleolar RNA-associated protein 17 homolog)	0.241379	0.234493	0.00688682	45	5.08956	42	2.6976e+08	1.7425e+08	1.73061e+08	1.43596e+10	1.46948e+10	1.36066e+10	Yes	Yes	0.147518	21.9721	97.1469	6.11059	-0.6173	4.31709	4.83922
P55795	HNRNPH2	Heterogeneous nuclear ribonucleoprotein H2 (hnRNP H2) (FTP-3) (Heterogeneous nuclear ribonucleoprotein H') (hnRNP H') [Cleaved into: Heterogeneous nuclear ribonucleoprotein H2, N-terminally processed]	0.240365	0.229597	0.0107673	79	4.41438	26	3.23036e+08	3.10623e+08	3.28833e+08	1.55738e+10	1.3466e+10	1.30938e+10	Yes	Yes	0.339906	19.0492	95.5204	5.44782	-0.619129	4.31526	3.99436
Q9Y4C8	RBM19	Probable RNA-binding protein 19 (RNA-binding motif protein 19)	0.2255	0.214802	0.0106978	84	4.32762	51	4.04252e+08	3.36327e+08	2.15406e+08	1.17976e+10	1.43626e+10	1.33147e+10	Yes	Yes	0.348868	18.5548	95.256	5.36311	-0.646853	4.28753	3.92554
Q92841	DDX17	Probable ATP-dependent RNA helicase DDX17	0.223864	0.213295	0.0105693	83	4.3349	26	2.70514e+08	3.32219e+08	3.44183e+08	1.26472e+10	1.37198e+10	1.28237e+10	Yes	Yes	0.16539	18.5723	95.2787	5.37021	-0.650016	4.28437	4.64177
Q7L2E3	DHX30	ATP-dependent RNA helicase DHX30	0.219409	0.169473	0.0499364	465	1.76289	66	1.36465e+09	1.51481e+09	1.59644e+09	1.1435e+10	1.19434e+10	1.14845e+10	Yes	Yes	0.115634	7.53748	77.2405	2.96117	-0.658746	4.27564	4.64353
P13639	EEF2	Elongation factor 2 (EF-2)	0.218358	0.165613	0.0527449	497	1.65071	53	1.74685e+09	1.37069e+09	1.60984e+09	1.11961e+10	1.18209e+10	1.1406e+10	Yes	Yes	0.0460024	7.05442	75.8448	2.86389	-0.660831	4.27355	4.49186
Q92900	UPF1	Regulator of nonsense transcripts 1	0.215488	0.202634	0.0128548	106	3.97849	54	4.32749e+08	3.45246e+08	3.744e+08	1.24837e+10	1.25371e+10	1.24627e+10	Yes	Yes	0.0117685	16.9794	94.0346	5.02354	-0.666576	4.26781	6.88854
Q00341	HDLBP	Vigilin (High density lipoprotein-binding protein) (HDL-binding protein)	0.213702	0.196723	0.0169795	161	3.5343	60	6.43844e+08	3.93307e+08	4.83762e+08	1.16514e+10	1.28947e+10	1.22486e+10	Yes	Yes	0.150711	15.0709	92.0546	4.59525	-0.670191	4.26419	4.37448
Q99729	HNRNPAB	Heterogeneous nuclear ribonucleoprotein A/B (hnRNP A/B) (APOBEC1-binding protein 1) (ABBP-1)	0.21333	0.205187	0.00814305	66	4.65522	25	2.33337e+08	2.63142e+08	2.2872e+08	1.05209e+10	1.3606e+10	1.33968e+10	Yes	Yes	0.525577	19.8473	96.1829	5.68357	-0.670948	4.26344	3.65141
P06748	NPM1	Nucleophosmin (NPM) (Nucleolar phosphoprotein B23) (Nucleolar protein NO38) (Numatrin)	0.206609	0.174142	0.0324668	335	2.42323	18	1.0965e+09	9.05673e+08	9.03176e+08	1.23792e+10	1.07231e+10	1.10363e+10	Yes	Yes	0.328466	10.2976	84.2859	3.55181	-0.68485	4.24953	3.79944
Q9UQ35	SRRM2	Serine/arginine repetitive matrix protein 2 (300 kDa nuclear matrix antigen) (Serine/arginine-rich splicing factor-related nuclear matrix protein of 300 kDa) (SR-related nuclear matrix protein of 300 kDa) (Ser/Arg-related nuclear matrix protein of 300 kDa) (Splicing coactivator subunit SRm300) (Tax-responsive enhancer element-binding protein 803) (TaxREB803)	0.198505	0	0.198505	1810	-10	43	3.82462e+09	1.12585e+10	5.48542e+09	3.12692e+09	7.66664e+09	4.22872e+09	No	Yes	11.316	-42.1767		-0.556217	-0.70223	4.23216	0.0657341
Q13310	PABPC4	Polyadenylate-binding protein 4 (PABP-4) (Poly(A)-binding protein 4) (Activated-platelet protein 1) (APP-1) (Inducible poly(A)-binding protein) (iPABP)	0.196797	0.188754	0.00804257	73	4.55271	27	2.38788e+08	2.3783e+08	2.44025e+08	1.1017e+10	1.18396e+10	1.17074e+10	Yes	Yes	0.141679	19.2507	95.9133	5.58312	-0.705982	4.2284	4.77718
Q7Z2W4	ZC3HAV1	Zinc finger CCCH-type antiviral protein 1 (ADP-ribosyltransferase diphtheria toxin-like 13) (ARTD13) (Inactive Poly [ADP-ribose] polymerase 13) (PARP13) (Zinc finger CCCH domain-containing protein 2) (Zinc finger antiviral protein) (ZAP)	0.194236	0.175041	0.0191949	213	3.1889	47	5.66408e+08	5.5525e+08	5.99082e+08	1.094e+10	1.10529e+10	1.11119e+10	Yes	Yes	0.0349728	13.4658	90.1177	4.26591	-0.71167	4.22271	5.92201
A0AV96	RBM47	RNA-binding protein 47 (RNA-binding motif protein 47)	0.194131	0.189615	0.00451546	32	5.39206	33	1.46656e+08	1.33424e+08	1.24196e+08	1.23041e+10	1.10979e+10	1.10002e+10	Yes	Yes	0.228617	22.7678	97.674	6.40913	-0.711906	4.22248	4.48477
P26368	U2AF2	Splicing factor U2AF 65 kDa subunit (U2 auxiliary factor 65 kDa subunit) (hU2AF(65)) (hU2AF65) (U2 snRNP auxiliary factor large subunit)	0.189868	0.176763	0.0131053	140	3.75359	26	4.5941e+08	3.75923e+08	3.39076e+08	1.13449e+10	1.05895e+10	1.09335e+10	Yes	Yes	0.142812	15.8133	93.0977	4.8061	-0.721548	4.21284	4.74815
P61353	RPL27	60S ribosomal protein L27 (Large ribosomal subunit protein eL27)	0.186839	0.182199	0.00463995	40	5.29526	9	1.09025e+08	1.62227e+08	1.43445e+08	9.88145e+09	1.19296e+10	1.12734e+10	Yes	Yes	0.35869	22.2711	97.5166	6.31352	-0.728533	4.20585	4.09003
Q8TDD1	DDX54	ATP-dependent RNA helicase DDX54	0.184033	0.175263	0.00876988	93	4.32082	47	2.3214e+08	2.3346e+08	3.20333e+08	1.09884e+10	1.08756e+10	1.03462e+10	Yes	Yes	0.10069	18.1443	95.2346	5.35647	-0.735105	4.19928	4.90181
D3DTW3	IGF2BP1	Insulin-like growth factor 2 mRNA binding protein 1 deltaN CRDBP (Insulin-like growth factor 2 mRNA binding protein 1, isoform CRA_a)	0.177746	0.163032	0.0147139	178	3.4699	32	3.95136e+08	4.5691e+08	4.65925e+08	1.0759e+10	1.00508e+10	9.74112e+09	Yes	Yes	0.175813	14.5187	91.7219	4.53358	-0.750199	4.18419	4.3607
P16989	YBX3	Y-box-binding protein 3 (Cold shock domain-containing protein A) (DNA-binding protein A) (Single-strand DNA-binding protein NF-GMB)	0.174512	0.170516	0.00399612	34	5.41516	21	1.20479e+08	1.03063e+08	1.34558e+08	1.00876e+10	1.07236e+10	1.01198e+10	Yes	Yes	0.119889	22.6149	97.7101	6.43197	-0.758174	4.17621	5.00304
Q99613	EIF3C	Eukaryotic translation initiation factor 3 subunit C (eIF3c) (Eukaryotic translation initiation factor 3 subunit 8) (eIF3 p110)	0.168479	0.142632	0.0258463	340	2.46427	39	8.95196e+08	6.89828e+08	7.31298e+08	9.01556e+09	9.60927e+09	9.26614e+09	Yes	Yes	0.0848821	10.2536	84.659	3.5894	-0.773455	4.16093	4.55979
Q9BQG0	MYBBP1A	Myb-binding protein 1A	0.16827	0.158898	0.00937235	105	4.08355	68	2.80912e+08	3.21298e+08	2.36094e+08	8.85264e+09	1.01677e+10	1.03113e+10	Yes	Yes	0.307557	16.9892	94.4302	5.12548	-0.773992	4.16039	4.02769
P39023	RPL3	60S ribosomal protein L3 (HIV-1 TAR RNA-binding protein B) (TARBP-B) (Large ribosomal subunit protein uL3)	0.168097	0.15857	0.00952725	110	4.05691	28	1.56861e+08	4.4636e+08	2.50771e+08	9.57928e+09	9.75639e+09	9.94923e+09	Yes	Yes	0.102122	16.8765	94.3323	5.09962	-0.77444	4.15995	5.31969
O14979	HNRNPDL	Heterogeneous nuclear ribonucleoprotein D-like (hnRNP D-like) (hnRNP DL) (AU-rich element RNA-binding factor) (JKT41-binding protein) (Protein laAUF1)	0.164436	0.163523	0.000913223	2	7.48431	20	2.3539e+07	2.63513e+07	3.19295e+07	1.02506e+10	9.71474e+09	9.43539e+09	Yes	Yes	0.149468	31.0628	99.4446	8.48833	-0.784002	4.15038	5.07027
P47914	RPL29	60S ribosomal protein L29 (Cell surface heparin-binding protein HIP) (Large ribosomal subunit protein eL29)	0.163648	0.160231	0.00341658	27	5.55146	8	1.04321e+08	1.10208e+08	9.1322e+07	9.68862e+09	1.03087e+10	9.03798e+09	Yes	Yes	0.241428	23.0291	97.9122	6.56676	-0.78609	4.14829	4.45794
P68104	EEF1A1	Elongation factor 1-alpha 1 (EF-1-alpha-1) (Elongation factor Tu) (EF-Tu) (Eukaryotic elongation factor 1 A-1) (eEF1A-1) (Leukocyte receptor cluster member 7)	0.162025	0.072525	0.0894998	1518	-0.303405	22	2.87646e+09	2.26023e+09	2.88113e+09	6.82901e+09	6.7554e+09	7.44793e+09	Yes	Yes	0.497108	-1.2573	44.7617	1.38994	-0.790419	4.14397	3.28987
Q14671	PUM1	Pumilio homolog 1 (HsPUM) (Pumilio-1)	0.158632	0.147128	0.0115041	158	3.67685	39	2.90851e+08	3.65344e+08	3.74618e+08	9.47858e+09	9.16232e+09	8.77016e+09	Yes	Yes	0.128412	15.2029	92.7479	4.73218	-0.799609	4.13478	4.6291
Q02878	RPL6	60S ribosomal protein L6 (Large ribosomal subunit protein eL6) (Neoplasm-related protein C140) (Tax-responsive enhancer element-binding protein 107) (TaxREB107)	0.157627	0.148733	0.00889447	113	4.06367	15	2.40681e+08	2.96917e+08	2.59505e+08	8.90341e+09	9.47645e+09	9.08473e+09	Yes	Yes	0.128542	16.7911	94.3573	5.10617	-0.802369	4.13202	4.87031
P38646	HSPA9	Stress-70 protein, mitochondrial (75 kDa glucose-regulated protein) (GRP-75) (Heat shock 70 kDa protein 9) (Mortalin) (MOT) (Peptide-binding protein 74) (PBP74)	0.156338	0.106976	0.0493626	631	1.11579	32	1.27172e+09	1.489e+09	1.65429e+09	7.06723e+09	8.19375e+09	8.35461e+09	Yes	Yes	0.484457	4.60649	68.4258	2.41529	-0.805935	4.12845	3.30334
P61247	RPS3A	40S ribosomal protein S3a (Small ribosomal subunit protein eS1) (v-fos transformation effector protein) (Fte-1)	0.155658	0.14244	0.0132183	187	3.42975	21	3.67724e+08	4.03295e+08	4.11978e+08	8.17739e+09	9.21187e+09	9.33639e+09	Yes	Yes	0.281231	14.153	91.5081	4.49518	-0.807828	4.12656	4.03926
Q96EP5	DAZAP1	DAZ-associated protein 1 (Deleted in azoospermia-associated protein 1)	0.151145	0.148065	0.00308059	29	5.58688	15	8.46596e+07	9.03617e+07	1.00667e+08	9.69895e+09	8.52963e+09	8.59526e+09	Yes	Yes	0.258085	22.9832	97.9618	6.60181	-0.820605	4.11378	4.38377
Q13283	G3BP1	Ras GTPase-activating protein-binding protein 1 (G3BP-1)	0.150582	0.146232	0.00434958	54	5.07124	27	1.14902e+08	1.10396e+08	1.6418e+08	8.48776e+09	9.47609e+09	8.64517e+09	Yes	Yes	0.209494	20.8537	97.1115	6.09254	-0.822228	4.11216	4.48761
Q07666	KHDRBS1	KH domain-containing, RNA-binding, signal transduction-associated protein 1 (GAP-associated tyrosine phosphoprotein p62) (Src-associated in mitosis 68 kDa protein) (Sam68) (p21 Ras GTPase-activating protein-associated p62) (p68)	0.147877	0.145576	0.00230142	16	5.9831	10	7.9331e+07	6.3861e+07	6.26463e+07	9.62899e+09	8.312e+09	8.36679e+09	Yes	Yes	0.303164	24.5564	98.4437	6.99446	-0.830098	4.10429	4.31034
Q13247	SRSF6	Serine/arginine-rich splicing factor 6 (Pre-mRNA-splicing factor SRP55) (Splicing factor, arginine/serine-rich 6)	0.145995	0.135912	0.0100824	151	3.75277	11	2.92231e+08	3.22325e+08	2.86317e+08	9.42536e+09	7.85856e+09	7.99123e+09	Yes	Yes	0.367008	15.3816	93.094	4.80531	-0.835663	4.09872	3.81929
Q96T58	SPEN	Msx2-interacting protein (SMART/HDAC1-associated repressor protein) (SPEN homolog)	0.144556	0.129395	0.0151604	237	3.09341	93	4.57375e+08	5.56053e+08	3.45441e+08	8.35775e+09	8.21135e+09	7.99008e+09	Yes	Yes	0.122907	12.6657	89.5124	4.17554	-0.839965	4.09442	4.9905
Q12849	GRSF1	G-rich sequence factor 1 (GRSF-1)	0.144406	0.132231	0.012175	191	3.44107	21	2.1267e+08	4.11509e+08	4.67203e+08	8.12966e+09	8.32815e+09	8.34204e+09	Yes	Yes	0.114701	14.0876	91.5689	4.506	-0.840415	4.09397	5.44875
Q86V81	ALYREF	THO complex subunit 4 (Tho4) (Ally of AML-1 and LEF-1) (Aly/REF export factor) (Transcriptional coactivator Aly/REF) (bZIP-enhancing factor BEF)	0.140387	0.13614	0.00424712	58	5.00246	9	1.05657e+08	1.36348e+08	1.38437e+08	8.6387e+09	8.31585e+09	7.8356e+09	Yes	Yes	0.171949	20.4186	96.9747	6.02479	-0.852674	4.08171	4.6362
P49411	TUFM	Elongation factor Tu, mitochondrial (EF-Tu) (P43)	0.139929	0.0730511	0.0668778	1140	0.127378	22	1.85548e+09	2.10396e+09	2.03275e+09	6.04705e+09	6.62062e+09	6.42864e+09	Yes	Yes	0.329676	0.51974	52.2059	1.67112	-0.854092	4.08029	3.57636
P62753	RPS6	40S ribosomal protein S6 (Phosphoprotein NP33) (Small ribosomal subunit protein eS6)	0.138736	0.132733	0.00600275	92	4.46676	14	1.99765e+08	1.59359e+08	1.77601e+08	7.42889e+09	8.87921e+09	8.02972e+09	Yes	Yes	0.317029	18.2091	95.6732	5.49902	-0.857812	4.07657	4.03772
Q12986	NFX1	Transcriptional repressor NF-X1	0.135227	0	0.135227	1809	-10	11	1.12294e+10	6.08797e+09	6.21611e+09	2.18268e+08	2.56091e+08	2.37714e+08	No	Yes	10.3497	-40.5154		-5.04961	-0.868935	4.06545	3.77726e-05
Q15149	PLEC	Plectin (PCN) (PLTN) (Hemidesmosomal protein 1) (HD1) (Plectin-1)	0.134737	0.0909286	0.0438079	652	1.05354	110	1.42905e+09	1.23781e+09	1.26037e+09	6.7177e+09	6.78713e+09	6.72547e+09	Yes	Yes	0.0548476	4.28146	67.4862	2.36492	-0.870515	4.06387	5.706
Q08J23	NSUN2	RNA cytosine C(5)-methyltransferase NSUN2	0.131389	0.0638115	0.067578	1349	-0.0827353	41	1.07373e+09	4.00098e+09	9.83478e+08	5.83821e+09	5.82587e+09	5.83517e+09	Yes	Yes	1.25389	-0.335322	48.5667	1.53034	-0.881439	4.05295	6.74467
P62854	RPS26	40S ribosomal protein S26 (Small ribosomal subunit protein eS26)	0.131251	0.11108	0.0201705	356	2.46128	5	4.31185e+08	7.0752e+08	6.69194e+08	7.04054e+09	7.36876e+09	7.31534e+09	Yes	Yes	0.176193	9.97431	84.6321	3.58666	-0.881899	4.05249	4.79165
Q9BUJ2	HNRNPUL1	Heterogeneous nuclear ribonucleoprotein U-like protein 1 (Adenovirus early region 1B-associated protein 5) (E1B-55 kDa-associated protein 5) (E1B-AP5)	0.130654	0.124091	0.0065623	104	4.24106	30	2.34242e+08	9.95952e+07	2.53049e+08	8.37817e+09	7.25687e+09	7.20356e+09	Yes	Yes	0.327705	17.1784	94.9773	5.27871	-0.883879	4.05051	4.04448
P46013	MKI67	Proliferation marker protein Ki-67 (Antigen identified by monoclonal antibody Ki-67) (Antigen KI-67) (Antigen Ki67)	0.126879	0.106726	0.020153	363	2.40484	86	6.57176e+08	6.07875e+08	5.38594e+08	6.4246e+09	7.42773e+09	7.09268e+09	Yes	Yes	0.266752	9.7102	84.1163	3.535	-0.896611	4.03777	3.81685
P53999	SUB1	Activated RNA polymerase II transcriptional coactivator p15 (Positive cofactor 4) (PC4) (SUB1 homolog) (p14)	0.125608	0	0.125608	1808	-10	2	1.08308e+10	1.2442e+09	1.03197e+10	5.54023e+07	1.61387e+07	5.47238e+07	No	Yes	14.3074	-40.196		-7.67309	-0.900981	4.0334	0.0012753
Q14692	BMS1	Ribosome biogenesis protein BMS1 homolog (Ribosome assembly protein BMS1 homolog)	0.124293	0.115006	0.009287	175	3.63035	43	3.40729e+08	2.13772e+08	2.76022e+08	6.44918e+09	7.58316e+09	7.42215e+09	Yes	Yes	0.293741	14.6261	92.5281	4.68745	-0.905554	4.02883	3.91308
P31483	TIA1	Cytotoxic granule associated RNA binding protein TIA1 (Nucleolysin TIA-1 isoform p40) (RNA-binding protein TIA-1) (T-cell-restricted intracellular antigen-1) (TIA-1) (p40-TIA-1)	0.121534	0.116662	0.00487236	86	4.58157	20	1.38924e+08	1.17988e+08	1.7985e+08	7.08148e+09	7.03359e+09	7.23864e+09	Yes	Yes	0.07084	18.4137	95.991	5.61139	-0.915301	4.01908	5.60459
Q12905	ILF2	Interleukin enhancer-binding factor 2 (Nuclear factor of activated T-cells 45 kDa)	0.120222	0.115901	0.00432091	78	4.74542	18	1.51076e+08	1.14377e+08	1.21849e+08	6.97836e+09	7.22706e+09	6.9625e+09	Yes	Yes	0.0705848	19.0499	96.4059	5.77206	-0.920015	4.01437	5.34195
Q5JTH9	RRP12	RRP12-like protein	0.117963	0.0991986	0.0187644	368	2.40232	50	6.6585e+08	5.39556e+08	4.75621e+08	6.1499e+09	6.73679e+09	6.5824e+09	Yes	Yes	0.138336	9.62402	84.093	3.5327	-0.928254	4.00613	4.20505
Q9NW13	RBM28	RNA-binding protein 28 (RNA-binding motif protein 28)	0.117953	0.10665	0.0113028	227	3.23813	39	3.89884e+08	3.10319e+08	3.06832e+08	5.80091e+09	7.66761e+09	6.67273e+09	Yes	Yes	0.495136	12.9723	90.4175	4.31263	-0.928292	4.00609	3.44064
Q14444	CAPRIN1	Caprin-1 (Cell cycle-associated protein 1) (Cytoplasmic activation- and proliferation-associated protein 1) (GPI-anchored membrane protein 1) (GPI-anchored protein p137) (GPI-p137) (p137GPI) (Membrane component chromosome 11 surface marker 1) (RNA granule protein 105)	0.117336	0.114884	0.00245114	41	5.55058	21	5.77925e+07	8.19708e+07	7.8698e+07	5.9056e+09	7.4122e+09	7.50137e+09	Yes	Yes	0.493448	22.2235	97.911	6.56589	-0.93057	4.00381	3.83537
P62847	RPS24	40S ribosomal protein S24 (Small ribosomal subunit protein eS24)	0.116221	0.109928	0.00629256	124	4.12677	12	2.47425e+08	1.53467e+08	1.60545e+08	5.87428e+09	7.44538e+09	6.95666e+09	Yes	Yes	0.416723	16.5057	94.5857	5.16748	-0.934716	3.99967	3.71351
Q96T37	RBM15	RNA-binding protein 15 (One-twenty two protein 1) (RNA-binding motif protein 15)	0.114435	0.0913108	0.0231238	448	1.98141	30	7.20811e+08	7.34309e+08	6.15918e+08	5.81121e+09	6.4994e+09	6.13586e+09	Yes	Yes	0.23008	7.91165	79.793	3.15341	-0.941443	3.99294	3.96161
P27816	MAP4	Microtubule-associated protein 4 (MAP-4)	0.113415	0.105738	0.00767718	160	3.78377	37	2.09702e+08	2.69139e+08	2.08479e+08	6.07715e+09	6.86776e+09	6.70243e+09	Yes	Yes	0.251838	15.0937	93.2309	4.83521	-0.94533	3.98905	4.20646
Q14157	UBAP2L	Ubiquitin-associated protein 2-like (Protein NICE-4)	0.111583	0.0816597	0.0299232	556	1.44836	26	9.99162e+08	8.21162e+08	8.61172e+08	5.53604e+09	5.93138e+09	5.85729e+09	Yes	Yes	0.0855137	5.76734	73.183	2.69108	-0.952402	3.98198	4.18953
O15042	U2SURP	U2 snRNP-associated SURP motif-containing protein (140 kDa Ser/Arg-rich domain protein) (U2-associated protein SR140)	0.10995	0.097698	0.0122516	265	2.99536	27	3.95535e+08	3.39206e+08	3.62178e+08	5.78821e+09	6.57069e+09	6.25756e+09	Yes	Yes	0.22383	11.9083	88.8571	4.08309	-0.958806	3.97558	4.07016
Q07955	SRSF1	Serine/arginine-rich splicing factor 1 (Alternative-splicing factor 1) (ASF-1) (Splicing factor, arginine/serine-rich 1) (pre-mRNA-splicing factor SF2, P33 subunit)	0.109562	0.0859002	0.0236622	472	1.86008	16	7.57139e+08	6.94432e+08	6.68978e+08	5.98851e+09	5.91385e+09	5.62105e+09	Yes	Yes	0.162253	7.39203	78.403	3.04624	-0.960338	3.97405	4.3765
P62249	RPS16	40S ribosomal protein S16 (Small ribosomal subunit protein uS9)	0.108297	0.0686702	0.0396266	744	0.793215	10	1.21996e+09	1.07785e+09	1.25398e+09	5.13463e+09	5.34696e+09	5.38366e+09	Yes	Yes	0.126018	3.14827	63.4093	2.15894	-0.965384	3.969	4.31194
P60709	ACTB	Actin, cytoplasmic 1 (Beta-actin) [Cleaved into: Actin, cytoplasmic 1, N-terminally processed]	0.10754	0.0345448	0.0729957	1677	-1.07935	18	2.50527e+09	1.80149e+09	2.23184e+09	4.25473e+09	3.9875e+09	4.5006e+09	Yes	Yes	0.818597	-4.28064	32.1226	0.960873	-0.968428	3.96596	2.86233
O00411	POLRMT	DNA-directed RNA polymerase, mitochondrial (MtRPOL)	0.106928	0.00298924	0.103939	1771	-5.11982	34	2.92951e+09	2.9763e+09	3.4105e+09	3.19606e+09	3.26224e+09	3.39705e+09	Yes	Yes	2.67307	-20.2923	2.79555	0.0806836	-0.970907	3.96348	1.35091
Q9UHX1	PUF60	Poly(U)-binding-splicing factor PUF60 (60 kDa poly(U)-binding-splicing factor) (FUSE-binding protein-interacting repressor) (FBP-interacting repressor) (Ro-binding protein 1) (RoBP1) (Siah-binding protein 1) (Siah-BP1)	0.106845	0.0998047	0.00704003	159	3.82546	21	3.08667e+08	1.17418e+08	2.04653e+08	6.46915e+09	6.11447e+09	5.94233e+09	Yes	Yes	0.201901	15.1608	93.411	4.87546	-0.971247	3.96314	4.5644
P40429	RPL13A	60S ribosomal protein L13a (23 kDa highly basic protein) (Large ribosomal subunit protein uL13)	0.106465	0.102815	0.00364966	77	4.81615	16	1.01237e+08	1.11167e+08	1.14553e+08	6.16513e+09	6.57599e+09	6.0205e+09	Yes	Yes	0.16622	19.0796	96.572	5.84153	-0.972794	3.96159	4.67361
Q15056	EIF4H	Eukaryotic translation initiation factor 4H (eIF-4H) (Williams-Beuren syndrome chromosomal region 1 protein)	0.106313	0.0613814	0.0449311	911	0.450088	12	1.87249e+09	1.11139e+09	1.03623e+09	4.52667e+09	5.30434e+09	5.21015e+09	Yes	Yes	0.0903402	1.78278	57.7368	1.90004	-0.973416	3.96097	3.14099
Q9BZE4	GTPBP4	GTP-binding protein 4 (Chronic renal failure gene protein) (GTP-binding protein NGB) (Nucleolar GTP-binding protein 1)	0.1063	0.101925	0.00437519	94	4.54202	30	1.01866e+08	1.69603e+08	1.20424e+08	5.86038e+09	6.40055e+09	6.40623e+09	Yes	Yes	0.202046	17.9906	95.8841	5.57265	-0.973466	3.96092	4.53406
P15924	DSP	Desmoplakin (DP) (250/210 kDa paraneoplastic pemphigus antigen)	0.10594	0.0402975	0.0656425	1625	-0.703939	78	2.41471e+09	1.66477e+09	1.80344e+09	4.19057e+09	4.45562e+09	4.46535e+09	Yes	Yes	0.341632	-2.78721	38.0381	1.15561	-0.97494	3.95944	3.47194
P08238	HSP90AB1	Heat shock protein HSP 90-beta (HSP 90) (Heat shock 84 kDa) (HSP 84) (HSP84)	0.103658	0.037492	0.066166	1646	-0.819508	23	1.83895e+09	1.76017e+09	2.3258e+09	4.05117e+09	4.04148e+09	4.56773e+09	Yes	Yes	0.798796	-3.23705	36.1689	1.09307	-0.984397	3.94999	2.84888
F8WD15	IGF2BP3	Insulin-like growth factor 2 mRNA-binding protein 3	0.102104	0.0918306	0.0102734	244	3.16005	26	3.34391e+08	2.75525e+08	3.09611e+08	5.32906e+09	6.03992e+09	6.0182e+09	Yes	Yes	0.250719	12.4614	89.9383	4.23858	-0.990957	3.94343	4.00848
P36776	LONP1	Lon protease homolog, mitochondrial	0.100883	0.0531384	0.0477443	1116	0.154427	41	1.33001e+09	1.44707e+09	1.49862e+09	4.27891e+09	4.84234e+09	4.69079e+09	Yes	Yes	0.396089	0.608165	52.6735	1.68973	-0.996183	3.9382	3.3005
P62081	RPS7	40S ribosomal protein S7 (Small ribosomal subunit protein eS7)	0.100796	0.0978406	0.00295521	65	5.0491	16	9.19087e+07	7.88622e+07	9.39065e+07	5.62023e+09	6.25535e+09	5.93189e+09	Yes	Yes	0.190397	19.8825	97.0681	6.07073	-0.996557	3.93783	4.56907
Q15269	PWP2	Periodic tryptophan protein 2 homolog	0.0981501	0.0900161	0.00813397	208	3.46815	33	2.42457e+08	2.77415e+08	2.0768e+08	6.17515e+09	5.3729e+09	5.32218e+09	Yes	Yes	0.311599	13.6169	91.7127	4.5319	-1.00811	3.92628	3.93205
P34897	SHMT2	Serine hydroxymethyltransferase, mitochondrial (SHMT)	0.0955512	0.0468041	0.0487472	1323	-0.0586842	28	1.32168e+09	1.44492e+09	1.60076e+09	4.02757e+09	4.29176e+09	4.44513e+09	Yes	Yes	0.4182	-0.229727	48.9832	1.54611	-1.01976	3.91462	3.44081
Q5BKZ1	ZNF326	DBIRD complex subunit ZNF326 (Zinc finger protein 326) (Zinc finger protein interacting with mRNPs and DBC1)	0.0953571	0.0899338	0.00542332	138	4.05162	27	1.51305e+08	1.40769e+08	1.93791e+08	5.80124e+09	5.5077e+09	5.30221e+09	Yes	Yes	0.153544	15.857	94.3126	5.09447	-1.02065	3.91374	4.56467
P11387	TOP1	DNA topoisomerase 1	0.0952706	0.0916736	0.00359703	88	4.67163	16	7.75724e+07	1.43091e+08	1.00909e+08	5.08649e+09	6.11422e+09	5.55923e+09	Yes	Yes	0.355958	18.2817	96.2244	5.69966	-1.02104	3.91334	4.04374
P62995	TRA2B	Transformer-2 protein homolog beta (TRA-2 beta) (TRA2-beta) (hTRA2-beta) (Splicing factor, arginine/serine-rich 10) (Transformer-2 protein homolog B)	0.0895605	0.0868868	0.00267371	71	5.02222	10	5.79514e+07	9.11827e+07	8.9945e+07	5.65958e+09	5.39378e+09	4.76529e+09	Yes	Yes	0.312762	19.5189	97.0146	6.04425	-1.04788	3.8865	4.1264
Q02241	KIF23	Kinesin-like protein KIF23 (Kinesin-like protein 5) (Mitotic kinesin-like protein 1)	0.0888629	0.041278	0.0475849	1458	-0.205131	37	1.35603e+09	1.14253e+09	1.74482e+09	4.2252e+09	3.25581e+09	4.20825e+09	Yes	Yes	1.03234	-0.796547	46.4513	1.4515	-1.05128	3.88311	2.43992
P13010	XRCC5	X-ray repair cross-complementing protein 5	0.0877182	0.0778773	0.00984096	276	2.98433	36	2.16663e+08	3.71964e+08	2.93466e+08	4.98759e+09	4.83055e+09	5.02717e+09	Yes	Yes	0.0518012	11.5717	88.7812	4.07272	-1.05691	3.87748	5.02999
P62899	RPL31	60S ribosomal protein L31 (Large ribosomal subunit protein eL31)	0.0869031	0.0775977	0.00930543	267	3.05987	11	3.08251e+08	2.64563e+08	2.60539e+08	5.22171e+09	4.85868e+09	4.66752e+09	Yes	Yes	0.233235	11.8522	89.2922	4.14388	-1.06096	3.87342	4.18523
O95758	PTBP3	Polypyrimidine tract-binding protein 3 (Regulator of differentiation 1) (Rod1)	0.0866581	0.0823091	0.00434903	127	4.24229	18	1.39227e+08	1.32569e+08	1.17848e+08	5.30213e+09	4.90855e+09	4.93702e+09	Yes	Yes	0.163005	16.427	94.9814	5.27991	-1.06219	3.87219	4.63896
P62269	RPS18	40S ribosomal protein S18 (Ke-3) (Ke3) (Small ribosomal subunit protein uS13)	0.0866205	0.083456	0.00316448	89	4.72098	17	1.05365e+08	1.04533e+08	7.35566e+07	5.20233e+09	5.25135e+09	4.79345e+09	Yes	Yes	0.195987	18.2797	96.3467	5.74807	-1.06238	3.87201	4.57771
P05455	SSB	Lupus La protein (La autoantigen) (La ribonucleoprotein) (Sjoegren syndrome type B antigen) (SS-B)	0.0861532	0.082692	0.00346121	96	4.5784	20	8.48034e+07	1.21558e+08	1.03065e+08	4.52736e+09	5.39568e+09	5.21434e+09	Yes	Yes	0.351464	17.7168	95.9825	5.60828	-1.06473	3.86966	4.02046
Q8WXF1	PSPC1	Paraspeckle component 1 (Paraspeckle protein 1)	0.08591	0.0824688	0.00344124	95	4.58285	23	8.46488e+07	1.2915e+08	9.4684e+07	5.09001e+09	4.96961e+09	5.03509e+09	Yes	Yes	0.0277047	17.7284	95.9944	5.61264	-1.06596	3.86843	5.80068
P22087	FBL	rRNA 2'-O-methyltransferase fibrillarin	0.0857628	0.0786774	0.00708538	214	3.47303	16	2.23103e+08	2.34351e+08	1.77188e+08	5.02987e+09	5.08685e+09	4.62544e+09	Yes	Yes	0.216749	13.4326	91.7384	4.53658	-1.0667	3.86768	4.3421
O15371	EIF3D	Eukaryotic translation initiation factor 3 subunit D (eIF3d) (Eukaryotic translation initiation factor 3 subunit 7) (eIF-3-zeta) (eIF3 p66)	0.0849632	0.0818474	0.00311577	91	4.71527	27	1.02531e+08	6.90405e+07	1.0773e+08	4.90781e+09	4.99374e+09	5.05259e+09	Yes	Yes	0.0555772	18.218	96.3328	5.74248	-1.07077	3.86362	5.64764
O75691	UTP20	Small subunit processome component 20 homolog (Down-regulated in metastasis protein) (Novel nucleolar protein 73) (NNP73) (Protein Key-1A6)	0.0846343	0.0775786	0.00705568	219	3.4588	70	2.50325e+08	2.01394e+08	1.79655e+08	4.48272e+09	5.2131e+09	4.84728e+09	Yes	Yes	0.26139	13.3577	91.6633	4.52296	-1.07245	3.86193	4.01501
Q9Y520	PRRC2C	Protein PRRC2C (BAT2 domain-containing protein 1) (HBV X-transactivated gene 2 protein) (HBV XAg-transactivated protein 2) (HLA-B-associated transcript 2-like 2) (Proline-rich and coiled-coil-containing protein 2C)	0.0840173	0.0785177	0.0054996	168	3.83562	51	1.63877e+08	1.80251e+08	1.48679e+08	4.90186e+09	5.00912e+09	4.66005e+09	Yes	Yes	0.148732	14.8007	93.4542	4.88528	-1.07563	3.85875	4.69954
Q14498	RBM39	RNA-binding protein 39 (CAPER alpha) (CAPERalpha) (Hepatocellular carcinoma protein 1) (RNA-binding motif protein 39) (RNA-binding region-containing protein 2) (Splicing factor HCC1)	0.0836045	0.0722883	0.0113163	332	2.67536	22	4.13376e+08	3.12101e+08	2.88692e+08	4.79604e+09	4.6707e+09	4.50892e+09	Yes	Yes	0.169436	10.3179	86.4645	3.78409	-1.07777	3.85661	4.63385
Q9NSD9	FARSB	Phenylalanine--tRNA ligase beta subunit	0.0835875	0	0.0835875	1807	-10	17	2.4479e+09	1.69316e+09	3.4668e+09	2.4725e+09	2.48048e+09	2.42595e+09	No	Yes	9.06664	-38.4333		-0.044146	-1.07786	3.85653	0.0104878
Q9Y2W1	THRAP3	Thyroid hormone receptor-associated protein 3 (BCLAF1 and THRAP3 family member 2) (Thyroid hormone receptor-associated protein complex 150 kDa component) (Trap150)	0.0826952	0.0652834	0.0174118	476	1.90665	21	5.60222e+08	4.89785e+08	5.10484e+08	4.47647e+09	4.51956e+09	4.27028e+09	Yes	Yes	0.128867	7.34417	78.9446	3.08725	-1.08252	3.85187	4.47407
P26641	EEF1G	Elongation factor 1-gamma (EF-1-gamma) (eEF-1B gamma)	0.0808255	0.072303	0.00852255	268	3.0847	11	2.28658e+08	1.77459e+08	3.57284e+08	4.81862e+09	4.55521e+09	4.35435e+09	Yes	Yes	0.153348	11.8512	89.4556	4.16731	-1.09245	3.84193	4.28857
Q99575	POP1	Ribonucleases P/MRP protein subunit POP1 (hPOP1)	0.0804842	0.0715497	0.00893448	279	3.00149	33	2.68213e+08	2.69672e+08	2.6275e+08	4.62861e+09	4.64215e+09	4.35899e+09	Yes	Yes	0.137469	11.526	88.8991	4.08887	-1.09429	3.8401	4.582
P98179	RBM3	RNA-binding protein 3 (RNA-binding motif protein 3) (RNPL)	0.0787804	0.0755673	0.00321316	101	4.5557	10	1.01798e+08	9.81582e+07	8.79428e+07	4.81295e+09	4.57885e+09	4.44521e+09	Yes	Yes	0.151869	17.452	95.9214	5.58605	-1.10358	3.8308	4.74625
Q6PKG0	LARP1	La-related protein 1 (La ribonucleoprotein domain family member 1)	0.0770224	0.071004	0.00601844	209	3.56044	38	1.91973e+08	1.78665e+08	1.68011e+08	4.06298e+09	4.60093e+09	4.60715e+09	Yes	Yes	0.258063	13.6044	92.1861	4.62032	-1.11338	3.821	4.0724
Q7L014	DDX46	Probable ATP-dependent RNA helicase DDX46	0.0759675	0.0701738	0.00579371	204	3.59837	10	2.19194e+08	1.60702e+08	1.3903e+08	4.24129e+09	4.63585e+09	4.22449e+09	Yes	Yes	0.191068	13.7278	92.3734	4.65673	-1.11937	3.81501	4.35505
Q13057	COASY	Bifunctional coenzyme A synthase (CoA synthase) (NBP) (POV-2) [Includes: Phosphopantetheine adenylyltransferase	0.075335	0.0658158	0.00951918	312	2.78952	2	2.73008e+08	2.80672e+08	2.99668e+08	4.25063e+09	4.17733e+09	4.22584e+09	Yes	Yes	0.0350398	10.6319	87.3642	3.89026	-1.123	3.81138	5.74575
Q8TED0	UTP15	U3 small nucleolar RNA-associated protein 15 homolog	0.0737457	0.0702565	0.00348918	125	4.33167	28	1.13744e+08	1.02535e+08	9.56274e+07	3.8483e+09	4.55443e+09	4.50756e+09	Yes	Yes	0.33713	16.4695	95.2686	5.36706	-1.13226	3.80212	3.96928
P48634	PRRC2A	Protein PRRC2A (HLA-B-associated transcript 2) (Large proline-rich protein BAT2) (Proline-rich and coiled-coil-containing protein 2A) (Protein G2)	0.0726356	0.0673621	0.00527352	196	3.6751	42	1.86038e+08	1.14679e+08	1.72022e+08	4.15184e+09	4.23711e+09	4.16149e+09	Yes	Yes	0.00848644	13.949	92.7398	4.73049	-1.13885	3.79553	5.71679
P40939	HADHA	Trifunctional enzyme subunit alpha, mitochondrial (78 kDa gastrin-binding protein) (Monolysocardiolipin acyltransferase)	0.0708167	0.0330819	0.0377348	1443	-0.189851	34	1.09088e+09	1.10656e+09	1.18392e+09	2.97118e+09	3.1136e+09	3.23091e+09	Yes	Yes	0.302649	-0.718495	46.7149	1.46121	-1.14986	3.78452	3.54314
Q1KMD3	HNRNPUL2	Heterogeneous nuclear ribonucleoprotein U-like protein 2 (Scaffold-attachment factor A2) (SAF-A2)	0.0706545	0.0650274	0.00562714	218	3.53057	27	2.01661e+08	1.53424e+08	1.48729e+08	4.27523e+09	3.77683e+09	4.11211e+09	Yes	Yes	0.254124	13.358	92.0357	4.59168	-1.15086	3.78353	4.17975
Q13823	GNL2	Nucleolar GTP-binding protein 2 (Autoantigen NGP-1)	0.0689109	0.0656451	0.00326588	130	4.32914	29	9.37782e+07	8.37528e+07	1.15239e+08	3.99387e+09	4.06088e+09	4.00784e+09	Yes	Yes	0.0262788	16.3324	95.2607	5.36459	-1.16171	3.77267	6.03249
P08621	SNRNP70	U1 small nuclear ribonucleoprotein 70 kDa (U1 snRNP 70 kDa) (U1-70K) (snRNP70)	0.0687683	0.0482524	0.0205159	626	1.23386	22	6.90921e+08	5.53994e+08	5.85499e+08	3.01099e+09	3.88648e+09	3.6019e+09	Yes	Yes	0.45359	4.65382	70.1666	2.51195	-1.16261	3.77177	3.02621
P54886	ALDH18A1	Delta-1-pyrroline-5-carboxylate synthase (P5CS) (Aldehyde dehydrogenase family 18 member A1) [Includes: Glutamate 5-kinase (GK)	0.0677004	0.0323093	0.0353911	1383	-0.13144	25	1.02127e+09	1.06446e+09	1.08376e+09	2.77241e+09	3.07197e+09	3.12445e+09	Yes	Yes	0.389563	-0.494867	47.7239	1.49868	-1.16941	3.76498	3.19045
P62241	RPS8	40S ribosomal protein S8 (Small ribosomal subunit protein eS8)	0.0675127	0.0644953	0.00301745	119	4.41779	13	6.88756e+07	6.51988e+07	1.35928e+08	4.02302e+09	4.19321e+09	3.61844e+09	Yes	Yes	0.240537	16.6276	95.5305	5.45115	-1.17061	3.76377	4.17089
Q12926	ELAVL2	ELAV-like protein 2 (ELAV-like neuronal protein 1) (Hu-antigen B) (HuB) (Nervous system-specific RNA-binding protein Hel-N1)	0.0668152	0.064001	0.00281413	108	4.50733	19	7.58839e+07	9.67398e+07	7.94803e+07	3.74861e+09	4.10537e+09	3.87351e+09	Yes	Yes	0.178179	16.9442	95.7882	5.53871	-1.17512	3.75926	4.62037
Q8NE71	ABCF1	ATP-binding cassette sub-family F member 1 (ATP-binding cassette 50) (TNF-alpha-stimulated ABC protein)	0.0663022	0.0597667	0.00653548	259	3.19298	30	2.00085e+08	2.20614e+08	1.64558e+08	3.54487e+09	3.77395e+09	3.98355e+09	Yes	Yes	0.204064	11.9925	90.1429	4.26977	-1.17847	3.75591	4.18804
Q9BYD1	MRPL13	39S ribosomal protein L13, mitochondrial (L13mt) (MRP-L13) (Mitochondrial large ribosomal subunit protein uL13m)	0.0657134	0.0567811	0.00893234	350	2.6683	13	2.55823e+08	2.52497e+08	2.92272e+08	3.7612e+09	3.64893e+09	3.57134e+09	Yes	Yes	0.083665	10.0116	86.4071	3.77754	-1.18235	3.75204	4.78355
O60832	DKC1	H/ACA ribonucleoprotein complex subunit DKC1	0.0656279	0.0617604	0.00386744	164	3.99723	22	1.45764e+08	1.03288e+08	9.72748e+07	4.02496e+09	3.81191e+09	3.58353e+09	Yes	Yes	0.236703	14.9955	94.107	5.04171	-1.18291	3.75147	4.33634
P46781	RPS9	40S ribosomal protein S9 (Small ribosomal subunit protein uS4)	0.0655689	0.0600603	0.00550858	229	3.44666	16	2.35864e+08	1.14679e+08	1.40336e+08	3.21465e+09	4.22019e+09	3.83043e+09	Yes	Yes	0.444743	12.9287	91.5988	4.51135	-1.1833	3.75108	3.48941
P30837	ALDH1B1	Aldehyde dehydrogenase X, mitochondrial	0.0651969	0.0635572	0.00163972	69	5.27654	7	4.97331e+07	3.88455e+07	5.72791e+07	4.19452e+09	3.18783e+09	4.16124e+09	Yes	Yes	0.572584	19.7797	97.485	6.29503	-1.18577	3.74861	3.67072
Q99848	EBNA1BP2	Probable rRNA-processing protein EBP2 (EBNA1-binding protein 2) (Nucleolar protein p40)	0.0647992	0.0621147	0.00268457	107	4.53217	16	8.66913e+07	6.73229e+07	8.63809e+07	3.99592e+09	3.82445e+09	3.55738e+09	Yes	Yes	0.212719	16.9773	95.8571	5.56302	-1.18843	3.74595	4.41311
Q86YZ3	HRNR	Hornerin	0.0646518	0	0.0646518	1806	-10	21	2.78039e+09	2.05847e+09	2.70234e+09	1.40221e+09	1.30821e+09	1.3401e+09	No	Yes	8.39828	-37.3215		-0.897286	-1.18942	3.74497	0.00023195
P62263	RPS14	40S ribosomal protein S14 (Small ribosomal subunit protein uS11)	0.0643949	0.0615064	0.0028885	123	4.41234	8	1.3329e+08	5.43271e+07	7.0942e+07	3.88533e+09	3.92872e+09	3.47305e+09	Yes	Yes	0.262002	16.5164	95.5144	5.44583	-1.19115	3.74324	4.26446
P60842	EIF4A1	Eukaryotic initiation factor 4A-I (eIF-4A-I) (eIF4A-I)	0.06379	0.0519984	0.0117916	440	2.1407	16	3.4074e+08	2.78842e+08	4.36256e+08	3.28429e+09	3.39265e+09	3.70443e+09	Yes	Yes	0.316334	8.00439	81.5149	3.29566	-1.19525	3.73914	3.90713
P11498	PC	Pyruvate carboxylase, mitochondrial	0.0631905	0.0313463	0.0318442	1284	-0.0227387	43	8.47413e+08	9.38664e+08	1.06756e+09	2.77695e+09	2.74535e+09	2.95378e+09	Yes	Yes	0.37859	-0.08493	49.606	1.56984	-1.19935	3.73504	3.66163
Q07065	CKAP4	Cytoskeleton-associated protein 4 (63-kDa cytoskeleton-linking membrane protein) (Climp-63) (p63)	0.0631364	0.0596802	0.00345629	152	4.10996	32	1.12263e+08	8.64936e+07	1.09493e+08	3.16438e+09	4.0414e+09	3.80599e+09	Yes	Yes	0.454923	15.3493	94.5257	5.15114	-1.19972	3.73467	3.67288
P27635	RPL10	60S ribosomal protein L10 (Laminin receptor homolog) (Large ribosomal subunit protein uL16) (Protein QM) (Ribosomal protein L10) (Tumor suppressor QM)	0.0631003	0.0592729	0.00382739	171	3.95294	17	1.39257e+08	9.30798e+07	1.10043e+08	4.00542e+09	3.50082e+09	3.46492e+09	Yes	Yes	0.31787	14.7619	93.9344	4.99878	-1.19997	3.73442	4.04196
Q8TDN6	BRIX1	Ribosome biogenesis protein BRX1 homolog (Brix domain-containing protein 2)	0.0626782	0.0599201	0.00275808	121	4.44131	12	6.68263e+07	9.33623e+07	8.69252e+07	3.54119e+09	3.8361e+09	3.61346e+09	Yes	Yes	0.163842	16.5727	95.5996	5.47413	-1.20288	3.7315	4.69834
Q92804	TAF15	TATA-binding protein-associated factor 2N (68 kDa TATA-binding protein-associated factor) (TAF(II)68) (TAFII68) (RNA-binding protein 56)	0.0616517	0.0610154	0.000636336	17	6.58324	15	2.04701e+07	2.02937e+07	1.59823e+07	4.16048e+09	3.59742e+09	3.23918e+09	Yes	Yes	0.454086	24.5182	98.9679	7.59074	-1.21005	3.72433	4.02181
Q96GQ7	DDX27	Probable ATP-dependent RNA helicase DDX27	0.0615315	0.0564222	0.00510926	230	3.46508	30	1.83439e+08	1.33699e+08	1.40445e+08	3.44624e+09	3.74899e+09	3.37945e+09	Yes	Yes	0.194936	12.9022	91.6965	4.52896	-1.2109	3.72348	4.28896
P11310	ACADM	Medium-chain specific acyl-CoA dehydrogenase, mitochondrial (MCAD)	0.0612914	0.0361636	0.0251278	887	0.525253	20	6.01585e+08	8.7918e+08	7.46388e+08	2.38011e+09	3.58313e+09	2.79882e+09	Yes	Yes	1.0741	1.95488	59.0027	1.95545	-1.2126	3.72178	2.4195
P55265	ADAR	Double-stranded RNA-specific adenosine deaminase (DRADA)	0.0611564	0.0563127	0.00484369	225	3.53928	44	1.10918e+08	1.13799e+08	2.09006e+08	3.29929e+09	3.72003e+09	3.51198e+09	Yes	Yes	0.235201	13.1691	92.0798	4.60003	-1.21356	3.72083	4.22868
P62424	RPL7A	60S ribosomal protein L7a (Large ribosomal subunit protein eL8) (PLA-X polypeptide) (Surfeit locus protein 3)	0.0604764	0.0573653	0.00311108	144	4.20469	12	9.73916e+07	8.67605e+07	9.44523e+07	3.30459e+09	3.69865e+09	3.56125e+09	Yes	Yes	0.204918	15.6245	94.8557	5.24329	-1.21841	3.71597	4.38231
Q09666	AHNAK	Neuroblast differentiation-associated protein AHNAK (Desmoyokin)	0.0597243	0.0505222	0.00920207	388	2.45689	66	2.90883e+08	2.31059e+08	2.99954e+08	3.14381e+09	3.02826e+09	3.71427e+09	Yes	Yes	0.448807	9.11637	84.5924	3.58263	-1.22385	3.71054	3.49612
P22314	UBA1	Ubiquitin-like modifier-activating enzyme 1	0.0595114	0	0.0595114	1805	-10	7	3.09695e+09	3.29443e+09	3.03038e+09	4.06132e+08	3.9823e+08	4.43954e+08	No	Yes	6.43687	-36.9629		-2.91764	-1.2254	3.70899	5.93503e-05
O75533	SF3B1	Splicing factor 3B subunit 1 (Pre-mRNA-splicing factor SF3b 155 kDa subunit) (SF3b155) (Spliceosome-associated protein 155) (SAP 155)	0.0588791	0.0525177	0.00636136	287	3.0454	33	1.83171e+08	1.88574e+08	1.98493e+08	3.37582e+09	3.27705e+09	3.33358e+09	Yes	Yes	0.0548749	11.2812	89.1959	4.13023	-1.23004	3.70435	5.34512
Q9GZT3	SLIRP	SRA stem-loop-interacting RNA-binding protein, mitochondrial	0.0582784	0.0551137	0.00316478	155	4.12223	10	1.03927e+08	1.04504e+08	7.48091e+07	3.67255e+09	3.26036e+09	3.23286e+09	Yes	Yes	0.271707	15.2518	94.5696	5.16307	-1.23449	3.69989	4.17948
O75153	CLUH	Clustered mitochondria protein homolog	0.0582686	0.052713	0.00555568	258	3.24612	38	1.6764e+08	1.94453e+08	1.35449e+08	3.11968e+09	3.49367e+09	3.33636e+09	Yes	Yes	0.226215	12.0101	90.4654	4.32021	-1.23457	3.69982	4.2201
Q9NYF8	BCLAF1	Bcl-2-associated transcription factor 1 (Btf) (BCLAF1 and THRAP3 family member 1)	0.0574765	0.047862	0.0096145	410	2.3156	24	3.2422e+08	2.60502e+08	2.77036e+08	3.16538e+09	3.21396e+09	3.06413e+09	Yes	Yes	0.102373	8.55352	83.2723	3.45368	-1.24051	3.69388	4.7621
Q4G0J3	LARP7	La-related protein 7 (La ribonucleoprotein domain family member 7) (hLARP7) (P-TEFb-interaction protein for 7SK stability) (PIP7S)	0.0568934	0.0493557	0.00753766	352	2.71103	25	2.15721e+08	2.28506e+08	2.31413e+08	3.10326e+09	3.19004e+09	3.23173e+09	Yes	Yes	0.0896117	10.0022	86.7513	3.81719	-1.24494	3.68945	4.99071
P07437	TUBB	Tubulin beta chain (Tubulin beta-5 chain)	0.0561102	0.0201114	0.0359988	1639	-0.839935	15	8.42502e+08	1.12786e+09	1.25529e+09	2.25197e+09	2.18866e+09	2.39397e+09	Yes	Yes	0.710819	-3.09384	35.8427	1.08225	-1.25096	3.68343	3.20733
P62888	RPL30	60S ribosomal protein L30 (Large ribosomal subunit protein eL30)	0.0556478	0.0532215	0.00242634	128	4.45516	9	9.35344e+07	5.3099e+07	7.08092e+07	3.30631e+09	3.31898e+09	3.13462e+09	Yes	Yes	0.119228	16.3942	95.6398	5.48767	-1.25455	3.67983	4.92972
Q10713	PMPCA	Mitochondrial-processing peptidase subunit alpha (Alpha-MPP) (Inactive zinc metalloprotease alpha) (P-55)	0.0552512	0.0518336	0.00341766	179	3.92281	6	1.06182e+08	1.00504e+08	9.94319e+07	3.38015e+09	3.16788e+09	3.05209e+09	Yes	Yes	0.194431	14.4231	93.8143	4.9696	-1.25766	3.67673	4.4261
P63244	RACK1	Receptor of activated protein C kinase 1 (Cell proliferation-inducing gene 21 protein) (Guanine nucleotide-binding protein subunit beta-2-like 1) (Guanine nucleotide-binding protein subunit beta-like protein 12.3) (Human lung cancer oncogene 7 protein) (HLC-7) (Receptor for activated C kinase) (Small ribosomal subunit protein RACK1) [Cleaved into: Receptor of activated protein C kinase 1, N-termi…	0.0549305	0.0502794	0.00465119	240	3.43429	19	1.32689e+08	1.24526e+08	1.59128e+08	2.90718e+09	3.20506e+09	3.32017e+09	Yes	Yes	0.267453	12.6183	91.5326	4.49953	-1.26019	3.6742	4.09101
Q9BVP2	GNL3	Guanine nucleotide-binding protein-like 3 (E2-induced gene 3 protein) (Novel nucleolar protein 47) (NNP47) (Nucleolar GTP-binding protein 3) (Nucleostemin)	0.0547587	0.0370155	0.0177433	676	1.06086	22	7.79331e+08	3.38072e+08	4.71375e+08	2.54945e+09	2.89297e+09	2.78675e+09	Yes	Yes	0.0807329	3.89636	67.5974	2.37082	-1.26155	3.67284	3.585
Q9BVJ6	UTP14A	U3 small nucleolar RNA-associated protein 14 homolog A (Antigen NY-CO-16) (Serologically defined colon cancer antigen 16)	0.0544283	0.051336	0.00309222	166	4.05325	22	9.85541e+07	8.72058e+07	9.12374e+07	3.00954e+09	3.31687e+09	3.15528e+09	Yes	Yes	0.172203	14.8763	94.3187	5.09606	-1.26418	3.67021	4.50061
Q9H0H5	RACGAP1	Rac GTPase-activating protein 1 (Male germ cell RacGap) (MgcRacGAP) (Protein CYK4 homolog) (CYK4) (HsCYK-4)	0.0543519	0.0264759	0.027876	1333	-0.0743437	23	8.11174e+08	6.49752e+08	1.03033e+09	2.53647e+09	2.11475e+09	2.60251e+09	Yes	Yes	0.891127	-0.272812	48.712	1.53583	-1.26479	3.6696	2.72774
Q9NVN8	GNL3L	Guanine nucleotide-binding protein-like 3-like protein	0.0541901	0.0503312	0.00385885	210	3.70521	26	1.26412e+08	9.00316e+07	1.29073e+08	2.93543e+09	3.31888e+09	3.11616e+09	Yes	Yes	0.206265	13.5918	92.879	4.75948	-1.26608	3.6683	4.23875
Q8IWR0	ZC3H7A	Zinc finger CCCH domain-containing protein 7A	0.053454	0.0496381	0.00381596	212	3.70133	26	7.06684e+07	6.65064e+07	2.04694e+08	3.23909e+09	3.02586e+09	2.9772e+09	Yes	Yes	0.13116	13.5556	92.8612	4.75574	-1.27202	3.66237	4.51295
Q7L0Y3	TRMT10C	tRNA methyltransferase 10 homolog C (HBV pre-S2 trans-regulated protein 2) (Mitochondrial ribonuclease P protein 1) (Mitochondrial RNase P protein 1) (RNA (guanine-9-)-methyltransferase domain-containing protein 1) (Renal carcinoma antigen NY-REN-49) (mRNA methyladenosine-N(1)-methyltransferase)	0.0532044	0.0280191	0.0251854	1129	0.153824	25	1.13153e+09	5.7589e+08	5.48332e+08	2.59125e+09	2.3828e+09	2.30946e+09	Yes	Yes	0.859169	0.563046	52.663	1.68931	-1.27405	3.66033	3.36627
P78316	NOP14	Nucleolar protein 14 (Nucleolar complex protein 14)	0.0527796	0.0501775	0.00260205	145	4.26932	11	8.24434e+07	6.99803e+07	8.08051e+07	3.04857e+09	3.02636e+09	3.15493e+09	Yes	Yes	0.0861386	15.6123	95.07	5.30625	-1.27753	3.65685	5.21612
P46782	RPS5	40S ribosomal protein S5 (Small ribosomal subunit protein uS7) [Cleaved into: 40S ribosomal protein S5, N-terminally processed]	0.0507487	0.0478777	0.00287095	169	4.05975	11	1.06499e+08	7.93934e+07	7.13063e+07	2.84978e+09	2.88947e+09	3.10252e+09	Yes	Yes	0.150761	14.7767	94.3428	5.10237	-1.29458	3.63981	4.55758
Q9UII4	HERC5	E3 ISG15--protein ligase HERC5	0.0505829	0.0330824	0.0175005	728	0.918672	25	5.65713e+08	4.87638e+08	5.14536e+08	2.36531e+09	2.58416e+09	2.55187e+09	Yes	Yes	0.143192	3.34248	65.4024	2.25724	-1.296	3.63839	3.80694
P46087	NOP2	Probable 28S rRNA (cytosine(4447)-C(5))-methyltransferase	0.0501599	0.0457458	0.00441408	252	3.37346	28	1.36672e+08	1.57915e+08	1.00569e+08	2.74203e+09	3.08736e+09	2.76885e+09	Yes	Yes	0.273344	12.2616	91.2	4.44143	-1.29964	3.63474	4.11777
Q9NR56	MBNL1	Muscleblind-like protein 1 (Triplet-expansion RNA-binding protein)	0.0499089	0.0336356	0.0162733	686	1.04748	8	5.99019e+08	3.8744e+08	4.49655e+08	3.21463e+09	2.14355e+09	2.1541e+09	Yes	Yes	1.09477	3.80504	67.394	2.36004	-1.30182	3.63256	2.47691
O14578	CIT	Citron Rho-interacting kinase (CRIK)	0.0479893	0.0323903	0.015599	685	1.05411	31	4.21485e+08	4.44367e+08	5.29772e+08	2.37861e+09	2.21248e+09	2.6175e+09	Yes	Yes	0.439227	3.81116	67.4949	2.36538	-1.31886	3.61553	3.3563
Q9NQ55	PPAN	Suppressor of SWI4 1 homolog (Ssf-1) (Brix domain-containing protein 3) (Peter Pan homolog)	0.0479585	0.0427007	0.00525782	298	3.02172	24	1.53812e+08	1.55398e+08	1.61776e+08	2.57515e+09	2.70947e+09	2.8431e+09	Yes	Yes	0.192366	10.9243	89.0367	4.10792	-1.31913	3.61525	4.2979
Q92688	ANP32B	Acidic leucine-rich nuclear phosphoprotein 32 family member B (Acidic protein rich in leucines) (Putative HLA-DR-associated protein I-2) (PHAPI2) (Silver-stainable protein SSP29)	0.0475052	0.0396718	0.00783339	415	2.34041	5	2.37533e+08	2.37023e+08	2.23111e+08	2.20155e+09	2.93883e+09	2.67938e+09	Yes	Yes	0.559126	8.4515	83.5105	3.47624	-1.32326	3.61113	3.20518
O00541	PES1	Pescadillo homolog	0.0472376	0.0445526	0.00268494	176	4.05255	20	7.38491e+07	9.24289e+07	7.18922e+07	2.20802e+09	3.13446e+09	2.88879e+09	Yes	Yes	0.677262	14.6243	94.3161	5.09538	-1.32571	3.60867	3.34832
Q6P5R6	RPL22L1	60S ribosomal protein L22-like 1 (Large ribosomal subunit protein eL22-like 1)	0.047137	0.0450821	0.00205494	132	4.45538	5	1.34234e+08	2.73864e+07	2.18454e+07	2.44766e+09	3.064e+09	2.75628e+09	Yes	Yes	0.337566	16.0739	95.6405	5.48789	-1.32664	3.60775	3.83761
Q8IY81	FTSJ3	pre-rRNA 2'-O-ribose RNA methyltransferase FTSJ3	0.04701	0.0392341	0.00777597	417	2.33501	20	2.59124e+08	2.03815e+08	2.32514e+08	2.37054e+09	2.82122e+09	2.54144e+09	Yes	Yes	0.298476	8.4214	83.4589	3.47133	-1.32781	3.60658	3.65604
O75521	ECI2	Enoyl-CoA delta isomerase 2	0.0466016	0.0409428	0.00565885	337	2.85503	11	1.71417e+08	1.68886e+08	1.65319e+08	2.87835e+09	2.34304e+09	2.6284e+09	Yes	Yes	0.390098	10.2861	87.857	3.95143	-1.3316	3.60279	3.62694
O43175	PHGDH	D-3-phosphoglycerate dehydrogenase (3-PGDH)	0.046579	0.0109741	0.0356049	1705	-1.69798	15	1.09708e+09	9.02913e+08	1.18636e+09	1.77304e+09	1.54695e+09	1.84501e+09	Yes	Yes	1.22734	-6.11709	23.5601	0.692816	-1.33181	3.60258	2.21757
P12956	XRCC6	X-ray repair cross-complementing protein 6	0.0458558	0.041156	0.0046998	290	3.13043	24	1.62852e+08	1.40973e+08	1.15011e+08	2.20301e+09	2.8278e+09	2.77205e+09	Yes	Yes	0.486337	11.2563	89.7509	4.21054	-1.33861	3.59578	3.42444
Q9NY93	DDX56	Probable ATP-dependent RNA helicase DDX56	0.0457518	0.0439955	0.00175634	115	4.64671	22	4.8256e+07	6.21588e+07	4.70121e+07	2.61597e+09	2.72164e+09	2.70801e+09	Yes	Yes	0.0853598	16.704	96.1612	5.67523	-1.33959	3.59479	5.30049
P08708	RPS17	40S ribosomal protein S17 (Small ribosomal subunit protein eS17)	0.0457068	0.0439909	0.00171587	112	4.6802	9	6.42372e+07	3.28023e+07	5.67473e+07	2.59821e+09	2.71383e+09	2.72916e+09	Yes	Yes	0.0861842	16.8223	96.2459	5.70806	-1.34002	3.59437	5.11294
Q71RC2	LARP4	La-related protein 4 (La ribonucleoprotein domain family member 4)	0.0445971	0.0383433	0.00625376	379	2.61618	19	1.8455e+08	2.11092e+08	1.64922e+08	2.50676e+09	2.42183e+09	2.50685e+09	Yes	Yes	0.0464318	9.37558	85.9772	3.72928	-1.35069	3.58369	5.00492
P11142	HSPA8	Heat shock cognate 71 kDa protein	0.0445211	0.0240115	0.0205096	1069	0.227426	12	8.19554e+08	4.86995e+08	5.29888e+08	2.20041e+09	2.02249e+09	1.92307e+09	Yes	Yes	0.684258	0.814855	53.9328	1.74049	-1.35143	3.58295	3.27595
Q9UN86	G3BP2	Ras GTPase-activating protein-binding protein 2 (G3BP-2) (GAP SH3 domain-binding protein 2)	0.0443401	0.0426545	0.00168559	116	4.66138	13	4.21821e+07	5.09319e+07	5.799e+07	2.62695e+09	2.58703e+09	2.58484e+09	Yes	Yes	0.0235135	16.6932	96.1985	5.6896	-1.3532	3.58118	6.05232
P62826	RAN	GTP-binding nuclear protein Ran (Androgen receptor-associated protein 24) (GTPase Ran) (Ras-like protein TC4) (Ras-related nuclear protein)	0.0442687	0.0372987	0.00697001	406	2.41989	9	2.22535e+08	1.80313e+08	2.14065e+08	1.89228e+09	2.73964e+09	2.68831e+09	Yes	Yes	0.756765	8.66438	84.2552	3.54876	-1.3539	3.58048	2.92372
Q96KR1	ZFR	Zinc finger RNA-binding protein (hZFR) (M-phase phosphoprotein homolog)	0.0438085	0.0394375	0.004371	284	3.17353	32	1.19429e+08	1.4046e+08	1.31958e+08	2.47971e+09	2.49095e+09	2.49212e+09	Yes	Yes	0.0257245	11.3484	90.0225	4.25134	-1.35844	3.57594	6.83594
Q9BWF3	RBM4	RNA-binding protein 4 (Lark homolog) (hLark) (RNA-binding motif protein 4) (RNA-binding motif protein 4a)	0.0437881	0.0345944	0.00919372	506	1.91182	17	5.24071e+08	1.48924e+08	1.49292e+08	2.5846e+09	2.21355e+09	2.23053e+09	Yes	Yes	0.678564	6.83617	79.0041	3.09181	-1.35864	3.57574	3.55806
Q14151	SAFB2	Scaffold attachment factor B2 (SAF-B2)	0.0429269	0.036874	0.0060529	382	2.60691	21	1.97729e+08	1.4062e+08	2.03804e+08	2.523e+09	2.35861e+09	2.27279e+09	Yes	Yes	0.214048	9.29913	85.8995	3.72071	-1.36727	3.56711	4.15343
Q9UGR2	ZC3H7B	Zinc finger CCCH domain-containing protein 7B (Rotavirus 'X'-associated non-structural protein) (RoXaN)	0.0426624	0.0407544	0.00190801	142	4.41682	27	5.3888e+07	5.32346e+07	6.38262e+07	2.47009e+09	2.60759e+09	2.40051e+09	Yes	Yes	0.146846	15.7434	95.5277	5.4502	-1.36995	3.56443	4.68559
Q8TB72	PUM2	Pumilio homolog 2 (Pumilio-2)	0.0418599	0.0370175	0.00484242	324	2.93441	16	1.26956e+08	1.52084e+08	1.54173e+08	2.5794e+09	2.22227e+09	2.27038e+09	Yes	Yes	0.281723	10.4353	88.4319	4.02581	-1.3782	3.55618	3.85731
P33240	CSTF2	Cleavage stimulation factor subunit 2 (CF-1 64 kDa subunit) (Cleavage stimulation factor 64 kDa subunit) (CSTF 64 kDa subunit) (CstF-64)	0.0412199	0.0385001	0.00271982	211	3.82328	14	7.70301e+07	8.06468e+07	8.57594e+07	2.29431e+09	2.27499e+09	2.57777e+09	Yes	Yes	0.263407	13.5707	93.4017	4.87336	-1.38489	3.54949	4.14752
Q14684	RRP1B	Ribosomal RNA processing protein 1 homolog B (RRP1-like protein B)	0.0411836	0.0342806	0.00690304	432	2.31209	29	1.89574e+08	1.9807e+08	2.30238e+08	2.08533e+09	2.40138e+09	2.27941e+09	Yes	Yes	0.29266	8.20586	83.2384	3.45049	-1.38528	3.54911	3.8289
Q5T6F2	UBAP2	Ubiquitin-associated protein 2 (UBAP-2)	0.0409692	0.0398751	0.00109409	87	5.18769	18	2.40003e+07	3.72404e+07	3.68257e+07	2.38232e+09	2.38827e+09	2.4769e+09	Yes	Yes	0.0855292	18.3999	97.3295	6.20735	-1.38754	3.54684	5.36894
P49748	ACADVL	Very long-chain specific acyl-CoA dehydrogenase, mitochondrial (VLCAD)	0.0405228	0.0222172	0.0183056	1035	0.279389	21	4.52579e+08	5.66221e+08	6.21235e+08	1.8109e+09	1.8334e+09	1.98117e+09	Yes	Yes	0.429304	0.989619	54.8264	1.7771	-1.3923	3.54208	3.58429
Q04637	EIF4G1	Eukaryotic translation initiation factor 4 gamma 1 (eIF-4-gamma 1) (eIF-4G 1) (eIF-4G1) (p220)	0.0402438	0.0322164	0.00802743	491	2.00479	30	1.90446e+08	2.33688e+08	2.94603e+08	2.01213e+09	2.20279e+09	2.28185e+09	Yes	Yes	0.347582	7.09511	80.053	3.17418	-1.3953	3.53908	3.83892
P04406	GAPDH	Glyceraldehyde-3-phosphate dehydrogenase (GAPDH)	0.0401407	0.00412679	0.0360139	1734	-3.12546	14	1.75715e+09	7.53682e+08	7.16589e+08	1.28757e+09	1.39032e+09	1.29171e+09	Yes	Yes	3.04019	-11.0578	10.2808	0.297693	-1.39641	3.53797	2.14126
P84098	RPL19	60S ribosomal protein L19 (Large ribosomal subunit protein eL19)	0.0401022	0.0391431	0.000959103	81	5.35093	8	3.19499e+07	2.71754e+07	2.67777e+07	2.26616e+09	2.50773e+09	2.33032e+09	Yes	Yes	0.186515	18.9292	97.6084	6.3685	-1.39683	3.53755	4.63063
Q9BZE1	MRPL37	39S ribosomal protein L37, mitochondrial (L37mt) (MRP-L37) (39S ribosomal protein L2, mitochondrial) (L2mt) (MRP-L2) (Mitochondrial large ribosomal subunit protein mL37)	0.0396278	0.0349866	0.0046412	336	2.91423	21	1.2898e+08	1.47944e+08	1.37833e+08	2.03226e+09	2.47592e+09	2.18211e+09	Yes	Yes	0.392333	10.2942	88.288	4.00688	-1.402	3.53238	3.66564
P98175	RBM10	RNA-binding protein 10 (G patch domain-containing protein 9) (RNA-binding motif protein 10) (RNA-binding protein S1-1) (S1-1)	0.0394209	0.0357379	0.00368299	275	3.2785	28	1.47326e+08	9.33421e+07	8.92382e+07	2.14398e+09	2.22658e+09	2.36748e+09	Yes	Yes	0.146221	11.5735	90.6572	4.35099	-1.40427	3.53011	4.33833
Q8IX01	SUGP2	SURP and G-patch domain-containing protein 2 (Arginine/serine-rich-splicing factor 14) (Splicing factor, arginine/serine-rich 14)	0.039212	0.037377	0.00183502	153	4.34828	27	3.20471e+07	9.91085e+07	3.26518e+07	2.00098e+09	2.49277e+09	2.37294e+09	Yes	Yes	0.464271	15.3399	95.3203	5.38327	-1.40658	3.5278	3.79831
Q03701	CEBPZ	CCAAT/enhancer-binding protein zeta (CCAAT-box-binding transcription factor) (CBF) (CCAAT-binding factor)	0.0385229	0.0362685	0.00225438	190	4.00791	23	5.27987e+07	9.11573e+07	5.75773e+07	2.03448e+09	2.45035e+09	2.22057e+09	Yes	Yes	0.372686	14.1083	94.1479	5.05207	-1.41428	3.5201	3.92946
Q13242	SRSF9	Serine/arginine-rich splicing factor 9 (Pre-mRNA-splicing factor SRp30C) (Splicing factor, arginine/serine-rich 9)	0.0383243	0.0369941	0.00133017	109	4.79761	13	4.11973e+07	2.29978e+07	5.41232e+07	1.86404e+09	2.47258e+09	2.41639e+09	Yes	Yes	0.564314	16.8773	96.5292	5.82332	-1.41653	3.51786	3.59923
Q7Z417	NUFIP2	Nuclear fragile X mental retardation-interacting protein 2 (82 kDa FMRP-interacting protein) (82-FIP) (Cell proliferation-inducing gene 1 protein) (FMRP-interacting protein 2)	0.0376467	0.0341156	0.00353111	280	3.27224	20	9.90214e+07	1.19487e+08	9.80007e+07	2.11555e+09	2.1973e+09	2.12048e+09	Yes	Yes	0.10069	11.4859	90.6204	4.34503	-1.42427	3.51011	5.08107
O00567	NOP56	Nucleolar protein 56 (Nucleolar protein 5A)	0.0376201	0.0340099	0.00361022	282	3.23579	19	1.16492e+08	9.78192e+07	1.08334e+08	2.38813e+09	2.03698e+09	1.99733e+09	Yes	Yes	0.377703	11.357	90.4035	4.3104	-1.42458	3.50981	3.7467
Q8IXT5	RBM12B	RNA-binding protein 12B (RNA-binding motif protein 12B)	0.0373612	0.0357028	0.00165835	146	4.42822	13	7.81203e+07	4.549e+07	2.50518e+07	2.16542e+09	2.17896e+09	2.20561e+09	Yes	Yes	0.0163293	15.5289	95.5613	5.46134	-1.42758	3.50681	5.99264
Q9UKA9	PTBP2	Polypyrimidine tract-binding protein 2 (Neural polypyrimidine tract-binding protein) (Neurally-enriched homolog of PTB) (PTB-like protein)	0.0368282	0.0143796	0.0224486	1595	-0.642607	11	9.7061e+08	9.78117e+08	6.28107e+07	1.58146e+09	1.45398e+09	1.55612e+09	Yes	Yes	1.6796	-2.24949	39.045	1.18974	-1.43382	3.50057	3.31268
P08865	RPSA	40S ribosomal protein SA (37 kDa laminin receptor precursor) (37LRP) (37/67 kDa laminin receptor) (LRP/LR) (67 kDa laminin receptor) (67LR) (Colon carcinoma laminin-binding protein) (Laminin receptor 1) (LamR) (Laminin-binding protein precursor p40) (LBP/p40) (Multidrug resistance-associated protein MGr1-Ag) (NEM/1CHD4) (Small ribosomal subunit protein uS2)	0.0364164	0.0334768	0.00293962	251	3.50946	12	1.06723e+08	6.83478e+07	8.83803e+07	2.04851e+09	2.16215e+09	2.05515e+09	Yes	Yes	0.0838183	12.2679	91.9278	4.57145	-1.4387	3.49568	4.81759
Q96EY7	PTCD3	Pentatricopeptide repeat domain-containing protein 3, mitochondrial (28S ribosomal protein S39, mitochondrial) (MRP-S39) (Mitochondrial small ribosomal subunit protein mS39) (Transformation-related gene 15 protein) (TRG-15)	0.0362438	0.0326611	0.00358277	294	3.18842	18	1.03125e+08	9.66731e+07	1.21373e+08	2.03199e+09	2.07909e+09	2.06607e+09	Yes	Yes	0.0504609	11.1391	90.1148	4.26546	-1.44077	3.49362	5.57301
P26373	RPL13	60S ribosomal protein L13 (Breast basic conserved protein 1) (Large ribosomal subunit protein eL13)	0.0358464	0.0321953	0.00365114	297	3.14043	10	1.97059e+08	7.39915e+07	5.54389e+07	1.91661e+09	2.24635e+09	1.93762e+09	Yes	Yes	0.302703	10.9564	89.8145	4.22	-1.44555	3.48883	3.81502
P51114	FXR1	Fragile X mental retardation syndrome-related protein 1 (hFXR1p)	0.0358458	0.034716	0.00112984	103	4.9414	16	3.81144e+07	3.25987e+07	3.05508e+07	2.15359e+09	2.12615e+09	2.04596e+09	Yes	Yes	0.102871	17.2397	96.848	5.96469	-1.44556	3.48882	5.15864
P14678	SNRPB	Small nuclear ribonucleoprotein-associated proteins B and B' (snRNP-B) (Sm protein B/B') (Sm-B/B') (SmB/B')	0.0356457	0.0344181	0.00122755	114	4.80931	7	3.45841e+07	3.33208e+07	4.18369e+07	2.30889e+09	2.04204e+09	1.93041e+09	Yes	Yes	0.327461	16.7672	96.5562	5.83481	-1.44799	3.48639	4.06858
P21333	FLNA	Filamin-A (FLN-A) (Actin-binding protein 280) (ABP-280) (Alpha-filamin) (Endothelial actin-binding protein) (Filamin-1) (Non-muscle filamin)	0.035078	0.0240138	0.0110642	677	1.11796	31	4.23988e+08	2.44463e+08	3.23213e+08	1.75625e+09	1.81885e+09	1.72253e+09	Yes	Yes	0.177424	3.88986	68.4583	2.41706	-1.45497	3.47942	4.34536
Q92616	GCN1	eIF-2-alpha kinase activator GCN1 (GCN1 eIF-2-alpha kinase activator homolog) (GCN1-like protein 1) (General control of amino-acid synthesis 1-like protein 1) (Translational activator GCN1) (HsGCN1)	0.0349342	0.0217455	0.0131887	806	0.721416	39	3.63627e+08	3.75343e+08	4.42438e+08	1.68508e+09	1.60767e+09	1.78935e+09	Yes	Yes	0.336701	2.50882	62.247	2.10353	-1.45675	3.47764	3.64663
Q15637	SF1	Splicing factor 1 (Mammalian branch point-binding protein) (BBP) (mBBP) (Transcription factor ZFM1) (Zinc finger gene in MEN1 locus) (Zinc finger protein 162)	0.0349067	0.0317913	0.00311547	270	3.35111	12	2.99372e+07	1.16869e+08	1.32338e+08	1.98553e+09	2.07832e+09	1.9156e+09	Yes	Yes	0.177641	11.6528	91.0749	4.42012	-1.45709	3.47729	4.52804
O75179	ANKRD17	Ankyrin repeat domain-containing protein 17 (Gene trap ankyrin repeat protein) (Serologically defined breast cancer antigen NY-BR-16)	0.034833	0.0336088	0.00122415	120	4.77899	35	5.02028e+07	3.30157e+07	2.62444e+07	1.84559e+09	2.18579e+09	2.10451e+09	Yes	Yes	0.302216	16.6136	96.4857	5.80502	-1.45801	3.47638	4.09087
Q15397	PUM3	Pumilio homolog 3 (HBV X-transactivated gene 5 protein) (HBV XAg-transactivated protein 5) (Minor histocompatibility antigen HA-8) (HLA-HA8)	0.0348232	0.0315455	0.00327771	283	3.26667	24	1.1855e+08	9.57254e+07	7.95554e+07	1.96364e+09	1.99205e+09	1.9941e+09	Yes	Yes	0.0135112	11.3558	90.5876	4.33974	-1.45813	3.47625	5.86514
Q9NVS2	MRPS18A	39S ribosomal protein S18a, mitochondrial (MRP-S18-a) (Mrps18a) (S18mt-a) (39S ribosomal protein S18-3, mitochondrial) (MRP-S18-3) (Mitochondrial large ribosomal subunit protein bS18a) (Mitochondrial large ribosomal subunit protein mL66)	0.0348031	0.0324674	0.00233566	223	3.79709	11	6.7255e+07	7.27151e+07	6.90119e+07	1.83361e+09	2.10269e+09	2.09472e+09	Yes	Yes	0.291384	13.1987	93.2889	4.84807	-1.45838	3.476	4.04707
P62937	PPIA	Peptidyl-prolyl cis-trans isomerase A (PPIase A)	0.0346745	0.0237964	0.0108781	672	1.12932	9	3.74766e+08	2.33366e+08	3.64705e+08	1.93717e+09	1.63692e+09	1.67004e+09	Yes	Yes	0.528181	3.9237	68.628	2.42629	-1.45999	3.4744	3.30279
Q9NW64	RBM22	Pre-mRNA-splicing factor RBM22 (RNA-binding motif protein 22) (Zinc finger CCCH domain-containing protein 16)	0.0346064	0.0326921	0.00191433	182	4.09403	13	6.25095e+07	6.21146e+07	4.65389e+07	2.21456e+09	1.95976e+09	1.85927e+09	Yes	Yes	0.341595	14.2208	94.4683	5.13566	-1.46084	3.47354	3.97541
O15226	NKRF	NF-kappa-B-repressing factor (NFkB-repressing factor) (NRF) (Protein ITBA4)	0.0343205	0.0301	0.00422047	359	2.83429	20	9.55382e+07	1.28159e+08	1.54601e+08	1.89241e+09	1.97219e+09	1.91058e+09	Yes	Yes	0.114512	9.83481	87.7028	3.93204	-1.46445	3.46994	4.97946
Q9NYY8	FASTKD2	FAST kinase domain-containing protein 2, mitochondrial	0.0337791	0.0285833	0.00519579	413	2.45976	19	1.36264e+08	1.71446e+08	1.5791e+08	1.79031e+09	1.90487e+09	1.89561e+09	Yes	Yes	0.169547	8.51822	84.6183	3.58526	-1.47135	3.46303	4.49348
P14618	PKM	Pyruvate kinase PKM	0.0336583	0.0100128	0.0236455	1678	-1.23972	20	8.13084e+08	6.23756e+08	6.77062e+08	1.44027e+09	1.32964e+09	1.15093e+09	Yes	Yes	1.01562	-4.29126	29.7484	0.885113	-1.47291	3.46148	2.24995
Q86U38	NOP9	Nucleolar protein 9	0.033292	0.0213765	0.0119155	766	0.843194	14	4.03092e+08	3.18625e+08	3.41738e+08	1.43218e+09	1.84787e+09	1.62556e+09	Yes	Yes	0.441385	2.91469	64.2092	2.19788	-1.47766	3.45672	2.93486
Q969Z0	TBRG4	FAST kinase domain-containing protein 4 (Cell cycle progression restoration protein 2) (Cell cycle progression protein 2) (Protein TBRG4) (Transforming growth factor beta regulator 4)	0.0331963	0.0256857	0.00751057	537	1.77397	16	2.28086e+08	2.15664e+08	2.2823e+08	1.92559e+09	1.65369e+09	1.70066e+09	Yes	Yes	0.335767	6.12991	77.3753	2.97083	-1.47891	3.45547	3.58869
P07900	HSP90AA1	Heat shock protein HSP 90-alpha	0.0329266	0.0145374	0.0183892	1506	-0.339088	11	5.36118e+08	4.76254e+08	6.34156e+08	1.35263e+09	1.36734e+09	1.53707e+09	Yes	Yes	0.636966	-1.17051	44.1509	1.36798	-1.48245	3.45193	3.03205
Q9Y2X3	NOP58	Nucleolar protein 58 (Nucleolar protein 5)	0.0328824	0.0277557	0.00512675	418	2.43667	16	1.63376e+08	1.45622e+08	1.50242e+08	1.87342e+09	1.85473e+09	1.70824e+09	Yes	Yes	0.203756	8.40979	84.4089	3.56411	-1.48304	3.45135	4.15471
O60841	EIF5B	Eukaryotic translation initiation factor 5B (eIF-5B)	0.032857	0.0227533	0.0101037	663	1.1712	27	2.65776e+08	2.99929e+08	3.29711e+08	1.29474e+09	1.84593e+09	1.85499e+09	Yes	Yes	0.900157	4.04181	69.2495	2.46047	-1.48337	3.45101	2.61643
Q13501	SQSTM1	Sequestosome-1 (EBI3-associated protein of 60 kDa) (EBIAP) (p60) (Phosphotyrosine-independent ligand for the Lck SH2 domain of 62 kDa) (Ubiquitin-binding protein p62)	0.0328025	0.0177922	0.0150104	1061	0.245282	8	4.41402e+08	3.85652e+08	5.18068e+08	1.57126e+09	1.45427e+09	1.51067e+09	Yes	Yes	0.340049	0.846293	54.2402	1.75303	-1.48409	3.45029	3.77248
Q14011	CIRBP	Cold-inducible RNA-binding protein (A18 hnRNP) (Glycine-rich RNA-binding protein CIRP)	0.0327637	0.0323841	0.000379561	42	6.41481	6	6.82535e+06	1.35456e+07	1.36365e+07	2.03682e+09	1.88177e+09	1.92176e+09	Yes	Yes	0.140866	22.1297	98.8415	7.42324	-1.48461	3.44978	4.97517
O76094	SRP72	Signal recognition particle subunit SRP72 (SRP72) (Signal recognition particle 72 kDa protein)	0.0326624	0.0256817	0.00698065	520	1.87931	20	3.344e+08	1.12617e+08	1.7683e+08	1.55274e+09	1.89983e+09	1.77977e+09	Yes	Yes	0.145269	6.48067	78.6279	3.06315	-1.48595	3.44843	3.40745
P30048	PRDX3	Thioredoxin-dependent peroxide reductase, mitochondrial	0.0325865	0.0309959	0.00159063	170	4.28441	4	4.34936e+07	5.13319e+07	4.68378e+07	1.61935e+09	1.93264e+09	2.14894e+09	Yes	Yes	0.525546	14.7702	95.1188	5.32096	-1.48696	3.44742	3.60179
Q8IY67	RAVER1	Ribonucleoprotein PTB-binding 1 (Protein raver-1)	0.0323275	0.0308813	0.00144621	156	4.41639	14	5.79598e+07	2.9651e+07	4.19391e+07	1.83272e+09	1.8387e+09	1.99517e+09	Yes	Yes	0.175293	15.2098	95.5264	5.44978	-1.49043	3.44396	4.56793
O60287	URB1	Nucleolar pre-ribosomal-associated protein 1 (Nucleolar protein 254 kDa) (URB1 ribosome biogenesis 1 homolog)	0.0317276	0.0201005	0.0116271	783	0.789739	34	2.02789e+08	4.7712e+08	3.60282e+08	1.40292e+09	1.58197e+09	1.6635e+09	Yes	Yes	0.722229	2.7134	63.3533	2.15624	-1.49856	3.43582	3.24354
Q96P11	NSUN5	28S rRNA (cytosine-C(5))-methyltransferase	0.0316775	0.0290687	0.00260881	263	3.478	15	7.10729e+07	1.01814e+08	6.09592e+07	1.77652e+09	1.82969e+09	1.83955e+09	Yes	Yes	0.0875238	11.9474	91.7645	4.54133	-1.49925	3.43514	5.22719
Q01844	EWSR1	RNA-binding protein EWS (EWS oncogene) (Ewing sarcoma breakpoint region 1 protein)	0.0315092	0.0304544	0.00105474	118	4.85169	10	4.48484e+07	1.87927e+07	3.08797e+07	1.89358e+09	1.87934e+09	1.78199e+09	Yes	Yes	0.126739	16.655	96.6526	5.87646	-1.50156	3.43282	4.95827
O95373	IPO7	Importin-7 (Imp7) (Ran-binding protein 7) (RanBP7)	0.0312902	0.0168245	0.0144657	1084	0.217931	12	4.30745e+08	3.65999e+08	4.98759e+08	1.37999e+09	1.39135e+09	1.54331e+09	Yes	Yes	0.491242	0.747459	53.7693	1.73384	-1.50459	3.42979	3.34877
Q9NY12	GAR1	H/ACA ribonucleoprotein complex subunit 1 (Nucleolar protein family A member 1) (snoRNP protein GAR1)	0.0310667	0.0296329	0.00143387	165	4.36921	8	3.96906e+07	3.42526e+07	5.4284e+07	1.65481e+09	1.96896e+09	1.81809e+09	Yes	Yes	0.314675	14.9719	95.3845	5.4037	-1.5077	3.42668	4.04619
P24928	POLR2A	DNA-directed RNA polymerase II subunit RPB1 (RNA polymerase II subunit B1)	0.0308947	0.020275	0.0106197	739	0.932952	33	2.33822e+08	3.31593e+08	3.86193e+08	1.59888e+09	1.50769e+09	1.48108e+09	Yes	Yes	0.0537831	3.19468	65.626	2.26854	-1.51012	3.42427	3.9663
Q96E39	RBMXL1	RNA binding motif protein, X-linked-like-1 (Heterogeneous nuclear ribonucleoprotein G-like 1)	0.0307904	0.0295052	0.00128527	150	4.52083	10	4.06953e+07	3.88818e+07	3.56178e+07	1.77212e+09	1.8566e+09	1.77665e+09	Yes	Yes	0.0964227	15.4739	95.8258	5.55191	-1.51158	3.4228	5.11271
Q15459	SF3A1	Splicing factor 3A subunit 1 (SF3a120) (Spliceosome-associated protein 114) (SAP 114)	0.0306021	0.0245942	0.0060079	504	2.03338	17	1.54474e+08	1.83006e+08	2.00798e+08	1.58437e+09	1.63571e+09	1.72843e+09	Yes	Yes	0.228775	6.95445	80.3677	3.19964	-1.51425	3.42014	4.18265
P30086	PEBP1	Phosphatidylethanolamine-binding protein 1 (PEBP-1) (HCNPpp) (Neuropolypeptide h3) (Prostatic-binding protein) (Raf kinase inhibitor protein) (RKIP) [Cleaved into: Hippocampal cholinergic neurostimulating peptide (HCNP)]	0.0305152	0.0293341	0.00118111	139	4.63436	11	4.66887e+07	3.28687e+07	2.61774e+07	1.74127e+09	1.92327e+09	1.70093e+09	Yes	Yes	0.238751	15.8444	96.1294	5.66311	-1.51548	3.4189	4.33716
Q15020	SART3	Squamous cell carcinoma antigen recognized by T-cells 3 (SART-3) (Tat-interacting protein of 110 kDa) (Tip110) (p110 nuclear RNA-binding protein)	0.0304084	0.0241201	0.00628832	514	1.93949	23	1.98711e+08	1.76633e+08	1.84019e+08	1.94254e+09	1.48419e+09	1.46597e+09	Yes	Yes	0.643906	6.62797	79.3205	3.11626	-1.51701	3.41738	3.0451
O43823	AKAP8	A-kinase anchor protein 8 (AKAP-8) (A-kinase anchor protein 95 kDa) (AKAP 95)	0.0303167	0.0265446	0.00377208	369	2.81498	19	1.4276e+08	9.22701e+07	1.02927e+08	1.7503e+09	1.73209e+09	1.61527e+09	Yes	Yes	0.19844	9.61618	87.5577	3.91401	-1.51832	3.41607	4.36518
P29558	RBMS1	RNA-binding motif, single-stranded-interacting protein 1 (Single-stranded DNA-binding protein MSSP-1) (Suppressor of CDC2 with RNA-binding motif 2)	0.0301121	0.0296691	0.000442981	57	6.06557	9	3.7415e+06	1.27798e+07	2.29815e+07	2.05201e+09	1.63762e+09	1.66979e+09	Yes	Yes	0.435888	20.7026	98.5289	7.0763	-1.52126	3.41313	3.96574
P46776	RPL27A	60S ribosomal protein L27a (Large ribosomal subunit protein uL15)	0.0297467	0.0284561	0.00129052	157	4.46271	9	4.97359e+07	4.13598e+07	2.43892e+07	1.88297e+09	1.70489e+09	1.63008e+09	Yes	Yes	0.294257	15.2081	95.6616	5.49506	-1.52656	3.40782	4.20364
O95478	NSA2	Ribosome biogenesis protein NSA2 homolog (Hairy cell leukemia protein 1) (TGF-beta-inducible nuclear protein 1)	0.0297432	0.0278393	0.00190391	224	3.87008	10	5.18098e+07	6.40617e+07	5.47658e+07	1.7474e+09	1.7496e+09	1.66516e+09	Yes	Yes	0.109216	13.1884	93.5988	4.91859	-1.52661	3.40777	4.94292
Q96AG4	LRRC59	Leucine-rich repeat-containing protein 59 (Ribosome-binding protein p34) (p34) [Cleaved into: Leucine-rich repeat-containing protein 59, N-terminally processed]	0.0297204	0.0280024	0.00171801	205	4.02674	12	5.21378e+07	5.86318e+07	4.31535e+07	1.65878e+09	1.8055e+09	1.71051e+09	Yes	Yes	0.167296	13.7209	94.2194	5.07033	-1.52694	3.40744	4.6048
Q15058	KIF14	Kinesin-like protein KIF14	0.0296299	0.0141527	0.0154772	1376	-0.129068	29	5.49794e+08	3.51225e+08	4.82431e+08	1.43773e+09	1.15885e+09	1.33245e+09	Yes	Yes	0.90294	-0.439621	47.7649	1.50021	-1.52827	3.40611	2.73671
P18621	RPL17	60S ribosomal protein L17 (60S ribosomal protein L23) (Large ribosomal subunit protein uL22) (PD-1)	0.0296165	0.023739	0.00587752	505	2.01398	13	1.76281e+08	1.85437e+08	1.62086e+08	1.39465e+09	1.83941e+09	1.55223e+09	Yes	Yes	0.556537	6.85945	80.1546	3.18236	-1.52847	3.40592	3.17653
Q13243	SRSF5	Serine/arginine-rich splicing factor 5 (Delayed-early protein HRS) (Pre-mRNA-splicing factor SRP40) (Splicing factor, arginine/serine-rich 5)	0.0295948	0.0262767	0.00331806	343	2.98538	5	8.78289e+07	7.81098e+07	1.29018e+08	1.97403e+09	1.43211e+09	1.60509e+09	Yes	Yes	0.616081	10.167	88.7884	4.0737	-1.52878	3.4056	3.2578
P62244	RPS15A	40S ribosomal protein S15a (Small ribosomal subunit protein uS8)	0.029564	0.0239163	0.00564765	493	2.08227	9	1.98811e+08	1.25097e+08	1.81283e+08	1.44664e+09	1.70085e+09	1.64797e+09	Yes	Yes	0.263966	7.09044	80.8968	3.24328	-1.52924	3.40515	3.61497
P53396	ACLY	ATP-citrate synthase	0.029119	0.00671676	0.0224022	1702	-1.7378	21	6.78451e+08	5.65406e+08	7.59526e+08	9.67643e+08	1.04947e+09	1.20038e+09	Yes	Yes	1.21091	-5.90604	23.0666	0.677757	-1.53582	3.39856	2.05976
P78344	EIF4G2	Eukaryotic translation initiation factor 4 gamma 2 (eIF-4-gamma 2) (eIF-4G 2) (eIF4G 2) (Death-associated protein 5) (DAP-5) (p97)	0.0288453	0.026121	0.00272429	295	3.26126	22	8.22495e+07	7.00713e+07	9.18981e+07	1.63357e+09	1.6593e+09	1.63471e+09	Yes	Yes	0.0164347	11.0702	90.5555	4.3346	-1.53993	3.39446	5.84178
Q00610	CLTC	Clathrin heavy chain 1 (Clathrin heavy chain on chromosome 17) (CLH-17)	0.0287745	0.00985005	0.0189244	1643	-0.942047	23	5.63669e+08	4.95705e+08	6.34449e+08	1.17644e+09	1.04977e+09	1.23907e+09	Yes	Yes	0.8451	-3.19674	34.2319	1.02927	-1.54099	3.39339	2.63104
Q9Y6E2	BZW2	eIF5-mimic protein 1 (Basic leucine zipper and W2 domain-containing protein 2)	0.0287622	0	0.0287622	1804	-10	7	3.70141e+07	3.2337e+07	3.75202e+09	3.41421e+08	3.27631e+08	6.6649e+08	No	Yes	15.0599	-33.816		-1.59765	-1.54118	3.39321	0.00890264
Q9H7B2	RPF2	Ribosome production factor 2 homolog (Brix domain-containing protein 1) (Ribosome biogenesis protein RPF2 homolog)	0.0285422	0.0264618	0.00208039	246	3.66898	15	6.17168e+07	5.03945e+07	7.36629e+07	1.48364e+09	1.84305e+09	1.60499e+09	Yes	Yes	0.391055	12.4374	92.7112	4.72461	-1.54451	3.38987	3.72741
Q06830	PRDX1	Peroxiredoxin-1	0.0284503	0.0173572	0.0110932	854	0.645858	13	3.32858e+08	2.90756e+08	3.69002e+08	1.2451e+09	1.46582e+09	1.39746e+09	Yes	Yes	0.356522	2.18847	61.0086	2.04591	-1.54591	3.38847	3.23473
Q92973	TNPO1	Transportin-1 (Importin beta-2) (Karyopherin beta-2) (M9 region interaction protein) (MIP)	0.0284221	0.0214153	0.00700685	575	1.6118	15	1.90482e+08	1.81204e+08	2.56024e+08	1.55994e+09	1.4932e+09	1.41508e+09	Yes	Yes	0.123376	5.46085	75.3472	2.83039	-1.54634	3.38804	3.98645
Q9H0D6	XRN2	5'-3' exoribonuclease 2	0.0282833	0.0163514	0.0119319	950	0.454583	22	3.88504e+07	7.07593e+07	9.3818e+08	1.17069e+09	1.06677e+09	1.78581e+09	Yes	Yes	2.34233	1.53918	57.8128	1.90334	-1.54847	3.38592	2.15072
P62979	RPS27A	Ubiquitin-40S ribosomal protein S27a (Ubiquitin carboxyl extension protein 80) [Cleaved into: Ubiquitin; 40S ribosomal protein S27a (Small ribosomal subunit protein eS31)]	0.028199	0.0274407	0.000758238	98	5.17752	6	3.07296e+07	1.78785e+07	1.92876e+07	1.61112e+09	1.77737e+09	1.59953e+09	Yes	Yes	0.206082	17.5239	97.3111	6.19732	-1.54977	3.38462	4.50411
P62277	RPS13	40S ribosomal protein S13 (Small ribosomal subunit protein uS15)	0.0279686	0.0252145	0.00275416	301	3.19457	8	9.1241e+07	8.98407e+07	6.57491e+07	1.53605e+09	1.60232e+09	1.62942e+09	Yes	Yes	0.0914804	10.801	90.1527	4.27128	-1.55333	3.38106	4.75504
Q9UG63	ABCF2	ATP-binding cassette sub-family F member 2 (Iron-inhibited ABC transporter 2)	0.0277313	0.0220336	0.00569771	516	1.95125	18	2.0926e+08	1.29497e+08	1.7172e+08	1.41096e+09	1.52474e+09	1.52591e+09	Yes	Yes	0.104634	6.59008	79.4539	3.12668	-1.55703	3.37736	4.14368
P60866	RPS20	40S ribosomal protein S20 (Small ribosomal subunit protein uS10)	0.0274224	0.0247251	0.00269723	303	3.19643	4	8.3392e+07	7.77969e+07	8.03434e+07	1.45739e+09	1.58301e+09	1.63475e+09	Yes	Yes	0.216925	10.7799	90.1641	4.27305	-1.5619	3.37249	4.17609
O43143	DHX15	ATP-dependent RNA helicase DHX15	0.0273554	0.0179241	0.0094313	748	0.926371	17	2.9348e+08	2.57849e+08	2.93745e+08	1.29646e+09	1.35223e+09	1.41091e+09	Yes	Yes	0.198302	3.12319	65.5231	2.26333	-1.56296	3.37143	3.91682
P62829	RPL23	60S ribosomal protein L23 (60S ribosomal protein L17) (Large ribosomal subunit protein uL14)	0.027347	0.0226764	0.00467056	460	2.27953	8	1.37201e+08	1.10808e+08	1.70603e+08	1.45282e+09	1.49939e+09	1.53234e+09	Yes	Yes	0.156331	7.68495	82.9211	3.42094	-1.56309	3.37129	4.67201
Q15424	SAFB	Scaffold attachment factor B1 (SAF-B) (SAF-B1) (HSP27 estrogen response element-TATA box-binding protein) (HSP27 ERE-TATA-binding protein)	0.0270548	0.0235681	0.00348673	384	2.75689	13	1.89912e+08	7.48603e+07	4.77293e+07	1.47211e+09	1.51103e+09	1.55514e+09	Yes	Yes	0.100621	9.28142	87.1123	3.85984	-1.56776	3.36663	4.75606
Q14562	DHX8	ATP-dependent RNA helicase DHX8	0.0270323	0.0172454	0.00978688	779	0.817292	11	4.85946e+08	1.72485e+08	2.18912e+08	1.31842e+09	1.33812e+09	1.31286e+09	Yes	Yes	0.521905	2.75122	63.7956	2.17766	-1.56812	3.36627	5.13507
P35579	MYH9	Myosin-9 (Cellular myosin heavy chain, type A) (Myosin heavy chain 9) (Myosin heavy chain, non-muscle IIa) (Non-muscle myosin heavy chain A) (NMMHC-A) (Non-muscle myosin heavy chain IIa) (NMMHC II-a) (NMMHC-IIA)	0.0270205	0.00930094	0.0177195	1641	-0.929892	25	5.53377e+08	4.68432e+08	5.6597e+08	1.06475e+09	1.04993e+09	1.14217e+09	Yes	Yes	0.543835	-3.13009	34.4218	1.03548	-1.56831	3.36608	3.18228
Q14258	TRIM25	E3 ubiquitin/ISG15 ligase TRIM25	0.0269921	0.0225658	0.00442632	449	2.34996	17	2.5892e+08	7.0478e+07	6.54326e+07	1.36898e+09	1.37084e+09	1.70489e+09	Yes	Yes	0.432954	7.90906	83.6014	3.48493	-1.56876	3.36562	3.34197
Q8NDT2	RBM15B	Putative RNA-binding protein 15B (One-twenty two protein 3) (HsOTT3) (HuOTT3) (RNA-binding motif protein 15B)	0.0269085	0.0260129	0.000895588	129	4.86025	16	3.24304e+07	2.19099e+07	2.59099e+07	1.59558e+09	1.63197e+09	1.51674e+09	Yes	Yes	0.135045	16.3512	96.6717	5.88487	-1.57011	3.36427	4.85123
P62750	RPL23A	60S ribosomal protein L23a (Large ribosomal subunit protein uL23)	0.0268516	0.026452	0.000399608	60	6.04865	8	2.27163e+07	7.73368e+06	5.33332e+06	1.52217e+09	1.69948e+09	1.55692e+09	Yes	Yes	0.198842	20.3438	98.5118	7.0595	-1.57103	3.36336	4.62746
Q9H8H0	NOL11	Nucleolar protein 11	0.0265767	0.0255731	0.00100362	143	4.67134	16	1.22759e+07	3.62437e+07	4.13776e+07	1.49752e+09	1.64764e+09	1.53e+09	Yes	Yes	0.204974	15.6905	96.2237	5.69938	-1.5755	3.35889	4.57142
Q14694	USP10	Ubiquitin carboxyl-terminal hydrolase 10	0.0263169	0.023436	0.00288094	345	3.02411	17	1.255e+08	6.91631e+07	6.3519e+07	1.44567e+09	1.54053e+09	1.4741e+09	Yes	Yes	0.0918499	10.1447	89.0529	4.11017	-1.57976	3.35462	4.66219
Q00577	PURA	Transcriptional activator protein Pur-alpha (Purine-rich single-stranded DNA-binding protein alpha)	0.026254	0.0261107	0.000143257	13	7.5099	14	1.52035e+06	5.31468e+06	6.00715e+06	1.56605e+09	1.54875e+09	1.57956e+09	Yes	Yes	0.036258	25.185	99.4543	8.51385	-1.5808	3.35358	6.33066
P62910	RPL32	60S ribosomal protein L32 (Large ribosomal subunit protein eL32)	0.026159	0.0256311	0.000527805	82	5.60175	9	1.86967e+07	1.40382e+07	1.45442e+07	1.4691e+09	1.6194e+09	1.55438e+09	Yes	Yes	0.171018	18.7771	97.9823	6.61653	-1.58238	3.35201	4.72239
P63241	EIF5A	Eukaryotic translation initiation factor 5A-1 (eIF-5A-1) (eIF-5A1) (Eukaryotic initiation factor 5A isoform 1) (eIF-5A) (Rev-binding factor) (eIF-4D)	0.0255799	0.0167939	0.00878602	747	0.934654	8	1.46657e+08	3.04944e+08	3.07062e+08	7.85304e+08	1.58248e+09	1.45989e+09	Yes	Yes	1.80137	3.12388	65.6526	2.26989	-1.5921	3.34228	2.01721
P06576	ATP5F1B	ATP synthase subunit beta, mitochondrial	0.0255787	0.0104903	0.0150884	1568	-0.52439	16	7.85915e+08	3.09169e+08	2.54871e+08	9.66778e+08	1.12747e+09	1.14191e+09	Yes	Yes	0.908237	-1.75265	41.0118	1.25732	-1.59212	3.34226	2.72728
Q9C0J8	WDR33	pre-mRNA 3' end processing protein WDR33 (WD repeat-containing protein 33) (WD repeat-containing protein of 146 kDa)	0.0253932	0.0211148	0.00427842	459	2.3031	25	5.44297e+07	1.55088e+08	1.73776e+08	1.33193e+09	1.46046e+09	1.37718e+09	Yes	Yes	0.335023	7.6903	83.1513	3.44233	-1.59528	3.3391	4.19615
Q15050	RRS1	Ribosome biogenesis regulatory protein homolog	0.0253626	0.0229378	0.00242479	300	3.2418	13	5.14498e+07	1.195e+08	4.62106e+07	1.38159e+09	1.53557e+09	1.41305e+09	Yes	Yes	0.307736	10.823	90.4395	4.3161	-1.59581	3.33858	4.23904
Q9NVP1	DDX18	ATP-dependent RNA helicase DDX18	0.0253066	0.0201603	0.00514624	517	1.96993	18	1.51268e+08	2.80492e+08	2.83871e+07	1.21654e+09	1.44624e+09	1.4144e+09	Yes	Yes	0.530465	6.57487	79.6644	3.14322	-1.59677	3.33762	3.50785
Q8N1G4	LRRC47	Leucine-rich repeat-containing protein 47	0.0252362	0.0238986	0.00133757	200	4.15924	18	4.04334e+07	3.85869e+07	4.08262e+07	1.40082e+09	1.49585e+09	1.5082e+09	Yes	Yes	0.147823	13.8769	94.6998	5.19906	-1.59798	3.33641	4.67727
P50213	IDH3A	Isocitrate dehydrogenase [NAD] subunit alpha, mitochondrial	0.0251809	0.011641	0.0135399	1445	-0.218008	15	3.76536e+08	4.21917e+08	4.14007e+08	1.01591e+09	1.14743e+09	1.13901e+09	Yes	Yes	0.471585	-0.727155	46.2294	1.44334	-1.59893	3.33546	3.1112
P18583	SON	Protein SON (Bax antagonist selected in saccharomyces 1) (BASS1) (Negative regulatory element-binding protein) (NRE-binding protein) (Protein DBP-5) (SON3)	0.0251697	0.0159105	0.00925918	795	0.781022	24	3.29352e+08	2.31614e+08	2.68733e+08	1.28357e+09	1.18968e+09	1.20984e+09	Yes	Yes	0.351281	2.60491	63.213	2.14949	-1.59912	3.33526	3.9226
Q9HAV4	XPO5	Exportin-5 (Exp5) (Ran-binding protein 21)	0.0250759	0.0208402	0.00423569	461	2.2987	26	1.76e+08	9.68349e+07	1.06597e+08	1.41894e+09	1.29482e+09	1.40279e+09	Yes	Yes	0.290843	7.66305	83.1085	3.43833	-1.60074	3.33364	4.13681
Q9GZR7	DDX24	ATP-dependent RNA helicase DDX24	0.0250191	0.0237662	0.0012529	188	4.24556	22	5.27283e+07	3.13442e+07	2.82117e+07	1.41448e+09	1.50497e+09	1.45406e+09	Yes	Yes	0.0909878	14.149	94.9922	5.2831	-1.60173	3.33266	4.92096
P39019	RPS19	40S ribosomal protein S19 (Small ribosomal subunit protein eS19)	0.0249499	0.0246451	0.000304829	52	6.33715	9	1.27143e+07	2.21117e+06	1.22986e+07	1.30918e+09	1.52554e+09	1.61144e+09	Yes	Yes	0.382466	21.1119	98.7782	7.34605	-1.60293	3.33145	4.12791
Q9P275	USP36	Ubiquitin carboxyl-terminal hydrolase 36	0.0248888	0.0221554	0.00273332	349	3.01893	26	8.03231e+07	7.70749e+07	8.69777e+07	1.27743e+09	1.53707e+09	1.40354e+09	Yes	Yes	0.344108	10.0542	89.0178	4.10529	-1.604	3.33039	3.75425
Q8IWX8	CHERP	Calcium homeostasis endoplasmic reticulum protein (ERPROT 213-21) (SR-related CTD-associated factor 6)	0.0247546	0.0220084	0.00274617	355	3.00256	12	7.62543e+07	8.13841e+07	8.84726e+07	1.36492e+09	1.44742e+09	1.37991e+09	Yes	Yes	0.120973	9.99265	88.9064	4.08987	-1.60634	3.32804	4.69466
Q9Y2Z4	YARS2	Tyrosine--tRNA ligase, mitochondrial	0.0247123	0.0174743	0.00723798	655	1.27158	13	3.20063e+08	1.63019e+08	1.65547e+08	1.31299e+09	1.23202e+09	1.23715e+09	Yes	Yes	0.434533	4.23093	70.7111	2.54313	-1.60709	3.3273	4.16752
Q9NV06	DCAF13	DDB1- and CUL4-associated factor 13 (WD repeat and SOF domain-containing protein 1)	0.0246135	0.0238428	0.00077077	126	4.95111	15	2.71004e+07	2.04383e+07	2.1427e+07	1.32604e+09	1.53651e+09	1.48156e+09	Yes	Yes	0.269108	16.4652	96.8685	5.97424	-1.60883	3.32556	4.24248
Q9H2U1	DHX36	ATP-dependent DNA/RNA helicase DHX36	0.0243203	0.0226475	0.00167283	243	3.75899	18	4.58249e+07	4.33591e+07	6.07341e+07	1.45317e+09	1.3881e+09	1.36932e+09	Yes	Yes	0.103231	12.4812	93.1217	4.81131	-1.61403	3.32035	4.83782
P42696	RBM34	RNA-binding protein 34 (RNA-binding motif protein 34)	0.0242567	0.00662143	0.0176352	1683	-1.41325	16	5.82029e+08	4.69172e+08	5.28257e+08	9.15288e+08	9.88573e+08	8.65769e+08	Yes	Yes	0.4261	-4.69087	27.2974	0.808123	-1.61517	3.31922	2.63075
P25705	ATP5F1A	ATP synthase subunit alpha, mitochondrial (ATP synthase F1 subunit alpha)	0.0238463	0.0140762	0.00977015	913	0.526803	19	3.26472e+08	2.62644e+08	2.84864e+08	1.01812e+09	1.18575e+09	1.19766e+09	Yes	Yes	0.297127	1.74467	59.0287	1.9566	-1.62258	3.31181	3.12549
O75494	SRSF10	Serine/arginine-rich splicing factor 10 (40 kDa SR-repressor protein) (SRrp40) (FUS-interacting serine-arginine-rich protein 1) (Splicing factor SRp38) (Splicing factor, arginine/serine-rich 13A) (TLS-associated protein with Ser-Arg repeats) (TASR) (TLS-associated protein with SR repeats) (TLS-associated serine-arginine protein) (TLS-associated SR protein)	0.0233692	0.0202461	0.00312309	395	2.6966	7	9.79718e+07	9.67397e+07	8.52079e+07	1.33984e+09	1.29582e+09	1.27439e+09	Yes	Yes	0.115417	8.90695	86.6359	3.80379	-1.63136	3.30303	4.80702
P08559	PDHA1	Pyruvate dehydrogenase E1 component subunit alpha, somatic form, mitochondrial	0.0232476	0.0135694	0.00967814	939	0.487558	15	3.22008e+08	2.77005e+08	2.67181e+08	1.16812e+09	1.0042e+09	1.12965e+09	Yes	Yes	0.437966	1.60931	58.3692	1.92757	-1.63362	3.30076	3.23074
P10809	HSPD1	60 kDa heat shock protein, mitochondrial	0.023194	0.00956877	0.0136252	1561	-0.509875	12	3.36927e+08	4.47467e+08	4.36467e+08	9.5832e+08	9.48256e+08	1.03112e+09	Yes	Yes	0.495053	-1.68247	41.2554	1.26578	-1.63462	3.29976	3.34664
Q9UH17	APOBEC3B	DNA dC->dU-editing enzyme APOBEC-3B (A3B)	0.0230715	0.0208362	0.0022353	318	3.22055	17	9.42988e+07	6.39811e+07	4.17198e+07	1.4317e+09	1.24127e+09	1.26363e+09	Yes	Yes	0.353745	10.6196	90.3114	4.29593	-1.63692	3.29746	3.94453
P82675	MRPS5	28S ribosomal protein S5, mitochondrial (MRP-S5) (S5mt) (Mitochondrial small ribosomal subunit protein uS5m)	0.0227939	0.0197519	0.00304203	397	2.69888	14	1.24301e+08	6.69955e+07	8.12248e+07	1.21794e+09	1.33668e+09	1.25968e+09	Yes	Yes	0.107492	8.88527	86.6542	3.80591	-1.64218	3.2922	4.27471
Q6DKI1	RPL7L1	60S ribosomal protein L7-like 1 (Large ribosomal subunit protein uL30-like 1)	0.0227405	0.0219009	0.000839601	149	4.70515	11	2.87699e+07	2.11524e+07	2.51207e+07	1.21095e+09	1.46593e+09	1.32533e+09	Yes	Yes	0.337148	15.4855	96.3079	5.73254	-1.6432	3.29119	4.01577
Q8NCA5	FAM98A	Protein FAM98A	0.022607	0.0210612	0.00154573	248	3.76823	10	6.21899e+07	4.86358e+07	2.73086e+07	1.18515e+09	1.44277e+09	1.28725e+09	Yes	Yes	0.350425	12.3923	93.1626	4.82022	-1.64576	3.28863	3.83689
Q7L2J0	MEPCE	7SK snRNA methylphosphate capping enzyme (MePCE)	0.0223259	0.0140144	0.00831154	812	0.753719	17	4.10295e+08	2.2298e+08	1.11556e+08	1.12023e+09	1.09567e+09	1.04219e+09	Yes	Yes	0.739668	2.47461	62.7718	2.12838	-1.65119	3.28319	3.9798
P52292	KPNA2	Importin subunit alpha-1 (Karyopherin subunit alpha-2) (RAG cohort protein 1) (SRP1-alpha)	0.0222681	0.013482	0.00878609	873	0.617741	9	2.48566e+08	2.465e+08	2.91761e+08	9.94727e+08	1.12237e+09	1.08863e+09	Yes	Yes	0.32928	2.02747	60.544	2.02465	-1.65232	3.28207	3.47739
Q13595	TRA2A	Transformer-2 protein homolog alpha (TRA-2 alpha) (TRA2-alpha) (Transformer-2 protein homolog A)	0.0221741	0.0216565	0.000517612	97	5.38678	9	8.50479e+06	1.96904e+07	1.7663e+07	1.04526e+09	1.51555e+09	1.36904e+09	Yes	Yes	0.710355	17.6699	97.6657	6.40392	-1.65415	3.28023	3.50652
O60306	AQR	RNA helicase aquarius	0.0217147	0.0198441	0.00187062	293	3.40713	25	2.39211e+07	7.16718e+07	6.44808e+07	9.89104e+08	9.26646e+08	1.81751e+09	Yes	Yes	1.37464	11.1452	91.3855	4.47357	-1.66325	3.27114	2.62421
Q6UB35	MTHFD1L	Monofunctional C1-tetrahydrofolate synthase, mitochondrial	0.0216967	0.0111981	0.0104985	1187	0.0930657	19	3.09382e+08	3.29375e+08	3.01857e+08	9.29426e+08	1.01642e+09	1.00363e+09	Yes	Yes	0.277888	0.304397	51.6121	1.64767	-1.66361	3.27078	3.52388
Q14974	KPNB1	Importin subunit beta-1 (Importin-90) (Karyopherin subunit beta-1) (Nuclear factor p97) (Pore targeting complex 97 kDa subunit) (PTAC97)	0.0215624	0.00695034	0.0146121	1657	-1.07201	16	4.08273e+08	3.67635e+08	5.29251e+08	7.82925e+08	7.94903e+08	9.83043e+08	Yes	Yes	1.23141	-3.50341	32.2335	0.964445	-1.6663	3.26808	2.22677
P13804	ETFA	Electron transfer flavoprotein subunit alpha, mitochondrial (Alpha-ETF)	0.0213784	0.0129048	0.00847368	881	0.606842	11	2.81735e+08	2.30876e+08	2.46993e+08	1.00868e+09	1.03606e+09	1.02869e+09	Yes	Yes	0.0546479	1.98095	60.3634	2.01644	-1.67002	3.26436	4.78506
Q9BRJ2	MRPL45	39S ribosomal protein L45, mitochondrial (L45mt) (MRP-L45) (Mitochondrial large ribosomal subunit protein mL45)	0.0213744	0.0175032	0.00387127	488	2.17674	13	1.21483e+08	1.08116e+08	1.17297e+08	1.19987e+09	1.11338e+09	1.17217e+09	Yes	Yes	0.17406	7.10548	81.8883	3.32806	-1.67011	3.26428	4.33831
O15213	WDR46	WD repeat-containing protein 46 (WD repeat-containing protein BING4)	0.0212732	0.0139916	0.00728155	755	0.942242	12	5.75741e+07	3.08138e+08	2.86886e+08	1.09109e+09	1.04141e+09	1.02906e+09	Yes	Yes	0.449032	3.0738	65.7711	2.27591	-1.67217	3.26222	4.19345
P61254	RPL26	60S ribosomal protein L26 (Large ribosomal subunit protein uL24)	0.0211286	0.0186133	0.00251537	378	2.88749	8	1.32726e+08	3.34145e+07	5.87894e+07	1.21487e+09	1.27659e+09	1.07185e+09	Yes	Yes	0.377675	9.41107	88.095	3.98182	-1.67513	3.25926	3.75081
P30876	POLR2B	DNA-directed RNA polymerase II subunit RPB2	0.0210076	0.0162702	0.00473734	555	1.78008	22	1.48449e+08	1.38112e+08	1.38065e+08	1.14301e+09	1.10117e+09	1.09774e+09	Yes	Yes	0.113051	5.79731	77.4493	2.97617	-1.67762	3.25676	4.70344
P14923	JUP	Junction plakoglobin (Catenin gamma) (Desmoplakin III) (Desmoplakin-3)	0.0208806	0	0.0208806	1803	-10	21	1.20673e+09	7.02242e+08	1.05431e+09	2.50228e+08	2.49594e+08	2.80672e+08	No	Yes	9.54929	-32.4299		-1.92693	-1.68026	3.25413	0.000182125
Q14204	DYNC1H1	Cytoplasmic dynein 1 heavy chain 1 (Cytoplasmic dynein heavy chain 1) (Dynein heavy chain, cytosolic)	0.0207779	0.00973859	0.0110393	1403	-0.180861	36	3.42689e+08	2.76869e+08	3.69403e+08	9.43845e+08	8.57123e+08	9.35428e+08	Yes	Yes	0.537193	-0.588156	46.87	1.46694	-1.6824	3.25199	3.34062
P51116	FXR2	Fragile X mental retardation syndrome-related protein 2	0.0206679	0.0199901	0.000677782	137	4.88232	12	2.16807e+07	1.78209e+07	2.12403e+07	1.19854e+09	1.25859e+09	1.18777e+09	Yes	Yes	0.10737	15.866	96.7206	5.90657	-1.6847	3.24968	5.01521
Q9H6S0	YTHDC2	3'-5' RNA helicase YTHDC2	0.0202775	0.0171403	0.00313722	445	2.44984	30	1.15362e+08	8.69412e+07	7.88713e+07	1.10116e+09	1.09864e+09	1.15468e+09	Yes	Yes	0.0848999	7.9409	84.5286	3.57617	-1.69298	3.2414	4.66968
Q96QC0	PPP1R10	Serine/threonine-protein phosphatase 1 regulatory subunit 10 (MHC class I region proline-rich protein CAT53) (PP1-binding protein of 114 kDa) (Phosphatase 1 nuclear targeting subunit) (Protein FB19) (p99)	0.0202274	0.0197502	0.000477207	102	5.37111	19	1.24017e+07	1.88306e+07	1.15296e+07	1.21719e+09	1.22157e+09	1.14514e+09	Yes	Yes	0.139523	17.4041	97.6408	6.38843	-1.69406	3.24032	4.95051
Q9H6T0	ESRP2	Epithelial splicing regulatory protein 2 (RNA-binding motif protein 35B) (RNA-binding protein 35B)	0.0198974	0.0162967	0.00360068	499	2.17824	17	1.47031e+08	1.06691e+08	6.84965e+07	1.16129e+09	9.9658e+08	1.08741e+09	Yes	Yes	0.376841	7.04264	81.9038	3.32941	-1.7012	3.23318	3.73487
P00734	F2	Prothrombin	0.0198813	0.00218236	0.0176989	1726	-3.0197	6	4.83544e+08	4.86639e+08	6.15124e+08	7.12097e+08	6.32217e+08	6.34984e+08	Yes	Yes	1.23515	-9.76216	10.977	0.31801	-1.70156	3.23283	1.82626
O00566	MPHOSPH10	U3 small nucleolar ribonucleoprotein protein MPP10 (M phase phosphoprotein 10)	0.0197608	0.0181452	0.00161551	289	3.48953	15	5.56655e+07	3.77e+07	5.04035e+07	9.49638e+08	1.27917e+09	1.17042e+09	Yes	Yes	0.535812	11.2718	91.8247	4.55237	-1.7042	3.23019	3.4078
O43159	RRP8	Ribosomal RNA-processing protein 8	0.0197566	0.0183801	0.00137644	254	3.73913	13	3.52331e+07	4.72659e+07	4.07905e+07	1.20717e+09	1.0977e+09	1.11408e+09	Yes	Yes	0.172064	12.0778	93.033	4.79217	-1.70429	3.2301	4.4033
O00410	IPO5	Importin-5 (Imp5) (Importin subunit beta-3) (Karyopherin beta-3) (Ran-binding protein 5) (RanBP5)	0.0193207	0.00695689	0.0123638	1620	-0.829605	17	3.95769e+08	2.58492e+08	4.53424e+08	7.82789e+08	7.45564e+08	8.28051e+08	Yes	Yes	1.0006	-2.67167	36.0075	1.08771	-1.71398	3.22041	3.09337
P62701	RPS4X	40S ribosomal protein S4, X isoform (SCR10) (Single copy abundant mRNA protein) (Small ribosomal subunit protein eS4)	0.0191226	0.0145879	0.0045347	577	1.68569	12	1.57154e+08	8.17416e+07	1.66726e+08	9.09753e+08	1.07241e+09	1.04079e+09	Yes	Yes	0.287575	5.42107	76.2861	2.89412	-1.71845	3.21593	3.49808
P50991	CCT4	T-complex protein 1 subunit delta (TCP-1-delta) (CCT-delta) (Stimulator of TAR RNA-binding)	0.0190723	0.00592244	0.0131499	1666	-1.15078	17	4.06993e+08	3.20106e+08	4.44624e+08	8.41704e+08	6.12556e+08	7.93576e+08	Yes	Yes	1.40247	-3.69953	31.0526	0.926577	-1.7196	3.21479	1.95221
Q6P158	DHX57	Putative ATP-dependent RNA helicase DHX57	0.0190479	0.012901	0.0061469	713	1.06956	23	1.98074e+08	1.77038e+08	1.75411e+08	8.91172e+08	9.90606e+08	9.82891e+08	Yes	Yes	0.196802	3.4378	67.7293	2.37784	-1.72015	3.21423	3.67156
Q92499	DDX1	ATP-dependent RNA helicase DDX1	0.0190029	0.0171668	0.00183603	330	3.22496	16	4.92038e+07	4.84398e+07	6.69404e+07	1.06769e+09	1.09818e+09	1.07666e+09	Yes	Yes	0.057248	10.3625	90.3382	4.30012	-1.72118	3.2132	5.40641
Q9H0A0	NAT10	RNA cytidine acetyltransferase	0.0189904	0.00549295	0.0134975	1674	-1.29704	19	3.49439e+08	4.43641e+08	4.11261e+08	6.14857e+08	8.1712e+08	7.68565e+08	Yes	Yes	1.28228	-4.16728	28.9248	0.859112	-1.72147	3.21292	1.99104
Q14978	NOLC1	Nucleolar and coiled-body phosphoprotein 1 (140 kDa nucleolar phosphoprotein) (Nopp140) (Hepatitis C virus NS5A-transactivated protein 13) (HCV NS5A-transactivated protein 13) (Nucleolar 130 kDa protein) (Nucleolar phosphoprotein p130)	0.0189301	0.0139733	0.00495688	613	1.49516	14	9.84068e+07	1.67155e+08	1.76592e+08	8.39648e+08	1.04143e+09	1.07084e+09	Yes	Yes	0.715387	4.80178	73.8149	2.73073	-1.72285	3.21154	3.085
Q5T653	MRPL2	39S ribosomal protein L2, mitochondrial (L2mt) (MRP-L2) (Mitochondrial large ribosomal subunit protein uL2m)	0.0188342	0.0174364	0.00139781	269	3.64087	9	1.10383e+07	5.58453e+07	5.83653e+07	1.10504e+09	1.11081e+09	1.03578e+09	Yes	Yes	0.126705	11.6848	92.5784	4.69757	-1.72505	3.20933	4.62228
Q13895	BYSL	Bystin	0.018744	0.0170736	0.00167032	307	3.35358	13	4.85789e+07	4.11317e+07	5.95075e+07	1.08195e+09	1.17543e+09	9.54086e+08	Yes	Yes	0.357465	10.7557	91.0888	4.42248	-1.72714	3.20725	3.70859
Q9BSH4	TACO1	Translational activator of cytochrome c oxidase 1 (Coiled-coil domain-containing protein 44) (Translational activator of mitochondrially-encoded cytochrome c oxidase I)	0.0184986	0.00279357	0.0157051	1718	-2.49105	7	2.68416e+08	5.51295e+08	5.85399e+08	5.71297e+08	7.00546e+08	6.39752e+08	Yes	Yes	2.57104	-7.97515	15.1015	0.439095	-1.73286	3.20152	1.74986
Q12874	SF3A3	Splicing factor 3A subunit 3 (SF3a60) (Spliceosome-associated protein 61) (SAP 61)	0.0184736	0.0175179	0.000955724	215	4.19609	8	1.74652e+07	2.83284e+07	3.97518e+07	1.16228e+09	1.02814e+09	1.03625e+09	Yes	Yes	0.222547	13.4314	94.8265	5.23492	-1.73345	3.20094	4.22447
P09001	MRPL3	39S ribosomal protein L3, mitochondrial (L3mt) (MRP-L3) (Mitochondrial large ribosomal subunit protein uL3m)	0.0183535	0.0155266	0.00282692	450	2.45744	10	9.84297e+07	6.25813e+07	9.18029e+07	1.06788e+09	1.059e+09	9.10987e+08	Yes	Yes	0.326543	7.85915	84.5974	3.58314	-1.73628	3.1981	3.66563
Q9H8H2	DDX31	Probable ATP-dependent RNA helicase DDX31	0.0181342	0.017095	0.0010392	231	4.04002	14	1.78654e+07	3.73545e+07	3.77053e+07	9.6012e+08	1.14638e+09	1.05194e+09	Yes	Yes	0.361358	12.8993	94.2694	5.08322	-1.7415	3.19288	3.97672
P31040	SDHA	Succinate dehydrogenase [ubiquinone] flavoprotein subunit, mitochondrial	0.0180341	0.0102212	0.00781287	986	0.387646	13	2.16943e+08	2.4439e+08	2.38976e+08	8.66446e+08	8.31896e+08	8.34766e+08	Yes	Yes	0.0291572	1.23678	56.6773	1.8546	-1.74391	3.19048	4.2895
P22102	GART	Trifunctional purine biosynthetic protein adenosine-3 [Includes: Phosphoribosylamine--glycine ligase	0.0179613	0.00595322	0.0120081	1645	-1.01227	13	2.57054e+08	2.46901e+08	5.70229e+08	6.48873e+08	7.07932e+08	7.89378e+08	Yes	Yes	1.67923	-3.22783	33.1447	0.99388	-1.74566	3.18872	2.47458
Q9H307	PNN	Pinin (140 kDa nuclear and cell adhesion-related phosphoprotein) (Desmosome-associated protein) (Domain-rich serine protein) (DRS protein) (DRSP) (Melanoma metastasis clone A protein) (Nuclear protein SDK3) (SR-like protein)	0.0179437	0.00701447	0.0109292	1582	-0.639787	15	3.73913e+08	3.05315e+08	2.9489e+08	6.19408e+08	7.82223e+08	8.41459e+08	Yes	Yes	0.560674	-2.03983	39.0915	1.19132	-1.74609	3.1883	2.21152
Q9BXJ9	NAA15	N-alpha-acetyltransferase 15, NatA auxiliary subunit (Gastric cancer antigen Ga19) (N-terminal acetyltransferase) (NMDA receptor-regulated protein 1) (Protein tubedown-1) (Tbdn100)	0.0175924	0.0149695	0.00262289	443	2.5128	18	7.25879e+07	7.20179e+07	8.78546e+07	9.00831e+08	1.19179e+09	8.29148e+08	Yes	Yes	0.695751	7.98998	85.0908	3.63396	-1.75467	3.17971	3.02379
P15170	GSPT1	Eukaryotic peptide chain release factor GTP-binding subunit ERF3A (Eukaryotic peptide chain release factor subunit 3a) (eRF3a) (G1 to S phase transition protein 1 homolog)	0.017588	0.00638812	0.0111998	1616	-0.810016	12	1.14181e+08	4.16445e+08	4.73278e+08	6.99528e+08	7.34016e+08	7.15979e+08	Yes	Yes	1.52909	-2.57553	36.321	1.09812	-1.75478	3.1796	3.77846
Q9ULX3	NOB1	RNA-binding protein NOB1	0.0174988	0.0158551	0.00164372	327	3.26991	10	3.86545e+07	4.21241e+07	6.62692e+07	9.42294e+08	1.09097e+09	9.57126e+08	Yes	Yes	0.290347	10.3898	90.6067	4.34282	-1.75699	3.17739	3.92439
Q13772	NCOA4	Nuclear receptor coactivator 4 (NCoA-4) (Androgen receptor coactivator 70 kDa protein) (70 kDa AR-activator) (70 kDa androgen receptor coactivator) (Androgen receptor-associated protein of 70 kDa) (Ret-activating protein ELE1)	0.0173786	0.00424029	0.0131383	1694	-1.63154	8	3.34726e+08	4.03054e+08	4.38563e+08	6.0368e+08	6.33603e+08	7.02259e+08	Yes	Yes	1.08718	-5.17917	24.3995	0.718513	-1.75999	3.1744	2.40208
Q8TEQ6	GEMIN5	Gem-associated protein 5 (Gemin5)	0.0172894	0.0133187	0.0039707	570	1.74599	23	1.1877e+08	9.16115e+07	1.45109e+08	9.76442e+08	8.53931e+08	9.14027e+08	Yes	Yes	0.348806	5.53856	77.0339	2.94645	-1.76222	3.17216	3.74603
P78332	RBM6	RNA-binding protein 6 (Lung cancer antigen NY-LU-12) (Protein G16) (RNA-binding motif protein 6) (RNA-binding protein DEF-3)	0.0172546	0.0163027	0.000951892	226	4.09817	19	3.38224e+07	2.39774e+07	2.74584e+07	1.05831e+09	9.9683e+08	9.53261e+08	Yes	Yes	0.205377	12.9965	94.4833	5.13969	-1.76309	3.17129	4.44218
Q9NWH9	SLTM	SAFB-like transcription modulator (Modulator of estrogen-induced transcription)	0.017254	0.0164737	0.000780287	195	4.40002	15	2.37891e+07	2.65861e+07	1.94734e+07	9.82244e+08	9.56322e+08	1.08514e+09	Yes	Yes	0.230988	13.9537	95.4777	5.43379	-1.76311	3.17128	4.28319
P07814	EPRS1	Bifunctional glutamate/proline--tRNA ligase (Bifunctional aminoacyl-tRNA synthetase) (Cell proliferation-inducing gene 32 protein) (Glutamatyl-prolyl-tRNA synthetase) [Includes: Glutamate--tRNA ligase	0.0171187	0.0106954	0.00642331	833	0.735596	22	1.93163e+08	1.86969e+08	1.9557e+08	8.04247e+08	8.39058e+08	8.50281e+08	Yes	Yes	0.134443	2.33026	62.4777	2.11442	-1.76653	3.16786	4.1834
Q5VYS8	TUT7	Terminal uridylyltransferase 7 (TUTase 7)	0.0170549	0.0159126	0.00114224	255	3.80024	20	3.73767e+07	3.06903e+07	3.42703e+07	9.43916e+08	1.02885e+09	9.82742e+08	Yes	Yes	0.146881	12.0324	93.3026	4.85111	-1.76815	3.16623	4.56237
Q9Y3Y2	CHTOP	Chromatin target of PRMT1 protein (Friend of PRMT1 protein) (Small arginine- and glycine-rich protein) (SRAG)	0.0168817	0.0158239	0.00105782	249	3.90294	5	3.62065e+07	3.00915e+07	2.85037e+07	9.4308e+08	9.90312e+08	9.98603e+08	Yes	Yes	0.0985474	12.3403	93.7339	4.95037	-1.77258	3.1618	4.86906
O43251	RBFOX2	RNA binding protein fox-1 homolog 2 (Fox-1 homolog B) (Hexaribonucleotide-binding protein 2) (RNA-binding motif protein 9) (RNA-binding protein 9) (Repressor of tamoxifen transcriptional activity)	0.0167941	0.0157936	0.00100047	242	3.98059	10	2.78783e+07	3.43719e+07	2.70926e+07	9.8448e+08	8.63322e+08	1.07395e+09	Yes	Yes	0.387982	12.5769	94.0427	5.02558	-1.77484	3.15954	3.78037
Q99798	ACO2	Aconitate hydratase, mitochondrial (Aconitase)	0.0164835	0.00928293	0.00720061	1009	0.36646	14	2.2654e+08	1.81389e+08	2.37455e+08	7.68662e+08	7.49168e+08	7.92194e+08	Yes	Yes	0.312824	1.15488	56.3163	1.8393	-1.78295	3.15144	4.09641
P26038	MSN	Moesin (Membrane-organizing extension spike protein)	0.0164491	0.0141651	0.00228405	428	2.63267	15	6.7008e+07	6.31752e+07	7.42846e+07	9.10789e+08	9.78903e+08	8.55077e+08	Yes	Yes	0.235983	8.29431	86.1145	3.74454	-1.78386	3.15053	3.94595
Q99714	HSD17B10	3-hydroxyacyl-CoA dehydrogenase type-2	0.0162869	0.00809229	0.00819456	1280	-0.0181187	8	2.65761e+08	2.18633e+08	2.49393e+08	7.82954e+08	6.85961e+08	7.17444e+08	Yes	Yes	0.491726	-0.0570055	49.686	1.57291	-1.78816	3.14622	3.19858
Q9BZZ5	API5	Apoptosis inhibitor 5 (API-5) (Antiapoptosis clone 11 protein) (AAC-11) (Cell migration-inducing gene 8 protein) (Fibroblast growth factor 2-interacting factor) (FIF) (Protein XAGL)	0.016268	0.0134665	0.00280146	484	2.26513	12	7.51671e+07	7.98504e+07	9.60718e+07	9.01028e+08	8.61405e+08	9.03241e+08	Yes	Yes	0.129524	7.12545	82.7793	3.40789	-1.78867	3.14572	4.67175
Q2NL82	TSR1	Pre-rRNA-processing protein TSR1 homolog	0.0161484	0.00560467	0.0105437	1627	-0.911682	19	3.33894e+08	2.90029e+08	3.21041e+08	6.43481e+08	6.75154e+08	6.31718e+08	Yes	Yes	0.12789	-2.86497	34.7073	1.04483	-1.79187	3.14251	3.42707
Q15427	SF3B4	Splicing factor 3B subunit 4 (Pre-mRNA-splicing factor SF3b 49 kDa subunit) (Spliceosome-associated protein 49) (SAP 49)	0.016006	0.0154989	0.000507082	148	4.9338	6	3.05969e+07	1.09743e+07	3.84454e+06	9.02433e+08	9.22979e+08	9.98958e+08	Yes	Yes	0.152714	15.4856	96.8319	5.95721	-1.79572	3.13867	4.55531
Q7Z478	DHX29	ATP-dependent RNA helicase DHX29	0.0159919	0.0148509	0.00114097	274	3.70222	20	2.66968e+07	2.23847e+07	5.30115e+07	9.52477e+08	9.70431e+08	8.42261e+08	Yes	Yes	0.215429	11.6186	92.8653	4.7566	-1.7961	3.13829	4.04199
A0A1B0GW87	U2AF1L5	Splicing factor U2AF 35 kDa subunit (U2 small nuclear RNA auxiliary factor 1-like 5)	0.015777	0.0133982	0.0023788	453	2.49373	4	6.41865e+07	7.51282e+07	6.84116e+07	6.0155e+08	1.0473e+09	9.72155e+08	Yes	Yes	1.13459	7.81139	84.9224	3.61644	-1.80198	3.13241	2.62253
Q8IZ69	TRMT2A	tRNA (uracil-5-)-methyltransferase homolog A	0.0157127	0.00219743	0.0135153	1719	-2.6207	11	5.51684e+08	3.39605e+08	3.14722e+08	6.34724e+08	4.74795e+08	5.01673e+08	Yes	Yes	2.60631	-8.20446	13.9851	0.406185	-1.80375	3.13064	1.36095
P62266	RPS23	40S ribosomal protein S23 (Small ribosomal subunit protein uS12)	0.0155651	0.014843	0.000722107	207	4.36143	3	2.4043e+07	2.16914e+07	1.89741e+07	9.01635e+08	9.43913e+08	8.8048e+08	Yes	Yes	0.133791	13.6362	95.3607	5.3961	-1.80785	3.12654	4.82689
Q96MU7	YTHDC1	YTH domain-containing protein 1 (Splicing factor YT521) (YT521-B)	0.0155114	0.0146243	0.000887064	239	4.04319	9	3.02125e+07	2.13702e+07	2.78808e+07	8.53981e+08	9.38861e+08	9.08806e+08	Yes	Yes	0.160293	12.6351	94.2812	5.08629	-1.80935	3.12504	4.5075
Q8IWZ3	ANKHD1	Ankyrin repeat and KH domain-containing protein 1 (HIV-1 Vpr-binding ankyrin repeat protein) (Multiple ankyrin repeats single KH domain) (hMASK)	0.0155039	0.0148092	0.000694723	202	4.41391	19	1.32049e+07	3.63137e+07	1.26621e+07	8.36506e+08	9.22244e+08	9.58832e+08	Yes	Yes	0.275481	13.7927	95.519	5.44736	-1.80956	3.12483	4.2382
P38117	ETFB	Electron transfer flavoprotein subunit beta (Beta-ETF)	0.0154648	0.00864238	0.00682246	1019	0.341135	10	1.6763e+08	2.30829e+08	2.08701e+08	5.90454e+08	8.16958e+08	7.5819e+08	Yes	Yes	0.948273	1.06562	55.884	1.8211	-1.81065	3.12373	2.52319
Q15434	RBMS2	RNA-binding motif, single-stranded-interacting protein 2 (Suppressor of CDC2 with RNA-binding motif 3)	0.0154137	0.015227	0.000186775	68	6.34918	8	7.99061e+06	3.06344e+06	5.52703e+06	1.09989e+09	8.00857e+08	8.46272e+08	Yes	Yes	0.618294	19.824	98.7883	7.358	-1.81209	3.12229	3.73512
P35052	GPC1	Glypican-1 [Cleaved into: Secreted glypican-1]	0.0153102	0	0.0153102	1802	-10	12	1.96613e+08	7.89462e+08	6.46949e+08	2.05183e+08	5.33144e+08	3.73693e+08	No	Yes	11.8698	-31.0869		-0.660081	-1.81502	3.11937	0.0560823
Q14966	ZNF638	Zinc finger protein 638 (Cutaneous T-cell lymphoma-associated antigen se33-1) (CTCL-associated antigen se33-1) (Nuclear protein 220) (Zinc finger matrin-like protein)	0.0151867	0.00971544	0.00547122	797	0.828418	21	3.46477e+08	1.21345e+08	2.25311e+07	7.22263e+08	7.6796e+08	7.42308e+08	Yes	Yes	0.853078	2.58122	63.9735	2.18633	-1.81854	3.11585	4.16412
P53621	COPA	Coatomer subunit alpha (Alpha-coat protein) (Alpha-COP) (HEP-COP) (HEPCOP) [Cleaved into: Xenin (Xenopsin-related peptide); Proxenin]	0.0151026	0.00337679	0.0117258	1697	-1.79597	13	3.17762e+08	3.26011e+08	4.05873e+08	5.22432e+08	5.28182e+08	6.07554e+08	Yes	Yes	1.21071	-5.59163	22.359	0.656228	-1.82095	3.11344	2.25098
Q8WTT2	NOC3L	Nucleolar complex protein 3 homolog (NOC3 protein homolog) (Factor for adipocyte differentiation 24) (NOC3-like protein) (Nucleolar complex-associated protein 3-like protein)	0.0150282	0.0136617	0.00136652	331	3.32156	14	3.83106e+07	3.98231e+07	4.39319e+07	7.59993e+08	9.37429e+08	8.74994e+08	Yes	Yes	0.403721	10.3343	90.907	4.39196	-1.82309	3.11129	3.687
Q9H0J9	PARP12	Protein mono-ADP-ribosyltransferase PARP12	0.0149345	0.0129566	0.00197796	416	2.7116	15	4.85721e+07	6.12076e+07	6.74423e+07	8.53992e+08	7.93595e+08	8.52873e+08	Yes	Yes	0.156905	8.42923	86.7558	3.81772	-1.82581	3.10858	4.37749
P30419	NMT1	Glycylpeptide N-tetradecanoyltransferase 1	0.0148833	0.0137769	0.00110643	286	3.63827	17	4.1746e+07	3.51546e+07	2.21544e+07	8.09075e+08	9.17946e+08	8.42427e+08	Yes	Yes	0.236334	11.3044	92.566	4.69507	-1.8273	3.10709	4.18442
Q9NUL7	DDX28	Probable ATP-dependent RNA helicase DDX28	0.0147922	0.00699671	0.00779551	1382	-0.155967	11	3.01278e+08	2.01241e+08	1.96201e+08	6.46965e+08	6.7049e+08	6.35988e+08	Yes	Yes	0.462055	-0.484186	47.2999	1.48288	-1.82997	3.10442	3.94087
Q12931	TRAP1	Heat shock protein 75 kDa, mitochondrial (HSP 75) (TNFR-associated protein 1) (Tumor necrosis factor type 1 receptor-associated protein) (TRAP-1)	0.0147895	0.00910387	0.00568563	866	0.679159	15	1.68137e+08	1.52772e+08	1.88531e+08	7.45174e+08	6.8283e+08	7.14233e+08	Yes	Yes	0.271578	2.10834	61.5563	2.07122	-1.83005	3.10434	3.81165
P26196	DDX6	Probable ATP-dependent RNA helicase DDX6	0.0146919	0.0131397	0.00155223	370	3.08152	10	5.07959e+07	3.85997e+07	4.96321e+07	7.99888e+08	8.82937e+08	8.12326e+08	Yes	Yes	0.170755	9.55722	89.4348	4.16431	-1.83292	3.10146	4.24811
O75390	CS	Citrate synthase, mitochondrial	0.0146755	0.00802877	0.00664673	1063	0.272535	10	1.71247e+08	2.07924e+08	2.11389e+08	5.54831e+08	8.05821e+08	6.80026e+08	Yes	Yes	0.96217	0.845124	54.7087	1.77225	-1.83341	3.10098	2.41884
P46940	IQGAP1	Ras GTPase-activating-like protein IQGAP1 (p195)	0.0145865	0.00747688	0.00710965	1213	0.0726593	16	2.03536e+08	1.9399e+08	2.39788e+08	6.46658e+08	6.68266e+08	6.63048e+08	Yes	Yes	0.211954	0.225123	51.2588	1.63381	-1.83605	3.09834	4.41687
Q96DH6	MSI2	RNA-binding protein Musashi homolog 2 (Musashi-2)	0.0145448	0.0111133	0.00343153	587	1.69536	9	1.0858e+08	1.08528e+08	8.2748e+07	5.26301e+08	9.11564e+08	8.70081e+08	Yes	Yes	1.11407	5.25067	76.4071	2.90249	-1.83729	3.09709	2.42289
Q15061	WDR43	WD repeat-containing protein 43 (U3 small nucleolar RNA-associated protein 5 homolog)	0.0143533	0.0129985	0.00135482	347	3.26216	12	5.67902e+07	3.56271e+07	2.89245e+07	8.60108e+08	8.20552e+08	7.71463e+08	Yes	Yes	0.266534	10.0844	90.5609	4.33546	-1.84305	3.09134	4.26038
P48643	CCT5	T-complex protein 1 subunit epsilon (TCP-1-epsilon) (CCT-epsilon)	0.0140944	0.00265771	0.0114367	1710	-2.10541	9	3.47241e+08	2.94282e+08	3.81978e+08	4.4929e+08	5.17236e+08	5.37023e+08	Yes	Yes	1.09028	-6.49189	18.8565	0.550674	-1.85095	3.08343	2.00791
P20290	BTF3	Transcription factor BTF3 (Nascent polypeptide-associated complex subunit beta) (NAC-beta) (RNA polymerase B transcription factor 3)	0.0140582	0.0130838	0.000974397	278	3.74713	6	4.30365e+07	2.16921e+07	2.24956e+07	8.74879e+08	7.75035e+08	7.83426e+08	Yes	Yes	0.300613	11.5498	93.0689	4.79988	-1.85207	3.08232	4.1693
O75616	ERAL1	GTPase Era, mitochondrial (H-ERA) (hERA) (Conserved ERA-like GTPase) (CEGA) (ERA-W) (ERA-like protein 1)	0.0138867	0.0111594	0.00272731	531	2.03271	10	7.33349e+07	9.29669e+07	7.81319e+07	7.23914e+08	7.56693e+08	7.64772e+08	Yes	Yes	0.153032	6.25462	80.3603	3.19904	-1.8574	3.07698	4.54143
P46783	RPS10	40S ribosomal protein S10 (Small ribosomal subunit protein eS10)	0.0138338	0.0135078	0.000326027	122	5.37266	7	6.72713e+06	1.26558e+07	9.70208e+06	7.05177e+08	8.70651e+08	8.7542e+08	Yes	Yes	0.457506	16.5227	97.6433	6.38997	-1.85906	3.07533	3.88898
Q8WWM7	ATXN2L	Ataxin-2-like protein (Ataxin-2 domain protein) (Ataxin-2-related protein)	0.0137594	0.0132601	0.000499249	177	4.73119	16	1.44987e+07	1.4887e+07	1.53411e+07	7.72169e+08	8.05548e+08	8.44535e+08	Yes	Yes	0.165105	14.5389	96.3716	5.7581	-1.8614	3.07298	4.67756
Q96RP9	GFM1	Elongation factor G, mitochondrial (EF-Gmt) (Elongation factor G 1, mitochondrial) (mEF-G 1) (Elongation factor G1) (hEFG1)	0.0136362	0.00728645	0.00634972	1113	0.198522	13	1.89611e+08	1.72734e+08	1.98949e+08	8.03717e+08	5.38485e+08	5.41396e+08	Yes	Yes	1.05095	0.60928	53.4347	1.7203	-1.86531	3.06908	2.21673
P62633	CNBP	CCHC-type zinc finger nucleic acid binding protein (Cellular nucleic acid-binding protein) (CNBP) (Zinc finger protein 9)	0.0134789	0.012851	0.000627962	221	4.35506	6	1.71129e+07	1.71119e+07	2.20315e+07	7.99758e+08	7.46165e+08	8.14522e+08	Yes	Yes	0.178195	13.3441	95.3412	5.38988	-1.87034	3.06404	4.59295
O95467	GNAS	Neuroendocrine secretory protein 55 (NESP55) [Cleaved into: LHAL tetrapeptide; GPIPIRRH peptide]	0.0134769	0	0.0134769	1801	-10	2	1.20558e+09	1.11078e+09	6.96928e+07	1.41277e+07	7.37516e+06	8.78057e+06	No	Yes	15.5226	-30.5349		-6.3563	-1.87041	3.06398	0.000421045
Q8ND56	LSM14A	Protein LSM14 homolog A (Protein FAM61A) (Protein SCD6 homolog) (Putative alpha-synuclein-binding protein) (AlphaSNBP) (RNA-associated protein 55A) (hRAP55) (hRAP55A)	0.0133856	0.0128648	0.00052073	186	4.62675	6	1.65794e+07	1.63957e+07	1.35819e+07	7.09135e+08	8.48662e+08	7.95603e+08	Yes	Yes	0.329028	14.1626	96.1098	5.65566	-1.87336	3.06102	4.04697
Q9UHB9	SRP68	Signal recognition particle subunit SRP68 (SRP68) (Signal recognition particle 68 kDa protein)	0.0133189	0.0119419	0.00137693	373	3.11651	12	5.50751e+07	3.31681e+07	3.48234e+07	7.72505e+08	8.17412e+08	6.7502e+08	Yes	Yes	0.38447	9.53293	89.6618	4.19737	-1.87553	3.05885	3.72055
Q9H1Z9	TSPAN10	Tetraspanin-10 (Tspan-10) (Oculospanin)	0.0132974	0.0127346	0.000562782	203	4.50003	1	1.85394e+07	1.46409e+07	1.71242e+07	8.4342e+08	6.99381e+08	7.91046e+08	Yes	Yes	0.356174	13.7618	95.7677	5.53157	-1.87623	3.05815	3.9886
Q5TAX3	TUT4	Terminal uridylyltransferase 4 (TUTase 4)	0.0132735	0	0.0132735	1800	-10	5	6.21289e+08	5.35974e+08	6.78898e+08	1.69123e+08	1.76904e+08	1.97673e+08	No	Yes	8.19871	-30.4691		-1.75894	-1.87702	3.05737	0.000313328
Q08945	SSRP1	FACT complex subunit SSRP1 (Chromatin-specific transcription elongation factor 80 kDa subunit) (Facilitates chromatin transcription complex 80 kDa subunit) (FACT 80 kDa subunit) (FACTp80) (Facilitates chromatin transcription complex subunit SSRP1) (Recombination signal sequence recognition protein 1) (Structure-specific recognition protein 1) (hSSRP1) (T160)	0.0131298	0.000170367	0.0129594	1763	-6.24921	11	4.60335e+08	3.53302e+08	3.43956e+08	4.63436e+08	3.48074e+08	3.84996e+08	No	Yes	5.15107	-19.0766	1.29756	0.0374417	-1.88174	3.05264	0.405524
P52756	RBM5	RNA-binding protein 5 (Protein G15) (Putative tumor suppressor LUCA15) (RNA-binding motif protein 5) (Renal carcinoma antigen NY-REN-9)	0.0131283	0.0124411	0.000687212	235	4.17821	10	3.5414e+07	1.5806e+07	1.02996e+07	8.19767e+08	7.52212e+08	7.20332e+08	Yes	Yes	0.302458	12.7544	94.7654	5.21752	-1.88179	3.05259	4.25811
O75821	EIF3G	Eukaryotic translation initiation factor 3 subunit G (eIF3g) (Eukaryotic translation initiation factor 3 RNA-binding subunit) (eIF-3 RNA-binding subunit) (Eukaryotic translation initiation factor 3 subunit 4) (eIF-3-delta) (eIF3 p42) (eIF3 p44)	0.0130946	0.0120508	0.00104374	304	3.5293	5	3.71387e+07	2.64809e+07	2.98592e+07	7.94462e+08	7.47455e+08	7.12389e+08	Yes	Yes	0.222445	10.7696	92.0292	4.59046	-1.88291	3.05148	4.30842
Q13435	SF3B2	Splicing factor 3B subunit 2 (Pre-mRNA-splicing factor SF3b 145 kDa subunit) (SF3b145) (Spliceosome-associated protein 145) (SAP 145)	0.0129564	0.0108062	0.0021502	490	2.32931	9	7.89086e+07	5.25061e+07	6.06338e+07	7.94718e+08	6.39252e+08	6.96987e+08	Yes	Yes	0.492327	7.0971	83.4043	3.46615	-1.88752	3.04687	3.46026
Q9Y2R9	MRPS7	28S ribosomal protein S7, mitochondrial (MRP-S7) (S7mt) (Mitochondrial small ribosomal subunit protein uS7m) (bMRP-27a) (bMRP27a)	0.0129438	0.0104859	0.00245785	523	2.09299	9	6.78263e+07	9.03098e+07	6.09178e+07	5.93414e+08	7.33069e+08	7.75214e+08	Yes	Yes	0.561291	6.37617	81.0113	3.25287	-1.88794	3.04645	3.18701
P09874	PARP1	Poly [ADP-ribose] polymerase 1 (PARP-1)	0.0129132	0.0102169	0.00269625	551	1.92194	14	8.14863e+07	8.7832e+07	7.21774e+07	6.48475e+08	7.1784e+08	7.07453e+08	Yes	Yes	0.223965	5.8531	79.1202	3.10075	-1.88897	3.04542	3.96294
Q86TG7	PEG10	Retrotransposon-derived protein PEG10 (Embryonal carcinoma differentiation-regulated protein) (Mammalian retrotransposon-derived protein 2) (Myelin expression factor 3-like protein 1) (MEF3-like protein 1) (Paternally expressed gene 10 protein) (Retrotransposon gag domain-containing protein 3) (Retrotransposon-derived gag-like polyprotein) (Ty3/Gypsy-like protein)	0.0128527	0.0121346	0.000718112	247	4.07877	12	2.02113e+07	2.60909e+07	1.79623e+07	8.05488e+08	6.96348e+08	7.38315e+08	Yes	Yes	0.256348	12.4132	94.4127	5.12084	-1.89101	3.04338	4.14879
Q06787	FMR1	Synaptic functional regulator FMR1 (Fragile X mental retardation protein 1) (FMRP) (Protein FMR-1)	0.0128399	0.00235744	0.0104825	1711	-2.15269	9	6.19274e+08	1.50288e+07	3.00332e+08	3.71889e+08	4.92244e+08	5.03363e+08	Yes	Yes	3.05388	-6.55052	18.3602	0.53584	-1.89144	3.04295	1.50586
P38919	EIF4A3	Eukaryotic initiation factor 4A-III (eIF-4A-III) (eIF4A-III)	0.0128128	0.0108268	0.00198603	469	2.44665	10	5.60215e+07	5.13702e+07	6.79231e+07	5.3489e+08	8.15649e+08	7.71413e+08	Yes	Yes	0.86612	7.44277	84.4997	3.57325	-1.89236	3.04203	2.84734
Q9UPQ9	TNRC6B	Trinucleotide repeat-containing gene 6B protein	0.0128027	0	0.0128027	1799	-10	10	6.25335e+08	6.17096e+08	5.78272e+08	1.65499e+08	1.5301e+08	1.5625e+08	No	Yes	6.62114	-30.3128		-1.94003	-1.8927	3.04169	6.60335e-05
O60869	EDF1	Endothelial differentiation-related factor 1 (EDF-1) (Multiprotein-bridging factor 1) (MBF1)	0.0127897	0.0121382	0.000651482	233	4.21968	7	2.1072e+07	2.56229e+07	1.15874e+07	7.87988e+08	7.68798e+08	6.78046e+08	Yes	Yes	0.328125	12.8331	94.9062	5.25789	-1.89314	3.04124	4.08899
Q92615	LARP4B	La-related protein 4B (La ribonucleoprotein domain family member 4B) (La ribonucleoprotein domain family member 5) (La-related protein 5)	0.0127803	0.0119254	0.000854871	277	3.80219	11	3.75587e+07	1.89074e+07	2.01411e+07	7.28692e+08	7.67432e+08	7.18711e+08	Yes	Yes	0.119791	11.5622	93.311	4.853	-1.89346	3.04093	4.75415
Q8N983	MRPL43	39S ribosomal protein L43, mitochondrial (L43mt) (MRP-L43) (Mitochondrial large ribosomal subunit protein mL43) (Mitochondrial ribosomal protein bMRP36a)	0.0127553	0.00394148	0.0088138	1658	-1.16103	9	2.65829e+08	2.79222e+08	2.44156e+08	5.18112e+08	5.21961e+08	4.57672e+08	Yes	Yes	0.699357	-3.52961	30.9008	0.921732	-1.89431	3.04007	2.65529
Q96QR8	PURB	Transcriptional activator protein Pur-beta (Purine-rich element-binding protein B)	0.012717	0.0119211	0.000795865	266	3.90485	9	3.50434e+07	2.99846e+07	6.30766e+06	7.40746e+08	7.49945e+08	7.18064e+08	Yes	Yes	0.156954	11.866	93.7417	4.95223	-1.89562	3.03877	5.1495
P62495	ETF1	Eukaryotic peptide chain release factor subunit 1 (Eukaryotic release factor 1) (eRF1) (Protein Cl1) (TB3-1)	0.0127158	0.00942895	0.00328686	629	1.52039	7	9.7178e+07	8.03756e+07	1.16527e+08	6.48642e+08	7.22192e+08	6.14961e+08	Yes	Yes	0.231571	4.62005	74.1514	2.75218	-1.89566	3.03873	3.51332
O76031	CLPX	ATP-dependent Clp protease ATP-binding subunit clpX-like, mitochondrial	0.0126842	0.00678224	0.00590197	1114	0.200564	13	2.02463e+08	1.73956e+08	1.49987e+08	4.90569e+08	6.31432e+08	6.25805e+08	Yes	Yes	0.486238	0.609242	53.4699	1.72172	-1.89674	3.03765	2.62281
Q08170	SRSF4	Serine/arginine-rich splicing factor 4 (Pre-mRNA-splicing factor SRP75) (SRP001LB) (Splicing factor, arginine/serine-rich 4)	0.0126118	0.0121117	0.000500169	194	4.59784	6	1.65329e+07	1.68975e+07	1.13923e+07	7.59606e+08	7.4493e+08	7.11875e+08	Yes	Yes	0.136123	13.9552	96.0341	5.62732	-1.89922	3.03516	4.9156
O75127	PTCD1	Pentatricopeptide repeat-containing protein 1, mitochondrial	0.0125971	0.00899732	0.00359977	666	1.32159	13	1.04867e+08	1.32549e+08	8.52863e+07	6.47862e+08	6.38684e+08	6.49342e+08	Yes	Yes	0.1205	4.01058	71.4238	2.58468	-1.89973	3.03466	5.37915
Q13601	KRR1	KRR1 small subunit processome component homolog (HIV-1 Rev-binding protein 2) (KRR-R motif-containing protein 1) (Rev-interacting protein 1) (Rip-1)	0.0124601	0.0100613	0.00239886	529	2.06839	8	8.86434e+07	7.14852e+07	5.4327e+07	6.0645e+08	7.34465e+08	6.78662e+08	Yes	Yes	0.325763	6.26704	80.7477	3.23088	-1.90448	3.02991	3.51207
Q07020	RPL18	60S ribosomal protein L18 (Large ribosomal subunit protein eL18)	0.0124462	0.0118758	0.000570389	222	4.37994	7	2.00596e+07	1.641e+07	1.45791e+07	7.40851e+08	6.6983e+08	7.69807e+08	Yes	Yes	0.261993	13.2687	95.4172	5.41417	-1.90496	3.02942	4.21404
Q96SI9	STRBP	Spermatid perinuclear RNA-binding protein	0.012442	0.0113548	0.00108713	341	3.38472	15	1.62388e+07	1.12639e+07	6.9485e+07	6.13525e+08	7.72139e+08	7.48126e+08	Yes	Yes	0.541482	10.2532	91.2624	4.45218	-1.90511	3.02927	3.56597
Q15032	R3HDM1	R3H domain-containing protein 1	0.0123906	0.011636	0.000754668	262	3.94661	15	2.2246e+07	2.43415e+07	2.10039e+07	7.47835e+08	6.75094e+08	7.31055e+08	Yes	Yes	0.190479	11.9483	93.9094	4.99265	-1.90691	3.02748	4.3959
Q9NZM5	NOP53	Ribosome biogenesis protein NOP53 (Glioma tumor suppressor candidate region gene 2 protein) (Protein interacting with carboxyl terminus 1) (PICT-1) (p60)	0.0122849	0.0118433	0.000441571	180	4.74529	7	1.4445e+07	6.2705e+06	1.85773e+07	6.20521e+08	7.05656e+08	8.37148e+08	Yes	Yes	0.555839	14.3486	96.4056	5.77193	-1.91063	3.02376	3.62931
P06733	ENO1	Alpha-enolase	0.0122671	0.0044844	0.00778269	1605	-0.795352	10	2.78655e+08	2.17237e+08	2.0179e+08	4.96067e+08	5.0544e+08	5.00234e+08	Yes	Yes	0.450442	-2.40445	36.5564	1.10595	-1.91126	3.02313	4.60321
P82933	MRPS9	28S ribosomal protein S9, mitochondrial (MRP-S9) (S9mt) (Mitochondrial small ribosomal subunit protein uS9m)	0.0122329	0.00869162	0.00354129	674	1.29535	11	9.70332e+07	1.08244e+08	1.08006e+08	4.79425e+08	7.20207e+08	6.80379e+08	Yes	Yes	0.915137	3.91443	71.0511	2.56285	-1.91247	3.02191	2.59425
P49368	CCT3	T-complex protein 1 subunit gamma (TCP-1-gamma) (CCT-gamma) (hTRiC5)	0.0122102	0.00656246	0.00564776	1104	0.216557	10	1.67038e+08	1.45563e+08	1.92648e+08	5.03979e+08	5.93385e+08	5.86613e+08	Yes	Yes	0.470225	0.654243	53.7456	1.73288	-1.91328	3.02111	3.01904
Q5QJE6	DNTTIP2	Deoxynucleotidyltransferase terminal-interacting protein 2 (Estrogen receptor-binding protein) (LPTS-interacting protein 2) (LPTS-RP2) (Terminal deoxynucleotidyltransferase-interacting factor 2) (TdIF2) (TdT-interacting factor 2)	0.0121937	0.0107081	0.00148556	408	2.84962	14	2.97856e+07	5.06987e+07	5.26702e+07	6.73053e+08	7.02469e+08	6.77581e+08	Yes	Yes	0.140489	8.60734	87.8169	3.94638	-1.91387	3.02052	4.92849
P61956	SUMO2	Small ubiquitin-related modifier 2 (SUMO-2) (HSMT3) (SMT3 homolog 2) (SUMO-3) (Sentrin-2) (Ubiquitin-like protein SMT3B) (Smt3B)	0.0121795	0.010984	0.00119552	366	3.19969	3	4.95804e+07	1.94178e+07	3.81691e+07	6.90893e+08	7.03222e+08	6.82438e+08	Yes	Yes	0.059273	9.66312	90.1842	4.27614	-1.91437	3.02001	5.3651
Q7L1Q6	BZW1	eIF5-mimic protein 2 (Basic leucine zipper and W2 domain-containing protein 1) (Protein Orf)	0.0121524	0.00988451	0.00226787	522	2.12383	7	7.22159e+07	6.79381e+07	6.28599e+07	7.11647e+08	6.36797e+08	6.27399e+08	Yes	Yes	0.295023	6.41195	81.3381	3.28051	-1.91534	3.01905	3.81599
Q9NVU7	SDAD1	Protein SDA1 homolog (Nucleolar protein 130) (SDA1 domain-containing protein 1) (hSDA)	0.0121388	0.0109205	0.00121831	372	3.16408	11	1.06764e+07	6.47718e+07	3.37041e+07	6.72696e+08	7.24132e+08	6.70444e+08	Yes	Yes	0.298678	9.55098	89.9635	4.24239	-1.91582	3.01856	4.4373
P62851	RPS25	40S ribosomal protein S25 (Small ribosomal subunit protein eS25)	0.0121297	0.0103152	0.00181441	464	2.5072	6	5.6019e+07	4.75268e+07	5.89866e+07	6.43743e+08	7.0849e+08	6.60017e+08	Yes	Yes	0.163871	7.56733	85.0415	3.62881	-1.91615	3.01823	4.18641
Q8WVV9	HNRNPLL	Heterogeneous nuclear ribonucleoprotein L-like (hnRNPLL) (Stromal RNA-regulating factor)	0.0120922	0.0108814	0.00121076	371	3.16789	14	2.56265e+07	3.8039e+07	4.44021e+07	5.96393e+08	7.4189e+08	7.21717e+08	Yes	Yes	0.492904	9.55717	89.9873	4.246	-1.91749	3.01689	3.5659
Q9Y5A9	YTHDF2	YTH domain-containing family protein 2 (DF2) (CLL-associated antigen KW-14) (High-glucose-regulated protein 8) (Renal carcinoma antigen NY-REN-2)	0.0120717	0.0111326	0.000939126	306	3.56733	7	4.17231e+07	2.9446e+07	1.30027e+07	6.79621e+08	6.86611e+08	7.1399e+08	Yes	Yes	0.0294123	10.7596	92.2204	4.62693	-1.91823	3.01615	4.95924
Q16778	H2BC21	Histone H2B type 2-E (H2B-clustered histone 21) (Histone H2B-GL105) (Histone H2B.q) (H2B/q)	0.0120411	0	0.0120411	1798	-10	6	9.39777e+08	3.58225e+08	4.08948e+08	1.24138e+08	1.60816e+08	1.67002e+08	No	Yes	10.6634	-30.0474		-1.92931	-1.91933	3.01505	0.00104878
Q9H6R4	NOL6	Nucleolar protein 6 (Nucleolar RNA-associated protein) (Nrap)	0.0119794	0.0108283	0.00115114	361	3.23367	14	4.17567e+07	2.99923e+07	3.13452e+07	6.39488e+08	7.12714e+08	6.9255e+08	Yes	Yes	0.174787	9.74247	90.3907	4.30839	-1.92156	3.01282	4.22949
Q9UGP8	SEC63	Translocation protein SEC63 homolog	0.0119334	0.0105433	0.00139007	402	2.92309	13	3.94101e+07	4.01575e+07	4.4811e+07	6.2041e+08	7.25103e+08	6.69693e+08	Yes	Yes	0.297377	8.80186	88.3514	4.01519	-1.92324	3.01115	3.88352
O75340	PDCD6	Programmed cell death protein 6 (Apoptosis-linked gene 2 protein homolog) (ALG-2)	0.0119122	0.0101656	0.00174661	462	2.54106	6	5.82254e+07	2.87982e+07	6.94185e+07	7.00746e+08	6.38804e+08	6.398e+08	Yes	Yes	0.265889	7.64955	85.3376	3.65996	-1.92401	3.01038	4.13848
P24752	ACAT1	Acetyl-CoA acetyltransferase, mitochondrial	0.0118794	0.00786367	0.00401577	765	0.969526	10	1.13371e+08	1.22509e+08	1.23328e+08	5.30736e+08	6.24987e+08	6.14987e+08	Yes	Yes	0.426405	2.91748	66.1956	2.2976	-1.9252	3.00918	3.27376
Q6YN16	HSDL2	Hydroxysteroid dehydrogenase-like protein 2	0.0118282	0.00501758	0.00681058	1528	-0.440786	11	2.34948e+08	1.09011e+08	2.66161e+08	5.24417e+08	4.72814e+08	5.13374e+08	Yes	Yes	1.11492	-1.32558	42.4206	1.30653	-1.92708	3.0073	3.21675
P61313	RPL15	60S ribosomal protein L15 (Large ribosomal subunit protein eL15)	0.0118056	0.0106497	0.00115586	367	3.20377	8	4.51805e+07	2.95434e+07	2.85156e+07	5.96145e+08	7.39038e+08	6.78256e+08	Yes	Yes	0.355643	9.63206	90.2092	4.28001	-1.92791	3.00647	3.65489
Q969S3	ZNF622	Zinc finger protein 622 (Zinc finger-like protein 9)	0.0117888	0.0111553	0.000633449	245	4.13836	8	3.28202e+07	5.78996e+06	1.81442e+07	6.79654e+08	7.17148e+08	6.60103e+08	Yes	Yes	0.126272	12.4393	94.6267	5.17875	-1.92853	3.00585	4.64089
Q8WWY3	PRPF31	U4/U6 small nuclear ribonucleoprotein Prp31 (Pre-mRNA-processing factor 31) (Serologically defined breast cancer antigen NY-BR-99) (U4/U6 snRNP 61 kDa protein) (Protein 61K) (hPrp31)	0.0117725	0.0108847	0.000887773	299	3.61597	8	2.04486e+07	3.91855e+07	1.74382e+07	9.34902e+08	5.31198e+08	5.67574e+08	Yes	Yes	1.10061	10.8669	92.4589	4.67364	-1.92913	3.00525	2.82106
Q9BVS4	RIOK2	Serine/threonine-protein kinase RIO2	0.0117491	0.0106873	0.00106184	351	3.33125	7	2.82135e+07	3.87434e+07	2.82135e+07	6.90026e+08	6.65708e+08	6.55649e+08	Yes	Yes	0.0969738	10.0084	90.9624	4.4012	-1.92999	3.00439	4.90909
P0DMV9	HSPA1B	Heat shock 70 kDa protein 1B (Heat shock 70 kDa protein 2) (HSP70-2) (HSP70.2)	0.0117457	0.00810328	0.00364245	710	1.1536	12	1.32606e+08	1.02943e+08	9.06755e+07	6.19526e+08	6.05572e+08	5.54624e+08	Yes	Yes	0.385462	3.46571	68.9892	2.44609	-1.93012	3.00427	3.70364
Q9P015	MRPL15	39S ribosomal protein L15, mitochondrial (L15mt) (MRP-L15) (Mitochondrial large ribosomal subunit protein uL15m)	0.0116455	0.0101474	0.0014981	429	2.75991	10	6.25978e+07	3.74107e+07	3.41827e+07	6.88413e+08	6.41913e+08	6.23465e+08	Yes	Yes	0.281119	8.28124	87.1359	3.86266	-1.93384	3.00054	4.21975
Q9P2E9	RRBP1	Ribosome-binding protein 1 (180 kDa ribosome receptor homolog) (RRp) (ES/130-related protein) (Ribosome receptor protein)	0.0116323	0.00978708	0.0018452	480	2.4071	13	3.87379e+07	5.98197e+07	6.25076e+07	4.3888e+08	7.5866e+08	7.27e+08	Yes	Yes	1.21503	7.22141	84.1372	3.53706	-1.93434	3.00005	2.59341
Q9H9A6	LRRC40	Leucine-rich repeat-containing protein 40	0.0116193	0.00560665	0.00601261	1336	-0.100852	11	2.02536e+08	1.51489e+08	1.84436e+08	5.53602e+08	4.98152e+08	4.93057e+08	Yes	Yes	0.531293	-0.302513	48.2531	1.51852	-1.93482	2.99956	3.20961
Q9Y5J1	UTP18	U3 small nucleolar RNA-associated protein 18 homolog (WD repeat-containing protein 50)	0.0115859	0.0110878	0.000498054	216	4.47653	10	1.54183e+07	1.01959e+07	1.85638e+07	5.4308e+08	7.60965e+08	7.2906e+08	Yes	Yes	0.660524	13.422	95.7012	5.50857	-1.93607	2.99831	3.41442
P11177	PDHB	Pyruvate dehydrogenase E1 component subunit beta, mitochondrial (PDHE1-B)	0.0115594	0.0070184	0.004541	898	0.628132	8	1.479e+08	1.22182e+08	1.36979e+08	5.62121e+08	5.45183e+08	5.58173e+08	Yes	Yes	0.181345	1.88271	60.7159	2.0325	-1.93706	2.99732	4.66642
Q9NSE4	IARS2	Isoleucine--tRNA ligase, mitochondrial	0.0115558	0.006549	0.00500678	1006	0.387393	12	1.1175e+08	1.80188e+08	1.55821e+08	5.57524e+08	5.82685e+08	4.83922e+08	Yes	Yes	0.535665	1.16109	56.673	1.85442	-1.9372	2.99718	3.02366
E1B2D1	HBA1	Hemoglobin alpha-1 globin chain variant (Fragment)	0.0115399	0	0.0115399	1797	-10	5	6.22628e+08	5.53506e+08	7.45032e+08	4.21569e+07	5.16671e+07	5.40485e+07	No	Yes	8.72078	-29.8633		-3.70779	-1.9378	2.99659	0.000191845
P08670	VIM	Vimentin	0.0114927	0.00580253	0.00569014	1245	0.028218	10	1.92515e+08	1.53904e+08	1.63402e+08	5.14116e+08	5.42649e+08	4.93988e+08	Yes	Yes	0.259693	0.0845076	50.489	1.60384	-1.93958	2.99481	3.52354
O95218	ZRANB2	Zinc finger Ran-binding domain-containing protein 2 (Zinc finger protein 265) (Zinc finger, splicing)	0.011485	0	0.011485	1796	-10	6	4.20971e+08	3.15283e+08	3.48107e+08	3.92245e+08	2.55019e+08	3.27575e+08	No	Yes	9.11683	-29.8427		-0.175749	-1.93987	2.99452	0.105703
P07355	ANXA2	Annexin A2 (Annexin II) (Annexin-2) (Calpactin I heavy chain) (Calpactin-1 heavy chain) (Chromobindin-8) (Lipocortin II) (Placental anticoagulant protein IV) (PAP-IV) (Protein I) (p36)	0.0114347	0.0037184	0.00771635	1642	-1.05324	13	2.78503e+08	1.61914e+08	2.49936e+08	4.29281e+08	4.26411e+08	5.04142e+08	Yes	Yes	1.11136	-3.15193	32.5184	0.973627	-1.94177	2.99261	2.4872
Q9UNX4	WDR3	WD repeat-containing protein 3	0.0114122	0.010465	0.000947184	329	3.46578	9	2.90608e+07	2.96224e+07	2.55111e+07	5.5499e+08	7.67684e+08	6.39272e+08	Yes	Yes	0.601422	10.3688	91.7002	4.52964	-1.94263	2.99175	3.34995
P27144	AK4	Adenylate kinase 4, mitochondrial (AK 4)	0.0114111	0.00781881	0.00359234	724	1.12203	7	9.93673e+07	9.65194e+07	1.25548e+08	5.22765e+08	6.12467e+08	5.8929e+08	Yes	Yes	0.39125	3.35678	68.519	2.42036	-1.94267	2.99171	3.39435
O00267	SUPT5H	Transcription elongation factor SPT5 (hSPT5) (DRB sensitivity-inducing factor 160 kDa subunit) (DSIF p160) (DRB sensitivity-inducing factor large subunit) (DSIF large subunit) (Tat-cotransactivator 1 protein) (Tat-CT1 protein)	0.0113583	0.00922791	0.00213037	526	2.1149	13	8.39092e+07	3.30949e+07	7.33604e+07	6.88799e+08	5.67028e+08	5.90285e+08	Yes	Yes	0.543299	6.32292	81.2439	3.2725	-1.94469	2.9897	3.46687
P19525	EIF2AK2	Interferon-induced, double-stranded RNA-activated protein kinase	0.0113453	0.0107734	0.000571875	238	4.23563	10	1.21166e+07	1.3481e+07	2.54379e+07	5.7333e+08	6.99995e+08	7.09787e+08	Yes	Yes	0.463406	12.6612	94.9594	5.27342	-1.94518	2.9892	3.74979
P62906	RPL10A	60S ribosomal protein L10a (CSA-19) (Large ribosomal subunit protein uL1) (Neural precursor cell expressed developmentally down-regulated protein 6) (NEDD-6)	0.0113283	0.00997193	0.00135638	409	2.87811	7	5.99513e+07	2.71077e+07	3.44152e+07	6.02319e+08	6.74244e+08	6.33068e+08	Yes	Yes	0.125847	8.60137	88.0266	3.97303	-1.94583	2.98855	4.15356
P50990	CCT8	T-complex protein 1 subunit theta (TCP-1-theta) (CCT-theta) (Chaperonin containing T-complex polypeptide 1 subunit 8) (Renal carcinoma antigen NY-REN-15)	0.0112954	0.00373746	0.00755793	1638	-1.01593	13	2.24874e+08	1.98598e+08	2.53548e+08	4.49447e+08	4.22754e+08	4.75983e+08	Yes	Yes	0.736685	-3.03488	33.0884	0.992056	-1.9471	2.98729	2.90829
Q9BYG3	NIFK	MKI67 FHA domain-interacting nucleolar phosphoprotein (Nucleolar phosphoprotein Nopp34) (Nucleolar protein interacting with the FHA domain of pKI-67) (hNIFK)	0.011173	0.00990266	0.0012703	400	2.96265	6	3.10946e+07	2.26182e+07	6.00839e+07	5.95881e+08	6.52288e+08	6.41284e+08	Yes	Yes	0.228274	8.83626	88.6306	4.05234	-1.95183	2.98255	4.31161
O95985	TOP3B	DNA topoisomerase 3-beta-1	0.0111629	0.0101101	0.00105283	362	3.26345	21	3.05149e+07	3.11378e+07	3.26693e+07	6.05808e+08	6.63156e+08	6.38167e+08	Yes	Yes	0.172737	9.73214	90.5685	4.33668	-1.95222	2.98216	4.42016
Q9UHI6	DDX20	Probable ATP-dependent RNA helicase DDX20	0.010905	0.00955649	0.00134852	419	2.82511	8	4.81377e+07	3.58497e+07	3.65927e+07	6.75066e+08	5.68305e+08	5.91258e+08	Yes	Yes	0.38126	8.39625	87.634	3.92347	-1.96237	2.97201	3.73732
Q9ULX6	AKAP8L	A-kinase anchor protein 8-like (AKAP8-like protein) (Helicase A-binding protein 95) (HAP95) (Homologous to AKAP95 protein) (HA95) (Neighbor of A-kinase-anchoring protein 95) (Neighbor of AKAP95)	0.010878	0.010049	0.00082894	310	3.59964	12	3.18163e+07	1.98683e+07	2.2305e+07	6.86925e+08	5.46702e+08	6.42741e+08	Yes	Yes	0.465139	10.6943	92.3796	4.65795	-1.96345	2.97093	3.6569
P55809	OXCT1	Succinyl-CoA:3-ketoacid coenzyme A transferase 1, mitochondrial (SCOT)	0.0108777	0.00402215	0.00685556	1600	-0.769308	6	3.97665e+08	1.70063e+08	4.56817e+07	4.92851e+08	4.28013e+08	4.16039e+08	Yes	Yes	2.15212	-2.28555	36.9761	1.11995	-1.96346	2.97092	2.64552
Q9BYK8	HELZ2	Helicase with zinc finger domain 2 (ATP-dependent helicase PRIC285) (Helicase with zinc finger 2, transcriptional coactivator) (PPAR-alpha-interacting complex protein 285) (PPAR-gamma DNA-binding domain-interacting protein 1) (PDIP1) (PPAR-gamma DBD-interacting protein 1) (Peroxisomal proliferator-activated receptor A-interacting complex 285 kDa protein)	0.0108572	0.0102726	0.00058465	250	4.13508	22	1.83844e+07	1.41045e+07	1.99078e+07	6.10271e+08	6.36935e+08	6.47039e+08	Yes	Yes	0.112307	12.2816	94.6151	5.17556	-1.96428	2.9701	4.9256
Q02413	DSG1	Desmoglein-1 (Cadherin family member 4) (Desmosomal glycoprotein 1) (DG1) (DGI) (Pemphigus foliaceus antigen)	0.0107658	0	0.0107658	1795	-10	14	8.45028e+08	5.17526e+08	4.49696e+08	4.40982e+07	3.29735e+07	4.09293e+07	No	Yes	10.2166	-29.5628		-3.95162	-1.96795	2.96643	0.000219685
P46778	RPL21	60S ribosomal protein L21 (Large ribosomal subunit protein eL21)	0.0106323	0.0101345	0.00049778	232	4.34762	5	1.26013e+07	1.62827e+07	1.55677e+07	5.53058e+08	6.88234e+08	6.20566e+08	Yes	Yes	0.410254	12.8734	95.3182	5.38263	-1.97337	2.96101	3.84406
Q13084	MRPL28	39S ribosomal protein L28, mitochondrial (L28mt) (MRP-L28) (Melanoma antigen p15) (Melanoma-associated antigen recognized by T-lymphocytes) (Mitochondrial large ribosomal subunit protein bL28m)	0.0106049	0.000575769	0.0100291	1740	-4.12256	9	3.18612e+08	2.91659e+08	2.87735e+08	3.63979e+08	3.08956e+08	3.30457e+08	No	Yes	2.11739	-12.2023	5.42928	0.15681	-1.97449	2.95989	1.12589
Q8N3C0	ASCC3	Activating signal cointegrator 1 complex subunit 3	0.0106048	0.00818668	0.00241809	592	1.75941	21	9.14962e+07	4.93017e+07	7.58892e+07	5.40101e+08	5.81549e+08	5.63041e+08	Yes	Yes	0.0325354	5.20766	77.1981	2.95814	-1.9745	2.95989	4.26398
P60228	EIF3E	Eukaryotic translation initiation factor 3 subunit E (eIF3e) (Eukaryotic translation initiation factor 3 subunit 6) (Viral integration site protein INT-6 homolog) (eIF-3 p48)	0.0104965	0.00753538	0.00296113	668	1.34754	13	9.01615e+07	7.6693e+07	9.81531e+07	5.02076e+08	5.30657e+08	5.84226e+08	Yes	Yes	0.364576	3.98255	71.7894	2.60633	-1.97896	2.95543	3.52291
Q9Y3C1	NOP16	Nucleolar protein 16 (HBV pre-S2 trans-regulated protein 3)	0.010453	0	0.010453	1794	-10	8	3.19172e+08	3.32411e+08	3.17924e+08	2.35682e+08	4.1529e+08	2.53684e+08	No	Yes	8.98067	-29.4352		-0.147625	-1.98076	2.95363	0.162139
Q9BXP5	SRRT	Serrate RNA effector molecule homolog (Arsenite-resistance protein 2)	0.0103664	0.00902521	0.00134121	436	2.75042	11	3.88753e+07	4.58552e+07	3.54806e+07	5.68631e+08	5.96594e+08	5.73208e+08	Yes	Yes	0.129843	8.11379	87.062	3.85383	-1.98437	2.95001	4.81122
O14980	XPO1	Exportin-1 (Exp1) (Chromosome region maintenance 1 protein homolog)	0.0103281	0.00484233	0.0054858	1392	-0.179998	10	2.09004e+08	1.20432e+08	1.61849e+08	4.50215e+08	4.25911e+08	4.84367e+08	Yes	Yes	0.698294	-0.530708	46.8849	1.46749	-1.98598	2.94841	3.17461
Q86W50	METTL16	RNA N6-adenosine-methyltransferase METTL16 (Methyltransferase 10 domain-containing protein) (Methyltransferase-like protein 16) (N6-adenosine-methyltransferase METTL16)	0.0103148	0.00993806	0.00037676	197	4.72125	7	2.03036e+07	8.87765e+06	4.4607e+06	6.47419e+08	5.30261e+08	6.3807e+08	Yes	Yes	0.421822	13.9175	96.3474	5.74834	-1.98654	2.94785	3.88613
Q7Z739	YTHDF3	YTH domain-containing family protein 3 (DF3)	0.0102558	0.00943512	0.000820669	328	3.52317	11	3.40578e+07	3.91024e+07	267975	6.37663e+08	5.4646e+08	5.81256e+08	Yes	Yes	0.314035	10.377	91.998	4.58458	-1.98903	2.94535	4.00183
P05388	RPLP0	60S acidic ribosomal protein P0 (60S ribosomal protein L10E) (Large ribosomal subunit protein uL10)	0.0101814	0.00788245	0.002299	590	1.77764	6	6.14512e+07	4.4085e+07	1.00285e+08	5.02815e+08	5.41285e+08	5.75558e+08	Yes	Yes	0.427618	5.23016	77.4197	2.97403	-1.99219	2.94219	3.74616
Q9NYK5	MRPL39	39S ribosomal protein L39, mitochondrial (L39mt) (MRP-L39) (39S ribosomal protein L5, mitochondrial) (L5mt) (MRP-L5) (Mitochondrial large ribosomal subunit protein mL39)	0.0101649	0.00487264	0.00529222	1357	-0.119172	10	1.90361e+08	1.06573e+08	1.7736e+08	4.56209e+08	4.31736e+08	4.60265e+08	Yes	Yes	0.67922	-0.350543	47.9361	1.50662	-1.9929	2.94149	3.73607
Q86U42	PABPN1	Polyadenylate-binding protein 2 (PABP-2) (Poly(A)-binding protein 2) (Nuclear poly(A)-binding protein 1) (Poly(A)-binding protein II) (PABII) (Polyadenylate-binding nuclear protein 1)	0.0100883	0.00974426	0.000343998	184	4.82408	3	9.75709e+06	9.17717e+06	1.16584e+07	7.00401e+08	5.22732e+08	5.55044e+08	Yes	Yes	0.560009	14.1741	96.5901	5.84932	-1.99618	2.9382	3.61621
P35221	CTNNA1	Catenin alpha-1 (Alpha E-catenin) (Cadherin-associated protein) (Renal carcinoma antigen NY-REN-13)	0.0100779	0.00598673	0.00409116	937	0.549257	13	1.61323e+08	9.01599e+07	1.15079e+08	5.02154e+08	4.58739e+08	4.79456e+08	Yes	Yes	0.534762	1.61358	59.4046	1.9733	-1.99663	2.93775	3.73983
Q9H0Z9	RBM38	RNA-binding protein 38 (CLL-associated antigen KW-5) (HSRNASEB) (RNA-binding motif protein 38) (RNA-binding region-containing protein 1) (ssDNA-binding protein SEB4)	0.0100217	0.00608913	0.00393261	900	0.630752	5	1.17816e+08	1.05094e+08	1.29365e+08	5.10854e+08	4.60949e+08	4.72766e+08	Yes	Yes	0.298965	1.85146	60.7593	2.03448	-1.99906	2.93533	3.61934
Q6PJT7	ZC3H14	Zinc finger CCCH domain-containing protein 14 (Mammalian suppressor of tau pathology-2) (MSUT-2) (Renal carcinoma antigen NY-REN-37)	0.00993001	0.00901758	0.000912426	365	3.30496	12	1.69261e+07	3.4289e+07	3.05569e+07	5.61689e+08	5.51483e+08	5.85454e+08	Yes	Yes	0.130348	9.68795	90.8114	4.37616	-2.00305	2.93133	4.76992
P62318	SNRPD3	Small nuclear ribonucleoprotein Sm D3 (Sm-D3) (snRNP core protein D3)	0.00992406	0.00918062	0.000743444	313	3.6263	2	2.71874e+07	2.01946e+07	1.90665e+07	6.35693e+08	5.36675e+08	5.40515e+08	Yes	Yes	0.380725	10.6289	92.5087	4.68356	-2.00331	2.93107	3.83871
P08195	SLC3A2	4F2 cell-surface antigen heavy chain (4F2hc) (4F2 heavy chain antigen) (Lymphocyte activation antigen 4F2 large subunit) (Solute carrier family 3 member 2) (CD antigen CD98)	0.00976047	0.00450904	0.00525143	1420	-0.219891	8	1.67333e+08	1.50831e+08	1.52371e+08	4.44327e+08	4.05638e+08	4.295e+08	Yes	Yes	0.344561	-0.642928	46.1969	1.44215	-2.01053	2.92386	3.45199
P42766	RPL35	60S ribosomal protein L35 (Large ribosomal subunit protein uL29)	0.00975644	0.00940768	0.000348754	198	4.75356	3	4.70022e+06	2.08482e+07	5.44293e+06	4.7916e+08	6.65389e+08	5.73736e+08	Yes	Yes	0.644551	13.8979	96.4254	5.78005	-2.01071	2.92368	3.55209
O75694	NUP155	Nuclear pore complex protein Nup155 (155 kDa nucleoporin) (Nucleoporin Nup155)	0.00975118	0.0050313	0.00471988	1198	0.0921787	18	1.27718e+08	1.2885e+08	1.65308e+08	4.195e+08	4.08943e+08	4.98015e+08	Yes	Yes	0.722095	0.269479	51.5968	1.64706	-2.01094	2.92344	2.83497
O75643	SNRNP200	U5 small nuclear ribonucleoprotein 200 kDa helicase	0.00968556	0.00697	0.00271555	669	1.35991	16	9.96437e+07	6.76829e+07	7.48509e+07	5.77417e+08	4.59634e+08	4.57339e+08	Yes	Yes	0.665417	3.97164	71.9629	2.61669	-2.01388	2.92051	3.04758
Q92552	MRPS27	28S ribosomal protein S27, mitochondrial (MRP-S27) (S27mt) (Mitochondrial ribosomal protein S27) (Mitochondrial small ribosomal subunit protein mS27)	0.0096757	0.00776482	0.00191089	547	2.02271	10	4.50682e+07	6.10332e+07	6.50495e+07	5.15642e+08	4.95687e+08	5.52321e+08	Yes	Yes	0.253503	5.90645	80.2507	3.19013	-2.01432	2.92007	3.99082
Q6PK04	CCDC137	Coiled-coil domain-containing protein 137	0.00965665	0.00685022	0.00280643	687	1.28741	8	2.48229e+08	1.22807e+06	1.24409e+06	4.32517e+08	5.13817e+08	5.3435e+08	Yes	Yes	0.714793	3.75823	70.9378	2.55626	-2.01517	2.91921	3.17376
Q8N163	CCAR2	Cell cycle and apoptosis regulator protein 2 (Cell division cycle and apoptosis regulator protein 2) (DBIRD complex subunit KIAA1967) (Deleted in breast cancer gene 1 protein) (DBC-1) (DBC.1) (NET35) (p30 DBC)	0.00956166	0.00883156	0.000730091	323	3.59652	14	1.49406e+07	2.97406e+07	2.06736e+07	5.71787e+08	5.07338e+08	5.69873e+08	Yes	Yes	0.204529	10.4836	92.3644	4.65495	-2.01947	2.91492	4.12947
A5YKK6	CNOT1	CCR4-NOT transcription complex subunit 1 (CCR4-associated factor 1) (Negative regulator of transcription subunit 1 homolog) (NOT1H) (hNOT1)	0.00953189	0.00721252	0.00231936	618	1.63677	18	4.24263e+07	4.90529e+07	1.16389e+08	5.08725e+08	5.09496e+08	4.82926e+08	Yes	Yes	0.209475	4.76885	75.6673	2.85188	-2.02082	2.91356	4.40168
Q9BY44	EIF2A	Eukaryotic translation initiation factor 2A (eIF-2A) (65 kDa eukaryotic translation initiation factor 2A) [Cleaved into: Eukaryotic translation initiation factor 2A, N-terminally processed]	0.00948138	0.00808752	0.00139386	473	2.53661	10	3.63128e+07	3.69851e+07	5.15714e+07	5.16327e+08	5.53242e+08	5.05522e+08	Yes	Yes	0.149623	7.38473	85.299	3.65587	-2.02313	2.91126	4.23843
Q9NX24	NHP2	H/ACA ribonucleoprotein complex subunit 2 (Nucleolar protein family A member 2) (snoRNP protein NHP2)	0.00935541	0.00903707	0.000318339	192	4.82722	3	1.04854e+07	7.89175e+06	1.01488e+07	5.64898e+08	5.56707e+08	5.27244e+08	Yes	Yes	0.13057	14.0252	96.5973	5.85241	-2.02894	2.90545	4.87345
P55084	HADHB	Trifunctional enzyme subunit beta, mitochondrial (TP-beta) [Includes: 3-ketoacyl-CoA thiolase	0.00932332	0.00660297	0.00272035	691	1.27932	8	7.87071e+07	7.13771e+07	9.37354e+07	4.81074e+08	4.61117e+08	4.85611e+08	Yes	Yes	0.210081	3.71509	70.8221	2.54955	-2.03043	2.90396	4.39177
Q9Y295	DRG1	Developmentally-regulated GTP-binding protein 1 (DRG-1) (Neural precursor cell expressed developmentally down-regulated protein 3) (NEDD-3) (Translation factor GTPase DRG1) (TRAFAC GTPase DRG1)	0.00929863	0.00812942	0.00116922	434	2.79761	10	4.09282e+07	2.38142e+07	3.99726e+07	5.00896e+08	5.07011e+08	5.54573e+08	Yes	Yes	0.244971	8.12091	87.4259	3.8978	-2.03158	2.9028	4.15133
Q8NI36	WDR36	WD repeat-containing protein 36 (T-cell activation WD repeat-containing protein) (TA-WDRP)	0.00925465	0.00342188	0.00583276	1594	-0.76939	5	2.21464e+08	1.29273e+08	1.71734e+08	3.63611e+08	4.05058e+08	3.68168e+08	Yes	Yes	0.438117	-2.2318	36.9747	1.11991	-2.03364	2.90075	3.01689
P07195	LDHB	L-lactate dehydrogenase B chain (LDH-B)	0.00923618	0.0038961	0.00534007	1525	-0.454828	3	1.92202e+08	1.39943e+08	1.45527e+08	4.36013e+08	3.63055e+08	3.79256e+08	Yes	Yes	0.85365	-1.31895	42.1831	1.29819	-2.03451	2.89988	2.72761
Q9P0M9	MRPL27	39S ribosomal protein L27, mitochondrial (L27mt) (MRP-L27) (Mitochondrial large ribosomal subunit protein bL27m)	0.00914164	0	0.00914164	1793	-10	4	5.01081e+08	3.1259e+08	3.47159e+08	1.35193e+08	1.70074e+08	1.72948e+08	No	Yes	8.73933	-28.855		-1.28828	-2.03898	2.89541	0.00170222
P41250	GARS1	Glycine--tRNA ligase	0.00913143	0.00364253	0.0054889	1564	-0.591574	12	1.5857e+08	1.72289e+08	1.61034e+08	3.64933e+08	3.89028e+08	3.91362e+08	Yes	Yes	0.307987	-1.71256	39.8901	1.21862	-2.03946	2.89492	3.45531
Q9HCJ3	RAVER2	Ribonucleoprotein PTB-binding 2 (Protein raver-2)	0.00903622	0.00411973	0.00491649	1447	-0.255081	8	1.59603e+08	2.14948e+08	6.44187e+07	3.92311e+08	3.43741e+08	4.45123e+08	Yes	Yes	0.36735	-0.737278	45.5913	1.42001	-2.04401	2.89037	2.54531
Q8IUH3	RBM45	RNA-binding protein 45 (Developmentally-regulated RNA-binding protein 1) (RB-1) (RNA-binding motif protein 45)	0.00898441	0.00799475	0.000989662	405	3.01405	9	3.39983e+07	3.37275e+07	2.07378e+07	5.62257e+08	4.67002e+08	4.93135e+08	Yes	Yes	0.374247	8.70419	88.9847	4.10069	-2.04651	2.88787	3.72649
Q96D46	NMD3	60S ribosomal export protein NMD3 (hNMD3)	0.00896612	0.00813166	0.000834456	377	3.28464	9	2.08698e+07	2.13482e+07	3.2536e+07	4.91065e+08	5.37897e+08	5.0386e+08	Yes	Yes	0.173683	9.48272	90.6932	4.35683	-2.0474	2.88699	4.39473
Q86UP2	KTN1	Kinectin (CG-1 antigen) (Kinesin receptor)	0.00895991	0.00759836	0.00136155	483	2.48044	18	4.24696e+07	5.11519e+07	2.76954e+07	4.24904e+08	5.63199e+08	4.97043e+08	Yes	Yes	0.564369	7.16026	84.804	3.60423	-2.0477	2.88669	3.27455
Q9Y285	FARSA	Phenylalanine--tRNA ligase alpha subunit	0.00884256	0.00811044	0.00073213	353	3.46961	12	2.82687e+07	1.92913e+07	1.77651e+07	4.40074e+08	5.57965e+08	5.22059e+08	Yes	Yes	0.412389	9.99581	91.7204	4.5333	-2.05342	2.88096	3.59713
Q9Y580	RBM7	RNA-binding protein 7 (RNA-binding motif protein 7)	0.00883565	0.00288058	0.00595507	1636	-1.04776	6	2.91624e+08	1.25909e+08	1.15631e+08	3.78842e+08	3.25351e+08	3.46826e+08	Yes	Yes	1.70188	-3.0182	32.6018	0.976318	-2.05376	2.88062	2.67519
Q15287	RNPS1	RNA-binding protein with serine-rich domain 1 (SR-related protein LDC2)	0.00882923	0.00334799	0.00548125	1583	-0.711211	5	1.8043e+08	1.02002e+08	2.08478e+08	3.55965e+08	3.45454e+08	3.90705e+08	Yes	Yes	1.1146	-2.04851	37.9193	1.15161	-2.05408	2.88031	2.96889
Q9Y262	EIF3L	Eukaryotic translation initiation factor 3 subunit L (eIF3l) (Eukaryotic translation initiation factor 3 subunit 6-interacting protein) (Eukaryotic translation initiation factor 3 subunit E-interacting protein)	0.00871364	0.00625493	0.00245871	680	1.34709	10	8.40639e+07	5.48436e+07	8.12737e+07	4.26739e+08	4.3667e+08	4.78718e+08	Yes	Yes	0.324432	3.87233	71.7832	2.60596	-2.0598	2.87458	3.72394
O95900	TRUB2	Mitochondrial mRNA pseudouridine synthase TRUB2	0.00863369	0.00753895	0.00109474	441	2.78377	10	3.24977e+07	3.08937e+07	3.46811e+07	4.65739e+08	5.09298e+08	4.74865e+08	Yes	Yes	0.169957	7.99104	87.3201	3.88489	-2.0638	2.87058	4.29388
P26639	TARS1	Threonine--tRNA ligase 1, cytoplasmic	0.00860601	0.00669074	0.00191527	594	1.80462	10	5.09447e+07	5.50708e+07	6.55608e+07	4.74933e+08	4.32192e+08	4.6431e+08	Yes	Yes	0.210304	5.17779	77.745	2.99761	-2.0652	2.86919	4.02895
P30101	PDIA3	Protein disulfide-isomerase A3	0.00859491	0.00692414	0.00167077	549	2.05113	10	4.80639e+07	6.45686e+07	3.68537e+07	5.04116e+08	4.57822e+08	4.29596e+08	Yes	Yes	0.373426	5.88392	80.561	3.21546	-2.06576	2.86863	3.6626
Q99832	CCT7	T-complex protein 1 subunit eta (TCP-1-eta) (CCT-eta) (HIV-1 Nef-interacting protein) [Cleaved into: T-complex protein 1 subunit eta, N-terminally processed]	0.00859338	0.00237959	0.00621379	1671	-1.38476	8	1.85754e+08	1.53521e+08	2.16713e+08	3.16713e+08	3.04167e+08	3.6388e+08	Yes	Yes	1.17082	-3.97225	27.691	0.820409	-2.06584	2.86855	2.34733
Q7KZ85	SUPT6H	Transcription elongation factor SPT6 (hSPT6) (Histone chaperone suppressor of Ty6) (Tat-cotransactivator 2 protein) (Tat-CT2 protein)	0.00850086	0.00718133	0.00131953	502	2.44422	14	5.69551e+07	3.07685e+07	2.90785e+07	5.82631e+08	4.11444e+08	4.13281e+08	Yes	Yes	0.867706	6.99989	84.4777	3.57103	-2.07054	2.86385	2.96658
Q9NUL3	STAU2	Double-stranded RNA-binding protein Staufen homolog 2	0.00849857	0.00763243	0.000866134	392	3.13948	8	2.53306e+07	3.36167e+07	1.86735e+07	4.67491e+08	4.98555e+08	4.80081e+08	Yes	Yes	0.163917	8.99063	89.8085	4.2191	-2.07065	2.86373	4.69109
Q01130	SRSF2	Serine/arginine-rich splicing factor 2 (Protein PR264) (Splicing component, 35 kDa) (Splicing factor SC35) (SC-35) (Splicing factor, arginine/serine-rich 2)	0.00847617	0.00832953	0.000146646	117	5.82783	4	278341	5.25216e+06	7.44034e+06	3.9793e+08	5.13447e+08	5.95384e+08	Yes	Yes	0.762149	16.6826	98.2699	6.84047	-2.0718	2.86258	3.51192
P04181	OAT	Ornithine aminotransferase, mitochondrial	0.00847585	0.00536813	0.00310772	843	0.788563	6	7.72345e+07	1.04767e+08	9.65162e+07	4.29345e+08	4.07666e+08	4.04147e+08	Yes	Yes	0.0651624	2.25732	63.3344	2.15533	-2.07182	2.86257	4.09771
Q9Y490	TLN1	Talin-1	0.00844337	0.00375949	0.00468388	1475	-0.31717	13	1.51928e+08	1.19379e+08	1.47689e+08	3.25913e+08	3.84648e+08	3.84295e+08	Yes	Yes	0.400628	-0.907391	44.5259	1.38144	-2.07348	2.8609	2.78351
Q9BY77	POLDIP3	Polymerase delta-interacting protein 3 (46 kDa DNA polymerase delta interaction protein) (p46) (S6K1 Aly/REF-like target) (SKAR)	0.00842017	0.00797903	0.00044114	264	4.1769	6	1.39151e+07	1.50921e+07	1.05067e+07	4.75153e+08	5.19046e+08	4.75978e+08	Yes	Yes	0.197715	11.9447	94.7609	5.21625	-2.07468	2.85971	4.48765
Q7Z2T5	TRMT1L	TRMT1-like protein	0.00839699	0.00224922	0.00614777	1673	-1.45064	9	2.26997e+08	1.38309e+08	1.83187e+08	2.70566e+08	3.20666e+08	3.6581e+08	Yes	Yes	0.949444	-4.14666	26.786	0.792205	-2.07588	2.85851	1.91446
Q9Y3A5	SBDS	Ribosome maturation protein SBDS (Shwachman-Bodian-Diamond syndrome protein)	0.00836687	0.00786524	0.00050163	285	3.97079	6	1.02654e+07	1.84594e+07	1.60985e+07	4.36777e+08	5.34058e+08	4.84477e+08	Yes	Yes	0.400778	11.3444	94.0046	5.01608	-2.07744	2.85695	3.85589
Q9Y3T9	NOC2L	Nucleolar complex protein 2 homolog (Protein NOC2 homolog) (NOC2-like protein) (Novel INHAT repressor)	0.00831626	0.00690702	0.00140924	518	2.29315	8	3.84068e+07	4.54256e+07	4.23725e+07	4.26553e+08	4.7826e+08	4.60043e+08	Yes	Yes	0.256628	6.54536	83.0544	3.43329	-2.08007	2.85431	4.00175
P00558	PGK1	Phosphoglycerate kinase 1	0.00829569	0.00213572	0.00615997	1679	-1.5282	7	2.02784e+08	1.64798e+08	1.84164e+08	3.08141e+08	2.93862e+08	3.33622e+08	Yes	Yes	0.763092	-4.36033	25.7449	0.759938	-2.08115	2.85324	2.61059
P78371	CCT2	T-complex protein 1 subunit beta (TCP-1-beta) (CCT-beta)	0.00815182	0.00281181	0.00534001	1618	-0.925345	9	1.34331e+08	1.49968e+08	1.89783e+08	2.53778e+08	3.64579e+08	3.69137e+08	Yes	Yes	1.46541	-2.6332	34.493	1.03781	-2.08875	2.84564	1.85444
P49591	SARS1	Serine--tRNA ligase, cytoplasmic	0.00797728	0.00572592	0.00225135	684	1.34672	7	6.99469e+07	6.48675e+07	6.69157e+07	4.17967e+08	4.20289e+08	3.90296e+08	Yes	Yes	0.176637	3.81961	71.7779	2.60565	-2.09815	2.83624	4.06112
Q5JSZ5	PRRC2B	Protein PRRC2B (HLA-B-associated transcript 2-like 1) (Proline-rich coiled-coil protein 2B)	0.00795109	0.00741987	0.000531221	302	3.80401	11	8.27787e+06	1.64825e+07	2.28031e+07	4.88633e+08	4.57693e+08	4.31698e+08	Yes	Yes	0.170618	10.7837	93.3189	4.85475	-2.09957	2.83481	4.24777
P48735	IDH2	Isocitrate dehydrogenase [NADP], mitochondrial (IDH)	0.00786182	0.00566496	0.00219686	681	1.36662	8	5.98759e+07	6.77199e+07	6.92681e+07	3.8724e+08	4.15577e+08	4.099e+08	Yes	Yes	0.20797	3.86742	72.0566	2.6223	-2.10448	2.82991	4.15058
Q6Y7W6	GIGYF2	GRB10-interacting GYF protein 2 (PERQ amino acid-rich with GYF domain-containing protein 2) (Trinucleotide repeat-containing gene 15 protein)	0.00783463	0.00691787	0.000916755	431	2.91572	16	3.64589e+07	2.00888e+07	2.55592e+07	4.67674e+08	4.20126e+08	4.348e+08	Yes	Yes	0.277247	8.24683	88.2987	4.00828	-2.10598	2.8284	4.18901
Q86UE4	MTDH	Protein LYRIC (3D3/LYRIC) (Astrocyte elevated gene-1 protein) (AEG-1) (Lysine-rich CEACAM1 co-isolated protein) (Metadherin) (Metastasis adhesion protein)	0.00781288	0.00765251	0.000160365	141	5.5765	8	7.54003e+06	4.62602e+06	2.19841e+06	4.83777e+08	4.37995e+08	4.6467e+08	Yes	Yes	0.1906	15.7659	97.9474	6.59154	-2.10719	2.8272	4.6998
Q5D862	FLG2	Filaggrin-2 (FLG-2) (Intermediate filament-associated and psoriasis-susceptibility protein) (Ifapsoriasin)	0.0078123	0	0.0078123	1792	-10	12	6.94293e+08	3.37231e+08	3.63075e+08	2.1175e+06	1.82443e+06	2.16199e+06	No	Yes	10.7094	-28.1749		-7.83995	-2.10722	2.82716	2.10125e-05
Q9BYD3	MRPL4	39S ribosomal protein L4, mitochondrial (L4mt) (MRP-L4) (Mitochondrial large ribosomal subunit protein uL4m)	0.00778989	0.00632195	0.00146794	546	2.10658	7	8.04172e+07	4.19141e+07	9.25078e+06	4.19478e+08	4.30741e+08	4.14884e+08	Yes	Yes	0.360662	5.95301	81.1558	3.26504	-2.10847	2.82592	4.91741
P43897	TSFM	Elongation factor Ts, mitochondrial (EF-Ts) (EF-TsMt)	0.00772247	0.00443717	0.0032853	990	0.433612	6	6.66396e+07	1.10463e+08	1.1669e+08	3.3286e+08	4.02545e+08	3.554e+08	Yes	Yes	0.720042	1.22372	57.4579	1.888	-2.11224	2.82214	3.04341
Q969X6	UTP4	U3 small nucleolar RNA-associated protein 4 homolog (Cirhin) (UTP4 small subunit processome component)	0.00771838	0.00672703	0.000991348	455	2.76251	9	3.04038e+07	2.85236e+07	2.99008e+07	4.121e+08	4.40973e+08	4.41962e+08	Yes	Yes	0.145891	7.79555	87.156	3.86508	-2.11247	2.82191	4.43528
Q6PI48	DARS2	Aspartate--tRNA ligase, mitochondrial	0.00763616	0.00470345	0.0029327	893	0.681489	9	7.89801e+07	8.53195e+07	9.859e+07	3.68657e+08	3.74861e+08	3.62714e+08	Yes	Yes	0.0959093	1.91993	61.5945	2.07299	-2.11713	2.81726	4.65957
P09012	SNRPA	U1 small nuclear ribonucleoprotein A (U1 snRNP A) (U1-A) (U1A)	0.00759312	0.00744668	0.000146435	135	5.66826	6	4.02667e+06	5.19199e+06	3.85393e+06	5.07977e+08	4.11129e+08	4.29227e+08	Yes	Yes	0.400138	15.9551	98.0715	6.68238	-2.11958	2.81481	4.01302
Q9NVV4	MTPAP	Poly(A) RNA polymerase, mitochondrial (PAP)	0.00758135	0.00601871	0.00156264	572	1.94547	7	5.40235e+07	3.95553e+07	4.61982e+07	4.17676e+08	3.67833e+08	4.34008e+08	Yes	Yes	0.396447	5.4748	79.3884	3.12155	-2.12025	2.81413	3.57394
P68371	TUBB4B	Tubulin beta-4B chain (Tubulin beta-2 chain) (Tubulin beta-2C chain)	0.00756633	0.00342448	0.00414185	1454	-0.274394	3	1.29706e+08	9.82765e+07	1.42974e+08	3.29048e+08	3.07861e+08	3.48736e+08	Yes	Yes	0.678194	-0.771943	45.2594	1.40795	-2.12111	2.81327	3.16777
Q15031	LARS2	Leucine--tRNA ligase, mitochondrial	0.00755952	0.00408106	0.00347846	1108	0.230497	9	7.90254e+07	1.01888e+08	1.30902e+08	3.43526e+08	3.46241e+08	3.53799e+08	Yes	Yes	0.427889	0.64836	53.9857	1.74264	-2.12151	2.81288	4.57535
Q8WUA2	PPIL4	Peptidyl-prolyl cis-trans isomerase-like 4 (PPIase)	0.00740715	0.00400322	0.00340393	1103	0.23396	6	2.734e+07	2.59235e+08	1.78781e+07	3.10692e+08	3.37796e+08	3.75122e+08	Yes	Yes	1.58283	0.656033	54.0454	1.74507	-2.13035	2.80404	2.9946
Q14137	BOP1	Ribosome biogenesis protein BOP1 (Block of proliferation 1 protein)	0.00739498	0.00689641	0.000498573	315	3.78997	8	1.14534e+07	1.52823e+07	1.78628e+07	3.94358e+08	4.22524e+08	4.64399e+08	Yes	Yes	0.329861	10.6245	93.258	4.8412	-2.13106	2.80332	4.00143
P11388	TOP2A	DNA topoisomerase 2-alpha	0.00738874	0.00428552	0.00310321	976	0.465708	10	1.17151e+08	8.40718e+07	7.67431e+07	3.69263e+08	3.47213e+08	3.30318e+08	Yes	Yes	0.522303	1.30536	58.0007	1.9115	-2.13143	2.80296	3.52923
P58107	EPPK1	Epiplakin (450 kDa epidermal antigen)	0.00738708	0.00233492	0.00505215	1640	-1.11352	12	1.43264e+08	1.26488e+08	1.82565e+08	2.93513e+08	2.67086e+08	3.11546e+08	Yes	Yes	1.0241	-3.12105	31.6082	0.944354	-2.13153	2.80286	2.63297
Q99590	SCAF11	Protein SCAF11 (CTD-associated SR protein 11) (Renal carcinoma antigen NY-REN-40) (SC35-interacting protein 1) (SR-related and CTD-associated factor 11) (SRSF2-interacting protein) (Serine/arginine-rich splicing factor 2-interacting protein) (Splicing factor, arginine/serine-rich 2-interacting protein) (Splicing regulatory protein 129) (SRrp129)	0.00735924	0.0070013	0.000357938	256	4.28984	10	3.86167e+06	1.63308e+07	1.18675e+07	4.30805e+08	4.50506e+08	4.06101e+08	Yes	Yes	0.210355	12.0168	95.1362	5.32626	-2.13317	2.80122	4.47985
O43148	RNMT	mRNA cap guanine-N7 methyltransferase	0.00734535	0.00677447	0.000570877	354	3.56886	5	1.69137e+07	1.90905e+07	1.51698e+07	4.23482e+08	4.27294e+08	4.15031e+08	Yes	Yes	0.0724232	9.99421	92.228	4.6284	-2.13399	2.8004	5.44347
Q01082	SPTBN1	Spectrin beta chain, non-erythrocytic 1 (Beta-II spectrin) (Fodrin beta chain) (Spectrin, non-erythroid beta chain 1)	0.00731444	0.00537729	0.00193715	657	1.47295	8	7.29673e+07	5.63308e+07	4.27596e+07	3.14844e+08	4.50358e+08	3.74179e+08	Yes	Yes	0.638941	4.12214	73.5161	2.71188	-2.13582	2.79857	2.8225
Q9P2E3	ZNFX1	NFX1-type zinc finger-containing protein 1	0.00731331	0.00576092	0.00155238	583	1.89181	13	5.39145e+07	3.75101e+07	4.75173e+07	4.20609e+08	3.63036e+08	3.88649e+08	Yes	Yes	0.375452	5.29424	78.7731	3.07417	-2.13589	2.7985	3.70095
Q15645	TRIP13	Pachytene checkpoint protein 2 homolog (Human papillomavirus type 16 E1 protein-binding protein) (16E1-BP) (HPV16 E1 protein-binding protein) (Thyroid hormone receptor interactor 13) (Thyroid receptor-interacting protein 13) (TR-interacting protein 13) (TRIP-13)	0.00726217	0.00256518	0.00469698	1608	-0.872673	6	1.32698e+08	1.19976e+08	1.67365e+08	2.7061e+08	2.82077e+08	3.29341e+08	Yes	Yes	0.995373	-2.43951	35.3226	1.06507	-2.13893	2.79545	2.48875
P62913	RPL11	60S ribosomal protein L11 (CLL-associated antigen KW-12) (Large ribosomal subunit protein uL5)	0.00723444	0.00293296	0.00430148	1550	-0.552477	5	1.61832e+08	1.0248e+08	1.12919e+08	3.91385e+08	2.11917e+08	3.16564e+08	Yes	Yes	1.81313	-1.5435	40.5416	1.24105	-2.1406	2.79379	1.68766
Q9UNQ2	DIMT1	Probable dimethyladenosine transferase	0.00710024	0.00693509	0.00016515	162	5.39206	8	1.27923e+07	1.11632e+06	871375	4.21967e+08	3.88174e+08	4.48113e+08	Yes	Yes	0.273805	15.0204	97.674	6.40914	-2.14873	2.78566	4.35746
Q9UKV8	AGO2	Protein argonaute-2 (Argonaute2) (hAgo2)	0.00709024	0.00605993	0.00103031	485	2.55623	12	3.70029e+07	1.26657e+07	4.2609e+07	4.13383e+08	3.9517e+08	3.7041e+08	Yes	Yes	0.223948	7.11921	85.4687	3.67394	-2.14934	2.78505	4.10668
P12236	SLC25A6	ADP/ATP translocase 3 (ADP,ATP carrier protein 3) (ADP,ATP carrier protein, isoform T2) (ANT 2) (Adenine nucleotide translocator 3) (ANT 3) (Solute carrier family 25 member 6) [Cleaved into: ADP/ATP translocase 3, N-terminally processed]	0.00707574	0.00302753	0.0040482	1505	-0.41914	5	1.55767e+08	1.05279e+08	1.01561e+08	3.22898e+08	2.9181e+08	2.91326e+08	Yes	Yes	0.800802	-1.16695	42.7875	1.31947	-2.15023	2.78416	3.16077
Q9Y3F4	STRAP	Serine-threonine kinase receptor-associated protein (MAP activator with WD repeats) (UNR-interacting protein) (WD-40 repeat protein PT-WD)	0.00705855	0.00565121	0.00140734	569	2.00559	7	4.93586e+07	3.451e+07	4.14891e+07	4.457e+08	3.44674e+08	3.49828e+08	Yes	Yes	0.627031	5.58176	80.0619	3.1749	-2.15128	2.7831	3.14558
P49750	YLPM1	YLP motif-containing protein 1 (Nuclear protein ZAP3) (ZAP113)	0.00704322	0.00491701	0.00212621	722	1.2095	14	3.1766e+07	7.44987e+07	8.39378e+07	3.23929e+08	3.64597e+08	3.84083e+08	Yes	Yes	0.690312	3.36502	69.812	2.49189	-2.15223	2.78216	3.37154
Q16777	H2AC20	Histone H2A type 2-C (H2A-clustered histone 20) (Histone H2A-GL101) (Histone H2A/q)	0.00701553	0	0.00701553	1791	-10	2	3.85345e+08	2.20666e+08	2.08754e+08	1.26893e+08	1.74229e+08	1.41958e+08	No	Yes	9.27469	-27.7093		-0.8914	-2.15394	2.78045	0.00476589
Q8NHQ9	DDX55	ATP-dependent RNA helicase DDX55	0.00701536	0.00566824	0.00134712	557	2.07302	8	5.11707e+07	2.02495e+07	4.92508e+07	3.74407e+08	4.00397e+08	3.62342e+08	Yes	Yes	0.0748094	5.76391	80.7976	3.23501	-2.15395	2.78044	4.06606
Q13206	DDX10	Probable ATP-dependent RNA helicase DDX10	0.0069642	0.00452462	0.00243959	810	0.891159	9	1.00229e+08	4.81295e+07	7.00572e+07	3.18367e+08	3.65201e+08	3.4666e+08	Yes	Yes	0.0352254	2.47498	64.9696	2.23552	-2.15713	2.77726	3.47777
O75822	EIF3J	Eukaryotic translation initiation factor 3 subunit J (eIF3j) (Eukaryotic translation initiation factor 3 subunit 1) (eIF-3-alpha) (eIF3 p35)	0.00695735	0.00612404	0.000833308	442	2.87756	5	5.86736e+06	2.86894e+07	4.00433e+07	4.19816e+08	3.84367e+08	3.68632e+08	Yes	Yes	0.085741	7.9905	88.0226	3.97252	-2.15756	2.77683	4.01405
Q16762	TST	Thiosulfate sulfurtransferase	0.00692208	0.00253434	0.00438773	1592	-0.791863	6	1.36321e+08	1.32228e+08	1.23909e+08	2.69056e+08	3.15859e+08	2.63717e+08	Yes	Yes	0.634677	-2.19712	36.6125	1.10782	-2.15976	2.77462	2.56204
P56182	RRP1	Ribosomal RNA processing protein 1 homolog A (Novel nuclear protein 1) (NNP-1) (Nucleolar protein Nop52) (RRP1-like protein)	0.00689377	0.00566048	0.00123329	539	2.19841	6	4.96499e+07	2.6777e+07	3.27907e+07	2.93071e+08	4.06399e+08	4.27328e+08	Yes	Yes	0.654674	6.09583	82.11	3.34759	-2.16154	2.77284	2.88834
Q16630	CPSF6	Cleavage and polyadenylation specificity factor subunit 6 (Cleavage and polyadenylation specificity factor 68 kDa subunit) (CPSF 68 kDa subunit) (Cleavage factor Im complex 68 kDa subunit) (CFIm68) (Pre-mRNA cleavage factor Im 68 kDa subunit) (Protein HPBRII-4/7)	0.00686148	0.00613669	0.000724786	411	3.08183	6	3.28841e+07	1.5845e+07	1.61564e+07	4.17682e+08	3.68303e+08	3.79356e+08	Yes	Yes	0.336177	8.53916	89.4369	4.16461	-2.16358	2.7708	4.0628
Q9Y4P3	TBL2	Transducin beta-like protein 2 (WS beta-transducin repeats protein) (WS-betaTRP) (Williams-Beuren syndrome chromosomal region 13 protein)	0.00685683	0.00636246	0.000494373	342	3.68591	11	1.24629e+07	1.18369e+07	1.99747e+07	3.7467e+08	4.18751e+08	3.91698e+08	Yes	Yes	0.205136	10.2119	92.7901	4.7409	-2.16388	2.77051	4.31538
P62891	RPL39	60S ribosomal protein L39 (Large ribosomal subunit protein eL39)	0.00678095	0.00678095	0		10	1				3.77508e+08	4.80547e+08	3.57732e+08	Yes	Yes	0.563441		99.8049	10	-2.16871	2.76568	10
O75152	ZC3H11A	Zinc finger CCCH domain-containing protein 11A	0.00675593	0.00624158	0.000514356	357	3.60107	13	2.39244e+07	1.28108e+07	9.26861e+06	3.51612e+08	4.00309e+08	4.13377e+08	Yes	Yes	0.241589	9.95361	92.3866	4.65932	-2.17031	2.76407	3.93084
Q9BYJ9	YTHDF1	YTH domain-containing family protein 1 (DF1) (Dermatomyositis associated with cancer putative autoantigen 1) (DACA-1)	0.0066856	0.0055478	0.00113779	527	2.28568	4	9.07836e+06	8.34899e+07	9.42351e+06	3.65322e+08	3.71611e+08	3.59766e+08	Yes	Yes	0.491573	6.30739	82.9814	3.42652	-2.17486	2.75953	5.11026
Q5JTZ9	AARS2	Alanine--tRNA ligase, mitochondrial	0.00667366	0.00336604	0.00330762	1250	0.0252562	10	1.08727e+08	1.0316e+08	8.4129e+07	2.75824e+08	2.9954e+08	3.2517e+08	Yes	Yes	0.221352	0.0696755	50.4376	1.60185	-2.17564	2.75875	3.03951
Q9BXR0	QTRT1	Queuine tRNA-ribosyltransferase catalytic subunit 1	0.00665643	0	0.00665643	1790	-10	7	3.81784e+08	1.84921e+08	1.97278e+08	2.01748e+08	1.12412e+08	1.15318e+08	No	Yes	10.5922	-27.4819		-0.886254	-2.17676	2.75763	0.018739
Q9H9Y2	RPF1	Ribosome production factor 1 (Brix domain-containing protein 5) (Ribosome biogenesis protein RPF1)	0.00664452	0.00585224	0.000792281	444	2.88491	6	2.25536e+07	2.43578e+07	2.39367e+07	3.60271e+08	4.11945e+08	3.48263e+08	Yes	Yes	0.340312	7.95325	88.0762	3.9794	-2.17754	2.75685	3.76282
P50750	CDK9	Cyclin-dependent kinase 9	0.00663219	0.0064356	0.000196597	201	5.03276	8	7.79157e+06	3.01767e+06	6.64344e+06	3.15711e+08	4.31579e+08	4.24373e+08	Yes	Yes	0.617045	13.8705	97.0357	6.05463	-2.17834	2.75604	3.53415
P14625	HSP90B1	Endoplasmin (94 kDa glucose-regulated protein) (GRP-94) (Heat shock protein 90 kDa beta member 1) (Tumor rejection antigen 1) (gp96 homolog)	0.00662854	0.00332756	0.00330098	1258	0.0115714	8	1.04717e+08	1.0659e+08	8.45049e+07	3.10868e+08	2.89533e+08	2.92248e+08	Yes	Yes	0.331104	0.0318886	50.2005	1.59269	-2.17858	2.7558	3.6903
Q96I51	RCC1L	RCC1-like G exchanging factor-like protein (RCC1-like) (Williams-Beuren syndrome chromosomal region 16 protein)	0.00660366	0.00535858	0.00124508	554	2.10562	7	3.69035e+07	4.37137e+07	3.09623e+07	3.63265e+08	3.6543e+08	3.43726e+08	Yes	Yes	0.199417	5.79923	81.1457	3.26418	-2.18022	2.75417	4.43043
P50579	METAP2	Methionine aminopeptidase 2 (MAP 2) (MetAP 2)	0.00656824	0.00565318	0.000915058	479	2.62713	8	3.89662e+07	2.19549e+07	2.09755e+07	3.96482e+08	3.48904e+08	3.50367e+08	Yes	Yes	0.377722	7.22942	86.0684	3.7394	-2.18255	2.75183	3.88338
O75400	PRPF40A	Pre-mRNA-processing factor 40 homolog A (Fas ligand-associated factor 1) (Formin-binding protein 11) (Formin-binding protein 3) (Huntingtin yeast partner A) (Huntingtin-interacting protein 10) (HIP-10) (Huntingtin-interacting protein A) (Renal carcinoma antigen NY-REN-6)	0.00653259	0.00470629	0.00182629	688	1.36568	8	4.54613e+07	5.21068e+07	6.61119e+07	3.24934e+08	3.44609e+08	3.38034e+08	Yes	Yes	0.223646	3.75488	72.0434	2.62151	-2.18491	2.74947	4.34358
Q9Y2R4	DDX52	Probable ATP-dependent RNA helicase DDX52	0.00649361	0.00490458	0.00158904	642	1.62598	8	3.37033e+07	5.39188e+07	5.47048e+07	3.19446e+08	3.48762e+08	3.53734e+08	Yes	Yes	0.369224	4.46635	75.5293	2.84258	-2.18751	2.74687	3.88299
P54136	RARS1	Arginine--tRNA ligase, cytoplasmic	0.00645562	0.00443105	0.00202456	753	1.13004	7	6.76568e+07	5.134e+07	6.23961e+07	3.32947e+08	3.08593e+08	3.34524e+08	Yes	Yes	0.300026	3.10119	68.6387	2.42688	-2.19006	2.74432	3.91821
P51553	IDH3G	Isocitrate dehydrogenase [NAD] subunit gamma, mitochondrial (Isocitric dehydrogenase subunit gamma) (NAD(+)-specific ICDH subunit gamma)	0.00643073	0.00312171	0.00330902	1324	-0.0840656	4	8.14419e+07	1.07022e+08	1.06629e+08	2.3949e+08	3.11616e+08	3.06796e+08	Yes	Yes	0.947985	-0.230562	48.5437	1.52947	-2.19174	2.74265	2.49432
Q9BW92	TARS2	Threonine--tRNA ligase, mitochondrial	0.0063989	0.0027018	0.00369709	1514	-0.452468	6	9.91395e+07	1.04581e+08	1.27649e+08	2.67914e+08	2.66995e+08	2.81009e+08	Yes	Yes	0.456358	-1.23998	42.223	1.29959	-2.19389	2.74049	3.77506
P68363	TUBA1B	Tubulin alpha-1B chain (Alpha-tubulin ubiquitous) (Tubulin K-alpha-1) (Tubulin alpha-ubiquitous chain) [Cleaved into: Detyrosinated tubulin alpha-1B chain]	0.00639119	0.00226079	0.00413041	1603	-0.869458	5	1.47897e+08	9.4337e+07	1.22857e+08	3.2371e+08	1.95961e+08	2.61145e+08	Yes	Yes	1.7434	-2.38229	35.3735	1.06675	-2.19442	2.73997	1.73803
Q9NTZ6	RBM12	RNA-binding protein 12 (RNA-binding motif protein 12) (SH3/WW domain anchor protein in the nucleus) (SWAN)	0.00632676	0.00592827	0.000398488	311	3.89501	7	1.62923e+07	1.12554e+07	8.17096e+06	3.66956e+08	3.73212e+08	3.58468e+08	Yes	Yes	0.10124	10.655	93.7016	4.9427	-2.19882	2.73557	5.23531
Q9BQ52	ELAC2	Zinc phosphodiesterase ELAC protein 2	0.00630541	0.00382215	0.00248326	922	0.622151	7	8.53301e+07	7.97941e+07	5.74761e+07	3.00423e+08	2.98982e+08	3.08521e+08	Yes	Yes	0.154478	1.70102	60.617	2.02798	-2.20029	2.7341	4.61728
O95573	ACSL3	Fatty acid CoA ligase Acsl3 (Arachidonate--CoA ligase)	0.00630094	0.00334214	0.0029588	1150	0.175758	9	9.28766e+07	8.07885e+07	9.14861e+07	2.86659e+08	2.99839e+08	2.78075e+08	Yes	Yes	0.107961	0.480486	53.0419	1.70448	-2.20059	2.73379	3.76568
P40227	CCT6A	T-complex protein 1 subunit zeta (TCP-1-zeta) (Acute morphine dependence-related protein 2) (CCT-zeta-1) (HTR3) (Tcp20)	0.0062296	0.00215072	0.00407888	1613	-0.923355	7	1.04975e+08	1.09299e+08	1.49524e+08	2.12102e+08	2.54319e+08	2.86715e+08	Yes	Yes	1.27091	-2.51969	34.5242	1.03883	-2.20554	2.72885	2.14012
P07737	PFN1	Profilin-1 (Epididymis tissue protein Li 184a) (Profilin I)	0.00622477	0.00287035	0.00335442	1409	-0.224834	5	1.02699e+08	8.62821e+07	1.11684e+08	2.63776e+08	2.7696e+08	2.74667e+08	Yes	Yes	0.247542	-0.613462	46.1118	1.43903	-2.20588	2.72851	3.94307
O94925	GLS	Glutaminase kidney isoform, mitochondrial (GLS)	0.00620259	0.00284344	0.00335914	1424	-0.240454	4	9.42822e+07	1.01374e+08	1.05266e+08	2.62407e+08	2.61246e+08	2.87515e+08	Yes	Yes	0.376095	-0.655709	45.8429	1.42919	-2.20743	2.72696	3.30453
P40763	STAT3	Signal transducer and activator of transcription 3 (Acute-phase response factor)	0.0061855	0.00323382	0.00295167	1173	0.131708	10	8.10772e+07	8.25843e+07	1.00676e+08	2.61125e+08	2.92162e+08	2.91402e+08	Yes	Yes	0.442587	0.359004	52.2807	1.67409	-2.20863	2.72576	3.29427
P98160	HSPG2	Basement membrane-specific heparan sulfate proteoglycan core protein (HSPG) (Perlecan) (PLC) [Cleaved into: Endorepellin; LG3 peptide]	0.00615176	0	0.00615176	1789	-10	14	1.42601e+08	2.89105e+08	1.45796e+08	1.29497e+08	2.20828e+08	1.7515e+08	No	Yes	10.2837	-27.1407		-0.170053	-2.211	2.72338	0.132313
Q8TEP8	CEP192	Centrosomal protein of 192 kDa (Cep192) (Cep192/SPD-2)	0.00611107	0.00591558	0.000195487	217	4.91937	2	5.83312e+06	5.85452e+06	5.81171e+06	3.86833e+08	3.50293e+08	3.41057e+08	Yes	Yes	0.241096	13.3832	96.8011	5.94302	-2.21388	2.7205	4.36407
Q9NXH9	TRMT1	tRNA (guanine(26)-N(2))-dimethyltransferase	0.00600713	0.00544729	0.000559838	396	3.28246	8	1.81361e+07	1.69294e+07	1.49483e+07	3.1264e+08	3.82701e+08	3.3169e+08	Yes	Yes	0.384525	8.90548	90.6804	4.35475	-2.22133	2.71305	3.70424
P51659	HSD17B4	Peroxisomal multifunctional enzyme type 2 (MFE-2) (17-beta-hydroxysteroid dehydrogenase 4) (17-beta-HSD 4) (D-bifunctional protein) (DBP) (Multifunctional protein 2) (MFP-2) (Short chain dehydrogenase/reductase family 8C member 1) [Cleaved into: (3R)-hydroxyacyl-CoA dehydrogenase	0.00596481	0.00114951	0.0048153	1699	-2.0666	8	2.0181e+08	1.09458e+08	1.19249e+08	1.85064e+08	2.27239e+08	2.26637e+08	Yes	Yes	1.02954	-5.60045	19.2716	0.563102	-2.2244	2.70998	1.83814
Q99700	ATXN2	Ataxin-2 (Spinocerebellar ataxia type 2 protein) (Trinucleotide repeat-containing gene 13 protein)	0.00591358	0.00541039	0.000503187	386	3.42657	8	1.13712e+07	1.34531e+07	2.02108e+07	3.30065e+08	3.19107e+08	3.66065e+08	Yes	Yes	0.310249	9.27309	91.491	4.49214	-2.22815	2.70624	4.0558
Q86VP1	TAX1BP1	Tax1-binding protein 1 (TRAF6-binding protein)	0.00591122	0.00159621	0.004315	1668	-1.43471	9	1.21838e+08	1.28146e+08	1.3598e+08	2.27201e+08	2.00555e+08	2.46129e+08	Yes	Yes	0.821033	-3.88241	27.0031	0.798957	-2.22832	2.70606	2.24499
P41252	IARS1	Isoleucine--tRNA ligase, cytoplasmic	0.00589717	0.00289235	0.00300482	1299	-0.0550326	6	7.50222e+07	8.68444e+07	1.07102e+08	2.83245e+08	2.42376e+08	2.62741e+08	Yes	Yes	0.409565	-0.148865	49.0465	1.54851	-2.22936	2.70503	3.05739
Q9NUQ6	SPATS2L	SPATS2-like protein (DNA polymerase-transactivated protein 6) (Stress granule and nucleolar protein) (SGNP)	0.00579949	0.00499674	0.000802748	486	2.63797	11	1.66947e+07	3.85622e+07	1.59972e+07	2.6037e+08	3.68189e+08	3.40003e+08	Yes	Yes	0.784512	7.11664	86.1583	3.74944	-2.23661	2.69777	3.09114
Q9NY61	AATF	Protein AATF (Apoptosis-antagonizing transcription factor) (Rb-binding protein Che-1)	0.00578671	0.00543138	0.00035533	319	3.93409	8	7.58466e+06	1.33132e+07	1.09512e+07	3.39611e+08	3.39551e+08	3.26515e+08	Yes	Yes	0.0860376	10.6095	93.8596	4.98053	-2.23757	2.69682	5.14405
P52732	KIF11	Kinesin-like protein KIF11 (Kinesin-like protein 1) (Kinesin-like spindle protein HKSP) (Kinesin-related motor protein Eg5) (Thyroid receptor-interacting protein 5) (TR-interacting protein 5) (TRIP-5)	0.00575798	0.00563912	0.000118857	163	5.56817	4	3.47293e+06	2.64056e+06	4.43843e+06	4.02982e+08	2.86226e+08	3.32614e+08	Yes	Yes	0.623008	15.0043	97.9358	6.58329	-2.23973	2.69465	3.62858
P60468	SEC61B	Protein transport protein Sec61 subunit beta	0.00572934	0.00552444	0.000204897	234	4.75286	2	7.33145e+06	5.79042e+06	5.23815e+06	3.36819e+08	3.23437e+08	3.48623e+08	Yes	Yes	0.134954	12.797	96.4237	5.77937	-2.2419	2.69249	4.83472
Q8IVS2	MCAT	Malonyl-CoA-acyl carrier protein transacylase, mitochondrial (MCT)	0.00572833	0.00438031	0.00134802	634	1.70019	7	5.7021e+07	2.2485e+07	4.10984e+07	3.31378e+08	2.88126e+08	2.86951e+08	Yes	Yes	0.524718	4.57761	76.4675	2.90667	-2.24197	2.69241	3.55981
Q9P031	CCDC59	Thyroid transcription factor 1-associated protein 26 (TTF-1-associated protein 26) (Coiled-coil domain-containing protein 59) (TTF-1-associated protein BR2)	0.00572656	0.00537099	0.000355567	321	3.91699	6	1.04124e+07	1.05914e+07	1.07831e+07	3.02494e+08	3.64013e+08	3.28448e+08	Yes	Yes	0.341874	10.5456	93.7909	4.96398	-2.24211	2.69228	3.91696
Q9H0L4	CSTF2T	Cleavage stimulation factor subunit 2 tau variant (CF-1 64 kDa subunit tau variant) (Cleavage stimulation factor 64 kDa subunit tau variant) (CSTF 64 kDa subunit tau variant) (TauCstF-64)	0.00567589	0.0052004	0.000475487	385	3.45115	7	1.65819e+07	7.88499e+06	1.5685e+07	1.81024e+08	3.88781e+08	4.07701e+08	Yes	Yes	1.59608	9.27813	91.6227	4.51564	-2.24597	2.68842	2.45654
P30084	ECHS1	Enoyl-CoA hydratase, mitochondrial (mECH) (mECH1)	0.00567568	0.0024707	0.00320498	1489	-0.3754	5	1.02112e+08	8.30244e+07	1.00434e+08	2.17603e+08	2.24492e+08	2.89952e+08	Yes	Yes	0.894866	-1.00923	43.5313	1.34584	-2.24598	2.6884	2.32937
Q96GA3	LTV1	Protein LTV1 homolog	0.00563832	0.00546401	0.000174314	220	4.9702	5	1.26204e+07	1.43182e+06	1.549e+06	3.36044e+08	3.52585e+08	3.06689e+08	Yes	Yes	0.279846	13.3477	96.9084	5.99303	-2.24885	2.68553	4.31457
P27824	CANX	Calnexin (IP90) (Major histocompatibility complex class I antigen-binding protein p88) (p90)	0.00560008	0.000232349	0.00536773	1739	-4.52994	4	1.64082e+08	1.5942e+08	1.55917e+08	1.57411e+08	2.0494e+08	1.62293e+08	No	Yes	2.57572	-12.1519	4.14904	0.119785	-2.25181	2.68258	0.67362
P16435	POR	NADPH--cytochrome P450 reductase (CPR) (P450R)	0.00556092	0.00274982	0.0028111	1285	-0.0317993	5	6.48313e+07	8.88813e+07	9.71264e+07	2.10983e+08	2.6276e+08	2.7246e+08	Yes	Yes	0.971473	-0.0852072	49.449	1.56384	-2.25485	2.67953	2.56966
Q9Y3I0	RTCB	RNA-splicing ligase RtcB homolog	0.0055568	0.00341214	0.00214466	907	0.669931	5	7.31919e+07	5.91232e+07	5.98562e+07	2.55569e+08	2.77241e+08	2.71323e+08	Yes	Yes	0.0674959	1.79489	61.4048	2.06419	-2.25518	2.67921	3.83951
Q92621	NUP205	Nuclear pore complex protein Nup205 (205 kDa nucleoporin) (Nucleoporin Nup205)	0.00550792	0.0033453	0.00216262	924	0.629357	13	6.87534e+07	4.75586e+07	7.72296e+07	2.50736e+08	2.53904e+08	2.89358e+08	Yes	Yes	0.552194	1.68376	60.7362	2.03342	-2.25901	2.67537	3.27798
P46779	RPL28	60S ribosomal protein L28 (Large ribosomal subunit protein eL28)	0.00548917	0.00458999	0.000899176	528	2.35182	5	1.32831e+07	4.65674e+07	2.05194e+07	2.80937e+08	3.35911e+08	2.86961e+08	Yes	Yes	0.584048	6.2885	83.6191	3.48663	-2.26049	2.67389	3.56575
P51398	DAP3	28S ribosomal protein S29, mitochondrial (MRP-S29) (S29mt) (Death-associated protein 3) (DAP-3) (Ionizing radiation resistance conferring protein) (Mitochondrial small ribosomal subunit protein mS29)	0.00547081	0.00387981	0.00159101	714	1.28605	6	4.80179e+07	4.63268e+07	4.80232e+07	2.83196e+08	2.55642e+08	2.99681e+08	Yes	Yes	0.34991	3.43688	70.9183	2.55512	-2.26195	2.67244	3.46281
P17987	TCP1	T-complex protein 1 subunit alpha (TCP-1-alpha) (CCT-alpha)	0.00542932	0.00157066	0.00385867	1654	-1.29673	5	1.12013e+08	1.12324e+08	1.21338e+08	1.99581e+08	2.05389e+08	2.22804e+08	Yes	Yes	0.56823	-3.46115	28.9291	0.859248	-2.26525	2.66913	2.81677
Q9H0S4	DDX47	Probable ATP-dependent RNA helicase DDX47	0.00541978	0.00481843	0.000601348	439	3.00229	7	2.24118e+07	7.32888e+06	2.41617e+07	3.10031e+08	2.98867e+08	3.08936e+08	Yes	Yes	0.19225	8.01121	88.9046	4.08962	-2.26602	2.66837	5.07118
Q63HN8	RNF213	E3 ubiquitin-protein ligase RNF213	0.0053809	0.00374634	0.00163456	740	1.19658	15	5.33835e+07	4.55474e+07	4.71981e+07	2.91893e+08	2.4262e+08	2.84125e+08	Yes	Yes	0.465621	3.18917	69.6229	2.48127	-2.26914	2.66524	3.25096
Q5SY16	NOL9	Polynucleotide 5'-hydroxyl-kinase NOL9	0.00528889	0.00402686	0.00126203	643	1.67391	7	7.07156e+07	2.25369e+07	1.97281e+07	2.88553e+08	2.56641e+08	2.90094e+08	Yes	Yes	0.571131	4.44883	76.1381	2.88392	-2.27664	2.65775	3.69914
P48651	PTDSS1	Phosphatidylserine synthase 1 (PSS-1) (PtdSer synthase 1)	0.0052878	0.00500742	0.000280383	296	4.15859	3	6.53963e+06	5.98652e+06	1.26057e+07	3.00172e+08	3.12319e+08	3.1045e+08	Yes	Yes	0.100967	11.0521	94.6975	5.19843	-2.27673	2.65766	5.23148
Q7RTV0	PHF5A	PHD finger-like domain-containing protein 5A (PHD finger-like domain protein 5A) (Splicing factor 3B-associated 14 kDa protein) (SF3b14b)	0.00528266	0.00433103	0.000951622	553	2.18625	4	1.9702e+07	3.11211e+07	3.43158e+07	2.77972e+08	3.1428e+08	2.69761e+08	Yes	Yes	0.344293	5.80939	81.9859	3.33663	-2.27715	2.65724	3.69042
Q96CM8	ACSF2	Medium-chain acyl-CoA ligase ACSF2, mitochondrial	0.00528156	0.0024002	0.00288136	1438	-0.263594	4	9.45788e+07	8.29019e+07	8.07847e+07	2.35476e+08	2.23788e+08	2.29426e+08	Yes	Yes	0.294881	-0.700409	45.4449	1.41469	-2.27724	2.65715	3.94959
O43809	NUDT21	Cleavage and polyadenylation specificity factor subunit 5 (Cleavage and polyadenylation specificity factor 25 kDa subunit) (CPSF 25 kDa subunit) (Cleavage factor Im complex 25 kDa subunit) (CFIm25) (Nucleoside diphosphate-linked moiety X motif 21) (Nudix motif 21) (Nudix hydrolase 21) (Pre-mRNA cleavage factor Im 68 kDa subunit)	0.00527746	0.00471531	0.000562146	433	3.06833	6	1.29688e+07	6.49912e+06	3.07685e+07	2.65849e+08	3.07641e+08	3.22493e+08	Yes	Yes	0.466931	8.15198	89.3482	4.15187	-2.27758	2.65681	3.69046
Q8N684	CPSF7	Cleavage and polyadenylation specificity factor subunit 7 (Cleavage and polyadenylation specificity factor 59 kDa subunit) (CPSF 59 kDa subunit) (Cleavage factor Im complex 59 kDa subunit) (CFIm59) (Pre-mRNA cleavage factor Im 59 kDa subunit)	0.00527164	0.00421217	0.00105947	585	1.99122	5	3.6011e+07	3.09886e+07	2.47188e+07	1.81764e+08	3.30713e+08	3.40982e+08	Yes	Yes	1.23823	5.28935	79.9025	3.16213	-2.27805	2.65633	2.36562
Q9UPT8	ZC3H4	Zinc finger CCCH domain-containing protein 4	0.00527086	0.00352887	0.00174199	784	1.01847	10	9.90922e+06	1.22227e+08	2.31772e+07	2.21968e+08	2.85818e+08	2.81938e+08	Yes	Yes	1.33293	2.70532	66.9505	2.33672	-2.27812	2.65627	2.89297
P53618	COPB1	Coatomer subunit beta (Beta-coat protein) (Beta-COP)	0.00525928	0.001107	0.00415229	1690	-1.90726	7	1.15231e+08	1.04215e+08	1.52426e+08	1.84504e+08	1.8078e+08	2.05805e+08	Yes	Yes	1.40673	-5.06436	21.0484	0.616544	-2.27907	2.65531	2.3588
Q9Y3A4	RRP7A	Ribosomal RNA-processing protein 7 homolog A (Gastric cancer antigen Zg14)	0.00525685	0.00491123	0.000345613	344	3.82886	4	1.13905e+07	7.5684e+06	1.20087e+07	3.1189e+08	2.90172e+08	3.09495e+08	Yes	Yes	0.175698	10.166	93.4255	4.87875	-2.27927	2.65511	4.64031
P05556	ITGB1	Integrin beta-1 (Fibronectin receptor subunit beta) (Glycoprotein IIa) (GPIIA) (VLA-4 subunit beta) (CD antigen CD29)	0.00523731	0.0025353	0.00270201	1329	-0.0918732	6	1.02278e+08	6.93033e+07	7.03443e+07	2.39781e+08	2.43611e+08	2.13704e+08	Yes	Yes	0.619319	-0.243785	48.4085	1.52437	-2.28089	2.65349	3.11851
Q9GZR2	REXO4	RNA exonuclease 4	0.00523537	0.0052189	1.64653e-05	43	8.30817	8	491336	660401	322271	3.06459e+08	2.95619e+08	3.35121e+08	Yes	Yes	0.229744	22.0443	99.6855	9.31045	-2.28105	2.65333	4.77763
Q8NEY8	PPHLN1	Periphilin-1 (CDC7 expression repressor) (CR) (Gastric cancer antigen Ga50)	0.00521936	0.00425986	0.000959498	562	2.15046	7	4.15362e+07	2.5033e+07	1.93976e+07	2.74028e+08	2.97426e+08	2.78383e+08	Yes	Yes	0.1787	5.70301	81.6166	3.30442	-2.28238	2.652	4.22161
Q9BQ04	RBM4B	RNA-binding protein 4B (RNA-binding motif protein 30) (RNA-binding motif protein 4B) (RNA-binding protein 30)	0.00520748	0.00508096	0.000126512	189	5.32776	3	3.77768e+06	3.77768e+06	3.77768e+06	3.24243e+08	2.96864e+08	3.01232e+08	Yes	Yes	0.171251	14.1239	97.5706	6.34561	-2.28337	2.65101	4.71534
Q16698	DECR1	2,4-dienoyl-CoA reductase [(3E)-enoyl-CoA-producing], mitochondrial	0.00519992	0.00260802	0.00259189	1260	0.00894898	4	7.05352e+07	7.71187e+07	8.35207e+07	2.66058e+08	2.35134e+08	1.9995e+08	Yes	Yes	0.560926	0.0237182	50.1551	1.59093	-2.284	2.65038	2.55453
Q9Y6K5	OAS3	2'-5'-oligoadenylate synthase 3 ((2-5')oligo(A) synthase 3) (2-5A synthase 3)	0.00519624	0.00431692	0.000879317	540	2.29555	7	2.99069e+07	2.08012e+07	2.78373e+07	2.49541e+08	3.01042e+08	3.02529e+08	Yes	Yes	0.380225	6.08337	83.0778	3.43547	-2.28431	2.65007	3.45121
Q86TB9	PATL1	Protein PAT1 homolog 1 (PAT1-like protein 1) (Protein PAT1 homolog b) (Pat1b) (hPat1b)	0.0051918	0.00488829	0.000303504	317	4.00954	7	1.13947e+07	6.70662e+06	9.10584e+06	2.97431e+08	3.02106e+08	3.04117e+08	Yes	Yes	0.0310804	10.6241	94.1542	5.05365	-2.28468	2.6497	5.75223
Q52LJ0	FAM98B	Protein FAM98B	0.00517482	0.00506555	0.000109267	173	5.53479	6	1.97834e+06	5.08361e+06	2.70692e+06	2.76825e+08	3.3162e+08	3.09603e+08	Yes	Yes	0.346755	14.6577	97.8885	6.55027	-2.2861	2.64828	4.17281
P55060	CSE1L	Exportin-2 (Exp2) (Cellular apoptosis susceptibility protein) (Chromosome segregation 1-like protein) (Importin-alpha re-exporter)	0.00517163	0.00191843	0.0032532	1578	-0.76193	8	1.09938e+08	1.00502e+08	8.10861e+07	2.08276e+08	2.0545e+08	2.21994e+08	Yes	Yes	0.237111	-2.0176	37.0953	1.12394	-2.28637	2.64801	3.32916
Q9H5Q4	TFB2M	Dimethyladenosine transferase 2, mitochondrial	0.00516652	0.00345198	0.00171454	789	1.0096	6	5.12318e+07	4.79901e+07	5.36454e+07	3.00366e+08	2.39263e+08	2.33832e+08	Yes	Yes	0.586722	2.673	66.8144	2.32961	-2.2868	2.64758	2.91359
P23381	WARS1	Tryptophan--tRNA ligase, cytoplasmic	0.00514706	0.00109155	0.00405551	1689	-1.89351	5	1.63344e+08	2.19402e+07	1.7823e+08	1.81425e+08	1.86605e+08	1.91296e+08	Yes	Yes	2.70496	-5.01012	21.2072	0.621341	-2.28844	2.64594	3.20057
Q9NUQ8	ABCF3	ATP-binding cassette sub-family F member 3	0.00514311	0.00439476	0.000748354	507	2.55399	7	2.38455e+07	1.95481e+07	2.36459e+07	2.72226e+08	2.99646e+08	2.83221e+08	Yes	Yes	0.156454	6.75687	85.4494	3.67187	-2.28877	2.64561	4.22305
Q5T280	SPOUT1	Putative methyltransferase C9orf114	0.0051136	0	0.0051136	1788	-10	4	2.70416e+08	1.5312e+08	1.60961e+08	1.07698e+08	1.067e+08	1.17947e+08	No	Yes	9.32629	-26.3407		-0.816005	-2.29127	2.64311	0.000690792
P22234	PAICS	Multifunctional protein ADE2 [Includes: Phosphoribosylaminoimidazole-succinocarboxamide synthase	0.00510635	0.00127216	0.00383419	1675	-1.59165	6	1.2793e+08	8.53977e+07	1.29079e+08	1.95286e+08	1.63637e+08	2.14211e+08	Yes	Yes	1.64008	-4.20592	24.9132	0.734295	-2.29189	2.6425	1.9345
P68133	ACTA1	Actin, alpha skeletal muscle (Alpha-actin-1) [Cleaved into: Actin, alpha skeletal muscle, intermediate form]	0.00508009	0.0011045	0.00397559	1688	-1.84778	2	6.64825e+07	1.32017e+08	1.372e+08	8.95937e+07	2.34942e+08	2.50598e+08	No	Yes	3.66974	-4.87861	21.7417	0.637508	-2.29413	2.64026	0.802265
P55010	EIF5	Eukaryotic translation initiation factor 5 (eIF-5)	0.00499265	0.00471551	0.00027714	305	4.08873	5	4.43071e+06	9.4801e+06	1.08539e+07	2.63035e+08	3.20828e+08	2.86528e+08	Yes	Yes	0.397334	10.7645	94.449	5.13051	-2.30167	2.63272	3.88355
O75683	SURF6	Surfeit locus protein 6	0.00493817	0.00421983	0.000718342	511	2.55444	6	6.29147e+06	2.89511e+07	2.69566e+07	1.76972e+08	3.30079e+08	3.16138e+08	Yes	Yes	1.48791	6.71295	85.4533	3.67229	-2.30643	2.62795	2.51031
Q15646	OASL	2'-5'-oligoadenylate synthase-like protein (2'-5'-OAS-related protein) (2'-5'-OAS-RP) (59 kDa 2'-5'-oligoadenylate synthase-like protein) (Thyroid receptor-interacting protein 14) (TR-interacting protein 14) (TRIP-14) (p59 OASL) (p59OASL)	0.00491765	0.00351071	0.00140694	711	1.3192	8	3.92282e+07	3.96784e+07	4.70746e+07	2.61704e+08	2.33562e+08	2.60461e+08	Yes	Yes	0.306744	3.46441	71.39	2.58269	-2.30824	2.62614	3.66708
Q92979	EMG1	Ribosomal RNA small subunit methyltransferase NEP1	0.00490508	0.00458815	0.000316931	346	3.85567	5	9.91337e+06	4.23466e+06	1.40968e+07	2.40708e+08	3.06341e+08	3.0416e+08	Yes	Yes	0.498308	10.1213	93.5387	4.90466	-2.30935	2.62503	3.56672
O60524	NEMF	Ribosome quality control complex subunit NEMF (Antigen NY-CO-1) (Nuclear export mediator factor) (Serologically defined colon cancer antigen 1)	0.00489867	0.00389994	0.000998735	597	1.96528	6	2.69297e+07	2.9336e+07	3.30946e+07	2.4642e+08	2.87157e+08	2.55368e+08	Yes	Yes	0.326311	5.1578	79.6121	3.1391	-2.30992	2.62446	3.64705
Q9NYL2	MAP3K20	Mitogen-activated protein kinase kinase kinase 20	0.00488761	0.00405768	0.000829925	545	2.2896	11	2.2984e+07	1.97178e+07	3.16252e+07	2.78845e+08	2.50263e+08	2.72887e+08	Yes	Yes	0.284833	6.00673	83.0198	3.43007	-2.3109	2.62348	4.01528
Q9BXW7	HDHD5	Haloacid dehalogenase-like hydrolase domain-containing 5 (Cat eye syndrome critical region protein 5)	0.00487048	0.00243109	0.00243939	1269	-0.00491663	5	5.15849e+07	1.14324e+08	5.2743e+07	2.23877e+08	2.13194e+08	2.17528e+08	Yes	Yes	0.680011	-0.0128912	49.9148	1.58169	-2.31243	2.62196	4.07718
P79522	PRR3	Proline-rich protein 3 (MHC class I region proline-rich protein CAT56)	0.00486889	0.00471582	0.000153067	228	4.94528	3	5.34896e+06	3.78918e+06	4.56907e+06	3.04701e+08	2.7249e+08	2.82067e+08	Yes	Yes	0.217334	12.9656	96.8562	5.9685	-2.31257	2.62182	4.49671
Q9BRS2	RIOK1	Serine/threonine-protein kinase RIO1	0.00484985	0.00376057	0.00108928	623	1.78758	8	2.99175e+07	3.11301e+07	3.6072e+07	2.23103e+08	2.92793e+08	2.56535e+08	Yes	Yes	0.551496	4.68366	77.5399	2.98271	-2.31427	2.62011	3.14331
Q8IY37	DHX37	Probable ATP-dependent RNA helicase DHX37	0.00484558	0.0043374	0.000508179	437	3.09342	11	1.75503e+07	1.43034e+07	1.35561e+07	2.44918e+08	2.99218e+08	2.79242e+08	Yes	Yes	0.354445	8.10394	89.5125	4.17555	-2.31465	2.61973	3.68672
Q9NU22	MDN1	Midasin (Dynein-related AAA-ATPase MDN1) (MIDAS-containing protein)	0.004836	0.00219452	0.00264148	1437	-0.267436	16	7.95322e+07	7.73133e+07	7.97876e+07	1.9794e+08	2.12218e+08	2.20277e+08	Yes	Yes	0.292983	-0.700381	45.3789	1.41229	-2.31551	2.61887	3.29115
P04792	HSPB1	Heat shock protein beta-1 (HspB1) (28 kDa heat shock protein) (Estrogen-regulated 24 kDa protein) (Heat shock 27 kDa protein) (HSP 27) (Stress-responsive protein 27) (SRP27)	0.00479892	0.000600645	0.00419827	1715	-2.80521	2	1.99513e+08	8.55778e+07	9.03991e+07	1.41367e+08	1.71232e+08	1.72331e+08	Yes	Yes	2.26845	-7.33711	12.5163	0.363047	-2.31886	2.61553	1.51805
P49792	RANBP2	E3 SUMO-protein ligase RanBP2	0.00474136	0.00341433	0.00132703	705	1.3634	15	4.66061e+07	3.21791e+07	4.01736e+07	2.46667e+08	2.40325e+08	2.4415e+08	Yes	Yes	0.180305	3.55887	72.0116	2.61961	-2.3241	2.61029	5.06036
P41214	EIF2D	Eukaryotic translation initiation factor 2D (eIF2d) (Hepatocellular carcinoma-associated antigen 56) (Ligatin)	0.0047408	0.0046252	0.000115595	199	5.32237	10	2.99466e+06	7.03903e+06	249969	2.55089e+08	3.30464e+08	2.54162e+08	Yes	Yes	0.581905	13.8926	97.5617	6.34029	-2.32415	2.61024	3.70903
Q9HC36	MRM3	rRNA methyltransferase 3, mitochondrial	0.00466089	0.00414565	0.000515237	451	3.00829	3	1.46256e+07	1.31992e+07	1.83264e+07	2.51799e+08	2.59477e+08	2.78245e+08	Yes	Yes	0.225243	7.83014	88.9455	4.09527	-2.33153	2.60285	4.26522
Q9Y6M1	IGF2BP2	Insulin-like growth factor 2 mRNA-binding protein 2 (IGF2 mRNA-binding protein 2) (IMP-2) (Hepatocellular carcinoma autoantigen p62) (IGF-II mRNA-binding protein 2) (VICKZ family member 2)	0.00465481	0.00409802	0.000556783	467	2.87974	7	1.65164e+07	1.65164e+07	1.65164e+07	2.178e+08	2.75188e+08	2.92044e+08	Yes	Yes	0.579107	7.49391	88.0385	3.97456	-2.3321	2.60229	3.27803
Q9BRT6	LLPH	Protein LLP homolog (Protein LAPS18-like)	0.00464243	0.00381401	0.000828413	558	2.20289	3	3.93171e+07	7.34333e+06	2.7314e+07	2.55369e+08	2.79911e+08	2.23108e+08	Yes	Yes	0.373463	5.73	82.1556	3.35163	-2.33325	2.60113	3.3963
Q76FK4	NOL8	Nucleolar protein 8 (Nucleolar protein Nop132)	0.00463371	0.0045314	0.000102309	181	5.46896	10	910193	304576	7.94986e+06	2.71793e+08	2.88081e+08	2.6176e+08	Yes	Yes	0.131342	14.221	97.7921	6.48515	-2.33407	2.60031	4.71622
O15091	PRORP	Mitochondrial ribonuclease P catalytic subunit	0.00462406	0.00269506	0.001929	983	0.482465	9	7.02281e+07	4.68709e+07	5.53943e+07	1.95194e+08	2.25822e+08	2.3556e+08	Yes	Yes	0.278944	1.25412	58.2834	1.92382	-2.33498	2.59941	3.04135
Q9Y697	NFS1	Cysteine desulfurase, mitochondrial	0.00461139	0.00251649	0.00209491	1094	0.264525	5	5.33382e+07	5.71112e+07	7.69917e+07	2.3448e+08	2.0509e+08	1.99787e+08	Yes	Yes	0.293736	0.687292	54.5711	1.76659	-2.33617	2.59822	3.0873
Q9BSC4	NOL10	Nucleolar protein 10	0.00458286	0.002258	0.00232486	1290	-0.042095	9	2.01966e+07	9.76898e+07	8.8115e+07	2.03515e+08	2.50111e+08	1.62055e+08	Yes	Yes	1.35481	-0.109259	49.2706	1.55704	-2.33886	2.59552	2.17986
Q9BQ39	DDX50	ATP-dependent RNA helicase DDX50	0.0045693	0.00430254	0.000266756	326	4.0116	9	2.13396e+07	907350	1.66186e+06	2.57333e+08	2.67874e+08	2.70135e+08	Yes	Yes	0.0702871	10.407	94.162	5.05564	-2.34015	2.59423	5.03916
Q16822	PCK2	Phosphoenolpyruvate carboxykinase [GTP], mitochondrial (PEPCK-M)	0.00450836	0.00235527	0.00215309	1180	0.129484	6	6.28207e+07	5.62208e+07	7.39387e+07	2.05481e+08	1.99185e+08	2.10679e+08	Yes	Yes	0.351406	0.335156	52.2423	1.67256	-2.34598	2.5884	4.00909
P31689	DNAJA1	DnaJ homolog subfamily A member 1 (DnaJ protein homolog 2) (HSDJ) (Heat shock 40 kDa protein 4) (Heat shock protein J2) (HSJ-2) (Human DnaJ protein 2) (hDj-2)	0.00449112	0.0031994	0.00129172	719	1.30851	4	3.06253e+07	3.52398e+07	4.98585e+07	2.24961e+08	2.42522e+08	2.22027e+08	Yes	Yes	0.212822	3.38477	71.2384	2.57379	-2.34765	2.58674	3.92513
P42285	MTREX	Exosome RNA helicase MTR4	0.0044642	0.00403549	0.000428716	423	3.23465	7	9.3674e+06	1.78483e+07	1.12027e+07	2.59488e+08	2.58616e+08	2.43886e+08	Yes	Yes	0.161057	8.35875	90.3966	4.30932	-2.35026	2.58413	4.64373
Q05048	CSTF1	Cleavage stimulation factor subunit 1 (CF-1 50 kDa subunit) (Cleavage stimulation factor 50 kDa subunit) (CSTF 50 kDa subunit) (CstF-50)	0.00444856	0.00124291	0.00320564	1659	-1.36689	5	9.2631e+07	9.38065e+07	1.00623e+08	1.84174e+08	1.60691e+08	1.65677e+08	Yes	Yes	0.479114	-3.53013	27.9397	0.828188	-2.35178	2.5826	2.58985
P62805	H4C1	Histone H4	0.00442647	0	0.00442647	1787	-10	3	2.42409e+08	1.66584e+08	1.79977e+08	8.25863e+07	5.88221e+07	6.32634e+07	No	Yes	9.26812	-25.7161		-1.54062	-2.35394	2.58044	0.00200237
Q9NUQ3	TXLNG	Gamma-taxilin (Environmental lipopolysaccharide-responding gene protein) (Factor inhibiting ATF4-mediated transcription) (FIAT) (Lipopolysaccharide-specific response protein 5)	0.00441	0.00170848	0.00270152	1563	-0.661055	6	2.23735e+07	1.75208e+08	4.2716e+07	1.75912e+08	2.20707e+08	1.53772e+08	Yes	Yes	2.43812	-1.70474	38.7411	1.1794	-2.35556	2.57882	2.09062
Q5T8P6	RBM26	RNA-binding protein 26 (CTCL tumor antigen se70-2) (RNA-binding motif protein 26)	0.00440449	0.00384816	0.000556337	481	2.79014	8	1.94296e+07	1.12184e+07	1.9222e+07	2.50785e+08	2.46239e+08	2.42809e+08	Yes	Yes	0.099911	7.19376	87.3689	3.89083	-2.3561	2.57828	5.22047
Q9Y606	PUS1	tRNA pseudouridine synthase A	0.0043889	0.00279045	0.00159845	869	0.803828	6	2.18098e+07	6.76398e+07	5.30431e+07	1.95132e+08	2.51239e+08	1.98043e+08	Yes	Yes	0.98254	2.07126	63.5798	2.16718	-2.35764	2.57674	2.82998
Q16658	FSCN1	Fascin (55 kDa actin-bundling protein) (Singed-like protein) (p55)	0.0043771	0.00289901	0.00147809	808	0.971827	5	3.98319e+07	4.16816e+07	5.03554e+07	1.89898e+08	2.47227e+08	2.15796e+08	Yes	Yes	0.589339	2.50301	66.2313	2.29943	-2.35881	2.57557	2.94385
Q9H9J2	MRPL44	39S ribosomal protein L44, mitochondrial (L44mt) (MRP-L44)	0.0043531	0.00341118	0.000941918	617	1.8566	6	2.66355e+07	2.94485e+07	2.82646e+07	2.28517e+08	2.20018e+08	2.47604e+08	Yes	Yes	0.237208	4.77737	78.3621	3.04318	-2.3612	2.57318	3.86583
Q9NRW3	APOBEC3C	DNA dC->dU-editing enzyme APOBEC-3C (A3C)	0.00435052	0.00411538	0.000235142	314	4.12942	3	6.09544e+06	5.9378e+06	6.25308e+06	9.60276e+07	3.05858e+08	3.59852e+08	Yes	Yes	2.55698	10.6247	94.5951	5.17006	-2.36146	2.57293	2.18033
Q01650	SLC7A5	Large neutral amino acids transporter small subunit 1 (4F2 light chain) (4F2 LC) (4F2LC) (CD98 light chain) (Integral membrane protein E16) (E16) (L-type amino acid transporter 1) (hLAT1) (Solute carrier family 7 member 5) (y+ system cationic amino acid transporter)	0.00434891	0.00163447	0.00271444	1574	-0.731829	3	7.76106e+07	7.04386e+07	9.4498e+07	1.70689e+08	1.62756e+08	2.03743e+08	Yes	Yes	0.995528	-1.88282	37.5835	1.14031	-2.36162	2.57277	2.43232
Q96EU6	RRP36	Ribosomal RNA processing protein 36 homolog	0.00424512	0.00424512	0		10	5				2.34506e+08	2.82301e+08	2.4432e+08	Yes	Yes	0.3493		99.8049	10	-2.37211	2.56227	10
Q13867	BLMH	Bleomycin hydrolase (BH) (BLM hydrolase) (BMH)	0.00421629	0	0.00421629	1786	-10	5	4.50993e+08	1.54125e+08	1.12447e+08	8.8316e+06	1.35252e+07	1.60363e+07	No	Yes	12.0757	-25.5056		-4.2675	-2.37507	2.55932	0.000777564
P11021	HSPA5	Endoplasmic reticulum chaperone BiP	0.00420697	0.0022274	0.00197956	1159	0.170179	6	8.24788e+07	5.02944e+07	4.41579e+07	2.16976e+08	1.7923e+08	1.81149e+08	Yes	Yes	0.937592	0.435379	52.9456	1.70062	-2.37603	2.55835	2.86081
Q9NV31	IMP3	U3 small nucleolar ribonucleoprotein protein IMP3 (U3 snoRNP protein IMP3) (BRMS2)	0.00419041	0.00394573	0.000244688	339	4.01128	3	7.60228e+06	6.31364e+06	8.0188e+06	2.46204e+08	2.41216e+08	2.41963e+08	Yes	Yes	0.0479339	10.2554	94.1608	5.05533	-2.37774	2.55664	5.78196
P16615	ATP2A2	Sarcoplasmic/endoplasmic reticulum calcium ATPase 2 (SERCA2) (SR Ca(2+)-ATPase 2)	0.00415402	0.000450373	0.00370364	1716	-3.03975	8	1.10672e+08	1.05813e+08	1.11301e+08	9.97084e+07	1.52894e+08	1.64405e+08	No	Yes	2.28639	-7.76005	10.8419	0.314064	-2.38153	2.55285	0.827326
Q9NXF1	TEX10	Testis-expressed protein 10	0.00413823	0.00353364	0.000604588	519	2.54713	8	1.92011e+07	1.67416e+07	1.82223e+07	2.34329e+08	2.17355e+08	2.36113e+08	Yes	Yes	0.195204	6.49824	85.3902	3.66555	-2.38319	2.5512	4.26719
Q9BYD2	MRPL9	39S ribosomal protein L9, mitochondrial (L9mt) (MRP-L9) (Mitochondrial large ribosomal subunit protein bL9m)	0.00413155	0.00281474	0.00131681	775	1.09596	5	5.70678e+07	2.737e+07	3.29381e+07	1.76954e+08	2.35182e+08	2.11253e+08	Yes	Yes	0.296339	2.79524	68.128	2.3992	-2.38389	2.5505	2.90689
Q9NP92	MRPS30	39S ribosomal protein S30, mitochondrial (MRP-S30) (S30mt) (Mitochondrial large ribosomal subunit protein mL65) (Mitochondrial large ribosomal subunit protein mS30) (Programmed cell death protein 9)	0.00412439	0.00335663	0.000767766	576	2.12827	5	2.37046e+07	2.05151e+07	2.4434e+07	2.43257e+08	2.02573e+08	2.24998e+08	Yes	Yes	0.3897	5.42656	81.3848	3.2845	-2.38464	2.54975	3.56702
Q13428	TCOF1	Treacle protein (Treacher Collins syndrome protein)	0.00410668	0.00127714	0.00282955	1632	-1.14766	7	7.60107e+07	8.99146e+07	8.74805e+07	1.48837e+08	1.6446e+08	1.69603e+08	Yes	Yes	0.725188	-2.9241	31.099	0.928058	-2.38651	2.54788	2.72885
O43707	ACTN4	Alpha-actinin-4 (Non-muscle alpha-actinin 4)	0.0040883	0.000612503	0.0034758	1708	-2.50456	5	1.22994e+08	9.06629e+07	9.76192e+07	1.35966e+08	1.33274e+08	1.52493e+08	Yes	Yes	1.25312	-6.37642	14.9818	0.435563	-2.38846	2.54593	2.0273
Q13838	DDX39B	Spliceosome RNA helicase DDX39B	0.0040686	0.00356467	0.000503938	482	2.82245	3	2.21358e+07	1.69113e+07	5.89503e+06	2.61462e+08	2.19293e+08	2.03781e+08	Yes	Yes	0.607577	7.17983	87.614	3.92098	-2.39055	2.54383	3.43206
Q53EP0	FNDC3B	Fibronectin type III domain-containing protein 3B (Factor for adipocyte differentiation 104) (HCV NS5A-binding protein 37)	0.0040291	0.00346424	0.000564859	513	2.61658	7	1.74853e+07	6.82944e+06	2.62361e+07	2.43145e+08	2.17313e+08	2.11387e+08	Yes	Yes	0.31229	6.64504	85.9805	3.72965	-2.39479	2.53959	3.86333
P21266	GSTM3	Glutathione S-transferase Mu 3	0.00402094	0.00158503	0.00243592	1553	-0.619956	6	7.47102e+07	6.93734e+07	7.42134e+07	1.63154e+08	1.64415e+08	1.75068e+08	Yes	Yes	0.284462	-1.57389	39.4193	1.2025	-2.39567	2.53871	3.44593
P27797	CALR	Calreticulin (CRP55) (Calregulin) (Endoplasmic reticulum resident protein 60) (ERp60) (HACBP) (grp60)	0.00398783	0.000265012	0.00372282	1724	-3.81227	3	1.09148e+08	1.12724e+08	1.11682e+08	1.34648e+08	1.20388e+08	1.26408e+08	Yes	Yes	0.89623	-9.66456	6.64552	0.192032	-2.39926	2.53512	1.5649
Q9UPN3	MACF1	Microtubule-actin cross-linking factor 1, isoforms 1/2/3/5 (620 kDa actin-binding protein) (ABP620) (Actin cross-linking family protein 7) (Macrophin-1) (Trabeculin-alpha)	0.00397996	0.00264936	0.0013306	804	0.99357	20	4.7235e+07	2.96461e+07	4.1086e+07	1.6218e+08	2.41265e+08	1.92173e+08	Yes	Yes	0.649482	2.51797	66.5675	2.31679	-2.40012	2.53426	2.59392
P55884	EIF3B	Eukaryotic translation initiation factor 3 subunit B (eIF3b) (Eukaryotic translation initiation factor 3 subunit 9) (Prt1 homolog) (hPrt1) (eIF-3-eta) (eIF3 p110) (eIF3 p116)	0.00397491	0.00278688	0.00118803	750	1.23007	5	4.59683e+07	2.82308e+07	3.19959e+07	1.80982e+08	2.04005e+08	2.21497e+08	Yes	Yes	0.289664	3.11665	70.1117	2.50883	-2.40067	2.53371	3.24585
Q9BRU9	UTP23	rRNA-processing protein UTP23 homolog	0.00396525	0.00382257	0.000142679	257	4.7437	3	3.42176e+06	4.61238e+06	2.23113e+06	6.44645e+07	3.29463e+08	3.06756e+08	Yes	Yes	3.26481	12.0142	96.4018	5.77038	-2.40173	2.53266	2.06416
Q02218	OGDH	2-oxoglutarate dehydrogenase, mitochondrial	0.00389506	0.00180537	0.0020897	1394	-0.211002	7	6.3862e+07	5.61679e+07	6.69072e+07	1.53045e+08	1.74837e+08	1.83544e+08	Yes	Yes	0.508724	-0.532759	46.3501	1.44778	-2.40949	2.5249	2.83611
Q9BUQ8	DDX23	Probable ATP-dependent RNA helicase DDX23	0.00388794	0.00209735	0.00179059	1123	0.228132	6	6.17488e+07	4.87969e+07	4.95591e+07	1.63596e+08	1.99063e+08	1.74323e+08	Yes	Yes	0.35789	0.575829	53.945	1.74099	-2.41028	2.5241	2.94181
A0A0G2JJT9	VARS1	Valine--tRNA ligase (Fragment)	0.00384162	0.00207016	0.00177147	1128	0.224797	6	4.6208e+07	4.66595e+07	6.58599e+07	1.72346e+08	1.71925e+08	1.85784e+08	Yes	Yes	0.501157	0.566242	53.8876	1.73865	-2.41549	2.5189	3.65217
Q5VTL8	PRPF38B	Pre-mRNA-splicing factor 38B (Sarcoma antigen NY-SAR-27)	0.00383714	0.00218373	0.0016534	1029	0.401356	6	1.87921e+07	5.78112e+07	6.76738e+07	1.19506e+08	2.05728e+08	2.18466e+08	Yes	Yes	1.98712	1.01077	56.9105	1.86453	-2.41599	2.51839	1.97193
P82930	MRPS34	28S ribosomal protein S34, mitochondrial (MRP-S34) (S34mt) (Mitochondrial small ribosomal subunit protein mS34)	0.00380977	0.00193515	0.00187461	1234	0.0458546	5	5.18155e+07	5.59199e+07	6.00244e+07	1.55511e+08	1.80571e+08	1.79229e+08	Yes	Yes	0.515886	0.115337	50.7945	1.61569	-2.4191	2.51528	3.02722
Q5TC82	RC3H1	Roquin-1 (Roquin)	0.00380586	0.00297205	0.000833815	630	1.83366	4	2.6061e+07	1.42022e+07	3.44627e+07	2.08507e+08	1.95538e+08	2.03601e+08	Yes	Yes	0.31062	4.61136	78.0913	3.02304	-2.41955	2.51484	4.39792
O95299	NDUFA10	NADH dehydrogenase [ubiquinone] 1 alpha subcomplex subunit 10, mitochondrial (Complex I-42kD) (CI-42kD) (NADH-ubiquinone oxidoreductase 42 kDa subunit)	0.00375202	0.00259565	0.00115637	763	1.16649	6	3.62759e+07	3.18863e+07	3.54448e+07	1.90346e+08	1.97819e+08	1.80945e+08	Yes	Yes	0.159447	2.92633	69.1801	2.45663	-2.42574	2.50865	3.93965
P55145	MANF	Mesencephalic astrocyte-derived neurotrophic factor (Arginine-rich protein) (Protein ARMET)	0.00375079	0	0.00375079	1784	-10	3	1.649e+08	1.60543e+08	1.79572e+08	3.46513e+07	6.79116e+07	6.49181e+07	No	Yes	8.19942	-24.9992		-1.6549	-2.42588	2.50851	0.00745175
P26440	IVD	Isovaleryl-CoA dehydrogenase, mitochondrial (IVD)	0.00370296	0.00199773	0.00170523	1126	0.228394	4	3.95691e+07	5.44201e+07	5.87884e+07	1.74544e+08	1.60978e+08	1.75621e+08	Yes	Yes	0.320032	0.571656	53.9495	1.74117	-2.43145	2.50293	3.56878
Q9NQZ2	UTP3	Something about silencing protein 10 (Charged amino acid-rich leucine zipper 1) (CRL1) (Disrupter of silencing SAS10) (UTP3 homolog)	0.00367579	0.00338064	0.000295153	403	3.51776	4	6.15496e+06	8.81036e+06	1.14711e+07	1.99019e+08	2.20761e+08	2.12833e+08	Yes	Yes	0.229587	8.79348	91.9704	4.5794	-2.43465	2.49974	4.33977
Q9P289	STK26	Serine/threonine-protein kinase 26	0.0036703	0.000823917	0.00284638	1681	-1.78856	3	1.02006e+08	6.98853e+07	8.28292e+07	1.31797e+08	1.23385e+08	1.48163e+08	Yes	Yes	1.23246	-4.46977	22.4482	0.65894	-2.4353	2.49909	2.1723
Q8IXM3	MRPL41	39S ribosomal protein L41, mitochondrial (L41mt) (MRP-L41) (39S ribosomal protein L27 homolog) (Bcl-2-interacting mitochondrial ribosomal protein L41) (Cell proliferation-inducing gene 3 protein) (MRP-L27 homolog) (Mitochondrial large ribosomal subunit protein mL41)	0.00365671	0.00365671	0		10	2				2.43568e+08	2.03501e+08	2.08559e+08	Yes	Yes	0.349346		99.8049	10	-2.43691	2.49748	10
Q86VP6	CAND1	Cullin-associated NEDD8-dissociated protein 1 (Cullin-associated and neddylation-dissociated protein 1) (TBP-interacting protein of 120 kDa A) (TBP-interacting protein 120A) (p120 CAND1)	0.00365204	0.000689297	0.00296274	1695	-2.10374	9	8.48996e+07	7.1238e+07	1.09225e+08	1.28257e+08	1.21892e+08	1.39279e+08	Yes	Yes	1.56777	-5.25286	18.8743	0.551206	-2.43746	2.49692	2.29319
P31946	YWHAB	14-3-3 protein beta/alpha (Protein 1054) (Protein kinase C inhibitor protein 1) (KCIP-1) [Cleaved into: 14-3-3 protein beta/alpha, N-terminally processed]	0.00363616	0	0.00363616	1783	-10	3	1.93087e+08	7.25702e+07	8.68336e+07	8.92402e+07	1.0364e+08	1.06572e+08	No	Yes	9.74888	-24.8649		-0.239562	-2.43936	2.49503	0.0210752
Q8TDB6	DTX3L	E3 ubiquitin-protein ligase DTX3L	0.00363525	0.00362148	1.37713e-05	62	8.03877	2	410708	461846	359570	1.99319e+08	2.18856e+08	2.32374e+08	Yes	Yes	0.277092	20.0561	99.6212	9.04151	-2.43947	2.49492	4.59563
P05023	ATP1A1	Sodium/potassium-transporting ATPase subunit alpha-1 (Na(+)/K(+) ATPase alpha-1 subunit)	0.00362938	0.00203739	0.00159199	1054	0.355891	6	4.9736e+07	4.24112e+07	5.05338e+07	1.63229e+08	1.7245e+08	1.72369e+08	Yes	Yes	0.150848	0.887669	56.136	1.8317	-2.44017	2.49422	3.98647
Q9Y399	MRPS2	28S ribosomal protein S2, mitochondrial (MRP-S2) (S2mt) (Mitochondrial small ribosomal subunit protein uS2m)	0.0036046	0.0019785	0.0016261	1089	0.282994	3	5.59571e+07	4.00315e+07	4.97019e+07	1.73981e+08	1.58393e+08	1.68221e+08	Yes	Yes	0.454919	0.705006	54.8882	1.77965	-2.44314	2.49124	3.60638
Q9Y383	LUC7L2	Putative RNA-binding protein Luc7-like 2	0.00360447	0.00132286	0.00228161	1576	-0.786392	4	6.6053e+07	7.3469e+07	6.35677e+07	1.18861e+08	1.64545e+08	1.59766e+08	Yes	Yes	1.03555	-1.95908	36.7005	1.11075	-2.44316	2.49123	2.05279
Q96SB4	SRPK1	SRSF protein kinase 1	0.00360081	0.00338522	0.000215594	358	3.97286	5	7.66293e+06	6.95115e+06	4.70002e+06	2.0778e+08	2.18876e+08	1.99637e+08	Yes	Yes	0.189867	9.89555	94.0126	5.01808	-2.4436	2.49079	4.53292
A3KMH1	VWA8	von Willebrand factor A domain-containing protein 8 (PEX7-binding protein 2) (P7BP2)	0.00359033	0.00254039	0.00104995	743	1.27473	12	2.96988e+07	3.90764e+07	2.5296e+07	1.90635e+08	1.74474e+08	1.84547e+08	Yes	Yes	0.123571	3.17348	70.7563	2.54574	-2.44487	2.48952	3.96871
Q7L8L6	FASTKD5	FAST kinase domain-containing protein 5, mitochondrial	0.00358411	0.00231409	0.00127002	862	0.865593	11	3.00467e+07	4.06095e+07	4.16613e+07	1.341e+08	1.91513e+08	2.04682e+08	Yes	Yes	1.08435	2.15426	64.5653	2.21542	-2.44562	2.48877	2.4419
Q96DV4	MRPL38	39S ribosomal protein L38, mitochondrial (L38mt) (MRP-L38) (Mitochondrial large ribosomal subunit protein mL38)	0.00356308	0.00261527	0.000947816	698	1.46428	4	2.49906e+07	2.9604e+07	3.03621e+07	1.79995e+08	1.87902e+08	1.85987e+08	Yes	Yes	0.15779	3.64051	73.399	2.70454	-2.44817	2.48621	4.62135
Q9Y5B9	SUPT16H	FACT complex subunit SPT16 (Chromatin-specific transcription elongation factor 140 kDa subunit) (FACT 140 kDa subunit) (FACTp140) (Facilitates chromatin transcription complex subunit SPT16) (hSPT16)	0.00353894	0.00107901	0.00245992	1634	-1.1889	6	8.73993e+07	7.29907e+07	5.96545e+07	1.54324e+08	1.31456e+08	1.28687e+08	Yes	Yes	1.14908	-2.95235	30.4897	0.908639	-2.45113	2.48326	2.38791
Q8WUM4	PDCD6IP	Programmed cell death 6-interacting protein (PDCD6-interacting protein) (ALG-2-interacting protein 1) (ALG-2-interacting protein X) (Hp95)	0.00352378	0.00167141	0.00185237	1360	-0.148303	5	6.32648e+07	3.76501e+07	6.4809e+07	1.50216e+08	1.44361e+08	1.71494e+08	Yes	Yes	0.859618	-0.367999	47.4324	1.48781	-2.45299	2.48139	2.89635
Q8IYB7	DIS3L2	DIS3-like exonuclease 2 (hDIS3L2)	0.00350827	0.00317969	0.00032858	435	3.27457	8	1.22442e+07	8.81106e+06	8.38433e+06	2.09627e+08	1.94082e+08	1.95866e+08	Yes	Yes	0.195653	8.11923	90.6341	4.34725	-2.45491	2.47948	4.48785
Q8NDV7	TNRC6A	Trinucleotide repeat-containing gene 6A protein (CAG repeat protein 26) (EMSY interactor protein) (GW182 autoantigen) (Protein GW1) (Glycine-tryptophan protein of 182 kDa)	0.00349835	0.00208576	0.00141259	965	0.562232	3	6.27923e+07	2.47366e+07	3.42608e+07	2.42743e+08	1.16308e+08	1.46395e+08	Yes	Yes	1.92281	1.39335	59.6213	1.98299	-2.45614	2.47825	1.91909
Q9BQC6	MRPL57	Ribosomal protein 63, mitochondrial (hMRP63) (Mitochondrial large ribosomal subunit protein mL63) (Mitochondrial ribosomal protein 63) (Mitochondrial ribosomal protein L57)	0.00349274	0.00343836	5.4376e-05	167	5.98261	2	1.22599e+06	2.1849e+06	1.42011e+06	1.84324e+08	2.47513e+08	1.89561e+08	Yes	Yes	0.594056	14.8222	98.4432	6.99397	-2.45683	2.47755	3.72671
P25398	RPS12	40S ribosomal protein S12 (Small ribosomal subunit protein eS12)	0.00349005	0.00332534	0.000164713	308	4.33547	3	4.90146e+06	5.90672e+06	3.89621e+06	1.77868e+08	2.19858e+08	2.13316e+08	Yes	Yes	0.420226	10.7399	95.2805	5.37077	-2.45717	2.47722	3.8014
Q9Y324	FCF1	rRNA-processing protein FCF1 homolog	0.00348848	0.00252332	0.000965163	715	1.38648	4	2.62409e+07	3.14171e+07	2.88353e+07	1.80783e+08	1.72856e+08	1.85334e+08	Yes	Yes	0.119413	3.43434	72.3329	2.63895	-2.45736	2.47702	4.20655
P10515	DLAT	Dihydrolipoyllysine-residue acetyltransferase component of pyruvate dehydrogenase complex, mitochondrial	0.0034693	0.00214301	0.00132629	920	0.692237	5	4.55834e+07	3.15905e+07	4.14734e+07	1.53239e+08	1.67194e+08	1.82946e+08	Yes	Yes	0.386411	1.71303	61.7706	2.08119	-2.45976	2.47463	3.20239
O43776	NARS1	Asparagine--tRNA ligase, cytoplasmic	0.00346142	0.00280177	0.000659645	595	2.08658	6	1.88031e+07	1.78606e+07	2.23805e+07	1.98562e+08	1.72614e+08	1.90392e+08	Yes	Yes	0.307696	5.16144	80.9429	3.24714	-2.46075	2.47364	3.77
P39687	ANP32A	Acidic leucine-rich nuclear phosphoprotein 32 family member A (Acidic nuclear phosphoprotein pp32) (pp32) (Leucine-rich acidic nuclear protein) (LANP) (Mapmodulin) (Potent heat-stable protein phosphatase 2A inhibitor I1PP2A) (Putative HLA-DR-associated protein I) (PHAPI)	0.00344744	2.76926e-06	0.00344467	1785	-10.2807	2	1.10225e+08	1.01782e+08	9.65657e+07	1.09662e+08	1.03965e+08	9.59087e+07	No	Yes	7.81205	-25.4126	0.080328	0.00231778	-2.4625	2.47188	0.313879
P04075	ALDOA	Fructose-bisphosphate aldolase A	0.00339585	0.00157554	0.00182032	1387	-0.208344	4	8.02908e+07	3.92505e+07	4.36449e+07	1.48755e+08	1.48552e+08	1.48365e+08	Yes	Yes	0.738405	-0.513637	46.3959	1.44946	-2.46905	2.46533	6.54688
Q9NRX2	MRPL17	39S ribosomal protein L17, mitochondrial (L17mt) (MRP-L17) (LYST-interacting protein 2) (Mitochondrial large ribosomal subunit protein bL17m)	0.00339578	0.00298326	0.000412515	500	2.85437	5	6.94342e+06	1.52233e+07	1.46347e+07	1.78628e+08	2.18602e+08	1.74814e+08	Yes	Yes	0.511348	7.03695	87.8521	3.95082	-2.46906	2.46532	3.4717
Q53EL6	PDCD4	Programmed cell death protein 4 (Neoplastic transformation inhibitor protein) (Nuclear antigen H731-like) (Protein 197/15a)	0.0033928	0.00298336	0.000409444	496	2.8652	4	1.67499e+07	1.03214e+07	9.62876e+06	1.92775e+08	1.85766e+08	1.93069e+08	Yes	Yes	0.134254	7.06255	87.932	3.96095	-2.46944	2.46494	4.97708
Q96P63	SERPINB12	Serpin B12	0.00338588	0.000705442	0.00268044	1686	-1.92587	3	1.09317e+08	5.08594e+07	7.88959e+07	1.32739e+08	1.00939e+08	1.3432e+08	Yes	Yes	2.30359	-4.74545	20.8348	0.610099	-2.47033	2.46406	1.64388
P01876	IGHA1	Immunoglobulin heavy constant alpha 1 (Ig alpha-1 chain C region) (Ig alpha-1 chain C region BUR) (Ig alpha-1 chain C region TRO)	0.00338382	0	0.00338382	1782	-10	5	1.27495e+08	3.93159e+08	7.57542e+07	3.19684e+06	3.37184e+06	3.72361e+06	No	Yes	12.7143	-24.5536		-5.85957	-2.47059	2.46379	2.62891e-05
P20042	EIF2S2	Eukaryotic translation initiation factor 2 subunit 2 (Eukaryotic translation initiation factor 2 subunit beta) (eIF-2-beta)	0.00338026	0.00266348	0.000716788	624	1.89369	6	1.78561e+07	1.83626e+07	2.73706e+07	1.44277e+08	2.07623e+08	1.90574e+08	Yes	Yes	0.78717	4.6648	78.7949	3.07582	-2.47105	2.46334	2.87857
Q6NUQ4	TMEM214	Transmembrane protein 214	0.0033798	0.00327417	0.000105631	253	4.95403	5	3.97621e+06	2.48237e+06	2.99e+06	1.8463e+08	2.16862e+08	1.95039e+08	Yes	Yes	0.28406	12.2031	96.8746	5.97711	-2.47111	2.46328	4.18735
Q9HD33	MRPL47	39S ribosomal protein L47, mitochondrial (L47mt) (MRP-L47) (Mitochondrial large ribosomal subunit protein uL29m) (Nasopharyngeal carcinoma metastasis-related protein 1)	0.00337681	9.42967e-05	0.00328252	1742	-5.12145	3	1.31873e+08	7.06718e+07	9.03972e+07	8.70386e+07	1.20444e+08	1.05019e+08	No	Yes	3.01739	-12.6136	2.79248	0.0805948	-2.47149	2.46289	0.513484
P53597	SUCLG1	Succinate--CoA ligase [ADP/GDP-forming] subunit alpha, mitochondrial	0.00335959	0.00152223	0.00183737	1428	-0.271457	4	6.26967e+07	5.19462e+07	4.91589e+07	1.72298e+08	1.31396e+08	1.34861e+08	Yes	Yes	0.952163	-0.667967	45.3098	1.40978	-2.47371	2.46067	2.41375
Q01813	PFKP	ATP-dependent 6-phosphofructokinase, platelet type (ATP-PFK) (PFK-P)	0.00333613	0.000744796	0.00259134	1680	-1.79878	7	7.20341e+07	7.38789e+07	8.59194e+07	1.13173e+08	1.16874e+08	1.36271e+08	Yes	Yes	1.15689	-4.42073	22.3251	0.655201	-2.47676	2.45763	2.10928
P32754	HPD	4-hydroxyphenylpyruvate dioxygenase	0.00330836	0.00314217	0.000166183	325	4.24092	4	5.43947e+06	4.58004e+06	4.06038e+06	2.89636e+08	1.36253e+08	1.53202e+08	Yes	Yes	1.47634	10.4072	94.9769	5.27857	-2.48039	2.454	2.69088
Q9Y678	COPG1	Coatomer subunit gamma-1 (Gamma-1-coat protein) (Gamma-1-COP)	0.00328775	0.000893728	0.00239402	1656	-1.42153	4	6.34224e+07	6.88727e+07	8.2252e+07	1.25891e+08	1.19686e+08	1.29352e+08	Yes	Yes	0.721642	-3.48457	27.1836	0.804577	-2.4831	2.45128	3.08061
O00422	SAP18	Histone deacetylase complex subunit SAP18 (18 kDa Sin3-associated polypeptide) (2HOR0202) (Cell growth-inhibiting gene 38 protein) (Sin3-associated polypeptide p18)	0.00328097	0.00312493	0.000156041	320	4.32383	3	3.69924e+06	6.40556e+06	3.87184e+06	1.89207e+08	2.02242e+08	1.82835e+08	Yes	Yes	0.214022	10.5951	95.2441	5.3594	-2.484	2.45039	4.49783
Q9BRX2	PELO	Protein pelota homolog	0.00324092	0	0.00324092	1781	-10	5	1.76735e+08	1.23291e+08	1.21339e+08	5.25191e+07	6.35692e+07	4.36268e+07	No	Yes	9.00024	-24.3669		-1.41657	-2.48933	2.44505	0.00262013
P35573	AGL	Glycogen debranching enzyme (Glycogen debrancher) [Includes: 4-alpha-glucanotransferase	0.00320011	0.00221781	0.000982308	772	1.17489	8	3.78061e+07	2.41191e+07	2.61189e+07	1.61776e+08	1.66214e+08	1.57729e+08	Yes	Yes	0.20852	2.86619	69.304	2.46349	-2.49483	2.43955	4.40622
O43395	PRPF3	U4/U6 small nuclear ribonucleoprotein Prp3 (Pre-mRNA-splicing factor 3) (hPrp3) (U4/U6 snRNP 90 kDa protein)	0.00317617	0.00296854	0.000207626	380	3.8377	7	4.98069e+06	3.38466e+06	1.01286e+07	2.12523e+08	1.7716e+08	1.61293e+08	Yes	Yes	0.47516	9.34974	93.463	4.88729	-2.4981	2.43629	3.54454
Q9Y3A2	UTP11	Probable U3 small nucleolar RNA-associated protein 11 (U3 snoRNA-associated protein 11) (UTP11-like protein)	0.00317562	0.00317562	0		10	5				1.55366e+08	2.05704e+08	2.08301e+08	Yes	Yes	0.594223		99.8049	10	-2.49817	2.43621	10
Q9ULW3	ABT1	Activator of basal transcription 1 (hABT1) (Basal transcriptional activator)	0.00315901	0.00312625	3.27581e-05	133	6.57644	5	1.17253e+06	868579	879775	1.64603e+08	2.12424e+08	1.86445e+08	Yes	Yes	0.455468	16.0066	98.963	7.58397	-2.50045	2.43394	4.00846
Q9NTK5	OLA1	Obg-like ATPase 1 (DNA damage-regulated overexpressed in cancer 45) (DOC45) (GTP-binding protein 9)	0.00309332	0.00233268	0.000760643	673	1.6167	4	2.40524e+07	1.99855e+07	2.38664e+07	1.75615e+08	1.40528e+08	1.70569e+08	Yes	Yes	0.542216	3.92019	75.4102	2.8346	-2.50957	2.42481	3.19899
Q9BTT0	ANP32E	Acidic leucine-rich nuclear phosphoprotein 32 family member E (LANP-like protein) (LANP-L)	0.00307534	0.000106926	0.00296841	1737	-4.795	1	8.34324e+07	1.0454e+08	7.59731e+07	7.99755e+07	1.20139e+08	8.7332e+07	No	Yes	4.14205	-11.6148	3.47689	0.100362	-2.51211	2.42228	0.501509
P47974	ZFP36L2	mRNA decay activator protein ZFP36L2 (Butyrate response factor 2) (EGF-response factor 2) (ERF-2) (TPA-induced sequence 11d) (Zinc finger protein 36, C3H1 type-like 2) (ZFP36-like 2)	0.00306785	0.00261181	0.000456041	538	2.51782	6	6.76991e+06	3.19474e+07	2.12725e+06	1.77066e+08	1.59315e+08	1.72824e+08	Yes	Yes	0.186161	6.09619	85.1349	3.63857	-2.51317	2.42122	4.0958
O75369	FLNB	Filamin-B (FLN-B) (ABP-278) (ABP-280 homolog) (Actin-binding-like protein) (Beta-filamin) (Filamin homolog 1) (Fh1) (Filamin-3) (Thyroid autoantigen) (Truncated actin-binding protein) (Truncated ABP)	0.00306254	0.00198144	0.0010811	865	0.87405	10	2.88055e+07	2.5908e+07	4.19779e+07	1.35873e+08	1.53541e+08	1.62991e+08	Yes	Yes	0.572128	2.11561	64.6992	2.22206	-2.51392	2.42047	3.21939
Q9Y3B9	RRP15	RRP15-like protein (Ribosomal RNA-processing protein 15)	0.00304288	0.00180467	0.00123822	973	0.543467	3	3.00458e+07	3.94486e+07	4.02277e+07	1.11893e+08	1.63201e+08	1.60757e+08	Yes	Yes	1.07491	1.31393	59.3078	1.96899	-2.51671	2.41767	2.39399
O00442	RTCA	RNA 3'-terminal phosphate cyclase (RNA cyclase) (RNA-3'-phosphate cyclase)	0.00303992	0.00260679	0.000433129	530	2.5894	5	8.17194e+06	1.07202e+07	1.96336e+07	1.41491e+08	1.94537e+08	1.70488e+08	Yes	Yes	0.668473	6.25923	85.7519	3.70454	-2.51714	2.41725	3.19004
P22570	FDXR	NADPH:adrenodoxin oxidoreductase, mitochondrial (AR) (Adrenodoxin reductase)	0.00303829	0.00172864	0.00130965	1041	0.400456	4	3.6907e+07	4.05301e+07	3.99331e+07	1.37487e+08	1.47265e+08	1.42627e+08	Yes	Yes	0.227517	0.967908	56.8952	1.86388	-2.51737	2.41701	3.92822
Q8IYB8	SUPV3L1	ATP-dependent RNA helicase SUPV3L1, mitochondrial	0.00298417	0.0019772	0.00100697	831	0.973434	7	1.57001e+07	4.42102e+07	2.91628e+07	1.13582e+08	1.73824e+08	1.58566e+08	Yes	Yes	1.28392	2.34521	66.2562	2.30071	-2.52518	2.40921	2.48762
P56192	MARS1	Methionine--tRNA ligase, cytoplasmic	0.00296905	0.00115162	0.00181743	1555	-0.658231	5	5.43147e+07	4.16525e+07	6.65988e+07	1.32916e+08	1.09974e+08	1.2688e+08	Yes	Yes	1.00157	-1.58436	38.7876	1.18098	-2.52738	2.407	2.61836
Q9Y3D9	MRPS23	28S ribosomal protein S23, mitochondrial (MRP-S23) (S23mt) (Mitochondrial small ribosomal subunit protein mS23)	0.00296792	0.00296792	0		10	4				1.56365e+08	2.03462e+08	1.72305e+08	Yes	Yes	0.477278		99.8049	10	-2.52755	2.40684	10
P55072	VCP	Transitional endoplasmic reticulum ATPase (TER ATPase)	0.00294138	0.000458591	0.00248278	1701	-2.43668	6	4.62012e+07	8.10091e+07	9.44735e+07	1.14874e+08	8.63377e+07	1.04478e+08	Yes	Yes	1.61697	-5.85518	15.591	0.453562	-2.53145	2.40294	1.49139
Q15029	EFTUD2	116 kDa U5 small nuclear ribonucleoprotein component (Elongation factor Tu GTP-binding domain-containing protein 2) (SNU114 homolog) (hSNU114) (U5 snRNP-specific protein, 116 kDa) (U5-116 kDa)	0.00293826	0.0024137	0.000524558	584	2.20207	6	7.02341e+06	2.81804e+07	1.18086e+07	1.61413e+08	1.63785e+08	1.54603e+08	Yes	Yes	0.338634	5.29042	82.1473	3.35089	-2.53191	2.40247	4.55602
Q6IQ49	SDE2	Replication stress response regulator SDE2	0.00293318	0.00282032	0.000112864	292	4.64321	2	3.04356e+06	3.73237e+06	3.24873e+06	2.05976e+08	1.58503e+08	1.514e+08	Yes	Yes	0.598838	11.1517	96.1522	5.67179	-2.53266	2.40172	3.52697
P55081	MFAP1	Microfibrillar-associated protein 1 (Spliceosome B complex protein MFAP1)	0.00292723	0.00220285	0.000724372	683	1.60457	3	1.75956e+07	2.66187e+07	2.03703e+07	1.30093e+08	1.62249e+08	1.67908e+08	Yes	Yes	0.639165	3.85232	75.254	2.82418	-2.53354	2.40084	3.07985
Q8WWK9	CKAP2	Cytoskeleton-associated protein 2 (CTCL tumor antigen se20-10) (Tumor- and microtubule-associated protein)	0.00292468	0.00147342	0.00145126	1252	0.0218563	4	4.91579e+07	3.4306e+07	4.58473e+07	1.10511e+08	1.50862e+08	1.33695e+08	Yes	Yes	0.511108	0.0524652	50.3787	1.59957	-2.53392	2.40046	2.48078
P31944	CASP14	Caspase-14 (CASP-14)	0.00291979	0	0.00291979	1780	-10	4	2.87386e+08	1.08511e+08	1.09974e+08	6.02969e+06	6.16819e+06	5.43378e+06	No	Yes	11.4669	-23.9153		-4.8447	-2.53465	2.39974	2.93237e-05
Q92667	AKAP1	A-kinase anchor protein 1, mitochondrial (A-kinase anchor protein 149 kDa) (AKAP 149) (Dual specificity A-kinase-anchoring protein 1) (D-AKAP-1) (Protein kinase A-anchoring protein 1) (PRKA1) (Spermatid A-kinase anchor protein 84) (S-AKAP84)	0.00290768	0.00281918	8.85047e-05	260	4.99338	4	1.03241e+06	2.64099e+06	4.24956e+06	1.6358e+08	1.84223e+08	1.65606e+08	Yes	Yes	0.243348	11.9738	96.9562	6.01585	-2.53645	2.39793	4.38796
Q8WU90	ZC3H15	Zinc finger CCCH domain-containing protein 15 (DRG family-regulatory protein 1) (Likely ortholog of mouse immediate early response erythropoietin 4)	0.00290122	0.0027394	0.000161819	360	4.0814	3	6.86452e+06	4.82883e+06	2.79315e+06	1.80189e+08	1.58142e+08	1.67354e+08	Yes	Yes	0.266147	9.78298	94.4224	5.1234	-2.53742	2.39697	4.24721
Q96G21	IMP4	U3 small nucleolar ribonucleoprotein protein IMP4 (U3 snoRNP protein IMP4) (Brix domain-containing protein 4)	0.00289461	0.00238383	0.00051078	581	2.22251	3	1.99592e+07	1.80952e+07	7.58558e+06	1.40941e+08	1.58937e+08	1.7347e+08	Yes	Yes	0.268318	5.32508	82.3541	3.36934	-2.53841	2.39598	3.47909
P42765	ACAA2	3-ketoacyl-CoA thiolase, mitochondrial	0.00289077	0.00150498	0.00138579	1194	0.11904	4	4.48969e+07	3.60417e+07	4.32827e+07	1.29393e+08	1.34082e+08	1.30602e+08	Yes	Yes	0.0904636	0.285147	52.0616	1.6654	-2.53899	2.3954	4.37031
Q9Y6K0	CEPT1	Choline/ethanolaminephosphotransferase 1 (hCEPT1)	0.00288995	0.00271671	0.000173238	374	3.97103	2	5.17479e+06	5.17479e+06	5.17479e+06	1.60952e+08	1.71322e+08	1.70353e+08	Yes	Yes	0.127244	9.51171	94.0055	5.01631	-2.53911	2.39527	4.78425
Q969S9	GFM2	Ribosome-releasing factor 2, mitochondrial (RRF2mt) (Elongation factor G 2, mitochondrial) (EF-G2mt) (mEF-G 2) (Elongation factor G2) (hEFG2)	0.00285321	0.001358	0.00149521	1346	-0.138863	4	4.32783e+07	4.0018e+07	5.06766e+07	1.20292e+08	1.25533e+08	1.31768e+08	Yes	Yes	0.418715	-0.331843	47.5956	1.49389	-2.54467	2.38972	3.49107
P07339	CTSD	Cathepsin D	0.00285267	0	0.00285267	1779	-10	6	2.49674e+08	9.83448e+07	9.90755e+07	2.21797e+07	2.34687e+07	1.87259e+07	No	Yes	11.131	-23.8146		-2.80254	-2.54475	2.38964	0.000264338
P32119	PRDX2	Peroxiredoxin-2	0.00283118	0.000161064	0.00267012	1725	-4.0512	4	1.03158e+08	6.73728e+07	6.86707e+07	8.46718e+07	9.57317e+07	8.80106e+07	Yes	Yes	2.50798	-9.66758	5.68894	0.164325	-2.54803	2.38635	1.35625
Q9P258	RCC2	Protein RCC2 (RCC1-like protein TD-60) (Telophase disk protein of 60 kDa)	0.00282824	0.00247477	0.000353461	512	2.80768	3	4.51935e+06	8.58467e+06	1.85674e+07	1.65056e+08	1.52601e+08	1.57759e+08	Yes	Yes	0.182857	6.69884	87.5024	3.90719	-2.54848	2.3859	4.45302
Q9H583	HEATR1	HEAT repeat-containing protein 1 (Protein BAP28) (U3 small nucleolar RNA-associated protein 10 homolog) [Cleaved into: HEAT repeat-containing protein 1, N-terminally processed]	0.0028233	0.0016935	0.00112979	966	0.583954	10	6.41547e+07	1.23089e+07	2.45337e+07	1.45981e+08	1.19751e+08	1.39472e+08	Yes	Yes	1.20262	1.39281	59.9832	1.99924	-2.54924	2.38514	3.03098
Q68CQ4	UTP25	U3 small nucleolar RNA-associated protein 25 homolog (Digestive organ expansion factor homolog) (UTP25 small subunit processor component)	0.00281005	0.00129926	0.00151079	1389	-0.217614	5	3.91253e+07	7.01404e+07	2.58111e+07	1.18701e+08	1.37534e+08	1.12515e+08	Yes	Yes	1.29615	-0.518594	46.2362	1.44359	-2.55129	2.3831	2.74716
P26447	S100A4	Protein S100-A4 (Calvasculin) (Metastasin) (Placental calcium-binding protein) (Protein Mts1) (S100 calcium-binding protein A4)	0.00279887	0.0016269	0.00117197	1015	0.473189	3	3.22203e+07	3.20092e+07	3.96684e+07	1.27609e+08	1.08008e+08	1.62307e+08	Yes	Yes	1.00465	1.12684	58.127	1.91699	-2.55302	2.38137	2.40769
Q96CT7	CCDC124	Coiled-coil domain-containing protein 124	0.00279129	0.00279129	0		10	5				1.65431e+08	1.61618e+08	1.73415e+08	Yes	Yes	0.128675		99.8049	10	-2.55419	2.38019	10
Q99797	MIPEP	Mitochondrial intermediate peptidase (MIP)	0.00277597	0	0.00277597	1778	-10	2	1.01133e+07	6.81632e+07	2.67815e+08	4.58249e+07	5.74755e+07	4.83243e+07	No	Yes	12.8928	-23.6966		-1.19751	-2.55659	2.3778	0.00146212
P29401	TKT	Transketolase (TK)	0.00277145	0.00125954	0.00151191	1412	-0.263481	3	5.57288e+07	2.99881e+07	4.9324e+07	1.36e+08	1.06324e+08	1.19542e+08	Yes	Yes	1.12137	-0.626318	45.4469	1.41476	-2.55729	2.37709	2.58385
P11413	G6PD	Glucose-6-phosphate 1-dehydrogenase (G6PD)	0.00273241	0.00102037	0.00171203	1570	-0.746617	4	4.65341e+07	4.47866e+07	6.13611e+07	9.35105e+07	1.20672e+08	1.23041e+08	Yes	Yes	1.07031	-1.77018	37.3433	1.13225	-2.56345	2.37093	2.20564
P62861	FAU	FAU ubiquitin-like and ribosomal protein S30 [Cleaved into: Ubiquitin-like protein FUBI; 40S ribosomal protein S30 (Small ribosomal subunit protein eS30)]	0.00272258	0.0022342	0.00048838	593	2.19368	1	1.48386e+07	1.68182e+07	1.20983e+07	1.40502e+08	1.51668e+08	1.52219e+08	Yes	Yes	0.179617	5.19764	82.0619	3.34333	-2.56502	2.36937	4.19726
Q93008	USP9X	Probable ubiquitin carboxyl-terminal hydrolase FAF-X	0.00271817	0.00141038	0.00130779	1202	0.108945	7	4.68446e+07	3.72998e+07	3.30884e+07	1.23325e+08	1.21464e+08	1.25331e+08	Yes	Yes	0.268901	0.258055	51.887	1.6585	-2.56572	2.36866	4.50915
Q9P2N5	RBM27	RNA-binding protein 27 (RNA-binding motif protein 27)	0.00271484	0.00253598	0.00017886	389	3.82564	5	6.09123e+06	3.86681e+06	6.06716e+06	1.59475e+08	1.49461e+08	1.61795e+08	Yes	Yes	0.186346	9.0596	93.4117	4.87564	-2.56626	2.36813	4.58461
Q99543	DNAJC2	DnaJ homolog subfamily C member 2 (M-phase phosphoprotein 11) (Zuotin-related factor 1) [Cleaved into: DnaJ homolog subfamily C member 2, N-terminally processed]	0.00271294	0.00231794	0.000395004	542	2.5529	5	1.11565e+07	9.24949e+06	1.49973e+07	1.52825e+08	1.4576e+08	1.52428e+08	Yes	Yes	0.165761	6.04483	85.44	3.67087	-2.56656	2.36783	4.73934
Q9H501	ESF1	ESF1 homolog (ABT1-associated protein)	0.00271007	0.00202055	0.000689516	694	1.55109	5	2.69519e+07	1.6671e+07	1.73949e+07	1.7047e+08	1.11655e+08	1.42758e+08	Yes	Yes	0.962273	3.67201	74.5573	2.77837	-2.56702	2.36737	2.69534
Q9Y314	NOSIP	Nitric oxide synthase-interacting protein (E3 ubiquitin-protein ligase NOSIP)	0.00269845	0.000542728	0.00215572	1684	-1.98987	4	9.61796e+06	9.22409e+07	9.1383e+07	9.50426e+07	9.85352e+07	9.69975e+07	Yes	Yes	2.94105	-4.70703	20.1126	0.588348	-2.56889	2.3655	3.48443
Q9Y2R5	MRPS17	28S ribosomal protein S17, mitochondrial (MRP-S17) (S17mt) (Mitochondrial small ribosomal subunit protein uS17m)	0.00268764	0.00268764	0		10	2				1.4129e+08	1.65634e+08	1.74954e+08	Yes	Yes	0.397934		99.8049	10	-2.57063	2.36376	10
Q86UK7	ZNF598	E3 ubiquitin-protein ligase ZNF598	0.00267	0.00237391	0.000296085	494	3.00318	6	6.3269e+06	9.60809e+06	1.05508e+07	1.40265e+08	1.47213e+08	1.64753e+08	Yes	Yes	0.359229	7.09021	88.9107	4.09046	-2.57349	2.3609	3.84995
Q96A35	MRPL24	39S ribosomal protein L24, mitochondrial (L24mt) (MRP-L24) (Mitochondrial large ribosomal subunit protein uL24m)	0.00266122	0	0.00266122	1777	-10	4	9.29451e+07	8.61208e+07	9.96642e+07	7.06271e+07	7.20131e+07	5.57722e+07	No	Yes	6.0795	-23.5139		-0.499825	-2.57492	2.35947	0.0114143
P53582	METAP1	Methionine aminopeptidase 1 (MAP 1) (MetAP 1)	0.00265495	0.00228172	0.000373229	535	2.61199	3	1.55971e+07	4.31472e+06	1.35047e+07	1.42467e+08	1.58551e+08	1.41584e+08	Yes	Yes	0.102297	6.16023	85.9422	3.72541	-2.57594	2.35844	3.99499
Q9BYD6	MRPL1	39S ribosomal protein L1, mitochondrial (L1mt) (MRP-L1) (Mitochondrial large ribosomal subunit protein uL1m)	0.00263526	0.00245488	0.000180372	398	3.76661	3	5.37897e+06	8.53425e+06	2.22368e+06	1.38609e+08	1.61294e+08	1.56447e+08	Yes	Yes	0.316713	8.87114	93.1554	4.81866	-2.57918	2.35521	4.0178
P31930	UQCRC1	Cytochrome b-c1 complex subunit 1, mitochondrial (Complex III subunit 1) (Core protein I) (Ubiquinol-cytochrome-c reductase complex core protein 1)	0.00263523	0.00142035	0.00121488	1137	0.225442	3	3.10414e+07	3.20258e+07	4.57577e+07	1.13957e+08	1.22648e+08	1.27053e+08	Yes	Yes	0.543323	0.530961	53.8987	1.7391	-2.57918	2.3552	3.4523
O75439	PMPCB	Mitochondrial-processing peptidase subunit beta	0.00263211	0	0.00263211	1776	-10	4	1.11994e+08	5.76823e+07	1.20383e+08	6.33549e+07	5.55163e+07	6.29925e+07	No	Yes	9.87653	-23.4663		-0.676135	-2.5797	2.35469	0.0018174
Q9UBU9	NXF1	Nuclear RNA export factor 1 (Tip-associated protein) (Tip-associating protein) (mRNA export factor TAP)	0.00263092	0.00237916	0.000251762	463	3.24032	5	1.1297e+07	4.00105e+06	7.18716e+06	1.68849e+08	1.39099e+08	1.41277e+08	Yes	Yes	0.482751	7.62931	90.4307	4.3147	-2.57989	2.35449	3.6656
Q15084	PDIA6	Protein disulfide-isomerase A6	0.00259606	0.00219091	0.000405153	560	2.43499	5	4.49845e+06	1.56501e+07	1.60875e+07	1.44037e+08	1.5498e+08	1.30206e+08	Yes	Yes	0.353492	5.71906	84.3935	3.56257	-2.58569	2.3487	3.67999
P05090	APOD	Apolipoprotein D (Apo-D) (ApoD)	0.00258957	0.00240274	0.000186829	407	3.68489	2	9.08257e+06	6.44161e+06	1.15071e+06	1.69486e+08	1.41982e+08	1.36153e+08	Yes	Yes	0.515025	8.65068	92.7853	4.73991	-2.58677	2.34761	3.68089
P41091	EIF2S3	Eukaryotic translation initiation factor 2 subunit 3	0.00258176	6.35804e-05	0.00251818	1741	-5.30765	3	7.20535e+07	6.17289e+07	7.39954e+07	5.50672e+07	4.5152e+07	1.54899e+08	No	Yes	6.12466	-12.4534	2.46268	0.0710722	-2.58808	2.3463	0.34236
Q02790	FKBP4	Peptidyl-prolyl cis-trans isomerase FKBP4 (PPIase FKBP4)	0.00258073	0.00146549	0.00111524	1048	0.394027	3	3.03366e+07	2.93003e+07	4.0066e+07	1.12918e+08	1.14505e+08	1.35586e+08	Yes	Yes	0.670214	0.924438	56.7858	1.85922	-2.58826	2.34613	2.98405
P42694	HELZ	Probable helicase with zinc finger domain	0.0025778	0.00187302	0.000704779	731	1.41012	4	7.11308e+06	4.3566e+07	1.06785e+07	1.84105e+08	1.02185e+08	1.14538e+08	Yes	Yes	0.976538	3.30764	72.6597	2.65883	-2.58875	2.34563	2.32646
Q9NWU5	MRPL22	39S ribosomal protein L22, mitochondrial (L22mt) (MRP-L22) (39S ribosomal protein L25, mitochondrial) (L25mt) (MRP-L25) (Mitochondrial large ribosomal subunit protein uL22m)	0.00257547	0.00133393	0.00124154	1206	0.103554	2	3.57858e+07	3.28432e+07	4.26355e+07	1.20629e+08	1.17505e+08	1.12369e+08	Yes	Yes	0.140043	0.242859	51.7937	1.65482	-2.58914	2.34524	3.78819
Q9H845	ACAD9	Complex I assembly factor ACAD9, mitochondrial (Acyl-CoA dehydrogenase family member 9) (ACAD-9)	0.00257179	0.00116783	0.00140396	1410	-0.265666	3	3.83259e+07	4.43598e+07	4.3051e+07	1.06963e+08	1.08313e+08	1.20095e+08	Yes	Yes	0.424487	-0.622887	45.4093	1.41339	-2.58976	2.34462	3.15504
P78345	RPP38	Ribonuclease P protein subunit p38 (RNaseP protein p38)	0.00255579	0.00241108	0.000144708	375	4.05846	5	4.32097e+06	4.32097e+06	4.32097e+06	1.4156e+08	1.55883e+08	1.47833e+08	Yes	Yes	0.177485	9.50455	94.338	5.10112	-2.59247	2.34191	4.50783
Q6NZY4	ZCCHC8	Zinc finger CCHC domain-containing protein 8 (TRAMP-like complex RNA-binding factor ZCCHC8)	0.00254826	0.00237075	0.000177512	404	3.73936	5	6.17562e+06	5.50556e+06	4.23215e+06	1.47714e+08	1.46713e+08	1.46548e+08	Yes	Yes	0.0392884	8.75245	93.034	4.79238	-2.59376	2.34063	6.55621
P54577	YARS1	Tyrosine--tRNA ligase, cytoplasmic	0.0025474	0.00175529	0.000792106	786	1.14794	5	1.75565e+07	3.10221e+07	2.18363e+07	1.04052e+08	1.40406e+08	1.41861e+08	Yes	Yes	0.890416	2.68674	68.9053	2.44147	-2.5939	2.34048	2.74616
Q86XN8	MEX3D	RNA-binding protein MEX3D (RING finger and KH domain-containing protein 1) (RING finger protein 193) (TINO)	0.00253659	0.00253659	0		10	3				1.61452e+08	1.41069e+08	1.52274e+08	Yes	Yes	0.242611		99.8049	10	-2.59575	2.33863	10
Q86VM9	ZC3H18	Zinc finger CCCH domain-containing protein 18 (Nuclear protein NHN1)	0.00253565	0.00153513	0.00100052	958	0.6176	4	2.52578e+07	3.37709e+07	3.06439e+07	1.20295e+08	1.25811e+08	1.18849e+08	Yes	Yes	0.270226	1.44424	60.5417	2.02455	-2.59591	2.33847	4.11852
Q96CM3	RPUSD4	Mitochondrial RNA pseudouridine synthase RPUSD4	0.00251371	0.00248699	2.67294e-05	154	6.53983	5	853541	592699	947268	1.41368e+08	1.48187e+08	1.58747e+08	Yes	Yes	0.211297	15.2685	98.9367	7.54756	-2.59968	2.3347	4.68395
Q32P51	HNRNPA1L2	Heterogeneous nuclear ribonucleoprotein A1-like 2 (hnRNP A1-like 2) (hnRNP core protein A1-like 2)	0.00251224	0.00242701	8.52321e-05	288	4.83164	1	2.54517e+06	2.54517e+06	2.54517e+06	1.45502e+08	1.42041e+08	1.55252e+08	Yes	Yes	0.167361	11.2792	96.6073	5.85675	-2.59994	2.33445	4.6696
P48200	IREB2	Iron-responsive element-binding protein 2 (IRE-BP 2) (Iron regulatory protein 2) (IRP2)	0.00250911	0.00171748	0.000791626	793	1.1174	5	2.40595e+07	2.04998e+07	2.54977e+07	1.03471e+08	1.1922e+08	1.57122e+08	Yes	Yes	0.896016	2.60792	68.4499	2.4166	-2.60048	2.3339	2.57522
Q9Y4W2	LAS1L	Ribosomal biogenesis protein LAS1L (Protein LAS1 homolog)	0.00250513	0.00223292	0.000272212	495	3.03613	4	5.896e+06	9.56353e+06	8.9414e+06	1.39309e+08	1.41457e+08	1.43989e+08	Yes	Yes	0.10822	7.08394	89.1338	4.12149	-2.60117	2.33321	5.25311
Q9P2R7	SUCLA2	Succinate--CoA ligase [ADP-forming] subunit beta, mitochondrial	0.00250063	0.00136544	0.00113518	1112	0.26644	3	2.99801e+07	3.38473e+07	3.77135e+07	1.05127e+08	1.15134e+08	1.26547e+08	Yes	Yes	0.58752	0.621453	54.604	1.76794	-2.60195	2.33243	3.02156
Q01780	EXOSC10	Exosome component 10	0.00249788	0.00131963	0.00117825	1167	0.163492	7	5.33532e+07	4.70117e+06	4.73559e+07	1.26092e+08	1.09249e+08	1.07105e+08	Yes	Yes	1.30397	0.381257	52.8301	1.69599	-2.60243	2.33196	3.02056
Q16513	PKN2	Serine/threonine-protein kinase N2	0.00248503	0.0016678	0.000817234	822	1.02912	4	2.67669e+07	1.9342e+07	2.705e+07	1.33085e+08	1.15375e+08	1.23934e+08	Yes	Yes	0.443271	2.39756	67.1137	2.34527	-2.60467	2.32972	3.4932
Q92665	MRPS31	28S ribosomal protein S31, mitochondrial (MRP-S31) (S31mt) (Imogen 38) (Mitochondrial small ribosomal subunit protein mS31)	0.00247772	0.00138076	0.00109696	1078	0.33196	5	2.33459e+07	4.28584e+07	3.20802e+07	1.0923e+08	1.18837e+08	1.1789e+08	Yes	Yes	0.591714	0.772949	55.7272	1.81453	-2.60595	2.32844	3.64217
P08240	SRPRA	Signal recognition particle receptor subunit alpha (SR-alpha) (Docking protein alpha) (DP-alpha)	0.00247184	0.00196036	0.000511486	639	1.93835	5	1.02897e+07	1.73041e+07	1.70421e+07	1.65828e+08	1.41189e+08	9.15343e+07	Yes	Yes	1.07727	4.51132	79.3075	3.11525	-2.60698	2.32741	2.47587
Q99661	KIF2C	Kinesin-like protein KIF2C (Kinesin-like protein 6) (Mitotic centromere-associated kinesin) (MCAK)	0.00245433	0.00198783	0.000466505	608	2.09123	6	1.21516e+07	9.06415e+06	1.92947e+07	1.04703e+08	1.09636e+08	1.85199e+08	Yes	Yes	1.31547	4.86068	80.9926	3.2513	-2.61007	2.32432	2.48658
P55209	NAP1L1	Nucleosome assembly protein 1-like 1 (NAP-1-related protein) (hNRP)	0.00245379	0.00113291	0.00132088	1388	-0.221472	2	4.05082e+07	3.77403e+07	4.01586e+07	1.09043e+08	1.06439e+08	1.06063e+08	Yes	Yes	0.139514	-0.514751	46.1697	1.44115	-2.61016	2.32422	4.42031
Q9BX40	LSM14B	Protein LSM14 homolog B (RNA-associated protein 55B) (hRAP55B)	0.00245118	0.00243797	1.321e-05	100	7.52791	3	392919	392919	392919	1.27193e+08	1.59876e+08	1.51235e+08	Yes	Yes	0.428018	17.4931	99.4611	8.53181	-2.61062	2.32376	4.16887
Q9NUK0	MBNL3	Muscleblind-like protein 3 (Cys3His CCG1-required protein) (Muscleblind-like X-linked protein) (Protein HCHCR)	0.00244973	0.00222787	0.000221854	457	3.32799	3	9.18307e+06	6.64408e+06	4.05582e+06	1.37585e+08	1.37152e+08	1.44602e+08	Yes	Yes	0.0659173	7.73259	90.9437	4.39809	-2.61088	2.3235	4.80168
Q01105	SET	Protein SET (HLA-DR-associated protein II) (Inhibitor of granzyme A-activated DNase) (IGAAD) (PHAPII) (Phosphatase 2A inhibitor I2PP2A) (I-2PP2A) (Template-activating factor I) (TAF-I)	0.00244641	0.000263856	0.00218255	1713	-3.04819	2	4.72154e+07	9.29428e+07	5.45062e+07	6.88572e+07	9.57841e+07	7.9322e+07	No	Yes	3.16523	-7.08069	10.7854	0.312417	-2.61147	2.32291	1.11989
P82914	MRPS15	28S ribosomal protein S15, mitochondrial (MRP-S15) (S15mt) (Mitochondrial small ribosomal subunit protein uS15m)	0.00243958	0.00210873	0.000330844	532	2.67215	3	1.028e+07	1.52191e+07	3.92094e+06	1.16977e+08	1.60435e+08	1.30571e+08	Yes	Yes	0.694042	6.20393	86.4385	3.78111	-2.61269	2.3217	3.20559
O60716	CTNND1	Catenin delta-1 (Cadherin-associated Src substrate) (CAS) (p120 catenin) (p120(ctn)) (p120(cas))	0.00241754	0.00171698	0.000700555	758	1.29331	5	2.16258e+07	1.88664e+07	2.22674e+07	1.26689e+08	1.16628e+08	1.27375e+08	Yes	Yes	0.269992	2.99757	71.022	2.56115	-2.61663	2.31776	3.88926
O14730	RIOK3	Serine/threonine-protein kinase RIO3	0.00241437	0.00215736	0.000257012	487	3.06936	4	9.32389e+06	7.67161e+06	6.01934e+06	1.35879e+08	1.28894e+08	1.45096e+08	Yes	Yes	0.202951	7.11228	89.3549	4.15283	-2.6172	2.31719	4.15016
P43307	SSR1	Translocon-associated protein subunit alpha (TRAP-alpha) (Signal sequence receptor subunit alpha) (SSR-alpha)	0.00240376	0.00206481	0.000338946	543	2.60688	2	1.42901e+07	6.91465e+06	9.07947e+06	1.18786e+08	1.45874e+08	1.36037e+08	Yes	Yes	0.287214	6.03565	85.8993	3.72069	-2.61911	2.31528	3.56359
Q7Z6Z7	HUWE1	E3 ubiquitin-protein ligase HUWE1	0.00239872	0.000329383	0.00206934	1706	-2.65133	9	5.89586e+07	7.30293e+07	5.29505e+07	9.08233e+07	7.05971e+07	8.37187e+07	Yes	Yes	0.909358	-6.13614	13.7316	0.39873	-2.62002	2.31436	1.4871
Q9BRL6	SRSF8	Serine/arginine-rich splicing factor 8 (Pre-mRNA-splicing factor SRP46) (Splicing factor SRp46) (Splicing factor, arginine/serine-rich 2B)	0.00239672	0.00213259	0.00026413	503	3.01329	2	4.51791e+06	1.07025e+07	8.45279e+06	1.39165e+08	1.34956e+08	1.31926e+08	Yes	Yes	0.0749351	6.97275	88.9795	4.09997	-2.62038	2.314	4.82882
Q9HCD5	NCOA5	Nuclear receptor coactivator 5 (NCoA-5) (Coactivator independent of AF-2) (CIA)	0.00239557	0.0022964	9.91736e-05	322	4.53327	4	4.09984e+06	4.39833e+06	388709	1.34516e+08	1.42115e+08	1.43995e+08	Yes	Yes	0.107129	10.4891	95.8601	5.56409	-2.62059	2.31379	4.83498
Q16540	MRPL23	39S ribosomal protein L23, mitochondrial (L23mt) (MRP-L23) (L23 mitochondrial-related protein) (Mitochondrial large ribosomal subunit protein uL23m) (Ribosomal protein L23-like)	0.00238078	0.00238078	0		10	2				1.25167e+08	1.54462e+08	1.47231e+08	Yes	Yes	0.395087		99.8049	10	-2.62328	2.3111	10
Q9NR31	SAR1A	GTP-binding protein SAR1a (COPII-associated small GTPase)	0.00237525	0.00099862	0.00137663	1494	-0.463133	2	3.64565e+07	3.57932e+07	4.95694e+07	7.65022e+07	1.05978e+08	1.2157e+08	Yes	Yes	1.383	-1.06988	42.0427	1.29326	-2.62429	2.31009	1.94535
P21399	ACO1	Cytoplasmic aconitate hydratase (Aconitase)	0.00237	0.00141668	0.000953327	972	0.571467	6	3.01666e+07	2.50816e+07	3.00255e+07	1.01535e+08	1.18378e+08	1.19742e+08	Yes	Yes	0.373026	1.31959	59.7753	1.98989	-2.62525	2.30913	3.12995
P18077	RPL35A	60S ribosomal protein L35a (Cell growth-inhibiting gene 33 protein) (Large ribosomal subunit protein eL33)	0.00236281	0.00236281	0		10	3				1.27875e+08	1.49727e+08	1.46037e+08	Yes	Yes	0.304005		99.8049	10	-2.62657	2.30781	10
Q6IN84	MRM1	rRNA methyltransferase 1, mitochondrial	0.00235415	0.00199257	0.000361585	565	2.46222	3	7.24267e+06	1.14793e+07	1.3684e+07	1.32897e+08	1.25466e+08	1.31317e+08	Yes	Yes	0.120924	5.67842	84.6405	3.58752	-2.62817	2.30622	4.60475
Q8IYB3	SRRM1	Serine/arginine repetitive matrix protein 1 (SR-related nuclear matrix protein of 160 kDa) (SRm160) (Ser/Arg-related nuclear matrix protein)	0.00233214	0.00143758	0.00089456	944	0.684395	3	1.67952e+07	3.29624e+07	3.01207e+07	9.74448e+07	1.19089e+08	1.21729e+08	Yes	Yes	0.863482	1.57557	61.6421	2.07521	-2.63224	2.30214	2.91832
Q96PZ0	PUS7	Pseudouridylate synthase 7 homolog	0.00232483	0.00215914	0.000165697	412	3.70383	7	1.86075e+06	5.61763e+06	7.25142e+06	1.57116e+08	1.13847e+08	1.31137e+08	Yes	Yes	0.54448	8.52169	92.8727	4.75815	-2.63361	2.30078	3.39903
Q14CX7	NAA25	N-alpha-acetyltransferase 25, NatB auxiliary subunit (Mitochondrial distribution and morphology protein 20) (N-terminal acetyltransferase B complex subunit MDM20) (NatB complex subunit MDM20) (N-terminal acetyltransferase B complex subunit NAA25) (p120)	0.00231723	0.00165835	0.000658876	756	1.33167	6	1.73597e+07	2.93362e+07	1.23522e+07	1.21465e+08	1.20618e+08	1.14336e+08	Yes	Yes	0.406785	3.06198	71.5662	2.59308	-2.63503	2.29935	4.24817
Q9NX07	TRNAU1AP	tRNA selenocysteine 1-associated protein 1 (SECp43) (tRNA selenocysteine-associated protein 1)	0.0023152	0.00169635	0.000618859	727	1.45475	3	1.56427e+07	1.98358e+07	1.99893e+07	1.18602e+08	1.23506e+08	1.17529e+08	Yes	Yes	0.159803	3.34443	73.2698	2.69648	-2.63541	2.29897	4.47787
Q15418	RPS6KA1	Ribosomal protein S6 kinase alpha-1 (S6K-alpha-1)	0.00230226	0	0.00230226	1775	-10	3	1.05786e+08	9.77517e+07	8.72465e+07	6.966e+07	2.46122e+07	2.77269e+07	No	Yes	9.5769	-22.8868		-1.41992	-2.63785	2.29654	0.0213177
Q9ULG6	CCPG1	Cell cycle progression protein 1 (Cell cycle progression restoration protein 8)	0.00230123	0.000290316	0.00201092	1709	-2.79216	4	5.32616e+07	6.47456e+07	6.21939e+07	7.36203e+07	7.81342e+07	8.06429e+07	Yes	Yes	1.30378	-6.41176	12.6157	0.365961	-2.63804	2.29635	2.26337
Q15021	NCAPD2	Condensin complex subunit 1 (Chromosome condensation-related SMC-associated protein 1) (Chromosome-associated protein D2) (hCAP-D2) (Non-SMC condensin I complex subunit D2) (XCAP-D2 homolog)	0.00230101	0.00104009	0.00126092	1418	-0.277769	6	3.01613e+07	3.84479e+07	4.44086e+07	9.67693e+07	1.00893e+08	1.01879e+08	Yes	Yes	0.519872	-0.637842	45.2014	1.40585	-2.63808	2.2963	3.88237
Q8N5L8	RPP25L	Ribonuclease P protein subunit p25-like protein (RNase P protein subunit-like p25) (Rpp25-like protein)	0.00230086	0.00230086	0		10	4				1.39289e+08	1.44195e+08	1.29049e+08	Yes	Yes	0.203552		99.8049	10	-2.63811	2.29628	10
O95347	SMC2	Structural maintenance of chromosomes protein 2 (SMC protein 2) (SMC-2) (Chromosome-associated protein E) (hCAP-E) (XCAP-E homolog)	0.0022986	0.000993679	0.00130492	1474	-0.393114	6	3.86601e+07	3.38598e+07	4.44013e+07	9.59961e+07	1.0378e+08	9.54292e+07	Yes	Yes	0.152304	-0.902531	43.2297	1.33512	-2.63854	2.29585	3.37054
O00159	MYO1C	Unconventional myosin-Ic (Myosin I beta) (MMI-beta) (MMIb)	0.00229132	0.000966293	0.00132503	1492	-0.455493	6	4.09108e+07	3.64427e+07	4.12708e+07	1.01544e+08	8.90206e+07	1.01633e+08	Yes	Yes	0.56561	-1.04512	42.1718	1.29779	-2.63991	2.29447	2.92332
Q96HY7	DHTKD1	Probable 2-oxoglutarate dehydrogenase E1 component DHKTD1, mitochondrial	0.00224513	0.000972029	0.0012731	1472	-0.389279	5	3.41727e+07	3.80474e+07	4.1655e+07	8.61876e+07	9.82121e+07	1.04265e+08	Yes	Yes	0.707854	-0.889747	43.2949	1.33744	-2.64876	2.28563	2.73785
O43837	IDH3B	Isocitrate dehydrogenase [NAD] subunit beta, mitochondrial (Isocitric dehydrogenase subunit beta) (NAD(+)-specific ICDH subunit beta)	0.00220664	0.0011534	0.00105324	1190	0.131066	3	3.3105e+07	2.83601e+07	3.29207e+07	1.0452e+08	9.70352e+07	9.96976e+07	Yes	Yes	0.30566	0.298584	52.2696	1.67365	-2.65627	2.27812	3.75685
P61011	SRP54	Signal recognition particle 54 kDa protein (SRP54)	0.00220415	0.00162846	0.000575689	717	1.50015	5	1.69913e+07	1.50299e+07	1.89527e+07	8.86663e+07	1.26285e+08	1.29268e+08	Yes	Yes	0.831521	3.41678	73.8816	2.73497	-2.65676	2.27763	2.68681
Q9NX20	MRPL16	39S ribosomal protein L16, mitochondrial (L16mt) (MRP-L16) (Mitochondrial large ribosomal subunit protein uL16m)	0.0021959	0.0021959	0		10	3				1.20098e+08	1.37236e+08	1.36378e+08	Yes	Yes	0.269827		99.8049	10	-2.65839	2.276	10
Q13123	IK	Protein Red (Cytokine IK) (IK factor) (Protein RER)	0.00218791	0.00188995	0.00029796	541	2.66516	3	6.63821e+06	8.26369e+06	1.16549e+07	1.19615e+08	1.39672e+08	1.06437e+08	Yes	Yes	0.470196	6.06167	86.3815	3.77462	-2.65997	2.27441	3.34499
P28288	ABCD3	ATP-binding cassette sub-family D member 3	0.00217272	0.00164599	0.000526729	689	1.64382	4	1.53969e+07	1.10096e+07	2.07387e+07	1.06528e+08	1.12681e+08	1.23202e+08	Yes	Yes	0.420698	3.73376	75.7571	2.85795	-2.663	2.27139	3.64157
Q9H7E2	TDRD3	Tudor domain-containing protein 3	0.00215908	0.00193287	0.000226208	501	3.09502	6	2.33975e+06	6.34486e+06	1.13804e+07	9.80396e+07	1.39688e+08	1.29319e+08	Yes	Yes	0.805913	7.02153	89.5229	4.17706	-2.66573	2.26865	3.16259
Q96RQ3	MCCC1	Methylcrotonoyl-CoA carboxylase subunit alpha, mitochondrial (MCCase subunit alpha)	0.00215779	0.00181594	0.000341841	574	2.40932	2	9.66976e+06	1.53266e+07	5.59224e+06	1.09707e+08	1.28128e+08	1.18455e+08	Yes	Yes	0.404068	5.46529	84.1578	3.53909	-2.66599	2.26839	3.77796
Q9BUL9	RPP25	Ribonuclease P protein subunit p25 (RNase P protein subunit p25)	0.00214888	0.00201817	0.000130706	394	3.94865	5	3.89663e+06	3.89663e+06	3.89663e+06	1.3642e+08	1.21591e+08	1.15582e+08	Yes	Yes	0.312284	8.95	93.9175	4.99463	-2.66779	2.2666	3.9987
Q9BVI4	NOC4L	Nucleolar complex protein 4 homolog (NOC4 protein homolog) (NOC4-like protein) (Nucleolar complex-associated protein 4-like protein)	0.00214856	0.00207092	7.76389e-05	309	4.73735	3	2.11813e+06	2.92974e+06	1.91143e+06	1.23429e+08	1.28035e+08	1.26801e+08	Yes	Yes	0.0788311	10.7373	96.3865	5.76414	-2.66785	2.26653	5.42452
Q8IZH2	XRN1	5'-3' exoribonuclease 1	0.00214491	0.00196997	0.000174933	447	3.4933	6	3.00357e+06	7.99817e+06	4.65954e+06	1.14876e+08	1.23272e+08	1.30761e+08	Yes	Yes	0.281716	7.91509	91.8442	4.55597	-2.66859	2.26579	4.15335
Q7Z6E9	RBBP6	E3 ubiquitin-protein ligase RBBP6	0.00210438	0.00189032	0.000214057	492	3.14256	6	5.96814e+06	6.9221e+06	6.27504e+06	1.13994e+08	1.28127e+08	1.16017e+08	Yes	Yes	0.251356	7.09436	89.828	4.22202	-2.67688	2.25751	4.11201
P09429	HMGB1	High mobility group protein B1 (High mobility group protein 1) (HMG-1)	0.00207567	0.000865595	0.00121007	1498	-0.483331	2	3.46011e+07	4.17557e+07	3.12292e+07	7.84183e+07	1.07811e+08	7.83414e+07	Yes	Yes	1.18392	-1.08824	41.702	1.28134	-2.68284	2.25154	2.1544
Q8TBF4	ZCRB1	Zinc finger CCHC-type and RNA-binding motif-containing protein 1 (U11/U12 small nuclear ribonucleoprotein 31 kDa protein) (U11/U12 snRNP 31 kDa protein) (U11/U12-31K)	0.00206213	0.00186733	0.000194798	478	3.26093	2	4.30747e+06	7.1044e+06	4.19896e+06	5.01266e+07	1.57498e+08	1.46494e+08	Yes	Yes	2.31582	7.33286	90.5536	4.33428	-2.68568	2.2487	2.12954
P20073	ANXA7	Annexin A7 (Annexin VII) (Annexin-7) (Synexin)	0.002058	0.000648565	0.00140944	1612	-1.1198	3	4.56368e+07	2.89777e+07	5.13971e+07	9.1419e+07	7.4382e+07	7.71759e+07	Yes	Yes	1.26811	-2.51711	31.5143	0.941345	-2.68655	2.24783	2.33076
Q14CZ7	FASTKD3	FAST kinase domain-containing protein 3, mitochondrial	0.00203777	0.0012755	0.000762275	928	0.742677	2	2.39832e+07	2.11892e+07	2.31282e+07	1.03236e+08	9.92279e+07	9.45972e+07	Yes	Yes	0.221941	1.66623	62.5927	2.11987	-2.69084	2.24354	3.83047
P17480	UBTF	Nucleolar transcription factor 1 (Autoantigen NOR-90) (Upstream-binding factor 1) (UBF-1)	0.00203347	0.000534255	0.00149922	1652	-1.48861	4	5.09875e+07	4.41194e+07	3.92485e+07	7.36889e+07	7.98258e+07	7.67202e+07	Yes	Yes	0.484985	-3.33839	26.273	0.776282	-2.69176	2.24262	3.03698
Q5C9Z4	NOM1	Nucleolar MIF4G domain-containing protein 1 (SGD1 homolog)	0.00203326	0.00114881	0.000884445	1062	0.377302	4	1.50696e+07	3.19997e+07	3.21527e+07	8.90743e+07	9.71184e+07	9.91377e+07	Yes	Yes	0.739194	0.84613	56.5011	1.84712	-2.69181	2.24258	3.48456
P62314	SNRPD1	Small nuclear ribonucleoprotein Sm D1 (Sm-D1) (Sm-D autoantigen) (snRNP core protein D1)	0.00202911	0.00164559	0.000383523	622	2.10122	2	1.13991e+07	7.07897e+06	1.57192e+07	1.25689e+08	1.07463e+08	9.646e+07	Yes	Yes	0.473215	4.71028	81.099	3.26024	-2.69269	2.24169	3.23881
Q9Y6G3	MRPL42	39S ribosomal protein L42, mitochondrial (L42mt) (MRP-L42) (39S ribosomal protein L31, mitochondrial) (L31mt) (MRP-L31) (Mitochondrial large ribosomal subunit protein mL42)	0.00201414	0.00201414	0		10	2				1.06383e+08	1.41256e+08	1.13486e+08	Yes	Yes	0.53265		99.8049	10	-2.69591	2.23848	10
P05198	EIF2S1	Eukaryotic translation initiation factor 2 subunit 1 (Eukaryotic translation initiation factor 2 subunit alpha) (eIF-2-alpha) (eIF-2A) (eIF-2alpha)	0.00201195	0.00171354	0.000298409	567	2.52162	5	5.41653e+06	9.44497e+06	1.17267e+07	9.50623e+07	1.25881e+08	1.132e+08	Yes	Yes	0.629642	5.64339	85.1682	3.64207	-2.69638	2.238	3.27992
P15311	EZR	Ezrin (Cytovillin) (Villin-2) (p81)	0.00200918	0.00141956	0.000589623	774	1.26758	4	1.99619e+07	1.48219e+07	1.76368e+07	8.59113e+07	1.20886e+08	1.01018e+08	Yes	Yes	0.595985	2.83609	70.6536	2.53982	-2.69698	2.23741	2.80626
Q00059	TFAM	Transcription factor A, mitochondrial (mtTFA) (Mitochondrial transcription factor 1) (MtTF1) (Transcription factor 6) (TCF-6) (Transcription factor 6-like 2)	0.00200444	0.00154839	0.00045605	670	1.76351	4	4.62278e+06	1.32925e+07	2.21893e+07	7.70435e+07	1.18184e+08	1.24054e+08	Yes	Yes	1.32309	3.94387	77.248	2.96171	-2.69801	2.23638	2.56932
P49406	MRPL19	39S ribosomal protein L19, mitochondrial (L19mt) (MRP-L19) (39S ribosomal protein L15, mitochondrial) (L15mt) (MRP-L15) (Mitochondrial large ribosomal subunit protein bL19m)	0.00199496	0.00148885	0.00050611	709	1.55667	5	1.88028e+07	1.4108e+07	1.22644e+07	1.17891e+08	9.25833e+07	1.02036e+08	Yes	Yes	0.585738	3.47811	74.6306	2.78314	-2.70007	2.23432	3.17991
P32322	PYCR1	Pyrroline-5-carboxylate reductase 1, mitochondrial (P5C reductase 1) (P5CR 1)	0.0019926	0.0012131	0.000779501	960	0.638073	1	2.296e+07	2.2624e+07	2.39468e+07	1.07874e+08	8.21891e+07	9.76687e+07	Yes	Yes	0.615359	1.42533	60.8802	2.04002	-2.70058	2.23381	2.80388
Q8N9T8	KRI1	Protein KRI1 homolog	0.00196772	0.00172933	0.000238383	525	2.85886	3	8.85628e+06	6.76436e+06	5.72486e+06	1.14365e+08	1.1429e+08	1.02801e+08	Yes	Yes	0.277208	6.37055	87.8853	3.95502	-2.70604	2.22835	4.07844
Q9UKV3	ACIN1	Apoptotic chromatin condensation inducer in the nucleus (Acinus)	0.00193588	0.00117775	0.000758133	964	0.635509	5	1.70064e+07	2.55267e+07	2.45556e+07	7.15996e+07	1.10359e+08	9.8046e+07	Yes	Yes	1.14859	1.41163	60.8379	2.03808	-2.71312	2.22126	2.38468
Q9H6R0	DHX33	ATP-dependent RNA helicase DHX33	0.00192724	0.00176961	0.000157628	456	3.48883	2	5.51799e+06	4.1344e+06	4.35537e+06	1.3203e+08	9.76803e+07	1.01825e+08	Yes	Yes	0.625633	7.74284	91.821	4.5517	-2.71506	2.21932	3.35074
Q17RY0	CPEB4	Cytoplasmic polyadenylation element-binding protein 4 (CPE-BP4) (CPE-binding protein 4) (hCPEB-4)	0.00191587	0.00180805	0.000107829	391	4.06762	4	2.97894e+06	3.17703e+06	3.37512e+06	1.38607e+08	9.41468e+07	1.01221e+08	Yes	Yes	0.745585	9.0169	94.3718	5.11001	-2.71763	2.21675	3.25128
Q15392	DHCR24	Delta(24)-sterol reductase	0.00190899	0.000879867	0.00102912	1384	-0.226057	5	2.71418e+07	2.74568e+07	3.76016e+07	8.0995e+07	8.07888e+07	8.82875e+07	Yes	Yes	0.60996	-0.500759	46.0907	1.43826	-2.7192	2.21519	3.36901
P28331	NDUFS1	NADH-ubiquinone oxidoreductase 75 kDa subunit, mitochondrial	0.00189985	0.000711182	0.00118867	1556	-0.741058	4	2.50081e+07	4.93102e+07	3.19516e+07	6.8608e+07	8.14638e+07	8.42913e+07	Yes	Yes	1.26188	-1.64004	37.4335	1.13527	-2.72128	2.2131	2.48881
Q8NEJ9	NGDN	Neuroguidin (Centromere accumulated nuclear protein 1) (CANu1) (EIF4E-binding protein)	0.00189405	0.00143796	0.000456084	696	1.65666	2	1.79773e+07	7.03688e+06	1.58659e+07	1.01586e+08	9.7014e+07	1.00112e+08	Yes	Yes	0.33559	3.66415	75.9201	2.86902	-2.72261	2.21178	4.632
Q9H9P8	L2HGDH	L-2-hydroxyglutarate dehydrogenase, mitochondrial	0.00188212	0.0010577	0.000824418	1073	0.359487	4	2.24792e+07	2.92496e+07	2.16001e+07	7.10698e+07	9.61828e+07	9.68725e+07	Yes	Yes	0.878387	0.794118	56.1974	1.83428	-2.72535	2.20903	2.49595
Q9Y4Z0	LSM4	U6 snRNA-associated Sm-like protein LSm4 (Glycine-rich protein) (GRP)	0.00187632	0.0018291	4.72154e-05	271	5.27573	2	1.40898e+06	1.40898e+06	1.40898e+06	1.1633e+08	1.13069e+08	1.02788e+08	Yes	Yes	0.234667	11.6472	97.4836	6.29423	-2.72669	2.20769	4.43428
Q9Y388	RBMX2	RNA-binding motif protein, X-linked 2	0.00187261	0.00161559	0.000257024	552	2.65208	4	3.68629e+06	1.03235e+07	8.83661e+06	8.53658e+07	1.10503e+08	1.17034e+08	Yes	Yes	0.760762	5.85271	86.2746	3.76251	-2.72755	2.20683	3.16072
P00367	GLUD1	Glutamate dehydrogenase 1, mitochondrial (GDH 1)	0.00186991	0.00119129	0.000678619	908	0.811854	4	1.46965e+07	1.88024e+07	2.72746e+07	9.63014e+07	9.28246e+07	8.53653e+07	Yes	Yes	0.0414258	1.79112	63.7085	2.17343	-2.72818	2.20621	3.55276
O00299	CLIC1	Chloride intracellular channel protein 1 (Chloride channel ABP) (Nuclear chloride ion channel 27) (NCC27) (Regulatory nuclear chloride ion channel protein) (hRNCC)	0.00186328	0.000926367	0.000936908	1276	-0.0163233	1	3.17581e+07	2.16345e+07	3.04331e+07	9.17862e+07	8.11373e+07	7.7326e+07	Yes	Yes	0.621717	-0.0359875	49.7171	1.5741	-2.72972	2.20466	2.96216
P25786	PSMA1	Proteasome subunit alpha type-1 (30 kDa prosomal protein) (PROS-30) (Macropain subunit C2) (Multicatalytic endopeptidase complex subunit C2) (Proteasome component C2) (Proteasome nu chain)	0.00186193	0.000231883	0.00163005	1707	-2.81345	3	8.05382e+07	2.74298e+07	3.62797e+07	4.98403e+07	5.74163e+07	8.23303e+07	No	Yes	2.81421	-6.20182	12.4539	0.361218	-2.73004	2.20435	0.928525
P47813	EIF1AX	Eukaryotic translation initiation factor 1A, X-chromosomal (eIF-1A X isoform) (Eukaryotic translation initiation factor 4C) (eIF-4C)	0.00185374	0.00173047	0.000123271	420	3.81125	4	8.4445e+06	1.02344e+06	1.44313e+06	8.39107e+07	1.22429e+08	1.15114e+08	Yes	Yes	0.582646	8.39404	93.3501	4.86175	-2.73195	2.20243	3.22054
O95793	STAU1	Double-stranded RNA-binding protein Staufen homolog 1	0.00185336	0.00138052	0.000472837	718	1.5458	3	9.39592e+06	1.4201e+07	1.87374e+07	1.02904e+08	9.01197e+07	9.69388e+07	Yes	Yes	0.25045	3.40438	74.4875	2.77385	-2.73204	2.20234	3.70137
A4D1E9	GTPBP10	GTP-binding protein 10 (Protein obg homolog 2) (ObgH2)	0.00184259	0.00148356	0.000359024	640	2.04691	3	2.09973e+07	2.29038e+06	8.73536e+06	1.1466e+08	9.23391e+07	9.13437e+07	Yes	Yes	0.82169	4.50282	80.5152	3.2117	-2.73457	2.19981	3.25794
Q6L8Q7	PDE12	2',5'-phosphodiesterase 12 (2'-PDE) (2-PDE)	0.00182746	0.000807883	0.00101957	1448	-0.335746	3	2.44142e+07	3.22088e+07	3.42942e+07	6.68293e+07	7.99729e+07	8.99335e+07	Yes	Yes	1.05658	-0.737376	44.2081	1.37002	-2.73815	2.19623	2.38906
P00966	ASS1	Argininosuccinate synthase	0.00182293	0.000693073	0.00112986	1551	-0.705062	2	2.97794e+07	2.95185e+07	4.19174e+07	7.44344e+07	7.14086e+07	7.97834e+07	Yes	Yes	0.800765	-1.54772	38.0197	1.15499	-2.73923	2.19516	3.08917
P61204	ARF3	ADP-ribosylation factor 3	0.00181909	0.000775423	0.00104366	1480	-0.428603	1	2.62475e+07	2.74552e+07	3.95893e+07	8.37367e+07	6.80776e+07	8.10461e+07	Yes	Yes	0.84357	-0.940457	42.627	1.3138	-2.74015	2.19424	2.60707
P08579	SNRPB2	U2 small nuclear ribonucleoprotein B'' (U2 snRNP B'')	0.00181719	0.0009118	0.000905391	1262	0.0101762	3	3.79458e+07	2.23081e+07	1.9951e+07	6.23086e+07	9.04721e+07	9.2827e+07	Yes	Yes	0.450287	0.0223245	50.1763	1.59175	-2.7406	2.19379	2.1753
Q71U36	TUBA1A	Tubulin alpha-1A chain (Alpha-tubulin 3) (Tubulin B-alpha-1) (Tubulin alpha-3 chain) [Cleaved into: Detyrosinated tubulin alpha-1A chain]	0.00179559	0.000133905	0.00166169	1717	-3.63337	2	5.02144e+07	4.11999e+07	4.85264e+07	2.6227e+07	7.51943e+07	8.05784e+07	No	Yes	3.83793	-7.95197	7.45742	0.215576	-2.74579	2.18859	0.443309
Q9HC35	EML4	Echinoderm microtubule-associated protein-like 4 (EMAP-4) (Restrictedly overexpressed proliferation-associated protein) (Ropp 120)	0.00178978	0.00165029	0.000139493	454	3.56445	3	4.34541e+06	2.54714e+06	5.33128e+06	7.32086e+07	1.16393e+08	1.19073e+08	Yes	Yes	0.991206	7.79612	92.2061	4.62417	-2.7472	2.18719	2.91437
P40261	NNMT	Nicotinamide N-methyltransferase	0.0017894	0.000249849	0.00153955	1700	-2.62338	2	6.06038e+07	2.80477e+07	4.88787e+07	5.68129e+07	5.55813e+07	7.09058e+07	Yes	Yes	2.5012	-5.73759	13.9627	0.405527	-2.74729	2.18709	1.46374
Q9H6E5	TUT1	Speckle targeted PIP5K1A-regulated poly(A) polymerase (Star-PAP)	0.00178797	0.00178797	0		10	2				1.40316e+08	8.60021e+07	9.42551e+07	Yes	Yes	0.932752		99.8049	10	-2.74764	2.18674	10
Q15428	SF3A2	Splicing factor 3A subunit 2 (SF3a66) (Spliceosome-associated protein 62) (SAP 62)	0.00177535	0.00147532	0.000300024	602	2.29788	2	1.3775e+07	3.9675e+06	9.05995e+06	8.57539e+07	1.0549e+08	1.00264e+08	Yes	Yes	0.23207	5.01781	83.1005	3.43759	-2.75072	2.18367	3.46628
Q7Z2W9	MRPL21	39S ribosomal protein L21, mitochondrial (L21mt) (MRP-L21) (Mitochondrial large ribosomal subunit protein bL21m)	0.0017662	0.00161256	0.000153638	471	3.39175	2	4.57361e+06	4.57361e+06	4.57361e+06	8.87025e+07	1.05142e+08	1.09105e+08	Yes	Yes	0.409065	7.39885	91.3012	4.45889	-2.75296	2.18143	3.67255
Q6PD62	CTR9	RNA polymerase-associated protein CTR9 homolog (SH2 domain-binding protein 1)	0.00176514	7.40153e-05	0.00169113	1727	-4.51402	3	6.31279e+07	4.43779e+07	4.33818e+07	6.58817e+07	4.86186e+07	5.10926e+07	No	Yes	3.89379	-9.84582	4.19316	0.12106	-2.75322	2.18116	0.632024
Q14240	EIF4A2	Eukaryotic initiation factor 4A-II (eIF-4A-II) (eIF4A-II)	0.00175765	0.00104187	0.000715781	1001	0.541586	2	2.57934e+07	1.50857e+07	2.31377e+07	9.07148e+07	7.52964e+07	8.51093e+07	Yes	Yes	0.719271	1.18029	59.2763	1.96759	-2.75507	2.17932	3.09625
Q9H089	LSG1	Large subunit GTPase 1 homolog (hLsg1)	0.00175117	0.00163793	0.000113246	421	3.85433	6	6.83042e+06	419781	2.88632e+06	9.73861e+07	1.09481e+08	9.6972e+07	Yes	Yes	0.183108	8.39364	93.5331	4.90336	-2.75667	2.17771	4.16504
Q05519	SRSF11	Serine/arginine-rich splicing factor 11 (Arginine-rich 54 kDa nuclear protein) (p54) (Splicing factor, arginine/serine-rich 11)	0.00174713	0.000284544	0.00146259	1692	-2.3618	1	3.91887e+07	4.47982e+07	4.66616e+07	5.24752e+07	6.12597e+07	6.88681e+07	Yes	Yes	1.61804	-5.14096	16.2863	0.474146	-2.75767	2.17671	1.57779
Q9BRP8	PYM1	Partner of Y14 and mago (PYM homolog 1 exon junction complex-associated factor) (Protein wibg homolog)	0.0017458	0.0017458	0		10	3				1.16942e+08	9.6259e+07	9.98103e+07	Yes	Yes	0.371065		99.8049	10	-2.75801	2.17638	10
Q9Y4W6	AFG3L2	AFG3-like protein 2	0.00172703	0.00118497	0.000542053	817	1.12835	3	6.30905e+06	1.9399e+07	2.2818e+07	8.79814e+07	9.25982e+07	8.05408e+07	Yes	Yes	0.43016	2.45042	68.6135	2.4255	-2.7627	2.17168	3.53248
P34896	SHMT1	Serine hydroxymethyltransferase, cytosolic (SHMT)	0.00172326	0.000861271	0.00086199	1267	-0.00120267	1	2.64562e+07	2.77978e+07	2.27271e+07	8.81594e+07	6.9514e+07	7.43169e+07	Yes	Yes	0.617346	-0.00261068	49.9792	1.58416	-2.76365	2.17074	2.68551
P49419	ALDH7A1	Alpha-aminoadipic semialdehyde dehydrogenase (Alpha-AASA dehydrogenase)	0.00172228	0.00146194	0.000260345	579	2.48939	2	7.62049e+06	8.8549e+06	6.72549e+06	8.64064e+07	1.10772e+08	8.84171e+07	Yes	Yes	0.55789	5.40319	84.8837	3.61244	-2.76389	2.17049	3.30095
Q96I59	NARS2	Probable asparagine--tRNA ligase, mitochondrial	0.0017177	0.00107751	0.000640183	932	0.75115	3	2.17109e+07	1.5223e+07	2.03963e+07	7.95801e+07	8.15493e+07	8.95143e+07	Yes	Yes	0.352562	1.62949	62.7301	2.1264	-2.76505	2.16933	3.52965
Q53F19	NCBP3	Nuclear cap-binding protein subunit 3 (Protein ELG)	0.00169235	0.00163251	5.98412e-05	333	4.76981	3	1.87552e+06	1.57168e+06	1.90279e+06	9.63871e+07	1.09651e+08	9.20422e+07	Yes	Yes	0.323438	10.3165	96.464	5.79601	-2.77151	2.16288	4.07066
P40222	TXLNA	Alpha-taxilin	0.0016853	0.00153916	0.000146147	477	3.39665	3	4.28422e+06	3.57393e+06	4.9945e+06	7.21992e+07	1.17899e+08	9.92145e+07	Yes	Yes	0.903463	7.34038	91.3282	4.46357	-2.77332	2.16106	2.969
Q13427	PPIG	Peptidyl-prolyl cis-trans isomerase G (PPIase G) (Peptidyl-prolyl isomerase G)	0.00168445	0.0011563	0.000528147	820	1.13051	4	1.53716e+07	1.774e+07	1.38481e+07	6.88671e+07	9.3196e+07	9.29895e+07	Yes	Yes	0.725483	2.44284	68.6457	2.42726	-2.77354	2.16084	2.75112
Q15691	MAPRE1	Microtubule-associated protein RP/EB family member 1 (APC-binding protein EB1) (End-binding protein 1) (EB1)	0.00168122	0.0016095	7.17217e-05	364	4.48806	2	2.04074e+06	2.21135e+06	2.16234e+06	9.76284e+07	1.07072e+08	9.03186e+07	Yes	Yes	0.311497	9.69424	95.7339	5.51985	-2.77438	2.16001	4.08306
Q8NI27	THOC2	THO complex subunit 2 (Tho2) (hTREX120)	0.001679	0.000752537	0.00092646	1422	-0.299967	6	3.46908e+07	2.34566e+07	2.48788e+07	7.55127e+07	7.00475e+07	7.24488e+07	Yes	Yes	0.612421	-0.647759	44.8206	1.39207	-2.77495	2.15944	3.59639
Q9C0C2	TNKS1BP1	182 kDa tankyrase-1-binding protein	0.00167264	0.001586	8.66379e-05	390	4.19425	5	3.37169e+06	2.66229e+06	1.70769e+06	8.84025e+07	1.07813e+08	9.59376e+07	Yes	Yes	0.354519	9.0503	94.8203	5.23313	-2.7766	2.15779	3.89959
Q9Y2Z2	MTO1	Protein MTO1 homolog, mitochondrial	0.00166774	0.000216902	0.00145084	1703	-2.74177	3	5.93838e+07	3.72651e+07	3.24664e+07	6.96369e+07	4.81448e+07	5.21205e+07	No	Yes	2.86745	-5.91267	13.0057	0.377404	-2.77787	2.15651	1.13989
P62304	SNRPE	Small nuclear ribonucleoprotein E (snRNP-E) (Sm protein E) (Sm-E) (SmE)	0.00166461	0.00166461	0		10	1				1.10699e+08	9.81288e+07	8.96272e+07	Yes	Yes	0.379737		99.8049	10	-2.77869	2.1557	10
P25311	AZGP1	Zinc-alpha-2-glycoprotein (Zn-alpha-2-GP) (Zn-alpha-2-glycoprotein)	0.00166224	0	0.00166224	1774	-10	3	1.25476e+08	4.92943e+07	4.98449e+07	3.21144e+07	1.62409e+07	2.506e+07	No	Yes	11.1273	-21.477		-1.66834	-2.77931	2.15508	0.00621607
Q9Y3B7	MRPL11	39S ribosomal protein L11, mitochondrial (L11mt) (MRP-L11) (Mitochondrial large ribosomal subunit protein uL11m)	0.00163546	0.00107805	0.000557413	872	0.951606	2	1.75213e+07	1.08341e+07	2.1605e+07	8.15824e+07	8.29998e+07	7.86872e+07	Yes	Yes	0.1887	2.04407	65.9171	2.28334	-2.78636	2.14803	4.30687
P82979	SARNP	SAP domain-containing ribonucleoprotein (Cytokine-induced protein of 29 kDa) (Nuclear protein Hcc-1) (Proliferation-associated cytokine-inducible protein CIP29)	0.00163334	0.00163334	0		10	2				8.52202e+07	1.24107e+08	8.35213e+07	Yes	Yes	0.799558		99.8049	10	-2.78692	2.14746	10
Q9ULT8	HECTD1	E3 ubiquitin-protein ligase HECTD1	0.00162061	0.00100116	0.00061945	953	0.692618	6	1.89464e+07	1.55005e+07	2.10693e+07	7.78708e+07	7.60606e+07	8.11198e+07	Yes	Yes	0.306171	1.48502	61.7768	2.08149	-2.79032	2.14406	4.0706
Q9NP81	SARS2	Serine--tRNA ligase, mitochondrial	0.00161989	0.000957591	0.000662298	1013	0.531929	4	1.83581e+07	2.30732e+07	1.53198e+07	4.4751e+07	9.16599e+07	9.72752e+07	Yes	Yes	1.69642	1.14039	59.1146	1.96041	-2.79051	2.14387	1.79457
Q96A33	CCDC47	PAT complex subunit CCDC47 (Calumin) (Coiled-coil domain-containing protein 47)	0.00161516	0.00102723	0.000587929	917	0.805043	3	1.94448e+07	1.25357e+07	1.98992e+07	5.84544e+07	9.06671e+07	8.85877e+07	Yes	Yes	0.908531	1.72489	63.5993	2.16813	-2.79179	2.1426	2.35239
P57740	NUP107	Nuclear pore complex protein Nup107 (107 kDa nucleoporin) (Nucleoporin Nup107)	0.00161465	0.000694318	0.000920336	1470	-0.406565	4	2.12133e+07	3.05002e+07	3.05286e+07	6.20901e+07	6.7239e+07	7.79275e+07	Yes	Yes	0.932862	-0.871052	43.001	1.32702	-2.79192	2.14246	2.5855
P30153	PPP2R1A	Serine/threonine-protein phosphatase 2A 65 kDa regulatory subunit A alpha isoform (Medium tumor antigen-associated 61 kDa protein) (PP2A subunit A isoform PR65-alpha) (PP2A subunit A isoform R1-alpha)	0.00159606	0.000135733	0.00146033	1714	-3.42745	3	3.45373e+07	3.8411e+07	5.68734e+07	4.01618e+07	5.50217e+07	6.11602e+07	No	Yes	3.32066	-7.32595	8.50424	0.245975	-2.79695	2.13743	0.810291
P04083	ANXA1	Annexin A1 (Annexin I) (Annexin-1) (Calpactin II) (Calpactin-2) (Chromobindin-9) (Lipocortin I) (Phospholipase A2 inhibitory protein) (p35) [Cleaved into: Annexin Ac2-26]	0.00159577	0.00046104	0.00113473	1623	-1.29939	6	3.64665e+07	3.32433e+07	3.19536e+07	5.86054e+07	6.50803e+07	6.07641e+07	Yes	Yes	0.336393	-2.77725	28.8913	0.858058	-2.79703	2.13736	2.87629
P17858	PFKL	ATP-dependent 6-phosphofructokinase, liver type (ATP-PFK) (PFK-L)	0.00158626	0.000300359	0.0012859	1682	-2.09802	3	3.69909e+07	3.41896e+07	4.38765e+07	5.10289e+07	5.62047e+07	6.21179e+07	Yes	Yes	1.31985	-4.47877	18.935	0.553023	-2.79962	2.13476	1.97396
Q16881	TXNRD1	Thioredoxin reductase 1, cytoplasmic (TR)	0.00156302	0	0.00156302	1773	-10	1	8.05144e+07	6.70849e+07	6.88267e+07	2.08289e+07	2.04331e+07	2.2553e+07	No	Yes	7.69334	-21.2107		-1.76324	-2.80604	2.12835	0.000132646
P50395	GDI2	Rab GDP dissociation inhibitor beta (Rab GDI beta) (Guanosine diphosphate dissociation inhibitor 2) (GDI-2)	0.00155475	0.00077434	0.000780406	1273	-0.0112584	3	4.44189e+07	3.90845e+06	2.12238e+07	8.23409e+07	6.2472e+07	6.43934e+07	Yes	Yes	1.80789	-0.0239358	49.8049	1.57747	-2.80834	2.12604	2.49933
O15234	CASC3	Protein CASC3 (Cancer susceptibility candidate gene 3 protein) (Metastatic lymph node gene 51 protein) (MLN 51) (Protein barentsz) (Btz)	0.00154965	0.00154965	0		10	3				9.83116e+07	9.9612e+07	7.99198e+07	Yes	Yes	0.442877		99.8049	10	-2.80977	2.12462	10
Q5T4S7	UBR4	E3 ubiquitin-protein ligase UBR4	0.00153894	0.000522399	0.00101654	1580	-0.960442	7	3.16622e+07	2.69125e+07	3.24444e+07	6.59887e+07	5.69437e+07	6.19718e+07	Yes	Yes	0.720016	-2.03768	33.9454	1.01991	-2.81278	2.12161	2.74108
O95232	LUC7L3	Luc7-like protein 3 (Cisplatin resistance-associated-overexpressed protein) (Luc7A) (Okadaic acid-inducible phosphoprotein OA48-18) (cAMP regulatory element-associated protein 1) (CRE-associated protein 1) (CREAP-1)	0.00153001	0.000989075	0.000540931	902	0.870636	3	1.95705e+07	1.24541e+07	1.6415e+07	7.71742e+07	6.9927e+07	7.8781e+07	Yes	Yes	0.464779	1.84495	64.6452	2.21938	-2.81531	2.11908	3.54407
Q96IZ5	RBM41	RNA-binding protein 41 (RNA-binding motif protein 41)	0.00152214	0.00122258	0.000299563	651	2.029	5	8.83704e+06	8.83704e+06	8.83704e+06	6.34907e+07	9.32826e+07	8.96275e+07	Yes	Yes	0.80566	4.29507	80.3197	3.19573	-2.81754	2.11684	2.82014
Q6UWP8	SBSN	Suprabasin	0.00151769	0	0.00151769	1772	-10	3	1.31646e+08	5.97617e+07	5.89e+07	3.58235e+06	1.08476e+07	7.37574e+06	No	Yes	10.703	-21.0833		-3.6616	-2.81882	2.11557	0.00348323
P50995	ANXA11	Annexin A11 (56 kDa autoantigen) (Annexin XI) (Annexin-11) (Calcyclin-associated annexin 50) (CAP-50)	0.00149643	0.000954168	0.000542262	918	0.815253	4	1.85292e+07	1.34711e+07	1.64509e+07	7.31008e+07	6.53119e+07	8.14378e+07	Yes	Yes	0.584151	1.71973	63.763	2.17607	-2.82494	2.10944	3.05084
Q9UJA5	TRMT6	tRNA (adenine(58)-N(1))-methyltransferase non-catalytic subunit TRM6 (mRNA methyladenosine-N(1)-methyltransferase non-catalytic subunit TRM6) (tRNA(m1A58)-methyltransferase subunit TRM6) (tRNA(m1A58)MTase subunit TRM6)	0.00149334	0.000866145	0.000627193	1039	0.465698	6	1.17041e+07	1.7611e+07	2.66444e+07	6.06333e+07	7.91822e+07	7.19725e+07	Yes	Yes	0.948683	0.981945	58.0006	1.91149	-2.82584	2.10854	2.76257
P25391	LAMA1	Laminin subunit alpha-1 (Laminin A chain) (Laminin-1 subunit alpha) (Laminin-3 subunit alpha) (S-laminin subunit alpha) (S-LAM alpha)	0.00147944	0.000724538	0.000754901	1293	-0.0592255	4	2.49418e+07	2.03665e+07	2.23354e+07	6.69424e+07	6.79904e+07	6.26789e+07	Yes	Yes	0.271162	-0.124639	48.9738	1.54575	-2.8299	2.10448	3.56781
Q8NC60	NOA1	Nitric oxide-associated protein 1	0.00147043	0.00112463	0.000345799	704	1.70144	5	1.17602e+07	7.7631e+06	1.1432e+07	8.22026e+07	7.16612e+07	7.88208e+07	Yes	Yes	0.39867	3.57614	76.4831	2.90776	-2.83256	2.10183	3.69306
Q9NRX1	PNO1	RNA-binding protein PNO1 (Partner of NOB1)	0.00146827	0.00140269	6.55871e-05	383	4.41864	4	1.91705e+06	3.54721e+06	286893	6.17115e+07	9.50669e+07	1.00724e+08	Yes	Yes	0.963602	9.2844	95.533	5.45198	-2.83319	2.10119	3.07861
O00505	KPNA3	Importin subunit alpha-4 (Importin alpha Q2) (Qip2) (Karyopherin subunit alpha-3) (SRP1-gamma)	0.00145774	0.000740963	0.000716776	1237	0.047879	2	2.21643e+07	1.68365e+07	2.52331e+07	6.75393e+07	6.29051e+07	6.66862e+07	Yes	Yes	0.494156	0.100453	50.8296	1.61706	-2.83632	2.09806	3.72006
Q9UM00	TMCO1	Calcium load-activated calcium channel (CLAC channel) (Transmembrane and coiled-coil domain-containing protein 1) (Transmembrane and coiled-coil domains protein 4) (Xenogeneic cross-immune protein PCIA3)	0.00144843	0.000735532	0.0007129	1240	0.0450898	1	1.32217e+07	1.85385e+07	3.20197e+07	7.07202e+07	5.9146e+07	6.60498e+07	Yes	Yes	0.743875	0.0944758	50.7813	1.61518	-2.8391	2.09528	2.9674
Q9Y6V7	DDX49	Probable ATP-dependent RNA helicase DDX49	0.00144273	0.00144273	0		10	3				8.69852e+07	8.59954e+07	8.56927e+07	Yes	Yes	0.028059		99.8049	10	-2.84082	2.09357	10
P30050	RPL12	60S ribosomal protein L12 (Large ribosomal subunit protein uL11)	0.00143932	0.00110502	0.000334296	701	1.72488	1	1.05051e+07	9.56303e+06	9.87874e+06	8.02576e+07	7.50034e+07	7.28543e+07	Yes	Yes	0.221981	3.60938	76.774	2.92809	-2.84184	2.09254	4.00111
P46976	GYG1	Glycogenin-1 (GN-1) (GN1)	0.00143813	0.000194917	0.00124322	1698	-2.67314	1	2.22258e+07	4.50953e+07	4.15205e+07	3.12013e+07	5.81437e+07	5.96629e+07	No	Yes	3.62337	-5.59271	13.5535	0.393492	-2.8422	2.09218	0.786583
Q9P2J5	LARS1	Leucine--tRNA ligase, cytoplasmic	0.00143641	0.000803914	0.000632493	1086	0.345992	3	1.64522e+07	1.78173e+07	2.24205e+07	6.8729e+07	6.70824e+07	6.50387e+07	Yes	Yes	0.102569	0.723699	55.967	1.82458	-2.84272	2.09166	4.09847
Q9NX05	FAM120C	Constitutive coactivator of PPAR-gamma-like protein 2 (Protein FAM120C) (Tumor antigen BJ-HCC-21)	0.00142089	0.00128331	0.000137578	509	3.22155	5	5.27908e+06	3.52525e+06	3.52802e+06	8.23647e+07	8.02913e+07	7.9769e+07	Yes	Yes	0.109644	6.72319	90.3175	4.29688	-2.84744	2.08694	5.26924
A1X283	SH3PXD2B	SH3 and PX domain-containing protein 2B (Adapter protein HOFI) (Factor for adipocyte differentiation 49) (Tyrosine kinase substrate with four SH3 domains)	0.0014181	0.00128222	0.00013588	508	3.23823	3	4.04434e+06	4.04434e+06	4.04434e+06	8.10784e+07	7.15499e+07	8.94962e+07	Yes	Yes	0.417465	6.75525	90.4181	4.31272	-2.84829	2.08609	3.62996
Q12965	MYO1E	Unconventional myosin-Ie (Myosin-Ic) (Unconventional myosin 1E)	0.00141221	0.000821353	0.000590857	1034	0.475193	2	9.31624e+06	1.97745e+07	2.38273e+07	6.21773e+07	6.88093e+07	6.92971e+07	Yes	Yes	0.780021	0.990436	58.1608	1.91847	-2.8501	2.08428	3.4604
Q8TBB5	KLHDC4	Kelch domain-containing protein 4	0.00140382	0.000707028	0.000696791	1256	0.0210415	3	2.40401e+07	2.11475e+07	1.71762e+07	5.75696e+07	6.73863e+07	6.43775e+07	Yes	Yes	0.318382	0.0438021	50.3646	1.59902	-2.85269	2.0817	3.05168
P57678	GEMIN4	Gem-associated protein 4 (Gemin-4) (Component of gems 4) (p97)	0.00140104	0.000742411	0.000658629	1172	0.172752	2	2.35275e+07	1.4047e+07	2.14353e+07	6.7351e+07	6.35835e+07	6.12546e+07	Yes	Yes	0.496314	0.359469	52.99	1.7024	-2.85355	2.08084	3.56345
P11586	MTHFD1	C-1-tetrahydrofolate synthase, cytoplasmic (C1-THF synthase) (Epididymis secretory sperm binding protein) [Cleaved into: C-1-tetrahydrofolate synthase, cytoplasmic, N-terminally processed] [Includes: Methylenetetrahydrofolate dehydrogenase	0.00139974	0.000426178	0.000973558	1611	-1.19181	3	2.44078e+07	3.76546e+07	2.52063e+07	5.52083e+07	5.32606e+07	5.52275e+07	Yes	Yes	0.731939	-2.47948	30.447	0.90728	-2.85395	2.08043	3.73781
Q14C86	GAPVD1	GTPase-activating protein and VPS9 domain-containing protein 1 (GAPex-5) (Rab5-activating protein 6)	0.00139734	0.000722072	0.000675268	1220	0.0966837	5	1.68996e+07	1.85122e+07	2.51125e+07	6.53629e+07	6.21556e+07	6.24928e+07	Yes	Yes	0.285209	0.201072	51.6748	1.65013	-2.8547	2.07969	4.01254
Q9BTC0	DIDO1	Death-inducer obliterator 1 (DIO-1) (hDido1) (Death-associated transcription factor 1) (DATF-1)	0.00139347	0.00121218	0.000181288	563	2.74125	5	4.49867e+06	5.02451e+06	6.19832e+06	5.09484e+07	9.23031e+07	9.08686e+07	Yes	Yes	1.27531	5.69764	86.9902	3.84529	-2.8559	2.07848	2.5736
O60610	DIAPH1	Protein diaphanous homolog 1 (Diaphanous-related formin-1) (DRF1)	0.00138543	0.000569186	0.00081624	1497	-0.520095	6	2.38529e+07	2.11244e+07	2.77089e+07	4.78079e+07	6.17878e+07	6.61175e+07	Yes	Yes	0.976953	-1.0797	41.0838	1.25982	-2.85842	2.07597	2.20248
P35241	RDX	Radixin	0.00138439	0.00107148	0.000312911	692	1.77578	3	1.11395e+07	8.55634e+06	8.2427e+06	6.92819e+07	8.34705e+07	6.75221e+07	Yes	Yes	0.446261	3.68588	77.3972	2.97241	-2.85874	2.07564	3.27996
P02786	TFRC	Transferrin receptor protein 1 (TR) (TfR) (TfR1) (Trfr) (T9) (p90) (CD antigen CD71) [Cleaved into: Transferrin receptor protein 1, serum form (sTfR)]	0.00137844	0.000965437	0.000413003	802	1.22503	4	1.72582e+07	8.46895e+06	1.0793e+07	8.84036e+07	5.89597e+07	6.32634e+07	Yes	Yes	1.09992	2.54043	70.0384	2.50467	-2.86061	2.07377	2.59011
P23786	CPT2	Carnitine O-palmitoyltransferase 2, mitochondrial	0.00137724	0.000935494	0.000441748	845	1.0825	4	1.11351e+07	1.32287e+07	1.52369e+07	6.91737e+07	6.84726e+07	6.96851e+07	Yes	Yes	0.148418	2.24446	67.9252	2.3883	-2.86099	2.0734	5.32567
P23919	DTYMK	Thymidylate kinase	0.00136258	0.000647215	0.000715361	1335	-0.144427	2	2.44173e+07	1.6533e+07	2.22022e+07	4.41172e+07	7.08704e+07	6.61624e+07	Yes	Yes	0.927729	-0.298783	47.4994	1.4903	-2.86564	2.06875	2.00251
Q5VYK3	ECPAS	Proteasome adapter and scaffold protein ECM29 (Ecm29 proteasome adapter and scaffold) (Proteasome-associated protein ECM29 homolog)	0.00135801	0.00071075	0.000647259	1196	0.135	6	2.14343e+07	1.5545e+07	2.08746e+07	6.95742e+07	5.68203e+07	5.92352e+07	Yes	Yes	0.705249	0.279083	52.3377	1.67635	-2.8671	2.06729	2.85207
Q9BQ69	MACROD1	ADP-ribose glycohydrolase MACROD1 (MACRO domain-containing protein 1) (O-acetyl-ADP-ribose deacetylase MACROD1)	0.0013536	0.000717709	0.000635888	1171	0.174627	1	1.52275e+07	2.16297e+07	2.01115e+07	5.86338e+07	6.4819e+07	6.22711e+07	Yes	Yes	0.503808	0.360757	53.0224	1.7037	-2.86851	2.06587	3.51678
P62857	RPS28	40S ribosomal protein S28 (Small ribosomal subunit protein eS28)	0.00134532	0.00112961	0.000215719	605	2.3886	2	7.53195e+06	6.17089e+06	4.80983e+06	4.55458e+07	9.59332e+07	8.12178e+07	Yes	Yes	1.36398	4.92818	83.9653	3.52016	-2.87117	2.06321	2.37414
Q9BT17	MTG1	Mitochondrial ribosome-associated GTPase 1 (GTP-binding protein 7) (Mitochondrial GTPase 1)	0.00134453	0.000957704	0.000386829	785	1.30788	3	1.15282e+07	1.30343e+07	1.00704e+07	6.37523e+07	7.27952e+07	6.9887e+07	Yes	Yes	0.320176	2.69811	71.2295	2.57327	-2.87143	2.06296	3.61679
P02545	LMNA	Prelamin-A/C [Cleaved into: Lamin-A/C (70 kDa lamin) (Renal carcinoma antigen NY-REN-32)]	0.00133261	0.000890371	0.000442241	868	1.00958	3	1.28889e+07	1.27469e+07	1.39262e+07	5.99442e+07	6.88892e+07	7.05348e+07	Yes	Yes	0.398254	2.07881	66.814	2.32959	-2.8753	2.05909	3.30691
P49756	RBM25	RNA-binding protein 25 (Arg/Glu/Asp-rich protein of 120 kDa) (RED120) (Protein S164) (RNA-binding motif protein 25) (RNA-binding region-containing protein 7)	0.0013266	0.000876065	0.000450535	883	0.959399	2	1.24636e+07	1.46405e+07	1.31218e+07	5.69954e+07	7.1515e+07	6.91158e+07	Yes	Yes	0.577368	1.9736	66.0384	2.28954	-2.87726	2.05712	3.00526
Q9BRZ2	TRIM56	E3 ubiquitin-protein ligase TRIM56	0.00132505	0.00128475	4.03036e-05	338	4.99443	7	1.12061e+06	1.47081e+06	1.00891e+06	6.91034e+07	8.03848e+07	8.44859e+07	Yes	Yes	0.380406	10.2716	96.9583	6.01689	-2.87777	2.05662	3.97902
P0DPF3	NBPF9	Neuroblastoma breakpoint family member 9	0.00132201	0.00130416	1.7847e-05	236	6.1913	3	597925	347152	644063	6.64603e+07	8.80507e+07	8.09288e+07	Yes	Yes	0.514864	12.727	98.65	7.20114	-2.87877	2.05562	3.85588
P42771	CDKN2A	Cyclin-dependent kinase inhibitor 2A (Cyclin-dependent kinase 4 inhibitor A) (CDK4I) (Multiple tumor suppressor 1) (MTS-1) (p16-INK4a) (p16-INK4) (p16INK4A)	0.00132162	0.00121111	0.000110509	489	3.45409	3	3.28515e+06	2.51616e+06	4.05415e+06	6.63462e+07	8.56279e+07	7.51293e+07	Yes	Yes	0.455832	7.09986	91.6384	4.51846	-2.87889	2.05549	3.55861
Q8NAV1	PRPF38A	Pre-mRNA-splicing factor 38A	0.00132004	0.000733095	0.000586946	1102	0.320771	2	2.00697e+07	1.61464e+07	1.63185e+07	6.63951e+07	6.09542e+07	5.67924e+07	Yes	Yes	0.513099	0.659175	55.5357	1.80653	-2.87941	2.05497	3.18763
P49588	AARS1	Alanine--tRNA ligase, cytoplasmic	0.00131847	0.000591838	0.000726635	1406	-0.296028	3	1.68761e+07	2.23987e+07	2.41573e+07	4.99377e+07	4.29578e+07	8.00674e+07	Yes	Yes	1.61136	-0.608177	44.8881	1.39451	-2.87993	2.05446	1.74895
Q14247	CTTN	Src substrate cortactin (Amplaxin) (Oncogene EMS1)	0.00131708	0.00112059	0.000196497	596	2.51168	5	6.81971e+06	4.79425e+06	5.88199e+06	6.20312e+07	8.35226e+07	7.30959e+07	Yes	Yes	0.512502	5.15898	85.0809	3.63293	-2.88039	2.054	3.23467
Q8N3Z6	ZCCHC7	Zinc finger CCHC domain-containing protein 7 (TRAMP-like complex RNA-binding factor ZCCHC7)	0.00131409	0.00128629	2.77943e-05	281	5.53229	2	827875	827875	827875	7.9649e+07	6.93336e+07	8.41427e+07	Yes	Yes	0.360242	11.3578	97.8849	6.54779	-2.88138	2.05301	4.0941
Q86XZ4	SPATS2	Spermatogenesis-associated serine-rich protein 2 (Serine-rich spermatocytes and round spermatid 59 kDa protein) (p59scr)	0.00131138	0.00122719	8.41856e-05	446	3.86564	4	2.52733e+06	1.96562e+06	3.0471e+06	7.51005e+07	8.02624e+07	7.22194e+07	Yes	Yes	0.171202	7.93273	93.5804	4.91429	-2.88227	2.05211	4.38796
Q9HAV0	GNB4	Guanine nucleotide-binding protein subunit beta-4 (Transducin beta chain 4)	0.00130356	0.000353543	0.000950015	1631	-1.42606	2	2.73397e+07	2.64184e+07	3.13168e+07	4.57869e+07	5.27094e+07	5.01497e+07	Yes	Yes	0.631019	-2.92274	27.1214	0.80264	-2.88487	2.04952	2.56503
Q9NUD5	ZCCHC3	Zinc finger CCHC domain-containing protein 3	0.00130296	0.00126426	3.86989e-05	334	5.02986	2	553534	930304	886056	1.73445e+08	3.12285e+07	2.65708e+07	Yes	Yes	3.70579	10.3078	97.0299	6.05177	-2.88507	2.04932	2.00289
Q9C0B0	UNK	RING finger protein unkempt homolog (Zinc finger CCCH domain-containing protein 5)	0.00130058	0.00128991	1.06741e-05	185	6.91701	3	317626	317626	317626	6.75967e+07	8.17349e+07	8.29033e+07	Yes	Yes	0.409394	14.1697	99.1793	7.92297	-2.88586	2.04852	4.14409
O43896	KIF1C	Kinesin-like protein KIF1C	0.00129479	0.00124497	4.98186e-05	376	4.64328	4	911446	1.25945e+06	2.29344e+06	7.75898e+07	7.28801e+07	7.72137e+07	Yes	Yes	0.138427	9.50286	96.1524	5.67186	-2.8878	2.04658	4.88321
Q9NXG2	THUMPD1	THUMP domain-containing protein 1	0.00129353	0.00122134	7.21943e-05	424	4.08043	3	2.2785e+06	2.3784e+06	1.80071e+06	8.04477e+07	6.83887e+07	7.66289e+07	Yes	Yes	0.299434	8.34922	94.4188	5.12245	-2.88822	2.04616	4.03708
Q9H000	MKRN2	E3 ubiquitin-protein ligase makorin-2	0.00129231	0.0012744	1.79114e-05	241	6.15279	4	485688	562872	556460	7.36719e+07	7.74095e+07	7.90174e+07	Yes	Yes	0.1317	12.5871	98.614	7.1629	-2.88863	2.04575	5.05726
Q9Y2Q3	GSTK1	Glutathione S-transferase kappa 1	0.00128241	0.000841728	0.000440681	895	0.93362	2	1.29883e+07	1.09392e+07	1.55448e+07	6.74832e+07	6.22609e+07	6.07126e+07	Yes	Yes	0.251785	1.90684	65.6365	2.26907	-2.89197	2.04241	3.68747
Q93062	RBPMS	RNA-binding protein with multiple splicing (RBP-MS) (Heart and RRM expressed sequence) (Hermes)	0.00128	0.00120121	7.87985e-05	438	3.93017	5	2.21666e+06	967037	3.87902e+06	7.20875e+07	7.4916e+07	7.54317e+07	Yes	Yes	0.126686	8.02382	93.8439	4.97673	-2.89279	2.0416	5.07741
Q09161	NCBP1	Nuclear cap-binding protein subunit 1 (80 kDa nuclear cap-binding protein) (CBP80) (NCBP 80 kDa subunit)	0.00127626	0.000891619	0.00038464	811	1.21292	2	1.15758e+07	8.8923e+06	1.39191e+07	6.80294e+07	5.75987e+07	6.8811e+07	Yes	Yes	0.566342	2.47475	69.8619	2.4947	-2.89406	2.04032	3.25843
Q86XP3	DDX42	ATP-dependent RNA helicase DDX42	0.00127613	0.00120776	6.83652e-05	414	4.14293	5	897735	2.26949e+06	2.75645e+06	4.92833e+07	9.3263e+07	8.03327e+07	Yes	Yes	1.25879	8.45273	94.6428	5.18319	-2.89411	2.04028	2.84435
P06702	S100A9	Protein S100-A9 (Calgranulin-B) (Calprotectin L1H subunit) (Leukocyte L1 complex heavy chain) (Migration inhibitory factor-related protein 14) (MRP-14) (p14) (S100 calcium-binding protein A9)	0.00125961	0	0.00125961	1770	-10	2	1.404e+08	3.50173e+07	3.43581e+07	7.15397e+06	3.10246e+06	5.80848e+06	No	Yes	12.4809	-20.2766		-3.79097	-2.89977	2.03462	0.00196018
Q9UMY1	NOL7	Nucleolar protein 7 (Nucleolar protein of 27 kDa)	0.00125716	0.00125716	0		10	3				5.642e+07	8.8237e+07	8.07446e+07	Yes	Yes	0.848656		99.8049	10	-2.90061	2.03378	10
O60684	KPNA6	Importin subunit alpha-7 (Karyopherin subunit alpha-6)	0.00125314	0.00102355	0.000229594	647	2.15642	3	6.34738e+06	5.12256e+06	8.97217e+06	8.01812e+07	6.2423e+07	6.16349e+07	Yes	Yes	0.560773	4.38268	81.6785	3.30978	-2.902	2.03238	3.15775
Q5SRE5	NUP188	Nucleoporin NUP188 (hNup188)	0.00125283	0.000777751	0.000475079	957	0.711142	5	1.31474e+07	1.24834e+07	1.68231e+07	5.80707e+07	5.57538e+07	6.83471e+07	Yes	Yes	0.628637	1.44524	62.0795	2.09565	-2.90211	2.03228	3.03867
Q16531	DDB1	DNA damage-binding protein 1 (DDB p127 subunit) (DNA damage-binding protein a) (DDBa) (Damage-specific DNA-binding protein 1) (HBV X-associated protein 1) (XAP-1) (UV-damaged DNA-binding factor) (UV-damaged DNA-binding protein 1) (UV-DDB 1) (XPE-binding factor) (XPE-BF) (Xeroderma pigmentosum group E-complementing protein) (XPCe)	0.00123005	0.000853046	0.000377004	827	1.17804	3	1.36736e+07	7.83152e+06	1.22811e+07	6.46668e+07	6.05769e+07	6.15116e+07	Yes	Yes	0.339051	2.38473	69.3505	2.46608	-2.91008	2.02431	4.17664
P57721	PCBP3	Poly(rC)-binding protein 3 (Alpha-CP3) (PCBP3-overlapping transcript) (PCBP3-overlapping transcript 1)	0.00122637	0.00122637	0		10	1				8.86773e+07	6.83383e+07	6.28662e+07	Yes	Yes	0.643172		99.8049	10	-2.91138	2.02301	10
Q12788	TBL3	Transducin beta-like protein 3 (WD repeat-containing protein SAZD)	0.0012135	0.000657134	0.000556364	1149	0.240158	5	1.96592e+07	1.3083e+07	1.68199e+07	4.71901e+07	5.62046e+07	6.46172e+07	Yes	Yes	0.633089	0.484741	54.152	1.74942	-2.91596	2.01842	2.55479
P0CW18	PRSS56	Serine protease 56	0.00120809	0.000744237	0.000463849	968	0.682108	3	1.12746e+07	1.1705e+07	1.75588e+07	4.03191e+07	6.12605e+07	7.44853e+07	Yes	Yes	1.44484	1.37546	61.6047	2.07347	-2.9179	2.01648	2.11075
O94874	UFL1	E3 UFM1-protein ligase 1	0.0012075	0.0011185	8.89903e-05	475	3.65178	2	2.84184e+06	1.88651e+06	3.24886e+06	6.84403e+07	7.04005e+07	6.96794e+07	Yes	Yes	0.0444629	7.36298	92.6302	4.70806	-2.91811	2.01627	5.49539
Q9P2D0	IBTK	Inhibitor of Bruton tyrosine kinase (IBtk)	0.00120245	0.00106293	0.000139513	548	2.92959	5	3.875e+06	4.70435e+06	3.92423e+06	6.90616e+07	6.54423e+07	6.85848e+07	Yes	Yes	0.0849116	5.90151	88.3976	4.02129	-2.91993	2.01445	4.73528
O94979	SEC31A	Protein transport protein Sec31A (ABP125) (ABP130) (SEC31-like protein 1) (SEC31-related protein A) (Web1-like protein)	0.00119709	0.000617272	0.000579816	1223	0.0903098	3	7.31633e+06	2.03594e+07	2.4234e+07	5.40829e+07	5.03808e+07	5.8258e+07	Yes	Yes	0.894489	0.18175	51.5644	1.64579	-2.92187	2.01251	3.17105
P10599	TXN	Thioredoxin (Trx) (ATL-derived factor) (ADF) (Surface-associated sulphydryl protein) (SASP) (allergen Hom s Trx)	0.00119691	0.000196803	0.0010001	1685	-2.34533	1	4.90906e+07	1.74029e+07	2.2861e+07	3.69742e+07	4.0414e+07	4.78559e+07	Yes	Yes	2.28796	-4.71984	16.4426	0.47878	-2.92194	2.01244	1.61761
Q13573	SNW1	SNW domain-containing protein 1 (Nuclear protein SkiP) (Nuclear receptor coactivator NCoA-62) (Ski-interacting protein)	0.00119336	0.00118264	1.07183e-05	206	6.78579	3	319888	289952	349823	6.90563e+07	7.6048e+07	6.78986e+07	Yes	Yes	0.218507	13.6473	99.1018	7.79231	-2.92323	2.01116	4.67039
Q8NDF8	TENT4B	Terminal nucleotidyltransferase 4B (Non-canonical poly(A) RNA polymerase PAPD5)	0.00119081	0.00105753	0.000133278	544	2.98818	3	4.15475e+06	4.85651e+06	2.92541e+06	6.85489e+07	6.99776e+07	6.30419e+07	Yes	Yes	0.263894	6.00692	88.8077	4.07634	-2.92416	2.01023	4.19533
Q96I99	SUCLG2	Succinate--CoA ligase [GDP-forming] subunit beta, mitochondrial	0.0011895	0.000633853	0.000555643	1166	0.189992	3	1.28188e+07	1.64981e+07	1.76751e+07	2.8715e+07	6.76401e+07	6.9923e+07	Yes	Yes	2.15156	0.381836	53.2876	1.71436	-2.92464	2.00975	1.55939
Q9UBV8	PEF1	Peflin (PEF protein with a long N-terminal hydrophobic domain) (Penta-EF hand domain-containing protein 1)	0.00118614	0.00110261	8.35246e-05	468	3.72258	2	2.40502e+06	2.40502e+06	2.40502e+06	4.38508e+07	7.95548e+07	8.20471e+07	Yes	Yes	1.27597	7.47687	92.9583	4.77621	-2.92587	2.00852	2.72453
O43670	ZNF207	BUB3-interacting and GLEBS motif-containing protein ZNF207 (BuGZ) (hBuGZ) (Zinc finger protein 207)	0.00118427	0.00112042	6.38505e-05	427	4.1332	2	1.44905e+06	1.89164e+06	2.33422e+06	8.21821e+07	6.27822e+07	6.16948e+07	Yes	Yes	0.56775	8.2988	94.6085	5.17374	-2.92655	2.00784	3.47559
Q5T200	ZC3H13	Zinc finger CCCH domain-containing protein 13	0.0011704	0.000256545	0.000913851	1665	-1.83275	3	1.2334e+07	5.44218e+07	1.47678e+07	3.60506e+07	4.91912e+07	4.30803e+07	Yes	Yes	3.1208	-3.67048	21.9195	0.642894	-2.93167	2.00272	1.71577
Q9NYH9	UTP6	U3 small nucleolar RNA-associated protein 6 homolog (Hepatocellular carcinoma-associated antigen 66) (Multiple hat domains protein)	0.00116962	0.00104728	0.00012234	533	3.09767	3	4.60802e+06	2.85258e+06	3.50285e+06	6.7652e+07	6.36585e+07	6.74322e+07	Yes	Yes	0.173017	6.20287	89.5401	4.17957	-2.93196	2.00243	4.63334
O43719	HTATSF1	HIV Tat-specific factor 1 (Tat-SF1)	0.0011682	0.000336906	0.000831292	1617	-1.30301	3	2.2799e+07	2.41422e+07	2.59414e+07	5.73004e+07	4.88903e+07	3.03784e+07	Yes	Yes	1.5797	-2.60849	28.8398	0.856436	-2.93248	2.0019	1.34913
Q92974	ARHGEF2	Rho guanine nucleotide exchange factor 2 (Guanine nucleotide exchange factor H1) (GEF-H1) (Microtubule-regulated Rho-GEF) (Proliferating cell nucleolar antigen p40)	0.00115925	0.00100049	0.00015875	582	2.65588	4	2.45443e+06	4.69987e+06	6.94531e+06	5.35779e+07	7.58133e+07	6.43556e+07	Yes	Yes	0.742564	5.30794	86.3057	3.76603	-2.93582	1.99856	3.13313
Q4G0N4	NADK2	NAD kinase 2, mitochondrial	0.00115244	0.00069033	0.000462114	1008	0.579037	2	1.52569e+07	1.36773e+07	1.2482e+07	5.69905e+07	5.35624e+07	5.46579e+07	Yes	Yes	0.242505	1.15576	59.9014	1.99556	-2.93838	1.996	4.05967
P13797	PLS3	Plastin-3 (T-plastin)	0.00114744	0.00042495	0.000722485	1548	-0.765674	3	2.50772e+07	1.4678e+07	2.49435e+07	5.06899e+07	4.44483e+07	4.58919e+07	Yes	Yes	1.00882	-1.52684	37.0348	1.12192	-2.94027	1.99411	2.88969
P62308	SNRPG	Small nuclear ribonucleoprotein G (snRNP-G) (Sm protein G) (Sm-G) (SmG)	0.00114409	0.00109878	4.53031e-05	387	4.60015	2	1.00853e+06	1.45803e+06	1.49984e+06	6.64335e+07	4.95747e+07	8.5154e+07	Yes	Yes	0.976988	9.16739	96.0402	5.62959	-2.94154	1.99284	3.09652
A0A3B3IS91	POLG	POLG alternative reading frame (POLGARF) (ORF-Y) [Cleaved into: POLGARF C-terminal fragment (POLGARFin)]	0.00114406	0.00097628	0.000167782	601	2.54071	5	3.61357e+06	6.37948e+06	5.03677e+06	6.35294e+07	6.6412e+07	6.0153e+07	Yes	Yes	0.236908	5.06321	85.3345	3.65964	-2.94155	1.99283	4.19612
Q6UN15	FIP1L1	Pre-mRNA 3'-end-processing factor FIP1 (hFip1) (FIP1-like 1 protein) (Factor interacting with PAP) (Rearranged in hypereosinophilia)	0.00113759	0.00067167	0.000465919	1021	0.527673	3	1.47857e+07	9.79651e+06	1.7164e+07	5.65078e+07	5.40438e+07	5.16657e+07	Yes	Yes	0.327225	1.05026	59.0433	1.95725	-2.94401	1.99037	3.74091
P51149	RAB7A	Ras-related protein Rab-7a	0.00113618	0.000525719	0.000610463	1372	-0.215611	2	2.46688e+07	5.37465e+06	2.45377e+07	4.80677e+07	4.54745e+07	5.5588e+07	Yes	Yes	1.46254	-0.42903	46.2707	1.44486	-2.94455	1.98983	2.75016
Q8IX12	CCAR1	Cell division cycle and apoptosis regulator protein 1 (Cell cycle and apoptosis regulatory protein 1) (CARP-1) (Death inducer with SAP domain)	0.00112764	0.000673153	0.000454482	1016	0.566712	2	1.8502e+07	1.09788e+07	1.12198e+07	5.63784e+07	5.00574e+07	5.50425e+07	Yes	Yes	0.572773	1.1258	59.696	1.98633	-2.94783	1.98655	3.45924
P06493	CDK1	Cyclin-dependent kinase 1 (CDK1)	0.00112299	0.000747965	0.000375025	882	0.995985	4	8.77786e+06	1.3075e+07	1.16573e+07	4.90953e+07	5.92575e+07	5.94831e+07	Yes	Yes	0.625231	1.97679	66.6048	2.31872	-2.94962	1.98476	3.11066
O43865	AHCYL1	S-adenosylhomocysteine hydrolase-like protein 1 (DC-expressed AHCY-like molecule) (IP(3)Rs binding protein released with IP(3)) (IRBIT) (Putative adenosylhomocysteinase 2) (S-adenosyl-L-homocysteine hydrolase 2) (AdoHcyase 2)	0.00112007	0.00106091	5.9159e-05	430	4.16456	2	2.91958e+06	831660	1.5435e+06	6.22766e+07	7.0594e+07	6.26575e+07	Yes	Yes	0.217142	8.26096	94.7183	5.20424	-2.95075	1.98363	4.19398
P04843	RPN1	Dolichyl-diphosphooligosaccharide--protein glycosyltransferase subunit 1 (Dolichyl-diphosphooligosaccharide--protein glycosyltransferase 67 kDa subunit) (Ribophorin I) (RPN-I) (Ribophorin-1)	0.00111864	0.000859614	0.000259022	716	1.73062	3	1.02654e+07	5.5861e+06	7.30491e+06	6.36805e+07	6.09052e+07	5.28234e+07	Yes	Yes	0.465725	3.43194	76.8448	2.93308	-2.95131	1.98307	3.41575
C9J151	CLASP1	CLIP-associating protein 1 (Fragment)	0.00111496	0	0.00111496	1769	-10	3	3.76771e+06	897926	1.27346e+08	2.01033e+07	2.40376e+07	2.37541e+07	No	Yes	13.6291	-19.7487		-0.963998	-2.95274	1.98165	0.00160448
P23526	AHCY	Adenosylhomocysteinase (AdoHcyase)	0.00111361	0	0.00111361	1768	-10	2	1.16693e+08	1.30469e+07	2.17708e+07	1.59645e+07	2.01744e+07	1.20146e+07	No	Yes	12.5972	-19.7434		-1.68565	-2.95327	1.98112	0.00350011
P78563	ADARB1	Double-stranded RNA-specific editase 1	0.0011108	0.0011108	0		10	3				6.76489e+07	6.52545e+07	6.62563e+07	Yes	Yes	0.064852		99.8049	10	-2.95437	1.98002	10
P04080	CSTB	Cystatin-B (CPI-B) (Liver thiol proteinase inhibitor) (Stefin-B)	0.00111022	0.00067722	0.000433	981	0.645258	2	7.21613e+06	1.75851e+07	1.39514e+07	5.63816e+07	4.86885e+07	5.52338e+07	Yes	Yes	0.239585	1.27748	60.9987	2.04546	-2.95459	1.97979	3.28212
Q9NRR4	DROSHA	Ribonuclease 3	0.00109846	0.000984238	0.000114223	536	3.10715	2	3.67347e+06	2.91668e+06	3.52423e+06	7.58482e+07	5.95647e+07	5.14208e+07	Yes	Yes	0.733274	6.13716	89.6015	4.18853	-2.95922	1.97517	3.11926
Q9H9L3	ISG20L2	Interferon-stimulated 20 kDa exonuclease-like 2	0.00109278	0.00109278	0		10	2				6.48779e+07	6.54384e+07	6.56126e+07	Yes	Yes	0.0210997		99.8049	10	-2.96147	1.97292	10
P00338	LDHA	L-lactate dehydrogenase A chain (LDH-A)	0.00109202	0.000153808	0.000938213	1693	-2.60878	1	3.734e+07	2.13339e+07	2.51434e+07	4.2637e+07	3.25824e+07	3.67568e+07	Yes	Yes	2.47703	-5.14613	14.0847	0.409119	-2.96177	1.97262	1.47059
Q14847	LASP1	LIM and SH3 domain protein 1 (LASP-1) (Metastatic lymph node gene 50 protein) (MLN 50)	0.00108824	0.000986837	0.000101404	521	3.28269	2	3.01696e+06	3.01696e+06	3.01696e+06	6.34867e+07	6.83521e+07	5.4226e+07	Yes	Yes	0.43913	6.47055	90.6818	4.35498	-2.96327	1.97111	3.59244
Q13813	SPTAN1	Spectrin alpha chain, non-erythrocytic 1 (Alpha-II spectrin) (Fodrin alpha chain) (Spectrin, non-erythroid alpha subunit)	0.00108408	0.000763352	0.000320727	814	1.251	6	1.22659e+07	7.71812e+06	8.50017e+06	4.4357e+07	5.86724e+07	6.28561e+07	Yes	Yes	0.57042	2.46378	70.4148	2.5261	-2.96494	1.96945	2.7346
O95363	FARS2	Phenylalanine--tRNA ligase, mitochondrial	0.00108392	0.000764168	0.000319747	809	1.25696	2	7.06565e+06	9.90999e+06	1.16486e+07	5.9475e+07	5.44583e+07	5.17827e+07	Yes	Yes	0.123032	2.47543	70.5007	2.53103	-2.965	1.96938	3.57528
P23258	TUBG1	Tubulin gamma-1 chain (Gamma-1-tubulin) (Gamma-tubulin complex component 1) (GCP-1)	0.00107868	0.000590162	0.00048852	1135	0.272692	3	1.52494e+07	1.32143e+07	1.51129e+07	4.61456e+07	4.55391e+07	5.81406e+07	Yes	Yes	0.691085	0.536461	54.7114	1.77236	-2.96711	1.96728	2.68374
O14646	CHD1	Chromodomain-helicase-DNA-binding protein 1 (CHD-1)	0.00107418	0.000319007	0.00075517	1609	-1.24321	2	2.726e+07	2.30348e+07	1.69121e+07	4.8756e+07	4.28085e+07	3.38229e+07	Yes	Yes	1.69321	-2.44349	29.6978	0.883513	-2.96892	1.96546	1.83553
Q14008	CKAP5	Cytoskeleton-associated protein 5 (Colonic and hepatic tumor overexpressed gene protein) (Ch-TOG)	0.00106902	0.000690895	0.000378122	921	0.869615	5	1.11233e+07	1.03361e+07	1.24202e+07	5.12456e+07	5.52892e+07	5.12545e+07	Yes	Yes	0.139473	1.70738	64.629	2.21858	-2.97102	1.96337	3.86921
Q8N0T1	RBIS	Ribosomal biogenesis factor	0.0010675	0.0010675	0		10	2				5.92218e+07	6.08989e+07	7.12767e+07	Yes	Yes	0.358082		99.8049	10	-2.97163	1.96275	10
Q69YN4	VIRMA	Protein virilizer homolog	0.00106263	0.000937347	0.000125285	564	2.90337	6	6.27022e+06	2.59172e+06	2.36063e+06	6.08625e+07	6.20401e+07	5.63988e+07	Yes	Yes	0.275714	5.69283	88.2099	3.9967	-2.97362	1.96077	4.25795
Q8TCS8	PNPT1	Polyribonucleotide nucleotidyltransferase 1, mitochondrial	0.0010617	0.00084656	0.000215138	679	1.97635	2	4.35274e+06	7.21009e+06	7.70968e+06	5.66028e+07	6.00341e+07	5.44472e+07	Yes	Yes	0.229883	3.87441	79.7364	3.14892	-2.974	1.96039	4.07263
P23921	RRM1	Ribonucleoside-diphosphate reductase large subunit	0.00106124	0.00074361	0.000317633	821	1.22719	1	9.25679e+06	5.50086e+06	1.33248e+07	6.76024e+07	4.40063e+07	5.05841e+07	Yes	Yes	1.03026	2.40553	70.0697	2.50645	-2.97419	1.9602	2.58039
P21291	CSRP1	Cysteine and glycine-rich protein 1 (Cysteine-rich protein 1) (CRP) (CRP1) (Epididymis luminal protein 141) (HEL-141)	0.00105765	0.000584275	0.000473379	1118	0.303652	3	1.37657e+07	1.38827e+07	1.15074e+07	2.30676e+07	6.97109e+07	5.76974e+07	Yes	Yes	2.15163	0.594771	55.2425	1.79432	-2.97566	1.95873	1.46969
P29508	SERPINB3	Serpin B3 (Protein T4-A) (Squamous cell carcinoma antigen 1) (SCCA-1)	0.00105267	0	0.00105267	1767	-10	4	9.90241e+07	4.2647e+07	4.1378e+07	3.2469e+06	1.74087e+06	701091	No	Yes	11.2566	-19.4998		-5.26894	-2.97771	1.95668	0.00316601
O15230	LAMA5	Laminin subunit alpha-5 (Laminin-10 subunit alpha) (Laminin-11 subunit alpha) (Laminin-15 subunit alpha)	0.00105233	0.000551046	0.000501288	1199	0.136531	5	1.63933e+07	1.20392e+07	1.64993e+07	4.66078e+07	4.81474e+07	4.89907e+07	Yes	Yes	0.276562	0.267128	52.3641	1.6774	-2.97785	1.95654	4.10253
P61224	RAP1B	Ras-related protein Rap-1b	0.0010453	0.000209647	0.000835652	1670	-1.99494	1	2.81922e+07	1.50172e+07	3.1353e+07	3.69386e+07	3.22065e+07	4.3709e+07	Yes	Yes	2.32304	-3.89737	20.0562	0.586651	-2.98076	1.95363	1.65688
Q9H3U1	UNC45A	Protein unc-45 homolog A (Unc-45A) (GCUNC-45) (Smooth muscle cell-associated protein 1) (SMAP-1)	0.00103989	0.00037771	0.000662184	1554	-0.809955	4	2.07154e+07	1.8163e+07	2.03647e+07	4.41062e+07	3.79094e+07	4.51888e+07	Yes	Yes	0.735431	-1.58052	36.3219	1.09815	-2.98301	1.95137	2.58735
P82673	MRPS35	28S ribosomal protein S35, mitochondrial (MRP-S35) (S35mt) (28S ribosomal protein S28, mitochondrial) (MRP-S28) (S28mt) (Mitochondrial small ribosomal subunit protein mS35)	0.00103856	0.000739295	0.000299267	800	1.30472	3	3.96411e+06	1.57902e+07	6.87732e+06	4.37159e+07	5.88587e+07	5.70023e+07	Yes	Yes	1.04747	2.54526	71.1845	2.57063	-2.98357	1.95082	2.85596
P27708	CAD	CAD protein [Includes: Glutamine-dependent carbamoyl-phosphate synthase	0.00102016	0.000267018	0.000753145	1629	-1.49599	3	2.96922e+07	1.7055e+07	2.07397e+07	3.6658e+07	3.85455e+07	4.02193e+07	Yes	Yes	0.95429	-2.90679	26.1741	0.773216	-2.99133	1.94305	2.90479
Q9HA77	CARS2	Probable cysteine--tRNA ligase, mitochondrial	0.00101554	0.000476917	0.000538626	1352	-0.175547	2	1.38516e+07	1.71087e+07	1.64244e+07	3.19151e+07	5.51824e+07	4.75991e+07	Yes	Yes	1.43498	-0.340751	46.9618	1.47034	-2.9933	1.94108	1.90661
O00116	AGPS	Alkyldihydroxyacetonephosphate synthase, peroxisomal (Alkyl-DHAP synthase)	0.00100524	0.000696653	0.000308583	838	1.17478	3	1.02303e+07	7.68087e+06	9.3908e+06	6.39972e+07	4.32115e+07	4.57228e+07	Yes	Yes	0.942257	2.27514	69.3024	2.46341	-2.99773	1.93665	2.59222
Q9BQ75	CMSS1	Protein CMSS1 (Cms1 ribosomal small subunit homolog)	0.00100482	0.000964325	4.04964e-05	399	4.57365	2	1.19559e+06	1.2772e+06	1.13828e+06	5.06778e+07	6.50178e+07	6.08523e+07	Yes	Yes	0.470327	8.85676	95.9698	5.60363	-2.99791	1.93647	3.73536
Q14344	GNA13	Guanine nucleotide-binding protein subunit alpha-13 (G alpha-13) (G-protein subunit alpha-13)	0.00100272	0	0.00100272	1766	-10	1	9.73177e+06	7.77276e+06	1.16908e+07	1.4857e+08	706601	1.31015e+06	No	Yes	15.6009	-19.2894		-0.914804	-2.99882	1.93556	0.201855
P52948	NUP98	Nuclear pore complex protein Nup98-Nup96	0.0010019	0.000670973	0.000330926	884	1.01975	4	1.02204e+07	8.79373e+06	1.05211e+07	4.54665e+07	4.72355e+07	5.73979e+07	Yes	Yes	0.568667	1.97342	66.9701	2.33775	-2.99918	1.93521	3.00495
P06744	GPI	Glucose-6-phosphate isomerase (GPI)	0.000997591	0.000606016	0.000391575	992	0.630068	3	1.21712e+07	1.23589e+07	1.00257e+07	3.56325e+07	5.69348e+07	5.17397e+07	Yes	Yes	0.994561	1.21813	60.748	2.03396	-3.00105	1.93334	2.29556
Q9Y3D3	MRPS16	28S ribosomal protein S16, mitochondrial (MRP-S16) (S16mt) (Mitochondrial small ribosomal subunit protein bS16m)	0.000997371	0.000997371	0		10	2				4.8776e+07	6.83935e+07	6.16537e+07	Yes	Yes	0.620728		99.8049	10	-3.00114	1.93324	10
P36915	GNL1	Guanine nucleotide-binding protein-like 1 (GTP-binding protein HSR1)	0.000995975	0.000599203	0.000396773	1010	0.594732	1	1.32868e+07	7.85713e+06	1.40752e+07	3.85327e+07	4.81391e+07	5.66821e+07	Yes	Yes	0.867035	1.1494	60.1624	2.00733	-3.00175	1.93263	2.49482
P49189	ALDH9A1	4-trimethylaminobutyraldehyde dehydrogenase (TMABA-DH) (TMABALDH)	0.000990251	0.000378579	0.000611671	1532	-0.692161	2	1.75565e+07	1.63188e+07	2.07532e+07	3.52504e+07	4.25094e+07	4.51583e+07	Yes	Yes	0.870752	-1.33596	38.2307	1.16211	-3.00425	1.93013	2.37368
Q96EY4	TMA16	Translation machinery-associated protein 16	0.000985497	0	0.000985497	1765	-10	1	3.43547e+07	3.17505e+07	3.69588e+07	3.25053e+07	2.27792e+07	1.83458e+07	No	Yes	8.35725	-19.2144		-0.525892	-3.00634	1.92804	0.0362996
Q01804	OTUD4	OTU domain-containing protein 4	0.000984276	0.00081825	0.000166026	644	2.30113	2	3.47208e+06	5.96529e+06	5.41934e+06	4.91692e+07	5.66689e+07	5.57806e+07	Yes	Yes	0.397901	4.43544	83.1322	3.44054	-3.00688	1.9275	3.75133
Q14554	PDIA5	Protein disulfide-isomerase A5	0.000982176	0.000580755	0.000401421	1026	0.532815	2	1.12967e+07	1.19512e+07	1.26057e+07	4.16678e+07	5.26612e+07	4.59162e+07	Yes	Yes	0.559058	1.02651	59.1295	1.96107	-3.00781	1.92657	2.90528
Q9BZI7	UPF3B	Regulator of nonsense transcripts 3B (Nonsense mRNA reducing factor 3B) (Up-frameshift suppressor 3 homolog B) (hUpf3B) (Up-frameshift suppressor 3 homolog on chromosome X) (hUpf3p-X)	0.000979593	0.000933644	4.5949e-05	422	4.34477	2	1.35661e+06	1.35661e+06	1.35661e+06	4.65645e+07	6.84696e+07	5.65318e+07	Yes	Yes	0.700425	8.36555	95.3094	5.37984	-3.00895	1.92543	3.35181
P16070	CD44	CD44 antigen (CDw44) (Epican) (Extracellular matrix receptor III)	0.000968747	0.000616508	0.000352239	948	0.807565	1	1.04825e+07	1.04825e+07	1.04825e+07	4.56702e+07	5.39965e+07	4.2577e+07	Yes	Yes	0.530216	1.55101	63.6397	2.17009	-3.01379	1.9206	2.96089
P63010	AP2B1	AP-2 complex subunit beta (AP105B) (Adaptor protein complex AP-2 subunit beta) (Adaptor-related protein complex 2 subunit beta) (Beta-2-adaptin) (Beta-adaptin) (Clathrin assembly protein complex 2 beta large chain) (Plasma membrane adaptor HA2/AP2 adaptin beta subunit)	0.000967621	0.000335349	0.000632272	1569	-0.914881	2	1.89808e+07	1.75785e+07	1.95539e+07	3.0233e+07	4.5626e+07	4.15172e+07	Yes	Yes	1.10781	-1.75666	34.6571	1.04319	-3.01429	1.92009	1.84807
Q5T9A4	ATAD3B	ATPase family AAA domain-containing protein 3B (AAA-TOB3)	0.00095974	0.000707177	0.000252563	773	1.48543	2	7.43497e+06	9.28631e+06	5.58362e+06	3.75177e+07	5.7e+07	5.52536e+07	Yes	Yes	0.922215	2.84688	73.6843	2.72247	-3.01785	1.91654	2.59828
Q96QA5	GSDMA	Gasdermin-A (Gasdermin-1) [Cleaved into: Gasdermin-A, N-terminal (GSDMA-NT); Gasdermin-A, C-terminal (GSDMA-CT)]	0.000959067	0	0.000959067	1764	-10	3	1.04889e+08	3.2166e+07	2.8253e+07	5.55409e+06	523020	570865	No	Yes	12.3757	-19.0968		-5.54081	-3.01815	1.91623	0.00838392
P08174	CD55	Complement decay-accelerating factor (CD antigen CD55)	0.000958015	0.000660939	0.000297076	849	1.15368	1	1.49167e+07	4.873e+06	6.58568e+06	5.83696e+07	4.05237e+07	4.64982e+07	Yes	Yes	1.14295	2.21018	68.9904	2.44616	-3.01863	1.91576	2.70833
P22307	SCP2	Sterol carrier protein 2 (SCP-2) (Acetyl-CoA C-myristoyltransferase)	0.000954633	0.000639632	0.000315001	886	1.02188	2	8.09281e+06	9.95436e+06	1.01854e+07	4.61198e+07	4.80807e+07	4.87274e+07	Yes	Yes	0.230881	1.95611	67.0029	2.33946	-3.02016	1.91422	4.28277
P63165	SUMO1	Small ubiquitin-related modifier 1 (SUMO-1) (GAP-modifying protein 1) (GMP1) (SMT3 homolog 3) (Sentrin) (Ubiquitin-homology domain protein PIC1) (Ubiquitin-like protein SMT3C) (Smt3C) (Ubiquitin-like protein UBL1)	0.000946248	0.000724172	0.000222076	735	1.70528	1	8.10596e+06	7.04181e+06	4.71363e+06	5.0101e+07	4.53868e+07	5.4308e+07	Yes	Yes	0.296157	3.25775	76.5309	2.91109	-3.02399	1.91039	3.48103
Q9Y2H6	FNDC3A	Fibronectin type-III domain-containing protein 3A (Human gene expressed in odontoblasts)	0.000945294	0.000945294	0		10	2				4.80234e+07	6.35134e+07	5.79492e+07	Yes	Yes	0.510849		99.8049	10	-3.02443	1.90995	10
Q9UNL2	SSR3	Translocon-associated protein subunit gamma (TRAP-gamma) (Signal sequence receptor subunit gamma) (SSR-gamma)	0.000940368	0.000672115	0.000268253	803	1.32511	1	7.88853e+06	7.88853e+06	7.88853e+06	6.1654e+07	3.94738e+07	4.38096e+07	Yes	Yes	0.931359	2.5279	71.4736	2.58762	-3.0267	1.90768	2.55361
P82663	MRPS25	28S ribosomal protein S25, mitochondrial (MRP-S25) (S25mt) (Mitochondrial small ribosomal subunit protein mS25)	0.00093848	0.000871169	6.73108e-05	498	3.69404	3	1.81136e+06	2.77345e+06	1.42671e+06	4.83752e+07	6.00779e+07	5.37997e+07	Yes	Yes	0.431475	7.04384	92.8277	4.74873	-3.02758	1.90681	3.74367
Q02252	ALDH6A1	Methylmalonate-semialdehyde dehydrogenase [acylating], mitochondrial (MMSDH) (Malonate-semialdehyde dehydrogenase [acylating])	0.000933834	0.000329544	0.00060429	1558	-0.874768	3	7.55068e+06	2.29589e+07	2.20391e+07	2.44342e+07	3.92856e+07	5.11629e+07	Yes	Yes	2.71996	-1.66613	35.2894	1.06397	-3.02973	1.90465	1.4188
P0CG47	UBB	Polyubiquitin-B [Cleaved into: Ubiquitin]	0.000932314	0.00019154	0.000740773	1667	-1.95138	1	1.79741e+07	2.2854e+07	2.55618e+07	3.4365e+07	3.42448e+07	3.21591e+07	Yes	Yes	0.760034	-3.71533	20.5446	0.601351	-3.03044	1.90395	2.87563
Q96GC5	MRPL48	39S ribosomal protein L48, mitochondrial (L48mt) (MRP-L48) (Mitochondrial large ribosomal subunit protein mL48)	0.000926625	0.000884244	4.23815e-05	425	4.38294	1	1.23167e+06	1.01798e+06	1.44537e+06	3.79592e+07	6.81033e+07	5.63815e+07	Yes	Yes	1.07429	8.33323	95.4263	5.4171	-3.0331	1.90129	2.97943
Q9NUL5	SHFL	Shiftless antiviral inhibitor of ribosomal frameshifting protein (SFL) (SHFL) (Interferon-regulated antiviral protein) (IRAV) (Repressor of yield of DENV protein) (RyDEN)	0.000923295	0.000790137	0.000133158	606	2.56896	2	4.6276e+06	3.11404e+06	3.87082e+06	4.02758e+07	6.9524e+07	4.41295e+07	Yes	Yes	1.04471	4.88033	85.578	3.68568	-3.03466	1.89973	2.66371
P20930	FLG	Filaggrin	0.000922507	0	0.000922507	1762	-10	4	7.38461e+07	3.27575e+07	4.04914e+07	1.10915e+07	6.10225e+06	1.11178e+06	No	Yes	10.9171	-18.9286		-3.53778	-3.03503	1.89935	0.0156291
P42224	STAT1	Signal transducer and activator of transcription 1-alpha/beta (Transcription factor ISGF-3 components p91/p84)	0.000917069	0.000353334	0.000563735	1522	-0.673985	3	1.59969e+07	1.45295e+07	1.99122e+07	3.6325e+07	3.55898e+07	4.20722e+07	Yes	Yes	0.87566	-1.27841	38.5286	1.1722	-3.0376	1.89679	2.6798
Q96TA1	NIBAN2	Protein Niban 2 (Meg-3) (Melanoma invasion by ERK) (MINERVA) (Niban-like protein 1) (Protein FAM129B)	0.000915884	0.000337345	0.000578538	1545	-0.778185	3	2.1049e+07	1.49283e+07	1.57466e+07	3.8911e+07	4.06094e+07	3.29689e+07	Yes	Yes	0.854979	-1.47561	36.8328	1.11517	-3.03816	1.89623	2.47529
P09234	SNRPC	U1 small nuclear ribonucleoprotein C (U1 snRNP C) (U1-C) (U1C)	0.000904061	0.000552582	0.000351479	987	0.65275	1	1.04799e+07	1.04799e+07	1.04799e+07	4.47585e+07	4.66991e+07	3.91961e+07	Yes	Yes	0.407701	1.23408	61.1222	2.05114	-3.0438	1.89058	3.1631
Q9H7E9	C8orf33	UPF0488 protein C8orf33	0.000898666	0.000756019	0.000142646	636	2.40598	2	1.67893e+06	2.8462e+06	8.24741e+06	5.14482e+07	4.59374e+07	5.09678e+07	Yes	Yes	0.405036	4.54245	84.1269	3.53604	-3.0464	1.88798	3.95997
P38935	IGHMBP2	DNA-binding protein SMUBP-2	0.0008961	0.000745711	0.000150389	649	2.30991	4	350947	6.16183e+06	6.87226e+06	4.28471e+07	4.67824e+07	5.76514e+07	Yes	Yes	0.828419	4.35821	83.2174	3.44851	-3.04764	1.88674	3.16971
Q15477	SKIV2L	Helicase SKI2W (Ski2)	0.000888936	0.000573672	0.000315264	934	0.863665	2	1.00027e+07	8.13511e+06	1.01024e+07	4.62536e+07	4.32894e+07	4.1598e+07	Yes	Yes	0.270739	1.6265	64.5347	2.21391	-3.05113	1.88326	3.69226
P46734	MAP2K3	Dual specificity mitogen-activated protein kinase kinase 3 (MAP kinase kinase 3) (MAPKK 3)	0.000874366	0.000618305	0.000256061	826	1.27183	3	6.41527e+06	7.98773e+06	8.39773e+06	4.3826e+07	3.82092e+07	5.19331e+07	Yes	Yes	0.651129	2.38605	70.7147	2.54334	-3.05831	1.87608	2.89875
Q9HD20	ATP13A1	Endoplasmic reticulum transmembrane helix translocase	0.000871848	0.00057841	0.000293438	903	0.979036	3	9.08194e+06	8.97045e+06	8.25284e+06	4.29366e+07	4.32842e+07	4.37916e+07	Yes	Yes	0.0133849	1.83552	66.343	2.30518	-3.05956	1.87483	5.19284
Q15046	KARS1	Lysine--tRNA ligase	0.000849031	0.000576769	0.000272262	875	1.083	3	9.12579e+06	7.24934e+06	7.57896e+06	5.60123e+07	3.58214e+07	3.64389e+07	Yes	Yes	1.1055	2.01796	67.9326	2.38871	-3.07108	1.86331	2.4139
Q9NRA8	EIF4ENIF1	Eukaryotic translation initiation factor 4E transporter (4E-T) (eIF4E transporter) (Eukaryotic translation initiation factor 4E nuclear import factor 1)	0.000846265	0.000836513	9.75234e-06	261	6.4225	4	278082	278082	278082	3.04749e+07	5.98102e+07	6.06114e+07	Yes	Yes	1.40941	11.958	98.8476	7.43088	-3.07249	1.86189	3.01394
Q86XL3	ANKLE2	Ankyrin repeat and LEM domain-containing protein 2 (LEM domain-containing protein 4)	0.000844713	0.000584002	0.000260711	857	1.16352	3	8.38852e+06	7.92259e+06	6.63804e+06	4.83185e+07	4.91872e+07	3.09976e+07	Yes	Yes	1.11771	2.16542	69.1361	2.45419	-3.07329	1.86109	2.4095
P00533	EGFR	Epidermal growth factor receptor	0.00084452	0.000429903	0.000414617	1238	0.0522325	3	1.3739e+07	1.16065e+07	1.16532e+07	4.27505e+07	3.26971e+07	3.89714e+07	Yes	Yes	0.759462	0.0972044	50.905	1.61999	-3.07339	1.86099	2.61384
P20810	CAST	Calpastatin (Calpain inhibitor) (Sperm BS-17 component)	0.000840296	0.000709726	0.00013057	637	2.44244	2	4.7149e+06	3.32075e+06	3.6376e+06	4.73512e+07	4.15932e+07	5.00429e+07	Yes	Yes	0.396429	4.54005	84.4614	3.56939	-3.07557	1.85882	3.61049
Q5JPH6	EARS2	Probable glutamate--tRNA ligase, mitochondrial	0.000834491	0.000315525	0.000518967	1531	-0.717888	1	1.75997e+07	1.38894e+07	1.45393e+07	4.19426e+07	2.72043e+07	3.44444e+07	Yes	Yes	1.34877	-1.33226	37.8104	1.14794	-3.07858	1.85581	1.92346
P38432	COIL	Coilin (p80-coilin)	0.000834233	0.000660884	0.00017335	703	1.93071	2	7.08406e+06	3.74417e+06	4.30075e+06	6.09209e+07	3.76198e+07	3.59037e+07	Yes	Yes	1.24315	3.58277	79.2205	3.1085	-3.07871	1.85567	2.51599
Q86V48	LUZP1	Leucine zipper protein 1	0.000834193	0.000238031	0.000596162	1610	-1.32456	4	2.6873e+07	1.36175e+07	1.28423e+07	3.48499e+07	2.86842e+07	3.26993e+07	Yes	Yes	1.70363	-2.45792	28.5342	0.846829	-3.07873	1.85565	2.3279
A0A024RD78	MRPL14	Mitochondrial ribosomal protein L14, isoform CRA_b	0.000828881	0.000595688	0.000233193	807	1.35303	1	6.89454e+06	6.19672e+06	7.59236e+06	3.35953e+07	4.80352e+07	4.62998e+07	Yes	Yes	0.77779	2.507	71.8665	2.61093	-3.08151	1.85288	2.70847
P08237	PFKM	ATP-dependent 6-phosphofructokinase, muscle type (ATP-PFK) (PFK-M)	0.000825098	0.00018651	0.000638588	1649	-1.77563	2	1.7273e+07	1.92969e+07	2.03978e+07	2.51672e+07	3.38232e+07	3.19776e+07	Yes	Yes	1.38981	-3.2865	22.6046	0.663693	-3.08349	1.85089	1.73638
O94822	LTN1	E3 ubiquitin-protein ligase listerin	0.000823891	0.000695561	0.00012833	638	2.43832	4	2.09041e+06	3.02063e+06	5.81339e+06	2.68126e+07	4.90996e+07	6.08826e+07	Yes	Yes	1.7037	4.51151	84.4239	3.56562	-3.08413	1.85026	2.31325
Q9NTJ3	SMC4	Structural maintenance of chromosomes protein 4 (SMC protein 4) (SMC-4) (Chromosome-associated polypeptide C) (hCAP-C) (XCAP-C homolog)	0.000814886	0.000390466	0.000424419	1319	-0.120291	1	1.40824e+07	1.08962e+07	1.30389e+07	3.84235e+07	3.49602e+07	3.47035e+07	Yes	Yes	0.478397	-0.221996	47.9167	1.50589	-3.0889	1.84548	3.3076
Q13085	ACACA	Acetyl-CoA carboxylase 1 (ACC1)	0.000814309	0.000313065	0.000501243	1517	-0.679048	4	1.43299e+07	1.35277e+07	1.70569e+07	3.21598e+07	3.37747e+07	3.51521e+07	Yes	Yes	0.523295	-1.25296	38.4455	1.16938	-3.08921	1.84517	3.2985
Q16666	IFI16	Gamma-interferon-inducible protein 16 (Ifi-16) (Interferon-inducible myeloid differentiation transcriptional activator)	0.000814096	0.000814096	0		10	2				5.06089e+07	4.97176e+07	4.56365e+07	Yes	Yes	0.198237		99.8049	10	-3.08932	1.84506	10
P11172	UMPS	Uridine 5'-monophosphate synthase (UMP synthase) [Includes: Orotate phosphoribosyltransferase (OPRT) (OPRTase)	0.000813245	0.000320573	0.000492673	1503	-0.619977	3	1.2056e+07	1.40416e+07	1.79527e+07	3.01856e+07	3.42345e+07	3.73401e+07	Yes	Yes	1.00483	-1.14361	39.4189	1.20249	-3.08978	1.84461	2.56519
Q66K74	MAP1S	Microtubule-associated protein 1S (MAP-1S) (BPY2-interacting protein 1) (Microtubule-associated protein 8) (Variable charge Y chromosome 2-interacting protein 1) (VCY2-interacting protein 1) (VCY2IP-1) [Cleaved into: MAP1S heavy chain; MAP1S light chain]	0.000812769	0.000243703	0.000569066	1597	-1.22347	4	657880	4.46445e+07	5.65764e+06	2.92193e+07	3.36168e+07	3.19291e+07	Yes	Yes	3.21568	-2.25651	29.9843	0.892589	-3.09003	1.84435	2.66246
O43663	PRC1	Protein regulator of cytokinesis 1	0.00080618	0.000418522	0.000387658	1219	0.110516	3	1.07952e+07	1.04144e+07	1.30099e+07	2.71819e+07	3.90007e+07	4.41415e+07	Yes	Yes	1.19876	0.203439	51.9142	1.65957	-3.09357	1.84082	2.10757
Q00325	SLC25A3	Phosphate carrier protein, mitochondrial (Phosphate transport protein) (PTP) (Solute carrier family 25 member 3)	0.00080305	0.00039486	0.00040819	1287	-0.0478983	2	1.27792e+07	1.26169e+07	1.11267e+07	3.92109e+07	3.53068e+07	3.2942e+07	Yes	Yes	0.549155	-0.0880912	49.1701	1.55321	-3.09526	1.83913	2.95764
Q53EZ4	CEP55	Centrosomal protein of 55 kDa (Cep55) (Up-regulated in colon cancer 6)	0.000801964	0.00058434	0.000217624	792	1.42497	3	987246	7.52386e+06	1.09228e+07	3.61643e+07	4.5218e+07	4.29715e+07	Yes	Yes	0.95041	2.61986	72.8636	2.67133	-3.09585	1.83854	3.17709
P53350	PLK1	Serine/threonine-protein kinase PLK1	0.000801611	0.000562757	0.000238854	839	1.23638	2	6.74838e+06	7.0099e+06	7.27158e+06	5.31556e+07	3.37085e+07	3.58306e+07	Yes	Yes	0.974782	2.2729	70.2032	2.51403	-3.09604	1.83835	2.47867
A0A0A0MRX9	PITRM1	Pitrilysin metalloproteinase 1 (Presequence protease, mitochondrial)	0.00079449	0.000308467	0.000486024	1510	-0.655912	3	1.83574e+07	1.12977e+07	1.39067e+07	3.22851e+07	3.40886e+07	3.25124e+07	Yes	Yes	0.483336	-1.20325	38.8257	1.18228	-3.09991	1.83447	3.66392
P49915	GMPS	GMP synthase [glutamine-hydrolyzing]	0.000779022	0.000379037	0.000399984	1297	-0.0776026	4	1.06598e+07	1.08102e+07	1.40007e+07	2.7786e+07	4.22308e+07	3.41868e+07	Yes	Yes	1.0301	-0.141697	48.6556	1.53369	-3.10845	1.82593	2.19801
O94966	USP19	Ubiquitin carboxyl-terminal hydrolase 19	0.000778125	0	0.000778125	1761	-10	3	4.48881e+07	1.99481e+07	2.84861e+07	1.52352e+07	1.44912e+07	1.64649e+07	No	Yes	9.96499	-18.1919		-1.0166	-3.10895	1.82543	0.00060137
Q9Y2A7	NCKAP1	Nck-associated protein 1 (NAP 1) (Membrane-associated protein HEM-2) (p125Nap1)	0.000776412	0.000682772	9.36401e-05	591	2.86621	2	1.69451e+06	2.54612e+06	4.12249e+06	3.96761e+07	4.9011e+07	4.21563e+07	Yes	Yes	0.440768	5.22933	87.9394	3.96189	-3.10991	1.82448	3.58271
Q9H8Y5	ANKZF1	Ankyrin repeat and zinc finger domain-containing protein 1 (Zinc finger protein 744)	0.000774612	0.000765383	9.22913e-06	273	6.37384	3	266495	275021	283546	4.13073e+07	4.91463e+07	4.7605e+07	Yes	Yes	0.333394	11.6225	98.8085	7.38252	-3.11092	1.82347	4.26395
Q92576	PHF3	PHD finger protein 3	0.000771241	0.000733938	3.7303e-05	452	4.29829	5	1.11176e+06	951775	1.27174e+06	4.0456e+07	4.64705e+07	4.80175e+07	Yes	Yes	0.334471	7.82966	95.1632	5.3345	-3.11281	1.82158	3.99641
P12270	TPR	Nucleoprotein TPR (Megator) (NPC-associated intranuclear protein) (Translocated promoter region protein)	0.000769378	0.000400239	0.00036914	1215	0.116694	5	1.21797e+07	9.63333e+06	1.12386e+07	3.23081e+07	3.70292e+07	3.55564e+07	Yes	Yes	0.189635	0.212445	52.0211	1.6638	-3.11386	1.82053	3.2122
Q96HC4	PDLIM5	PDZ and LIM domain protein 5 (Enigma homolog) (Enigma-like PDZ and LIM domains protein)	0.00076519	0.000607542	0.000157648	706	1.94627	2	2.75836e+06	7.81207e+06	3.52252e+06	4.56285e+07	3.80246e+07	3.94485e+07	Yes	Yes	0.263304	3.53863	79.3975	3.12227	-3.11623	1.81815	3.48096
P61221	ABCE1	ATP-binding cassette sub-family E member 1 (2'-5'-oligoadenylate-binding protein) (HuHP68) (RNase L inhibitor) (Ribonuclease 4 inhibitor) (RNS4I)	0.000758707	0.000606166	0.000152541	700	1.99052	4	2.59106e+06	7.13063e+06	2.8844e+06	2.00009e+07	4.76065e+07	5.58186e+07	Yes	Yes	2.15069	3.61171	79.8946	3.1615	-3.11993	1.81446	1.98866
Q8WUM0	NUP133	Nuclear pore complex protein Nup133 (133 kDa nucleoporin) (Nucleoporin Nup133)	0.000756142	0.000426851	0.000329291	1096	0.374369	4	9.12891e+06	9.68254e+06	1.063e+07	3.49153e+07	3.20383e+07	3.91772e+07	Yes	Yes	0.533842	0.678727	56.4512	1.84501	-3.1214	1.81299	2.98507
Q9H4K7	MTG2	Mitochondrial ribosome-associated GTPase 2 (GTP-binding protein 5) (Protein obg homolog 1) (ObgH1)	0.000751012	0.000540136	0.000210876	816	1.35693	1	7.16193e+06	5.50937e+06	6.20574e+06	4.158e+07	3.61296e+07	3.80658e+07	Yes	Yes	0.38176	2.45608	71.921	2.61419	-3.12435	1.81003	3.59201
P42166	TMPO	Lamina-associated polypeptide 2, isoform alpha (Thymopoietin isoform alpha) (TP alpha) (Thymopoietin-related peptide isoform alpha) (TPRP isoform alpha) [Cleaved into: Thymopoietin (TP) (Splenin); Thymopentin (TP5)]	0.000748366	0.000695463	5.29028e-05	510	3.71656	2	928860	1.58022e+06	2.22463e+06	3.94037e+07	4.49631e+07	4.50776e+07	Yes	Yes	0.335551	6.72139	92.9309	4.77041	-3.12589	1.8085	4.04467
P37802	TAGLN2	Transgelin-2 (Epididymis tissue protein Li 7e) (SM22-alpha homolog)	0.000748	0.000629089	0.00011891	650	2.40339	2	3.4245e+06	3.26673e+06	3.87062e+06	3.40667e+07	4.82476e+07	4.12361e+07	Yes	Yes	0.658138	4.34602	84.1029	3.53368	-3.1261	1.80829	3.07482
Q4G176	ACSF3	Malonate--CoA ligase ACSF3, mitochondrial	0.00074179	0.000182367	0.000559423	1630	-1.61709	1	9.85023e+06	6.34445e+06	3.38455e+07	2.50256e+07	3.07057e+07	2.72274e+07	Yes	Yes	2.50075	-2.91832	24.5847	0.724198	-3.12972	1.80467	2.16454
P07237	P4HB	Protein disulfide-isomerase (PDI)	0.000737961	0.000593708	0.000144253	693	2.04115	3	662597	4.92286e+06	7.2533e+06	3.34216e+07	4.05201e+07	4.5532e+07	Yes	Yes	0.937661	3.679	80.4524	3.20656	-3.13197	1.80242	3.08584
Q8N884	CGAS	Cyclic GMP-AMP synthase (cGAMP synthase) (cGAS) (h-cGAS)	0.000734584	0.000734584	0		10	2				4.95351e+07	3.90153e+07	4.31565e+07	Yes	Yes	0.429588		99.8049	10	-3.13396	1.80043	10
Q96PU8	QKI	Protein quaking (Hqk) (HqkI)	0.000733996	0.000724232	9.76398e-06	291	6.21284	3	323471	301360	244503	4.81928e+07	3.66597e+07	4.58796e+07	Yes	Yes	0.524083	11.1836	98.6698	7.22253	-3.13431	1.80008	3.84977
P29692	EEF1D	Elongation factor 1-delta (EF-1-delta) (Antigen NY-CO-4)	0.000732818	0.000674886	5.79314e-05	524	3.54223	3	2.32621e+06	1.66172e+06	1.19853e+06	3.98441e+07	4.12317e+07	4.5128e+07	Yes	Yes	0.193807	6.37382	92.0947	4.60285	-3.135	1.79938	4.16908
Q5JPE7	NOMO2	Nodal modulator 2 (pM5 protein 2)	0.000732126	0.000652672	7.94545e-05	573	3.03816	5	1.20684e+06	3.10868e+06	2.36377e+06	2.25107e+07	4.79918e+07	5.40845e+07	Yes	Yes	1.81623	5.46556	89.1474	4.1234	-3.13541	1.79897	2.34224
P10155	RO60	RNA-binding protein RO60 (60 kDa SS-A/Ro ribonucleoprotein) (60 kDa Ro protein) (60 kDa ribonucleoprotein Ro) (RoRNP) (Ro 60 kDa autoantigen) (Ro60 autoantigen) (Sjoegren syndrome antigen A2) (Sjoegren syndrome type A antigen) (SS-A) (TROVE domain family member 2)	0.000729567	0.000583576	0.00014599	702	1.99905	3	5.24974e+06	3.79563e+06	3.81654e+06	5.05223e+07	3.25408e+07	3.48824e+07	Yes	Yes	0.978215	3.59319	79.9895	3.16908	-3.13694	1.79745	2.71653
Q4U2R6	MRPL51	39S ribosomal protein L51, mitochondrial (L51mt) (MRP-L51) (Mitochondrial large ribosomal subunit protein mL51) (bMRP-64) (bMRP64)	0.000728714	0.000624583	0.00010413	627	2.5845	1	1.29571e+06	4.72723e+06	3.27099e+06	4.38826e+07	4.2406e+07	3.50719e+07	Yes	Yes	0.446399	4.6442	85.7104	3.70001	-3.13744	1.79694	3.43305
Q9HAU5	UPF2	Regulator of nonsense transcripts 2 (Up-frameshift suppressor 2 homolog) (hUpf2)	0.000728275	0.00059437	0.000133905	682	2.15015	3	4.12348e+06	3.96291e+06	3.86832e+06	3.59478e+07	4.48531e+07	3.78201e+07	Yes	Yes	0.446446	3.86313	81.6133	3.30414	-3.1377	1.79668	3.37001
P42226	STAT6	Signal transducer and activator of transcription 6 (IL-4 Stat)	0.000720763	0.000396322	0.000324441	1142	0.288716	2	9.99433e+06	6.93801e+06	1.19212e+07	2.84836e+07	3.18033e+07	4.00884e+07	Yes	Yes	0.977492	0.51743	54.9864	1.78371	-3.14221	1.79218	2.48351
Q9UK59	DBR1	Lariat debranching enzyme	0.000719153	0.000632402	8.67515e-05	598	2.86588	1	2.17192e+06	2.5898e+06	3.00769e+06	3.97813e+07	4.29083e+07	3.84813e+07	Yes	Yes	0.203412	5.13339	87.937	3.96159	-3.14318	1.79121	4.16225
O00468	AGRN	Agrin [Cleaved into: Agrin N-terminal 110 kDa subunit; Agrin C-terminal 110 kDa subunit; Agrin C-terminal 90 kDa fragment (C90); Agrin C-terminal 22 kDa fragment (C22)]	0.00071882	0	0.00071882	1760	-10	5	1.38901e+07	3.74857e+07	2.41263e+07	1.15478e+07	2.12493e+07	2.05813e+07	No	Yes	10.8824	-17.8488		-0.552767	-3.14338	1.79101	0.0440401
Q9H6F5	CCDC86	Coiled-coil domain-containing protein 86 (Cytokine-induced protein with coiled-coil domain)	0.00071649	0.000142276	0.000574214	1662	-2.01289	1	1.71532e+07	1.78934e+07	1.6413e+07	2.68382e+07	2.47956e+07	2.53693e+07	Yes	Yes	0.41594	-3.60227	19.8574	0.580677	-3.14479	1.7896	2.76989
P33981	TTK	Dual specificity protein kinase TTK	0.000715347	0.000505398	0.00020995	840	1.26737	4	5.36359e+06	5.92117e+06	7.50563e+06	3.96386e+07	3.55795e+07	3.42494e+07	Yes	Yes	0.223681	2.26721	70.6506	2.53964	-3.14548	1.7889	3.51037
Q13200	PSMD2	26S proteasome non-ATPase regulatory subunit 2 (26S proteasome regulatory subunit RPN1) (26S proteasome regulatory subunit S2) (26S proteasome subunit p97) (Protein 55.11) (Tumor necrosis factor type 1 receptor-associated protein 2)	0.00071212	0.000464829	0.000247291	933	0.910493	3	7.31063e+06	7.03964e+06	7.74572e+06	3.12881e+07	3.53538e+07	3.89414e+07	Yes	Yes	0.493745	1.62699	65.274	2.25077	-3.14745	1.78694	3.08547
Q9BQ70	TCF25	Transcription factor 25 (TCF-25) (Nuclear localized protein 1)	0.000711921	0.000591933	0.000119988	659	2.30254	2	751965	4.87383e+06	5.11184e+06	3.7622e+07	3.68772e+07	4.24067e+07	Yes	Yes	0.452601	4.11422	83.1459	3.44182	-3.14757	1.78682	3.77706
Q8N8A6	DDX51	ATP-dependent RNA helicase DDX51	0.000710844	0.000692367	1.84773e-05	381	5.22771	2	549620	809785	289455	4.63737e+07	4.27334e+07	3.66946e+07	Yes	Yes	0.445982	9.33753	97.4007	6.24683	-3.14823	1.78616	3.90157
Q13098	GPS1	COP9 signalosome complex subunit 1 (SGN1) (Signalosome subunit 1) (G protein pathway suppressor 1) (GPS-1) (JAB1-containing signalosome subunit 1) (Protein MFH)	0.000710476	0.000167701	0.000542775	1637	-1.69446	4	1.92004e+07	1.13446e+07	1.78818e+07	2.20423e+07	2.71777e+07	2.97378e+07	Yes	Yes	1.2053	-3.0262	23.604	0.694157	-3.14845	1.78593	1.79116
O00429	DNM1L	Dynamin-1-like protein	0.000710438	0.000255383	0.000455055	1546	-0.833381	1	1.4158e+07	1.19504e+07	1.45088e+07	2.73773e+07	2.58328e+07	3.35505e+07	Yes	Yes	0.982966	-1.48834	35.9472	1.08571	-3.14847	1.78591	2.26326
P31937	HIBADH	3-hydroxyisobutyrate dehydrogenase, mitochondrial (HIBADH)	0.000710047	0.000423268	0.000286779	1030	0.561636	1	6.96464e+06	6.02811e+06	1.26351e+07	2.97296e+07	3.58141e+07	3.6136e+07	Yes	Yes	0.775178	1.0029	59.6113	1.98254	-3.14871	1.78567	2.97147
O60231	DHX16	Pre-mRNA-splicing factor ATP-dependent RNA helicase DHX16	0.000708791	0.000589639	0.000119152	658	2.30703	4	3.81612e+06	3.85121e+06	2.98824e+06	3.50471e+07	3.96143e+07	4.17654e+07	Yes	Yes	0.315209	4.11783	83.1894	3.4459	-3.14948	1.7849	3.6266
Q9P265	DIP2B	Disco-interacting protein 2 homolog B (DIP2 homolog B)	0.000707667	0.00042113	0.000286537	1032	0.555543	4	8.55673e+06	5.87126e+06	1.05796e+07	2.25027e+07	3.85758e+07	4.07948e+07	Yes	Yes	1.33141	0.991208	59.5096	1.97799	-3.15017	1.78421	2.03138
O60763	USO1	General vesicular transport factor p115 (Protein USO1 homolog) (Transcytosis-associated protein) (TAP) (Vesicle-docking protein)	0.000705956	0.000117984	0.000587972	1672	-2.31716	3	1.5179e+07	1.68691e+07	2.05604e+07	2.36258e+07	2.2843e+07	2.74968e+07	Yes	Yes	1.59644	-4.13187	16.7126	0.486791	-3.15122	1.78316	1.86333
O00178	GTPBP1	GTP-binding protein 1 (G-protein 1) (GP-1) (GP1)	0.000701879	0.000541964	0.000159915	745	1.76089	3	5.1112e+06	4.42767e+06	4.76943e+06	4.03445e+07	3.43402e+07	3.68502e+07	Yes	Yes	0.360046	3.13552	77.2161	2.95942	-3.15374	1.78065	3.58797
Q96FJ2	DYNLL2	Dynein light chain 2, cytoplasmic (8 kDa dynein light chain b) (DLC8b) (Dynein light chain LC8-type 2)	0.000701222	0.000529613	0.000171609	768	1.62581	1	6.22924e+06	3.94196e+06	5.20988e+06	3.64516e+07	3.7888e+07	3.60047e+07	Yes	Yes	0.0826323	2.89434	75.5272	2.84244	-3.15414	1.78024	4.51746
P30044	PRDX5	Peroxiredoxin-5, mitochondrial	0.000700007	0.000700007	0		10	1				3.44605e+07	4.77274e+07	4.33196e+07	Yes	Yes	0.599462		99.8049	10	-3.1549	1.77949	10
Q9Y2T2	AP3M1	AP-3 complex subunit mu-1 (AP-3 adaptor complex mu3A subunit) (Adaptor-related protein complex 3 subunit mu-1) (Mu-adaptin 3A) (Mu3A-adaptin)	0.000699409	0.000496191	0.000203218	836	1.28787	2	6.05919e+06	4.43119e+06	6.19187e+06	6.0669e+07	2.41041e+07	2.39449e+07	Yes	Yes	2.06335	2.29126	70.9443	2.55663	-3.15527	1.77912	1.83793
Q71UM5	RPS27L	40S ribosomal protein S27-like (Small ribosomal subunit protein eS27-like)	0.000697185	0.000537228	0.000159957	752	1.74785	1	5.90955e+06	3.64217e+06	4.77586e+06	3.57743e+07	3.91936e+07	3.5706e+07	Yes	Yes	0.130058	3.10721	77.0568	2.94807	-3.15665	1.77773	3.94618
Q6ZRY4	RBPMS2	RNA-binding protein with multiple splicing 2 (RNA binding protein, mRNA processing factor 2)	0.000696239	0.000604097	9.21426e-05	612	2.71284	3	3.81262e+06	699706	3.6789e+06	3.21314e+07	4.4484e+07	4.00253e+07	Yes	Yes	0.499687	4.8211	86.7657	3.81887	-3.15724	1.77714	3.18459
Q7L592	NDUFAF7	Protein arginine methyltransferase NDUFAF7, mitochondrial	0.00069321	0.000494349	0.000198861	832	1.31377	3	5.25358e+06	5.27991e+06	7.09933e+06	4.25938e+07	2.87523e+07	3.531e+07	Yes	Yes	0.808154	2.33226	71.313	2.57816	-3.15914	1.77525	2.69804
P13995	MTHFD2	Bifunctional methylenetetrahydrofolate dehydrogenase/cyclohydrolase, mitochondrial [Includes: NAD-dependent methylenetetrahydrofolate dehydrogenase	0.000692323	0.000692323	0		10	1				4.45214e+07	3.23983e+07	4.72101e+07	Yes	Yes	0.726123		99.8049	10	-3.15969	1.77469	10
O95707	POP4	Ribonuclease P protein subunit p29 (hPOP4)	0.00069224	0.00069224	0		10	3				4.86498e+07	4.07071e+07	3.47579e+07	Yes	Yes	0.602991		99.8049	10	-3.15974	1.77464	10
P00387	CYB5R3	NADH-cytochrome b5 reductase 3 (B5R) (Cytochrome b5 reductase)	0.000690788	0.000379694	0.000311094	1144	0.287487	1	9.1993e+06	9.12246e+06	9.27615e+06	2.52038e+07	3.74248e+07	3.36281e+07	Yes	Yes	0.897859	0.509924	54.9653	1.78284	-3.16065	1.77373	2.34659
O00148	DDX39A	ATP-dependent RNA helicase DDX39A	0.00068763	0.000519733	0.000167897	769	1.63019	1	4.78363e+06	5.5075e+06	4.05975e+06	2.12375e+07	4.13757e+07	4.63241e+07	Yes	Yes	1.55134	2.88828	75.5832	2.84621	-3.16265	1.77174	2.12859
O00139	KIF2A	Kinesin-like protein KIF2A (Kinesin-2) (hK2)	0.000677828	0.000389492	0.000288336	1080	0.433841	1	7.74097e+06	8.61136e+06	9.48175e+06	3.04656e+07	3.341e+07	3.18211e+07	Yes	Yes	0.302719	0.765948	57.4617	1.88817	-3.16888	1.7655	3.68373
Q9BTD8	RBM42	RNA-binding protein 42 (RNA-binding motif protein 42)	0.000677177	0.000370238	0.000306939	1151	0.270498	1	8.1368e+06	8.1368e+06	8.1368e+06	1.17979e+07	4.18758e+07	4.33301e+07	No	Yes	2.62106	0.477453	54.6737	1.77081	-3.1693	1.76509	1.28757
Q12792	TWF1	Twinfilin-1 (Protein A6) (Protein tyrosine kinase 9)	0.000676969	0.00048698	0.000189989	824	1.35795	1	7.37742e+06	5.1312e+06	4.45457e+06	3.67065e+07	3.75389e+07	3.01683e+07	Yes	Yes	0.617941	2.39671	71.9353	2.61504	-3.16943	1.76495	3.13553
Q86TU7	SETD3	Actin-histidine N-methyltransferase	0.000676546	0.000560796	0.00011575	665	2.27647	4	3.20506e+06	3.16447e+06	3.99867e+06	3.58628e+07	3.58639e+07	3.92062e+07	Yes	Yes	0.248832	4.01724	82.8911	3.41816	-3.1697	1.76468	4.10468
Q9NR09	BIRC6	Baculoviral IAP repeat-containing protein 6	0.000673564	0.000248929	0.000424635	1539	-0.770492	2	1.61392e+07	1.04703e+07	1.13817e+07	3.06233e+07	2.59774e+07	2.61744e+07	Yes	Yes	1.06162	-1.35819	36.9569	1.11931	-3.17162	1.76276	2.62488
Q12802	AKAP13	A-kinase anchor protein 13 (AKAP-13) (AKAP-Lbc) (Breast cancer nuclear receptor-binding auxiliary protein) (Guanine nucleotide exchange factor Lbc) (Human thyroid-anchoring protein 31) (Lymphoid blast crisis oncogene) (LBC oncogene) (Non-oncogenic Rho GTPase-specific GTP exchange factor) (Protein kinase A-anchoring protein 13) (PRKA13) (p47)	0.000671728	0.000647155	2.4573e-05	426	4.71896	6	983435	807138	406888	3.88162e+07	3.63047e+07	4.31189e+07	Yes	Yes	0.296029	8.31283	96.3418	5.7461	-3.17281	1.76158	4.10249
O75306	NDUFS2	NADH dehydrogenase [ubiquinone] iron-sulfur protein 2, mitochondrial	0.000667758	0.000414795	0.000252963	982	0.713469	2	7.05231e+06	6.83265e+06	8.71886e+06	3.00474e+07	3.05317e+07	3.65425e+07	Yes	Yes	0.604361	1.25499	62.1175	2.09744	-3.17538	1.759	3.03221
Q13045	FLII	Protein flightless-1 homolog	0.000667308	0.000285889	0.000381419	1446	-0.415919	2	1.25354e+07	8.97215e+06	1.26587e+07	2.86837e+07	2.67761e+07	3.00185e+07	Yes	Yes	0.689378	-0.731482	42.8422	1.3214	-3.17567	1.75871	3.18267
Q14244	MAP7	Ensconsin (Epithelial microtubule-associated protein of 115 kDa) (E-MAP-115) (Microtubule-associated protein 7) (MAP-7)	0.000666041	0.000666041	0		10	3				3.121e+07	4.39365e+07	4.42711e+07	Yes	Yes	0.715747		99.8049	10	-3.1765	1.75789	10
P35520	CBS	Cystathionine beta-synthase	0.000655974	0.00028682	0.000369154	1417	-0.364075	3	8.74386e+06	1.13791e+07	1.27513e+07	2.3015e+07	3.06662e+07	3.1057e+07	Yes	Yes	1.16667	-0.637595	43.7243	1.35272	-3.18311	1.75127	2.271
Q5VT52	RPRD2	Regulation of nuclear pre-mRNA domain-containing protein 2	0.000648345	0.000587385	6.09602e-05	561	3.26837	3	1.76597e+06	1.34279e+06	2.35281e+06	3.78696e+07	3.50721e+07	3.78415e+07	Yes	Yes	0.209853	5.7072	90.5976	4.34135	-3.18819	1.74619	4.44633
Q9UJK0	TSR3	18S rRNA aminocarboxypropyltransferase	0.000645879	0.000645879	0		10	1				3.82529e+07	4.21158e+07	3.5434e+07	Yes	Yes	0.310305		99.8049	10	-3.18985	1.74454	10
Q9H9G7	AGO3	Protein argonaute-3 (Argonaute3) (hAgo3)	0.00064036	0.00064036	0		10	1				3.89117e+07	4.23168e+07	3.35847e+07	Yes	Yes	0.419385		99.8049	10	-3.19358	1.74081	10
A0A0S2Z563	MRPS28	Mitochondrial ribosomal protein S28 isoform 1 (Fragment)	0.000636988	0.000636988	0		10	1				3.84271e+07	4.22986e+07	3.34829e+07	Yes	Yes	0.421122		99.8049	10	-3.19587	1.73852	10
Q96H79	ZC3HAV1L	Zinc finger CCCH-type antiviral protein 1-like	0.000634469	0.000369181	0.000265288	1065	0.476765	1	8.42662e+06	7.91943e+06	7.41225e+06	2.92796e+07	2.85888e+07	3.21302e+07	Yes	Yes	0.239016	0.828044	58.1873	1.91962	-3.19759	1.7368	3.44615
P13667	PDIA4	Protein disulfide-isomerase A4	0.000630304	0.000131255	0.000499049	1653	-1.92681	3	461550	3.27913e+06	4.073e+07	2.43503e+07	2.56718e+07	1.85174e+07	Yes	Yes	3.5122	-3.34096	20.8241	0.609775	-3.20045	1.73394	1.57784
O14647	CHD2	Chromodomain-helicase-DNA-binding protein 2 (CHD-2)	0.000629612	0.000491532	0.00013808	742	1.83178	2	5.51296e+06	3.27336e+06	3.5731e+06	3.07824e+07	3.51873e+07	3.4557e+07	Yes	Yes	0.141923	3.17532	78.069	3.0214	-3.20093	1.73346	3.69905
P61764	STXBP1	Syntaxin-binding protein 1 (MUNC18-1) (N-Sec1) (Protein unc-18 homolog 1) (Unc18-1) (Protein unc-18 homolog A) (Unc-18A) (p67)	0.000629178	0.000302498	0.00032668	1308	-0.110956	2	1.07166e+07	8.06109e+06	1.05036e+07	2.85198e+07	2.79053e+07	2.71018e+07	Yes	Yes	0.307173	-0.192304	48.0782	1.51195	-3.20123	1.73316	4.00292
O60488	ACSL4	Long-chain-fatty-acid--CoA ligase 4	0.000623416	0.000285745	0.000337671	1368	-0.240889	2	8.30725e+06	1.3126e+07	8.4911e+06	2.15132e+07	2.70485e+07	3.32892e+07	Yes	Yes	1.18074	-0.416536	45.8354	1.42892	-3.20522	1.72916	2.10183
O75319	DUSP11	RNA/RNP complex-1-interacting phosphatase	0.000619478	0.000409795	0.000209683	927	0.966697	3	1.42131e+06	1.20078e+07	4.94384e+06	2.56345e+07	4.15581e+07	2.55035e+07	Yes	Yes	1.69148	1.66892	66.1517	2.29535	-3.20797	1.72641	2.29251
Q96CB9	NSUN4	5-methylcytosine rRNA methyltransferase NSUN4	0.000616811	0.000445119	0.000171692	828	1.37437	2	5.05672e+06	5.41071e+06	4.85407e+06	2.74042e+07	3.50545e+07	3.28107e+07	Yes	Yes	0.532177	2.37015	72.1645	2.62879	-3.20985	1.72454	3.0899
O95613	PCNT	Pericentrin (Kendrin) (Pericentrin-B)	0.000615934	0.000562656	5.32778e-05	550	3.40065	5	517186	2.17385e+06	2.08054e+06	3.3039e+07	3.66831e+07	3.59399e+07	Yes	Yes	0.307638	5.86244	91.3501	4.46738	-3.21047	1.72392	4.27218
P14324	FDPS	Farnesyl pyrophosphate synthase (FPP synthase) (FPS)	0.000614382	0.000292937	0.000321444	1325	-0.133978	1	8.92763e+06	8.13353e+06	1.16483e+07	3.10305e+07	2.57261e+07	2.46893e+07	Yes	Yes	0.566155	-0.23082	47.68	1.49704	-3.21156	1.72282	2.64155
A0A590UJJ6	H3-3A	Histone H3	0.000613891	0	0.000613891	1759	-10	1	3.59958e+07	1.36982e+07	1.27362e+07	1.66032e+07	1.49179e+07	1.6116e+07	No	Yes	10.4319	-17.1658		-0.391614	-3.21191	1.72248	0.00294723
Q14527	HLTF	Helicase-like transcription factor	0.000611123	0.000489131	0.000121992	712	2.00343	4	1.93522e+06	3.30887e+06	5.68592e+06	3.34019e+07	3.12657e+07	3.39734e+07	Yes	Yes	0.323042	3.44693	80.038	3.17297	-3.21387	1.72051	4.17824
O95239	KIF4A	Chromosome-associated kinesin KIF4A (Chromokinesin-A)	0.000609655	0.000312459	0.000297197	1232	0.0722494	2	7.32163e+06	6.72789e+06	1.23334e+07	2.81916e+07	2.20458e+07	3.26876e+07	Yes	Yes	1.29344	0.124231	51.2517	1.63353	-3.21492	1.71947	2.29518
Q6ZNB6	NFXL1	NF-X1-type zinc finger protein NFXL1 (Ovarian zinc finger protein) (hOZFP)	0.000608162	0.000241565	0.000366597	1491	-0.601783	4	2.78938e+06	1.17744e+07	1.74626e+07	1.70328e+07	3.31417e+07	2.68393e+07	Yes	Yes	2.70823	-1.03411	39.7205	1.2128	-3.21598	1.7184	1.59785
P24666	ACP1	Low molecular weight phosphotyrosine protein phosphatase (LMW-PTP) (LMW-PTPase)	0.000606752	0.000321995	0.000284757	1186	0.177306	1	8.03806e+06	8.09967e+06	9.36029e+06	2.66473e+07	2.66883e+07	2.99537e+07	Yes	Yes	0.449874	0.304505	53.0686	1.70555	-3.21699	1.7174	3.27089
P46063	RECQL	ATP-dependent DNA helicase Q1	0.000602985	0.000541261	6.17247e-05	580	3.1324	2	900582	3.30702e+06	1.28658e+06	2.91313e+07	3.41379e+07	3.93486e+07	Yes	Yes	0.612202	5.37111	89.7635	4.21241	-3.21969	1.71469	3.35494
P20618	PSMB1	Proteasome subunit beta type-1 (Macropain subunit C5) (Multicatalytic endopeptidase complex subunit C5) (Proteasome component C5) (Proteasome gamma chain)	0.000601976	0	0.000601976	1758	-10	3	3.24481e+07	9.09565e+06	1.15215e+07	2.46796e+07	4.48804e+06	2.56981e+07	No	Yes	12.3567	-17.081		-0.319756	-3.22042	1.71396	0.199645
Q99873	PRMT1	Protein arginine N-methyltransferase 1	0.000600886	0.000474361	0.000126525	734	1.90656	1	3.96154e+06	3.84782e+06	3.52749e+06	3.11672e+07	3.36598e+07	3.15718e+07	Yes	Yes	0.170669	3.26628	78.9436	3.08717	-3.22121	1.71318	4.20911
O43818	RRP9	U3 small nucleolar RNA-interacting protein 2 (RRP9 homolog) (U3 small nucleolar ribonucleoprotein-associated 55 kDa protein) (U3 snoRNP-associated 55 kDa protein) (U3-55K)	0.000598805	0.000535489	6.33161e-05	586	3.08021	2	1.85679e+06	1.85679e+06	1.85679e+06	2.51924e+07	4.07225e+07	3.58773e+07	Yes	Yes	0.915078	5.27231	89.4263	4.16308	-3.22271	1.71167	2.90822
A0A0C4DGM5	ZNF106	Zinc finger protein 106 (Zinc finger protein 106 homolog (Mouse), isoform CRA_c)	0.000598176	0.000581821	1.63543e-05	401	5.15283	3	681045	418595	366044	3.44864e+07	3.64747e+07	3.48229e+07	Yes	Yes	0.101118	8.8176	97.266	6.17297	-3.22317	1.71121	5.08782
Q13155	AIMP2	Aminoacyl tRNA synthase complex-interacting multifunctional protein 2 (Multisynthase complex auxiliary component p38) (Protein JTV-1)	0.000592427	0.000421512	0.000170915	848	1.30229	1	5.66488e+06	4.44742e+06	5.13193e+06	3.23303e+07	2.57869e+07	3.28575e+07	Yes	Yes	0.627034	2.22303	71.15	2.56862	-3.22737	1.70702	3.01676
Q14146	URB2	Unhealthy ribosome biogenesis protein 2 homolog	0.000591178	0.000513114	7.80643e-05	628	2.71654	3	730460	2.50659e+06	3.73665e+06	2.90471e+07	3.50246e+07	3.49497e+07	Yes	Yes	0.576968	4.63471	86.7951	3.82232	-3.22828	1.7061	3.56258
O95163	ELP1	Elongator complex protein 1 (ELP1) (IkappaB kinase complex-associated protein) (IKK complex-associated protein) (p150)	0.000582067	0.00035177	0.000230297	1022	0.611136	3	3.27567e+06	7.13951e+06	1.01003e+07	2.41932e+07	2.69483e+07	3.27044e+07	Yes	Yes	1.14751	1.03854	60.4346	2.01967	-3.23503	1.69936	2.70505
P26583	HMGB2	High mobility group protein B2 (High mobility group protein 2) (HMG-2)	0.000579949	0	0.000579949	1757	-10	1	3.01735e+07	2.57985e+07	2.72159e+07	7.95806e+06	6.95533e+06	5.88046e+06	No	Yes	7.88233	-16.9197		-2.01119	-3.23661	1.69778	0.000851576
P13489	RNH1	Ribonuclease inhibitor (Placental ribonuclease inhibitor) (Placental RNase inhibitor) (Ribonuclease/angiogenin inhibitor 1) (RAI)	0.000579522	0.000157591	0.000421931	1606	-1.42082	1	1.02449e+07	1.17724e+07	1.54273e+07	1.79764e+07	2.09343e+07	2.755e+07	Yes	Yes	1.83549	-2.41178	27.1933	0.80488	-3.23693	1.69746	1.63211
O94906	PRPF6	Pre-mRNA-processing factor 6 (Androgen receptor N-terminal domain-transactivating protein 1) (ANT-1) (PRP6 homolog) (U5 snRNP-associated 102 kDa protein) (U5-102 kDa protein)	0.000578988	0.000325299	0.000253689	1115	0.358707	2	9.17297e+06	8.08481e+06	5.38948e+06	2.74936e+07	2.34619e+07	3.02067e+07	Yes	Yes	0.474319	0.608746	56.1841	1.83372	-3.23733	1.69705	2.77622
P49761	CLK3	Dual specificity protein kinase CLK3	0.000570476	0.000346043	0.000224432	1020	0.624671	2	3.24026e+06	8.15582e+06	8.58515e+06	2.26377e+07	3.08745e+07	2.87897e+07	Yes	Yes	1.16293	1.05608	60.6587	2.02988	-3.24376	1.69062	2.65446
P36507	MAP2K2	Dual specificity mitogen-activated protein kinase kinase 2 (MAP kinase kinase 2) (MAPKK 2)	0.0005687	0.000217119	0.000351581	1507	-0.69537	1	9.74536e+06	8.71829e+06	1.28804e+07	2.09348e+07	2.1866e+07	2.782e+07	Yes	Yes	1.2123	-1.17467	38.1781	1.16034	-3.24512	1.68927	2.22649
Q9BYN8	MRPS26	28S ribosomal protein S26, mitochondrial (MRP-S26) (S26mt) (28S ribosomal protein S13, mitochondrial) (MRP-S13) (S13mt) (Mitochondrial small ribosomal subunit protein mS26)	0.000565582	0.000437306	0.000128276	759	1.76939	1	4.73422e+06	450460	5.04698e+06	1.21481e+07	4.03506e+07	3.86754e+07	Yes	Yes	2.18097	2.98475	77.3196	2.96684	-3.2475	1.68688	1.76095
Q9BPX3	NCAPG	Condensin complex subunit 3 (Chromosome-associated protein G) (Condensin subunit CAP-G) (hCAP-G) (Melanoma antigen NY-MEL-3) (Non-SMC condensin I complex subunit G) (XCAP-G homolog)	0.000560771	0.000268327	0.000292444	1317	-0.124165	2	9.64586e+06	6.87946e+06	9.67049e+06	2.34413e+07	2.46436e+07	2.62626e+07	Yes	Yes	0.457689	-0.208991	47.8497	1.50338	-3.25121	1.68317	3.30346
Q15154	PCM1	Pericentriolar material 1 protein (PCM-1) (hPCM-1)	0.000552539	0.000425412	0.000127127	764	1.74259	3	2.50164e+06	3.72998e+06	4.82624e+06	1.94395e+07	3.59352e+07	3.26348e+07	Yes	Yes	1.39136	2.92188	76.9922	2.94349	-3.25764	1.67675	2.36497
P11532	DMD	Dystrophin	0.000551313	0.00016216	0.000389153	1588	-1.26292	2	1.15841e+07	1.08125e+07	1.24294e+07	2.35168e+07	2.06988e+07	1.98058e+07	Yes	Yes	0.599888	-2.11639	29.4134	0.874519	-3.2586	1.67578	2.44735
Q8TEX9	IPO4	Importin-4 (Imp4) (Importin-4b) (Imp4b) (Ran-binding protein 4) (RanBP4)	0.000547644	0.000276726	0.000270918	1254	0.0305993	1	7.06521e+06	7.93802e+06	9.26228e+06	2.29924e+07	2.52032e+07	2.57286e+07	Yes	Yes	0.502785	0.0511891	50.5302	1.60543	-3.2615	1.67288	3.31738
Q9NSV4	DIAPH3	Protein diaphanous homolog 3 (Diaphanous-related formin-3) (DRF3) (MDia2)	0.000547354	0.000376604	0.00017075	894	1.14116	3	4.95967e+06	4.30531e+06	6.01003e+06	2.91779e+07	2.49176e+07	2.87671e+07	Yes	Yes	0.474167	1.90877	68.8045	2.43594	-3.26173	1.67265	3.35147
Q6P087	RPUSD3	Mitochondrial mRNA pseudouridine synthase RPUSD3	0.000544768	0.000544768	0		10	1				3.45388e+07	3.16544e+07	3.14809e+07	Yes	Yes	0.186443		99.8049	10	-3.26379	1.6706	10
Q9Y3B4	SF3B6	Splicing factor 3B subunit 6 (Pre-mRNA branch site protein p14) (SF3b 14 kDa subunit) (SF3B14a) (Spliceosome-associated protein, 14-kDa) (Splicing factor 3b, subunit 6, 14kDa)	0.000542038	0.000520745	2.12933e-05	458	4.61211	1	635077	635077	635077	3.3693e+07	3.25149e+07	2.90714e+07	Yes	Yes	0.280282	7.69491	96.0716	5.64131	-3.26597	1.66842	4.18977
Q9Y2D8	SSX2IP	Afadin- and alpha-actinin-binding protein (ADIP) (Afadin DIL domain-interacting protein) (SSX2-interacting protein)	0.000538052	0.000416258	0.000121794	761	1.77304	2	4.65462e+06	3.31995e+06	2.93667e+06	2.95527e+07	2.90032e+07	2.70028e+07	Yes	Yes	0.302711	2.95248	77.3639	2.97002	-3.26918	1.66521	4.04999
P33176	KIF5B	Kinesin-1 heavy chain (Conventional kinesin heavy chain) (Ubiquitous kinesin heavy chain) (UKHC)	0.000536221	0.00046181	7.44108e-05	648	2.63372	5	2.31576e+06	1.69775e+06	2.64251e+06	2.74957e+07	2.94766e+07	3.25131e+07	Yes	Yes	0.349119	4.38179	86.1231	3.7455	-3.27066	1.66373	3.75633
P23458	JAK1	Tyrosine-protein kinase JAK1	0.000532027	0.000220815	0.000311212	1463	-0.495061	1	9.57976e+06	7.87132e+06	9.90055e+06	2.73379e+07	2.50077e+07	1.56923e+07	Yes	Yes	1.27861	-0.821959	41.5044	1.27445	-3.27407	1.66032	1.74558
P51858	HDGF	Hepatoma-derived growth factor (HDGF) (High mobility group protein 1-like 2) (HMG-1L2)	0.000526544	0.000156598	0.000369947	1584	-1.24026	1	8.87988e+06	9.73567e+06	8.08514e+06	3.19822e+07	4.43655e+06	3.12871e+07	No	Yes	3.65363	-2.05364	29.7406	0.884867	-3.27857	1.65582	0.649944
Q96GW9	MARS2	Methionine--tRNA ligase, mitochondrial	0.000522895	0.000460316	6.25793e-05	620	2.87887	2	4.85778e+06	241749	372443	3.93816e+07	2.4843e+07	2.40558e+07	Yes	Yes	1.30837	4.75819	88.0322	3.97374	-3.28159	1.6528	2.7793
Q14839	CHD4	Chromodomain-helicase-DNA-binding protein 4 (CHD-4)	0.000522706	0.000194602	0.000328104	1516	-0.753627	3	1.59825e+07	8.41156e+06	4.79877e+06	2.60088e+07	2.00907e+07	1.84261e+07	Yes	Yes	1.99338	-1.24548	37.2297	1.12844	-3.28174	1.65264	2.06874
Q8WVM0	TFB1M	Dimethyladenosine transferase 1, mitochondrial	0.000522671	0.000107638	0.000415033	1644	-1.94704	2	1.24131e+07	1.23622e+07	1.23114e+07	1.61935e+07	2.0055e+07	2.0377e+07	Yes	Yes	0.992575	-3.21771	20.5938	0.602832	-3.28177	1.65261	1.82349
P37108	SRP14	Signal recognition particle 14 kDa protein (SRP14) (18 kDa Alu RNA-binding protein)	0.000519504	0.000519504	0		10	1				3.12421e+07	3.24262e+07	2.9476e+07	Yes	Yes	0.172359		99.8049	10	-3.28441	1.64997	10
P17812	CTPS1	CTP synthase 1	0.00050736	0	0.00050736	1756	-10	2	1.66603e+07	1.5953e+07	1.93002e+07	1.25647e+07	1.20925e+07	1.43962e+07	No	Yes	8.08426	-16.3409		-0.414756	-3.29468	1.6397	0.00705846
Q9Y2S7	POLDIP2	Polymerase delta-interacting protein 2 (38 kDa DNA polymerase delta interaction protein) (p38)	0.000507179	0.000486951	2.0228e-05	466	4.58935	2	487956	604453	621521	3.80243e+07	1.70466e+07	3.41495e+07	Yes	Yes	1.55721	7.52445	96.0117	5.61901	-3.29484	1.63955	2.68386
P43487	RANBP1	Ran-specific GTPase-activating protein (Ran-binding protein 1) (RanBP1)	0.000506791	0.000279524	0.000227267	1147	0.298583	1	7.21695e+06	7.40623e+06	5.58719e+06	2.83252e+07	2.02263e+07	2.21029e+07	Yes	Yes	0.835022	0.489442	55.1557	1.79072	-3.29517	1.63921	2.48628
M0R281	LGALS7	Galectin-7 (Fragment)	0.000505346	0	0.000505346	1755	-10	1	5.17557e+07	1.86e+07	1.58169e+07	1.80888e+06	1.18471e+06	1.43962e+06	No	Yes	11.832	-16.3237		-4.30242	-3.29641	1.63797	0.000364414
O00203	AP3B1	AP-3 complex subunit beta-1 (Adaptor protein complex AP-3 subunit beta-1) (Adaptor-related protein complex 3 subunit beta-1) (Beta-3A-adaptin) (Clathrin assembly protein complex 3 beta-1 large chain)	0.000503917	0.000157462	0.000346456	1572	-1.13767	3	6.55356e+06	1.05273e+07	1.31967e+07	1.301e+07	2.15295e+07	2.55326e+07	Yes	Yes	2.45413	-1.86207	31.2476	0.932808	-3.29764	1.63674	1.36857
Q13619	CUL4A	Cullin-4A (CUL-4A)	0.000503316	0.000217326	0.00028599	1423	-0.3961	2	6.68093e+06	7.10343e+06	1.13189e+07	1.93354e+07	1.66042e+07	2.9199e+07	Yes	Yes	1.7653	-0.64811	43.1789	1.33332	-3.29816	1.63623	1.79983
Q9BYW2	SETD2	Histone-lysine N-methyltransferase SETD2	0.000496097	0.000399726	9.63717e-05	726	2.05233	4	2.83418e+06	2.78254e+06	2.96668e+06	2.2384e+07	2.9076e+07	2.89042e+07	Yes	Yes	0.579577	3.3452	80.574	3.21653	-3.30443	1.62995	3.12723
Q9NZ01	TECR	Very-long-chain enoyl-CoA reductase	0.000496093	0.000135512	0.000360581	1601	-1.4119	1	1.11137e+07	1.03453e+07	1.07452e+07	1.99788e+07	1.61175e+07	2.06461e+07	Yes	Yes	0.989017	-2.30133	27.3159	0.8087	-3.30444	1.62995	2.0303
Q9UL46	PSME2	Proteasome activator complex subunit 2 (11S regulator complex subunit beta) (REG-beta) (Activator of multicatalytic protease subunit 2) (Proteasome activator 28 subunit beta) (PA28b) (PA28beta)	0.000494205	0.000319716	0.00017449	961	0.873649	3	6.21416e+06	3.73733e+06	5.64889e+06	2.4691e+07	2.17893e+07	2.65277e+07	Yes	Yes	0.637439	1.42256	64.6929	2.22175	-3.30609	1.62829	3.15776
O15143	ARPC1B	Actin-related protein 2/3 complex subunit 1B (Arp2/3 complex 41 kDa subunit) (p41-ARC)	0.000493828	0.000229651	0.000264177	1345	-0.202065	4	9.07109e+06	5.23687e+06	9.22912e+06	2.49167e+07	1.81362e+07	2.19507e+07	Yes	Yes	1.23169	-0.328954	46.5042	1.45344	-3.30642	1.62796	2.38238
Q9HBD1	RC3H2	Roquin-2	0.00049214	0.00043276	5.93797e-05	625	2.86553	1	1.7658e+06	1.7658e+06	1.7658e+06	2.43051e+07	3.11851e+07	2.74504e+07	Yes	Yes	0.468553	4.6607	87.9344	3.96126	-3.30791	1.62647	3.46462
P21964	COMT	Catechol O-methyltransferase	0.000491871	0.000210462	0.000281409	1431	-0.41911	3	7.54791e+06	9.0323e+06	8.54922e+06	2.17112e+07	1.81055e+07	2.32437e+07	Yes	Yes	0.592391	-0.681572	42.788	1.31949	-3.30815	1.62624	2.48287
Q6P996	PDXDC1	Pyridoxal-dependent decarboxylase domain-containing protein 1	0.00049156	0	0.00049156	1754	-10	1	1.54935e+07	1.33738e+07	1.72871e+07	1.54191e+07	1.29171e+07	1.36434e+07	No	Yes	8.03921	-16.204		-0.140769	-3.30842	1.62596	0.0465552
Q8N5P1	ZC3H8	Zinc finger CCCH domain-containing protein 8	0.00049073	0.000390456	0.000100275	741	1.9612	1	1.91122e+06	3.60159e+06	2.98336e+06	1.46862e+07	3.29075e+07	3.18954e+07	Yes	Yes	1.81301	3.1874	79.5662	3.13549	-3.30916	1.62523	2.14196
Q96QD9	FYTTD1	UAP56-interacting factor (Forty-two-three domain-containing protein 1) (Protein 40-2-3)	0.00048885	0.000449817	3.90322e-05	559	3.5266	3	2.39345e+06	815578	286950	2.63627e+07	2.90803e+07	2.87092e+07	Yes	Yes	0.0794969	5.72565	92.0155	4.58788	-3.31082	1.62356	4.32922
Q6DD88	ATL3	Atlastin-3	0.000485043	9.70931e-05	0.00038795	1647	-1.99843	1	1.02063e+07	9.27397e+06	1.50409e+07	1.45005e+07	1.67549e+07	2.11891e+07	Yes	Yes	2.12721	-3.23779	20.0174	0.585485	-3.31422	1.62017	1.4761
Q8TAE8	GADD45GIP1	Growth arrest and DNA damage-inducible proteins-interacting protein 1 (39S ribosomal protein L59, mitochondrial) (MRP-L59) (CKII beta-associating protein) (CR6-interacting factor 1) (CRIF1) (Mitochondrial large ribosomal subunit protein mL64) (Papillomavirus L2-interacting nuclear protein 1) (PLINP) (PLINP-1) (p53-responsive gene 6 protein)	0.000481712	0.00038965	9.20626e-05	721	2.08149	2	2.94192e+06	3.09775e+06	2.17333e+06	2.23484e+07	2.82715e+07	2.75355e+07	Yes	Yes	0.481664	3.36613	80.8885	3.24259	-3.31721	1.61717	3.26249
Q7L576	CYFIP1	Cytoplasmic FMR1-interacting protein 1 (Specifically Rac1-associated protein 1) (Sra-1) (p140sra-1)	0.000479401	0.00017827	0.000301131	1511	-0.75633	3	8.05377e+06	8.59703e+06	1.02044e+07	1.64237e+07	2.07948e+07	2.18803e+07	Yes	Yes	1.0701	-1.22154	37.1859	1.12697	-3.3193	1.61508	2.20215
P35613	BSG	Basigin (5F7) (Collagenase stimulatory factor) (Extracellular matrix metalloproteinase inducer) (EMMPRIN) (Hepatoma-associated antigen) (HAb18G) (Leukocyte activation antigen M6) (OK blood group antigen) (Tumor cell-derived collagenase stimulatory factor) (TCSF) (CD antigen CD147)	0.000478963	0.000108563	0.0003704	1626	-1.77055	1	1.05813e+07	1.41713e+07	8.18759e+06	2.08409e+07	1.80523e+07	1.40422e+07	Yes	Yes	1.99	-2.85889	22.6662	0.665568	-3.3197	1.61469	1.54335
P11908	PRPS2	Ribose-phosphate pyrophosphokinase 2	0.000477767	0.000147438	0.000330329	1573	-1.1638	1	6.63642e+06	6.0311e+06	1.6724e+07	1.89477e+07	1.52348e+07	2.2087e+07	Yes	Yes	2.23986	-1.8779	30.8598	0.920425	-3.32078	1.6136	1.86387
O60566	BUB1B	Mitotic checkpoint serine/threonine-protein kinase BUB1 beta	0.000477665	0.000317611	0.000160054	941	0.9887	4	4.74759e+06	4.35831e+06	5.21491e+06	2.4488e+07	2.15654e+07	2.52687e+07	Yes	Yes	0.432187	1.59528	66.4924	2.3129	-3.32088	1.61351	3.34101
P49454	CENPF	Centromere protein F (CENP-F) (AH antigen) (Kinetochore protein CENPF) (Mitosin)	0.000477649	0.000403257	7.43926e-05	671	2.43847	3	1.31183e+06	871248	4.45444e+06	3.00469e+07	2.36545e+07	2.53011e+07	Yes	Yes	0.534935	3.93445	84.4253	3.56576	-3.32089	1.61349	3.38232
Q8WUQ7	CACTIN	Cactin (Renal carcinoma antigen NY-REN-24)	0.000476979	0.00024311	0.000233868	1242	0.0559135	2	6.70722e+06	6.489e+06	3.63474e+06	5.46382e+06	3.90902e+07	2.41347e+07	No	Yes	3.2195	0.0901819	50.9688	1.62248	-3.3215	1.61288	1.00452
P50416	CPT1A	Carnitine O-palmitoyltransferase 1, liver isoform (CPT1-L)	0.000476147	0.000253311	0.000222836	1191	0.184923	2	8.23928e+06	5.09424e+06	6.5578e+06	2.47985e+07	1.91559e+07	2.15248e+07	Yes	Yes	0.910738	0.298118	53.2001	1.71084	-3.32226	1.61213	2.70568
P25325	MPST	3-mercaptopyruvate sulfurtransferase (MST)	0.000473529	0.000247536	0.000225993	1216	0.131357	2	6.88367e+06	6.16876e+06	7.18253e+06	2.16253e+07	2.00315e+07	2.30094e+07	Yes	Yes	0.454824	0.21145	52.2747	1.67385	-3.32465	1.60973	3.22499
Q5F1R6	DNAJC21	DnaJ homolog subfamily C member 21 (DnaJ homolog subfamily A member 5) (Protein GS3)	0.000472634	0.00044685	2.57838e-05	515	4.11525	2	915964	578151	776608	2.05078e+07	3.19103e+07	3.00518e+07	Yes	Yes	0.847645	6.62107	94.5447	5.15629	-3.32548	1.60891	3.12568
Q6KC79	NIPBL	Nipped-B-like protein (Delangin) (SCC2 homolog)	0.000467486	0.000206291	0.000261195	1395	-0.340446	4	1.27966e+07	5.02011e+06	5.30161e+06	2.57913e+07	1.71771e+07	1.77311e+07	Yes	Yes	1.85436	-0.546128	44.1277	1.36714	-3.33023	1.60415	2.03511
Q96E29	MTERF3	Transcription termination factor 3, mitochondrial (Mitochondrial transcription termination factor 3) (mTERF3) (mTERF domain-containing protein 1, mitochondrial)	0.00046742	0.00039867	6.87499e-05	662	2.53577	2	1.90795e+06	2.19e+06	2.04897e+06	2.31999e+07	2.68522e+07	2.76068e+07	Yes	Yes	0.374101	4.0676	85.2916	3.65509	-3.33029	1.60409	3.64481
P11717	IGF2R	Cation-independent mannose-6-phosphate receptor (CI Man-6-P receptor) (CI-MPR) (M6PR) (300 kDa mannose 6-phosphate receptor) (MPR 300) (Insulin-like growth factor 2 receptor) (Insulin-like growth factor II receptor) (IGF-II receptor) (M6P/IGF2 receptor) (M6P/IGF2R) (CD antigen CD222)	0.000464951	0.000239183	0.000225768	1230	0.0832727	4	8.31198e+06	6.21414e+06	5.6858e+06	2.04505e+07	1.98756e+07	2.28251e+07	Yes	Yes	0.354583	0.133386	51.4426	1.64101	-3.33259	1.60179	3.16355
Q9BV86	NTMT1	N-terminal Xaa-Pro-Lys N-methyltransferase 1	0.000463687	0.000218471	0.000245216	1331	-0.166615	2	7.07287e+06	6.17178e+06	8.69515e+06	1.87779e+07	2.23964e+07	2.00224e+07	Yes	Yes	0.418417	-0.266685	47.116	1.47605	-3.33378	1.60061	2.89904
P17655	CAPN2	Calpain-2 catalytic subunit	0.000463559	9.02985e-05	0.00037326	1648	-2.04741	2	1.22412e+07	8.09891e+06	1.29837e+07	1.63736e+07	1.43232e+07	1.90929e+07	Yes	Yes	1.98205	-3.27685	19.4794	0.569333	-3.3339	1.60049	1.68256
Q9UNX3	RPL26L1	60S ribosomal protein L26-like 1 (Large ribosomal subunit protein uL24-like 1)	0.000463112	0.000372247	9.08646e-05	736	2.03447	1	2.69622e+06	2.69622e+06	2.69622e+06	2.42894e+07	2.91319e+07	2.15235e+07	Yes	Yes	0.591197	3.2553	80.3795	3.20061	-3.33431	1.60007	3.10554
Q14674	ESPL1	Separin	0.000462475	0.000350443	0.000112032	791	1.64527	4	3.01701e+06	4.55546e+06	2.22768e+06	1.72439e+07	3.07944e+07	2.50808e+07	Yes	Yes	1.21125	2.63156	75.7756	2.8592	-3.33491	1.59947	2.44025
P09543	CNP	2',3'-cyclic-nucleotide 3'-phosphodiesterase (CNP) (CNPase)	0.000458864	0.000184206	0.000274658	1476	-0.576313	2	8.14121e+06	7.58468e+06	8.85178e+06	1.73336e+07	1.98962e+07	2.04644e+07	Yes	Yes	0.560693	-0.919836	40.144	1.22734	-3.33832	1.59607	2.74272
Q9NQS1	AVEN	Cell death regulator Aven	0.000458774	0	0.000458774	1753	-10	1	4.73318e+07	2.76172e+06	3.94993e+06	1.23117e+07	7.06209e+06	8.83843e+06	No	Yes	13.3218	-15.9052		-0.975805	-3.3384	1.59598	0.0115571
Q92598	HSPH1	Heat shock protein 105 kDa (Antigen NY-CO-25) (Heat shock 110 kDa protein)	0.000458609	0.000177117	0.000281492	1493	-0.668395	3	4.84235e+06	9.18519e+06	1.01668e+07	1.08757e+07	2.29761e+07	2.418e+07	Yes	Yes	2.5869	-1.06664	38.6204	1.17531	-3.33856	1.59583	1.35904
Q27J81	INF2	Inverted formin-2 (HBEBP2-binding protein C)	0.000458345	0.0001485	0.000309845	1562	-1.06108	2	8.46333e+06	8.25122e+06	1.10577e+07	1.75846e+07	1.83147e+07	1.85071e+07	Yes	Yes	0.649819	-1.69304	32.3992	0.969783	-3.33881	1.59558	3.57037
Q8N3U4	STAG2	Cohesin subunit SA-2 (SCC3 homolog 2) (Stromal antigen 2)	0.000457516	0.000334104	0.000123412	835	1.43681	3	4.58747e+06	3.10262e+06	3.36495e+06	2.2313e+07	2.39875e+07	2.46746e+07	Yes	Yes	0.107791	2.29141	73.0256	2.68132	-3.33959	1.59479	3.88649
P60981	DSTN	Destrin (Actin-depolymerizing factor) (ADF)	0.000453509	0.000453509	0		10	1				2.59742e+07	2.39914e+07	3.13461e+07	Yes	Yes	0.492249		99.8049	10	-3.34341	1.59097	10
P50570	DNM2	Dynamin-2	0.000449307	0.000191952	0.000257355	1429	-0.423013	1	8.30322e+06	6.38108e+06	8.37524e+06	1.94621e+07	1.81804e+07	1.98563e+07	Yes	Yes	0.571843	-0.671292	42.7218	1.31715	-3.34746	1.58693	3.36995
P78362	SRPK2	SRSF protein kinase 2	0.000448553	0.000391799	5.6754e-05	645	2.78732	2	1.69452e+06	1.69452e+06	1.69452e+06	2.63912e+07	2.37868e+07	2.51615e+07	Yes	Yes	0.198068	4.42124	87.3473	3.8882	-3.34819	1.5862	4.20726
P30405	PPIF	Peptidyl-prolyl cis-trans isomerase F, mitochondrial (PPIase F)	0.000445526	0.000142197	0.000303328	1565	-1.09299	2	3.63941e+06	6.36278e+06	916043	297518	3.39743e+07	3.46902e+07	No	Yes	6.29699	-1.73048	31.9167	0.954255	-3.35113	1.58326	0.445743
P18206	VCL	Vinculin (Metavinculin) (MV)	0.000443979	0.000155816	0.000288163	1543	-0.88704	2	1.18454e+07	5.35008e+06	8.62391e+06	1.8916e+07	1.76027e+07	1.72649e+07	Yes	Yes	1.17427	-1.40307	35.0954	1.05759	-3.35264	1.58175	3.14468
P38606	ATP6V1A	V-type proton ATPase catalytic subunit A (V-ATPase subunit A)	0.00044389	0.000134319	0.000309571	1575	-1.2046	3	1.1897e+07	6.90044e+06	8.93066e+06	1.61019e+07	1.75216e+07	1.82356e+07	Yes	Yes	0.717963	-1.90528	30.2596	0.901322	-3.35272	1.58166	2.76578
Q03001	DST	Dystonin (230 kDa bullous pemphigoid antigen) (230/240 kDa bullous pemphigoid antigen) (Bullous pemphigoid antigen 1) (BPA) (Bullous pemphigoid antigen) (Dystonia musculorum protein) (Hemidesmosomal plaque protein)	0.000439445	0.000256623	0.000182821	1079	0.489218	6	6.3534e+06	4.83391e+06	5.05053e+06	1.77753e+07	2.53695e+07	1.94074e+07	Yes	Yes	0.703468	0.771638	58.3972	1.92879	-3.3571	1.57729	2.49873
Q8IZL8	PELP1	Proline-, glutamic acid- and leucine-rich protein 1 (Modulator of non-genomic activity of estrogen receptor) (Transcription factor HMX3)	0.00043922	0.000244807	0.000194412	1138	0.332529	1	6.26713e+06	6.40011e+06	4.02248e+06	1.78819e+07	3.03676e+07	1.38105e+07	Yes	Yes	1.85917	0.52442	55.7369	1.81493	-3.35732	1.57707	1.79124
P35914	HMGCL	Hydroxymethylglutaryl-CoA lyase, mitochondrial (HL) (HMG-CoA lyase)	0.00043863	0.000398802	3.98282e-05	588	3.32381	2	1.18959e+06	745748	1.63343e+06	2.46741e+07	2.42708e+07	2.61303e+07	Yes	Yes	0.208318	5.23994	90.9199	4.39411	-3.3579	1.57648	4.56904
Q8TBZ6	TRMT10A	tRNA methyltransferase 10 homolog A	0.000437283	0.000307447	0.000129837	885	1.24364	1	2.82426e+06	3.8759e+06	4.92755e+06	2.38086e+07	2.14138e+07	2.15525e+07	Yes	Yes	0.142429	1.95892	70.3084	2.52002	-3.35924	1.57515	3.71483
Q9NQW6	ANLN	Anillin	0.000433642	0.000170394	0.000263248	1485	-0.627542	3	7.00447e+06	1.50633e+07	1.48382e+06	2.00474e+07	1.70715e+07	1.70792e+07	Yes	Yes	1.83324	-0.986192	39.2938	1.19822	-3.36287	1.57152	2.68591
Q9Y5L0	TNPO3	Transportin-3 (Importin-12) (Imp12) (Transportin-SR) (TRN-SR)	0.000432909	0.000200897	0.000232011	1343	-0.207738	2	7.75097e+06	5.14445e+06	7.77661e+06	2.18824e+07	1.59332e+07	1.91306e+07	Yes	Yes	1.12264	-0.32631	46.4064	1.44985	-3.3636	1.57078	2.38368
P23284	PPIB	Peptidyl-prolyl cis-trans isomerase B (PPIase B)	0.000426762	0.00030994	0.000116822	851	1.40767	2	5.27575e+06	2.0374e+06	3.11924e+06	1.93487e+07	2.23716e+07	2.43635e+07	Yes	Yes	0.31672	2.20241	72.6259	2.65677	-3.36981	1.56457	3.17658
P32004	L1CAM	Neural cell adhesion molecule L1 (N-CAM-L1) (NCAM-L1) (CD antigen CD171)	0.000425918	0.000216805	0.000209113	1246	0.0521116	1	8.00826e+06	4.25424e+06	6.41173e+06	2.18491e+07	1.87162e+07	1.71254e+07	Yes	Yes	0.887786	0.0814875	50.9029	1.61991	-3.37067	1.56371	2.69963
P51648	ALDH3A2	Aldehyde dehydrogenase family 3 member A2	0.00042466	0.00018369	0.000240971	1408	-0.391589	2	7.46479e+06	6.78464e+06	7.31689e+06	1.71863e+07	1.74183e+07	1.99683e+07	Yes	Yes	0.4874	-0.611828	43.2556	1.33604	-3.37196	1.56243	2.8748
P25789	PSMA4	Proteasome subunit alpha type-4 (Macropain subunit C9) (Multicatalytic endopeptidase complex subunit C9) (Proteasome component C9) (Proteasome subunit L)	0.000420727	0	0.000420727	1752	-10	1	2.29359e+07	9.16491e+06	9.207e+06	1.09835e+07	1.10743e+07	1.20686e+07	No	Yes	10.0085	-15.5305		-0.276854	-3.376	1.55839	0.00519261
P55039	DRG2	Developmentally-regulated GTP-binding protein 2 (DRG-2) (Translation factor GTPase DRG2) (TRAFAC GTPase DRG2)	0.000420275	0.000248817	0.000171457	1064	0.537238	2	5.08871e+06	5.08871e+06	5.08871e+06	2.33254e+07	1.98385e+07	1.69229e+07	Yes	Yes	0.704811	0.836973	59.2035	1.96436	-3.37647	1.55792	2.63863
Q9UNI6	DUSP12	Dual specificity protein phosphatase 12	0.000419579	0.000338969	8.06101e-05	738	2.07212	1	1.98565e+06	2.06489e+06	3.14623e+06	2.3234e+07	2.49653e+07	1.98321e+07	Yes	Yes	0.353378	3.2267	80.7879	3.23421	-3.37719	1.5572	3.33789
Q96Q15	SMG1	Serine/threonine-protein kinase SMG1 (SMG-1) (hSMG-1)	0.000419357	0.000316218	0.000103139	805	1.61633	5	1.53744e+06	3.0527e+06	4.63586e+06	2.15688e+07	2.40743e+07	2.03194e+07	Yes	Yes	0.369954	2.51658	75.4055	2.83428	-3.37742	1.55697	3.49596
Q86WX3	RPS19BP1	Active regulator of SIRT1 (40S ribosomal protein S19-binding protein 1) (RPS19-binding protein 1) (S19BP)	0.000419304	0.000419304	0		10	1				2.60595e+07	2.47484e+07	2.4371e+07	Yes	Yes	0.125802		99.8049	10	-3.37747	1.55691	10
Q9UL18	AGO1	Protein argonaute-1 (Argonaute1) (hAgo1) (Argonaute RISC catalytic component 1) (Eukaryotic translation initiation factor 2C 1) (eIF-2C 1) (eIF2C 1) (Putative RNA-binding protein Q99)	0.0004167	0.000268849	0.000147851	971	0.862655	2	4.40869e+06	6.25424e+06	2.56313e+06	1.84854e+07	2.11084e+07	2.18921e+07	Yes	Yes	0.473803	1.34074	64.5186	2.21312	-3.38018	1.55421	3.25158
Q15631	TSN	Translin	0.000416443	0.000333477	8.29658e-05	749	2.007	1	3.29458e+06	1.74929e+06	2.39192e+06	2.167e+07	2.28418e+07	2.27183e+07	Yes	Yes	0.0480622	3.11876	80.0775	3.17615	-3.38044	1.55394	4.53979
P01040	CSTA	Cystatin-A (Cystatin-AS) (Stefin-A) [Cleaved into: Cystatin-A, N-terminally processed]	0.0004163	0	0.0004163	1751	-10	2	3.87062e+07	1.46339e+07	1.74318e+07	2.26355e+06	856429	748526	No	Yes	11.3737	-15.4848		-4.3811	-3.38059	1.55379	0.00281511
P52789	HK2	Hexokinase-2	0.000414447	0.000174373	0.000240073	1442	-0.461294	3	8.79554e+06	5.53166e+06	7.16665e+06	1.82315e+07	1.61239e+07	1.84589e+07	Yes	Yes	0.840403	-0.71586	42.0738	1.29435	-3.38253	1.55185	2.93804
Q7Z333	SETX	Probable helicase senataxin	0.000411625	0	0.000411625	1750	-10	4	1.13212e+07	1.60014e+07	1.30884e+07	1.35678e+07	8.81158e+06	1.10116e+07	No	Yes	5.52906	-15.4359		-0.297557	-3.3855	1.54889	0.0554579
O75607	NPM3	Nucleoplasmin-3	0.000408326	0.000306228	0.000102098	819	1.58465	2	2.56298e+06	2.15691e+06	4.20538e+06	2.48467e+07	2.47732e+07	1.46655e+07	Yes	Yes	0.937948	2.4489	74.9959	2.80708	-3.38899	1.54539	2.39712
P16152	CBR1	Carbonyl reductase [NADPH] 1	0.00040812	0	0.00040812	1749	-10	1	1.161e+07	1.43934e+07	1.31931e+07	1.30756e+07	8.94384e+06	1.19577e+07	No	Yes	6.68145	-15.3989		-0.224496	-3.38921	1.54517	0.0725126
P78346	RPP30	Ribonuclease P protein subunit p30 (RNaseP protein p30) (RNase P subunit 2)	0.000407686	0.000393672	1.40143e-05	470	4.81202	2	412212	389155	454460	2.46274e+07	2.30021e+07	2.42106e+07	Yes	Yes	0.132463	7.43319	96.5625	5.83748	-3.38967	1.54471	4.89107
P28482	MAPK1	Mitogen-activated protein kinase 1 (MAP kinase 1) (MAPK 1)	0.000406442	8.59778e-05	0.000320465	1633	-1.89813	2	1.0316e+07	6.88487e+06	1.14586e+07	1.62113e+07	1.30445e+07	1.49576e+07	Yes	Yes	1.75448	-2.92954	21.1537	0.619725	-3.391	1.54338	1.97627
Q7L2H7	EIF3M	Eukaryotic translation initiation factor 3 subunit M (eIF3m) (Fetal lung protein B5) (hFL-B5) (PCI domain-containing protein 1)	0.000405067	7.87177e-06	0.000397195	1720	-5.65702	2	7.81458e+06	1.24344e+07	1.51747e+07	1.0083e+07	1.2932e+07	1.41875e+07	No	Yes	5.5328	-8.72262	1.94333	0.0560796	-3.39247	1.54191	0.431961
P04818	TYMS	Thymidylate synthase (TS) (TSase)	0.000402492	0.000227376	0.000175116	1122	0.376764	1	5.19541e+06	4.50049e+06	5.98221e+06	1.7778e+07	1.83589e+07	2.03496e+07	Yes	Yes	0.475335	0.579893	56.492	1.84673	-3.39524	1.53914	3.296
O15067	PFAS	Phosphoribosylformylglycinamidine synthase (FGAM synthase) (FGAMS)	0.000401416	0.000298511	0.000102905	829	1.53646	2	2.60263e+06	3.34493e+06	2.97378e+06	1.34903e+07	2.55825e+07	2.39776e+07	Yes	Yes	1.39624	2.36305	74.3644	2.76589	-3.3964	1.53798	2.25701
O43615	TIMM44	Mitochondrial import inner membrane translocase subunit TIM44	0.000399576	0.00027458	0.000124996	914	1.13534	1	4.04811e+06	2.24425e+06	4.83067e+06	2.09224e+07	1.6672e+07	2.29246e+07	Yes	Yes	0.944112	1.74387	68.7178	2.4312	-3.3984	1.53599	2.80387
Q12800	TFCP2	Alpha-globin transcription factor CP2 (SAA3 enhancer factor) (Transcription factor LSF)	0.000397972	0.000292516	0.000105456	842	1.47187	4	3.84015e+06	2.78361e+06	2.69529e+06	1.58729e+07	2.14508e+07	2.47115e+07	Yes	Yes	0.762525	2.2582	73.5016	2.71097	-3.40015	1.53424	2.62068
Q2T9J0	TYSND1	Peroxisomal leader peptide-processing protease	0.000396859	0.000159098	0.000237761	1471	-0.57959	2	6.04764e+06	7.14184e+06	8.06739e+06	1.64519e+07	1.49332e+07	1.85126e+07	Yes	Yes	0.782537	-0.888523	40.0894	1.22547	-3.40136	1.53302	2.57621
Q99439	CNN2	Calponin-2 (Calponin H2, smooth muscle) (Neutral calponin)	0.000396579	0.000396579	0		10	3				1.94532e+07	2.72906e+07	2.43607e+07	Yes	Yes	0.617576		99.8049	10	-3.40167	1.53272	10
Q92878	RAD50	DNA repair protein RAD50 (hRAD50)	0.000394411	0.000218904	0.000175507	1148	0.318768	4	5.83087e+06	4.19479e+06	5.65778e+06	1.96723e+07	1.60528e+07	1.93073e+07	Yes	Yes	0.740754	0.487822	55.5015	1.8051	-3.40405	1.53033	2.8732
P28066	PSMA5	Proteasome subunit alpha type-5 (Macropain zeta chain) (Multicatalytic endopeptidase complex zeta chain) (Proteasome zeta chain)	0.000391728	0	0.000391728	1748	-10	1	3.39098e+07	5.47527e+06	7.12711e+06	9.56549e+06	5.63516e+06	8.52177e+06	No	Yes	12.238	-15.2214		-1.00676	-3.40702	1.52737	0.0107973
Q15437	SEC23B	Protein transport protein Sec23B (hSec23B) (SEC23-related protein B)	0.000385074	0.000211629	0.000173445	1158	0.287056	4	5.36137e+06	4.11236e+06	5.89024e+06	1.40871e+07	1.78971e+07	2.16935e+07	Yes	Yes	1.00391	0.436305	54.958	1.78253	-3.41446	1.51993	2.29835
Q9Y4F3	MARF1	Meiosis regulator and mRNA stability factor 1 (Limkain-b1) (Meiosis arrest female protein 1)	0.000384005	0.00033548	4.85258e-05	653	2.7894	4	2.69162e+06	522006	1.13305e+06	2.07688e+07	2.27749e+07	2.09596e+07	Yes	Yes	0.133906	4.23632	87.3632	3.89014	-3.41566	1.51872	4.22805
Q29RF7	PDS5A	Sister chromatid cohesion protein PDS5 homolog A (Cell proliferation-inducing gene 54 protein) (Sister chromatid cohesion protein 112) (SCC-112)	0.000383037	0.000173907	0.00020913	1367	-0.266086	1	6.85477e+06	5.17608e+06	6.68949e+06	1.70198e+07	1.52248e+07	1.77115e+07	Yes	Yes	0.682131	-0.403819	45.4021	1.41313	-3.41676	1.51763	2.9727
P34932	HSPA4	Heat shock 70 kDa protein 4 (HSP70RY) (Heat shock 70-related protein APG-2)	0.000382874	0.000122623	0.00026025	1557	-1.08567	1	6.08444e+06	8.03801e+06	8.53338e+06	9.72552e+06	2.02019e+07	1.6064e+07	Yes	Yes	2.17083	-1.64743	32.0271	0.957803	-3.41694	1.51744	1.33985
Q9BXY0	MAK16	Protein MAK16 homolog (NNP78) (Protein RBM13)	0.000380825	0.000201711	0.000179113	1200	0.171421	1	6.80993e+06	5.76303e+06	3.42797e+06	1.9671e+07	1.6983e+07	1.56249e+07	Yes	Yes	0.966523	0.259722	52.967	1.70148	-3.41927	1.51511	2.79023
O43847	NRDC	Nardilysin	0.00038051	0.000234558	0.000145952	1023	0.684453	1	5.13171e+06	3.3397e+06	4.55895e+06	2.01086e+07	1.5883e+07	1.92013e+07	Yes	Yes	0.758336	1.03678	61.6431	2.07525	-3.41963	1.51475	2.90164
Q9UPY3	DICER1	Endoribonuclease Dicer	0.000379702	0.000353084	2.66185e-05	566	3.72951	3	856121	707328	820114	2.27103e+07	2.25704e+07	2.04143e+07	Yes	Yes	0.218195	5.64584	92.9896	4.78289	-3.42056	1.51383	4.26537
Q86Y79	PTRH1	Probable peptidyl-tRNA hydrolase (PTH)	0.000376605	0.000293071	8.35339e-05	780	1.81082	1	3.08785e+06	2.33575e+06	2.04784e+06	1.80215e+07	2.10034e+07	2.10269e+07	Yes	Yes	0.248464	2.73483	77.8192	3.00303	-3.42411	1.51027	3.51919
Q13614	MTMR2	Myotubularin-related protein 2 (Phosphatidylinositol-3,5-bisphosphate 3-phosphatase)	0.000375597	0.000252642	0.000122954	945	1.03897	2	3.76103e+06	3.66602e+06	3.58995e+06	1.79359e+07	1.88743e+07	1.95152e+07	Yes	Yes	0.165609	1.56792	67.2642	2.35319	-3.42528	1.50911	3.94651
P35580	MYH10	Myosin-10 (Cellular myosin heavy chain, type B) (Myosin heavy chain 10) (Myosin heavy chain, non-muscle IIb) (Non-muscle myosin heavy chain B) (NMMHC-B) (Non-muscle myosin heavy chain IIb) (NMMHC II-b) (NMMHC-IIB)	0.000372334	0.000148281	0.000224053	1473	-0.595507	3	8.82466e+06	4.53652e+06	6.55797e+06	1.85814e+07	1.27227e+07	1.55341e+07	Yes	Yes	1.56016	-0.896428	39.8247	1.21638	-3.42907	1.50532	2.08562
O15357	INPPL1	Phosphatidylinositol 3,4,5-trisphosphate 5-phosphatase 2	0.000372095	0.000205254	0.000166842	1156	0.298928	2	3.8661e+06	4.3934e+06	6.66819e+06	1.57294e+07	1.87143e+07	1.73433e+07	Yes	Yes	0.639069	0.449899	55.1616	1.79096	-3.42935	1.50504	3.08702
Q9UIG0	BAZ1B	Tyrosine-protein kinase BAZ1B	0.0003718	0.000203836	0.000167964	1161	0.27926	1	7.26453e+06	3.41676e+06	4.37488e+06	1.74656e+07	1.72909e+07	1.68491e+07	Yes	Yes	0.577135	0.420202	54.8242	1.77701	-3.42969	1.50469	4.42312
O95571	ETHE1	Persulfide dioxygenase ETHE1, mitochondrial	0.000371796	0.000371796	0		10	1				2.06582e+07	2.27364e+07	2.32665e+07	Yes	Yes	0.226051		99.8049	10	-3.42969	1.50469	10
O00231	PSMD11	26S proteasome non-ATPase regulatory subunit 11 (26S proteasome regulatory subunit RPN6) (26S proteasome regulatory subunit S9) (26S proteasome regulatory subunit p44.5)	0.000365613	0.000126277	0.000239337	1541	-0.922451	2	8.29479e+06	6.55618e+06	6.59677e+06	1.49176e+07	1.40231e+07	1.51641e+07	Yes	Yes	0.553041	-1.38129	34.5383	1.0393	-3.43698	1.49741	3.26301
A6NJ78	METTL15	12S rRNA N4-methylcytidine (m4C) methyltransferase (12S rRNA m4C methyltransferase)	0.000362656	0.000246191	0.000116465	938	1.07988	2	3.53672e+06	3.17619e+06	3.6999e+06	1.93831e+07	1.61963e+07	1.90301e+07	Yes	Yes	0.475865	1.61322	67.8856	2.38619	-3.4405	1.49388	3.22624
P43246	MSH2	DNA mismatch repair protein Msh2 (hMSH2) (MutS protein homolog 2)	0.000360421	0.000231063	0.000129359	985	0.836905	1	3.80991e+06	3.57891e+06	4.18789e+06	1.63104e+07	1.7619e+07	1.91155e+07	Yes	Yes	0.396915	1.24799	64.109	2.19296	-3.44319	1.4912	3.34327
Q5VZF2	MBNL2	Muscleblind-like protein 2 (Muscleblind-like protein 1) (Muscleblind-like protein-like) (Muscleblind-like protein-like 39)	0.000359681	0.000359681	0		10	1				1.56253e+07	2.8583e+07	2.02806e+07	Yes	Yes	1.0856		99.8049	10	-3.44408	1.4903	10
Q8IWC1	MAP7D3	MAP7 domain-containing protein 3	0.000359334	0.000276009	8.33256e-05	798	1.72788	5	2.86842e+06	2.58017e+06	1.98312e+06	1.63612e+07	1.93738e+07	2.126e+07	Yes	Yes	0.438832	2.57434	76.8111	2.9307	-3.4445	1.48988	3.14836
Q14980	NUMA1	Nuclear mitotic apparatus protein 1 (Nuclear matrix protein-22) (NMP-22) (Nuclear mitotic apparatus protein) (NuMA protein) (SP-H antigen)	0.000356494	0.000263417	9.30766e-05	847	1.50086	4	3.48277e+06	2.37331e+06	2.42914e+06	2.1898e+07	1.63124e+07	1.74218e+07	Yes	Yes	0.740664	2.23093	73.8911	2.73557	-3.44795	1.48644	2.95715
B4DIH5	COPS2	COP9 signalosome complex subunit 2	0.000355667	0.000350342	5.32433e-06	393	6.04002	1	158909	158909	158909	2.25383e+07	2.00295e+07	2.07246e+07	Yes	Yes	0.218941	8.97202	98.503	7.05094	-3.44896	1.48543	4.58955
P16219	ACADS	Short-chain specific acyl-CoA dehydrogenase, mitochondrial (SCAD)	0.000353915	0.000171679	0.000182236	1295	-0.0860931	1	5.93794e+06	4.96977e+06	5.42429e+06	1.61871e+07	1.51118e+07	1.58241e+07	Yes	Yes	0.338901	-0.127701	48.5086	1.52814	-3.4511	1.48328	3.73957
Q15185	PTGES3	Prostaglandin E synthase 3	0.000353216	9.89647e-05	0.000254251	1579	-1.36127	1	4.01919e+06	7.73425e+06	1.06167e+07	9.32794e+06	1.54951e+07	1.61365e+07	Yes	Yes	2.65981	-2.01798	28.0182	0.830645	-3.45196	1.48243	1.38531
Q9NTI5	PDS5B	Sister chromatid cohesion protein PDS5 homolog B (Androgen-induced proliferation inhibitor) (Androgen-induced prostate proliferative shutoff-associated protein AS3)	0.000352823	0.000144435	0.000208388	1456	-0.528849	3	8.12543e+06	4.24883e+06	6.20822e+06	1.67017e+07	1.24663e+07	1.55088e+07	Yes	Yes	1.36903	-0.783723	40.937	1.25472	-3.45244	1.48194	2.29946
O00186	STXBP3	Syntaxin-binding protein 3 (Platelet Sec1 protein) (PSP) (Protein unc-18 homolog 3) (Unc18-3) (Protein unc-18 homolog C) (Unc-18C)	0.000352115	0.000168023	0.000184092	1310	-0.131762	1	5.2773e+06	4.85922e+06	6.33349e+06	1.39793e+07	1.60967e+07	1.65864e+07	Yes	Yes	0.590518	-0.195148	47.7183	1.49847	-3.45332	1.48107	2.89168
A0AVT1	UBA6	Ubiquitin-like modifier-activating enzyme 6 (Ubiquitin-activating enzyme 6)	0.000350883	0.000121909	0.000228974	1536	-0.909377	3	6.77051e+06	5.81844e+06	7.91359e+06	1.36138e+07	1.34606e+07	1.53345e+07	Yes	Yes	0.828392	-1.34547	34.7435	1.04602	-3.45484	1.47955	2.78389
Q6IBS0	TWF2	Twinfilin-2 (A6-related protein) (hA6RP) (Protein tyrosine kinase 9-like) (Twinfilin-1-like protein)	0.000349283	0.000289416	5.98673e-05	723	2.2733	1	1.77648e+06	1.63055e+06	1.92241e+06	1.60227e+07	2.16242e+07	1.96483e+07	Yes	Yes	0.577854	3.35895	82.86	3.4153	-3.45682	1.47756	3.15749
Q9BUF5	TUBB6	Tubulin beta-6 chain (Tubulin beta class V)	0.000347886	0.000121468	0.000226417	1529	-0.898405	1	6.81411e+06	5.65702e+06	7.7348e+06	1.52974e+07	1.18269e+07	1.50438e+07	Yes	Yes	1.16358	-1.32589	34.9161	1.05169	-3.45856	1.47582	2.19537
Q14320	FAM50A	Protein FAM50A (Protein HXC-26) (Protein XAP-5)	0.000347626	0.000322319	2.53069e-05	578	3.67089	2	1.34755e+06	625539	270691	1.61945e+07	2.34488e+07	2.04404e+07	Yes	Yes	0.603466	5.41639	92.7201	4.72644	-3.45889	1.4755	3.26534
Q8WWV3	RTN4IP1	Reticulon-4-interacting protein 1, mitochondrial (NOGO-interacting mitochondrial protein)	0.000345012	0.000225568	0.000119444	970	0.917235	1	3.51926e+06	3.31089e+06	3.8524e+06	1.60837e+07	1.89102e+07	1.61823e+07	Yes	Yes	0.352429	1.35037	65.3799	2.2561	-3.46217	1.47222	3.24198
Q9BX10	GTPBP2	GTP-binding protein 2	0.000344049	0.000315533	2.85155e-05	599	3.46797	2	853136	954850	743847	2.07545e+07	2.03169e+07	1.80629e+07	Yes	Yes	0.294593	5.10141	91.7118	4.53173	-3.46338	1.47101	4.02456
Q9UK61	TASOR	Protein TASOR (CTCL tumor antigen se89-1) (Retinoblastoma-associated protein RAP140) (Transgene activation suppressor protein)	0.000343883	0.000271175	7.27076e-05	776	1.89905	3	2.23914e+06	2.16784e+06	2.09655e+06	1.65999e+07	1.90357e+07	1.95172e+07	Yes	Yes	0.33034	2.79311	78.8569	3.08055	-3.46359	1.4708	3.55679
Q14697	GANAB	Neutral alpha-glucosidase AB	0.000342269	0.000175755	0.000166514	1235	0.0779188	2	7.08775e+06	4.20866e+06	3.43579e+06	1.96729e+07	1.4181e+07	1.27809e+07	Yes	Yes	1.4707	0.114443	51.3499	1.63737	-3.46563	1.46875	2.19185
Q6P1X5	TAF2	Transcription initiation factor TFIID subunit 2 (150 kDa cofactor of initiator function) (RNA polymerase II TBP-associated factor subunit B) (TBP-associated factor 150 kDa) (Transcription initiation factor TFIID 150 kDa subunit) (TAF(II)150) (TAFII-150) (TAFII150)	0.000341929	0.000244464	9.74651e-05	888	1.32667	3	3.16403e+06	2.90999e+06	2.65595e+06	1.66162e+07	1.85363e+07	1.74236e+07	Yes	Yes	0.211171	1.94797	71.4955	2.58891	-3.46606	1.46832	3.80812
Q9Y333	LSM2	U6 snRNA-associated Sm-like protein LSm2 (Protein G7b) (Small nuclear ribonuclear protein D homolog) (snRNP core Sm-like protein Sm-x5)	0.000340141	0.000340141	0		10	1				2.35558e+07	1.56645e+07	2.17652e+07	Yes	Yes	0.775523		99.8049	10	-3.46834	1.46604	10
P21359	NF1	Neurofibromin (Neurofibromatosis-related protein NF-1) [Cleaved into: Neurofibromin truncated]	0.000339719	0.000266205	7.35137e-05	782	1.85645	5	2.17475e+06	1.89917e+06	2.50823e+06	1.67869e+07	1.89182e+07	1.86225e+07	Yes	Yes	0.263269	2.72064	78.3604	3.04305	-3.46888	1.4655	3.80161
Q86Y56	DNAAF5	Dynein axonemal assembly factor 5 (HEAT repeat-containing protein 2)	0.000338772	0.000338772	0		10	1				2.49052e+07	1.87365e+07	1.70981e+07	Yes	Yes	0.703054		99.8049	10	-3.47009	1.46429	10
Q93009	USP7	Ubiquitin carboxyl-terminal hydrolase 7	0.000337704	0.000266425	7.12796e-05	777	1.90217	2	2.4707e+06	2.12887e+06	1.78704e+06	1.86013e+07	1.71879e+07	1.83728e+07	Yes	Yes	0.194723	2.78272	78.8929	3.0833	-3.47146	1.46292	4.18099
Q9Y305	ACOT9	Acyl-coenzyme A thioesterase 9, mitochondrial (Acyl-CoA thioesterase 9)	0.000334061	0.000181134	0.000152926	1175	0.244219	1	4.8146e+06	4.1865e+06	4.70092e+06	1.61794e+07	1.47927e+07	1.52211e+07	Yes	Yes	0.317458	0.356123	54.2219	1.75228	-3.47617	1.45821	3.62603
Q6RFH5	WDR74	WD repeat-containing protein 74 (NOP seven-associated protein 1)	0.00033363	0.00019255	0.00014108	1105	0.448722	2	1.77752e+06	5.15686e+06	5.68383e+06	1.49353e+07	1.74637e+07	1.48009e+07	Yes	Yes	0.855055	0.654079	57.7137	1.89904	-3.47673	1.45765	3.08085
P52701	MSH6	DNA mismatch repair protein Msh6 (hMSH6) (G/T mismatch-binding protein) (GTBP) (GTMBP) (MutS protein homolog 6) (MutS-alpha 160 kDa subunit) (p160)	0.000332837	0.000196185	0.000136651	1082	0.521715	2	3.94134e+06	3.91187e+06	4.38474e+06	1.46963e+07	1.63102e+07	1.64313e+07	Yes	Yes	0.332805	0.759938	58.9434	1.95283	-3.47777	1.45662	3.45116
Q8N4Q0	ZADH2	Prostaglandin reductase 3 (PRG-3)	0.000331703	0.000237441	9.42628e-05	889	1.33281	3	1.8636e+06	3.3269e+06	3.24512e+06	1.62213e+07	1.62447e+07	1.8571e+07	Yes	Yes	0.452021	1.93941	71.5822	2.59403	-3.47925	1.45513	3.50742
Q08380	LGALS3BP	Galectin-3-binding protein (Basement membrane autoantigen p105) (Lectin galactoside-binding soluble 3-binding protein) (Mac-2-binding protein) (MAC2BP) (Mac-2 BP) (Tumor-associated antigen 90K)	0.000331303	6.68301e-05	0.000264473	1628	-1.98455	1	1.32357e+07	6.37945e+06	3.99574e+06	1.35748e+07	1.20375e+07	1.01776e+07	Yes	Yes	2.81253	-2.88675	20.1719	0.590131	-3.47977	1.45461	1.70711
O43681	GET3	ATPase GET3	0.000326703	7.00797e-05	0.000256623	1621	-1.87258	1	9.31302e+06	6.42012e+06	7.23638e+06	1.08265e+07	1.18681e+07	1.29119e+07	Yes	Yes	0.759275	-2.71251	21.4506	0.628697	-3.48585	1.44854	2.17548
Q9NS39	ADARB2	Double-stranded RNA-specific editase B2	0.00032599	0.000293513	3.24771e-05	632	3.17593	3	1.40374e+06	793673	712965	1.85046e+07	1.91579e+07	1.78755e+07	Yes	Yes	0.159246	4.59745	90.0374	4.25362	-3.4868	1.44759	4.63811
Q92769	HDAC2	Histone deacetylase 2 (HD2)	0.000325887	9.59844e-05	0.000229903	1571	-1.26015	1	1.1312e+07	5.42029e+06	3.86856e+06	1.32797e+07	1.22918e+07	1.22574e+07	Yes	Yes	1.80321	-1.82401	29.4533	0.87578	-3.48693	1.44745	3.03052
P27694	RPA1	Replication protein A 70 kDa DNA-binding subunit (RP-A p70) (Replication factor A protein 1) (RF-A protein 1) (Single-stranded DNA-binding protein) [Cleaved into: Replication protein A 70 kDa DNA-binding subunit, N-terminally processed]	0.000325082	0.000325082	0		10	1				2.08875e+07	1.61662e+07	2.12317e+07	Yes	Yes	0.547975		99.8049	10	-3.48801	1.44638	10
Q8N9N2	ASCC1	Activating signal cointegrator 1 complex subunit 1 (ASC-1 complex subunit p50) (Trip4 complex subunit p50)	0.000322747	0.000275416	4.73302e-05	695	2.54078	1	1.28137e+06	1.16965e+06	1.7866e+06	1.66398e+07	1.80997e+07	1.88895e+07	Yes	Yes	0.295858	3.66697	85.3352	3.6597	-3.49114	1.44325	3.96745
Q12789	GTF3C1	General transcription factor 3C polypeptide 1 (TF3C-alpha) (TFIIIC box B-binding subunit) (Transcription factor IIIC 220 kDa subunit) (TFIIIC 220 kDa subunit) (TFIIIC220) (Transcription factor IIIC subunit alpha)	0.00032267	0.000249146	7.35239e-05	801	1.7607	5	2.30361e+06	1.57967e+06	2.69535e+06	1.82799e+07	1.56053e+07	1.73892e+07	Yes	Yes	0.439587	2.54095	77.2139	2.95926	-3.49124	1.44314	3.58698
P48507	GCLM	Glutamate--cysteine ligase regulatory subunit (GCS light chain) (Gamma-ECS regulatory subunit) (Gamma-glutamylcysteine synthetase regulatory subunit) (Glutamate--cysteine ligase modifier subunit)	0.000320392	0.000204658	0.000115734	999	0.822406	1	3.17907e+06	3.1316e+06	4.0379e+06	1.47259e+07	1.48856e+07	1.74844e+07	Yes	Yes	0.549515	1.18432	63.8774	2.18164	-3.49432	1.44007	3.17219
Q7RTP6	MICAL3	[F-actin]-monooxygenase MICAL3	0.000320007	0.000173278	0.000146729	1179	0.239931	1	4.20661e+06	3.4001e+06	5.49095e+06	1.51999e+07	1.27072e+07	1.63708e+07	Yes	Yes	0.895102	0.345392	54.1481	1.74927	-3.49484	1.43954	2.71856
Q9Y2U8	LEMD3	Inner nuclear membrane protein Man1 (LEM domain-containing protein 3)	0.00031887	0.000239693	7.91772e-05	834	1.59803	1	1.70968e+06	1.06339e+06	2.35597e+06	3.29872e+06	3.22532e+07	1.64908e+07	No	Yes	3.86161	2.29797	75.1695	2.81856	-3.49639	1.438	1.29281
Q9H2G2	SLK	STE20-like serine/threonine-protein kinase (STE20-like kinase) (hSLK)	0.000316707	0.000182346	0.000134361	1111	0.440565	1	5.86652e+06	2.21263e+06	3.86223e+06	1.78258e+07	1.242e+07	1.45965e+07	Yes	Yes	1.27652	0.63223	57.5756	1.89308	-3.49934	1.43504	2.50285
P61326	MAGOH	Protein mago nashi homolog	0.000316572	0.000247334	6.92374e-05	790	1.83684	2	2.71298e+06	1.09947e+06	2.36153e+06	1.4583e+07	1.69355e+07	1.90672e+07	Yes	Yes	0.502723	2.6356	78.129	3.02583	-3.49953	1.43486	3.16587
M0R232	SCAF1	Splicing factor, arginine/serine-rich 19 (Fragment)	0.000316238	0.000229313	8.69248e-05	877	1.39948	1	3.09771e+06	2.29841e+06	2.38916e+06	1.52451e+07	1.6903e+07	1.67664e+07	Yes	Yes	0.125705	2.00741	72.5128	2.64987	-3.49999	1.4344	3.78857
P50851	LRBA	Lipopolysaccharide-responsive and beige-like anchor protein (Beige-like protein) (CDC4-like protein)	0.000315357	0.000184944	0.000130413	1087	0.503999	3	3.73709e+06	3.55269e+06	4.35108e+06	1.35062e+07	1.42192e+07	1.71755e+07	Yes	Yes	0.672319	0.722326	58.6459	1.93971	-3.5012	1.43319	2.83268
Q99453	PHOX2B	Paired mesoderm homeobox protein 2B (Neuroblastoma Phox) (NBPhox) (PHOX2B homeodomain protein) (Paired-like homeobox 2B)	0.000313017	0.000313017	0		10	1				6.86846e+06	2.83653e+07	2.08886e+07	Yes	Yes	2.6743		99.8049	10	-3.50443	1.42995	10
Q9Y265	RUVBL1	RuvB-like 1	0.000311445	0.000125654	0.000185791	1459	-0.56422	1	4.80869e+06	4.95493e+06	6.71305e+06	1.01866e+07	1.35656e+07	1.56115e+07	Yes	Yes	1.36995	-0.805574	40.3456	1.23428	-3.50662	1.42777	1.98114
Q9NXE4	SMPD4	Sphingomyelin phosphodiesterase 4	0.000310163	0.000166717	0.000143446	1185	0.216893	1	4.11695e+06	4.46452e+06	4.25141e+06	1.29064e+07	1.5432e+07	1.44391e+07	Yes	Yes	0.485677	0.309283	53.7514	1.73312	-3.50841	1.42597	3.02702
Q8TEM1	NUP210	Nuclear pore membrane glycoprotein 210 (Nuclear pore protein gp210) (Nuclear envelope pore membrane protein POM 210) (POM210) (Nucleoporin Nup210) (Pore membrane protein of 210 kDa)	0.000308866	0.000236964	7.19017e-05	818	1.72057	2	2.03637e+06	2.09572e+06	2.25867e+06	1.32343e+07	1.77772e+07	1.79758e+07	Yes	Yes	0.699464	2.45036	76.7208	2.92436	-3.51023	1.42416	2.91398
Q8WXX5	DNAJC9	DnaJ homolog subfamily C member 9 (HDJC9) (DnaJ protein SB73)	0.000308753	0.000281932	2.68218e-05	611	3.39387	2	798654	670407	926901	1.98461e+07	1.65951e+07	1.65206e+07	Yes	Yes	0.38922	4.83286	91.3129	4.46091	-3.51039	1.424	3.71975
P04040	CAT	Catalase	0.000306275	0	0.000306275	1747	-10	1	2.3356e+07	8.85271e+06	1.12974e+07	2.74701e+06	4.72339e+06	3.93682e+06	No	Yes	10.431	-14.1564		-1.96661	-3.51389	1.4205	0.00291386
Q96AC1	FERMT2	Fermitin family homolog 2 (Kindlin-2) (Mitogen-inducible gene 2 protein) (MIG-2) (Pleckstrin homology domain-containing family C member 1) (PH domain-containing family C member 1)	0.000305216	0.000149421	0.000155795	1286	-0.0602684	2	4.21731e+06	3.23062e+06	6.46466e+06	1.20114e+07	1.33969e+07	1.54026e+07	Yes	Yes	1.02771	-0.0855203	48.9558	1.54506	-3.51539	1.41899	2.64924
Q5PRF9	SAMD4B	Protein Smaug homolog 2 (Smaug 2) (hSmaug2) (Sterile alpha motif domain-containing protein 4B) (SAM domain-containing protein 4B)	0.000305193	0.00029098	1.42134e-05	534	4.35559	2	421177	421177	421177	1.46447e+07	1.97279e+07	1.90832e+07	Yes	Yes	0.593374	6.18041	95.3428	5.3904	-3.51543	1.41896	3.49759
Q9UID3	VPS51	Vacuolar protein sorting-associated protein 51 homolog (Another new gene 2 protein) (Protein fat-free homolog)	0.00030514	0.000105653	0.000199488	1524	-0.916972	1	6.55127e+06	4.79766e+06	6.5107e+06	1.25699e+07	1.12365e+07	1.3044e+07	Yes	Yes	0.922016	-1.30108	34.6243	1.04211	-3.5155	1.41888	2.71766
Q9Y230	RUVBL2	RuvB-like 2	0.000304328	9.63887e-05	0.000207939	1552	-1.10923	2	4.04877e+06	6.54135e+06	7.71287e+06	8.54841e+06	1.2483e+07	1.52299e+07	Yes	Yes	2.20282	-1.57258	31.6726	0.946419	-3.51666	1.41773	1.51808
Q5GLZ8	HERC4	Probable E3 ubiquitin-protein ligase HERC4	0.00030129	9.20469e-05	0.000209243	1559	-1.18474	1	6.75892e+06	5.37771e+06	6.61834e+06	1.18764e+07	1.13874e+07	1.20009e+07	Yes	Yes	0.616742	-1.67448	30.5509	0.910585	-3.52102	1.41337	3.49149
Q96T76	MMS19	MMS19 nucleotide excision repair protein homolog (hMMS19) (MET18 homolog) (MMS19-like protein)	0.000300924	7.44765e-05	0.000226447	1599	-1.60432	2	7.04608e+06	6.055e+06	7.15871e+06	1.12031e+07	1.01454e+07	1.23456e+07	Yes	Yes	1.04435	-2.26665	24.7493	0.729255	-3.52154	1.41284	2.20995
Q8N335	GPD1L	Glycerol-3-phosphate dehydrogenase 1-like protein (GPD1-L)	0.000300782	0	0.000300782	1746	-10	1	1.56282e+07	1.368e+07	1.34897e+07	3.07473e+06	3.98447e+06	4.07149e+06	No	Yes	6.51276	-14.078		-1.95437	-3.52175	1.41264	0.000957681
Q9Y4X0	AMMECR1	AMME syndrome candidate gene 1 protein	0.000299352	3.28774e-05	0.000266475	1676	-3.01883	1	1.49454e+07	2.60427e+06	5.85406e+06	1.09338e+07	1.2718e+07	6.61684e+06	No	Yes	3.91408	-4.25826	10.9829	0.318182	-3.52382	1.41057	0.720951
P22059	OSBP	Oxysterol-binding protein 1	0.000295428	0.000295428	0		10	1				1.71488e+07	1.70407e+07	1.87792e+07	Yes	Yes	0.194851		99.8049	10	-3.52955	1.40484	10
Q8IVF2	AHNAK2	Protein AHNAK2	0.000294853	0.000250405	4.44477e-05	707	2.49408	2	1.26497e+06	1.10913e+06	1.5963e+06	1.44462e+07	1.65595e+07	1.78894e+07	Yes	Yes	0.445016	3.50167	84.9255	3.61676	-3.5304	1.40399	3.508
Q12899	TRIM26	Tripartite motif-containing protein 26	0.000293958	0.000264024	2.99346e-05	646	3.14078	2	1.00869e+06	869907	682844	1.17834e+07	2.42568e+07	1.41035e+07	Yes	Yes	1.36579	4.40548	89.8167	4.22033	-3.53171	1.40267	2.56399
Q5SVH5	IPO9	Importin-9 (Fragment)	0.000292728	0.000111083	0.000181645	1487	-0.709478	2	5.04378e+06	4.34889e+06	6.74267e+06	1.2929e+07	9.49328e+06	1.39269e+07	Yes	Yes	1.45012	-0.993872	37.9476	1.15256	-3.53354	1.40085	1.98094
P08243	ASNS	Asparagine synthetase [glutamine-hydrolyzing]	0.000291452	0.000133465	0.000157987	1351	-0.243344	1	4.15175e+06	4.34368e+06	5.2268e+06	7.97643e+06	1.52038e+07	1.53532e+07	Yes	Yes	1.73117	-0.340427	45.7931	1.42738	-3.53543	1.39895	1.65012
O75131	CPNE3	Copine-3 (Copine III)	0.000290973	9.9369e-05	0.000191604	1527	-0.947261	1	3.51512e+06	4.75891e+06	7.90667e+06	5.99303e+06	1.31058e+07	1.68903e+07	No	Yes	2.97941	-1.3245	34.1506	1.02661	-3.53615	1.39824	1.12497
Q9BQP7	MGME1	Mitochondrial genome maintenance exonuclease 1	0.000290925	0.000120766	0.000170159	1435	-0.494665	2	4.87775e+06	4.56648e+06	5.79623e+06	1.31645e+07	1.20735e+07	1.16827e+07	Yes	Yes	0.329506	-0.691624	41.5111	1.27468	-3.53622	1.39817	3.09138
Q5ST30	VARS2	Valine--tRNA ligase, mitochondrial	0.000290842	0.000148751	0.000142092	1241	0.0660774	2	3.10445e+06	4.82885e+06	4.79995e+06	1.26872e+07	1.30288e+07	1.36972e+07	Yes	Yes	0.533625	0.0923791	51.1448	1.62935	-3.53634	1.39804	3.70437
O94808	GFPT2	Glutamine--fructose-6-phosphate aminotransferase [isomerizing] 2	0.000286834	0.000262761	2.40734e-05	614	3.44824	1	567042	710788	862182	1.36568e+07	1.88778e+07	1.67532e+07	Yes	Yes	0.627156	4.8	91.6072	4.51285	-3.54237	1.39202	3.34109
O95059	RPP14	Ribonuclease P protein subunit p14	0.000282267	0.000275412	6.85559e-06	474	5.32817	2	204365	204365	204365	1.50861e+07	1.78066e+07	1.71032e+07	Yes	Yes	0.312702	7.37975	97.5712	6.34601	-3.54934	1.38505	4.19119
P33897	ABCD1	ATP-binding cassette sub-family D member 1	0.000281441	0.000197792	8.36493e-05	919	1.24156	3	2.48357e+06	2.23203e+06	2.73512e+06	1.19634e+07	1.50863e+07	1.59604e+07	Yes	Yes	0.635746	1.71803	70.2782	2.5183	-3.55061	1.38377	2.89551
P35606	COPB2	Coatomer subunit beta' (Beta'-coat protein) (Beta'-COP) (p102)	0.00028067	0.000130804	0.000149866	1332	-0.196262	2	4.13063e+06	3.76233e+06	5.49663e+06	1.07043e+07	1.28385e+07	1.33901e+07	Yes	Yes	0.807869	-0.271348	46.6043	1.45713	-3.5518	1.38258	2.63886
[truncated: 569 more rows]
[truncated: 4 more columns]
