# Supplementary material for: Signal-noise metrics for RNA binding protein identification reveal broad spectrum protein-RNA interaction frequencies and dynamics
Source: Nat Commun. 2023 Sep 21;14:5868. doi: 10.1038/s41467-023-41284-9 (PMC10514315; doi:10.1038/s41467-023-41284-9)
Supplement: Supplementary file 8 — Supplementary Dataset 4 [file 41467_2023_41284_MOESM8_ESM.xlsx]

## Sheet: INP UV-enrichment test
Supplementary Data 4	INP UV-enrichment test.
10 million heavy SILAC labeled UV-crosslinked (0.4 J/cm2) and 10 milion light SILAC-labeled non-crosslinked cells (HeLa) were pooled and processed as described in Methods.
Proteins not detected in all three UV-crosslinked samples (heavy SILAC label) were excluded from downstream sample normalization and data analysis; n = 50 for INP and contribute 0.05% of %TP. These are included at the very bottom of the list below.
Replicate samples were mean-normalized to total SPI and SPInCL values equal to 0 were replaced with the average non-zero SPInCL value of the same protein ID.
Proteins only detected in UV-crosslinked samples were scored as UV-enriched*, ommitted from statistical analysis, and given the following pseudo-values: −log10(p value) = 10, log2(CL/nCL) = 10
Average log2(CL/nCL) ratios were generated with SPICL values and average SPInCL values according to equation (2); SD of log2(CL/nCL) ratios were used for statistical testing.
Tested against the null hypothesis that log2(CL/nCL) ratios equal 0 (no enrichment), one-tail t test (UV-crosslinked samples are expected to have more protein).
Correction for multiple hypothesis testing was performed with the Benjamini Hochberg approach.
INP
Primary Uniprot ID	Protein name	# of unique peptides	SPInCL R1	SPInCL R2	SPInCL R3	SPICL R1	SPICL R2	SPICL R3	Log2(CL/nCL) R1	Log2(CL/nCL) R2	Log2(CL/nCL) R3	Average log2(CL/nCL)	SD	count	std err	hyp mean	alpha	tails	df	t stat	p value	t crit	sig	rank	BH crit V	BH sig	UV-enriched* after correction?	−log10(p value)
P62280	40S ribosomal protein S11 (Small ribosomal subunit protein uS17)	18	2.94477e+06	3.51629e+06	6.14617e+06	3.71605e+08	3.67067e+08	3.71539e+08	6.46641	6.44868	6.46615	6.46041	0.0101601	3	0.00586594	0	0.05	1	2	1101.34	4.12216e-07	2.91999	Yes	1	3.81098e-05	Yes	Yes	6.38488
P15170	Eukaryotic peptide chain release factor GTP-binding subunit ERF3A (Eukaryotic peptide chain release factor subunit 3a) (eRF3a) (G1 to S phase transition protein 1 homolog)	12	1.70974e+06	1.82011e+06	1.03524e+06	1.06055e+07	1.06874e+07	1.06451e+07	2.80106	2.81216	2.80644	2.80656	0.00555184	3	0.00320535	0	0.05	1	2	875.584	6.5219e-07	2.91999	Yes	2	7.62195e-05	Yes	Yes	6.18563
Q12849	G-rich sequence factor 1 (GRSF-1)	24	2.88617e+06	4.34274e+06	4.55749e+06	1.61825e+08	1.64253e+08	1.63285e+08	5.3642	5.38569	5.37716	5.37568	0.0108202	3	0.00624704	0	0.05	1	2	860.517	6.75227e-07	2.91999	Yes	3	0.000114329	Yes	Yes	6.17055
P62269	40S ribosomal protein S18 (Ke-3) (Ke3) (Small ribosomal subunit protein uS13)	15	6.34773e+06	4.49176e+06	8.92134e+06	1.02608e+08	1.03474e+08	1.02323e+08	3.96139	3.97351	3.95738	3.9641	0.00839875	3	0.00484902	0	0.05	1	2	817.504	7.48151e-07	2.91999	Yes	4	0.000152439	Yes	Yes	6.12601
Q86V81	THO complex subunit 4 (Tho4) (Ally of AML-1 and LEF-1) (Aly/REF export factor) (Transcriptional coactivator Aly/REF) (bZIP-enhancing factor BEF)	10	1.79435e+06	1.06963e+06	1.46526e+06	9.46242e+07	9.36574e+07	9.57154e+07	6.03499	6.02017	6.05153	6.03556	0.0156873	3	0.00905705	0	0.05	1	2	666.394	1.12592e-06	2.91999	Yes	5	0.000190549	Yes	Yes	5.94849
Q12906	Interleukin enhancer-binding factor 3 (Double-stranded RNA-binding protein 76) (DRBP76) (M-phase phosphoprotein 4) (MPP4) (Nuclear factor associated with dsRNA) (NFAR) (Nuclear factor of activated T-cells 90 kDa) (NF-AT-90) (Translational control protein 80) (TCP80)	55	2.62411e+07	5.39633e+07	3.50786e+07	5.23527e+08	5.28752e+08	5.21466e+08	3.76805	3.78237	3.76236	3.77093	0.0103139	3	0.00595474	0	0.05	1	2	633.264	1.24681e-06	2.91999	Yes	6	0.000228659	Yes	Yes	5.9042
Q9UN86	Ras GTPase-activating protein-binding protein 2 (G3BP-2) (GAP SH3 domain-binding protein 2)	16	1.0543e+06	1.1888e+06	1.13867e+06	6.28078e+07	6.13541e+07	6.23328e+07	5.80006	5.76627	5.78911	5.78515	0.0172372	3	0.00995193	0	0.05	1	2	581.309	1.47963e-06	2.91999	Yes	7	0.000266768	Yes	Yes	5.82985
P37275	Zinc finger E-box-binding homeobox 1 (NIL-2-A zinc finger protein) (Negative regulator of IL2) (Transcription factor 8) (TCF-8)	7	3.45491e+06	3.46251e+06	4.41618e+06	8.82328e+07	8.93488e+07	9.01246e+07	4.54567	4.56381	4.57628	4.56192	0.0153902	3	0.00888554	0	0.05	1	2	513.409	1.89688e-06	2.91999	Yes	8	0.000304878	Yes	Yes	5.72196
P61978	Heterogeneous nuclear ribonucleoprotein K (hnRNP K) (Transformation up-regulated nuclear protein) (TUNP)	47	1.67046e+07	1.95072e+07	1.57197e+07	1.37441e+09	1.36131e+09	1.40328e+09	6.31102	6.2972	6.34101	6.31641	0.0223947	3	0.0129296	0	0.05	1	2	488.523	2.09506e-06	2.91999	Yes	9	0.000342988	Yes	Yes	5.6788
Q7L2E3	ATP-dependent RNA helicase DHX30	59	1.22391e+07	1.26818e+07	1.49831e+07	1.59141e+08	1.57957e+08	1.60912e+08	3.58067	3.56989	3.59663	3.58239	0.0134515	3	0.00776624	0	0.05	1	2	461.278	2.34986e-06	2.91999	Yes	10	0.000381098	Yes	Yes	5.62896
Q6P5R6	60S ribosomal protein L22-like 1 (Large ribosomal subunit protein eL22-like 1)	5	628639	842885	657694	4.57267e+07	4.64842e+07	4.72716e+07	6.0096	6.03331	6.05754	6.03348	0.0239691	3	0.0138385	0	0.05	1	2	435.991	2.63034e-06	2.91999	Yes	11	0.000419207	Yes	Yes	5.57999
Q12802	A-kinase anchor protein 13 (AKAP-13) (AKAP-Lbc) (Breast cancer nuclear receptor-binding auxiliary protein) (Guanine nucleotide exchange factor Lbc) (Human thyroid-anchoring protein 31) (Lymphoid blast crisis oncogene) (LBC oncogene) (Non-oncogenic Rho GTPase-specific GTP exchange factor) (Protein kinase A-anchoring protein 13) (PRKA13) (p47)	2	1.32562e+06	1.17671e+06	1.33044e+06	2.16521e+07	2.12679e+07	2.11814e+07	4.08301	4.05718	4.0513	4.06383	0.0168686	3	0.00973907	0	0.05	1	2	417.271	2.87164e-06	2.91999	Yes	12	0.000457317	Yes	Yes	5.54187
P42704	Leucine-rich PPR motif-containing protein, mitochondrial (130 kDa leucine-rich protein) (LRP 130) (GP130)	130	3.53133e+07	3.45511e+07	4.02009e+07	1.68105e+09	1.62722e+09	1.65603e+09	5.5179	5.47094	5.49626	5.49503	0.0235042	3	0.0135702	0	0.05	1	2	404.934	3.04928e-06	2.91999	Yes	13	0.000495427	Yes	Yes	5.5158
Q9P015	39S ribosomal protein L15, mitochondrial (L15mt) (MRP-L15) (Mitochondrial large ribosomal subunit protein uL15m)	9	160582	1.14274e+06	651659	7.84189e+06	8.01347e+06	7.90838e+06	3.58901	3.62024	3.60119	3.60348	0.0157384	3	0.00908656	0	0.05	1	2	396.573	3.17921e-06	2.91999	Yes	14	0.000533537	Yes	Yes	5.49768
Q5BKZ1	DBIRD complex subunit ZNF326 (Zinc finger protein 326) (Zinc finger protein interacting with mRNPs and DBC1)	20	1.22227e+07	1.42965e+07	1.30865e+07	1.29489e+08	1.27212e+08	1.27071e+08	3.29401	3.26841	3.26682	3.27642	0.0152619	3	0.00881143	0	0.05	1	2	371.837	3.61627e-06	2.91999	Yes	15	0.000571646	Yes	Yes	5.44174
Q92804	TATA-binding protein-associated factor 2N (68 kDa TATA-binding protein-associated factor) (TAF(II)68) (TAFII68) (RNA-binding protein 56)	13	2.11338e+07	3.15009e+07	2.02253e+07	9.75574e+07	9.83452e+07	9.89244e+07	2.00609	2.01769	2.02616	2.01665	0.0100787	3	0.00581891	0	0.05	1	2	346.567	4.16283e-06	2.91999	Yes	16	0.000609756	Yes	Yes	5.38061
Q99729	Heterogeneous nuclear ribonucleoprotein A/B (hnRNP A/B) (APOBEC1-binding protein 1) (ABBP-1)	20	4.5162e+06	4.09853e+06	4.06749e+06	2.28403e+08	2.23813e+08	2.19468e+08	5.75566	5.72637	5.69809	5.72671	0.028787	3	0.0166202	0	0.05	1	2	344.564	4.21139e-06	2.91999	Yes	17	0.000647866	Yes	Yes	5.37557
P49207	60S ribosomal protein L34 (Large ribosomal subunit protein eL34)	7	683760	291911	1.64242e+06	1.97456e+08	1.93858e+08	2.04614e+08	7.82183	7.7953	7.8732	7.83011	0.039607	3	0.0228671	0	0.05	1	2	342.418	4.26433e-06	2.91999	Yes	18	0.000685976	Yes	Yes	5.37015
Q5JTH9	RRP12-like protein	49	4.67601e+06	1.01141e+07	6.90708e+06	1.22783e+08	1.25782e+08	1.26288e+08	4.0855	4.12031	4.12611	4.11064	0.0219633	3	0.0126805	0	0.05	1	2	324.169	4.75795e-06	2.91999	Yes	19	0.000724085	Yes	Yes	5.32258
P48634	Protein PRRC2A (HLA-B-associated transcript 2) (Large proline-rich protein BAT2) (Proline-rich and coiled-coil-containing protein 2A) (Protein G2)	38	3.54127e+06	3.19416e+06	2.96469e+06	6.64863e+07	6.58293e+07	6.43594e+07	4.36195	4.34762	4.31504	4.34154	0.0240373	3	0.013878	0	0.05	1	2	312.837	5.10891e-06	2.91999	Yes	20	0.000762195	Yes	Yes	5.29167
O60506	Heterogeneous nuclear ribonucleoprotein Q (hnRNP Q) (Glycine- and tyrosine-rich RNA-binding protein) (GRY-RBP) (NS1-associated protein 1) (Synaptotagmin-binding, cytoplasmic RNA-interacting protein)	36	3.1359e+07	3.29441e+07	3.45627e+07	1.32846e+09	1.33926e+09	1.28617e+09	5.3331	5.34478	5.28643	5.32144	0.0308781	3	0.0178275	0	0.05	1	2	298.496	5.61158e-06	2.91999	Yes	21	0.000800305	Yes	Yes	5.25091
P13639	Elongation factor 2 (EF-2)	48	3.52641e+07	3.40452e+07	3.73294e+07	3.81203e+08	3.90294e+08	3.80204e+08	3.42279	3.45679	3.41901	3.43286	0.0208096	3	0.0120144	0	0.05	1	2	285.728	6.12429e-06	2.91999	Yes	22	0.000838415	Yes	Yes	5.21294
P61254	60S ribosomal protein L26 (Large ribosomal subunit protein uL24)	13	5.75292e+06	5.34222e+06	2.63953e+06	1.09119e+08	1.06503e+08	1.10636e+08	4.57497	4.53996	4.59488	4.56994	0.0278055	3	0.0160535	0	0.05	1	2	284.669	6.16993e-06	2.91999	Yes	23	0.000876524	Yes	Yes	5.20972
O95985	DNA topoisomerase 3-beta-1	20	2.12852e+06	1.83395e+06	2.43083e+06	1.03298e+07	1.01459e+07	1.03033e+07	2.27714	2.25123	2.27344	2.26727	0.0140154	3	0.00809182	0	0.05	1	2	280.193	6.36865e-06	2.91999	Yes	24	0.000914634	Yes	Yes	5.19595
Q8N3C0	Activating signal cointegrator 1 complex subunit 3	10	466725	132836	224282	4.81754e+06	4.67731e+06	4.66107e+06	4.13282	4.0902	4.08518	4.10273	0.0261743	3	0.0151117	0	0.05	1	2	271.494	6.78332e-06	2.91999	Yes	25	0.000952744	Yes	Yes	5.16856
Q8IWA0	WD repeat-containing protein 75 (U3 small nucleolar RNA-associated protein 17 homolog)	44	8.44129e+06	7.13956e+06	9.17639e+06	1.59795e+08	1.59386e+08	1.64981e+08	4.27527	4.27156	4.32134	4.28939	0.0277312	3	0.0160106	0	0.05	1	2	267.909	6.96606e-06	2.91999	Yes	26	0.000990854	Yes	Yes	5.15701
O00571	ATP-dependent RNA helicase DDX3X	58	2.03584e+07	2.02709e+07	3.2359e+07	5.64917e+08	5.69561e+08	5.47932e+08	4.53727	4.54908	4.49322	4.52652	0.0294368	3	0.0169953	0	0.05	1	2	266.339	7.04841e-06	2.91999	Yes	27	0.00102896	Yes	Yes	5.15191
P23246	Splicing factor, proline- and glutamine-rich (100 kDa DNA-pairing protein) (hPOMp100) (DNA-binding p52/p100 complex, 100 kDa subunit) (Polypyrimidine tract-binding protein-associated-splicing factor) (PSF) (PTB-associated-splicing factor)	65	2.19321e+07	2.10897e+07	2.22056e+07	1.81891e+09	1.76572e+09	1.87119e+09	6.38641	6.3436	6.4273	6.38577	0.0418526	3	0.0241636	0	0.05	1	2	264.272	7.1591e-06	2.91999	Yes	28	0.00106707	Yes	Yes	5.14514
O75534	Cold shock domain-containing protein E1 (N-ras upstream gene protein) (Protein UNR)	66	1.67264e+07	1.30714e+07	1.50611e+07	1.32349e+09	1.25033e+09	1.27057e+09	6.46777	6.38574	6.4089	6.4208	0.0422913	3	0.0244169	0	0.05	1	2	262.966	7.2304e-06	2.91999	Yes	29	0.00110518	Yes	Yes	5.14084
P46087	Probable 28S rRNA (cytosine(4447)-C(5))-methyltransferase	32	1.55435e+07	2.02777e+07	1.84791e+07	8.90962e+07	9.03402e+07	8.84596e+07	2.29936	2.31937	2.28902	2.30258	0.015429	3	0.00890796	0	0.05	1	2	258.486	7.48318e-06	2.91999	Yes	30	0.00114329	Yes	Yes	5.12591
Q08211	ATP-dependent RNA helicase A	83	5.10014e+07	3.11923e+07	3.53514e+07	1.02604e+09	9.83429e+08	9.95073e+08	4.71076	4.64957	4.66655	4.67563	0.0315892	3	0.0182381	0	0.05	1	2	256.367	7.60742e-06	2.91999	Yes	31	0.0011814	Yes	Yes	5.11876
P18124	60S ribosomal protein L7 (Large ribosomal subunit protein uL30)	21	2.29283e+07	1.31691e+07	1.73544e+07	5.53993e+08	5.53629e+08	5.7669e+08	4.95852	4.95757	5.01645	4.97751	0.0337214	3	0.0194691	0	0.05	1	2	255.663	7.64937e-06	2.91999	Yes	32	0.00121951	Yes	Yes	5.11637
Q9BVS4	Serine/threonine-protein kinase RIO2	9	350650	370865	1.03839e+06	9.67564e+06	9.75437e+06	9.40829e+06	4.04382	4.05551	4.0034	4.03425	0.0273462	3	0.0157883	0	0.05	1	2	255.521	7.65787e-06	2.91999	Yes	33	0.00125762	Yes	Yes	5.11589
P09651	Heterogeneous nuclear ribonucleoprotein A1 (hnRNP A1) (Helix-destabilizing protein) (Single-strand RNA-binding protein) (hnRNP core protein A1) [Cleaved into: Heterogeneous nuclear ribonucleoprotein A1, N-terminally processed]	34	8.20652e+07	7.39599e+07	6.77557e+07	2.94348e+09	2.84485e+09	2.80302e+09	5.30233	5.25315	5.23179	5.26242	0.0361718	3	0.0208838	0	0.05	1	2	251.986	7.87421e-06	2.91999	Yes	34	0.00129573	Yes	Yes	5.10379
Q8WWM7	Ataxin-2-like protein (Ataxin-2 domain protein) (Ataxin-2-related protein)	22	5.57397e+06	9.90362e+06	4.01525e+06	2.62908e+07	2.59835e+07	2.6484e+07	2.01658	1.99961	2.02714	2.01445	0.0138872	3	0.00801778	0	0.05	1	2	251.247	7.92058e-06	2.91999	Yes	35	0.00133384	Yes	Yes	5.10124
Q86U38	Nucleolar protein 9	11	268917	182234	140871	1.36807e+07	1.44802e+07	1.38521e+07	6.11531	6.19725	6.13327	6.14861	0.0430705	3	0.0248667	0	0.05	1	2	247.262	8.17793e-06	2.91999	Yes	36	0.00137195	Yes	Yes	5.08736
Q8NCA5	Protein FAM98A	10	2.48665e+06	1.45961e+06	3.3558e+06	3.21975e+07	3.13571e+07	3.11088e+07	3.72553	3.68738	3.67591	3.69627	0.0259802	3	0.0149997	0	0.05	1	2	246.424	8.23369e-06	2.91999	Yes	37	0.00141006	Yes	Yes	5.08441
P15880	40S ribosomal protein S2 (40S ribosomal protein S4) (Protein LLRep3) (Small ribosomal subunit protein uS5)	33	3.92353e+07	3.71631e+07	3.40305e+07	5.31806e+09	4.96967e+09	5.21102e+09	7.17467	7.07692	7.14534	7.13231	0.0501597	3	0.0289597	0	0.05	1	2	246.284	8.24303e-06	2.91999	Yes	38	0.00144817	Yes	Yes	5.08391
P46782	40S ribosomal protein S5 (Small ribosomal subunit protein uS7) [Cleaved into: 40S ribosomal protein S5, N-terminally processed]	8	1.22405e+06	1.41915e+06	1.33591e+06	4.29395e+07	4.11925e+07	4.11303e+07	5.01675	4.95683	4.95465	4.97607	0.035244	3	0.0203481	0	0.05	1	2	244.547	8.36053e-06	2.91999	Yes	39	0.00148628	Yes	Yes	5.07777
P62917	60S ribosomal protein L8 (Large ribosomal subunit protein uL2)	31	3.69366e+07	3.24243e+07	3.48547e+07	4.13273e+09	3.92049e+09	4.18464e+09	6.89441	6.81835	6.91242	6.87506	0.0499316	3	0.028828	0	0.05	1	2	238.486	8.79092e-06	2.91999	Yes	40	0.00152439	Yes	Yes	5.05597
Q04837	Single-stranded DNA-binding protein, mitochondrial (Mt-SSB) (MtSSB) (PWP1-interacting protein 17)	9	351248	478386	378421	3.52985e+07	3.51866e+07	3.33033e+07	6.45381	6.44923	6.36987	6.4243	0.0471967	3	0.027249	0	0.05	1	2	235.762	8.99516e-06	2.91999	Yes	41	0.0015625	Yes	Yes	5.04599
O00442	RNA 3'-terminal phosphate cyclase (RNA cyclase) (RNA-3'-phosphate cyclase)	4	464579	585292	491714	2.3385e+06	2.37898e+06	2.32875e+06	2.18613	2.21089	2.1801	2.19238	0.0163175	3	0.00942091	0	0.05	1	2	232.714	9.23238e-06	2.91999	Yes	42	0.00160061	Yes	Yes	5.03469
Q5T6F2	Ubiquitin-associated protein 2 (UBAP-2)	18	2.01414e+06	2.7049e+06	2.29217e+06	4.19689e+07	4.04955e+07	4.03704e+07	4.16655	4.11499	4.11053	4.13069	0.031136	3	0.0179764	0	0.05	1	2	229.784	9.46931e-06	2.91999	Yes	43	0.00163872	Yes	Yes	5.02368
Q8TED0	U3 small nucleolar RNA-associated protein 15 homolog	22	2.43896e+06	1.61365e+06	2.94712e+06	6.89411e+07	6.65893e+07	7.0021e+07	4.88496	4.83488	4.90738	4.87574	0.0371163	3	0.0214291	0	0.05	1	2	227.529	9.65796e-06	2.91999	Yes	44	0.00167683	Yes	Yes	5.01511
Q96AE4	Far upstream element-binding protein 1 (FBP) (FUSE-binding protein 1) (DNA helicase V) (hDH V)	38	7.48473e+06	5.7139e+06	6.01325e+06	4.16261e+08	4.0516e+08	4.3181e+08	6.02238	5.98338	6.07529	6.02702	0.046127	3	0.0266314	0	0.05	1	2	226.312	9.76206e-06	2.91999	Yes	45	0.00171494	Yes	Yes	5.01046
P84098	60S ribosomal protein L19 (Large ribosomal subunit protein eL19)	11	1.46942e+06	1.84171e+06	2.09398e+06	5.89285e+07	5.99265e+07	6.21339e+07	5.03153	5.05576	5.10794	5.06508	0.03905	3	0.0225455	0	0.05	1	2	224.66	9.90616e-06	2.91999	Yes	46	0.00175305	Yes	Yes	5.00409
P60866	40S ribosomal protein S20 (Small ribosomal subunit protein uS10)	6	681402	1.47487e+06	500348	4.38904e+07	4.27233e+07	4.13334e+07	5.6312	5.59232	5.54461	5.58938	0.0433735	3	0.0250417	0	0.05	1	2	223.203	1.00359e-05	2.91999	Yes	47	0.00179116	Yes	Yes	4.99844
P26373	60S ribosomal protein L13 (Breast basic conserved protein 1) (Large ribosomal subunit protein eL13)	10	2.38852e+06	2.94889e+06	3.00664e+06	3.87496e+07	3.89791e+07	3.7498e+07	3.80033	3.80884	3.75296	3.78737	0.0301102	3	0.0173841	0	0.05	1	2	217.864	1.05338e-05	2.91999	Yes	48	0.00182927	Yes	Yes	4.97742
Q9Y3F4	Serine-threonine kinase receptor-associated protein (MAP activator with WD repeats) (UNR-interacting protein) (WD-40 repeat protein PT-WD)	7	455155	485279	356924	8.81578e+06	9.22243e+06	9.16462e+06	4.34947	4.41453	4.40546	4.38982	0.0352363	3	0.0203437	0	0.05	1	2	215.783	1.0738e-05	2.91999	Yes	49	0.00186738	Yes	Yes	4.96908
Q8IWR0	Zinc finger CCCH domain-containing protein 7A	27	6.20521e+06	6.03909e+06	7.13951e+06	4.8393e+07	4.90125e+07	4.9995e+07	2.90491	2.92326	2.95189	2.92669	0.0236795	3	0.0136713	0	0.05	1	2	214.075	1.091e-05	2.91999	Yes	50	0.00190549	Yes	Yes	4.96217
P62495	Eukaryotic peptide chain release factor subunit 1 (Eukaryotic release factor 1) (eRF1) (Protein Cl1) (TB3-1)	4	567912	1.17604e+06	987354	1.18795e+07	1.15578e+07	1.20472e+07	3.70578	3.66616	3.726	3.69931	0.0304355	3	0.0175719	0	0.05	1	2	210.524	1.12811e-05	2.91999	Yes	51	0.0019436	Yes	Yes	4.94765
P52292	Importin subunit alpha-1 (Karyopherin subunit alpha-2) (RAG cohort protein 1) (SRP1-alpha)	11	3.10651e+06	2.64299e+06	3.06902e+06	1.45095e+07	1.45822e+07	1.42224e+07	2.30336	2.31056	2.27452	2.29614	0.0190702	3	0.0110102	0	0.05	1	2	208.547	1.1496e-05	2.91999	Yes	52	0.00198171	Yes	Yes	4.93945
P62888	60S ribosomal protein L30 (Large ribosomal subunit protein eL30)	8	1.4031e+06	1.54501e+06	351728	4.40911e+07	4.21036e+07	4.16093e+07	5.32498	5.25844	5.2414	5.27494	0.0441668	3	0.0254997	0	0.05	1	2	206.863	1.16839e-05	2.91999	Yes	53	0.00201982	Yes	Yes	4.93241
P27635	60S ribosomal protein L10 (Laminin receptor homolog) (Large ribosomal subunit protein uL16) (Protein QM) (Ribosomal protein L10) (Tumor suppressor QM)	15	2.51168e+06	3.3586e+06	3.91593e+06	6.50185e+07	6.19545e+07	6.4172e+07	4.31699	4.24735	4.29808	4.28747	0.036012	3	0.0207915	0	0.05	1	2	206.213	1.17577e-05	2.91999	Yes	54	0.00205793	Yes	Yes	4.92968
Q9BVP2	Guanine nucleotide-binding protein-like 3 (E2-induced gene 3 protein) (Novel nucleolar protein 47) (NNP47) (Nucleolar GTP-binding protein 3) (Nucleostemin)	24	1.46329e+06	2.45621e+06	1.45516e+06	5.24252e+07	5.34866e+07	5.54916e+07	4.87098	4.89989	4.95299	4.90795	0.0415941	3	0.0240144	0	0.05	1	2	204.376	1.19701e-05	2.91999	Yes	55	0.00209604	Yes	Yes	4.9219
Q92945	Far upstream element-binding protein 2 (FUSE-binding protein 2) (KH type-splicing regulatory protein) (KSRP) (p75)	65	5.08387e+07	6.26811e+07	5.90563e+07	2.41041e+09	2.3111e+09	2.46e+09	5.38893	5.32824	5.41832	5.3785	0.0459373	3	0.0265219	0	0.05	1	2	202.795	1.21574e-05	2.91999	Yes	56	0.00213415	Yes	Yes	4.91516
Q9H6T0	Epithelial splicing regulatory protein 2 (RNA-binding motif protein 35B) (RNA-binding protein 35B)	17	6.64776e+06	6.43084e+06	7.11311e+06	2.28137e+07	2.23843e+07	2.24223e+07	1.7611	1.73368	1.73613	1.74364	0.015171	3	0.008759	0	0.05	1	2	199.068	1.26168e-05	2.91999	Yes	57	0.00217226	Yes	Yes	4.89905
P47914	60S ribosomal protein L29 (Cell surface heparin-binding protein HIP) (Large ribosomal subunit protein eL29)	8	2.09078e+06	2.03698e+06	2.33855e+06	3.12516e+08	2.92777e+08	3.18368e+08	7.17981	7.08568	7.20657	7.15735	0.0634976	3	0.0366603	0	0.05	1	2	195.234	1.31172e-05	2.91999	Yes	58	0.00221037	Yes	Yes	4.88216
P62899	60S ribosomal protein L31 (Large ribosomal subunit protein eL31)	7	2.09026e+06	1.95289e+06	1.89953e+06	8.43839e+07	7.90763e+07	8.27331e+07	5.41274	5.31902	5.38424	5.372	0.0480452	3	0.0277389	0	0.05	1	2	193.663	1.33309e-05	2.91999	Yes	59	0.00224848	Yes	Yes	4.87514
P62854	40S ribosomal protein S26 (Small ribosomal subunit protein eS26)	6	2.59593e+06	4.14888e+06	2.91514e+06	1.33383e+08	1.2495e+08	1.306e+08	5.37238	5.27816	5.34196	5.33083	0.0480875	3	0.0277633	0	0.05	1	2	192.01	1.35614e-05	2.91999	Yes	60	0.00228659	Yes	Yes	4.8677
Q13601	KRR1 small subunit processome component homolog (HIV-1 Rev-binding protein 2) (KRR-R motif-containing protein 1) (Rev-interacting protein 1) (Rip-1)	7	727478	1.42478e+06	1.06101e+06	8.06305e+06	7.92751e+06	8.22393e+06	2.91225	2.88779	2.94075	2.9136	0.026506	3	0.0153032	0	0.05	1	2	190.391	1.3793e-05	2.91999	Yes	61	0.0023247	Yes	Yes	4.86034
P63244	Receptor of activated protein C kinase 1 (Cell proliferation-inducing gene 21 protein) (Guanine nucleotide-binding protein subunit beta-2-like 1) (Guanine nucleotide-binding protein subunit beta-like protein 12.3) (Human lung cancer oncogene 7 protein) (HLC-7) (Receptor for activated C kinase) (Small ribosomal subunit protein RACK1) [Cleaved into: Receptor of activated protein C kinase 1, N-termi…	16	1.16719e+07	1.00448e+07	9.74403e+06	6.61263e+07	6.43459e+07	6.40917e+07	2.65664	2.61726	2.61155	2.62848	0.0245491	3	0.0141734	0	0.05	1	2	185.451	1.45376e-05	2.91999	Yes	62	0.0023628	Yes	Yes	4.83751
Q9P031	Thyroid transcription factor 1-associated protein 26 (TTF-1-associated protein 26) (Coiled-coil domain-containing protein 59) (TTF-1-associated protein BR2)	7	1.84748e+06	2.34194e+06	996716	9.39001e+06	9.10026e+06	9.23586e+06	2.44143	2.39621	2.41755	2.4184	0.0226219	3	0.0130608	0	0.05	1	2	185.165	1.45826e-05	2.91999	Yes	63	0.00240091	Yes	Yes	4.83617
Q5T8P6	RNA-binding protein 26 (CTCL tumor antigen se70-2) (RNA-binding motif protein 26)	16	7.29268e+06	4.15078e+06	2.1854e+06	1.21043e+07	1.23321e+07	1.22373e+07	1.41382	1.44072	1.42958	1.42804	0.0135159	3	0.00780341	0	0.05	1	2	183.002	1.49292e-05	2.91999	Yes	64	0.00243902	Yes	Yes	4.82596
O43776	Asparagine--tRNA ligase, cytoplasmic	12	474790	300884	126979	1.08528e+07	1.0133e+07	1.0448e+07	5.17271	5.07371	5.11787	5.12143	0.0495965	3	0.0286345	0	0.05	1	2	178.855	1.56296e-05	2.91999	Yes	65	0.00247713	Yes	Yes	4.80605
Q9HCD5	Nuclear receptor coactivator 5 (NCoA-5) (Coactivator independent of AF-2) (CIA)	7	468509	38460.2	319697	3.56469e+06	3.40417e+06	3.4328e+06	3.69336	3.62689	3.63897	3.65307	0.0354092	3	0.0204435	0	0.05	1	2	178.691	1.56583e-05	2.91999	Yes	66	0.00251524	Yes	Yes	4.80526
Q96AG4	Leucine-rich repeat-containing protein 59 (Ribosome-binding protein p34) (p34) [Cleaved into: Leucine-rich repeat-containing protein 59, N-terminally processed]	11	1.10544e+06	1.01658e+06	815907	2.50736e+07	2.35578e+07	2.42603e+07	4.67826	4.58829	4.63069	4.63241	0.0450077	3	0.0259852	0	0.05	1	2	178.271	1.57321e-05	2.91999	Yes	67	0.00255335	Yes	Yes	4.80321
P79522	Proline-rich protein 3 (MHC class I region proline-rich protein CAT56)	3	56414.2	64749.3	48079.2	4.89535e+06	4.70121e+06	5.12842e+06	6.43921	6.38083	6.50631	6.44212	0.0627918	3	0.0362529	0	0.05	1	2	177.699	1.58335e-05	2.91999	Yes	68	0.00259146	Yes	Yes	4.80042
O43823	A-kinase anchor protein 8 (AKAP-8) (A-kinase anchor protein 95 kDa) (AKAP 95)	20	1.60314e+06	1.27066e+06	1.8349e+06	3.01932e+07	2.9678e+07	2.85483e+07	4.26579	4.24096	4.18497	4.23057	0.041398	3	0.0239012	0	0.05	1	2	177.003	1.59584e-05	2.91999	Yes	69	0.00262957	Yes	Yes	4.79701
D3DTW3	Insulin-like growth factor 2 mRNA binding protein 1 deltaN CRDBP (Insulin-like growth factor 2 mRNA binding protein 1, isoform CRA_a)	27	5.72167e+06	4.52862e+06	5.15877e+06	1.55214e+08	1.45527e+08	1.48386e+08	4.91737	4.8244	4.85247	4.86475	0.0476864	3	0.0275317	0	0.05	1	2	176.696	1.60138e-05	2.91999	Yes	70	0.00266768	Yes	Yes	4.7955
P23396	40S ribosomal protein S3	29	3.39435e+07	5.11055e+07	5.45075e+07	4.17672e+08	4.01203e+08	4.04302e+08	3.16648	3.10845	3.11955	3.13149	0.0308072	3	0.0177865	0	0.05	1	2	176.06	1.61298e-05	2.91999	Yes	71	0.00270579	Yes	Yes	4.79237
Q15233	Non-POU domain-containing octamer-binding protein (NonO protein) (54 kDa nuclear RNA- and DNA-binding protein) (p54(nrb)) (p54nrb) (55 kDa nuclear protein) (NMT55) (DNA-binding p52/p100 complex, 52 kDa subunit)	52	5.13788e+07	5.80621e+07	5.63842e+07	1.28183e+09	1.21576e+09	1.28309e+09	4.53543	4.45909	4.53685	4.51046	0.0444931	3	0.0256881	0	0.05	1	2	175.586	1.6217e-05	2.91999	Yes	72	0.0027439	Yes	Yes	4.79003
Q96T58	Msx2-interacting protein (SMART/HDAC1-associated repressor protein) (SPEN homolog)	96	3.97475e+07	4.03349e+07	4.34997e+07	1.59066e+08	1.56149e+08	1.60273e+08	1.94912	1.92241	1.96002	1.94385	0.0193499	3	0.0111717	0	0.05	1	2	173.998	1.65144e-05	2.91999	Yes	73	0.00278201	Yes	Yes	4.78214
Q7KZF4	Staphylococcal nuclease domain-containing protein 1	66	1.55665e+07	1.34168e+07	1.54382e+07	4.61006e+08	4.47158e+08	4.30221e+08	4.96041	4.91641	4.86071	4.91251	0.0499673	3	0.0288486	0	0.05	1	2	170.286	1.72421e-05	2.91999	Yes	74	0.00282012	Yes	Yes	4.76341
Q7Z739	YTH domain-containing family protein 3 (DF3)	17	1.47395e+06	1.67416e+06	1.33349e+06	2.92434e+07	3.08331e+07	2.92373e+07	4.29099	4.36736	4.29069	4.31634	0.0441778	3	0.0255061	0	0.05	1	2	169.228	1.74583e-05	2.91999	Yes	75	0.00285823	Yes	Yes	4.758
P55265	Double-stranded RNA-specific adenosine deaminase (DRADA)	35	6.18167e+06	6.88855e+06	7.0535e+06	6.68445e+07	6.42002e+07	6.41859e+07	3.31687	3.25864	3.25832	3.27795	0.0337123	3	0.0194638	0	0.05	1	2	168.413	1.76278e-05	2.91999	Yes	76	0.00289634	Yes	Yes	4.7538
P35637	RNA-binding protein FUS (75 kDa DNA-pairing protein) (Oncogene FUS) (Oncogene TLS) (POMp75) (Translocated in liposarcoma protein)	20	5.59773e+07	9.05861e+07	5.99504e+07	4.93853e+08	5.09678e+08	4.90647e+08	2.8428	2.88831	2.83341	2.85484	0.0293629	3	0.0169527	0	0.05	1	2	168.401	1.76303e-05	2.91999	Yes	77	0.00293445	Yes	Yes	4.75374
P55795	Heterogeneous nuclear ribonucleoprotein H2 (hnRNP H2) (FTP-3) (Heterogeneous nuclear ribonucleoprotein H') (hnRNP H') [Cleaved into: Heterogeneous nuclear ribonucleoprotein H2, N-terminally processed]	20	1.01722e+07	7.84047e+06	1.00906e+07	1.66942e+08	1.58036e+08	1.65718e+08	4.1555	4.07641	4.14489	4.1256	0.0429286	3	0.0247849	0	0.05	1	2	166.456	1.80445e-05	2.91999	Yes	78	0.00297256	Yes	Yes	4.74365
P50914	60S ribosomal protein L14 (CAG-ISL 7) (Large ribosomal subunit protein eL14)	12	1.09794e+07	1.27703e+07	1.18852e+07	2.91879e+08	2.73283e+08	2.80743e+08	4.61897	4.52399	4.56285	4.5686	0.0477468	3	0.0275667	0	0.05	1	2	165.729	1.82032e-05	2.91999	Yes	79	0.00301067	Yes	Yes	4.73985
Q92841	Probable ATP-dependent RNA helicase DDX17	35	1.80549e+07	1.77413e+07	1.39344e+07	1.84191e+08	1.80128e+08	1.8949e+08	3.47396	3.44178	3.51488	3.47687	0.0366393	3	0.0211537	0	0.05	1	2	164.362	1.85072e-05	2.91999	Yes	80	0.00304878	Yes	Yes	4.73266
O43390	Heterogeneous nuclear ribonucleoprotein R (hnRNP R)	50	3.42337e+07	2.70452e+07	3.56071e+07	2.11962e+09	1.95213e+09	1.97606e+09	6.03634	5.91758	5.93516	5.96303	0.0640955	3	0.0370055	0	0.05	1	2	161.139	1.92551e-05	2.91999	Yes	81	0.00308689	Yes	Yes	4.71546
Q8N1G4	Leucine-rich repeat-containing protein 47	20	4.69171e+06	5.86371e+06	5.51177e+06	3.60888e+07	3.53044e+07	3.46377e+07	2.7524	2.72069	2.69319	2.72209	0.0296303	3	0.0171071	0	0.05	1	2	159.121	1.97465e-05	2.91999	Yes	82	0.003125	Yes	Yes	4.70451
Q13242	Serine/arginine-rich splicing factor 9 (Pre-mRNA-splicing factor SRp30C) (Splicing factor, arginine/serine-rich 9)	13	1.32577e+06	3.67297e+06	1.08458e+06	7.52258e+07	7.73664e+07	7.15268e+07	5.21326	5.25374	5.14052	5.20251	0.0573726	3	0.0331241	0	0.05	1	2	157.061	2.02678e-05	2.91999	Yes	83	0.00316311	Yes	Yes	4.69319
O15213	WD repeat-containing protein 46 (WD repeat-containing protein BING4)	13	1.75319e+06	1.87847e+06	1.81263e+06	1.56302e+07	1.53155e+07	1.49008e+07	3.10648	3.07714	3.03754	3.07372	0.0345971	3	0.0199746	0	0.05	1	2	153.881	2.11141e-05	2.91999	Yes	84	0.00320122	Yes	Yes	4.67543
P46777	60S ribosomal protein L5 (Large ribosomal subunit protein uL18)	39	1.08479e+08	8.86623e+07	1.05849e+08	2.03382e+09	1.96212e+09	2.10008e+09	4.33181	4.28003	4.37806	4.32997	0.0490423	3	0.0283146	0	0.05	1	2	152.923	2.13793e-05	2.91999	Yes	85	0.00323933	Yes	Yes	4.67001
Q9H8H2	Probable ATP-dependent RNA helicase DDX31	11	1.57146e+06	1.4401e+06	1.40202e+06	7.88087e+06	7.62549e+06	7.87747e+06	2.42137	2.37384	2.42074	2.40532	0.0272609	3	0.0157391	0	0.05	1	2	152.824	2.14071e-05	2.91999	Yes	86	0.00327744	Yes	Yes	4.66944
P22087	rRNA 2'-O-methyltransferase fibrillarin	21	5.11323e+06	6.06915e+06	5.6364e+06	1.20349e+08	1.14467e+08	1.22476e+08	4.42404	4.35175	4.44932	4.40837	0.0506378	3	0.0292357	0	0.05	1	2	150.787	2.19894e-05	2.91999	Yes	87	0.00331555	Yes	Yes	4.65779
Q6P2Q9	Pre-mRNA-processing-splicing factor 8 (220 kDa U5 snRNP-specific protein) (PRP8 homolog) (Splicing factor Prp8) (p220)	123	3.43836e+07	2.45175e+07	2.17056e+07	3.50146e+08	3.61587e+08	3.71833e+08	3.70395	3.75033	3.79065	3.74831	0.0433849	3	0.0250483	0	0.05	1	2	149.643	2.23268e-05	2.91999	Yes	88	0.00335366	Yes	Yes	4.65117
P07910	Heterogeneous nuclear ribonucleoproteins C1/C2 (hnRNP C1/C2)	39	8.72377e+08	1.04421e+09	8.0932e+08	4.29339e+09	4.14531e+09	4.196e+09	2.24034	2.1897	2.20724	2.21243	0.025715	3	0.0148465	0	0.05	1	2	149.02	2.2514e-05	2.91999	Yes	89	0.00339177	Yes	Yes	4.64755
P46778	60S ribosomal protein L21 (Large ribosomal subunit protein eL21)	6	5.79066e+06	7.56143e+06	5.64566e+06	2.77142e+07	2.85381e+07	2.85907e+07	2.12976	2.17202	2.17468	2.15882	0.0252031	3	0.014551	0	0.05	1	2	148.362	2.2714e-05	2.91999	Yes	90	0.00342988	Yes	Yes	4.64371
Q9Y6M1	Insulin-like growth factor 2 mRNA-binding protein 2 (IGF2 mRNA-binding protein 2) (IMP-2) (Hepatocellular carcinoma autoantigen p62) (IGF-II mRNA-binding protein 2) (VICKZ family member 2)	10	756340	301300	401996	6.9023e+06	6.68079e+06	6.4921e+06	3.82643	3.77937	3.73804	3.78128	0.0442271	3	0.0255345	0	0.05	1	2	148.085	2.27991e-05	2.91999	Yes	91	0.00346799	Yes	Yes	4.64208
Q9C0J8	pre-mRNA 3' end processing protein WDR33 (WD repeat-containing protein 33) (WD repeat-containing protein of 146 kDa)	23	2.3251e+06	2.19453e+06	2.71431e+06	2.50363e+07	2.61371e+07	2.63978e+07	3.37613	3.43821	3.45252	3.42229	0.0406106	3	0.0234465	0	0.05	1	2	145.961	2.34674e-05	2.91999	Yes	92	0.0035061	Yes	Yes	4.62954
O14776	Transcription elongation regulator 1 (TATA box-binding protein-associated factor 2S) (Transcription factor CA150)	7	584213	315065	1.52105e+06	1.73565e+07	1.86539e+07	1.82825e+07	4.42717	4.53117	4.50215	4.48683	0.0536657	3	0.0309839	0	0.05	1	2	144.811	2.38415e-05	2.91999	Yes	93	0.00354421	Yes	Yes	4.62267
P62266	40S ribosomal protein S23 (Small ribosomal subunit protein uS12)	2	270749	274599	272674	1.79307e+07	1.65423e+07	1.81342e+07	6.03911	5.92284	6.05539	6.00578	0.0722893	3	0.0417363	0	0.05	1	2	143.898	2.4145e-05	2.91999	Yes	94	0.00358232	Yes	Yes	4.61717
P83731	60S ribosomal protein L24 (60S ribosomal protein L30) (Large ribosomal subunit protein eL24)	15	3.44757e+06	3.03376e+06	3.07199e+06	2.86274e+08	2.5778e+08	2.66501e+08	6.49021	6.33896	6.38696	6.40537	0.0772916	3	0.0446243	0	0.05	1	2	143.54	2.42657e-05	2.91999	Yes	95	0.00362043	Yes	Yes	4.61501
Q92900	Regulator of nonsense transcripts 1	51	1.35644e+07	1.23786e+07	1.67405e+07	2.24366e+08	2.107e+08	2.13666e+08	3.97907	3.8884	3.90857	3.92534	0.0476046	3	0.0274845	0	0.05	1	2	142.82	2.45109e-05	2.91999	Yes	96	0.00365854	Yes	Yes	4.61064
Q13310	Polyadenylate-binding protein 4 (PABP-4) (Poly(A)-binding protein 4) (Activated-platelet protein 1) (APP-1) (Inducible poly(A)-binding protein) (iPABP)	26	1.4538e+07	1.46155e+07	2.1712e+07	2.19867e+08	2.1335e+08	2.27109e+08	3.69684	3.65343	3.74359	3.69795	0.0450922	3	0.026034	0	0.05	1	2	142.043	2.47797e-05	2.91999	Yes	97	0.00369665	Yes	Yes	4.6059
Q15366	Poly(rC)-binding protein 2 (Alpha-CP2) (Heterogeneous nuclear ribonucleoprotein E2) (hnRNP E2)	13	2.97576e+06	2.79006e+06	2.56492e+06	2.56683e+08	2.32332e+08	2.5405e+08	6.53036	6.38656	6.51549	6.47747	0.0790792	3	0.0456564	0	0.05	1	2	141.874	2.48388e-05	2.91999	Yes	98	0.00373476	Yes	Yes	4.60487
Q8TDD1	ATP-dependent RNA helicase DDX54	41	3.529e+07	2.57785e+07	2.65356e+07	1.49073e+08	1.52251e+08	1.55245e+08	2.35191	2.38234	2.41044	2.38156	0.0292751	3	0.016902	0	0.05	1	2	140.904	2.51818e-05	2.91999	Yes	99	0.00377287	Yes	Yes	4.59891
Q8ND56	Protein LSM14 homolog A (Protein FAM61A) (Protein SCD6 homolog) (Putative alpha-synuclein-binding protein) (AlphaSNBP) (RNA-associated protein 55A) (hRAP55) (hRAP55A)	4	487275	365453	367829	1.0827e+07	1.01249e+07	1.08866e+07	4.73398	4.63726	4.74191	4.70438	0.0582649	3	0.0336392	0	0.05	1	2	139.848	2.55637e-05	2.91999	Yes	100	0.00381098	Yes	Yes	4.59238
Q14258	E3 ubiquitin/ISG15 ligase TRIM25	20	1.63853e+06	1.50845e+06	1.40863e+06	4.22166e+07	4.41735e+07	4.58924e+07	4.79706	4.86243	4.91751	4.859	0.0602972	3	0.0348126	0	0.05	1	2	139.576	2.56635e-05	2.91999	Yes	101	0.00384909	Yes	Yes	4.59068
P61353	60S ribosomal protein L27 (Large ribosomal subunit protein eL27)	11	1.68743e+06	2.20439e+06	2.06225e+06	2.6243e+08	2.33836e+08	2.55509e+08	7.04688	6.88044	7.00831	6.97854	0.0871229	3	0.0503004	0	0.05	1	2	138.737	2.59747e-05	2.91999	Yes	102	0.0038872	Yes	Yes	4.58545
Q96PK6	RNA-binding protein 14 (Paraspeckle protein 2) (PSP2) (RNA-binding motif protein 14) (RRM-containing coactivator activator/modulator) (Synaptotagmin-interacting protein) (SYT-interacting protein)	31	2.0248e+07	2.00632e+07	2.06226e+07	4.49223e+08	4.23426e+08	4.5538e+08	4.46708	4.38176	4.48672	4.44519	0.0558008	3	0.0322166	0	0.05	1	2	137.978	2.62612e-05	2.91999	Yes	103	0.0039253	Yes	Yes	4.58068
P17844	Probable ATP-dependent RNA helicase DDX5	53	1.83953e+07	1.9078e+07	1.62879e+07	7.93206e+08	7.22368e+08	7.48973e+08	5.46802	5.33306	5.38524	5.39544	0.0680567	3	0.0392926	0	0.05	1	2	137.314	2.65157e-05	2.91999	Yes	104	0.00396341	Yes	Yes	4.5765
Q13151	Heterogeneous nuclear ribonucleoprotein A0 (hnRNP A0)	13	2.98444e+06	2.58973e+06	2.44016e+06	1.87505e+08	1.69202e+08	1.82646e+08	6.13316	5.98498	6.09529	6.07115	0.0769833	3	0.0444463	0	0.05	1	2	136.595	2.67957e-05	2.91999	Yes	105	0.00400152	Yes	Yes	4.57194
Q01085	Nucleolysin TIAR (TIA-1-related protein)	27	2.00351e+07	1.59895e+07	1.2531e+07	4.20753e+08	3.87347e+08	4.02365e+08	4.70023	4.58088	4.63576	4.63896	0.0597372	3	0.0344893	0	0.05	1	2	134.504	2.76351e-05	2.91999	Yes	106	0.00403963	Yes	Yes	4.55854
O15427	Monocarboxylate transporter 4 (MCT 4) (Solute carrier family 16 member 3)	2	312062	541649	681987	1.55584e+06	1.60163e+06	1.57475e+06	1.60376	1.64561	1.62119	1.62352	0.0210231	3	0.0121377	0	0.05	1	2	133.759	2.7944e-05	2.91999	Yes	107	0.00407774	Yes	Yes	4.55371
Q5T653	39S ribosomal protein L2, mitochondrial (L2mt) (MRP-L2) (Mitochondrial large ribosomal subunit protein uL2m)	8	136761	1.34068e+06	788185	2.28039e+07	2.12175e+07	2.29707e+07	4.91626	4.81224	4.92678	4.88509	0.0633142	3	0.0365544	0	0.05	1	2	133.639	2.79942e-05	2.91999	Yes	108	0.00411585	Yes	Yes	4.55293
Q15365	Poly(rC)-binding protein 1 (Alpha-CP1) (Heterogeneous nuclear ribonucleoprotein E1) (hnRNP E1) (Nucleic acid-binding protein SUB2.3)	24	1.05845e+07	9.52646e+06	5.91434e+06	7.1698e+08	6.40474e+08	6.71777e+08	6.36891	6.20611	6.27496	6.28333	0.0817184	3	0.0471802	0	0.05	1	2	133.177	2.81886e-05	2.91999	Yes	109	0.00415396	Yes	Yes	4.54993
Q14157	Ubiquitin-associated protein 2-like (Protein NICE-4)	28	3.32958e+06	4.40439e+06	4.16941e+06	1.30802e+08	1.19565e+08	1.25324e+08	5.04291	4.91331	4.98118	4.97913	0.0648207	3	0.0374243	0	0.05	1	2	133.046	2.82444e-05	2.91999	Yes	110	0.00419207	Yes	Yes	4.54907
Q9UG63	ATP-binding cassette sub-family F member 2 (Iron-inhibited ABC transporter 2)	17	1.07337e+06	577103	754828	2.32542e+07	2.45668e+07	2.54052e+07	4.85817	4.93738	4.9858	4.92712	0.0644324	3	0.0372	0	0.05	1	2	132.449	2.84993e-05	2.91999	Yes	111	0.00423018	Yes	Yes	4.54517
P14866	Heterogeneous nuclear ribonucleoprotein L (hnRNP L)	48	2.33432e+07	1.98219e+07	2.56591e+07	1.50731e+09	1.35368e+09	1.40715e+09	6.03788	5.88279	5.93868	5.95312	0.078546	3	0.0453486	0	0.05	1	2	131.275	2.90115e-05	2.91999	Yes	112	0.00426829	Yes	Yes	4.53743
Q9P258	Protein RCC2 (RCC1-like protein TD-60) (Telophase disk protein of 60 kDa)	9	1.17421e+06	801952	423427	9.70183e+06	9.31432e+06	9.9402e+06	3.60043	3.54163	3.63545	3.5925	0.047412	3	0.0273733	0	0.05	1	2	131.241	2.90264e-05	2.91999	Yes	113	0.0043064	Yes	Yes	4.53721
P35268	60S ribosomal protein L22 (EBER-associated protein) (EAP) (Epstein-Barr virus small RNA-associated protein) (Heparin-binding protein HBp15) (Large ribosomal subunit protein eL22)	8	3.09126e+06	2.52066e+06	2.87564e+06	4.81348e+08	4.29049e+08	4.84652e+08	7.41055	7.24461	7.42042	7.35853	0.0987767	3	0.0570288	0	0.05	1	2	129.032	3.00287e-05	2.91999	Yes	114	0.00434451	Yes	Yes	4.52246
Q6DKI1	60S ribosomal protein L7-like 1 (Large ribosomal subunit protein uL30-like 1)	10	1.25507e+06	1.46427e+06	2.0378e+06	2.5515e+07	2.67173e+07	2.47918e+07	4.00814	4.07457	3.96666	4.01646	0.054434	3	0.0314275	0	0.05	1	2	127.801	3.061e-05	2.91999	Yes	115	0.00438262	Yes	Yes	4.51414
Q01844	RNA-binding protein EWS (EWS oncogene) (Ewing sarcoma breakpoint region 1 protein)	9	6.17765e+06	5.43175e+06	1.90858e+06	7.15716e+07	7.0283e+07	6.66323e+07	3.98947	3.96326	3.8863	3.94634	0.0536216	3	0.0309585	0	0.05	1	2	127.472	3.0768e-05	2.91999	Yes	116	0.00442073	Yes	Yes	4.5119
P60842	Eukaryotic initiation factor 4A-I (eIF-4A-I) (eIF4A-I)	22	2.68061e+06	4.82696e+06	3.63203e+06	7.71838e+07	7.74978e+07	8.31105e+07	4.37756	4.38342	4.4843	4.41509	0.0600025	3	0.0346424	0	0.05	1	2	127.448	3.07799e-05	2.91999	Yes	117	0.00445884	Yes	Yes	4.51173
Q96I24	Far upstream element-binding protein 3 (FUSE-binding protein 3)	47	1.84593e+07	1.27923e+07	1.37224e+07	1.25425e+09	1.15959e+09	1.11655e+09	6.38655	6.27334	6.21877	6.29289	0.0855824	3	0.049411	0	0.05	1	2	127.358	3.08232e-05	2.91999	Yes	118	0.00449695	Yes	Yes	4.51112
Q9BZE4	GTP-binding protein 4 (Chronic renal failure gene protein) (GTP-binding protein NGB) (Nucleolar GTP-binding protein 1)	30	4.36319e+06	4.75032e+06	6.43376e+06	9.86187e+07	9.11304e+07	9.55216e+07	4.25016	4.13623	4.20413	4.19684	0.057313	3	0.0330897	0	0.05	1	2	126.832	3.10791e-05	2.91999	Yes	119	0.00453506	Yes	Yes	4.50753
Q12874	Splicing factor 3A subunit 3 (SF3a60) (Spliceosome-associated protein 61) (SAP 61)	12	1.37143e+06	1.84014e+06	1.59751e+06	1.96361e+07	1.88934e+07	2.02295e+07	3.61464	3.55901	3.65759	3.61041	0.0494258	3	0.028536	0	0.05	1	2	126.521	3.12321e-05	2.91999	Yes	120	0.00457317	Yes	Yes	4.5054
Q9BUJ2	Heterogeneous nuclear ribonucleoprotein U-like protein 1 (Adenovirus early region 1B-associated protein 5) (E1B-55 kDa-associated protein 5) (E1B-AP5)	27	2.58131e+06	2.75068e+06	3.87492e+06	9.45043e+07	8.61769e+07	9.11776e+07	4.94455	4.81148	4.89285	4.88296	0.0670882	3	0.0387334	0	0.05	1	2	126.066	3.14582e-05	2.91999	Yes	121	0.00461128	Yes	Yes	4.50227
Q9BWF3	RNA-binding protein 4 (Lark homolog) (hLark) (RNA-binding motif protein 4) (RNA-binding motif protein 4a)	27	1.06692e+07	1.11357e+07	1.16781e+07	3.51257e+08	3.19763e+08	3.36823e+08	4.97599	4.84047	4.91545	4.91064	0.0678884	3	0.0391954	0	0.05	1	2	125.286	3.1851e-05	2.91999	Yes	122	0.00464939	Yes	Yes	4.49688
P27816	Microtubule-associated protein 4 (MAP-4)	45	8.93496e+06	6.78209e+06	6.15424e+06	1.51214e+08	1.64586e+08	1.59765e+08	4.37444	4.49669	4.45381	4.44165	0.0620269	3	0.0358113	0	0.05	1	2	124.029	3.24996e-05	2.91999	Yes	123	0.0046875	Yes	Yes	4.48812
Q9H7B2	Ribosome production factor 2 homolog (Brix domain-containing protein 1) (Ribosome biogenesis protein RPF2 homolog)	11	2.90282e+06	2.20258e+06	1.80439e+06	3.53163e+07	3.33691e+07	3.58937e+07	3.93858	3.85676	3.96198	3.91911	0.0552463	3	0.0318965	0	0.05	1	2	122.87	3.31159e-05	2.91999	Yes	124	0.00472561	Yes	Yes	4.47996
Q8IX01	SURP and G-patch domain-containing protein 2 (Arginine/serine-rich-splicing factor 14) (Splicing factor, arginine/serine-rich 14)	24	2.4683e+07	1.47718e+07	2.50389e+07	6.65363e+07	6.46907e+07	6.64482e+07	1.62995	1.58936	1.62804	1.61578	0.0228995	3	0.013221	0	0.05	1	2	122.213	3.34727e-05	2.91999	Yes	125	0.00476372	Yes	Yes	4.47531
Q04637	Eukaryotic translation initiation factor 4 gamma 1 (eIF-4-gamma 1) (eIF-4G 1) (eIF-4G1) (p220)	30	5.45047e+06	3.61411e+06	6.07429e+06	5.74855e+07	6.16542e+07	5.96377e+07	3.5099	3.61091	3.56293	3.56125	0.0505215	3	0.0291686	0	0.05	1	2	122.092	3.35393e-05	2.91999	Yes	126	0.00480183	Yes	Yes	4.47445
Q02543	60S ribosomal protein L18a (Large ribosomal subunit protein eL20)	22	1.18961e+07	8.26625e+06	1.24648e+07	6.33125e+08	5.69203e+08	5.79722e+08	5.86331	5.70976	5.73618	5.76975	0.0820943	3	0.0473971	0	0.05	1	2	121.732	3.37378e-05	2.91999	Yes	127	0.00483994	Yes	Yes	4.47188
Q02878	60S ribosomal protein L6 (Large ribosomal subunit protein eL6) (Neoplasm-related protein C140) (Tax-responsive enhancer element-binding protein 107) (TaxREB107)	22	4.58927e+07	5.16061e+07	5.76087e+07	2.67953e+08	2.80596e+08	2.71393e+08	2.37367	2.44019	2.39208	2.40198	0.0343455	3	0.0198294	0	0.05	1	2	121.132	3.40726e-05	2.91999	Yes	128	0.00487805	Yes	Yes	4.46759
O76094	Signal recognition particle subunit SRP72 (SRP72) (Signal recognition particle 72 kDa protein)	17	1.77528e+06	2.3051e+06	1.38425e+06	2.24022e+07	2.26882e+07	2.12074e+07	3.6204	3.63871	3.54133	3.60015	0.0517525	3	0.0298793	0	0.05	1	2	120.49	3.4437e-05	2.91999	Yes	129	0.00491616	Yes	Yes	4.46297
Q9Y4C8	Probable RNA-binding protein 19 (RNA-binding motif protein 19)	50	9.25025e+06	9.741e+06	4.58915e+07	1.86583e+08	1.7572e+08	1.79277e+08	3.10887	3.02234	3.05125	3.06082	0.0440543	3	0.0254347	0	0.05	1	2	120.34	3.45227e-05	2.91999	Yes	130	0.00495427	Yes	Yes	4.4619
P62861	FAU ubiquitin-like and ribosomal protein S30 [Cleaved into: Ubiquitin-like protein FUBI; 40S ribosomal protein S30 (Small ribosomal subunit protein eS30)]	3	145783	156207	135359	1.81624e+07	1.72411e+07	1.97917e+07	6.96099	6.88588	7.08493	6.97727	0.100516	3	0.0580327	0	0.05	1	2	120.23	3.4586e-05	2.91999	Yes	131	0.00499238	Yes	Yes	4.4611
Q07020	60S ribosomal protein L18 (Large ribosomal subunit protein eL18)	6	1.3156e+06	1.87077e+06	1.3269e+06	3.27569e+07	3.56573e+07	3.32698e+07	4.44451	4.56691	4.46693	4.49278	0.0651673	3	0.0376243	0	0.05	1	2	119.412	3.50615e-05	2.91999	Yes	132	0.00503049	Yes	Yes	4.45517
Q8WWY3	U4/U6 small nuclear ribonucleoprotein Prp31 (Pre-mRNA-processing factor 31) (Serologically defined breast cancer antigen NY-BR-99) (U4/U6 snRNP 61 kDa protein) (Protein 61K) (hPrp31)	7	479259	227694	525682	6.55157e+06	6.61509e+06	7.05941e+06	3.99506	4.00898	4.10276	4.0356	0.0585815	3	0.033822	0	0.05	1	2	119.319	3.51162e-05	2.91999	Yes	133	0.0050686	Yes	Yes	4.45449
Q96KR1	Zinc finger RNA-binding protein (hZFR) (M-phase phosphoprotein homolog)	21	3.15729e+06	6.43737e+06	4.91508e+06	3.91349e+07	3.79475e+07	4.03258e+07	3.0164	2.97195	3.05964	3.016	0.0438494	3	0.0253164	0	0.05	1	2	119.132	3.52264e-05	2.91999	Yes	134	0.00510671	Yes	Yes	4.45313
Q9BQG0	Myb-binding protein 1A	68	3.09582e+07	2.183e+07	2.34013e+07	1.94142e+08	1.83701e+08	1.85853e+08	2.93441	2.85466	2.87146	2.88684	0.0420407	3	0.0242722	0	0.05	1	2	118.936	3.53425e-05	2.91999	Yes	135	0.00514482	Yes	Yes	4.4517
Q6NZY4	Zinc finger CCHC domain-containing protein 8 (TRAMP-like complex RNA-binding factor ZCCHC8)	9	363042	324742	403711	4.328e+06	4.322e+06	4.065e+06	3.57236	3.57036	3.48191	3.54154	0.0516507	3	0.0298205	0	0.05	1	2	118.762	3.54462e-05	2.91999	Yes	136	0.00518293	Yes	Yes	4.45043
Q08J23	RNA cytosine C(5)-methyltransferase NSUN2	42	6.88898e+06	6.18313e+06	6.83016e+06	1.04223e+08	9.66613e+07	1.0261e+08	3.97364	3.86497	3.95113	3.92991	0.057358	3	0.0331156	0	0.05	1	2	118.672	3.54997e-05	2.91999	Yes	137	0.00522104	Yes	Yes	4.44978
P11940	Polyadenylate-binding protein 1 (PABP-1) (Poly(A)-binding protein 1)	50	7.55244e+07	7.4499e+07	8.40551e+07	8.34433e+08	7.83249e+08	8.26994e+08	3.41877	3.32744	3.40585	3.38402	0.0494209	3	0.0285332	0	0.05	1	2	118.599	3.55434e-05	2.91999	Yes	138	0.00525915	Yes	Yes	4.44924
Q9NTZ6	RNA-binding protein 12 (RNA-binding motif protein 12) (SH3/WW domain anchor protein in the nucleus) (SWAN)	7	228107	633679	496210	6.99527e+06	6.49659e+06	6.58435e+06	3.94986	3.84317	3.86252	3.88518	0.0568433	3	0.0328185	0	0.05	1	2	118.384	3.56728e-05	2.91999	Yes	139	0.00529726	Yes	Yes	4.44766
Q9BRJ2	39S ribosomal protein L45, mitochondrial (L45mt) (MRP-L45) (Mitochondrial large ribosomal subunit protein mL45)	7	294809	294809	294809	7.2192e+06	6.68902e+06	7.28657e+06	4.61399	4.50394	4.62739	4.58177	0.0677352	3	0.039107	0	0.05	1	2	117.16	3.6422e-05	2.91999	Yes	140	0.00533537	Yes	Yes	4.43864
O75691	Small subunit processome component 20 homolog (Down-regulated in metastasis protein) (Novel nucleolar protein 73) (NNP73) (Protein Key-1A6)	57	1.69935e+07	1.35904e+07	1.65746e+07	7.15736e+07	7.43208e+07	7.45849e+07	2.18687	2.24121	2.24633	2.2248	0.0329494	3	0.0190233	0	0.05	1	2	116.951	3.65522e-05	2.91999	Yes	141	0.00537348	Yes	Yes	4.43709
O95218	Zinc finger Ran-binding domain-containing protein 2 (Zinc finger protein 265) (Zinc finger, splicing)	5	191768	191768	191768	7.67141e+06	8.53104e+06	7.85945e+06	5.32206	5.47529	5.35699	5.38478	0.0803047	3	0.046364	0	0.05	1	2	116.141	3.70636e-05	2.91999	Yes	142	0.00541159	Yes	Yes	4.43105
Q8NEJ9	Neuroguidin (Centromere accumulated nuclear protein 1) (CANu1) (EIF4E-binding protein)	4	147337	288132	113555	4.34267e+06	4.63829e+06	4.23008e+06	4.5686	4.66361	4.53071	4.58764	0.0684685	3	0.0395303	0	0.05	1	2	116.054	3.71196e-05	2.91999	Yes	143	0.0054497	Yes	Yes	4.4304
Q9NVU7	Protein SDA1 homolog (Nucleolar protein 130) (SDA1 domain-containing protein 1) (hSDA)	15	413345	679167	867972	1.3785e+07	1.41556e+07	1.5082e+07	4.39878	4.43706	4.52851	4.45478	0.0666563	3	0.0384841	0	0.05	1	2	115.757	3.73104e-05	2.91999	Yes	144	0.0054878	Yes	Yes	4.42817
P62424	60S ribosomal protein L7a (Large ribosomal subunit protein eL8) (PLA-X polypeptide) (Surfeit locus protein 3)	13	2.59586e+06	3.36038e+06	2.44636e+06	6.83529e+07	6.29536e+07	6.83773e+07	4.60906	4.49034	4.60957	4.56966	0.068689	3	0.0396576	0	0.05	1	2	115.228	3.76536e-05	2.91999	Yes	145	0.00552591	Yes	Yes	4.42419
Q96EP5	DAZ-associated protein 1 (Deleted in azoospermia-associated protein 1)	18	4.83519e+06	4.35314e+06	5.36072e+06	2.0133e+08	1.8614e+08	1.80927e+08	5.37553	5.26235	5.22137	5.28642	0.0798475	3	0.0461	0	0.05	1	2	114.673	3.80188e-05	2.91999	Yes	146	0.00556402	Yes	Yes	4.42
Q9UPN3	Microtubule-actin cross-linking factor 1, isoforms 1/2/3/5 (620 kDa actin-binding protein) (ABP620) (Actin cross-linking family protein 7) (Macrophin-1) (Trabeculin-alpha)	11	962856	853533	1.26595e+06	1.2137e+08	1.13502e+08	1.3116e+08	6.8842	6.78751	6.99612	6.88928	0.104396	3	0.0602732	0	0.05	1	2	114.301	3.82668e-05	2.91999	Yes	147	0.00560213	Yes	Yes	4.41718
P62847	40S ribosomal protein S24 (Small ribosomal subunit protein eS24)	12	3.82957e+06	3.81473e+06	4.16468e+06	2.27843e+08	2.33506e+08	2.56414e+08	5.85505	5.89047	6.02548	5.92367	0.0899365	3	0.0519249	0	0.05	1	2	114.081	3.8414e-05	2.91999	Yes	148	0.00564024	Yes	Yes	4.41551
Q9NZM5	Ribosome biogenesis protein NOP53 (Glioma tumor suppressor candidate region gene 2 protein) (Protein interacting with carboxyl terminus 1) (PICT-1) (p60)	4	388541	135927	113945	4.6452e+06	5.03377e+06	5.05533e+06	4.44814	4.56404	4.57021	4.52746	0.0687621	3	0.0396998	0	0.05	1	2	114.042	3.84403e-05	2.91999	Yes	149	0.00567835	Yes	Yes	4.41521
Q9NYY8	FAST kinase domain-containing protein 2, mitochondrial	20	2.89766e+06	2.84772e+06	3.05793e+06	2.2208e+07	2.08764e+07	2.16266e+07	2.91992	2.83072	2.88165	2.87743	0.0447522	3	0.0258377	0	0.05	1	2	111.366	4.03103e-05	2.91999	Yes	150	0.00571646	Yes	Yes	4.39458
P31943	Heterogeneous nuclear ribonucleoprotein H (hnRNP H) [Cleaved into: Heterogeneous nuclear ribonucleoprotein H, N-terminally processed]	38	2.47804e+07	2.13194e+07	2.30563e+07	2.28582e+09	1.98406e+09	2.1217e+09	6.63167	6.42742	6.52419	6.52776	0.102174	3	0.0589902	0	0.05	1	2	110.658	4.08271e-05	2.91999	Yes	151	0.00575457	Yes	Yes	4.38905
Q01082	Spectrin beta chain, non-erythrocytic 1 (Beta-II spectrin) (Fodrin beta chain) (Spectrin, non-erythroid beta chain 1)	4	122699	426383	447334	6.33109e+06	6.94627e+06	6.72386e+06	4.2526	4.38638	4.33943	4.32614	0.0678759	3	0.0391882	0	0.05	1	2	110.394	4.10229e-05	2.91999	Yes	152	0.00579268	Yes	Yes	4.38697
Q9BVJ6	U3 small nucleolar RNA-associated protein 14 homolog A (Antigen NY-CO-16) (Serologically defined colon cancer antigen 16)	29	1.52776e+07	2.5422e+06	1.57883e+07	6.43606e+07	6.27548e+07	6.09634e+07	2.52233	2.48588	2.4441	2.4841	0.0391475	3	0.0226018	0	0.05	1	2	109.907	4.1387e-05	2.91999	Yes	153	0.00583079	Yes	Yes	4.38314
P46776	60S ribosomal protein L27a (Large ribosomal subunit protein uL15)	5	50448	74836.6	1.85655e+06	4.17116e+07	3.68397e+07	4.04223e+07	5.98051	5.80132	5.93521	5.90568	0.0931712	3	0.0537924	0	0.05	1	2	109.786	4.14781e-05	2.91999	Yes	154	0.0058689	Yes	Yes	4.38218
Q12905	Interleukin enhancer-binding factor 2 (Nuclear factor of activated T-cells 45 kDa)	21	2.73999e+06	2.55542e+06	2.52631e+06	1.60128e+08	1.41604e+08	1.45976e+08	5.94056	5.76319	5.80706	5.83694	0.0923777	3	0.0533343	0	0.05	1	2	109.441	4.17406e-05	2.91999	Yes	155	0.00590701	Yes	Yes	4.37944
P52272	Heterogeneous nuclear ribonucleoprotein M (hnRNP M)	93	6.79427e+07	6.42586e+07	7.25181e+07	4.37408e+09	3.88636e+09	4.32879e+09	6.00222	5.83166	5.98721	5.94036	0.0944374	3	0.0545235	0	0.05	1	2	108.951	4.21168e-05	2.91999	Yes	156	0.00594512	Yes	Yes	4.37554
P42677	40S ribosomal protein S27 (Metallopan-stimulin 1) (MPS-1) (Small ribosomal subunit protein eS27)	3	102812	670129	322381	1.57953e+07	1.49026e+07	1.40357e+07	5.43503	5.3511	5.26463	5.35025	0.0852038	3	0.0491924	0	0.05	1	2	108.762	4.22632e-05	2.91999	Yes	157	0.00598323	Yes	Yes	4.37404
P31942	Heterogeneous nuclear ribonucleoprotein H3 (hnRNP H3) (Heterogeneous nuclear ribonucleoprotein 2H9) (hnRNP 2H9)	28	1.77211e+07	2.07876e+07	1.96716e+07	4.53819e+08	4.25291e+08	4.69286e+08	4.54847	4.45481	4.59683	4.53337	0.0722041	3	0.0416871	0	0.05	1	2	108.748	4.22742e-05	2.91999	Yes	158	0.00602134	Yes	Yes	4.37392
P13010	X-ray repair cross-complementing protein 5	34	3.68331e+06	9.44258e+06	1.21474e+07	8.88557e+07	8.31047e+07	8.36579e+07	3.39882	3.30228	3.31185	3.33765	0.0531869	3	0.0307075	0	0.05	1	2	108.692	4.23176e-05	2.91999	Yes	159	0.00605945	Yes	Yes	4.37348
O75616	GTPase Era, mitochondrial (H-ERA) (hERA) (Conserved ERA-like GTPase) (CEGA) (ERA-W) (ERA-like protein 1)	8	1.2413e+06	225761	911607	8.89439e+06	8.83709e+06	9.48076e+06	3.48771	3.47838	3.57981	3.5153	0.0560646	3	0.0323689	0	0.05	1	2	108.601	4.23883e-05	2.91999	Yes	160	0.00609756	Yes	Yes	4.37275
Q92615	La-related protein 4B (La ribonucleoprotein domain family member 4B) (La ribonucleoprotein domain family member 5) (La-related protein 5)	9	602578	239924	369235	9.73723e+06	1.07862e+07	1.03853e+07	4.5914	4.73901	4.68436	4.67159	0.0746292	3	0.0430872	0	0.05	1	2	108.422	4.25287e-05	2.91999	Yes	161	0.00613567	Yes	Yes	4.37132
Q7Z2W4	Zinc finger CCCH-type antiviral protein 1 (ADP-ribosyltransferase diphtheria toxin-like 13) (ARTD13) (Inactive Poly [ADP-ribose] polymerase 13) (PARP13) (Zinc finger CCCH domain-containing protein 2) (Zinc finger antiviral protein) (ZAP)	42	7.34316e+06	7.3141e+06	8.66286e+06	1.90575e+08	1.83672e+08	2.03453e+08	4.61568	4.56245	4.71001	4.62938	0.0747297	3	0.0431452	0	0.05	1	2	107.298	4.34244e-05	2.91999	Yes	162	0.00617378	Yes	Yes	4.36227
Q14684	Ribosomal RNA processing protein 1 homolog B (RRP1-like protein B)	23	2.71758e+06	2.92784e+06	2.39156e+06	6.90675e+07	7.66617e+07	7.09177e+07	4.68825	4.83874	4.72638	4.75112	0.07824	3	0.0451719	0	0.05	1	2	105.179	4.51912e-05	2.91999	Yes	163	0.00621189	Yes	Yes	4.34495
P22626	Heterogeneous nuclear ribonucleoproteins A2/B1 (hnRNP A2/B1)	43	1.33034e+08	9.34064e+07	1.2027e+08	3.49034e+09	3.13304e+09	3.23838e+09	4.91653	4.76072	4.80843	4.82856	0.0798285	3	0.046089	0	0.05	1	2	104.766	4.55481e-05	2.91999	Yes	164	0.00625	Yes	Yes	4.34153
Q07666	KH domain-containing, RNA-binding, signal transduction-associated protein 1 (GAP-associated tyrosine phosphoprotein p62) (Src-associated in mitosis 68 kDa protein) (Sam68) (p21 Ras GTPase-activating protein-associated p62) (p68)	11	842098	1.18586e+06	2.14963e+06	1.2527e+08	1.10503e+08	1.25844e+08	6.49119	6.31024	6.49779	6.43307	0.106428	3	0.0614463	0	0.05	1	2	104.694	4.56106e-05	2.91999	Yes	165	0.00628811	Yes	Yes	4.34093
O43707	Alpha-actinin-4 (Non-muscle alpha-actinin 4)	4	1.85766e+06	2.51243e+06	2.15612e+06	6.576e+06	6.64453e+06	6.41285e+06	1.59593	1.61088	1.55968	1.58883	0.0263285	3	0.0152008	0	0.05	1	2	104.523	4.57601e-05	2.91999	Yes	166	0.00632622	Yes	Yes	4.33951
Q9NTK5	Obg-like ATPase 1 (DNA damage-regulated overexpressed in cancer 45) (DOC45) (GTP-binding protein 9)	2	127523	137099	132311	2.26202e+06	2.13228e+06	2.341e+06	4.09561	4.0104	4.14512	4.08371	0.0681452	3	0.0393437	0	0.05	1	2	103.796	4.64033e-05	2.91999	Yes	167	0.00636433	Yes	Yes	4.33345
P62314	Small nuclear ribonucleoprotein Sm D1 (Sm-D1) (Sm-D autoantigen) (snRNP core protein D1)	4	202201	164463	126725	1.20149e+07	1.2645e+07	1.38697e+07	6.19092	6.26466	6.39804	6.28454	0.10498	3	0.0606104	0	0.05	1	2	103.687	4.65005e-05	2.91999	Yes	168	0.00640244	Yes	Yes	4.33254
P51116	Fragile X mental retardation syndrome-related protein 2	14	653307	786845	1.46714e+06	2.24637e+07	2.07242e+07	2.03984e+07	4.53481	4.41853	4.39567	4.44967	0.0746163	3	0.0430798	0	0.05	1	2	103.289	4.68597e-05	2.91999	Yes	169	0.00644055	Yes	Yes	4.3292
Q86TB9	Protein PAT1 homolog 1 (PAT1-like protein 1) (Protein PAT1 homolog b) (Pat1b) (hPat1b)	4	116107	116107	116107	2.57535e+06	2.8336e+06	2.5957e+06	4.47124	4.6091	4.48259	4.52098	0.0765304	3	0.0441848	0	0.05	1	2	102.32	4.77518e-05	2.91999	Yes	170	0.00647866	Yes	Yes	4.32101
P62701	40S ribosomal protein S4, X isoform (SCR10) (Single copy abundant mRNA protein) (Small ribosomal subunit protein eS4)	19	7.0597e+06	6.51716e+06	6.71421e+06	5.78397e+07	5.44898e+07	5.81419e+07	3.09618	3.0101	3.1037	3.06999	0.0520007	3	0.0300226	0	0.05	1	2	102.256	4.78112e-05	2.91999	Yes	171	0.00651677	Yes	Yes	4.32047
P26038	Moesin (Membrane-organizing extension spike protein)	24	1.02921e+07	1.40084e+07	1.66951e+07	4.67039e+07	4.75811e+07	4.87322e+07	1.77303	1.79988	1.83437	1.80243	0.0307456	3	0.017751	0	0.05	1	2	101.539	4.84883e-05	2.91999	Yes	172	0.00655488	Yes	Yes	4.31436
Q15397	Pumilio homolog 3 (HBV X-transactivated gene 5 protein) (HBV XAg-transactivated protein 5) (Minor histocompatibility antigen HA-8) (HLA-HA8)	27	3.74029e+06	1.70764e+06	3.65669e+06	3.22426e+07	3.45892e+07	3.22238e+07	3.40926	3.51061	3.40842	3.44276	0.0587621	3	0.0339263	0	0.05	1	2	101.478	4.85474e-05	2.91999	Yes	173	0.00659299	Yes	Yes	4.31383
Q15717	ELAV-like protein 1 (Hu-antigen R) (HuR)	32	9.70074e+06	1.49392e+07	1.12188e+07	1.9362e+09	1.64484e+09	1.87016e+09	7.33973	7.10444	7.28966	7.24461	0.123942	3	0.0715578	0	0.05	1	2	101.241	4.87742e-05	2.91999	Yes	174	0.0066311	Yes	Yes	4.31181
P55072	Transitional endoplasmic reticulum ATPase (TER ATPase)	4	624642	1.47646e+06	1.13851e+06	8.49235e+07	7.41604e+07	8.37161e+07	6.29723	6.10172	6.27657	6.22517	0.107414	3	0.0620158	0	0.05	1	2	100.38	4.96143e-05	2.91999	Yes	175	0.00666921	Yes	Yes	4.30439
P62753	40S ribosomal protein S6 (Phosphoprotein NP33) (Small ribosomal subunit protein eS6)	15	9.69876e+06	9.29025e+06	7.40333e+06	1.63952e+08	1.5583e+08	1.48466e+08	4.22005	4.14674	4.0769	4.1479	0.0715798	3	0.0413266	0	0.05	1	2	100.369	4.9626e-05	2.91999	Yes	176	0.00670732	Yes	Yes	4.30429
P07355	Annexin A2 (Annexin II) (Annexin-2) (Calpactin I heavy chain) (Calpactin-1 heavy chain) (Chromobindin-8) (Lipocortin II) (Placental anticoagulant protein IV) (PAP-IV) (Protein I) (p36)	12	1.67581e+06	2.20561e+06	3.95743e+06	1.32605e+07	1.36299e+07	1.28806e+07	2.34339	2.38302	2.30145	2.34262	0.0407908	3	0.0235506	0	0.05	1	2	99.4719	5.05247e-05	2.91999	Yes	177	0.00674543	Yes	Yes	4.2965
O15371	Eukaryotic translation initiation factor 3 subunit D (eIF3d) (Eukaryotic translation initiation factor 3 subunit 7) (eIF-3-zeta) (eIF3 p66)	23	2.98346e+06	2.6927e+06	2.18994e+06	8.20152e+07	7.47924e+07	8.36347e+07	4.96713	4.83413	4.99535	4.9322	0.0860944	3	0.0497066	0	0.05	1	2	99.2263	5.0775e-05	2.91999	Yes	178	0.00678354	Yes	Yes	4.29435
Q9ULX3	RNA-binding protein NOB1	12	1.84417e+06	1.28945e+06	785459	1.62272e+07	1.61493e+07	1.74864e+07	3.63479	3.62785	3.74261	3.66842	0.0643471	3	0.0371508	0	0.05	1	2	98.744	5.12722e-05	2.91999	Yes	179	0.00682165	Yes	Yes	4.29012
Q13283	Ras GTPase-activating protein-binding protein 1 (G3BP-1)	24	1.5905e+07	1.53418e+07	1.71719e+07	2.56633e+08	2.36874e+08	2.58266e+08	3.99103	3.87544	4.00018	3.95555	0.0695274	3	0.0401417	0	0.05	1	2	98.5398	5.14849e-05	2.91999	Yes	180	0.00685976	Yes	Yes	4.28832
Q9UH17	DNA dC->dU-editing enzyme APOBEC-3B (A3B)	5	254242	118153	613002	4.92399e+06	4.48325e+06	4.6897e+06	3.90601	3.77073	3.83568	3.83747	0.0676594	3	0.0390632	0	0.05	1	2	98.2376	5.18021e-05	2.91999	Yes	181	0.00689787	Yes	Yes	4.28565
Q2NL82	Pre-rRNA-processing protein TSR1 homolog	11	699905	689727	1.63252e+06	9.7566e+06	1.05719e+07	1.00317e+07	3.27576	3.39154	3.31589	3.32773	0.058791	3	0.033943	0	0.05	1	2	98.0388	5.20123e-05	2.91999	Yes	182	0.00693598	Yes	Yes	4.28389
Q00341	Vigilin (High density lipoprotein-binding protein) (HDL-binding protein)	52	3.00525e+07	2.73823e+07	3.00506e+07	2.07298e+08	1.99573e+08	1.93628e+08	2.82955	2.77477	2.73113	2.77848	0.049314	3	0.0284714	0	0.05	1	2	97.5885	5.24934e-05	2.91999	Yes	183	0.00697409	Yes	Yes	4.2799
Q9H0D6	5'-3' exoribonuclease 2	18	2.42894e+06	2.74307e+06	4.03104e+06	2.24341e+07	2.10335e+07	2.12218e+07	2.87047	2.77747	2.79033	2.81275	0.0503957	3	0.029096	0	0.05	1	2	96.6716	5.34936e-05	2.91999	Yes	184	0.0070122	Yes	Yes	4.2717
P67809	Y-box-binding protein 1 (YB-1) (CCAAT-binding transcription factor I subunit A) (CBF-A) (DNA-binding protein B) (DBPB) (Enhancer factor I subunit A) (EFI-A) (Nuclease-sensitive element-binding protein 1) (Y-box transcription factor)	16	2.66764e+07	4.23095e+07	2.50379e+07	4.64892e+08	5.02829e+08	5.09246e+08	3.89076	4.00393	4.02223	3.97231	0.0712115	3	0.041114	0	0.05	1	2	96.617	5.35542e-05	2.91999	Yes	185	0.0070503	Yes	Yes	4.27121
Q12926	ELAV-like protein 2 (ELAV-like neuronal protein 1) (Hu-antigen B) (HuB) (Nervous system-specific RNA-binding protein Hel-N1)	14	2.36147e+06	2.79693e+06	4.30953e+06	4.09306e+07	3.87277e+07	4.24177e+07	3.69702	3.61721	3.74851	3.68758	0.0661582	3	0.0381965	0	0.05	1	2	96.5425	5.36369e-05	2.91999	Yes	186	0.00708841	Yes	Yes	4.27054
Q15056	Eukaryotic translation initiation factor 4H (eIF-4H) (Williams-Beuren syndrome chromosomal region 1 protein)	11	1.54132e+06	722163	692021	9.75763e+07	1.14293e+08	1.00704e+08	6.63002	6.85816	6.67554	6.72124	0.12074	3	0.0697093	0	0.05	1	2	96.4181	5.37753e-05	2.91999	Yes	187	0.00712652	Yes	Yes	4.26942
Q7L2J0	7SK snRNA methylphosphate capping enzyme (MePCE)	12	2.40564e+06	919071	373339	2.00569e+07	2.17214e+07	2.20731e+07	4.02422	4.13924	4.16242	4.10863	0.0740089	3	0.0427291	0	0.05	1	2	96.1553	5.40696e-05	2.91999	Yes	188	0.00716463	Yes	Yes	4.26705
P36578	60S ribosomal protein L4 (60S ribosomal protein L1) (Large ribosomal subunit protein uL4)	44	1.17775e+08	1.01774e+08	1.10462e+08	1.66437e+09	1.52635e+09	1.66116e+09	3.91935	3.79446	3.91657	3.8768	0.0713171	3	0.0411749	0	0.05	1	2	94.1543	5.63918e-05	2.91999	Yes	189	0.00720274	Yes	Yes	4.24878
P98179	RNA-binding protein 3 (RNA-binding motif protein 3) (RNPL)	10	7.26583e+06	7.86792e+06	5.83263e+06	1.58356e+08	1.71213e+08	1.52926e+08	4.50198	4.6146	4.45165	4.52274	0.0834366	3	0.0481721	0	0.05	1	2	93.8872	5.67131e-05	2.91999	Yes	190	0.00724085	Yes	Yes	4.24632
Q96QR8	Transcriptional activator protein Pur-beta (Purine-rich element-binding protein B)	5	236690	88153.3	368816	6.75126e+06	6.09368e+06	6.82417e+06	4.86782	4.71998	4.88332	4.8237	0.0901648	3	0.0520567	0	0.05	1	2	92.6626	5.82218e-05	2.91999	Yes	191	0.00727896	Yes	Yes	4.23491
A5YKK6	CCR4-NOT transcription complex subunit 1 (CCR4-associated factor 1) (Negative regulator of transcription subunit 1 homolog) (NOT1H) (hNOT1)	6	47167.2	37193.8	57140.5	3.42989e+06	2.97535e+06	3.39594e+06	6.18424	5.97913	6.16988	6.11108	0.114498	3	0.0661054	0	0.05	1	2	92.4446	5.84966e-05	2.91999	Yes	192	0.00731707	Yes	Yes	4.23287
P26599	Polypyrimidine tract-binding protein 1 (PTB) (57 kDa RNA-binding protein PPTB-1) (Heterogeneous nuclear ribonucleoprotein I) (hnRNP I)	46	2.31137e+07	1.78629e+07	2.21769e+07	2.08657e+09	1.76201e+09	1.90523e+09	6.63109	6.38717	6.49992	6.50606	0.122073	3	0.0704789	0	0.05	1	2	92.3122	5.86644e-05	2.91999	Yes	193	0.00735518	Yes	Yes	4.23163
Q9Y3C1	Nucleolar protein 16 (HBV pre-S2 trans-regulated protein 3)	13	1.78025e+06	1.69909e+06	1.46487e+06	2.32632e+07	2.57036e+07	2.39971e+07	3.8192	3.96312	3.86401	3.88211	0.073649	3	0.0425213	0	0.05	1	2	91.2981	5.99748e-05	2.91999	Yes	194	0.00739329	Yes	Yes	4.22203
Q9Y285	Phenylalanine--tRNA ligase alpha subunit	6	1.76206e+06	2.28393e+06	1.73137e+06	4.49879e+07	5.06314e+07	4.63739e+07	4.54602	4.71651	4.58979	4.61744	0.0885465	3	0.0511224	0	0.05	1	2	90.3213	6.12787e-05	2.91999	Yes	195	0.0074314	Yes	Yes	4.21269
Q14554	Protein disulfide-isomerase A5	3	144055	144055	144055	2.04473e+06	2.19218e+06	1.98392e+06	3.82722	3.92767	3.78366	3.84618	0.073855	3	0.0426402	0	0.05	1	2	90.2008	6.14426e-05	2.91999	Yes	196	0.00746951	Yes	Yes	4.21153
O00299	Chloride intracellular channel protein 1 (Chloride channel ABP) (Nuclear chloride ion channel 27) (NCC27) (Regulatory nuclear chloride ion channel protein) (hRNCC)	14	776739	2.17301e+06	343025	3.60947e+07	4.12086e+07	3.97948e+07	5.03938	5.23054	5.18017	5.15003	0.0990798	3	0.0572037	0	0.05	1	2	90.0295	6.16765e-05	2.91999	Yes	197	0.00750762	Yes	Yes	4.20988
P51991	Heterogeneous nuclear ribonucleoprotein A3 (hnRNP A3)	29	1.55668e+07	2.74811e+07	2.37039e+07	9.11328e+08	7.98569e+08	8.16048e+08	5.35605	5.1655	5.19674	5.23943	0.102199	3	0.0590044	0	0.05	1	2	88.7973	6.33998e-05	2.91999	Yes	198	0.00754573	Yes	Yes	4.19791
Q9UKM9	RNA-binding protein Raly (Autoantigen p542) (Heterogeneous nuclear ribonucleoprotein C-like 2) (hnRNP core protein C-like 2) (hnRNP associated with lethal yellow protein homolog)	25	1.74453e+07	1.38478e+07	1.95238e+07	9.42761e+08	8.08202e+08	8.84506e+08	5.79847	5.5763	5.70645	5.69374	0.111632	3	0.0644509	0	0.05	1	2	88.3423	6.40545e-05	2.91999	Yes	199	0.00758384	Yes	Yes	4.19345
P40429	60S ribosomal protein L13a (23 kDa highly basic protein) (Large ribosomal subunit protein uL13)	13	7.03124e+06	7.79083e+06	7.72012e+06	1.12373e+08	1.09731e+08	1.21581e+08	3.90256	3.86823	4.01618	3.92899	0.0774361	3	0.0447078	0	0.05	1	2	87.8816	6.47276e-05	2.91999	Yes	200	0.00762195	Yes	Yes	4.18891
O95478	Ribosome biogenesis protein NSA2 homolog (Hairy cell leukemia protein 1) (TGF-beta-inducible nuclear protein 1)	9	1.4893e+06	1.58539e+06	776227	2.71931e+07	2.43413e+07	2.67695e+07	4.40493	4.2451	4.38228	4.3441	0.0864879	3	0.0499338	0	0.05	1	2	86.9972	6.605e-05	2.91999	Yes	201	0.00766006	Yes	Yes	4.18013
Q01130	Serine/arginine-rich splicing factor 2 (Protein PR264) (Splicing component, 35 kDa) (Splicing factor SC35) (SC-35) (Splicing factor, arginine/serine-rich 2)	8	6.44483e+06	3.71726e+06	3.79301e+06	1.26857e+08	1.14977e+08	1.30164e+08	4.7693	4.62744	4.80643	4.73439	0.0944621	3	0.0545377	0	0.05	1	2	86.8095	6.63359e-05	2.91999	Yes	202	0.00769817	Yes	Yes	4.17825
P08865	40S ribosomal protein SA (37 kDa laminin receptor precursor) (37LRP) (37/67 kDa laminin receptor) (LRP/LR) (67 kDa laminin receptor) (67LR) (Colon carcinoma laminin-binding protein) (Laminin receptor 1) (LamR) (Laminin-binding protein precursor p40) (LBP/p40) (Multidrug resistance-associated protein MGr1-Ag) (NEM/1CHD4) (Small ribosomal subunit protein uS2)	13	5.80372e+06	6.14049e+06	5.72668e+06	4.07311e+07	4.00564e+07	4.31525e+07	2.78972	2.76562	2.87303	2.80946	0.0563595	3	0.0325392	0	0.05	1	2	86.3407	6.70581e-05	2.91999	Yes	203	0.00773628	Yes	Yes	4.17355
P39023	60S ribosomal protein L3 (HIV-1 TAR RNA-binding protein B) (TARBP-B) (Large ribosomal subunit protein uL3)	22	7.07775e+06	6.49414e+06	7.93667e+06	1.6957e+08	1.53078e+08	1.71752e+08	4.56386	4.41625	4.58231	4.52081	0.0910161	3	0.0525482	0	0.05	1	2	86.0316	6.75407e-05	2.91999	Yes	204	0.00777439	Yes	Yes	4.17043
Q14671	Pumilio homolog 1 (HsPUM) (Pumilio-1)	36	1.16704e+07	1.20042e+07	1.07944e+07	1.70242e+08	1.5312e+08	1.63525e+08	3.88918	3.73625	3.8311	3.81884	0.077196	3	0.0445691	0	0.05	1	2	85.6835	6.80905e-05	2.91999	Yes	205	0.0078125	Yes	Yes	4.16691
P52597	Heterogeneous nuclear ribonucleoprotein F (hnRNP F) (Nucleolin-like protein mcs94-1) [Cleaved into: Heterogeneous nuclear ribonucleoprotein F, N-terminally processed]	31	1.9247e+07	2.30181e+07	2.17905e+07	1.27041e+09	1.09691e+09	1.25538e+09	5.89478	5.68293	5.87762	5.81845	0.11767	3	0.0679365	0	0.05	1	2	85.6453	6.81513e-05	2.91999	Yes	206	0.00785061	Yes	Yes	4.16653
Q13148	TAR DNA-binding protein 43 (TDP-43)	20	7.47027e+06	1.19453e+07	5.79333e+06	7.04821e+08	5.92895e+08	6.68065e+08	6.39021	6.14073	6.31295	6.2813	0.127715	3	0.0737364	0	0.05	1	2	85.1858	6.88883e-05	2.91999	Yes	207	0.00788872	Yes	Yes	4.16185
P62263	40S ribosomal protein S14 (Small ribosomal subunit protein uS11)	8	2.65293e+06	1.44123e+06	1.69744e+06	5.26671e+07	5.7923e+07	6.02271e+07	4.76983	4.90706	4.96334	4.88008	0.0995375	3	0.057468	0	0.05	1	2	84.9182	6.93231e-05	2.91999	Yes	208	0.00792683	Yes	Yes	4.15912
P62841	40S ribosomal protein S15 (RIG protein) (Small ribosomal subunit protein uS19)	16	2.63081e+07	1.48746e+07	2.11579e+07	6.40979e+08	5.9459e+08	6.83878e+08	4.947	4.83861	5.04046	4.94202	0.101013	3	0.0583201	0	0.05	1	2	84.7396	6.96156e-05	2.91999	Yes	209	0.00796494	Yes	Yes	4.15729
Q14690	Protein RRP5 homolog (NF-kappa-B-binding protein) (NFBP) (Programmed cell death protein 11)	73	2.71928e+07	2.2937e+07	3.55143e+07	1.93892e+08	1.79743e+08	1.84588e+08	2.76379	2.65447	2.69285	2.7037	0.0554612	3	0.0320205	0	0.05	1	2	84.4365	7.01162e-05	2.91999	Yes	210	0.00800305	Yes	Yes	4.15418
Q15269	Periodic tryptophan protein 2 homolog	28	5.39143e+06	3.34874e+06	3.76869e+06	7.74544e+07	7.36723e+07	8.30471e+07	4.21536	4.14314	4.31594	4.22481	0.0867901	3	0.0501083	0	0.05	1	2	84.3136	7.03206e-05	2.91999	Yes	211	0.00804116	Yes	Yes	4.15292
Q9Y580	RNA-binding protein 7 (RNA-binding motif protein 7)	7	333661	333661	333661	9.76996e+06	8.99425e+06	8.53813e+06	4.8719	4.75255	4.67746	4.7673	0.0980528	3	0.0566108	0	0.05	1	2	84.2118	7.04907e-05	2.91999	Yes	212	0.00807927	Yes	Yes	4.15187
P62241	40S ribosomal protein S8 (Small ribosomal subunit protein eS8)	13	6.76721e+06	7.89482e+06	6.9826e+06	7.4989e+07	8.26426e+07	7.9957e+07	3.37763	3.51784	3.47018	3.45522	0.0712907	3	0.0411597	0	0.05	1	2	83.9466	7.09368e-05	2.91999	Yes	213	0.00811738	Yes	Yes	4.14913
P62081	40S ribosomal protein S7 (Small ribosomal subunit protein eS7)	18	7.19578e+06	8.04072e+06	8.23947e+06	1.56607e+08	1.39112e+08	1.51117e+08	4.32286	4.15195	4.27137	4.24873	0.0876746	3	0.050619	0	0.05	1	2	83.9355	7.09556e-05	2.91999	Yes	214	0.00815549	Yes	Yes	4.14901
Q9UMY1	Nucleolar protein 7 (Nucleolar protein of 27 kDa)	3	264607	673622	297755	8.52057e+06	9.6037e+06	9.46333e+06	4.37025	4.54289	4.52165	4.47826	0.0941431	3	0.0543536	0	0.05	1	2	82.3914	7.36395e-05	2.91999	Yes	215	0.0081936	Yes	Yes	4.13289
P12956	X-ray repair cross-complementing protein 6	23	4.48739e+06	6.39685e+06	6.48469e+06	4.99969e+07	4.77551e+07	5.23409e+07	3.11029	3.04411	3.17639	3.11026	0.066141	3	0.0381865	0	0.05	1	2	81.4492	7.53526e-05	2.91999	Yes	216	0.00823171	Yes	Yes	4.1229
P14678	Small nuclear ribonucleoprotein-associated proteins B and B' (snRNP-B) (Sm protein B/B') (Sm-B/B') (SmB/B')	7	135077	1.32661e+06	972298	3.43244e+07	3.55561e+07	4.01373e+07	5.40281	5.45367	5.62852	5.495	0.118394	3	0.0683549	0	0.05	1	2	80.3892	7.73524e-05	2.91999	Yes	217	0.00826982	Yes	Yes	4.11153
P33240	Cleavage stimulation factor subunit 2 (CF-1 64 kDa subunit) (Cleavage stimulation factor 64 kDa subunit) (CSTF 64 kDa subunit) (CstF-64)	8	2.90896e+06	1.98461e+06	1.13256e+06	5.08247e+07	4.47481e+07	4.98569e+07	4.66119	4.47748	4.63345	4.59071	0.0990303	3	0.0571752	0	0.05	1	2	80.292	7.75397e-05	2.91999	Yes	218	0.00830793	Yes	Yes	4.11048
Q9NW64	Pre-mRNA-splicing factor RBM22 (RNA-binding motif protein 22) (Zinc finger CCCH domain-containing protein 16)	14	2.52822e+06	3.2379e+06	3.40432e+06	3.30778e+07	3.13911e+07	2.99086e+07	3.43576	3.36026	3.29046	3.36216	0.0726682	3	0.041955	0	0.05	1	2	80.1373	7.78393e-05	2.91999	Yes	219	0.00834604	Yes	Yes	4.1088
Q9UQ80	Proliferation-associated protein 2G4 (Cell cycle protein p38-2G4 homolog) (hG4-1) (ErbB3-binding protein 1)	32	4.23068e+07	2.0708e+07	1.92909e+07	3.44881e+08	3.30396e+08	3.09987e+08	3.652	3.59009	3.49811	3.58007	0.0774346	3	0.0447069	0	0.05	1	2	80.0787	7.79534e-05	2.91999	Yes	220	0.00838415	Yes	Yes	4.10817
P46781	40S ribosomal protein S9 (Small ribosomal subunit protein uS4)	12	1.13657e+07	1.04214e+07	1.16465e+07	1.0039e+08	9.62123e+07	1.05861e+08	3.17121	3.10988	3.24777	3.17629	0.069082	3	0.0398845	0	0.05	1	2	79.637	7.88201e-05	2.91999	Yes	221	0.00842226	Yes	Yes	4.10336
O00178	GTP-binding protein 1 (G-protein 1) (GP-1) (GP1)	4	101495	108420	115344	1.74942e+06	1.72303e+06	1.92891e+06	4.01218	3.99025	4.15309	4.05184	0.0883674	3	0.0510189	0	0.05	1	2	79.4184	7.92547e-05	2.91999	Yes	222	0.00846037	Yes	Yes	4.10098
Q9UHX1	Poly(U)-binding-splicing factor PUF60 (60 kDa poly(U)-binding-splicing factor) (FUSE-binding protein-interacting repressor) (FBP-interacting repressor) (Ro-binding protein 1) (RoBP1) (Siah-binding protein 1) (Siah-BP1)	25	6.20177e+06	1.04961e+07	9.33749e+06	1.17674e+08	1.10652e+08	1.23961e+08	3.76121	3.67245	3.83631	3.75665	0.0820254	3	0.0473574	0	0.05	1	2	79.3256	7.944e-05	2.91999	Yes	223	0.00849848	Yes	Yes	4.09996
Q15020	Squamous cell carcinoma antigen recognized by T-cells 3 (SART-3) (Tat-interacting protein of 110 kDa) (Tip110) (p110 nuclear RNA-binding protein)	27	2.46422e+06	2.01704e+06	6.89887e+06	3.50559e+07	3.71686e+07	3.87139e+07	3.2081	3.29253	3.3513	3.28398	0.0719783	3	0.0415567	0	0.05	1	2	79.024	8.00475e-05	2.91999	Yes	224	0.00853659	Yes	Yes	4.09665
Q14103	Heterogeneous nuclear ribonucleoprotein D0 (hnRNP D0) (AU-rich element RNA-binding protein 1)	28	1.42129e+07	1.24633e+07	1.05222e+07	7.84927e+08	7.5061e+08	6.6057e+08	5.98421	5.91972	5.73536	5.87976	0.129144	3	0.0745615	0	0.05	1	2	78.8579	8.03849e-05	2.91999	Yes	225	0.0085747	Yes	Yes	4.09483
Q9H0S4	Probable ATP-dependent RNA helicase DDX47	4	184366	161597	138827	2.53103e+06	2.38114e+06	2.68708e+06	3.96925	3.88118	4.05557	3.96867	0.0871931	3	0.050341	0	0.05	1	2	78.8357	8.04302e-05	2.91999	Yes	226	0.0086128	Yes	Yes	4.09458
O60524	Ribosome quality control complex subunit NEMF (Antigen NY-CO-1) (Nuclear export mediator factor) (Serologically defined colon cancer antigen 1)	26	4.81283e+07	3.59727e+07	4.46706e+07	6.79989e+07	6.66642e+07	6.73403e+07	0.663732	0.635131	0.64969	0.649518	0.0143011	3	0.00825672	0	0.05	1	2	78.6654	8.07789e-05	2.91999	Yes	227	0.00865091	Yes	Yes	4.0927
P05388	60S acidic ribosomal protein P0 (60S ribosomal protein L10E) (Large ribosomal subunit protein uL10)	7	1.78351e+06	993798	1.6211e+06	7.12993e+06	6.8886e+06	7.39057e+06	2.28187	2.23219	2.33367	2.28258	0.0507405	3	0.029295	0	0.05	1	2	77.9168	8.23379e-05	2.91999	Yes	228	0.00868902	Yes	Yes	4.0844
P26641	Elongation factor 1-gamma (EF-1-gamma) (eEF-1B gamma)	10	1.78055e+06	1.20195e+06	1.75456e+06	2.0729e+07	2.16073e+07	2.32878e+07	3.71455	3.77441	3.88248	3.79048	0.0851082	3	0.0491372	0	0.05	1	2	77.1407	8.40028e-05	2.91999	Yes	229	0.00872713	Yes	Yes	4.07571
Q8TDN6	Ribosome biogenesis protein BRX1 homolog (Brix domain-containing protein 2)	13	4.05014e+06	4.00416e+06	4.30222e+06	4.80352e+07	4.39238e+07	4.36111e+07	3.54378	3.41469	3.40438	3.45429	0.0776757	3	0.0448461	0	0.05	1	2	77.0254	8.42544e-05	2.91999	Yes	230	0.00876524	Yes	Yes	4.07441
Q9NVN8	Guanine nucleotide-binding protein-like 3-like protein	28	2.77547e+06	2.05532e+06	2.62308e+06	7.94728e+07	7.12323e+07	6.86497e+07	4.99936	4.84143	4.78815	4.87631	0.10984	3	0.0634163	0	0.05	1	2	76.8937	8.45432e-05	2.91999	Yes	231	0.00880335	Yes	Yes	4.07292
P62995	Transformer-2 protein homolog beta (TRA-2 beta) (TRA2-beta) (hTRA2-beta) (Splicing factor, arginine/serine-rich 10) (Transformer-2 protein homolog B)	15	2.75387e+07	2.54043e+07	1.99126e+07	1.47822e+08	1.37221e+08	1.38954e+08	2.60572	2.49835	2.51646	2.54018	0.0574766	3	0.0331841	0	0.05	1	2	76.5479	8.53084e-05	2.91999	Yes	232	0.00884146	Yes	Yes	4.06901
P08708	40S ribosomal protein S17 (Small ribosomal subunit protein eS17)	7	57107.6	179948	122414	3.58453e+07	2.89747e+07	2.86417e+07	8.22473	7.91775	7.90107	8.01451	0.182245	3	0.105219	0	0.05	1	2	76.1698	8.61572e-05	2.91999	Yes	233	0.00887957	Yes	Yes	4.06471
P09001	39S ribosomal protein L3, mitochondrial (L3mt) (MRP-L3) (Mitochondrial large ribosomal subunit protein uL3m)	7	1.44968e+06	247940	414490	1.24576e+07	1.09799e+07	1.1462e+07	4.14523	3.96306	4.02507	4.04445	0.0926177	3	0.0534728	0	0.05	1	2	75.6357	8.73781e-05	2.91999	Yes	234	0.00891768	Yes	Yes	4.0586
Q14137	Ribosome biogenesis protein BOP1 (Block of proliferation 1 protein)	21	9.62217e+06	7.61586e+06	8.73807e+06	2.29934e+07	2.29182e+07	2.3871e+07	1.409	1.40427	1.46304	1.42543	0.0326489	3	0.0188498	0	0.05	1	2	75.6205	8.74132e-05	2.91999	Yes	235	0.00895579	Yes	Yes	4.05842
Q71RC2	La-related protein 4 (La ribonucleoprotein domain family member 4)	19	2.89819e+06	2.23363e+06	3.22544e+06	5.38423e+07	5.09275e+07	5.83176e+07	4.2726	4.1923	4.38779	4.28423	0.0982617	3	0.0567314	0	0.05	1	2	75.5178	8.7651e-05	2.91999	Yes	236	0.0089939	Yes	Yes	4.05724
Q15459	Splicing factor 3A subunit 1 (SF3a120) (Spliceosome-associated protein 114) (SAP 114)	22	9.09713e+06	9.01299e+06	1.03497e+07	3.75498e+07	3.93738e+07	3.9951e+07	1.98484	2.05327	2.07427	2.03746	0.0467626	3	0.0269984	0	0.05	1	2	75.466	8.77713e-05	2.91999	Yes	237	0.00903201	Yes	Yes	4.05665
Q9GZT3	SRA stem-loop-interacting RNA-binding protein, mitochondrial	10	3.61124e+06	5.15793e+06	4.63118e+06	5.67469e+07	5.66804e+07	6.28546e+07	3.66723	3.66554	3.81471	3.71583	0.0856383	3	0.0494433	0	0.05	1	2	75.1533	8.85031e-05	2.91999	Yes	238	0.00907012	Yes	Yes	4.05304
Q8TB72	Pumilio homolog 2 (Pumilio-2)	16	2.49378e+06	4.45895e+06	2.43904e+06	2.97306e+07	2.71897e+07	2.97334e+07	3.24744	3.11856	3.24758	3.20453	0.0744517	3	0.0429847	0	0.05	1	2	74.5504	8.99401e-05	2.91999	Yes	239	0.00910823	Yes	Yes	4.04605
P68104	Elongation factor 1-alpha 1 (EF-1-alpha-1) (Elongation factor Tu) (EF-Tu) (Eukaryotic elongation factor 1 A-1) (eEF1A-1) (Leukocyte receptor cluster member 7)	24	4.20938e+07	4.02458e+07	3.75899e+07	1.27445e+08	1.30838e+08	1.34717e+08	1.67265	1.71055	1.7527	1.71197	0.0400469	3	0.0231211	0	0.05	1	2	74.0434	9.11755e-05	2.91999	Yes	240	0.00914634	Yes	Yes	4.04012
O43159	Ribosomal RNA-processing protein 8	13	1.24871e+06	1.42867e+06	1.52234e+06	1.74397e+07	1.60937e+07	1.55978e+07	3.63897	3.5231	3.47795	3.54667	0.0830617	3	0.0479557	0	0.05	1	2	73.9573	9.1388e-05	2.91999	Yes	241	0.00918445	Yes	Yes	4.03911
Q96EY7	Pentatricopeptide repeat domain-containing protein 3, mitochondrial (28S ribosomal protein S39, mitochondrial) (MRP-S39) (Mitochondrial small ribosomal subunit protein mS39) (Transformation-related gene 15 protein) (TRG-15)	24	3.58422e+06	3.34965e+06	3.86865e+06	3.62677e+07	3.28732e+07	3.583e+07	3.33228	3.19051	3.31476	3.27918	0.0772938	3	0.0446256	0	0.05	1	2	73.4821	9.25733e-05	2.91999	Yes	242	0.00922256	Yes	Yes	4.03351
P51114	Fragile X mental retardation syndrome-related protein 1 (hFXR1p)	19	1.57578e+07	1.60039e+07	1.39351e+07	7.95596e+07	7.39591e+07	7.82497e+07	2.3849	2.2796	2.36095	2.34182	0.0552003	3	0.0318699	0	0.05	1	2	73.4805	9.25775e-05	2.91999	Yes	243	0.00926067	Yes	Yes	4.03349
P16989	Y-box-binding protein 3 (Cold shock domain-containing protein A) (DNA-binding protein A) (Single-strand DNA-binding protein NF-GMB)	24	3.1876e+07	4.31791e+07	3.3744e+07	4.51401e+08	5.05982e+08	4.61493e+08	3.63771	3.80238	3.66961	3.70323	0.087335	3	0.0504229	0	0.05	1	2	73.4434	9.26709e-05	2.91999	Yes	244	0.00929878	Yes	Yes	4.03306
Q9NUQ6	SPATS2-like protein (DNA polymerase-transactivated protein 6) (Stress granule and nucleolar protein) (SGNP)	6	1.09615e+06	799534	288379	4.88938e+06	5.08711e+06	4.65005e+06	2.7476	2.80479	2.67519	2.74253	0.0649486	3	0.0374981	0	0.05	1	2	73.1378	9.34468e-05	2.91999	Yes	245	0.00933689	Yes	Yes	4.02944
P62937	Peptidyl-prolyl cis-trans isomerase A (PPIase A)	11	4.16174e+06	4.8524e+06	3.54427e+06	3.86757e+07	3.52363e+07	3.8431e+07	3.20774	3.07337	3.19858	3.1599	0.0750712	3	0.0433424	0	0.05	1	2	72.9055	9.40431e-05	2.91999	Yes	246	0.009375	Yes	Yes	4.02667
P78527	DNA-dependent protein kinase catalytic subunit (DNA-PK catalytic subunit) (DNA-PKcs)	141	1.16e+08	9.0857e+07	1.2938e+08	2.06227e+08	2.00679e+08	2.04879e+08	0.879717	0.840375	0.870255	0.863449	0.0205353	3	0.0118561	0	0.05	1	2	72.8275	9.42446e-05	2.91999	Yes	247	0.00941311	Yes	Yes	4.02574
O76021	Ribosomal L1 domain-containing protein 1 (CATX-11) (Cellular senescence-inhibited gene protein) (Protein PBK1)	26	5.31021e+07	7.40284e+07	5.37191e+07	3.335e+08	3.55785e+08	3.29509e+08	2.46786	2.56118	2.45049	2.49317	0.0595284	3	0.0343687	0	0.05	1	2	72.542	9.49877e-05	2.91999	Yes	248	0.00945122	Yes	Yes	4.02233
P62826	GTP-binding nuclear protein Ran (Androgen receptor-associated protein 24) (GTPase Ran) (Ras-like protein TC4) (Ras-related nuclear protein)	7	1.9428e+06	1.87901e+06	1.90239e+06	1.7451e+07	1.74563e+07	1.59427e+07	3.19312	3.19357	3.06272	3.1498	0.0754191	3	0.0435433	0	0.05	1	2	72.3373	9.55258e-05	2.91999	Yes	249	0.00948933	Yes	Yes	4.01988
Q9BXJ9	N-alpha-acetyltransferase 15, NatA auxiliary subunit (Gastric cancer antigen Ga19) (N-terminal acetyltransferase) (NMDA receptor-regulated protein 1) (Protein tubedown-1) (Tbdn100)	14	444413	1.12602e+06	611228	1.30135e+07	1.42483e+07	1.24225e+07	4.16147	4.29225	4.09442	4.18271	0.100614	3	0.0580898	0	0.05	1	2	72.0043	9.64113e-05	2.91999	Yes	250	0.00952744	Yes	Yes	4.01587
Q7L0Y3	tRNA methyltransferase 10 homolog C (HBV pre-S2 trans-regulated protein 2) (Mitochondrial ribonuclease P protein 1) (Mitochondrial RNase P protein 1) (RNA (guanine-9-)-methyltransferase domain-containing protein 1) (Renal carcinoma antigen NY-REN-49) (mRNA methyladenosine-N(1)-methyltransferase)	20	1.22441e+06	7.42635e+06	1.94576e+06	4.07293e+07	4.30833e+07	4.59399e+07	3.52744	3.6085	3.70112	3.61235	0.0869034	3	0.0501737	0	0.05	1	2	71.9969	9.64309e-05	2.91999	Yes	251	0.00956555	Yes	Yes	4.01578
Q6PJT7	Zinc finger CCCH domain-containing protein 14 (Mammalian suppressor of tau pathology-2) (MSUT-2) (Renal carcinoma antigen NY-REN-37)	9	133428	151308	93574.5	8.18623e+06	7.72555e+06	9.432e+06	6.02052	5.93696	6.22488	6.06079	0.148127	3	0.0855209	0	0.05	1	2	70.8691	9.95238e-05	2.91999	Yes	252	0.00960366	Yes	Yes	4.00207
Q9UGR2	Zinc finger CCCH domain-containing protein 7B (Rotavirus 'X'-associated non-structural protein) (RoXaN)	31	4.23427e+06	2.57286e+06	3.63007e+06	4.48369e+07	4.06666e+07	4.56078e+07	3.68791	3.54707	3.71251	3.64917	0.0892654	3	0.0515374	0	0.05	1	2	70.8062	9.97007e-05	2.91999	Yes	253	0.00964177	Yes	Yes	4.0013
Q99700	Ataxin-2 (Spinocerebellar ataxia type 2 protein) (Trinucleotide repeat-containing gene 13 protein)	10	1.52597e+06	2.81141e+06	867566	8.09488e+06	8.48032e+06	8.74441e+06	2.22209	2.2892	2.33344	2.28158	0.0560659	3	0.0323697	0	0.05	1	2	70.4851	0.000100611	2.91999	Yes	254	0.00967988	Yes	Yes	3.99736
Q96T37	RNA-binding protein 15 (One-twenty two protein 1) (RNA-binding motif protein 15)	43	4.62855e+07	5.19522e+07	4.59015e+07	1.57651e+08	1.62882e+08	1.67391e+08	1.71423	1.76132	1.80072	1.75876	0.0433017	3	0.0250002	0	0.05	1	2	70.3497	0.000100998	2.91999	Yes	255	0.00971799	Yes	Yes	3.99569
O75152	Zinc finger CCCH domain-containing protein 11A	8	383865	646565	421911	1.04273e+07	9.09493e+06	9.29165e+06	4.42887	4.23165	4.26252	4.30768	0.106085	3	0.0612484	0	0.05	1	2	70.3313	0.000101051	2.91999	Yes	256	0.0097561	Yes	Yes	3.99546
P82675	28S ribosomal protein S5, mitochondrial (MRP-S5) (S5mt) (Mitochondrial small ribosomal subunit protein uS5m)	12	798300	822346	902089	1.28491e+07	1.45781e+07	1.30787e+07	3.93357	4.1157	3.95912	4.00279	0.0986105	3	0.0569328	0	0.05	1	2	70.3073	0.00010112	2.91999	Yes	257	0.00979421	Yes	Yes	3.99516
Q00577	Transcriptional activator protein Pur-alpha (Purine-rich single-stranded DNA-binding protein alpha)	13	2.9469e+06	2.90733e+06	2.56827e+06	2.17371e+07	2.27397e+07	2.0564e+07	2.9528	3.01785	2.87276	2.94781	0.0726749	3	0.0419589	0	0.05	1	2	70.2547	0.000101272	2.91999	Yes	258	0.00983232	Yes	Yes	3.99451
P46783	40S ribosomal protein S10 (Small ribosomal subunit protein eS10)	8	1.15165e+06	1.35745e+06	1.50578e+06	4.3826e+07	5.14919e+07	5.06281e+07	5.03332	5.26588	5.24147	5.18022	0.127806	3	0.0737889	0	0.05	1	2	70.2033	0.00010142	2.91999	Yes	259	0.00987043	Yes	Yes	3.99388
P42285	Exosome RNA helicase MTR4	12	490101	1.49807e+06	1.66054e+06	9.0351e+06	9.94725e+06	9.75871e+06	2.89312	3.03187	3.00427	2.97642	0.0734506	3	0.0424067	0	0.05	1	2	70.1874	0.000101466	2.91999	Yes	260	0.00990854	Yes	Yes	3.99368
P62829	60S ribosomal protein L23 (60S ribosomal protein L17) (Large ribosomal subunit protein uL14)	7	967324	323540	1.09738e+06	2.71079e+07	2.72722e+07	2.33914e+07	5.08965	5.09837	4.87692	5.02165	0.125416	3	0.0724092	0	0.05	1	2	69.351	0.000103927	2.91999	Yes	261	0.00994665	Yes	Yes	3.98327
Q9Y2W2	WW domain-binding protein 11 (WBP-11) (Npw38-binding protein) (NpwBP) (SH3 domain-binding protein SNP70) (Splicing factor that interacts with PQBP-1 and PP1)	11	5.74383e+06	7.98341e+06	5.04151e+06	2.37834e+07	2.43888e+07	2.28336e+07	1.92658	1.96285	1.86779	1.91907	0.0479718	3	0.0276965	0	0.05	1	2	69.2893	0.000104112	2.91999	Yes	262	0.00998476	Yes	Yes	3.9825
Q96D46	60S ribosomal export protein NMD3 (hNMD3)	8	532533	500312	400280	4.96628e+06	4.74375e+06	5.33086e+06	3.37796	3.31183	3.48017	3.38999	0.0848105	3	0.0489653	0	0.05	1	2	69.2324	0.000104284	2.91999	Yes	263	0.0100229	Yes	Yes	3.98178
Q9UNQ2	Probable dimethyladenosine transferase	6	529410	867957	1.06572e+06	2.95566e+06	3.13376e+06	3.12611e+06	1.84797	1.93239	1.92886	1.90308	0.0477516	3	0.0275694	0	0.05	1	2	69.0285	0.0001049	2.91999	Yes	264	0.010061	Yes	Yes	3.97922
Q14694	Ubiquitin carboxyl-terminal hydrolase 10	16	2.36742e+06	2.78895e+06	2.16828e+06	3.03052e+07	2.76225e+07	3.11253e+07	3.6337	3.49998	3.67222	3.60196	0.0903994	3	0.0521921	0	0.05	1	2	69.0136	0.000104946	2.91999	Yes	265	0.0100991	Yes	Yes	3.97904
Q9H8H0	Nucleolar protein 11	16	2.29067e+06	895513	1.94457e+06	1.85522e+07	1.65449e+07	1.79197e+07	3.43931	3.27411	3.38927	3.36756	0.0847136	3	0.0489094	0	0.05	1	2	68.853	0.000105435	2.91999	Yes	266	0.0101372	Yes	Yes	3.97701
Q96G21	U3 small nucleolar ribonucleoprotein protein IMP4 (U3 snoRNP protein IMP4) (Brix domain-containing protein 4)	3	153939	153939	153939	3.11177e+06	2.69692e+06	2.80452e+06	4.3373	4.13088	4.18732	4.2185	0.106686	3	0.0615952	0	0.05	1	2	68.4875	0.000106564	2.91999	Yes	267	0.0101753	Yes	Yes	3.97239
P41214	Eukaryotic translation initiation factor 2D (eIF2d) (Hepatocellular carcinoma-associated antigen 56) (Ligatin)	12	1.3134e+06	1.80765e+06	1.17274e+06	7.49556e+06	7.69319e+06	7.08806e+06	2.38874	2.42629	2.3081	2.37438	0.0603908	3	0.0348667	0	0.05	1	2	68.0988	0.000107783	2.91999	Yes	268	0.0102134	Yes	Yes	3.96745
O75127	Pentatricopeptide repeat-containing protein 1, mitochondrial	7	361774	527548	647235	4.61922e+06	4.36119e+06	4.87781e+06	3.17291	3.08998	3.2515	3.17146	0.0807663	3	0.0466304	0	0.05	1	2	68.0127	0.000108056	2.91999	Yes	269	0.0102515	Yes	Yes	3.96635
P62244	40S ribosomal protein S15a (Small ribosomal subunit protein uS8)	7	634044	987682	1.54807e+06	1.77521e+07	1.85623e+07	2.04961e+07	4.07049	4.13487	4.27785	4.16107	0.106132	3	0.0612753	0	0.05	1	2	67.9078	0.00010839	2.91999	Yes	270	0.0102896	Yes	Yes	3.96501
F8WD15	Insulin-like growth factor 2 mRNA-binding protein 3	33	3.08576e+06	1.09441e+07	5.64004e+06	1.78351e+08	1.50928e+08	1.66895e+08	4.76562	4.52476	4.66985	4.65341	0.121269	3	0.0700146	0	0.05	1	2	66.4634	0.000113151	2.91999	Yes	271	0.0103277	Yes	Yes	3.94634
Q96IZ7	Serine/Arginine-related protein 53 (SRrp53) (Arginine/serine-rich coiled-coil protein 1)	4	3.23374e+06	2.61009e+06	3.22259e+06	2.31284e+07	2.274e+07	2.51606e+07	2.93602	2.91159	3.05752	2.96838	0.0781635	3	0.0451277	0	0.05	1	2	65.7773	0.000115523	2.91999	Yes	272	0.0103659	Yes	Yes	3.93733
Q14011	Cold-inducible RNA-binding protein (A18 hnRNP) (Glycine-rich RNA-binding protein CIRP)	9	1.14845e+06	907112	433644	3.91718e+07	3.76022e+07	4.56945e+07	5.56102	5.50202	5.78322	5.61542	0.148284	3	0.0856121	0	0.05	1	2	65.5914	0.000116178	2.91999	Yes	273	0.010404	Yes	Yes	3.93488
P60468	Protein transport protein Sec61 subunit beta	3	1.34612e+06	1.47145e+06	1.64803e+06	8.39418e+06	9.1622e+06	9.05099e+06	2.4955	2.6218	2.60418	2.57382	0.0684051	3	0.0394937	0	0.05	1	2	65.1705	0.000117683	2.91999	Yes	274	0.0104421	Yes	Yes	3.92929
Q9NZB2	Constitutive coactivator of PPAR-gamma-like protein 1 (Oxidative stress-associated Src activator) (Protein FAM120A)	50	7.95849e+06	1.20546e+07	7.75577e+06	2.39649e+08	2.04727e+08	2.34296e+08	4.69435	4.46713	4.66176	4.60774	0.122863	3	0.0709349	0	0.05	1	2	64.9574	0.000118456	2.91999	Yes	275	0.0104802	Yes	Yes	3.92644
Q9Y4Z0	U6 snRNA-associated Sm-like protein LSm4 (Glycine-rich protein) (GRP)	3	191087	75818.6	260490	1.82558e+06	2.07506e+06	1.96557e+06	3.37636	3.56116	3.48295	3.47349	0.0927586	3	0.0535542	0	0.05	1	2	64.8593	0.000118815	2.91999	Yes	276	0.0105183	Yes	Yes	3.92513
P31483	Cytotoxic granule associated RNA binding protein TIA1 (Nucleolysin TIA-1 isoform p40) (RNA-binding protein TIA-1) (T-cell-restricted intracellular antigen-1) (TIA-1) (p40-TIA-1)	15	1.09173e+06	1.44537e+06	1.0689e+06	1.05485e+08	8.83678e+07	1.10646e+08	6.45546	6.20001	6.52437	6.39328	0.170886	3	0.0986613	0	0.05	1	2	64.8003	0.000119031	2.91999	Yes	277	0.0105564	Yes	Yes	3.92434
Q14444	Caprin-1 (Cell cycle-associated protein 1) (Cytoplasmic activation- and proliferation-associated protein 1) (GPI-anchored membrane protein 1) (GPI-anchored protein p137) (GPI-p137) (p137GPI) (Membrane component chromosome 11 surface marker 1) (RNA granule protein 105)	20	1.45792e+07	1.22365e+07	1.58666e+07	1.60323e+08	1.68109e+08	1.47947e+08	3.49423	3.56265	3.37833	3.4784	0.093174	3	0.053794	0	0.05	1	2	64.6615	0.000119543	2.91999	Yes	278	0.0105945	Yes	Yes	3.92248
Q92614	Unconventional myosin-XVIIIa (Molecule associated with JAK3 N-terminus) (MAJN) (Myosin containing a PDZ domain) (Surfactant protein receptor SP-R210) (SP-R210)	2	90575.3	214710	365693	528227	505678	522797	1.23985	1.17692	1.22495	1.21391	0.0328896	3	0.0189888	0	0.05	1	2	63.9274	0.000122303	2.91999	Yes	279	0.0106326	Yes	Yes	3.91256
Q9Y490	Talin-1	10	2.26508e+06	2.04861e+06	2.49363e+06	1.53485e+07	1.69758e+07	1.6652e+07	2.75791	2.90329	2.8755	2.84556	0.077176	3	0.0445576	0	0.05	1	2	63.8626	0.000122551	2.91999	Yes	280	0.0106707	Yes	Yes	3.91168
P82933	28S ribosomal protein S9, mitochondrial (MRP-S9) (S9mt) (Mitochondrial small ribosomal subunit protein uS9m)	8	571332	1.01682e+06	471572	6.70867e+06	7.43423e+06	7.55645e+06	3.28854	3.4367	3.46022	3.39515	0.0930754	3	0.0537371	0	0.05	1	2	63.1808	0.000125209	2.91999	Yes	281	0.0107088	Yes	Yes	3.90236
Q9BYD3	39S ribosomal protein L4, mitochondrial (L4mt) (MRP-L4) (Mitochondrial large ribosomal subunit protein uL4m)	7	1.98956e+06	2.16393e+06	251642	6.53671e+06	6.1803e+06	6.04779e+06	2.15434	2.07346	2.04219	2.08999	0.0578783	3	0.0334161	0	0.05	1	2	62.5446	0.000127769	2.91999	Yes	282	0.010747	Yes	Yes	3.89358
P54577	Tyrosine--tRNA ligase, cytoplasmic	16	2.76317e+06	8.15995e+06	5.12993e+06	2.0253e+07	2.12401e+07	2.18569e+07	1.92025	1.98891	2.03021	1.97979	0.0555426	3	0.0320675	0	0.05	1	2	61.7381	0.000131127	2.91999	Yes	283	0.0107851	Yes	Yes	3.88231
Q8NEY8	Periphilin-1 (CDC7 expression repressor) (CR) (Gastric cancer antigen Ga50)	6	5.88588e+06	7.33147e+06	5.73286e+06	1.4643e+07	1.49805e+07	1.53781e+07	1.21296	1.24583	1.28362	1.24747	0.0353593	3	0.0204147	0	0.05	1	2	61.1066	0.00013385	2.91999	Yes	284	0.0108232	Yes	Yes	3.87338
Q9H0L4	Cleavage stimulation factor subunit 2 tau variant (CF-1 64 kDa subunit tau variant) (Cleavage stimulation factor 64 kDa subunit tau variant) (CSTF 64 kDa subunit tau variant) (TauCstF-64)	22	2.78527e+06	3.20136e+06	3.92138e+06	4.08227e+07	3.66392e+07	4.18281e+07	3.62767	3.47168	3.66277	3.58737	0.101716	3	0.0587259	0	0.05	1	2	61.0868	0.000133937	2.91999	Yes	285	0.0108613	Yes	Yes	3.8731
O43148	mRNA cap guanine-N7 methyltransferase	4	989053	716874	615030	4.91708e+06	5.04432e+06	4.56335e+06	2.66805	2.7049	2.56034	2.64443	0.075121	3	0.0433711	0	0.05	1	2	60.9721	0.000134441	2.91999	Yes	286	0.0108994	Yes	Yes	3.87147
P62750	60S ribosomal protein L23a (Large ribosomal subunit protein uL23)	9	5.42481e+06	5.08824e+06	4.89649e+06	4.55675e+07	4.0805e+07	4.54044e+07	3.14914	2.98989	3.14397	3.09433	0.090491	3	0.052245	0	0.05	1	2	59.2273	0.000142475	2.91999	Yes	287	0.0109375	Yes	Yes	3.84626
P29558	RNA-binding motif, single-stranded-interacting protein 1 (Single-stranded DNA-binding protein MSSP-1) (Suppressor of CDC2 with RNA-binding motif 2)	11	1.6461e+06	1.13081e+06	1.41152e+06	3.85635e+07	3.38233e+07	3.21049e+07	4.78771	4.5985	4.52327	4.63649	0.136254	3	0.078666	0	0.05	1	2	58.939	0.000143872	2.91999	Yes	288	0.0109756	Yes	Yes	3.84202
P05455	Lupus La protein (La autoantigen) (La ribonucleoprotein) (Sjoegren syndrome type B antigen) (SS-B)	30	1.05511e+07	2.58589e+07	1.44668e+07	2.03416e+08	2.27842e+08	2.34772e+08	3.58432	3.74792	3.79114	3.70779	0.109094	3	0.0629855	0	0.05	1	2	58.8674	0.000144222	2.91999	Yes	289	0.0110137	Yes	Yes	3.84097
P48651	Phosphatidylserine synthase 1 (PSS-1) (PtdSer synthase 1)	3	108021	108021	108021	3.43357e+06	4.09509e+06	4.14535e+06	4.99033	5.24451	5.26211	5.16565	0.15209	3	0.087809	0	0.05	1	2	58.8283	0.000144414	2.91999	Yes	290	0.0110518	Yes	Yes	3.84039
Q9GZR2	RNA exonuclease 4	5	84381.6	134787	185193	4.82772e+06	4.33683e+06	5.35438e+06	5.16258	5.00788	5.31196	5.16081	0.152047	3	0.0877843	0	0.05	1	2	58.7897	0.000144604	2.91999	Yes	291	0.0110899	Yes	Yes	3.83982
P46013	Proliferation marker protein Ki-67 (Antigen identified by monoclonal antibody Ki-67) (Antigen KI-67) (Antigen Ki67)	101	1.76432e+07	1.86954e+07	2.03954e+07	1.74199e+08	1.92439e+08	1.98527e+08	3.20341	3.34708	3.39201	3.31417	0.0985137	3	0.0568769	0	0.05	1	2	58.2691	0.000147198	2.91999	Yes	292	0.011128	Yes	Yes	3.8321
P0CW18	Serine protease 56	3	500970	200107	269074	2.57034e+07	3.29336e+07	2.67112e+07	6.31256	6.67017	6.36805	6.45026	0.192454	3	0.111114	0	0.05	1	2	58.0511	0.000148305	2.91999	Yes	293	0.0111662	Yes	Yes	3.82884
Q15637	Splicing factor 1 (Mammalian branch point-binding protein) (BBP) (mBBP) (Transcription factor ZFM1) (Zinc finger gene in MEN1 locus) (Zinc finger protein 162)	13	2.7333e+06	2.46631e+06	3.3785e+06	3.35652e+07	2.95104e+07	3.33566e+07	3.5532	3.36746	3.54421	3.48829	0.104738	3	0.0604704	0	0.05	1	2	57.6858	0.000150188	2.91999	Yes	294	0.0112043	Yes	Yes	3.82336
P30419	Glycylpeptide N-tetradecanoyltransferase 1	12	2.46452e+06	1.8102e+06	2.12117e+06	1.32298e+07	1.44808e+07	1.3072e+07	2.63354	2.76389	2.61622	2.67122	0.0807233	3	0.0466056	0	0.05	1	2	57.3153	0.000152135	2.91999	Yes	295	0.0112424	Yes	Yes	3.81777
P46063	ATP-dependent DNA helicase Q1	3	177991	336218	371591	1.74304e+06	1.69986e+06	1.88672e+06	2.56152	2.52533	2.67579	2.58755	0.0785359	3	0.0453427	0	0.05	1	2	57.0665	0.000153465	2.91999	Yes	296	0.0112805	Yes	Yes	3.81399
Q9HC36	rRNA methyltransferase 3, mitochondrial	7	1.19682e+06	792849	1.18535e+06	6.30177e+06	5.68489e+06	6.11563e+06	2.57395	2.42533	2.5307	2.50999	0.0764455	3	0.0441358	0	0.05	1	2	56.8697	0.000154528	2.91999	Yes	297	0.0113186	Yes	Yes	3.81099
Q9BYD1	39S ribosomal protein L13, mitochondrial (L13mt) (MRP-L13) (Mitochondrial large ribosomal subunit protein uL13m)	11	5.86593e+06	7.12045e+06	8.2339e+06	8.54077e+07	7.52044e+07	8.58502e+07	3.59388	3.41034	3.60134	3.53519	0.108188	3	0.0624627	0	0.05	1	2	56.5968	0.000156021	2.91999	Yes	298	0.0113567	Yes	Yes	3.80682
Q8TEQ6	Gem-associated protein 5 (Gemin5)	16	2.38393e+06	1.77089e+06	2.70218e+06	1.08579e+07	1.19621e+07	1.16444e+07	2.24806	2.38779	2.34895	2.32827	0.0721204	3	0.0416387	0	0.05	1	2	55.9159	0.000159842	2.91999	Yes	299	0.0113948	Yes	Yes	3.79631
Q16540	39S ribosomal protein L23, mitochondrial (L23mt) (MRP-L23) (L23 mitochondrial-related protein) (Mitochondrial large ribosomal subunit protein uL23m) (Ribosomal protein L23-like)	5	226254	229394	223114	5.06038e+06	4.25658e+06	4.9545e+06	4.48323	4.23368	4.45273	4.38988	0.13613	3	0.0785945	0	0.05	1	2	55.8548	0.000160192	2.91999	Yes	300	0.0114329	Yes	Yes	3.79536
Q6PKG0	La-related protein 1 (La ribonucleoprotein domain family member 1)	40	2.05028e+07	2.25193e+07	2.40961e+07	9.57058e+07	1.0101e+08	1.05076e+08	2.09687	2.17468	2.23162	2.16772	0.0676463	3	0.0390556	0	0.05	1	2	55.5035	0.000162225	2.91999	Yes	301	0.011471	Yes	Yes	3.78988
P30086	Phosphatidylethanolamine-binding protein 1 (PEBP-1) (HCNPpp) (Neuropolypeptide h3) (Prostatic-binding protein) (Raf kinase inhibitor protein) (RKIP) [Cleaved into: Hippocampal cholinergic neurostimulating peptide (HCNP)]	9	675315	1.09578e+06	1.38436e+06	2.72953e+07	3.2842e+07	3.26858e+07	4.6977	4.96458	4.95771	4.87333	0.152141	3	0.0878386	0	0.05	1	2	55.4805	0.000162359	2.91999	Yes	302	0.0115091	Yes	Yes	3.78952
A0AV96	RNA-binding protein 47 (RNA-binding motif protein 47)	33	6.44936e+06	7.86188e+06	9.88235e+06	2.27368e+08	1.85789e+08	2.03518e+08	4.8173	4.52593	4.65742	4.66688	0.145912	3	0.0842421	0	0.05	1	2	55.3985	0.00016284	2.91999	Yes	303	0.0115473	Yes	Yes	3.78824
O14979	Heterogeneous nuclear ribonucleoprotein D-like (hnRNP D-like) (hnRNP DL) (AU-rich element RNA-binding factor) (JKT41-binding protein) (Protein laAUF1)	20	4.02488e+06	5.81227e+06	4.37574e+06	2.58461e+08	2.03192e+08	2.2322e+08	5.76964	5.42253	5.55816	5.58344	0.174929	3	0.100995	0	0.05	1	2	55.2842	0.000163514	2.91999	Yes	304	0.0115854	Yes	Yes	3.78645
Q14966	Zinc finger protein 638 (Cutaneous T-cell lymphoma-associated antigen se33-1) (CTCL-associated antigen se33-1) (Nuclear protein 220) (Zinc finger matrin-like protein)	33	6.88586e+06	3.21119e+06	5.7966e+06	3.97795e+07	3.98811e+07	4.45871e+07	2.90854	2.91222	3.07314	2.96463	0.0939885	3	0.0542643	0	0.05	1	2	54.6332	0.000167432	2.91999	Yes	305	0.0116235	Yes	Yes	3.77616
Q9UPN6	SR-related and CTD-associated factor 8 (CDC5L complex-associated protein 7) (RNA-binding motif protein 16)	3	539877	580049	550717	2.32407e+06	2.14481e+06	2.16278e+06	2.06121	1.94541	1.95745	1.98802	0.0636696	3	0.0367597	0	0.05	1	2	54.0817	0.000170863	2.91999	Yes	306	0.0116616	Yes	Yes	3.76735
Q9NUL7	Probable ATP-dependent RNA helicase DDX28	10	530367	781762	458315	9.13898e+06	1.04629e+07	8.84986e+06	3.95288	4.14806	3.90651	4.00248	0.128188	3	0.0740091	0	0.05	1	2	54.081	0.000170867	2.91999	Yes	307	0.0116997	Yes	Yes	3.76734
O00411	DNA-directed RNA polymerase, mitochondrial (MtRPOL)	31	2.71162e+06	2.1378e+06	2.92008e+06	3.2976e+07	3.6564e+07	3.89872e+07	3.67049	3.81949	3.91207	3.80068	0.121886	3	0.0703711	0	0.05	1	2	54.0092	0.000171321	2.91999	Yes	308	0.0117378	Yes	Yes	3.76619
Q8NC51	Plasminogen activator inhibitor 1 RNA-binding protein (PAI1 RNA-binding protein 1) (PAI-RBP1) (SERPINE1 mRNA-binding protein 1)	27	4.20132e+07	8.97276e+06	8.99871e+06	1.0017e+09	8.95474e+08	7.85341e+08	5.64668	5.48495	5.29562	5.47575	0.175712	3	0.101448	0	0.05	1	2	53.9762	0.000171531	2.91999	Yes	309	0.0117759	Yes	Yes	3.76566
Q96JP5	E3 ubiquitin-protein ligase ZFP91	5	2.63996e+06	1.67369e+06	2.52467e+06	3.75722e+06	3.87363e+06	3.85974e+06	0.720986	0.765008	0.759826	0.748606	0.0240602	3	0.0138912	0	0.05	1	2	53.8908	0.000172075	2.91999	Yes	310	0.011814	Yes	Yes	3.76428
P62318	Small nuclear ribonucleoprotein Sm D3 (Sm-D3) (snRNP core protein D3)	4	110440	184215	36666.1	1.61294e+07	1.47417e+07	2.01805e+07	7.19028	7.06049	7.51355	7.25477	0.233314	3	0.134704	0	0.05	1	2	53.8571	0.00017229	2.91999	Yes	311	0.0118521	Yes	Yes	3.76374
P62249	40S ribosomal protein S16 (Small ribosomal subunit protein uS9)	10	1.49957e+07	1.34103e+07	1.62882e+07	3.88672e+07	3.89326e+07	4.10837e+07	1.38343	1.38585	1.46344	1.41091	0.0455109	3	0.0262758	0	0.05	1	2	53.6962	0.000173323	2.91999	Yes	312	0.0118902	Yes	Yes	3.76114
P35573	Glycogen debranching enzyme (Glycogen debrancher) [Includes: 4-alpha-glucanotransferase	6	796794	174733	1.08507e+06	1.45482e+06	1.38715e+06	1.41897e+06	1.08554	1.01683	1.04955	1.05064	0.0343692	3	0.019843	0	0.05	1	2	52.9475	0.000178257	2.91999	Yes	313	0.0119284	Yes	Yes	3.74895
Q96GA3	Protein LTV1 homolog	4	139984	176684	135304	4.31388e+06	5.15396e+06	5.33949e+06	4.83964	5.09634	5.14736	5.02778	0.164917	3	0.0952151	0	0.05	1	2	52.8044	0.000179224	2.91999	Yes	314	0.0119665	Yes	Yes	3.7466
Q9NY93	Probable ATP-dependent RNA helicase DDX56	18	2.68962e+06	2.62106e+06	2.21638e+06	4.14456e+07	3.7759e+07	4.5408e+07	4.04602	3.91163	4.17775	4.04513	0.133064	3	0.0768245	0	0.05	1	2	52.6542	0.000180247	2.91999	Yes	315	0.0120046	Yes	Yes	3.74413
Q9NUQ3	Gamma-taxilin (Environmental lipopolysaccharide-responding gene protein) (Factor inhibiting ATF4-mediated transcription) (FIAT) (Lipopolysaccharide-specific response protein 5)	5	930028	927590	1.01546e+06	2.93033e+06	3.13012e+06	2.9341e+06	1.61343	1.70859	1.61529	1.64577	0.0544107	3	0.031414	0	0.05	1	2	52.3896	0.000182072	2.91999	Yes	316	0.0120427	Yes	Yes	3.73976
P30101	Protein disulfide-isomerase A3	28	9.08172e+06	9.76391e+06	1.40287e+07	7.03248e+07	7.97615e+07	7.36511e+07	2.68203	2.86369	2.74871	2.76481	0.0918931	3	0.0530545	0	0.05	1	2	52.1126	0.000184011	2.91999	Yes	317	0.0120808	Yes	Yes	3.73516
O60306	RNA helicase aquarius	18	4.53563e+06	2.15945e+06	2.53386e+06	1.06715e+07	9.8518e+06	1.01455e+07	1.79449	1.67919	1.72156	1.73175	0.0583213	3	0.0336718	0	0.05	1	2	51.4301	0.000188925	2.91999	Yes	318	0.0121189	Yes	Yes	3.72371
Q9NV06	DDB1- and CUL4-associated factor 13 (WD repeat and SOF domain-containing protein 1)	17	5.52082e+06	6.10083e+06	5.7865e+06	2.90649e+07	2.63494e+07	2.87162e+07	2.32448	2.18297	2.30707	2.27151	0.0771664	3	0.0445521	0	0.05	1	2	50.9854	0.000192233	2.91999	Yes	319	0.012157	Yes	Yes	3.71617
Q9H0A0	RNA cytidine acetyltransferase	16	1.65734e+07	1.74502e+07	1.75811e+07	5.7131e+07	6.10703e+07	6.18535e+07	1.73173	1.82793	1.84632	1.80199	0.0615375	3	0.0355287	0	0.05	1	2	50.7194	0.000194253	2.91999	Yes	320	0.0121951	Yes	Yes	3.71163
O75822	Eukaryotic translation initiation factor 3 subunit J (eIF3j) (Eukaryotic translation initiation factor 3 subunit 1) (eIF-3-alpha) (eIF3 p35)	8	570442	2.00075e+06	1.71477e+06	1.65437e+07	1.59623e+07	1.4132e+07	3.53355	3.48194	3.30623	3.44058	0.119172	3	0.0688039	0	0.05	1	2	50.0055	0.000199836	2.91999	Yes	321	0.0122332	Yes	Yes	3.69933
Q9Y606	tRNA pseudouridine synthase A	4	31542.4	31542.4	31542.4	1.68732e+06	1.76005e+06	1.36488e+06	5.7413	5.80218	5.43534	5.6596	0.196591	3	0.113502	0	0.05	1	2	49.8635	0.000200975	2.91999	Yes	322	0.0122713	Yes	Yes	3.69686
Q9UK58	Cyclin-L1 (Cyclin-L)	8	8.13067e+06	9.18461e+06	1.09508e+07	1.90519e+07	1.82733e+07	1.90465e+07	1.01583	0.955628	1.01542	0.995625	0.0346391	3	0.0199989	0	0.05	1	2	49.784	0.000201617	2.91999	Yes	323	0.0123095	Yes	Yes	3.69547
P63241	Eukaryotic translation initiation factor 5A-1 (eIF-5A-1) (eIF-5A1) (Eukaryotic initiation factor 5A isoform 1) (eIF-5A) (Rev-binding factor) (eIF-4D)	7	467181	598362	317936	4.08372e+07	3.63331e+07	3.02542e+07	6.46847	6.29987	6.03573	6.26802	0.218123	3	0.125934	0	0.05	1	2	49.7724	0.000201711	2.91999	Yes	324	0.0123476	Yes	Yes	3.69527
Q9Y520	Protein PRRC2C (BAT2 domain-containing protein 1) (HBV X-transactivated gene 2 protein) (HBV XAg-transactivated protein 2) (HLA-B-associated transcript 2-like 2) (Proline-rich and coiled-coil-containing protein 2C)	64	1.22379e+07	1.55979e+07	1.55339e+07	1.16854e+08	1.3532e+08	1.22196e+08	3.01491	3.22658	3.0794	3.10696	0.108493	3	0.0626384	0	0.05	1	2	49.6016	0.000203102	2.91999	Yes	325	0.0123857	Yes	Yes	3.69229
P62277	40S ribosomal protein S13 (Small ribosomal subunit protein uS15)	10	2.13555e+06	2.71005e+06	2.34417e+06	2.61881e+07	2.4713e+07	2.92252e+07	3.44986	3.36622	3.60815	3.47474	0.122874	3	0.0709415	0	0.05	1	2	48.9804	0.000208283	2.91999	Yes	326	0.0124238	Yes	Yes	3.68135
Q12788	Transducin beta-like protein 3 (WD repeat-containing protein SAZD)	4	85033	174421	48755.9	866164	934876	1.01272e+06	3.07569	3.18582	3.30121	3.18757	0.112771	3	0.0651082	0	0.05	1	2	48.9581	0.000208473	2.91999	Yes	327	0.0124619	Yes	Yes	3.68095
P43243	Matrin-3	60	8.00843e+07	2.37067e+08	1.17412e+08	9.43605e+08	1.07617e+09	9.7474e+08	2.70358	2.89324	2.75041	2.78241	0.0987933	3	0.0570383	0	0.05	1	2	48.7814	0.000209985	2.91999	Yes	328	0.0125	Yes	Yes	3.67781
Q15032	R3H domain-containing protein 1	18	4.7641e+06	3.03874e+06	1.97818e+06	1.39336e+07	1.26174e+07	1.33941e+07	2.09548	1.95231	2.0385	2.02876	0.0720761	3	0.0416132	0	0.05	1	2	48.7529	0.00021023	2.91999	Yes	329	0.0125381	Yes	Yes	3.67731
Q4G0J3	La-related protein 7 (La ribonucleoprotein domain family member 7) (hLARP7) (P-TEFb-interaction protein for 7SK stability) (PIP7S)	29	7.38317e+06	1.35835e+07	8.60155e+06	5.95823e+07	6.44007e+07	6.80821e+07	2.5958	2.70799	2.78819	2.69732	0.0966374	3	0.0557936	0	0.05	1	2	48.3447	0.000213793	2.91999	Yes	330	0.0125762	Yes	Yes	3.67001
P47974	mRNA decay activator protein ZFP36L2 (Butyrate response factor 2) (EGF-response factor 2) (ERF-2) (TPA-induced sequence 11d) (Zinc finger protein 36, C3H1 type-like 2) (ZFP36-like 2)	3	150122	144754	471463	1.43979e+06	1.29133e+06	1.30783e+06	2.49477	2.33776	2.35608	2.3962	0.0858495	3	0.0495653	0	0.05	1	2	48.3444	0.000213796	2.91999	Yes	331	0.0126143	Yes	Yes	3.67
P78344	Eukaryotic translation initiation factor 4 gamma 2 (eIF-4-gamma 2) (eIF-4G 2) (eIF4G 2) (Death-associated protein 5) (DAP-5) (p97)	25	9.08239e+06	5.8532e+06	6.83386e+06	4.65292e+07	5.33493e+07	4.90362e+07	2.68079	2.87813	2.7565	2.77181	0.099553	3	0.0574769	0	0.05	1	2	48.2247	0.000214858	2.91999	Yes	332	0.0126524	Yes	Yes	3.66785
P62910	60S ribosomal protein L32 (Large ribosomal subunit protein eL32)	9	621545	493351	925013	2.60056e+07	2.01768e+07	2.28766e+07	5.25721	4.89108	5.07226	5.07352	0.183068	3	0.105694	0	0.05	1	2	48.0018	0.000216857	2.91999	Yes	333	0.0126905	Yes	Yes	3.66383
P31689	DnaJ homolog subfamily A member 1 (DnaJ protein homolog 2) (HSDJ) (Heat shock 40 kDa protein 4) (Heat shock protein J2) (HSJ-2) (Human DnaJ protein 2) (hDj-2)	7	557223	1.58891e+06	1.21373e+06	5.38972e+06	5.39085e+06	5.96096e+06	2.26677	2.26707	2.41211	2.31532	0.0838219	3	0.0483946	0	0.05	1	2	47.8425	0.000218302	2.91999	Yes	334	0.0127287	Yes	Yes	3.66094
Q86U42	Polyadenylate-binding protein 2 (PABP-2) (Poly(A)-binding protein 2) (Nuclear poly(A)-binding protein 1) (Poly(A)-binding protein II) (PABII) (Polyadenylate-binding nuclear protein 1)	3	108331	108331	108331	7.20466e+06	5.79838e+06	7.73808e+06	6.05541	5.74213	6.15846	5.98534	0.21683	3	0.125187	0	0.05	1	2	47.8113	0.000218587	2.91999	Yes	335	0.0127668	Yes	Yes	3.66038
Q96GQ7	Probable ATP-dependent RNA helicase DDX27	33	1.42583e+07	2.69402e+07	1.77337e+07	7.79596e+07	8.61855e+07	8.02853e+07	1.98863	2.13335	2.03104	2.05101	0.0743968	3	0.042953	0	0.05	1	2	47.7501	0.000219147	2.91999	Yes	336	0.0128049	Yes	Yes	3.65926
Q9NSD9	Phenylalanine--tRNA ligase beta subunit	14	2.20852e+06	2.54786e+06	1.30358e+06	1.58876e+07	1.80755e+07	1.82885e+07	2.97548	3.16162	3.17852	3.10521	0.112662	3	0.0650456	0	0.05	1	2	47.7389	0.00021925	2.91999	Yes	337	0.012843	Yes	Yes	3.65906
Q92879	CUGBP Elav-like family member 1 (CELF-1) (50 kDa nuclear polyadenylated RNA-binding protein) (Bruno-like protein 2) (CUG triplet repeat RNA-binding protein 1) (CUG-BP1) (CUG-BP- and ETR-3-like factor 1) (Deadenylation factor CUG-BP) (Embryo deadenylation element-binding protein homolog) (EDEN-BP homolog) (RNA-binding protein BRUNOL-2)	33	2.10959e+07	2.18162e+07	2.1591e+07	7.04172e+08	5.5306e+08	6.48665e+08	5.03345	4.68496	4.915	4.8778	0.177198	3	0.102305	0	0.05	1	2	47.679	0.000219801	2.91999	Yes	338	0.0128811	Yes	Yes	3.65797
P30876	DNA-directed RNA polymerase II subunit RPB2	26	2.8129e+06	3.89624e+06	2.89543e+06	2.23114e+07	2.3308e+07	2.57186e+07	2.80095	2.86399	3.00598	2.89031	0.105019	3	0.0606325	0	0.05	1	2	47.6693	0.00021989	2.91999	Yes	339	0.0129192	Yes	Yes	3.65779
O60287	Nucleolar pre-ribosomal-associated protein 1 (Nucleolar protein 254 kDa) (URB1 ribosome biogenesis 1 homolog)	19	1.66766e+06	2.09493e+06	855383	1.31506e+07	1.13099e+07	1.19639e+07	3.09476	2.87722	2.95832	2.97677	0.109939	3	0.0634733	0	0.05	1	2	46.898	0.000227178	2.91999	Yes	340	0.0129573	Yes	Yes	3.64363
P07814	Bifunctional glutamate/proline--tRNA ligase (Bifunctional aminoacyl-tRNA synthetase) (Cell proliferation-inducing gene 32 protein) (Glutamatyl-prolyl-tRNA synthetase) [Includes: Glutamate--tRNA ligase	23	4.37598e+06	4.61202e+06	3.28935e+06	2.03802e+07	1.88115e+07	2.11272e+07	2.31613	2.20058	2.36806	2.29492	0.0857339	3	0.0494985	0	0.05	1	2	46.3635	0.000232442	2.91999	Yes	341	0.0129954	Yes	Yes	3.63369
Q9NYL2	Mitogen-activated protein kinase kinase kinase 20	6	3.23591e+06	416014	288990	2.46314e+06	2.57492e+06	2.56758e+06	0.906931	0.97096	0.966845	0.948245	0.0358386	3	0.0206914	0	0.05	1	2	45.828	0.000237902	2.91999	Yes	342	0.0130335	Yes	Yes	3.6236
Q99848	Probable rRNA-processing protein EBP2 (EBNA1-binding protein 2) (Nucleolar protein p40)	14	5.01179e+06	3.98022e+06	5.04248e+06	7.22001e+07	5.90815e+07	6.42009e+07	3.94799	3.65869	3.77858	3.79509	0.145352	3	0.083919	0	0.05	1	2	45.2232	0.000244303	2.91999	Yes	343	0.0130716	Yes	Yes	3.61207
P26196	Probable ATP-dependent RNA helicase DDX6	9	1.51575e+06	1.9116e+06	1.58461e+06	8.45458e+06	8.33336e+06	7.56209e+06	2.33932	2.31849	2.17837	2.27873	0.0875308	3	0.0505359	0	0.05	1	2	45.0912	0.000245734	2.91999	Yes	344	0.0131098	Yes	Yes	3.60953
O43395	U4/U6 small nuclear ribonucleoprotein Prp3 (Pre-mRNA-splicing factor 3) (hPrp3) (U4/U6 snRNP 90 kDa protein)	7	1.42049e+06	1.3654e+06	1.34557e+06	4.84241e+06	4.77438e+06	4.43642e+06	1.81404	1.79363	1.68771	1.76512	0.0678174	3	0.0391544	0	0.05	1	2	45.0811	0.000245844	2.91999	Yes	345	0.0131479	Yes	Yes	3.60934
Q9NVW2	E3 ubiquitin-protein ligase RLIM	8	3.3039e+06	2.92302e+06	3.56062e+06	7.65751e+06	7.23257e+06	7.27404e+06	1.23089	1.14852	1.15677	1.17873	0.045361	3	0.0261892	0	0.05	1	2	45.0082	0.000246641	2.91999	Yes	346	0.013186	Yes	Yes	3.60793
P38919	Eukaryotic initiation factor 4A-III (eIF-4A-III) (eIF4A-III)	13	1.95745e+06	4.70235e+06	3.96012e+06	1.27605e+07	1.37274e+07	1.41138e+07	1.84988	1.95525	1.9953	1.93348	0.0751175	3	0.0433691	0	0.05	1	2	44.5819	0.000251377	2.91999	Yes	347	0.0132241	Yes	Yes	3.59967
Q13895	Bystin	12	1.54572e+06	843057	790420	2.10611e+07	1.81228e+07	2.27488e+07	4.31281	4.09604	4.42402	4.27762	0.166798	3	0.0963011	0	0.05	1	2	44.4193	0.00025322	2.91999	Yes	348	0.0132622	Yes	Yes	3.5965
O15234	Protein CASC3 (Cancer susceptibility candidate gene 3 protein) (Metastatic lymph node gene 51 protein) (MLN 51) (Protein barentsz) (Btz)	9	1.22053e+07	1.24346e+07	1.15349e+07	1.84338e+07	1.86377e+07	1.90641e+07	0.612333	0.628199	0.660833	0.633788	0.0247282	3	0.0142768	0	0.05	1	2	44.3928	0.000253521	2.91999	Yes	349	0.0133003	Yes	Yes	3.59599
Q9Y6K5	2'-5'-oligoadenylate synthase 3 ((2-5')oligo(A) synthase 3) (2-5A synthase 3)	3	190993	116503	42012.9	1.6477e+06	1.97326e+06	1.63867e+06	3.82201	4.08214	3.81408	3.90608	0.152526	3	0.0880607	0	0.05	1	2	44.3566	0.000253934	2.91999	Yes	350	0.0133384	Yes	Yes	3.59528
Q5QNW6	Histone H2B type 2-F (H2B-clustered histone 18)	5	2.28846e+06	2.50401e+06	2.16038e+06	1.27352e+07	1.32674e+07	1.16601e+07	2.45811	2.51718	2.33087	2.43538	0.0952102	3	0.0549696	0	0.05	1	2	44.3041	0.000254536	2.91999	Yes	351	0.0133765	Yes	Yes	3.59425
Q96DH6	RNA-binding protein Musashi homolog 2 (Musashi-2)	12	604211	852384	638320	1.60032e+07	1.76604e+07	1.38548e+07	4.51836	4.66052	4.31038	4.49642	0.176097	3	0.101669	0	0.05	1	2	44.2259	0.000255437	2.91999	Yes	352	0.0134146	Yes	Yes	3.59272
Q13247	Serine/arginine-rich splicing factor 6 (Pre-mRNA-splicing factor SRP55) (Splicing factor, arginine/serine-rich 6)	12	6.68367e+07	6.0242e+07	6.57505e+07	2.76182e+08	2.51235e+08	2.77432e+08	2.10326	1.96668	2.10977	2.0599	0.0808001	3	0.04665	0	0.05	1	2	44.1566	0.000256239	2.91999	Yes	353	0.0134527	Yes	Yes	3.59135
Q8N163	Cell cycle and apoptosis regulator protein 2 (Cell division cycle and apoptosis regulator protein 2) (DBIRD complex subunit KIAA1967) (Deleted in breast cancer gene 1 protein) (DBC-1) (DBC.1) (NET35) (p30 DBC)	14	1.91802e+06	4.08074e+06	1.06507e+06	1.35978e+07	1.19342e+07	1.24589e+07	2.52981	2.34154	2.40362	2.42499	0.0959336	3	0.0553873	0	0.05	1	2	43.7825	0.000260633	2.91999	Yes	354	0.0134909	Yes	Yes	3.58397
P38159	RNA-binding motif protein, X chromosome (Glycoprotein p43) (Heterogeneous nuclear ribonucleoprotein G) (hnRNP G) [Cleaved into: RNA-binding motif protein, X chromosome, N-terminally processed]	42	4.46741e+07	4.21309e+07	3.81406e+07	7.36707e+08	6.4412e+08	5.93412e+08	4.14475	3.95099	3.8327	3.97615	0.157542	3	0.0909569	0	0.05	1	2	43.7147	0.000261442	2.91999	Yes	355	0.013529	Yes	Yes	3.58262
Q9BYD6	39S ribosomal protein L1, mitochondrial (L1mt) (MRP-L1) (Mitochondrial large ribosomal subunit protein uL1m)	5	438151	245176	838586	3.41617e+06	2.97074e+06	3.31428e+06	2.75146	2.5499	2.70777	2.66971	0.106032	3	0.0612176	0	0.05	1	2	43.6101	0.000262696	2.91999	Yes	356	0.0135671	Yes	Yes	3.58055
Q9NY12	H/ACA ribonucleoprotein complex subunit 1 (Nucleolar protein family A member 1) (snoRNP protein GAR1)	9	1.25572e+06	480694	378478	2.54877e+07	2.16369e+07	1.94153e+07	5.17611	4.9398	4.7835	4.96647	0.197656	3	0.114117	0	0.05	1	2	43.521	0.000263771	2.91999	Yes	357	0.0136052	Yes	Yes	3.57877
O15091	Mitochondrial ribonuclease P catalytic subunit	3	69186	79770.9	58601.2	681969	615553	739034	3.30115	3.15333	3.41709	3.29052	0.1322	3	0.0763256	0	0.05	1	2	43.1117	0.0002688	2.91999	Yes	358	0.0136433	Yes	Yes	3.57057
Q99873	Protein arginine N-methyltransferase 1	2	916982	600142	225322	1.59296e+06	1.47311e+06	1.53217e+06	1.45556	1.34271	1.39943	1.39923	0.0564213	3	0.0325749	0	0.05	1	2	42.9544	0.000270771	2.91999	Yes	359	0.0136814	Yes	Yes	3.5674
P13987	CD59 glycoprotein (1F5 antigen) (20 kDa homologous restriction factor) (HRF-20) (HRF20) (MAC-inhibitory protein) (MAC-IP) (MEM43 antigen) (Membrane attack complex inhibition factor) (MACIF) (Membrane inhibitor of reactive lysis) (MIRL) (Protectin) (CD antigen CD59)	3	1.03e+06	1.53509e+06	1.00512e+06	6.83079e+06	7.87163e+06	7.59782e+06	2.521	2.72561	2.67454	2.64038	0.106494	3	0.0614846	0	0.05	1	2	42.9438	0.000270904	2.91999	Yes	360	0.0137195	Yes	Yes	3.56718
Q9BYG3	MKI67 FHA domain-interacting nucleolar phosphoprotein (Nucleolar phosphoprotein Nopp34) (Nucleolar protein interacting with the FHA domain of pKI-67) (hNIFK)	10	235966	76752.3	395179	1.03865e+07	1.24634e+07	1.42827e+07	5.45999	5.72297	5.91955	5.70084	0.230578	3	0.133124	0	0.05	1	2	42.8235	0.000272427	2.91999	Yes	361	0.0137576	Yes	Yes	3.56475
P35269	General transcription factor IIF subunit 1 (General transcription factor IIF 74 kDa subunit) (Transcription initiation factor IIF subunit alpha) (TFIIF-alpha) (Transcription initiation factor RAP74)	24	9.47569e+07	9.49448e+07	9.78778e+07	1.70295e+08	1.76473e+08	1.78437e+08	0.829041	0.880447	0.896417	0.868635	0.035207	3	0.0203268	0	0.05	1	2	42.7335	0.000273575	2.91999	Yes	362	0.0137957	Yes	Yes	3.56292
Q9NXF1	Testis-expressed protein 10	4	562818	748143	739790	2.32116e+06	2.42341e+06	2.19463e+06	1.76365	1.82585	1.68279	1.75743	0.0717321	3	0.0414145	0	0.05	1	2	42.4351	0.000277433	2.91999	Yes	363	0.0138338	Yes	Yes	3.55684
Q9NQ55	Suppressor of SWI4 1 homolog (Ssf-1) (Brix domain-containing protein 3) (Peter Pan homolog)	19	8.64034e+06	8.36422e+06	1.01482e+07	4.98239e+07	4.52608e+07	5.17833e+07	2.4607	2.32213	2.51635	2.43306	0.100019	3	0.0577461	0	0.05	1	2	42.1338	0.000281412	2.91999	Yes	364	0.013872	Yes	Yes	3.55066
Q9H0J9	Protein mono-ADP-ribosyltransferase PARP12	19	2.28679e+06	2.30419e+06	3.65161e+06	2.18026e+07	2.17819e+07	2.5351e+07	2.98829	2.98693	3.20584	3.06035	0.125996	3	0.072744	0	0.05	1	2	42.0701	0.000282263	2.91999	Yes	365	0.0139101	Yes	Yes	3.54935
Q8NI36	WD repeat-containing protein 36 (T-cell activation WD repeat-containing protein) (TA-WDRP)	6	127721	179645	360253	5.61209e+06	5.26707e+06	6.83322e+06	4.6564	4.56487	4.94043	4.72057	0.195832	3	0.113064	0	0.05	1	2	41.7514	0.000286585	2.91999	Yes	366	0.0139482	Yes	Yes	3.54275
O00422	Histone deacetylase complex subunit SAP18 (18 kDa Sin3-associated polypeptide) (2HOR0202) (Cell growth-inhibiting gene 38 protein) (Sin3-associated polypeptide p18)	5	1.40257e+06	1.34955e+06	1.40932e+06	4.60834e+06	5.11109e+06	4.81658e+06	1.73213	1.88151	1.79589	1.80318	0.0749572	3	0.0432766	0	0.05	1	2	41.6663	0.000287756	2.91999	Yes	367	0.0139863	Yes	Yes	3.54098
P20290	Transcription factor BTF3 (Nascent polypeptide-associated complex subunit beta) (NAC-beta) (RNA polymerase B transcription factor 3)	8	3.11676e+06	3.1195e+06	3.92755e+06	1.13933e+07	1.26303e+07	1.22489e+07	1.74971	1.89841	1.85417	1.8341	0.0763557	3	0.044084	0	0.05	1	2	41.6046	0.00028861	2.91999	Yes	368	0.0140244	Yes	Yes	3.53969
Q969X6	U3 small nucleolar RNA-associated protein 4 homolog (Cirhin) (UTP4 small subunit processome component)	8	279224	386562	428064	5.93452e+06	4.97381e+06	4.83124e+06	4.02468	3.7699	3.72794	3.84084	0.160587	3	0.0927148	0	0.05	1	2	41.4264	0.000291096	2.91999	Yes	369	0.0140625	Yes	Yes	3.53596
Q8IY67	Ribonucleoprotein PTB-binding 1 (Protein raver-1)	18	2.03839e+06	1.4973e+06	1.6595e+06	3.65391e+07	2.89233e+07	3.06208e+07	4.39916	4.06195	4.14423	4.20178	0.175816	3	0.101507	0	0.05	1	2	41.3938	0.000291554	2.91999	Yes	370	0.0141006	Yes	Yes	3.53528
P19525	Interferon-induced, double-stranded RNA-activated protein kinase	8	782419	568985	186713	5.44876e+06	6.4452e+06	5.37167e+06	3.40972	3.65202	3.38917	3.48364	0.146186	3	0.0844008	0	0.05	1	2	41.2749	0.000293234	2.91999	Yes	371	0.0141387	Yes	Yes	3.53279
Q9P275	Ubiquitin carboxyl-terminal hydrolase 36	24	4.19045e+06	2.83334e+06	1.76854e+06	2.11401e+07	2.21458e+07	2.49932e+07	2.85062	2.91767	3.09218	2.95349	0.124697	3	0.0719941	0	0.05	1	2	41.0241	0.000296828	2.91999	Yes	372	0.0141768	Yes	Yes	3.5275
P82914	28S ribosomal protein S15, mitochondrial (MRP-S15) (S15mt) (Mitochondrial small ribosomal subunit protein uS15m)	4	242920	491854	341245	3.66764e+06	3.35183e+06	4.08025e+06	3.35411	3.22421	3.50792	3.36208	0.142023	3	0.0819971	0	0.05	1	2	41.0024	0.000297142	2.91999	Yes	373	0.0142149	Yes	Yes	3.52704
Q04721	Neurogenic locus notch homolog protein 2 (Notch 2) (hN2) [Cleaved into: Notch 2 extracellular truncation (N2ECD); Notch 2 intracellular domain (N2ICD)]	3	370234	944516	679344	2.74325e+06	3.09864e+06	2.84389e+06	2.04511	2.22086	2.0971	2.12102	0.0902852	3	0.0521262	0	0.05	1	2	40.6902	0.000301716	2.91999	Yes	374	0.014253	Yes	Yes	3.5204
Q16629	Serine/arginine-rich splicing factor 7 (Splicing factor 9G8) (Splicing factor, arginine/serine-rich 7)	15	3.81236e+08	3.78207e+08	3.36088e+08	7.1805e+08	6.8283e+08	6.86179e+08	0.975488	0.902931	0.909989	0.929469	0.0400092	3	0.0230993	0	0.05	1	2	40.238	0.000308529	2.91999	Yes	375	0.0142912	Yes	Yes	3.5107
P07737	Profilin-1 (Epididymis tissue protein Li 184a) (Profilin I)	2	271340	225530	544345	1.90689e+06	2.22385e+06	2.06925e+06	2.45791	2.67976	2.5758	2.57116	0.110993	3	0.0640819	0	0.05	1	2	40.123	0.000310298	2.91999	Yes	376	0.0143293	Yes	Yes	3.50822
Q96QC0	Serine/threonine-protein phosphatase 1 regulatory subunit 10 (MHC class I region proline-rich protein CAT53) (PP1-binding protein of 114 kDa) (Phosphatase 1 nuclear targeting subunit) (Protein FB19) (p99)	22	9.0459e+06	1.49774e+07	2.02189e+07	3.10024e+07	2.92697e+07	3.07731e+07	1.07192	0.988946	1.06121	1.04069	0.045131	3	0.0260564	0	0.05	1	2	39.9399	0.000313147	2.91999	Yes	377	0.0143674	Yes	Yes	3.50425
Q9UKV8	Protein argonaute-2 (Argonaute2) (hAgo2)	11	505297	3.56324e+06	79713.7	6.66925e+06	6.51609e+06	5.88468e+06	2.26999	2.23647	2.08942	2.19863	0.0960445	3	0.0554513	0	0.05	1	2	39.6497	0.000317744	2.91999	Yes	378	0.0144055	Yes	Yes	3.49792
Q8WTT2	Nucleolar complex protein 3 homolog (NOC3 protein homolog) (Factor for adipocyte differentiation 24) (NOC3-like protein) (Nucleolar complex-associated protein 3-like protein)	17	6.06896e+06	6.2417e+06	5.64401e+06	2.08274e+07	2.00151e+07	2.23363e+07	1.79908	1.74169	1.89999	1.81359	0.0801414	3	0.0462697	0	0.05	1	2	39.1961	0.000325133	2.91999	Yes	379	0.0144436	Yes	Yes	3.48794
P43487	Ran-specific GTPase-activating protein (Ran-binding protein 1) (RanBP1)	2	271397	275759	267036	3.14602e+06	2.75611e+06	3.41102e+06	3.53505	3.34415	3.65172	3.51031	0.155271	3	0.0896458	0	0.05	1	2	39.1575	0.000325773	2.91999	Yes	380	0.0144817	Yes	Yes	3.48708
Q9HCE1	Helicase MOV-10	53	9.70121e+06	1.05482e+07	1.35213e+07	1.82159e+08	1.55772e+08	1.98144e+08	4.01631	3.79055	4.13767	3.98151	0.176157	3	0.101705	0	0.05	1	2	39.1478	0.000325935	2.91999	Yes	381	0.0145198	Yes	Yes	3.48687
Q9Y2Z4	Tyrosine--tRNA ligase, mitochondrial	9	568367	999048	771826	6.01374e+06	5.73684e+06	6.85201e+06	2.94718	2.87918	3.13545	2.98727	0.132755	3	0.0766462	0	0.05	1	2	38.9748	0.000328832	2.91999	Yes	382	0.0145579	Yes	Yes	3.48303
Q96E39	RNA binding motif protein, X-linked-like-1 (Heterogeneous nuclear ribonucleoprotein G-like 1)	8	8.81142e+06	8.85357e+06	4.93311e+06	3.17575e+07	3.07488e+07	2.81851e+07	2.07586	2.02929	1.90369	2.00295	0.0890557	3	0.0514163	0	0.05	1	2	38.9555	0.000329158	2.91999	Yes	383	0.014596	Yes	Yes	3.4826
P05023	Sodium/potassium-transporting ATPase subunit alpha-1 (Na(+)/K(+) ATPase alpha-1 subunit)	12	4.8984e+06	3.86219e+06	3.76302e+06	1.30606e+07	1.36739e+07	1.45192e+07	1.64554	1.71173	1.79827	1.71851	0.0765926	3	0.0442207	0	0.05	1	2	38.8622	0.000330738	2.91999	Yes	384	0.0146341	Yes	Yes	3.48052
A0A1B0GW87	Splicing factor U2AF 35 kDa subunit (U2 small nuclear RNA auxiliary factor 1-like 5)	6	5.32467e+06	1.0907e+07	3.44544e+06	3.73045e+07	3.47302e+07	4.05655e+07	2.50779	2.40464	2.6287	2.51371	0.112147	3	0.0647479	0	0.05	1	2	38.823	0.000331406	2.91999	Yes	385	0.0146723	Yes	Yes	3.47964
O95777	U6 snRNA-associated Sm-like protein LSm8	3	95699.5	95699.5	95699.5	1.90984e+06	2.01643e+06	2.49328e+06	4.3188	4.39715	4.70339	4.47311	0.203237	3	0.117339	0	0.05	1	2	38.1212	0.000343708	2.91999	Yes	386	0.0147104	Yes	Yes	3.46381
O95758	Polypyrimidine tract-binding protein 3 (Regulator of differentiation 1) (Rod1)	14	6.27457e+06	3.68505e+06	5.96551e+06	6.78042e+07	5.45549e+07	5.87537e+07	3.67503	3.36137	3.46834	3.50158	0.159452	3	0.0920598	0	0.05	1	2	38.0359	0.000345249	2.91999	Yes	387	0.0147485	Yes	Yes	3.46187
Q9GZR7	ATP-dependent RNA helicase DDX24	18	6.24051e+06	5.28891e+06	6.21619e+06	1.86405e+07	1.9699e+07	2.08026e+07	1.65594	1.73562	1.81426	1.73528	0.07916	3	0.0457031	0	0.05	1	2	37.9685	0.000346475	2.91999	Yes	388	0.0147866	Yes	Yes	3.46033
P50750	Cyclin-dependent kinase 9	3	441041	341941	305623	3.76635e+06	3.94705e+06	4.67157e+06	3.37565	3.44326	3.68639	3.50176	0.163424	3	0.0943528	0	0.05	1	2	37.1135	0.000362605	2.91999	Yes	389	0.0148247	Yes	Yes	3.44057
Q96GW9	Methionine--tRNA ligase, mitochondrial	1	23993.5	23922.1	23850.8	371867	306795	388683	3.95837	3.68086	4.02218	3.88714	0.181466	3	0.10477	0	0.05	1	2	37.1017	0.000362834	2.91999	Yes	390	0.0148628	Yes	Yes	3.44029
Q9Y3A5	Ribosome maturation protein SBDS (Shwachman-Bodian-Diamond syndrome protein)	5	308526	137367	473983	3.50992e+06	3.35662e+06	4.18066e+06	3.51689	3.45246	3.76918	3.57951	0.16739	3	0.0966426	0	0.05	1	2	37.0387	0.00036407	2.91999	Yes	391	0.0149009	Yes	Yes	3.43881
Q9NVS2	39S ribosomal protein S18a, mitochondrial (MRP-S18-a) (Mrps18a) (S18mt-a) (39S ribosomal protein S18-3, mitochondrial) (MRP-S18-3) (Mitochondrial large ribosomal subunit protein bS18a) (Mitochondrial large ribosomal subunit protein mL66)	9	5.65443e+06	3.68998e+06	5.35988e+06	5.6774e+07	5.08608e+07	4.55879e+07	3.53396	3.37528	3.21738	3.37554	0.158289	3	0.0913884	0	0.05	1	2	36.9362	0.000366091	2.91999	Yes	392	0.014939	Yes	Yes	3.43641
Q9BYK8	Helicase with zinc finger domain 2 (ATP-dependent helicase PRIC285) (Helicase with zinc finger 2, transcriptional coactivator) (PPAR-alpha-interacting complex protein 285) (PPAR-gamma DNA-binding domain-interacting protein 1) (PDIP1) (PPAR-gamma DBD-interacting protein 1) (Peroxisomal proliferator-activated receptor A-interacting complex 285 kDa protein)	10	569445	601751	281298	3.90672e+06	3.23725e+06	3.59795e+06	3.01239	2.7412	2.89361	2.8824	0.135941	3	0.0784855	0	0.05	1	2	36.7252	0.000370304	2.91999	Yes	393	0.0149771	Yes	Yes	3.43144
Q9Y3Y2	Chromatin target of PRMT1 protein (Friend of PRMT1 protein) (Small arginine- and glycine-rich protein) (SRAG)	4	369952	339925	399979	1.33328e+07	1.64779e+07	1.90412e+07	5.1715	5.47705	5.68564	5.44473	0.258592	3	0.149298	0	0.05	1	2	36.4688	0.000375523	2.91999	Yes	394	0.0150152	Yes	Yes	3.42536
P42766	60S ribosomal protein L35 (Large ribosomal subunit protein uL29)	3	99233.6	107988	103611	1.07938e+07	7.30809e+06	1.03469e+07	6.70289	6.14025	6.64189	6.49501	0.308741	3	0.178252	0	0.05	1	2	36.4373	0.000376172	2.91999	Yes	395	0.0150534	Yes	Yes	3.42461
Q9NR56	Muscleblind-like protein 1 (Triplet-expansion RNA-binding protein)	9	1.72083e+06	1.71392e+06	2.00478e+06	6.28946e+07	4.58095e+07	5.74217e+07	5.11634	4.65906	4.985	4.92013	0.235444	3	0.135934	0	0.05	1	2	36.1951	0.000381219	2.91999	Yes	396	0.0150915	Yes	Yes	3.41883
O43896	Kinesin-like protein KIF1C	7	102318	406308	602853	2.89692e+06	3.44639e+06	3.49553e+06	2.967	3.21757	3.23799	3.14086	0.150905	3	0.0871253	0	0.05	1	2	36.0499	0.000384292	2.91999	Yes	397	0.0151296	Yes	Yes	3.41534
Q8WVS4	Cytoplasmic dynein 2 intermediate chain 1 (Dynein 2 intermediate chain 1) (WD repeat-containing protein 60)	3	248038	496961	428766	2.66459e+06	2.24327e+06	2.54775e+06	2.76773	2.51942	2.70304	2.6634	0.128815	3	0.0743714	0	0.05	1	2	35.8121	0.000389406	2.91999	Yes	398	0.0151677	Yes	Yes	3.4096
P62851	40S ribosomal protein S25 (Small ribosomal subunit protein eS25)	4	7.6118e+06	5.54583e+06	6.33968e+06	2.50356e+07	2.2528e+07	2.52804e+07	1.94567	1.79341	1.9597	1.89959	0.092228	3	0.0532478	0	0.05	1	2	35.6745	0.000392411	2.91999	Yes	399	0.0152058	Yes	Yes	3.40626
Q15434	RNA-binding motif, single-stranded-interacting protein 2 (Suppressor of CDC2 with RNA-binding motif 3)	7	157527	227522	297517	8.21316e+06	5.93163e+06	6.57743e+06	5.17386	4.70435	4.85344	4.91055	0.239907	3	0.138511	0	0.05	1	2	35.4525	0.000397336	2.91999	Yes	400	0.0152439	Yes	Yes	3.40084
Q93073	Selenocysteine insertion sequence-binding protein 2-like (SECIS-binding protein 2-like)	3	42541.7	124712	41558	663483	569099	702818	3.25282	3.03144	3.33591	3.20673	0.157383	3	0.0908653	0	0.05	1	2	35.291	0.000400977	2.91999	Yes	401	0.015282	Yes	Yes	3.39688
P39019	40S ribosomal protein S19 (Small ribosomal subunit protein eS19)	9	1.30952e+06	1.66887e+06	1.26066e+06	2.345e+07	2.01662e+07	2.66807e+07	4.05274	3.83509	4.23894	4.04226	0.202131	3	0.1167	0	0.05	1	2	34.6379	0.000416221	2.91999	Yes	402	0.0153201	Yes	Yes	3.38068
Q969S3	Zinc finger protein 622 (Zinc finger-like protein 9)	8	1.68688e+06	762948	1.398e+06	1.22474e+07	9.94209e+06	1.17119e+07	3.25532	2.95447	3.19082	3.13353	0.158395	3	0.0914497	0	0.05	1	2	34.2651	0.000425315	2.91999	Yes	403	0.0153582	Yes	Yes	3.37129
Q00059	Transcription factor A, mitochondrial (mtTFA) (Mitochondrial transcription factor 1) (MtTF1) (Transcription factor 6) (TCF-6) (Transcription factor 6-like 2)	4	1.96956e+06	1.76725e+06	1.69783e+06	5.48646e+06	5.29302e+06	4.93587e+06	1.59866	1.54687	1.44609	1.53054	0.0775859	3	0.0447942	0	0.05	1	2	34.1682	0.000427729	2.91999	Yes	404	0.0153963	Yes	Yes	3.36883
P62906	60S ribosomal protein L10a (CSA-19) (Large ribosomal subunit protein uL1) (Neural precursor cell expressed developmentally down-regulated protein 6) (NEDD-6)	5	1.33528e+06	1.42906e+06	1.0748e+06	1.05696e+07	1.14734e+07	1.32031e+07	3.04603	3.1644	3.36699	3.19247	0.162306	3	0.0937076	0	0.05	1	2	34.0685	0.000430233	2.91999	Yes	405	0.0154345	Yes	Yes	3.3663
P61956	Small ubiquitin-related modifier 2 (SUMO-2) (HSMT3) (SMT3 homolog 2) (SUMO-3) (Sentrin-2) (Ubiquitin-like protein SMT3B) (Smt3B)	3	2.91913e+07	3.19101e+07	2.8539e+07	4.33889e+07	4.28933e+07	4.18608e+07	0.538141	0.521566	0.486413	0.515374	0.0264143	3	0.0152503	0	0.05	1	2	33.7944	0.000437231	2.91999	Yes	406	0.0154726	Yes	Yes	3.35929
P50395	Rab GDP dissociation inhibitor beta (Rab GDI beta) (Guanosine diphosphate dissociation inhibitor 2) (GDI-2)	3	219161	192917	166673	1.48334e+06	1.52112e+06	1.25971e+06	2.94279	2.97908	2.70704	2.8763	0.147707	3	0.0852786	0	0.05	1	2	33.7283	0.000438944	2.91999	Yes	407	0.0155107	Yes	Yes	3.35759
P41252	Isoleucine--tRNA ligase, cytoplasmic	13	830042	1.10363e+06	945591	6.43951e+06	6.59224e+06	7.75746e+06	2.74621	2.78003	3.01485	2.84703	0.146314	3	0.0844742	0	0.05	1	2	33.7029	0.000439604	2.91999	Yes	408	0.0155488	Yes	Yes	3.35694
Q5TC82	Roquin-1 (Roquin)	3	72025.9	72025.9	72025.9	1.05449e+06	1.17583e+06	895623	3.87189	4.02902	3.6363	3.84574	0.197659	3	0.114119	0	0.05	1	2	33.6995	0.000439694	2.91999	Yes	409	0.0155869	Yes	Yes	3.35685
Q9Y6G3	39S ribosomal protein L42, mitochondrial (L42mt) (MRP-L42) (39S ribosomal protein L31, mitochondrial) (L31mt) (MRP-L31) (Mitochondrial large ribosomal subunit protein mL42)	3	214700	241051	188349	2.81831e+06	2.18978e+06	2.4915e+06	3.71443	3.35039	3.53662	3.53382	0.182038	3	0.1051	0	0.05	1	2	33.6235	0.000441681	2.91999	Yes	410	0.015625	Yes	Yes	3.35489
Q16658	Fascin (55 kDa actin-bundling protein) (Singed-like protein) (p55)	8	2.21114e+06	2.51051e+06	3.27634e+06	1.71045e+07	1.58655e+07	1.92505e+07	2.68163	2.57315	2.85215	2.70231	0.140645	3	0.0812012	0	0.05	1	2	33.2792	0.000450855	2.91999	Yes	411	0.0156631	Yes	Yes	3.34596
Q9UII4	E3 ISG15--protein ligase HERC5	17	2.23706e+06	1.90544e+06	2.5457e+06	2.33913e+07	1.87042e+07	2.23532e+07	3.39125	3.06863	3.32576	3.26188	0.170528	3	0.0984541	0	0.05	1	2	33.131	0.000454893	2.91999	Yes	412	0.0157012	Yes	Yes	3.34209
Q9P2E3	NFX1-type zinc finger-containing protein 1	5	1.05455e+06	3.75837e+06	1.62609e+06	1.48424e+07	1.82647e+07	1.58144e+07	2.78978	3.08911	2.88129	2.92006	0.153385	3	0.0885568	0	0.05	1	2	32.9739	0.000459231	2.91999	Yes	413	0.0157393	Yes	Yes	3.33797
Q03701	CCAAT/enhancer-binding protein zeta (CCAAT-box-binding transcription factor) (CBF) (CCAAT-binding factor)	32	7.16394e+06	1.85304e+07	9.88464e+06	5.74649e+07	6.78467e+07	5.98186e+07	2.27662	2.51622	2.33453	2.37579	0.125013	3	0.072176	0	0.05	1	2	32.9166	0.000460828	2.91999	Yes	414	0.0157774	Yes	Yes	3.33646
Q9H6R4	Nucleolar protein 6 (Nucleolar RNA-associated protein) (Nrap)	10	488370	503878	226947	6.65185e+06	6.09247e+06	5.04788e+06	4.03279	3.90606	3.63471	3.85785	0.20337	3	0.117416	0	0.05	1	2	32.8564	0.000462517	2.91999	Yes	415	0.0158155	Yes	Yes	3.33487
P22102	Trifunctional purine biosynthetic protein adenosine-3 [Includes: Phosphoribosylamine--glycine ligase	9	249970	1.42168e+06	660719	2.29965e+06	2.47555e+06	2.59351e+06	1.56458	1.67092	1.73807	1.65786	0.0874795	3	0.0505063	0	0.05	1	2	32.8248	0.000463407	2.91999	Yes	416	0.0158537	Yes	Yes	3.33404
P49750	YLP motif-containing protein 1 (Nuclear protein ZAP3) (ZAP113)	17	869606	591245	916241	9.81851e+06	1.23668e+07	9.663e+06	3.63127	3.96416	3.60824	3.73456	0.199177	3	0.114995	0	0.05	1	2	32.4758	0.000473406	2.91999	Yes	417	0.0158918	Yes	Yes	3.32477
Q8NDT2	Putative RNA-binding protein 15B (One-twenty two protein 3) (HsOTT3) (HuOTT3) (RNA-binding motif protein 15B)	21	1.36166e+07	1.20476e+07	1.40388e+07	3.01058e+07	2.88518e+07	3.15201e+07	1.18576	1.12438	1.25199	1.18738	0.0638193	3	0.0368461	0	0.05	1	2	32.2253	0.000480783	2.91999	Yes	418	0.0159299	Yes	Yes	3.31805
Q9NXH9	tRNA (guanine(26)-N(2))-dimethyltransferase	6	1.37764e+06	1.5221e+06	1.34464e+06	7.2125e+06	6.15942e+06	6.35407e+06	2.34991	2.1222	2.16709	2.21307	0.120615	3	0.0696371	0	0.05	1	2	31.78	0.000494331	2.91999	Yes	419	0.015968	Yes	Yes	3.30598
O43684	Mitotic checkpoint protein BUB3	2	110290	74860.4	92575	895588	1.15506e+06	1.08029e+06	3.27414	3.64121	3.54465	3.48666	0.190279	3	0.109857	0	0.05	1	2	31.7381	0.000495635	2.91999	Yes	420	0.0160061	Yes	Yes	3.30484
O60832	H/ACA ribonucleoprotein complex subunit DKC1	28	7.91465e+07	8.34848e+07	7.70225e+07	1.33475e+08	1.41689e+08	1.38072e+08	0.740578	0.826743	0.789436	0.785586	0.0432113	3	0.024948	0	0.05	1	2	31.4889	0.000503499	2.91999	Yes	421	0.0160442	Yes	Yes	3.298
P61247	40S ribosomal protein S3a (Small ribosomal subunit protein eS1) (v-fos transformation effector protein) (Fte-1)	20	2.02297e+07	2.13666e+07	1.98763e+07	1.73747e+08	1.4043e+08	1.47714e+08	3.08394	2.7768	2.84976	2.9035	0.160467	3	0.0926454	0	0.05	1	2	31.3399	0.00050829	2.91999	Yes	422	0.0160823	Yes	Yes	3.29389
Q8IY37	Probable ATP-dependent RNA helicase DHX37	8	74746.9	122514	118820	2.8549e+06	3.72855e+06	4.18482e+06	4.76003	5.14521	5.31176	5.07234	0.282991	3	0.163385	0	0.05	1	2	31.0453	0.000517967	2.91999	Yes	423	0.0161204	Yes	Yes	3.2857
Q15427	Splicing factor 3B subunit 4 (Pre-mRNA-splicing factor SF3b 49 kDa subunit) (Spliceosome-associated protein 49) (SAP 49)	4	844568	695163	104679	1.50562e+07	2.16006e+07	1.6034e+07	4.77968	5.30039	4.87045	4.98351	0.278159	3	0.160595	0	0.05	1	2	31.0315	0.000518428	2.91999	Yes	424	0.0161585	Yes	Yes	3.28531
Q8TCS8	Polyribonucleotide nucleotidyltransferase 1, mitochondrial	3	334276	214508	94740.5	2.65039e+06	2.15983e+06	2.80931e+06	3.6271	3.33181	3.71111	3.55667	0.199213	3	0.115015	0	0.05	1	2	30.9234	0.000522053	2.91999	Yes	425	0.0161966	Yes	Yes	3.28229
Q09161	Nuclear cap-binding protein subunit 1 (80 kDa nuclear cap-binding protein) (CBP80) (NCBP 80 kDa subunit)	3	41012.6	41012.6	41012.6	641999	809325	883175	3.96843	4.30258	4.42856	4.23319	0.237783	3	0.137284	0	0.05	1	2	30.8353	0.000525035	2.91999	Yes	426	0.0162348	Yes	Yes	3.27981
P35221	Catenin alpha-1 (Alpha E-catenin) (Cadherin-associated protein) (Renal carcinoma antigen NY-REN-13)	15	3.51402e+06	2.51431e+06	3.08319e+06	8.40622e+06	7.92573e+06	8.88734e+06	1.46873	1.38382	1.54902	1.46719	0.0826147	3	0.0476976	0	0.05	1	2	30.7602	0.000527598	2.91999	Yes	427	0.0162729	Yes	Yes	3.2777
Q96SB4	SRSF protein kinase 1	8	563696	861354	737679	5.10462e+06	4.76385e+06	5.93405e+06	2.82391	2.72424	3.04113	2.86309	0.162037	3	0.0935521	0	0.05	1	2	30.6043	0.00053298	2.91999	Yes	428	0.016311	Yes	Yes	3.27329
P49406	39S ribosomal protein L19, mitochondrial (L19mt) (MRP-L19) (39S ribosomal protein L15, mitochondrial) (L15mt) (MRP-L15) (Mitochondrial large ribosomal subunit protein bL19m)	2	49833.6	52033.9	49836.5	1.13384e+06	1.46522e+06	1.63681e+06	4.48684	4.85675	5.01652	4.7867	0.271697	3	0.156864	0	0.05	1	2	30.5149	0.000536101	2.91999	Yes	429	0.0163491	Yes	Yes	3.27075
P37802	Transgelin-2 (Epididymis tissue protein Li 7e) (SM22-alpha homolog)	3	75687.2	115172	36202.2	926119	1.24864e+06	1.12703e+06	3.61308	4.04416	3.89633	3.85119	0.219059	3	0.126474	0	0.05	1	2	30.4505	0.000538367	2.91999	Yes	430	0.0163872	Yes	Yes	3.26892
Q16777	Histone H2A type 2-C (H2A-clustered histone 20) (Histone H2A-GL101) (Histone H2A/q)	3	1.99004e+06	1.79391e+06	2.19078e+06	9.93955e+06	1.17542e+07	1.18002e+07	2.31927	2.56119	2.56683	2.48243	0.14133	3	0.0815968	0	0.05	1	2	30.4232	0.000539335	2.91999	Yes	431	0.0164253	Yes	Yes	3.26814
Q96P11	28S rRNA (cytosine-C(5))-methyltransferase	20	4.0618e+06	4.97455e+06	4.59483e+06	4.47161e+07	3.49981e+07	3.84775e+07	3.29885	2.94533	3.08207	3.10875	0.178264	3	0.102921	0	0.05	1	2	30.2052	0.000547132	2.91999	Yes	432	0.0164634	Yes	Yes	3.26191
Q8WXF1	Paraspeckle component 1 (Paraspeckle protein 1)	24	1.05527e+07	7.07007e+06	4.50911e+06	7.67667e+07	5.96357e+07	6.63512e+07	3.37932	3.01502	3.16896	3.18777	0.182879	3	0.105585	0	0.05	1	2	30.1914	0.000547633	2.91999	Yes	433	0.0165015	Yes	Yes	3.26151
Q9UHI6	Probable ATP-dependent RNA helicase DDX20	15	3.71132e+06	4.19297e+06	6.22974e+06	1.8712e+08	1.69925e+08	1.26919e+08	5.31168	5.17261	4.75162	5.07864	0.291614	3	0.168363	0	0.05	1	2	30.1648	0.000548599	2.91999	Yes	434	0.0165396	Yes	Yes	3.26075
O43709	Probable 18S rRNA (guanine-N(7))-methyltransferase	2	326267	140444	298314	2.28345e+06	2.78951e+06	2.96123e+06	3.1626	3.45139	3.53758	3.38386	0.1964	3	0.113392	0	0.05	1	2	29.8422	0.000560504	2.91999	Yes	435	0.0165777	Yes	Yes	3.25142
Q9Y4P3	Transducin beta-like protein 2 (WS beta-transducin repeats protein) (WS-betaTRP) (Williams-Beuren syndrome chromosomal region 13 protein)	8	922091	561543	925533	4.86807e+06	4.65705e+06	4.02014e+06	2.59978	2.53584	2.32367	2.48643	0.144533	3	0.0834462	0	0.05	1	2	29.7968	0.000562208	2.91999	Yes	436	0.0166159	Yes	Yes	3.2501
Q92974	Rho guanine nucleotide exchange factor 2 (Guanine nucleotide exchange factor H1) (GEF-H1) (Microtubule-regulated Rho-GEF) (Proliferating cell nucleolar antigen p40)	2	44765	44765	44765	461493	616827	541626	3.36587	3.78442	3.59685	3.58238	0.209653	3	0.121043	0	0.05	1	2	29.5959	0.000569856	2.91999	Yes	437	0.016654	Yes	Yes	3.24423
Q9UNX4	WD repeat-containing protein 3	14	1.94749e+06	2.15699e+06	2.02845e+06	1.3146e+07	1.0845e+07	1.28884e+07	2.68494	2.40735	2.65639	2.58289	0.152695	3	0.0881587	0	0.05	1	2	29.2982	0.000581473	2.91999	Yes	438	0.0166921	Yes	Yes	3.23547
O75340	Programmed cell death protein 6 (Apoptosis-linked gene 2 protein homolog) (ALG-2)	5	84941.7	3.9006e+06	4.20142e+06	6.98246e+06	6.2891e+06	6.53935e+06	1.35537	1.20449	1.26078	1.27355	0.0762465	3	0.0440209	0	0.05	1	2	28.9305	0.000596323	2.91999	Yes	439	0.0167302	Yes	Yes	3.22452
O60869	Endothelial differentiation-related factor 1 (EDF-1) (Multiprotein-bridging factor 1) (MBF1)	4	476985	510742	720025	7.23154e+06	6.25857e+06	8.50814e+06	3.66717	3.4587	3.90171	3.67586	0.221633	3	0.12796	0	0.05	1	2	28.7266	0.000604801	2.91999	Yes	440	0.0167683	Yes	Yes	3.21839
P78332	RNA-binding protein 6 (Lung cancer antigen NY-LU-12) (Protein G16) (RNA-binding motif protein 6) (RNA-binding protein DEF-3)	19	5.44405e+06	6.25998e+06	4.80436e+06	2.40061e+07	2.46569e+07	2.09731e+07	2.12516	2.16376	1.93031	2.07307	0.125139	3	0.0722491	0	0.05	1	2	28.6935	0.000606197	2.91999	Yes	441	0.0168064	Yes	Yes	3.21739
P19338	Nucleolin (Protein C23)	76	4.92062e+09	5.36659e+09	4.92994e+09	9.58607e+09	1.01935e+10	9.46784e+09	0.918276	1.00691	0.900371	0.941853	0.0570499	3	0.0329378	0	0.05	1	2	28.5949	0.000610374	2.91999	Yes	442	0.0168445	Yes	Yes	3.2144
P40763	Signal transducer and activator of transcription 3 (Acute-phase response factor)	5	934618	796560	1.65984e+06	1.14118e+07	1.2705e+07	1.53125e+07	3.3357	3.49057	3.75988	3.52872	0.214647	3	0.123927	0	0.05	1	2	28.4742	0.000615552	2.91999	Yes	443	0.0168826	Yes	Yes	3.21074
O75179	Ankyrin repeat domain-containing protein 17 (Gene trap ankyrin repeat protein) (Serologically defined breast cancer antigen NY-BR-16)	38	1.3878e+07	1.67272e+07	1.519e+07	5.01659e+07	4.37228e+07	4.71951e+07	1.71647	1.51815	1.6284	1.62101	0.099366	3	0.057369	0	0.05	1	2	28.2559	0.000625084	2.91999	Yes	444	0.0169207	Yes	Yes	3.20406
Q9UHB9	Signal recognition particle subunit SRP68 (SRP68) (Signal recognition particle 68 kDa protein)	10	3.21002e+06	3.37843e+06	3.07875e+06	7.9971e+06	8.93428e+06	8.14989e+06	1.31134	1.47122	1.33864	1.37373	0.0855181	3	0.0493739	0	0.05	1	2	27.8231	0.000644643	2.91999	Yes	445	0.0169588	Yes	Yes	3.19068
Q9UBV8	Peflin (PEF protein with a long N-terminal hydrophobic domain) (Penta-EF hand domain-containing protein 1)	2	303909	266644	90728.3	2.02182e+06	1.78373e+06	2.35563e+06	3.19728	3.01652	3.41774	3.21051	0.200935	3	0.11601	0	0.05	1	2	27.6745	0.000651568	2.91999	Yes	446	0.016997	Yes	Yes	3.18604
P07237	Protein disulfide-isomerase (PDI)	21	4.24267e+06	4.41623e+06	5.28214e+06	2.95963e+07	3.79017e+07	3.38963e+07	2.67104	3.02789	2.86675	2.85523	0.178703	3	0.103174	0	0.05	1	2	27.6739	0.0006516	2.91999	Yes	447	0.0170351	Yes	Yes	3.18602
Q06830	Peroxiredoxin-1	9	3.0622e+06	3.0243e+06	2.47334e+06	1.2489e+07	1.49333e+07	1.47617e+07	2.12996	2.38784	2.37116	2.29632	0.144313	3	0.0833189	0	0.05	1	2	27.5607	0.000656953	2.91999	Yes	448	0.0170732	Yes	Yes	3.18247
Q14CX7	N-alpha-acetyltransferase 25, NatB auxiliary subunit (Mitochondrial distribution and morphology protein 20) (N-terminal acetyltransferase B complex subunit MDM20) (NatB complex subunit MDM20) (N-terminal acetyltransferase B complex subunit NAA25) (p120)	4	103940	226966	170520	983370	990266	1.206e+06	2.55666	2.56674	2.85109	2.65816	0.167152	3	0.0965054	0	0.05	1	2	27.5442	0.000657736	2.91999	Yes	449	0.0171113	Yes	Yes	3.18195
Q96DV4	39S ribosomal protein L38, mitochondrial (L38mt) (MRP-L38) (Mitochondrial large ribosomal subunit protein mL38)	4	282495	181471	281722	1.54787e+06	1.93958e+06	1.60816e+06	2.63861	2.96407	2.69373	2.76547	0.174186	3	0.100566	0	0.05	1	2	27.4989	0.000659902	2.91999	Yes	450	0.0171494	Yes	Yes	3.18052
Q9BUL9	Ribonuclease P protein subunit p25 (RNase P protein subunit p25)	2	331002	562766	99237.1	1.05761e+06	1.02412e+06	924823	1.6759	1.62947	1.48234	1.5959	0.101051	3	0.0583421	0	0.05	1	2	27.3542	0.000666886	2.91999	Yes	451	0.0171875	Yes	Yes	3.17595
Q9H9Y2	Ribosome production factor 1 (Brix domain-containing protein 5) (Ribosome biogenesis protein RPF1)	8	72047.1	693201	613245	9.87635e+06	7.20988e+06	7.21208e+06	4.42585	3.97185	3.97229	4.12333	0.261992	3	0.151261	0	0.05	1	2	27.2597	0.000671511	2.91999	Yes	452	0.0172256	Yes	Yes	3.17295
Q96PZ0	Pseudouridylate synthase 7 homolog	7	947279	402186	636428	3.91602e+06	4.86748e+06	4.80343e+06	2.56456	2.87835	2.85924	2.76738	0.175907	3	0.10156	0	0.05	1	2	27.2487	0.000672051	2.91999	Yes	453	0.0172637	Yes	Yes	3.1726
Q969Z0	FAST kinase domain-containing protein 4 (Cell cycle progression restoration protein 2) (Cell cycle progression protein 2) (Protein TBRG4) (Transforming growth factor beta regulator 4)	16	9.91149e+06	1.08052e+07	6.33257e+06	2.08065e+07	1.90202e+07	2.07782e+07	1.20641	1.0769	1.20444	1.16258	0.0742086	3	0.0428443	0	0.05	1	2	27.1351	0.00067768	2.91999	Yes	454	0.0173018	Yes	Yes	3.16898
Q9NX24	H/ACA ribonucleoprotein complex subunit 2 (Nucleolar protein family A member 2) (snoRNP protein NHP2)	6	2.26745e+06	1.09215e+06	1.39893e+06	1.5012e+07	1.9215e+07	2.0077e+07	3.24249	3.59861	3.66192	3.501	0.226108	3	0.130544	0	0.05	1	2	26.8186	0.000693734	2.91999	Yes	455	0.0173399	Yes	Yes	3.15881
O60812	Heterogeneous nuclear ribonucleoprotein C-like 1 (hnRNP C-like-1) (hnRNP core protein C-like 1)	1	491583	385901	502107	2.43223e+06	2.76371e+06	2.22567e+06	2.403	2.58733	2.27496	2.42176	0.157027	3	0.0906593	0	0.05	1	2	26.7128	0.000699229	2.91999	Yes	456	0.017378	Yes	Yes	3.15538
Q9Y3A2	Probable U3 small nucleolar RNA-associated protein 11 (U3 snoRNA-associated protein 11) (UTP11-like protein)	4	511600	706516	758202	4.8063e+06	4.9225e+06	6.13837e+06	2.86707	2.90154	3.22	2.99621	0.194579	3	0.11234	0	0.05	1	2	26.6708	0.000701426	2.91999	Yes	457	0.0174162	Yes	Yes	3.15402
Q9BTD8	RNA-binding protein 42 (RNA-binding motif protein 42)	4	69069.8	397649	133398	3.09035e+06	2.246e+06	2.4358e+06	3.94942	3.489	3.60604	3.68149	0.2393	3	0.13816	0	0.05	1	2	26.6466	0.0007027	2.91999	Yes	458	0.0174543	Yes	Yes	3.15323
Q8IXT5	RNA-binding protein 12B (RNA-binding motif protein 12B)	22	2.5605e+07	1.76135e+07	2.70594e+07	3.9239e+07	4.07854e+07	4.21915e+07	0.744181	0.799947	0.848844	0.797657	0.0523687	3	0.0302351	0	0.05	1	2	26.3818	0.000716845	2.91999	Yes	459	0.0174924	Yes	Yes	3.14457
Q6Y7W6	GRB10-interacting GYF protein 2 (PERQ amino acid-rich with GYF domain-containing protein 2) (Trinucleotide repeat-containing gene 15 protein)	13	3.30177e+06	1.99241e+06	2.96055e+06	1.16443e+07	1.10292e+07	1.33097e+07	2.0813	2.00299	2.27415	2.11948	0.139552	3	0.0805705	0	0.05	1	2	26.3059	0.00072098	2.91999	Yes	460	0.0175305	Yes	Yes	3.14208
Q8IVS2	Malonyl-CoA-acyl carrier protein transacylase, mitochondrial (MCT)	7	247559	266389	217657	2.4866e+06	2.86539e+06	3.44797e+06	3.35	3.55456	3.82158	3.57538	0.236474	3	0.136529	0	0.05	1	2	26.1878	0.000727486	2.91999	Yes	461	0.0175686	Yes	Yes	3.13818
O43251	RNA binding protein fox-1 homolog 2 (Fox-1 homolog B) (Hexaribonucleotide-binding protein 2) (RNA-binding motif protein 9) (RNA-binding protein 9) (Repressor of tamoxifen transcriptional activity)	10	2.54399e+06	3.35429e+06	3.14118e+06	2.47228e+07	2.22331e+07	1.90385e+07	3.03649	2.88337	2.65958	2.85981	0.189559	3	0.109442	0	0.05	1	2	26.1309	0.00073065	2.91999	Yes	462	0.0176067	Yes	Yes	3.13629
O75494	Serine/arginine-rich splicing factor 10 (40 kDa SR-repressor protein) (SRrp40) (FUS-interacting serine-arginine-rich protein 1) (Splicing factor SRp38) (Splicing factor, arginine/serine-rich 13A) (TLS-associated protein with Ser-Arg repeats) (TASR) (TLS-associated protein with SR repeats) (TLS-associated serine-arginine protein) (TLS-associated SR protein)	10	9.07379e+07	9.26685e+07	8.8957e+07	1.2181e+08	1.22988e+08	1.1854e+08	0.424064	0.437953	0.384801	0.415606	0.0275669	3	0.0159157	0	0.05	1	2	26.1129	0.000731654	2.91999	Yes	463	0.0176448	Yes	Yes	3.13569
P26368	Splicing factor U2AF 65 kDa subunit (U2 auxiliary factor 65 kDa subunit) (hU2AF(65)) (hU2AF65) (U2 snRNP auxiliary factor large subunit)	31	9.78126e+07	6.81064e+07	9.14445e+07	3.56445e+08	2.98523e+08	3.30873e+08	2.05483	1.799	1.94743	1.93375	0.128466	3	0.0741696	0	0.05	1	2	26.072	0.000733944	2.91999	Yes	464	0.0176829	Yes	Yes	3.13434
Q9NW13	RNA-binding protein 28 (RNA-binding motif protein 28)	46	1.02932e+08	1.10634e+08	9.33688e+07	2.27056e+08	2.46524e+08	2.2238e+08	1.15008	1.26876	1.12006	1.17963	0.0786324	3	0.0453984	0	0.05	1	2	25.984	0.000738914	2.91999	Yes	465	0.017721	Yes	Yes	3.13141
P13667	Protein disulfide-isomerase A4	9	124397	397307	422661	4.90468e+06	6.11912e+06	4.23981e+06	3.96171	4.28087	3.75155	3.99804	0.266526	3	0.153879	0	0.05	1	2	25.9817	0.000739044	2.91999	Yes	466	0.0177591	Yes	Yes	3.13133
Q9Y5J1	U3 small nucleolar RNA-associated protein 18 homolog (WD repeat-containing protein 50)	10	1.15495e+06	3.28638e+06	1.19117e+06	8.71351e+06	1.08402e+07	9.98037e+06	2.21444	2.52951	2.41028	2.38474	0.159079	3	0.0918444	0	0.05	1	2	25.965	0.000739992	2.91999	Yes	467	0.0177973	Yes	Yes	3.13077
P41091	Eukaryotic translation initiation factor 2 subunit 3	5	727304	1.13946e+06	852456	1.95341e+06	1.81581e+06	2.00049e+06	1.10777	1.00238	1.14212	1.08409	0.0728155	3	0.0420401	0	0.05	1	2	25.787	0.00075022	2.91999	Yes	468	0.0178354	Yes	Yes	3.12481
Q16666	Gamma-interferon-inducible protein 16 (Ifi-16) (Interferon-inducible myeloid differentiation transcriptional activator)	2	105952	119754	1.01836e+06	566778	561142	584715	0.450754	0.436338	0.495705	0.460932	0.030965	3	0.0178777	0	0.05	1	2	25.7826	0.000750479	2.91999	Yes	469	0.0178735	Yes	Yes	3.12466
Q96HC4	PDZ and LIM domain protein 5 (Enigma homolog) (Enigma-like PDZ and LIM domains protein)	3	355989	268776	443202	1.22437e+06	1.4364e+06	1.42639e+06	1.78213	2.01255	2.00247	1.93239	0.130219	3	0.0751819	0	0.05	1	2	25.7028	0.000755135	2.91999	Yes	470	0.0179116	Yes	Yes	3.12198
Q8IY81	pre-rRNA 2'-O-ribose RNA methyltransferase FTSJ3	33	7.49824e+07	6.43121e+07	6.45977e+07	1.24902e+08	1.17223e+08	1.16662e+08	0.877949	0.786414	0.779485	0.814616	0.0549577	3	0.0317298	0	0.05	1	2	25.6735	0.000756855	2.91999	Yes	471	0.0179497	Yes	Yes	3.12099
Q9UJA5	tRNA (adenine(58)-N(1))-methyltransferase non-catalytic subunit TRM6 (mRNA methyladenosine-N(1)-methyltransferase non-catalytic subunit TRM6) (tRNA(m1A58)-methyltransferase subunit TRM6) (tRNA(m1A58)MTase subunit TRM6)	3	99202.4	99202.4	99202.4	924549	722658	934616	3.2203	2.86487	3.23593	3.10703	0.209867	3	0.121167	0	0.05	1	2	25.6426	0.000758679	2.91999	Yes	472	0.0179878	Yes	Yes	3.11994
Q8WVV9	Heterogeneous nuclear ribonucleoprotein L-like (hnRNPLL) (Stromal RNA-regulating factor)	13	633934	1.1998e+06	1.31003e+06	1.82697e+07	1.52676e+07	1.27134e+07	4.12386	3.86487	3.60075	3.86316	0.261556	3	0.151009	0	0.05	1	2	25.5823	0.000762252	2.91999	Yes	473	0.0180259	Yes	Yes	3.1179
Q9P2J5	Leucine--tRNA ligase, cytoplasmic	12	525904	587333	959144	4.74721e+06	5.01918e+06	6.18056e+06	2.78075	2.86112	3.16141	2.93443	0.200638	3	0.115838	0	0.05	1	2	25.3321	0.000777346	2.91999	Yes	474	0.018064	Yes	Yes	3.10939
Q99661	Kinesin-like protein KIF2C (Kinesin-like protein 6) (Mitotic centromere-associated kinesin) (MCAK)	5	223008	750255	765262	2.86142e+06	2.44953e+06	3.00603e+06	2.30383	2.07961	2.37496	2.2528	0.154147	3	0.088997	0	0.05	1	2	25.3132	0.000778504	2.91999	Yes	475	0.0181021	Yes	Yes	3.10874
Q92973	Transportin-1 (Importin beta-2) (Karyopherin beta-2) (M9 region interaction protein) (MIP)	14	3.22535e+06	2.6594e+06	5.96463e+06	1.40866e+07	1.57973e+07	1.69946e+07	1.83447	1.99983	2.10522	1.97984	0.136479	3	0.0787963	0	0.05	1	2	25.1261	0.000790115	2.91999	Yes	476	0.0181402	Yes	Yes	3.10231
Q9BSC4	Nucleolar protein 10	7	551019	169872	323779	5.04501e+06	5.09539e+06	3.71961e+06	3.85677	3.87111	3.41707	3.71498	0.258102	3	0.149015	0	0.05	1	2	24.9302	0.000802548	2.91999	Yes	477	0.0181784	Yes	Yes	3.09553
Q15428	Splicing factor 3A subunit 2 (SF3a66) (Spliceosome-associated protein 62) (SAP 62)	2	115030	112820	203421	920600	931753	1.17001e+06	2.67894	2.69631	3.02482	2.80002	0.194872	3	0.11251	0	0.05	1	2	24.887	0.000805334	2.91999	Yes	478	0.0182165	Yes	Yes	3.09402
Q9BYD2	39S ribosomal protein L9, mitochondrial (L9mt) (MRP-L9) (Mitochondrial large ribosomal subunit protein bL9m)	4	638989	293678	736022	3.19855e+06	2.69431e+06	2.58471e+06	2.52367	2.27617	2.21625	2.33869	0.162968	3	0.0940894	0	0.05	1	2	24.8561	0.000807331	2.91999	Yes	479	0.0182546	Yes	Yes	3.09295
Q14151	Scaffold attachment factor B2 (SAF-B2)	22	1.15055e+07	1.26155e+07	1.85754e+07	4.1708e+07	4.39674e+07	4.88059e+07	1.55117	1.62728	1.7779	1.65212	0.115389	3	0.06662	0	0.05	1	2	24.7991	0.000811036	2.91999	Yes	480	0.0182927	Yes	Yes	3.09096
Q9BZE1	39S ribosomal protein L37, mitochondrial (L37mt) (MRP-L37) (39S ribosomal protein L2, mitochondrial) (L2mt) (MRP-L2) (Mitochondrial large ribosomal subunit protein mL37)	22	1.91215e+07	1.82598e+07	2.41023e+07	4.4019e+07	4.74775e+07	4.93146e+07	1.10289	1.212	1.26678	1.19389	0.083433	3	0.04817	0	0.05	1	2	24.7849	0.000811965	2.91999	Yes	481	0.0183308	Yes	Yes	3.09046
P42166	Lamina-associated polypeptide 2, isoform alpha (Thymopoietin isoform alpha) (TP alpha) (Thymopoietin-related peptide isoform alpha) (TPRP isoform alpha) [Cleaved into: Thymopoietin (TP) (Splenin); Thymopentin (TP5)]	3	161850	161850	161850	1.15475e+06	1.55155e+06	1.36882e+06	2.83486	3.26098	3.0802	3.05868	0.213878	3	0.123483	0	0.05	1	2	24.7701	0.00081293	2.91999	Yes	482	0.0183689	Yes	Yes	3.08995
Q9UKA9	Polypyrimidine tract-binding protein 2 (Neural polypyrimidine tract-binding protein) (Neurally-enriched homolog of PTB) (PTB-like protein)	13	1.50151e+07	1.59106e+07	1.34862e+07	3.22588e+07	3.08594e+07	2.91266e+07	1.12371	1.05972	0.976353	1.05326	0.0738895	3	0.0426601	0	0.05	1	2	24.6896	0.000818228	2.91999	Yes	483	0.018407	Yes	Yes	3.08713
P98175	RNA-binding protein 10 (G patch domain-containing protein 9) (RNA-binding motif protein 10) (RNA-binding protein S1-1) (S1-1)	28	1.84824e+07	2.26839e+07	1.29934e+07	5.62385e+07	5.86772e+07	5.04213e+07	1.6393	1.70054	1.48178	1.60721	0.112859	3	0.0651593	0	0.05	1	2	24.6658	0.000819806	2.91999	Yes	484	0.0184451	Yes	Yes	3.08629
Q6PK04	Coiled-coil domain-containing protein 137	7	5.36617e+06	4.18726e+06	4.54291e+06	1.28899e+07	1.1564e+07	1.31416e+07	1.45588	1.29929	1.48378	1.41298	0.0994469	3	0.0574157	0	0.05	1	2	24.6097	0.000823539	2.91999	Yes	485	0.0184832	Yes	Yes	3.08432
Q5VZF2	Muscleblind-like protein 2 (Muscleblind-like protein 1) (Muscleblind-like protein-like) (Muscleblind-like protein-like 39)	2	105825	118987	132149	1.08108e+06	968133	1.32068e+06	3.18359	3.0244	3.47241	3.2268	0.227108	3	0.131121	0	0.05	1	2	24.6094	0.000823558	2.91999	Yes	486	0.0185213	Yes	Yes	3.08431
Q9NRW3	DNA dC->dU-editing enzyme APOBEC-3C (A3C)	3	594039	358928	585489	3.30972e+06	2.62086e+06	3.18091e+06	2.69019	2.35352	2.63292	2.55888	0.180133	3	0.104	0	0.05	1	2	24.6046	0.000823876	2.91999	Yes	487	0.0185595	Yes	Yes	3.08414
Q15149	Plectin (PCN) (PLTN) (Hemidesmosomal protein 1) (HD1) (Plectin-1)	111	7.31197e+07	7.08666e+07	7.83347e+07	1.52006e+08	1.69112e+08	1.64196e+08	1.03645	1.1903	1.14774	1.12483	0.0794429	3	0.0458664	0	0.05	1	2	24.524	0.000829287	2.91999	Yes	488	0.0185976	Yes	Yes	3.08129
O95373	Importin-7 (Imp7) (Ran-binding protein 7) (RanBP7)	8	427877	723658	530992	3.60819e+06	4.72883e+06	4.48461e+06	2.68561	3.07582	2.99932	2.92025	0.20677	3	0.119379	0	0.05	1	2	24.462	0.000833488	2.91999	Yes	489	0.0186357	Yes	Yes	3.0791
Q14114	Low-density lipoprotein receptor-related protein 8 (LRP-8) (Apolipoprotein E receptor 2)	3	536084	1.17152e+06	630649	1.81269e+06	2.05982e+06	1.96913e+06	1.21766	1.40205	1.33709	1.31893	0.0935231	3	0.0539956	0	0.05	1	2	24.4267	0.000835893	2.91999	Yes	490	0.0186738	Yes	Yes	3.07785
O75319	RNA/RNP complex-1-interacting phosphatase	3	90119	86950.3	83781.7	1.80417e+06	1.30236e+06	1.92242e+06	4.375	3.9048	4.46659	4.2488	0.301411	3	0.17402	0	0.05	1	2	24.4156	0.000836651	2.91999	Yes	491	0.0187119	Yes	Yes	3.07746
P46779	60S ribosomal protein L28 (Large ribosomal subunit protein eL28)	5	713426	734656	848774	4.95744e+06	4.11563e+06	3.9245e+06	2.6949	2.42642	2.35781	2.49304	0.178146	3	0.102853	0	0.05	1	2	24.2389	0.00084886	2.91999	Yes	492	0.01875	Yes	Yes	3.07116
Q9BZZ5	Apoptosis inhibitor 5 (API-5) (Antiapoptosis clone 11 protein) (AAC-11) (Cell migration-inducing gene 8 protein) (Fibroblast growth factor 2-interacting factor) (FIF) (Protein XAGL)	11	1.00321e+06	1.0232e+06	2.54169e+06	1.05404e+07	1.27191e+07	1.4249e+07	2.79123	3.06229	3.22616	3.02656	0.219652	3	0.126816	0	0.05	1	2	23.8657	0.000875548	2.91999	Yes	493	0.0187881	Yes	Yes	3.05772
P27694	Replication protein A 70 kDa DNA-binding subunit (RP-A p70) (Replication factor A protein 1) (RF-A protein 1) (Single-stranded DNA-binding protein) [Cleaved into: Replication protein A 70 kDa DNA-binding subunit, N-terminally processed]	8	2.07987e+06	1.11188e+06	1.44636e+06	4.08571e+06	3.62702e+06	4.06855e+06	1.40201	1.23021	1.39594	1.34272	0.0974835	3	0.0562821	0	0.05	1	2	23.8569	0.000876188	2.91999	Yes	494	0.0188262	Yes	Yes	3.0574
Q13435	Splicing factor 3B subunit 2 (Pre-mRNA-splicing factor SF3b 145 kDa subunit) (SF3b145) (Spliceosome-associated protein 145) (SAP 145)	21	7.80417e+06	9.60992e+06	9.12162e+06	2.58482e+07	2.99129e+07	2.61012e+07	1.54709	1.7578	1.56115	1.62201	0.117804	3	0.068014	0	0.05	1	2	23.8482	0.000876831	2.91999	Yes	495	0.0188643	Yes	Yes	3.05708
Q9BY77	Polymerase delta-interacting protein 3 (46 kDa DNA polymerase delta interaction protein) (p46) (S6K1 Aly/REF-like target) (SKAR)	9	5.77389e+06	465500	543468	8.02608e+06	6.96553e+06	6.88933e+06	1.82776	1.6233	1.60743	1.68617	0.122884	3	0.0709469	0	0.05	1	2	23.7666	0.000882844	2.91999	Yes	496	0.0189024	Yes	Yes	3.05412
P29401	Transketolase (TK)	7	1.77993e+06	1.84391e+06	1.56494e+06	3.73922e+06	4.02728e+06	3.59815e+06	1.11231	1.21937	1.05682	1.1295	0.0826277	3	0.0477051	0	0.05	1	2	23.6767	0.000889544	2.91999	Yes	497	0.0189405	Yes	Yes	3.05083
A0A0G2JJT9	Valine--tRNA ligase (Fragment)	7	965136	476042	237955	2.54524e+06	2.42922e+06	2.08279e+06	2.18505	2.11774	1.89576	2.06618	0.151379	3	0.0873988	0	0.05	1	2	23.6409	0.000892237	2.91999	Yes	498	0.0189787	Yes	Yes	3.04952
Q99459	Cell division cycle 5-like protein (Cdc5-like protein) (Pombe cdc5-related protein)	2	130416	130416	130416	761313	615924	766314	2.54536	2.23963	2.55481	2.4466	0.179307	3	0.103523	0	0.05	1	2	23.6334	0.000892795	2.91999	Yes	499	0.0190168	Yes	Yes	3.04925
Q5VYS8	Terminal uridylyltransferase 7 (TUTase 7)	12	754014	150320	792576	8.35762e+06	9.93258e+06	6.68694e+06	3.88514	4.13422	3.5634	3.86092	0.286181	3	0.165227	0	0.05	1	2	23.3674	0.000913182	2.91999	Yes	500	0.0190549	Yes	Yes	3.03944
O75533	Splicing factor 3B subunit 1 (Pre-mRNA-splicing factor SF3b 155 kDa subunit) (SF3b155) (Spliceosome-associated protein 155) (SAP 155)	46	4.18266e+07	4.89278e+07	5.74405e+07	8.43774e+07	9.02605e+07	8.3724e+07	0.772394	0.869632	0.76118	0.801069	0.0596417	3	0.0344342	0	0.05	1	2	23.2638	0.000921315	2.91999	Yes	501	0.019093	Yes	Yes	3.03559
P09012	U1 small nuclear ribonucleoprotein A (U1 snRNP A) (U1-A) (U1A)	6	629470	2.31377e+06	1.90152e+06	8.67865e+06	9.75326e+06	1.13614e+07	2.42601	2.59442	2.81461	2.61168	0.194873	3	0.11251	0	0.05	1	2	23.2128	0.000925353	2.91999	Yes	502	0.0191311	Yes	Yes	3.03369
Q9NVP1	ATP-dependent RNA helicase DDX18	19	4.888e+06	8.9937e+06	6.68594e+06	2.98362e+07	3.71168e+07	3.63454e+07	2.12165	2.43666	2.40636	2.32156	0.173784	3	0.100334	0	0.05	1	2	23.1382	0.000931314	2.91999	Yes	503	0.0191692	Yes	Yes	3.0309
Q92499	ATP-dependent RNA helicase DDX1	15	2.77156e+06	3.52612e+06	2.65894e+06	1.39031e+07	1.60638e+07	1.27327e+07	2.21934	2.42775	2.09248	2.24652	0.169279	3	0.097733	0	0.05	1	2	22.9863	0.000943626	2.91999	Yes	504	0.0192073	Yes	Yes	3.0252
Q5VT52	Regulation of nuclear pre-mRNA domain-containing protein 2	2	42504.8	42504.8	42504.8	433209	410291	574741	3.34937	3.27095	3.75722	3.45918	0.261069	3	0.150728	0	0.05	1	2	22.9497	0.000946629	2.91999	Yes	505	0.0192454	Yes	Yes	3.02382
O75643	U5 small nuclear ribonucleoprotein 200 kDa helicase	30	7.31915e+06	7.16527e+06	7.35475e+06	1.75932e+07	1.79707e+07	2.00603e+07	1.27306	1.30369	1.46239	1.34638	0.101626	3	0.0586736	0	0.05	1	2	22.9469	0.00094686	2.91999	Yes	506	0.0192835	Yes	Yes	3.02371
Q9UM00	Calcium load-activated calcium channel (CLAC channel) (Transmembrane and coiled-coil domain-containing protein 1) (Transmembrane and coiled-coil domains protein 4) (Xenogeneic cross-immune protein PCIA3)	1	49389.4	88724	84742.5	541204	417057	438876	2.86502	2.4891	2.56266	2.63893	0.19923	3	0.115026	0	0.05	1	2	22.9421	0.000947258	2.91999	Yes	507	0.0193216	Yes	Yes	3.02353
P02786	Transferrin receptor protein 1 (TR) (TfR) (TfR1) (Trfr) (T9) (p90) (CD antigen CD71) [Cleaved into: Transferrin receptor protein 1, serum form (sTfR)]	32	1.33908e+07	1.39975e+07	2.05705e+07	6.28793e+07	7.41871e+07	7.81755e+07	1.97575	2.21434	2.28988	2.15999	0.163965	3	0.0946655	0	0.05	1	2	22.8171	0.000957635	2.91999	Yes	508	0.0193598	Yes	Yes	3.0188
A0A590UJJ6	Histone H3	3	1.42893e+06	1.34718e+06	1.6112e+06	6.69834e+06	8.45776e+06	8.21572e+06	2.19543	2.5319	2.49001	2.40578	0.18337	3	0.105869	0	0.05	1	2	22.7241	0.000965463	2.91999	Yes	509	0.0193979	Yes	Yes	3.01526
Q15050	Ribosome biogenesis regulatory protein homolog	14	6.46731e+06	9.20419e+06	9.91741e+06	3.25547e+07	3.70508e+07	3.01889e+07	1.93231	2.11895	1.82346	1.95824	0.149441	3	0.0862797	0	0.05	1	2	22.6964	0.000967817	2.91999	Yes	510	0.019436	Yes	Yes	3.01421
Q8N3Z6	Zinc finger CCHC domain-containing protein 7 (TRAMP-like complex RNA-binding factor ZCCHC7)	10	5.84176e+06	6.59165e+06	5.51921e+06	1.58471e+07	1.56238e+07	1.39252e+07	1.40499	1.38451	1.21847	1.33599	0.10229	3	0.0590572	0	0.05	1	2	22.622	0.000974174	2.91999	Yes	511	0.0194741	Yes	Yes	3.01136
Q9Y2R9	28S ribosomal protein S7, mitochondrial (MRP-S7) (S7mt) (Mitochondrial small ribosomal subunit protein uS7m) (bMRP-27a) (bMRP27a)	7	1.40372e+06	1.20806e+06	1.65795e+06	8.47319e+06	6.66532e+06	8.22579e+06	2.57373	2.22749	2.53097	2.44406	0.18877	3	0.108986	0	0.05	1	2	22.4254	0.00099128	2.91999	Yes	512	0.0195122	Yes	Yes	3.0038
P62308	Small nuclear ribonucleoprotein G (snRNP-G) (Sm protein G) (Sm-G) (SmG)	2	462058	381689	426680	7.31968e+06	5.37087e+06	8.11878e+06	4.11143	3.66481	4.26091	4.01238	0.31015	3	0.179065	0	0.05	1	2	22.4074	0.000992872	2.91999	Yes	513	0.0195503	Yes	Yes	3.00311
Q9Y6E2	eIF5-mimic protein 1 (Basic leucine zipper and W2 domain-containing protein 2)	3	176854	24771.9	1.89289e+06	2.61313e+06	3.2297e+06	3.10102e+06	1.90413	2.20975	2.15109	2.08832	0.162192	3	0.0936415	0	0.05	1	2	22.3012	0.00100232	2.91999	Yes	514	0.0195884	Yes	Yes	2.99899
P50579	Methionine aminopeptidase 2 (MAP 2) (MetAP 2)	13	1.34879e+06	2.43667e+06	1.39406e+06	1.16797e+07	1.50842e+07	1.58349e+07	2.75807	3.12711	3.19718	3.02745	0.235907	3	0.136201	0	0.05	1	2	22.2279	0.00100892	2.91999	Yes	515	0.0196265	Yes	Yes	2.99614
Q9HAW4	Claspin (hClaspin)	10	5.33963e+06	6.52509e+06	7.4357e+06	7.82623e+06	7.73229e+06	7.97393e+06	0.28272	0.265297	0.309692	0.285903	0.0223683	3	0.0129143	0	0.05	1	2	22.1384	0.00101707	2.91999	Yes	516	0.0196646	Yes	Yes	2.99265
Q14692	Ribosome biogenesis protein BMS1 homolog (Ribosome assembly protein BMS1 homolog)	57	1.30818e+08	1.08462e+08	1.06125e+08	2.60417e+08	2.39342e+08	2.32474e+08	1.17749	1.05574	1.01374	1.08233	0.0850506	3	0.049104	0	0.05	1	2	22.0415	0.001026	2.91999	Yes	517	0.0197027	Yes	Yes	2.98885
Q13573	SNW domain-containing protein 1 (Nuclear protein SkiP) (Nuclear receptor coactivator NCoA-62) (Ski-interacting protein)	9	738773	40610.7	842760	5.38936e+06	5.2044e+06	7.32458e+06	3.31717	3.26679	3.75981	3.44793	0.27127	3	0.156618	0	0.05	1	2	22.0149	0.00102848	2.91999	Yes	518	0.0197409	Yes	Yes	2.98781
Q13838	Spliceosome RNA helicase DDX39B	9	5.25068e+06	5.13561e+06	5.8949e+06	9.61071e+06	1.05975e+07	1.01661e+07	0.824471	0.965476	0.905516	0.898488	0.0707649	3	0.0408562	0	0.05	1	2	21.9915	0.00103066	2.91999	Yes	519	0.019779	Yes	Yes	2.98688
Q9H6S0	3'-5' RNA helicase YTHDC2	24	3.92653e+06	5.2037e+06	4.32756e+06	2.19865e+07	1.77515e+07	2.1805e+07	2.29314	1.98446	2.28118	2.18626	0.174866	3	0.100959	0	0.05	1	2	21.6549	0.00106285	2.91999	Yes	520	0.0198171	Yes	Yes	2.97353
P29692	Elongation factor 1-delta (EF-1-delta) (Antigen NY-CO-4)	3	89829.7	89829.7	89829.7	979902	1.3445e+06	1.46009e+06	3.44737	3.90373	4.02272	3.79127	0.303711	3	0.175347	0	0.05	1	2	21.6215	0.00106612	2.91999	Yes	521	0.0198552	Yes	Yes	2.97219
Q13501	Sequestosome-1 (EBI3-associated protein of 60 kDa) (EBIAP) (p60) (Phosphotyrosine-independent ligand for the Lck SH2 domain of 62 kDa) (Ubiquitin-binding protein p62)	3	313490	402740	491989	2.99275e+06	2.82052e+06	3.86957e+06	2.89355	2.80804	3.26426	2.98862	0.242509	3	0.140013	0	0.05	1	2	21.3453	0.0010938	2.91999	Yes	522	0.0198933	Yes	Yes	2.96106
P62633	CCHC-type zinc finger nucleic acid binding protein (Cellular nucleic acid-binding protein) (CNBP) (Zinc finger protein 9)	5	861730	1.42579e+06	869469	2.52037e+07	1.71654e+07	1.6368e+07	4.58198	4.02785	3.95922	4.18968	0.341465	3	0.197145	0	0.05	1	2	21.2518	0.00110342	2.91999	Yes	523	0.0199314	Yes	Yes	2.95726
Q9NRR4	Ribonuclease 3	2	146858	181907	216955	1.4269e+06	1.42269e+06	1.93577e+06	2.97161	2.96735	3.41164	3.11687	0.255289	3	0.147391	0	0.05	1	2	21.1469	0.00111435	2.91999	Yes	524	0.0199695	Yes	Yes	2.95298
Q8NBS9	Thioredoxin domain-containing protein 5 (Endoplasmic reticulum resident protein 46) (ER protein 46) (ERp46) (Thioredoxin-like protein p46)	8	921720	573706	543982	5.45216e+06	7.5014e+06	5.49128e+06	3.00364	3.46397	3.01395	3.16052	0.262846	3	0.151754	0	0.05	1	2	20.8266	0.00114878	2.91999	Yes	525	0.0200076	Yes	Yes	2.93976
P54136	Arginine--tRNA ligase, cytoplasmic	11	465235	1.96376e+06	2.33493e+06	8.17674e+06	6.43046e+06	7.87102e+06	2.36434	2.01773	2.30936	2.23048	0.186281	3	0.10755	0	0.05	1	2	20.7391	0.00115846	2.91999	Yes	526	0.0200457	Yes	Yes	2.93612
P53985	Monocarboxylate transporter 1 (MCT 1) (Solute carrier family 16 member 1)	2	640458	451722	559519	1.50922e+06	1.70794e+06	1.44473e+06	1.45481	1.63327	1.39181	1.4933	0.125245	3	0.07231	0	0.05	1	2	20.6513	0.00116829	2.91999	Yes	527	0.0200838	Yes	Yes	2.93245
P23588	Eukaryotic translation initiation factor 4B (eIF-4B)	31	1.55701e+08	2.75854e+08	2.48813e+08	6.50201e+08	7.82543e+08	7.54093e+08	1.51953	1.78682	1.73339	1.67991	0.14144	3	0.0816602	0	0.05	1	2	20.572	0.00117728	2.91999	Yes	528	0.020122	Yes	Yes	2.92912
Q53EL6	Programmed cell death protein 4 (Neoplastic transformation inhibitor protein) (Nuclear antigen H731-like) (Protein 197/15a)	4	1.63576e+06	746461	1.61756e+06	3.56904e+06	4.24584e+06	3.74146e+06	1.42058	1.67109	1.48864	1.52677	0.129536	3	0.0747874	0	0.05	1	2	20.4148	0.00119541	2.91999	Yes	529	0.0201601	Yes	Yes	2.92248
Q9NUQ8	ATP-binding cassette sub-family F member 3	10	1.04938e+06	145121	435896	1.14897e+07	8.16228e+06	7.29153e+06	4.40201	3.90871	3.74596	4.01889	0.341623	3	0.197236	0	0.05	1	2	20.376	0.00119995	2.91999	Yes	530	0.0201982	Yes	Yes	2.92084
P10599	Thioredoxin (Trx) (ATL-derived factor) (ADF) (Surface-associated sulphydryl protein) (SASP) (allergen Hom s Trx)	2	418671	625101	664387	1.71752e+06	1.53135e+06	1.8442e+06	1.59285	1.42732	1.69551	1.57189	0.135318	3	0.0781258	0	0.05	1	2	20.12	0.00123057	2.91999	Yes	531	0.0202363	Yes	Yes	2.90989
Q9NUL3	Double-stranded RNA-binding protein Staufen homolog 2	7	1.30841e+06	1.57025e+06	1.72862e+06	7.18567e+06	5.73937e+06	7.08916e+06	2.22617	1.90194	2.20666	2.11159	0.181825	3	0.104977	0	0.05	1	2	20.1148	0.00123121	2.91999	Yes	532	0.0202744	Yes	Yes	2.90967
Q9BY44	Eukaryotic translation initiation factor 2A (eIF-2A) (65 kDa eukaryotic translation initiation factor 2A) [Cleaved into: Eukaryotic translation initiation factor 2A, N-terminally processed]	13	3.4782e+06	1.08506e+06	2.60056e+06	1.01892e+07	1.2013e+07	9.34776e+06	2.09319	2.33075	1.96885	2.13093	0.183878	3	0.106162	0	0.05	1	2	20.0725	0.00123639	2.91999	Yes	533	0.0203125	Yes	Yes	2.90784
O43175	D-3-phosphoglycerate dehydrogenase (3-PGDH)	5	732857	733056	1.12588e+06	2.48389e+06	2.18648e+06	2.12396e+06	1.52361	1.33962	1.29777	1.387	0.120147	3	0.0693667	0	0.05	1	2	19.9952	0.00124593	2.91999	Yes	534	0.0203506	Yes	Yes	2.90451
Q15029	116 kDa U5 small nuclear ribonucleoprotein component (Elongation factor Tu GTP-binding domain-containing protein 2) (SNU114 homolog) (hSNU114) (U5 snRNP-specific protein, 116 kDa) (U5-116 kDa)	8	2.10608e+06	1.49179e+06	1.85205e+06	3.67114e+06	4.1868e+06	3.84233e+06	1.01496	1.20458	1.08071	1.10008	0.0962828	3	0.0555889	0	0.05	1	2	19.7896	0.00127185	2.91999	Yes	535	0.0203887	Yes	Yes	2.89556
P61313	60S ribosomal protein L15 (Large ribosomal subunit protein eL15)	8	7.61631e+06	9.60927e+06	9.21769e+06	1.87295e+07	2.11773e+07	2.1357e+07	1.08738	1.26458	1.27677	1.20958	0.106004	3	0.0612014	0	0.05	1	2	19.7639	0.00127515	2.91999	Yes	536	0.0204268	Yes	Yes	2.89444
Q9H089	Large subunit GTPase 1 homolog (hLsg1)	4	170672	443382	270271	3.15734e+06	4.26885e+06	2.82178e+06	3.42102	3.85616	3.25892	3.51204	0.308846	3	0.178312	0	0.05	1	2	19.696	0.00128393	2.91999	Yes	537	0.0204649	Yes	Yes	2.89146
P35579	Myosin-9 (Cellular myosin heavy chain, type A) (Myosin heavy chain 9) (Myosin heavy chain, non-muscle IIa) (Non-muscle myosin heavy chain A) (NMMHC-A) (Non-muscle myosin heavy chain IIa) (NMMHC II-a) (NMMHC-IIA)	28	9.05095e+06	1.21354e+07	1.22637e+07	2.76077e+07	3.0272e+07	3.29111e+07	1.30802	1.44094	1.56153	1.43683	0.126801	3	0.0732085	0	0.05	1	2	19.6265	0.00129299	2.91999	Yes	538	0.020503	Yes	Yes	2.8884
Q96IZ5	RNA-binding protein 41 (RNA-binding motif protein 41)	5	2.12941e+06	2.68612e+06	2.11023e+06	4.78875e+06	5.31524e+06	4.69109e+06	1.05264	1.20313	1.02291	1.09289	0.0966147	3	0.0557805	0	0.05	1	2	19.5927	0.00129744	2.91999	Yes	539	0.0205412	Yes	Yes	2.88691
Q96CT7	Coiled-coil domain-containing protein 124	4	715294	653639	893210	4.65892e+06	3.51662e+06	4.46081e+06	2.62727	2.22146	2.56458	2.4711	0.218455	3	0.126125	0	0.05	1	2	19.5925	0.00129747	2.91999	Yes	540	0.0205793	Yes	Yes	2.8869
Q8WU90	Zinc finger CCCH domain-containing protein 15 (DRG family-regulatory protein 1) (Likely ortholog of mouse immediate early response erythropoietin 4)	5	840910	1.32944e+06	1.14772e+06	3.52919e+06	4.34057e+06	4.27337e+06	1.67396	1.97251	1.95	1.86549	0.166251	3	0.0959848	0	0.05	1	2	19.4352	0.00131847	2.91999	Yes	541	0.0206174	Yes	Yes	2.87993
P10586	Receptor-type tyrosine-protein phosphatase F	3	288373	211562	134752	857159	1.08713e+06	870959	2.01848	2.36137	2.04152	2.14046	0.19166	3	0.110655	0	0.05	1	2	19.3435	0.00133096	2.91999	Yes	542	0.0206555	Yes	Yes	2.87584
Q05048	Cleavage stimulation factor subunit 1 (CF-1 50 kDa subunit) (Cleavage stimulation factor 50 kDa subunit) (CSTF 50 kDa subunit) (CstF-50)	4	207450	207450	207450	1.75624e+06	2.38879e+06	1.64054e+06	3.08165	3.52544	2.98333	3.19681	0.288817	3	0.166749	0	0.05	1	2	19.1714	0.00135486	2.91999	Yes	543	0.0206936	Yes	Yes	2.86811
P62913	60S ribosomal protein L11 (CLL-associated antigen KW-12) (Large ribosomal subunit protein uL5)	4	5.79289e+06	1.13086e+07	277129	1.41116e+07	1.61582e+07	1.3837e+07	1.28452	1.47991	1.25617	1.3402	0.12182	3	0.0703328	0	0.05	1	2	19.0552	0.00137137	2.91999	Yes	544	0.0207317	Yes	Yes	2.86285
Q13123	Protein Red (Cytokine IK) (IK factor) (Protein RER)	8	2.29518e+06	3.59466e+06	2.24955e+06	7.52818e+06	9.23179e+06	8.57139e+06	1.47234	1.76665	1.65957	1.63286	0.148963	3	0.0860036	0	0.05	1	2	18.9859	0.00138135	2.91999	Yes	545	0.0207698	Yes	Yes	2.8597
Q9UBU9	Nuclear RNA export factor 1 (Tip-associated protein) (Tip-associating protein) (mRNA export factor TAP)	5	117242	128142	106343	1.95785e+06	2.20327e+06	1.3631e+06	4.06171	4.23208	3.53932	3.94437	0.360978	3	0.208411	0	0.05	1	2	18.9259	0.00139008	2.91999	Yes	546	0.0208079	Yes	Yes	2.85696
Q9ULF5	Zinc transporter ZIP10 (Solute carrier family 39 member 10) (Zrt- and Irt-like protein 10) (ZIP-10)	7	5.55644e+06	7.07648e+06	6.12707e+06	1.31378e+07	1.52221e+07	1.45795e+07	1.07102	1.28347	1.22125	1.19192	0.109222	3	0.0630591	0	0.05	1	2	18.9015	0.00139366	2.91999	Yes	547	0.020846	Yes	Yes	2.85584
Q5SY16	Polynucleotide 5'-hydroxyl-kinase NOL9	5	552491	178230	316562	2.54595e+06	1.83163e+06	2.34088e+06	2.86651	2.39144	2.74536	2.66777	0.246859	3	0.142524	0	0.05	1	2	18.718	0.001421	2.91999	Yes	548	0.0208841	Yes	Yes	2.8474
Q14204	Cytoplasmic dynein 1 heavy chain 1 (Cytoplasmic dynein heavy chain 1) (Dynein heavy chain, cytosolic)	19	5.26661e+06	5.18466e+06	5.32822e+06	8.1641e+06	8.86372e+06	8.81357e+06	0.634277	0.752896	0.74471	0.710627	0.0662482	3	0.0382484	0	0.05	1	2	18.5793	0.00144222	2.91999	Yes	549	0.0209223	Yes	Yes	2.84097
Q9BRL6	Serine/arginine-rich splicing factor 8 (Pre-mRNA-splicing factor SRP46) (Splicing factor SRp46) (Splicing factor, arginine/serine-rich 2B)	4	953484	1.15407e+06	1.13455e+06	4.55406e+06	3.99227e+06	5.22524e+06	2.07519	1.88524	2.27353	2.07799	0.19416	3	0.112098	0	0.05	1	2	18.5372	0.00144874	2.91999	Yes	550	0.0209604	Yes	Yes	2.83901
Q13442	28 kDa heat- and acid-stable phosphoprotein (PDGF-associated protein) (PAP) (PDGFA-associated protein 1) (PAP1)	3	143743	172911	114575	1.35724e+06	1.21858e+06	1.85176e+06	3.23911	3.08364	3.68734	3.3367	0.313454	3	0.180973	0	0.05	1	2	18.4375	0.00146438	2.91999	Yes	551	0.0209985	Yes	Yes	2.83435
Q9Y5A9	YTH domain-containing family protein 2 (DF2) (CLL-associated antigen KW-14) (High-glucose-regulated protein 8) (Renal carcinoma antigen NY-REN-2)	8	2.66525e+06	2.14252e+06	2.56374e+06	1.20618e+07	1.36945e+07	1.01812e+07	2.29538	2.47853	2.05084	2.27492	0.214577	3	0.123886	0	0.05	1	2	18.3629	0.00147625	2.91999	Yes	552	0.0210366	Yes	Yes	2.83084
Q96DX7	Tripartite motif-containing protein 44 (Protein DIPB)	6	2.81452e+06	2.70262e+06	3.07202e+06	9.72137e+06	1.2544e+07	1.10906e+07	1.7636	2.13137	1.95371	1.94956	0.183916	3	0.106184	0	0.05	1	2	18.3603	0.00147668	2.91999	Yes	553	0.0210747	Yes	Yes	2.83071
P15924	Desmoplakin (DP) (250/210 kDa paraneoplastic pemphigus antigen)	65	3.19508e+07	3.19191e+07	3.50274e+07	6.98682e+07	8.01823e+07	8.01986e+07	1.08367	1.28232	1.28261	1.2162	0.114774	3	0.0662648	0	0.05	1	2	18.3536	0.00147774	2.91999	Yes	554	0.0211128	Yes	Yes	2.8304
Q86XZ4	Spermatogenesis-associated serine-rich protein 2 (Serine-rich spermatocytes and round spermatid 59 kDa protein) (p59scr)	4	362478	342215	382741	2.65009e+06	2.68336e+06	3.77673e+06	2.87008	2.88808	3.38117	3.04644	0.290025	3	0.167446	0	0.05	1	2	18.1936	0.00150374	2.91999	Yes	555	0.0211509	Yes	Yes	2.82283
P00558	Phosphoglycerate kinase 1	5	2.12484e+06	1.81652e+06	2.06361e+06	3.81578e+06	4.31657e+06	4.28727e+06	0.930783	1.10869	1.09886	1.04611	0.0999981	3	0.0577339	0	0.05	1	2	18.1195	0.001516	2.91999	Yes	556	0.021189	Yes	Yes	2.8193
O95900	Mitochondrial mRNA pseudouridine synthase TRUB2	5	1.1476e+06	1.01546e+06	1.06255e+06	3.55279e+06	3.47382e+06	2.91785e+06	1.72434	1.69191	1.44029	1.61885	0.155482	3	0.0897676	0	0.05	1	2	18.0338	0.00153037	2.91999	Yes	557	0.0212271	Yes	Yes	2.8152
P16435	NADPH--cytochrome P450 reductase (CPR) (P450R)	2	131937	497595	502001	1.28019e+06	1.44218e+06	1.13825e+06	1.76304	1.93494	1.5935	1.76383	0.170722	3	0.0985665	0	0.05	1	2	17.8948	0.00155414	2.91999	Yes	558	0.0212652	Yes	Yes	2.80851
O43143	ATP-dependent RNA helicase DHX15	28	5.03445e+07	5.25995e+07	5.87052e+07	1.11316e+08	1.05694e+08	1.22071e+08	1.04676	0.971995	1.17981	1.06619	0.105263	3	0.0607737	0	0.05	1	2	17.5436	0.00161667	2.91999	Yes	559	0.0213034	Yes	Yes	2.79138
P46940	Ras GTPase-activating-like protein IQGAP1 (p195)	10	1.01622e+06	1.45714e+06	2.16776e+06	3.37935e+06	3.91976e+06	3.94122e+06	1.12724	1.34125	1.34913	1.27254	0.125899	3	0.0726878	0	0.05	1	2	17.5069	0.00162342	2.91999	Yes	560	0.0213415	Yes	Yes	2.78957
E1B2D1	Hemoglobin alpha-1 globin chain variant (Fragment)	2	393740	784618	1.01861e+06	1.61836e+06	1.88789e+06	1.64766e+06	1.14398	1.36623	1.16987	1.22669	0.121533	3	0.0701669	0	0.05	1	2	17.4825	0.00162794	2.91999	Yes	561	0.0213796	Yes	Yes	2.78836
P47897	Glutamine--tRNA ligase	13	6.96366e+06	1.71176e+06	1.84714e+06	9.51101e+06	1.1877e+07	1.061e+07	1.43915	1.75965	1.5969	1.59857	0.160257	3	0.0925242	0	0.05	1	2	17.2773	0.00166665	2.91999	Yes	562	0.0214177	Yes	Yes	2.77816
P25398	40S ribosomal protein S12 (Small ribosomal subunit protein eS12)	5	734313	434951	357051	4.1052e+06	6.30199e+06	4.44701e+06	3.01236	3.63072	3.12775	3.25694	0.328799	3	0.189832	0	0.05	1	2	17.1569	0.00168999	2.91999	Yes	563	0.0214558	Yes	Yes	2.77212
P34897	Serine hydroxymethyltransferase, mitochondrial (SHMT)	6	486857	152128	533839	4.56058e+06	4.43436e+06	7.17433e+06	3.54419	3.5037	4.19782	3.74857	0.389587	3	0.224928	0	0.05	1	2	16.6656	0.00179056	2.91999	Yes	564	0.0214939	Yes	Yes	2.74701
Q8IUH3	RNA-binding protein 45 (Developmentally-regulated RNA-binding protein 1) (RB-1) (RNA-binding motif protein 45)	11	2.87924e+06	2.47624e+06	3.13049e+06	1.17203e+07	9.2445e+06	9.40137e+06	2.05082	1.70848	1.73275	1.83068	0.191027	3	0.11029	0	0.05	1	2	16.5989	0.00180491	2.91999	Yes	565	0.021532	Yes	Yes	2.74354
Q8WWH5	Probable tRNA pseudouridine synthase 1	3	95749.4	32503.1	64126.2	978111	595830	894379	3.93101	3.21591	3.8019	3.64961	0.381098	3	0.220027	0	0.05	1	2	16.5871	0.00180746	2.91999	Yes	566	0.0215701	Yes	Yes	2.74293
Q9H6E5	Speckle targeted PIP5K1A-regulated poly(A) polymerase (Star-PAP)	7	603869	511339	261560	2.36259e+06	2.52818e+06	3.35637e+06	2.36405	2.46177	2.87058	2.56547	0.268714	3	0.155142	0	0.05	1	2	16.5362	0.00181854	2.91999	Yes	567	0.0216082	Yes	Yes	2.74028
P82979	SAP domain-containing ribonucleoprotein (Cytokine-induced protein of 29 kDa) (Nuclear protein Hcc-1) (Proliferation-associated cytokine-inducible protein CIP29)	1	226045	226045	226045	1.08654e+06	827230	854228	2.26506	1.87168	1.91801	2.01825	0.214998	3	0.124129	0	0.05	1	2	16.2593	0.00188067	2.91999	Yes	568	0.0216463	Yes	Yes	2.72569
Q5TAX3	Terminal uridylyltransferase 4 (TUTase 4)	3	281054	235164	177011	697320	719028	883009	1.59345	1.63768	1.93406	1.72173	0.185207	3	0.106929	0	0.05	1	2	16.1015	0.00191748	2.91999	Yes	569	0.0216845	Yes	Yes	2.71727
Q9NYF8	Bcl-2-associated transcription factor 1 (Btf) (BCLAF1 and THRAP3 family member 1)	43	4.60489e+08	4.80465e+08	4.77405e+08	6.53047e+08	6.25266e+08	6.68754e+08	0.465998	0.403281	0.500288	0.456522	0.0491925	3	0.0284013	0	0.05	1	2	16.074	0.00192402	2.91999	Yes	570	0.0217226	Yes	Yes	2.71579
Q06787	Synaptic functional regulator FMR1 (Fragile X mental retardation protein 1) (FMRP) (Protein FMR-1)	11	4.52621e+06	4.36869e+06	4.25329e+06	1.08936e+07	9.16853e+06	9.65841e+06	1.31358	1.06486	1.13996	1.1728	0.127569	3	0.0736522	0	0.05	1	2	15.9235	0.00196036	2.91999	Yes	571	0.0217607	Yes	Yes	2.70766
Q5C9Z4	Nucleolar MIF4G domain-containing protein 1 (SGD1 homolog)	10	1.67055e+06	3.04753e+06	2.14023e+06	4.96472e+06	5.99528e+06	5.61247e+06	1.11882	1.39094	1.29575	1.2685	0.138088	3	0.079725	0	0.05	1	2	15.911	0.00196342	2.91999	Yes	572	0.0217988	Yes	Yes	2.70699
Q6P158	Putative ATP-dependent RNA helicase DHX57	20	1.22429e+07	7.76538e+06	4.18045e+06	1.49482e+07	1.70104e+07	1.5046e+07	0.890596	1.07705	0.900007	0.955883	0.105035	3	0.0606421	0	0.05	1	2	15.7627	0.00200031	2.91999	Yes	573	0.0218369	Yes	Yes	2.6989
Q7Z3C6	Autophagy-related protein 9A (APG9-like 1) (mATG9)	3	174306	616691	147145	989594	1.26522e+06	1.00807e+06	1.66199	2.01647	1.68868	1.78905	0.197404	3	0.113971	0	0.05	1	2	15.6973	0.0020169	2.91999	Yes	574	0.021875	Yes	Yes	2.69532
P23497	Nuclear autoantigen Sp-100 (Nuclear dot-associated Sp100 protein) (Speckled 100 kDa)	1	142413	153862	130963	1.0208e+06	690502	890633	2.84156	2.27757	2.64476	2.58796	0.286252	3	0.165268	0	0.05	1	2	15.6592	0.00202667	2.91999	Yes	575	0.0219131	Yes	Yes	2.69322
Q9HAV4	Exportin-5 (Exp5) (Ran-binding protein 21)	17	2.03028e+07	1.53961e+07	2.01718e+07	3.95691e+07	3.54431e+07	4.15218e+07	1.08725	0.928375	1.15674	1.05745	0.117062	3	0.0675855	0	0.05	1	2	15.6462	0.00203003	2.91999	Yes	576	0.0219512	Yes	Yes	2.6925
O95707	Ribonuclease P protein subunit p29 (hPOP4)	3	317599	116883	511042	1.70998e+06	1.53179e+06	1.22103e+06	2.43975	2.281	1.95387	2.22487	0.247756	3	0.143042	0	0.05	1	2	15.554	0.00205402	2.91999	Yes	577	0.0219893	Yes	Yes	2.6874
Q9HCJ3	Ribonucleoprotein PTB-binding 2 (Protein raver-2)	6	102165	207185	635282	3.70584e+06	2.41473e+06	3.93904e+06	3.55694	2.939	3.64498	3.38031	0.38471	3	0.222112	0	0.05	1	2	15.2189	0.00214487	2.91999	Yes	578	0.0220274	Yes	Yes	2.6686
Q09666	Neuroblast differentiation-associated protein AHNAK (Desmoyokin)	141	4.96074e+07	8.02344e+07	6.04865e+07	1.71284e+08	2.21208e+08	1.99168e+08	1.43287	1.80188	1.65046	1.6284	0.185493	3	0.107094	0	0.05	1	2	15.2053	0.00214869	2.91999	Yes	579	0.0220655	Yes	Yes	2.66783
Q9BSH4	Translational activator of cytochrome c oxidase 1 (Coiled-coil domain-containing protein 44) (Translational activator of mitochondrially-encoded cytochrome c oxidase I)	3	603112	665500	1.31735e+06	3.30231e+06	3.38235e+06	4.44842e+06	1.93774	1.97229	2.36756	2.09253	0.238807	3	0.137875	0	0.05	1	2	15.177	0.00215667	2.91999	Yes	580	0.0221037	Yes	Yes	2.66622
O00410	Importin-5 (Imp5) (Importin subunit beta-3) (Karyopherin beta-3) (Ran-binding protein 5) (RanBP5)	5	136684	273847	200625	1.24906e+06	1.96052e+06	1.79554e+06	2.61619	3.26659	3.13977	3.00751	0.34478	3	0.199059	0	0.05	1	2	15.1087	0.00217608	2.91999	Yes	581	0.0221418	Yes	Yes	2.66233
P58107	Epiplakin (450 kDa epidermal antigen)	6	1.5698e+06	743130	1.99491e+06	1.963e+06	2.12717e+06	2.0804e+06	0.451062	0.566934	0.534861	0.517619	0.0598297	3	0.0345427	0	0.05	1	2	14.9849	0.00221194	2.91999	Yes	582	0.0221799	Yes	Yes	2.65523
Q9ULW3	Activator of basal transcription 1 (hABT1) (Basal transcriptional activator)	4	2.04281e+06	1.7156e+06	1.41525e+06	4.1744e+06	3.76297e+06	4.61703e+06	1.27535	1.12565	1.42074	1.27391	0.147552	3	0.085189	0	0.05	1	2	14.9539	0.00222105	2.91999	Yes	583	0.022218	Yes	Yes	2.65344
Q8WUA2	Peptidyl-prolyl cis-trans isomerase-like 4 (PPIase)	18	3.60554e+07	3.55736e+07	3.62531e+07	4.7188e+07	4.61635e+07	4.91898e+07	0.391997	0.36033	0.451938	0.401422	0.0465258	3	0.0268617	0	0.05	1	2	14.944	0.00222397	2.91999	Yes	584	0.0222561	Yes	Yes	2.65287
P82663	28S ribosomal protein S25, mitochondrial (MRP-S25) (S25mt) (Mitochondrial small ribosomal subunit protein mS25)	2	86999.2	98424.9	75573.5	653465	635854	992858	2.90904	2.86962	3.51251	3.09706	0.360335	3	0.208039	0	0.05	1	2	14.8869	0.00224097	2.91999	Yes	585	0.0222942	Yes	Yes	2.64956
O60231	Pre-mRNA-splicing factor ATP-dependent RNA helicase DHX16	4	417235	181935	652535	1.21491e+06	1.4905e+06	1.60081e+06	1.54192	1.83686	1.93987	1.77288	0.206546	3	0.119249	0	0.05	1	2	14.867	0.00224691	2.91999	Yes	586	0.0223323	Yes	Yes	2.64841
Q96GM8	Target of EGR1 protein 1	4	474064	370872	748029	2.62117e+06	3.69288e+06	3.89231e+06	2.30346	2.798	2.87387	2.65844	0.309759	3	0.178839	0	0.05	1	2	14.865	0.00224753	2.91999	Yes	587	0.0223704	Yes	Yes	2.64829
Q86TU7	Actin-histidine N-methyltransferase	2	224880	199387	173893	493556	441804	546414	1.30765	1.14784	1.45442	1.3033	0.15334	3	0.0885308	0	0.05	1	2	14.7214	0.00229127	2.91999	Yes	588	0.0224085	Yes	Yes	2.63992
Q05682	Caldesmon (CDM)	20	1.71421e+07	3.88853e+07	1.92256e+07	7.0278e+07	8.96698e+07	7.25077e+07	1.48629	1.83784	1.53135	1.61849	0.19129	3	0.110441	0	0.05	1	2	14.6547	0.00231203	2.91999	Yes	589	0.0224466	Yes	Yes	2.63601
P11142	Heat shock cognate 71 kDa protein	24	2.80204e+07	3.80126e+07	3.36171e+07	5.70826e+07	6.63492e+07	6.11668e+07	0.781142	0.99817	0.880839	0.886717	0.108633	3	0.0627193	0	0.05	1	2	14.1379	0.00248289	2.91999	Yes	590	0.0224848	Yes	Yes	2.60504
Q9P287	BRCA2 and CDKN1A-interacting protein (P21- and CDK-associated protein 1) (Protein TOK-1)	1	114230	114230	114230	248827	279761	309730	1.1232	1.29225	1.43906	1.28484	0.158063	3	0.0912578	0	0.05	1	2	14.0792	0.00250347	2.91999	Yes	591	0.0225229	Yes	Yes	2.60146
Q9H2U1	ATP-dependent DNA/RNA helicase DHX36	22	1.68349e+07	1.1783e+07	1.07597e+07	1.78659e+07	1.70929e+07	1.84113e+07	0.444795	0.380984	0.488176	0.437985	0.0539195	3	0.0311304	0	0.05	1	2	14.0694	0.00250695	2.91999	Yes	592	0.022561	Yes	Yes	2.60085
P52701	DNA mismatch repair protein Msh6 (hMSH6) (G/T mismatch-binding protein) (GTBP) (GTMBP) (MutS protein homolog 6) (MutS-alpha 160 kDa subunit) (p160)	34	2.51518e+07	2.60261e+07	2.38738e+07	3.09599e+07	2.95872e+07	2.99992e+07	0.307481	0.242051	0.262003	0.270512	0.0335345	3	0.0193612	0	0.05	1	2	13.9719	0.00254179	2.91999	Yes	593	0.0225991	Yes	Yes	2.59486
O75376	Nuclear receptor corepressor 1 (N-CoR) (N-CoR1)	5	1.43678e+06	2.49705e+06	1.96634e+06	5.07445e+06	6.4742e+06	5.31126e+06	1.36746	1.71891	1.43326	1.50654	0.186834	3	0.107869	0	0.05	1	2	13.9665	0.00254374	2.91999	Yes	594	0.0226372	Yes	Yes	2.59453
Q96G46	tRNA-dihydrouridine(47) synthase [NAD(P)(+)]-like	7	536910	1.25696e+06	1.1225e+06	3.41688e+06	3.99504e+06	4.86634e+06	1.81347	2.039	2.32363	2.0587	0.255649	3	0.147599	0	0.05	1	2	13.9479	0.00255046	2.91999	Yes	595	0.0226753	Yes	Yes	2.59338
P09874	Poly [ADP-ribose] polymerase 1 (PARP-1)	35	1.73687e+07	1.85768e+07	2.47711e+07	6.35543e+07	8.22228e+07	8.74455e+07	1.65086	2.02241	2.11126	1.92818	0.244236	3	0.14101	0	0.05	1	2	13.6741	0.00265281	2.91999	Yes	596	0.0227134	Yes	Yes	2.57629
P14384	Carboxypeptidase M (CPM)	5	502685	1.74255e+06	443292	3.77042e+06	5.4188e+06	3.907e+06	2.07287	2.59612	2.12421	2.2644	0.288423	3	0.166521	0	0.05	1	2	13.5983	0.00268222	2.91999	Yes	597	0.0227515	Yes	Yes	2.57151
P08240	Signal recognition particle receptor subunit alpha (SR-alpha) (Docking protein alpha) (DP-alpha)	8	1.18755e+06	842714	593901	3.7469e+06	5.41463e+06	5.52012e+06	2.0988	2.62997	2.6578	2.46219	0.315013	3	0.181873	0	0.05	1	2	13.538	0.00270598	2.91999	Yes	598	0.0227896	Yes	Yes	2.56767
Q9NRX1	RNA-binding protein PNO1 (Partner of NOB1)	2	90065	226281	362498	1.5071e+06	1.11828e+06	1.78915e+06	2.73559	2.3051	2.98309	2.67459	0.343086	3	0.198081	0	0.05	1	2	13.5025	0.0027201	2.91999	Yes	599	0.0228277	Yes	Yes	2.56541
Q9Y324	rRNA-processing protein FCF1 homolog	4	2.78965e+06	1.34293e+06	1.31284e+06	3.97686e+06	3.32722e+06	3.60633e+06	1.13155	0.874236	0.990448	0.998744	0.128857	3	0.0743956	0	0.05	1	2	13.4248	0.00275144	2.91999	Yes	600	0.0228659	Yes	Yes	2.56044
P49792	E3 SUMO-protein ligase RanBP2	15	2.13913e+06	3.81659e+06	3.12521e+06	6.94307e+06	8.92511e+06	7.98188e+06	1.1977	1.55999	1.39885	1.38551	0.181515	3	0.104798	0	0.05	1	2	13.2208	0.00283626	2.91999	Yes	601	0.022904	Yes	Yes	2.54725
Q9HD45	Transmembrane 9 superfamily member 3 (EP70-P-iso) (SM-11044-binding protein)	3	1.47063e+06	1.38825e+06	4.4412e+06	1.12348e+07	1.58064e+07	1.06759e+07	2.20696	2.69949	2.13334	2.3466	0.307825	3	0.177723	0	0.05	1	2	13.2037	0.00284357	2.91999	Yes	602	0.0229421	Yes	Yes	2.54614
Q9NX05	Constitutive coactivator of PPAR-gamma-like protein 2 (Protein FAM120C) (Tumor antigen BJ-HCC-21)	4	114857	79008.4	84019.3	556091	936555	851224	2.58579	3.33784	3.20001	3.04122	0.400382	3	0.23116	0	0.05	1	2	13.1563	0.0028639	2.91999	Yes	603	0.0229802	Yes	Yes	2.54304
Q01831	DNA repair protein complementing XP-C cells (Xeroderma pigmentosum group C-complementing protein) (p125)	10	9.6441e+06	9.64248e+06	1.01062e+07	3.67574e+07	5.19663e+07	3.80062e+07	1.90753	2.40708	1.95573	2.09011	0.275553	3	0.159091	0	0.05	1	2	13.1379	0.00287187	2.91999	Yes	604	0.0230183	Yes	Yes	2.54183
P26639	Threonine--tRNA ligase 1, cytoplasmic	15	5.08617e+06	5.5445e+06	5.83136e+06	1.45587e+07	1.95774e+07	1.76596e+07	1.4077	1.83501	1.68627	1.64299	0.216917	3	0.125237	0	0.05	1	2	13.119	0.00288006	2.91999	Yes	605	0.0230564	Yes	Yes	2.5406
Q92526	T-complex protein 1 subunit zeta-2 (TCP-1-zeta-2) (CCT-zeta-2) (CCT-zeta-like) (TCP-1-zeta-like) (Testis-specific Tcp20) (Testis-specific protein TSA303)	2	473040	473040	473040	1.17459e+06	1.07867e+06	948172	1.31213	1.18922	1.00319	1.16818	0.155542	3	0.0898023	0	0.05	1	2	13.0083	0.00292886	2.91999	Yes	606	0.0230945	Yes	Yes	2.5333
P78316	Nucleolar protein 14 (Nucleolar complex protein 14)	20	1.53688e+07	2.26701e+07	1.70721e+07	3.57843e+07	4.35766e+07	4.21722e+07	0.961952	1.24618	1.19892	1.13568	0.152299	3	0.0879299	0	0.05	1	2	12.9158	0.00297061	2.91999	Yes	607	0.0231326	Yes	Yes	2.52715
Q5JPE7	Nodal modulator 2 (pM5 protein 2)	1	84217.6	58628.7	109807	239842	194689	249191	1.50989	1.20898	1.56506	1.42798	0.191654	3	0.110651	0	0.05	1	2	12.9052	0.00297543	2.91999	Yes	608	0.0231707	Yes	Yes	2.52645
Q5UIP0	Telomere-associated protein RIF1 (Rap1-interacting factor 1 homolog)	4	623554	395179	610139	1.21958e+06	1.33963e+06	1.56068e+06	1.16747	1.30292	1.52327	1.33122	0.179577	3	0.103679	0	0.05	1	2	12.8398	0.00300553	2.91999	Yes	609	0.0232088	Yes	Yes	2.52208
P49591	Serine--tRNA ligase, cytoplasmic	15	1.62149e+07	9.05168e+06	9.70791e+06	2.2854e+07	2.71854e+07	2.29382e+07	0.971109	1.22149	0.976413	1.05634	0.14305	3	0.0825902	0	0.05	1	2	12.7901	0.00302874	2.91999	Yes	610	0.023247	Yes	Yes	2.51874
P05198	Eukaryotic translation initiation factor 2 subunit 1 (Eukaryotic translation initiation factor 2 subunit alpha) (eIF-2-alpha) (eIF-2A) (eIF-2alpha)	3	105914	276380	286388	1.1256e+06	1.7722e+06	1.764e+06	2.33627	2.99111	2.98442	2.7706	0.376156	3	0.217174	0	0.05	1	2	12.7575	0.00304408	2.91999	Yes	611	0.0232851	Yes	Yes	2.51654
Q13595	Transformer-2 protein homolog alpha (TRA-2 alpha) (TRA2-alpha) (Transformer-2 protein homolog A)	8	1.50109e+07	1.16321e+07	1.17927e+07	3.24176e+07	2.59386e+07	2.89505e+07	1.3393	1.01762	1.17611	1.17768	0.160844	3	0.0928632	0	0.05	1	2	12.6818	0.0030802	2.91999	Yes	612	0.0233232	Yes	Yes	2.51142
Q9H9A6	Leucine-rich repeat-containing protein 40	2	212853	179607	246099	897612	1.33507e+06	937363	2.07623	2.64899	2.13875	2.28799	0.314192	3	0.181399	0	0.05	1	2	12.613	0.00311357	2.91999	Yes	613	0.0233613	Yes	Yes	2.50674
Q8N983	39S ribosomal protein L43, mitochondrial (L43mt) (MRP-L43) (Mitochondrial large ribosomal subunit protein mL43) (Mitochondrial ribosomal protein bMRP36a)	5	1.11883e+06	2.46176e+06	2.13598e+06	4.28087e+06	4.93407e+06	5.54458e+06	1.16772	1.37259	1.54089	1.3604	0.186886	3	0.107899	0	0.05	1	2	12.6081	0.00311598	2.91999	Yes	614	0.0233994	Yes	Yes	2.5064
O00148	ATP-dependent RNA helicase DDX39A	2	510547	303794	318969	824160	858573	1.03321e+06	1.12542	1.18443	1.45156	1.2538	0.173784	3	0.100334	0	0.05	1	2	12.4962	0.0031715	2.91999	Yes	615	0.0234375	Yes	Yes	2.49874
P0DMV9	Heat shock 70 kDa protein 1B (Heat shock 70 kDa protein 2) (HSP70-2) (HSP70.2)	10	3.18887e+06	4.17838e+06	4.34872e+06	8.5088e+06	1.08497e+07	1.0315e+07	1.12351	1.47415	1.40123	1.33296	0.185017	3	0.10682	0	0.05	1	2	12.4786	0.00318037	2.91999	Yes	616	0.0234756	Yes	Yes	2.49752
P35241	Radixin	3	131299	231590	180553	1.47832e+06	891496	1.30061e+06	3.02872	2.29906	2.84395	2.72391	0.379349	3	0.219018	0	0.05	1	2	12.437	0.00320151	2.91999	Yes	617	0.0235137	Yes	Yes	2.49465
Q96SI9	Spermatid perinuclear RNA-binding protein	11	9.35791e+06	9.36078e+06	2.3304e+06	1.28842e+07	1.12386e+07	1.28676e+07	0.876812	0.67967	0.874948	0.810476	0.113286	3	0.0654056	0	0.05	1	2	12.3915	0.00322479	2.91999	Yes	618	0.0235518	Yes	Yes	2.4915
P62857	40S ribosomal protein S28 (Small ribosomal subunit protein eS28)	3	132461	109026	179389	1.72071e+06	3.77207e+06	3.25401e+06	3.6165	4.74885	4.53571	4.30035	0.60175	3	0.347421	0	0.05	1	2	12.3779	0.00323181	2.91999	Yes	619	0.0235899	Yes	Yes	2.49055
O00541	Pescadillo homolog	22	3.15901e+07	3.41615e+07	3.35186e+07	5.87388e+07	6.08806e+07	5.25392e+07	0.827917	0.879585	0.666998	0.7915	0.110874	3	0.0640131	0	0.05	1	2	12.3647	0.00323869	2.91999	Yes	620	0.023628	Yes	Yes	2.48963
P12236	ADP/ATP translocase 3 (ADP,ATP carrier protein 3) (ADP,ATP carrier protein, isoform T2) (ANT 2) (Adenine nucleotide translocator 3) (ANT 3) (Solute carrier family 25 member 6) [Cleaved into: ADP/ATP translocase 3, N-terminally processed]	2	1.3358e+06	1.13497e+06	1.12619e+06	2.20441e+06	2.33077e+06	2.66693e+06	0.878572	0.958989	1.15336	0.996975	0.141279	3	0.0815673	0	0.05	1	2	12.2227	0.0033136	2.91999	Yes	621	0.0236662	Yes	Yes	2.4797
P01889	HLA class I histocompatibility antigen, B alpha chain (Human leukocyte antigen B) (HLA-B)	2	164030	164030	164030	860042	1.46936e+06	1.30962e+06	2.39045	3.16315	2.99712	2.85024	0.406753	3	0.234839	0	0.05	1	2	12.137	0.0033601	2.91999	Yes	622	0.0237043	Yes	Yes	2.47365
Q13206	Probable ATP-dependent RNA helicase DDX10	19	6.18914e+06	6.72965e+06	3.78059e+06	1.32676e+07	1.74463e+07	1.43449e+07	1.25307	1.64809	1.36571	1.42229	0.203497	3	0.117489	0	0.05	1	2	12.1057	0.0033773	2.91999	Yes	623	0.0237424	Yes	Yes	2.47143
O60828	Polyglutamine-binding protein 1 (PQBP-1) (38 kDa nuclear protein containing a WW domain) (Npw38) (Polyglutamine tract-binding protein 1)	5	2.92062e+06	3.28851e+06	2.61787e+06	5.40932e+06	4.91755e+06	4.65992e+06	0.878486	0.740978	0.663344	0.760936	0.108951	3	0.0629028	0	0.05	1	2	12.097	0.00338212	2.91999	Yes	624	0.0237805	Yes	Yes	2.47081
Q86UP2	Kinectin (CG-1 antigen) (Kinesin receptor)	13	654301	1.62093e+06	1.56813e+06	4.24994e+06	5.88825e+06	4.20603e+06	1.73004	2.20043	1.71506	1.88184	0.27601	3	0.159354	0	0.05	1	2	11.8092	0.00354723	2.91999	Yes	625	0.0238186	Yes	Yes	2.45011
Q9Y3I0	RNA-splicing ligase RtcB homolog	10	3.70689e+06	2.62256e+06	3.06658e+06	1.05618e+07	9.13012e+06	1.31153e+07	1.75369	1.54354	2.06609	1.78777	0.262935	3	0.151805	0	0.05	1	2	11.7767	0.00356659	2.91999	Yes	626	0.0238567	Yes	Yes	2.44775
P48643	T-complex protein 1 subunit epsilon (TCP-1-epsilon) (CCT-epsilon)	8	2.35068e+06	2.78895e+06	2.34608e+06	3.89523e+06	3.98129e+06	4.46518e+06	0.642532	0.67406	0.839539	0.71871	0.105822	3	0.0610962	0	0.05	1	2	11.7636	0.00357448	2.91999	Yes	627	0.0238948	Yes	Yes	2.44679
Q14126	Desmoglein-2 (Cadherin family member 5) (HDGC)	19	8.78151e+06	1.15858e+07	8.94085e+06	1.77803e+07	2.00117e+07	2.19657e+07	0.863935	1.0345	1.16891	1.02245	0.152843	3	0.088244	0	0.05	1	2	11.5866	0.00368331	2.91999	Yes	628	0.0239329	Yes	Yes	2.43376
P06733	Alpha-enolase	10	8.95234e+06	8.99243e+06	9.60491e+06	1.3516e+07	1.50135e+07	1.34259e+07	0.557593	0.709185	0.547942	0.604907	0.0904367	3	0.0522137	0	0.05	1	2	11.5852	0.00368418	2.91999	Yes	629	0.023971	Yes	Yes	2.43366
Q9UHR5	SAP30-binding protein (Transcriptional regulator protein HCNGP)	2	364681	355944	293709	1.00232e+06	1.4667e+06	1.19239e+06	1.56777	2.117	1.81829	1.83435	0.274968	3	0.158753	0	0.05	1	2	11.5548	0.00370341	2.91999	Yes	630	0.0240091	Yes	Yes	2.4314
P23284	Peptidyl-prolyl cis-trans isomerase B (PPIase B)	3	694088	611036	876468	1.2597e+06	1.27103e+06	1.10825e+06	0.792666	0.805581	0.607866	0.735371	0.110611	3	0.0638615	0	0.05	1	2	11.5151	0.00372868	2.91999	Yes	631	0.0240473	Yes	Yes	2.42844
Q7Z478	ATP-dependent RNA helicase DHX29	18	1.87879e+06	1.72872e+06	1.56429e+07	1.46223e+07	1.66376e+07	1.95888e+07	1.18824	1.37452	1.6101	1.39095	0.211408	3	0.122057	0	0.05	1	2	11.396	0.00380616	2.91999	Yes	632	0.0240854	Yes	Yes	2.41951
P49327	Fatty acid synthase	59	3.66389e+07	4.79246e+07	4.33521e+07	7.03995e+07	7.97095e+07	8.41798e+07	0.723408	0.902594	0.981316	0.869106	0.132175	3	0.0763114	0	0.05	1	2	11.3889	0.0038108	2.91999	Yes	633	0.0241235	Yes	Yes	2.41898
Q12797	Aspartyl/asparaginyl beta-hydroxylase	8	647028	1.12825e+06	904828	3.5651e+06	5.83625e+06	5.03754e+06	1.99662	2.70772	2.49539	2.39991	0.365039	3	0.210755	0	0.05	1	2	11.3872	0.00381197	2.91999	Yes	634	0.0241616	Yes	Yes	2.41885
Q96KG9	N-terminal kinase-like protein (Coated vesicle-associated kinase of 90 kDa) (SCY1-like protein 1) (Telomerase regulation-associated protein) (Telomerase transcriptional element-interacting factor) (Teratoma-associated tyrosine kinase)	2	843269	1.26916e+06	978925	2.68685e+06	3.79502e+06	3.34589e+06	1.38264	1.88083	1.69911	1.65419	0.252114	3	0.145558	0	0.05	1	2	11.3645	0.00382703	2.91999	Yes	635	0.0241997	Yes	Yes	2.41714
P14618	Pyruvate kinase PKM	15	8.078e+06	9.84783e+06	1.10343e+07	1.59913e+07	1.44183e+07	1.66507e+07	0.728177	0.578795	0.786479	0.697817	0.107119	3	0.0618451	0	0.05	1	2	11.2833	0.00388166	2.91999	Yes	636	0.0242378	Yes	Yes	2.41098
Q9Y2W1	Thyroid hormone receptor-associated protein 3 (BCLAF1 and THRAP3 family member 2) (Thyroid hormone receptor-associated protein complex 150 kDa component) (Trap150)	48	5.53933e+08	5.9718e+08	5.49016e+08	7.00625e+08	7.41721e+08	6.94928e+08	0.306031	0.388266	0.294253	0.329517	0.0512178	3	0.0295706	0	0.05	1	2	11.1434	0.00397857	2.91999	Yes	637	0.0242759	Yes	Yes	2.40027
O95467	Neuroendocrine secretory protein 55 (NESP55) [Cleaved into: LHAL tetrapeptide; GPIPIRRH peptide]	2	875991	1.10902e+06	1.3221e+06	2.28847e+06	2.98705e+06	2.55969e+06	1.05378	1.43811	1.21536	1.23575	0.192979	3	0.111416	0	0.05	1	2	11.0913	0.0040156	2.91999	Yes	638	0.024314	Yes	Yes	2.39625
Q99832	T-complex protein 1 subunit eta (TCP-1-eta) (CCT-eta) (HIV-1 Nef-interacting protein) [Cleaved into: T-complex protein 1 subunit eta, N-terminally processed]	3	339528	713112	604468	1.20477e+06	1.41778e+06	1.61114e+06	1.12506	1.35993	1.54438	1.34312	0.210165	3	0.121339	0	0.05	1	2	11.0692	0.00403144	2.91999	Yes	639	0.0243521	Yes	Yes	2.39454
Q15043	Metal cation symporter ZIP14 (LIV-1 subfamily of ZIP zinc transporter 4) (LZT-Hs4) (Solute carrier family 39 member 14) (Zrt- and Irt-like protein 14) (ZIP-14)	3	957268	2.03836e+06	1.40761e+06	3.11875e+06	4.12833e+06	3.61598e+06	1.08737	1.49196	1.30079	1.29337	0.202398	3	0.116854	0	0.05	1	2	11.0682	0.00403214	2.91999	Yes	640	0.0243902	Yes	Yes	2.39446
Q86TG7	Retrotransposon-derived protein PEG10 (Embryonal carcinoma differentiation-regulated protein) (Mammalian retrotransposon-derived protein 2) (Myelin expression factor 3-like protein 1) (MEF3-like protein 1) (Paternally expressed gene 10 protein) (Retrotransposon gag domain-containing protein 3) (Retrotransposon-derived gag-like polyprotein) (Ty3/Gypsy-like protein)	10	9.28446e+06	8.5758e+06	7.01037e+06	1.62207e+07	1.61607e+07	1.37029e+07	0.968353	0.963011	0.724999	0.885455	0.138984	3	0.0802427	0	0.05	1	2	11.0347	0.00405638	2.91999	Yes	641	0.0244284	Yes	Yes	2.39186
O75369	Filamin-B (FLN-B) (ABP-278) (ABP-280 homolog) (Actin-binding-like protein) (Beta-filamin) (Filamin homolog 1) (Fh1) (Filamin-3) (Thyroid autoantigen) (Truncated actin-binding protein) (Truncated ABP)	7	1.03127e+06	1.42811e+06	1.1054e+06	2.54204e+06	3.20873e+06	3.32403e+06	1.09713	1.43315	1.48408	1.33812	0.210251	3	0.121389	0	0.05	1	2	11.0235	0.00406456	2.91999	Yes	642	0.0244665	Yes	Yes	2.39099
Q8NDF8	Terminal nucleotidyltransferase 4B (Non-canonical poly(A) RNA polymerase PAPD5)	2	397656	350473	418637	928482	742844	913104	1.25539	0.933579	1.2313	1.14009	0.179249	3	0.103489	0	0.05	1	2	11.0165	0.00406964	2.91999	Yes	643	0.0245046	Yes	Yes	2.39044
Q9UHN6	Cell surface hyaluronidase	12	3.43637e+07	3.30054e+07	3.91173e+07	5.10196e+07	5.15449e+07	5.72531e+07	0.523416	0.538193	0.689718	0.583776	0.0920459	3	0.0531427	0	0.05	1	2	10.9851	0.00409268	2.91999	Yes	644	0.0245427	Yes	Yes	2.38799
P04406	Glyceraldehyde-3-phosphate dehydrogenase (GAPDH)	15	3.25496e+07	2.86354e+07	3.01104e+07	4.60496e+07	4.21247e+07	4.75045e+07	0.597609	0.469089	0.642486	0.569728	0.0899984	3	0.0519606	0	0.05	1	2	10.9646	0.00410776	2.91999	Yes	645	0.0245808	Yes	Yes	2.38639
Q15084	Protein disulfide-isomerase A6	9	2.4273e+06	2.55639e+06	2.02929e+06	6.88563e+06	1.02187e+07	7.95472e+06	1.55852	2.12808	1.76674	1.81778	0.288186	3	0.166384	0	0.05	1	2	10.9252	0.0041371	2.91999	Yes	646	0.0246189	Yes	Yes	2.3833
P11021	Endoplasmic reticulum chaperone BiP	11	5.24081e+06	4.52958e+06	5.25057e+06	9.13594e+06	1.13134e+07	1.10509e+07	0.867611	1.17601	1.14215	1.06193	0.169132	3	0.0976482	0	0.05	1	2	10.875	0.00417488	2.91999	Yes	647	0.024657	Yes	Yes	2.37936
P21333	Filamin-A (FLN-A) (Actin-binding protein 280) (ABP-280) (Alpha-filamin) (Endothelial actin-binding protein) (Filamin-1) (Non-muscle filamin)	42	1.66965e+07	1.82376e+07	1.81819e+07	3.34099e+07	4.23039e+07	4.01263e+07	0.916093	1.25661	1.18037	1.11769	0.1787	3	0.103173	0	0.05	1	2	10.8332	0.00420677	2.91999	Yes	648	0.0246951	Yes	Yes	2.37605
Q9Y333	U6 snRNA-associated Sm-like protein LSm2 (Protein G7b) (Small nuclear ribonuclear protein D homolog) (snRNP core Sm-like protein Sm-x5)	5	226473	162231	884013	8.9941e+06	4.11591e+06	8.89523e+06	4.40603	3.27826	4.39008	4.02479	0.646563	3	0.373293	0	0.05	1	2	10.7818	0.00424643	2.91999	Yes	649	0.0247332	Yes	Yes	2.37198
Q04446	1,4-alpha-glucan-branching enzyme	5	285855	246862	129371	3.89391e+06	1.90159e+06	2.08239e+06	4.14109	3.10708	3.23811	3.49542	0.562985	3	0.32504	0	0.05	1	2	10.7538	0.00426829	2.91999	Yes	650	0.0247713	Yes	Yes	2.36975
P62979	Ubiquitin-40S ribosomal protein S27a (Ubiquitin carboxyl extension protein 80) [Cleaved into: Ubiquitin; 40S ribosomal protein S27a (Small ribosomal subunit protein eS31)]	12	1.35065e+08	1.24735e+08	1.43324e+08	2.14664e+08	1.89322e+08	2.11562e+08	0.675818	0.494583	0.654818	0.608406	0.0991316	3	0.0572336	0	0.05	1	2	10.6302	0.00436683	2.91999	Yes	651	0.0248095	Yes	Yes	2.35983
Q14697	Neutral alpha-glucosidase AB	3	459146	323546	358307	1.17053e+06	1.13868e+06	867701	1.62183	1.58202	1.18993	1.4646	0.238695	3	0.137811	0	0.05	1	2	10.6276	0.00436896	2.91999	Yes	652	0.0248476	Yes	Yes	2.35962
P53396	ATP-citrate synthase	8	4.17538e+07	4.21318e+07	4.68827e+07	5.55026e+07	5.42572e+07	5.87868e+07	0.348578	0.315835	0.431512	0.365308	0.0596259	3	0.034425	0	0.05	1	2	10.6117	0.00438188	2.91999	Yes	653	0.0248857	Yes	Yes	2.35834
O14974	Protein phosphatase 1 regulatory subunit 12A (Myosin phosphatase-targeting subunit 1) (Myosin phosphatase target subunit 1) (Protein phosphatase myosin-binding subunit)	43	1.72878e+08	1.74584e+08	1.74453e+08	1.88646e+08	1.94734e+08	1.92276e+08	0.11683	0.162653	0.144327	0.14127	0.0230641	3	0.0133161	0	0.05	1	2	10.609	0.00438412	2.91999	Yes	654	0.0249238	Yes	Yes	2.35812
Q9H2G4	Testis-specific Y-encoded-like protein 2 (TSPY-like protein 2) (Cell division autoantigen 1) (Cutaneous T-cell lymphoma-associated antigen se20-4) (CTCL-associated antigen se20-4) (Differentially-expressed nucleolar TGF-beta1 target protein) (Nuclear protein of 79 kDa) (NP79)	3	846258	655283	704898	814364	816287	842182	0.146989	0.150391	0.195447	0.164275	0.0270485	3	0.0156165	0	0.05	1	2	10.5194	0.00445811	2.91999	Yes	655	0.0249619	Yes	Yes	2.35085
Q9NXE8	Pre-mRNA-splicing factor CWC25 homolog (Coiled-coil domain-containing protein 49) (Spliceosome-associated protein homolog CWC25)	6	2.49688e+06	3.04613e+06	1.84161e+06	6.48532e+06	9.19905e+06	6.99363e+06	1.39762	1.90192	1.50648	1.60201	0.265378	3	0.153216	0	0.05	1	2	10.4559	0.00451172	2.91999	Yes	656	0.025	Yes	Yes	2.34566
P24928	DNA-directed RNA polymerase II subunit RPB1 (RNA polymerase II subunit B1)	68	7.28133e+07	7.91267e+07	8.33546e+07	1.06687e+08	1.13778e+08	1.20613e+08	0.443885	0.536712	0.620874	0.533823	0.0885299	3	0.0511128	0	0.05	1	2	10.444	0.00452179	2.91999	Yes	657	0.0250381	Yes	Yes	2.34469
P08069	Insulin-like growth factor 1 receptor	25	2.06082e+07	1.97664e+07	2.18825e+07	2.52243e+07	2.38759e+07	2.49033e+07	0.281539	0.202278	0.263057	0.248958	0.0414686	3	0.0239419	0	0.05	1	2	10.3984	0.004561	2.91999	Yes	658	0.0250762	Yes	Yes	2.34094
Q9Y388	RNA-binding motif protein, X-linked 2	10	2.01648e+07	1.90568e+07	1.90443e+07	2.48303e+07	2.74056e+07	2.61317e+07	0.354414	0.49678	0.428113	0.426436	0.0711976	3	0.0411059	0	0.05	1	2	10.3741	0.00458215	2.91999	Yes	659	0.0251143	Yes	Yes	2.33893
Q15424	Scaffold attachment factor B1 (SAF-B) (SAF-B1) (HSP27 estrogen response element-TATA box-binding protein) (HSP27 ERE-TATA-binding protein)	47	3.23844e+08	3.41981e+08	3.4158e+08	4.01739e+08	4.31445e+08	4.14738e+08	0.258649	0.361566	0.30459	0.308268	0.0515574	3	0.0297667	0	0.05	1	2	10.3562	0.0045978	2.91999	Yes	660	0.0251524	Yes	Yes	2.33745
P34741	Syndecan-2 (SYND2) (Fibroglycan) (Heparan sulfate proteoglycan core protein) (HSPG) (CD antigen CD362)	1	352698	454789	250607	1.1444e+06	925498	822497	1.69809	1.3918	1.22158	1.43715	0.241473	3	0.139415	0	0.05	1	2	10.3085	0.00463983	2.91999	Yes	661	0.0251905	Yes	Yes	2.3335
Q96ST2	Protein IWS1 homolog (IWS1-like protein)	30	1.59045e+08	1.65377e+08	1.55145e+08	2.57045e+08	3.11012e+08	2.804e+08	0.685251	0.960199	0.810714	0.818722	0.137649	3	0.0794717	0	0.05	1	2	10.3021	0.00464554	2.91999	Yes	662	0.0252287	Yes	Yes	2.33296
Q96MU7	YTH domain-containing protein 1 (Splicing factor YT521) (YT521-B)	24	9.49561e+07	9.64745e+07	9.70006e+07	1.15354e+08	1.1801e+08	1.23768e+08	0.262802	0.29565	0.364373	0.307608	0.0518304	3	0.0299243	0	0.05	1	2	10.2796	0.00466562	2.91999	Yes	663	0.0252668	Yes	Yes	2.33109
P06241	Tyrosine-protein kinase Fyn	1	622632	486903	554768	1.79682e+06	1.34918e+06	1.91015e+06	1.69549	1.28213	1.78373	1.58712	0.267783	3	0.154605	0	0.05	1	2	10.2656	0.0046781	2.91999	Yes	664	0.0253049	Yes	Yes	2.32993
Q8IWX8	Calcium homeostasis endoplasmic reticulum protein (ERPROT 213-21) (SR-related CTD-associated factor 6)	32	9.68118e+07	1.05367e+08	9.93397e+07	1.26263e+08	1.38646e+08	1.31991e+08	0.329148	0.464126	0.393162	0.395479	0.0675188	3	0.038982	0	0.05	1	2	10.1452	0.00478826	2.91999	Yes	665	0.025343	Yes	Yes	2.31982
P55884	Eukaryotic translation initiation factor 3 subunit B (eIF3b) (Eukaryotic translation initiation factor 3 subunit 9) (Prt1 homolog) (hPrt1) (eIF-3-eta) (eIF3 p110) (eIF3 p116)	10	1.48851e+06	1.32272e+06	1.47859e+06	3.6657e+06	5.34261e+06	4.21419e+06	1.35813	1.90159	1.5593	1.60634	0.274765	3	0.158636	0	0.05	1	2	10.126	0.00480618	2.91999	Yes	666	0.0253811	Yes	Yes	2.3182
P45880	Voltage-dependent anion-selective channel protein 2 (VDAC-2) (hVDAC2) (Outer mitochondrial membrane protein porin 2)	2	400095	610008	324841	955203	823760	1.06386e+06	1.10206	0.88848	1.25749	1.08268	0.185268	3	0.106965	0	0.05	1	2	10.1218	0.00481004	2.91999	Yes	667	0.0254192	Yes	Yes	2.31785
Q9NUK0	Muscleblind-like protein 3 (Cys3His CCG1-required protein) (Muscleblind-like X-linked protein) (Protein HCHCR)	3	196398	2.09607e+06	1.14623e+06	4.08444e+06	2.83933e+06	3.80888e+06	1.83324	1.30865	1.73247	1.62479	0.278378	3	0.160722	0	0.05	1	2	10.1093	0.00482179	2.91999	Yes	668	0.0254573	Yes	Yes	2.31679
O00566	U3 small nucleolar ribonucleoprotein protein MPP10 (M phase phosphoprotein 10)	17	9.86501e+06	1.67352e+07	1.30319e+07	2.86412e+07	3.90948e+07	3.19159e+07	1.11638	1.56527	1.27257	1.31807	0.227875	3	0.131564	0	0.05	1	2	10.0185	0.00490832	2.91999	Yes	669	0.0254954	Yes	Yes	2.30907
Q96A33	PAT complex subunit CCDC47 (Calumin) (Coiled-coil domain-containing protein 47)	8	1.44766e+06	4.35662e+06	1.73316e+06	4.84643e+06	6.31799e+06	5.32552e+06	0.947811	1.33035	1.08381	1.12066	0.193915	3	0.111957	0	0.05	1	2	10.0097	0.0049168	2.91999	Yes	670	0.0255335	Yes	Yes	2.30832
Q9H814	Phosphorylated adapter RNA export protein (RNA U small nuclear RNA export adapter protein)	2	139974	141195	138754	874937	513384	784266	2.64402	1.87488	2.48618	2.33502	0.406239	3	0.234542	0	0.05	1	2	9.95566	0.00496955	2.91999	Yes	671	0.0255716	Yes	Yes	2.30368
O75607	Nucleoplasmin-3	2	603818	344091	250546	1.0725e+06	798073	937186	1.42476	0.998381	1.23019	1.21778	0.213462	3	0.123242	0	0.05	1	2	9.88118	0.00504362	2.91999	Yes	672	0.0256098	Yes	Yes	2.29726
P55060	Exportin-2 (Exp2) (Cellular apoptosis susceptibility protein) (Chromosome segregation 1-like protein) (Importin-alpha re-exporter)	2	130329	215778	400100	521691	714485	655991	1.06858	1.52229	1.39906	1.32998	0.234611	3	0.135453	0	0.05	1	2	9.81877	0.00510695	2.91999	Yes	673	0.0256479	Yes	Yes	2.29184
Q16531	DNA damage-binding protein 1 (DDB p127 subunit) (DNA damage-binding protein a) (DDBa) (Damage-specific DNA-binding protein 1) (HBV X-associated protein 1) (XAP-1) (UV-damaged DNA-binding factor) (UV-damaged DNA-binding protein 1) (UV-DDB 1) (XPE-binding factor) (XPE-BF) (Xeroderma pigmentosum group E-complementing protein) (XPCe)	6	1.61164e+06	2.02283e+06	1.20229e+06	2.50305e+06	3.02031e+06	2.85678e+06	0.634607	0.905617	0.825311	0.788512	0.139202	3	0.0803685	0	0.05	1	2	9.81121	0.00511471	2.91999	Yes	674	0.025686	Yes	Yes	2.29118
Q01780	Exosome component 10	5	651878	1.78473e+06	1.80783e+06	3.4481e+06	4.22701e+06	5.05961e+06	1.28519	1.57903	1.83842	1.56755	0.276791	3	0.159805	0	0.05	1	2	9.80911	0.00511687	2.91999	Yes	675	0.0257241	Yes	Yes	2.291
P55209	Nucleosome assembly protein 1-like 1 (NAP-1-related protein) (hNRP)	11	7.49372e+06	8.60345e+06	1.10134e+07	1.989e+07	2.35314e+07	2.79601e+07	1.13815	1.3807	1.62947	1.38277	0.245669	3	0.141837	0	0.05	1	2	9.74901	0.00517917	2.91999	Yes	676	0.0257622	Yes	Yes	2.28574
Q9H5Q4	Dimethyladenosine transferase 2, mitochondrial	5	320561	283304	357818	1.58066e+06	1.38517e+06	2.46965e+06	2.30186	2.11139	2.94563	2.45296	0.437167	3	0.252398	0	0.05	1	2	9.71861	0.00521112	2.91999	Yes	677	0.0258003	Yes	Yes	2.28307
Q92504	Zinc transporter SLC39A7 (Histidine-rich membrane protein Ke4) (Really interesting new gene 5 protein) (Solute carrier family 39 member 7) (Zrt-, Irt-like protein 7) (ZIP7)	1	170050	235641	104458	897489	1.57599e+06	881729	2.39994	3.21223	2.37438	2.66218	0.476525	3	0.275122	0	0.05	1	2	9.67637	0.00525599	2.91999	Yes	678	0.0258384	Yes	Yes	2.27935
Q92545	Transmembrane protein 131 (Protein RW1)	1	415209	436521	393898	709727	631673	760289	0.773424	0.605339	0.87271	0.750491	0.135153	3	0.0780304	0	0.05	1	2	9.61794	0.00531903	2.91999	Yes	679	0.0258765	Yes	Yes	2.27417
P07437	Tubulin beta chain (Tubulin beta-5 chain)	20	1.19212e+07	3.09013e+07	1.12637e+07	3.01394e+07	3.38778e+07	3.78154e+07	0.74135	0.910039	1.06867	0.906688	0.163688	3	0.0945054	0	0.05	1	2	9.59403	0.00534515	2.91999	Yes	680	0.0259146	Yes	Yes	2.27204
Q9HC35	Echinoderm microtubule-associated protein-like 4 (EMAP-4) (Restrictedly overexpressed proliferation-associated protein) (Ropp 120)	4	418423	278218	254446	2.53986e+06	2.15162e+06	1.33734e+06	3.00207	2.76274	2.07668	2.61383	0.480331	3	0.277319	0	0.05	1	2	9.42534	0.005535	2.91999	Yes	681	0.0259527	Yes	Yes	2.25688
Q15631	Translin	1	57253.6	38251.6	47752.6	147289	112946	166804	1.625	1.24198	1.8045	1.55716	0.287334	3	0.165892	0	0.05	1	2	9.38658	0.00558004	2.91999	Yes	682	0.0259909	Yes	Yes	2.25336
Q96I51	RCC1-like G exchanging factor-like protein (RCC1-like) (Williams-Beuren syndrome chromosomal region 16 protein)	6	4.16754e+06	3.52814e+06	4.07286e+06	5.19659e+06	5.82521e+06	5.82531e+06	0.405664	0.570411	0.570434	0.515503	0.0951232	3	0.0549194	0	0.05	1	2	9.38653	0.0055801	2.91999	Yes	683	0.026029	Yes	Yes	2.25336
P36915	Guanine nucleotide-binding protein-like 1 (GTP-binding protein HSR1)	8	3.96727e+06	3.88547e+06	5.12303e+06	6.94171e+06	6.03933e+06	6.89116e+06	0.682506	0.481602	0.671962	0.612024	0.113071	3	0.0652818	0	0.05	1	2	9.37511	0.00559348	2.91999	Yes	684	0.0260671	Yes	Yes	2.25232
P08238	Heat shock protein HSP 90-beta (HSP 90) (Heat shock 84 kDa) (HSP 84) (HSP84)	38	9.29377e+07	1.2936e+08	1.12714e+08	1.77641e+08	2.19075e+08	2.06782e+08	0.669712	0.972178	0.888858	0.843583	0.156233	3	0.0902011	0	0.05	1	2	9.35225	0.00562039	2.91999	Yes	685	0.0261052	Yes	Yes	2.25023
Q92667	A-kinase anchor protein 1, mitochondrial (A-kinase anchor protein 149 kDa) (AKAP 149) (Dual specificity A-kinase-anchoring protein 1) (D-AKAP-1) (Protein kinase A-anchoring protein 1) (PRKA1) (Spermatid A-kinase anchor protein 84) (S-AKAP84)	3	68070.3	35554.4	100586	524279	946543	1.3379e+06	2.94524	3.79757	4.2968	3.67987	0.683427	3	0.394577	0	0.05	1	2	9.32612	0.00565139	2.91999	Yes	686	0.0261433	Yes	Yes	2.24784
Q08722	Leukocyte surface antigen CD47 (Antigenic surface determinant protein OA3) (Integrin-associated protein) (IAP) (Protein MER6) (CD antigen CD47)	4	9.85919e+06	9.99136e+06	1.04409e+07	1.10148e+07	1.07563e+07	1.10573e+07	0.1255	0.0912387	0.131052	0.11593	0.0215629	3	0.0124494	0	0.05	1	2	9.31214	0.00566809	2.91999	Yes	687	0.0261814	Yes	Yes	2.24656
Q1KMD3	Heterogeneous nuclear ribonucleoprotein U-like protein 2 (Scaffold-attachment factor A2) (SAF-A2)	46	1.26552e+08	9.19623e+07	1.16981e+08	1.96616e+08	1.6559e+08	1.92899e+08	0.81405	0.566293	0.786522	0.722288	0.135796	3	0.0784016	0	0.05	1	2	9.21267	0.00578902	2.91999	Yes	688	0.0262195	Yes	Yes	2.23739
Q9H501	ESF1 homolog (ABT1-associated protein)	38	8.868e+07	9.06536e+07	8.99446e+07	1.05001e+08	1.08024e+08	1.01855e+08	0.226263	0.267216	0.182387	0.225288	0.0424227	3	0.0244928	0	0.05	1	2	9.19816	0.00580698	2.91999	Yes	689	0.0262576	Yes	Yes	2.23605
Q9H583	HEAT repeat-containing protein 1 (Protein BAP28) (U3 small nucleolar RNA-associated protein 10 homolog) [Cleaved into: HEAT repeat-containing protein 1, N-terminally processed]	7	1.33199e+06	1.27012e+06	1.23049e+06	2.28192e+06	3.0043e+06	2.72182e+06	0.836889	1.23367	1.09121	1.05392	0.201002	3	0.116049	0	0.05	1	2	9.08174	0.00595415	2.91999	Yes	690	0.0262957	Yes	Yes	2.22518
Q86W50	RNA N6-adenosine-methyltransferase METTL16 (Methyltransferase 10 domain-containing protein) (Methyltransferase-like protein 16) (N6-adenosine-methyltransferase METTL16)	7	2.2665e+06	2.22641e+06	1.94071e+06	6.37095e+06	7.31496e+06	1.03396e+07	1.57084	1.77018	2.26944	1.87015	0.35987	3	0.207771	0	0.05	1	2	9.00104	0.00605946	2.91999	Yes	691	0.0263338	Yes	Yes	2.21757
P06744	Glucose-6-phosphate isomerase (GPI)	3	1.20144e+06	655549	702781	2.02284e+06	1.85762e+06	2.62045e+06	1.24533	1.12241	1.61876	1.32883	0.258499	3	0.149245	0	0.05	1	2	8.90372	0.00619018	2.91999	Yes	692	0.026372	Yes	Yes	2.2083
O60841	Eukaryotic translation initiation factor 5B (eIF-5B)	79	7.04913e+08	7.20244e+08	7.26137e+08	7.36771e+08	7.45633e+08	7.45453e+08	0.0390474	0.0562956	0.0559469	0.05043	0.00985909	3	0.00569215	0	0.05	1	2	8.85956	0.00625088	2.91999	Yes	693	0.0264101	Yes	Yes	2.20406
Q92620	Pre-mRNA-splicing factor ATP-dependent RNA helicase PRP16	20	6.55579e+06	1.05345e+07	6.43672e+06	1.20651e+07	1.38696e+07	1.16749e+07	0.621485	0.822569	0.574058	0.672704	0.131936	3	0.0761731	0	0.05	1	2	8.83126	0.00629026	2.91999	Yes	694	0.0264482	Yes	Yes	2.20133
P16402	Histone H1.3 (Histone H1c) (Histone H1s-2)	6	4.89826e+06	3.89085e+06	3.60113e+06	8.0153e+06	6.48006e+06	6.99262e+06	0.956585	0.649836	0.759662	0.788694	0.155422	3	0.089733	0	0.05	1	2	8.78935	0.00634925	2.91999	Yes	695	0.0264863	Yes	Yes	2.19728
Q9NY61	Protein AATF (Apoptosis-antagonizing transcription factor) (Rb-binding protein Che-1)	19	1.62455e+07	1.79024e+07	1.74774e+07	2.70651e+07	2.62916e+07	2.33675e+07	0.653318	0.611489	0.441389	0.568732	0.112248	3	0.0648063	0	0.05	1	2	8.77588	0.00636839	2.91999	Yes	696	0.0265244	Yes	Yes	2.19597
Q6UVK1	Chondroitin sulfate proteoglycan 4 (Chondroitin sulfate proteoglycan NG2) (Melanoma chondroitin sulfate proteoglycan) (Melanoma-associated chondroitin sulfate proteoglycan)	29	1.66678e+07	1.77268e+07	1.55256e+07	2.2064e+07	2.12027e+07	2.0088e+07	0.407031	0.349583	0.271672	0.342762	0.0679369	3	0.0392234	0	0.05	1	2	8.73872	0.00642162	2.91999	Yes	697	0.0265625	Yes	Yes	2.19236
Q96T23	Remodeling and spacing factor 1 (Rsf-1) (HBV pX-associated protein 8) (Hepatitis B virus X-associated protein) (p325 subunit of RSF chromatin-remodeling complex)	23	2.87587e+07	3.57203e+07	3.26387e+07	4.51633e+07	5.19242e+07	5.2884e+07	0.48038	0.681634	0.708059	0.623358	0.124525	3	0.0718947	0	0.05	1	2	8.67043	0.00652119	2.91999	Yes	698	0.0266006	Yes	Yes	2.18567
P08579	U2 small nuclear ribonucleoprotein B'' (U2 snRNP B'')	1	148848	148848	148848	427235	548057	356822	1.52119	1.88049	1.26136	1.55435	0.310891	3	0.179493	0	0.05	1	2	8.65966	0.00653711	2.91999	Yes	699	0.0266387	Yes	Yes	2.18461
P68371	Tubulin beta-4B chain (Tubulin beta-2 chain) (Tubulin beta-2C chain)	2	326763	783253	261055	1.11554e+06	1.46148e+06	1.75819e+06	1.2874	1.67709	1.94375	1.63608	0.330089	3	0.190577	0	0.05	1	2	8.58488	0.00664922	2.91999	Yes	700	0.0266768	Yes	Yes	2.17723
Q96HR8	H/ACA ribonucleoprotein complex non-core subunit NAF1 (hNAF1)	2	407450	499399	547378	1.13586e+06	854704	964142	1.22849	0.818207	0.992028	1.01291	0.205936	3	0.118897	0	0.05	1	2	8.51917	0.0067501	2.91999	Yes	701	0.0267149	Yes	Yes	2.17069
Q8TCJ2	Dolichyl-diphosphooligosaccharide--protein glycosyltransferase subunit STT3B (Oligosaccharyl transferase subunit STT3B) (STT3-B)	9	5.23174e+06	6.5388e+06	6.37584e+06	8.51203e+06	1.01437e+07	9.28448e+06	0.492856	0.745872	0.618174	0.618967	0.12651	3	0.0730405	0	0.05	1	2	8.4743	0.00682033	2.91999	Yes	702	0.026753	Yes	Yes	2.16619
Q92896	Golgi apparatus protein 1 (CFR-1) (Cysteine-rich fibroblast growth factor receptor) (E-selectin ligand 1) (ESL-1) (Golgi sialoglycoprotein MG-160)	5	342033	423787	481555	1.23148e+06	1.82149e+06	2.157e+06	1.56646	2.13119	2.37509	2.02425	0.41479	3	0.239479	0	0.05	1	2	8.45271	0.00685449	2.91999	Yes	703	0.0267912	Yes	Yes	2.16402
P52756	RNA-binding protein 5 (Protein G15) (Putative tumor suppressor LUCA15) (RNA-binding motif protein 5) (Renal carcinoma antigen NY-REN-9)	21	2.25353e+07	2.20894e+07	1.61857e+07	3.80181e+07	3.36262e+07	3.07259e+07	0.907332	0.73023	0.600101	0.745888	0.154213	3	0.0890347	0	0.05	1	2	8.3775	0.00697555	2.91999	Yes	704	0.0268293	Yes	Yes	2.15642
O75153	Clustered mitochondria protein homolog	36	3.19172e+07	2.52655e+07	9.95677e+06	8.73307e+07	8.02186e+07	5.50884e+07	1.96429	1.84174	1.29955	1.70186	0.353758	3	0.204242	0	0.05	1	2	8.33254	0.00704943	2.91999	Yes	705	0.0268674	Yes	Yes	2.15185
P49411	Elongation factor Tu, mitochondrial (EF-Tu) (P43)	8	359760	519786	766824	4.16566e+06	5.39616e+06	1.10909e+07	2.92422	3.29761	4.33698	3.5196	0.732076	3	0.422665	0	0.05	1	2	8.32717	0.00705833	2.91999	Yes	706	0.0269055	Yes	Yes	2.1513
P23458	Tyrosine-protein kinase JAK1	2	115056	307299	275386	527914	779131	780868	1.18257	1.74414	1.74735	1.55802	0.325149	3	0.187725	0	0.05	1	2	8.29947	0.00710452	2.91999	Yes	707	0.0269436	Yes	Yes	2.14847
Q9Y3B4	Splicing factor 3B subunit 6 (Pre-mRNA branch site protein p14) (SF3b 14 kDa subunit) (SF3B14a) (Spliceosome-associated protein, 14-kDa) (Splicing factor 3b, subunit 6, 14kDa)	3	208412	208412	208412	1.46542e+06	797393	1.55547e+06	2.8138	1.93585	2.89984	2.54983	0.533459	3	0.307992	0	0.05	1	2	8.27887	0.00713918	2.91999	Yes	708	0.0269817	Yes	Yes	2.14635
Q9UDY2	Tight junction protein ZO-2 (Tight junction protein 2) (Zona occludens protein 2) (Zonula occludens protein 2)	11	4.64737e+06	3.32625e+06	5.63711e+06	8.6707e+06	7.44522e+06	9.69913e+06	0.934439	0.714605	1.09615	0.915063	0.191507	3	0.110567	0	0.05	1	2	8.27612	0.00714382	2.91999	Yes	709	0.0270198	Yes	Yes	2.14607
P49760	Dual specificity protein kinase CLK2	3	2.09011e+06	2.387e+06	1.99436e+06	3.01285e+06	3.59599e+06	3.42671e+06	0.481997	0.737259	0.667691	0.628982	0.13196	3	0.0761871	0	0.05	1	2	8.25576	0.00717835	2.91999	Yes	710	0.0270579	Yes	Yes	2.14398
P04083	Annexin A1 (Annexin I) (Annexin-1) (Calpactin II) (Calpactin-2) (Chromobindin-9) (Lipocortin I) (Phospholipase A2 inhibitory protein) (p35) [Cleaved into: Annexin Ac2-26]	2	89771.8	38699.9	140844	236389	267053	379850	1.39683	1.57279	2.0811	1.68357	0.35533	3	0.20515	0	0.05	1	2	8.20655	0.00726283	2.91999	Yes	711	0.027096	Yes	Yes	2.13889
Q96KA5	Cleft lip and palate transmembrane protein 1-like protein (CLPTM1-like protein) (Cisplatin resistance-related protein 9) (CRR9p)	1	54625.3	69929.5	39321.1	219252	254895	148297	2.00495	2.22226	1.44085	1.88935	0.403329	3	0.232862	0	0.05	1	2	8.11361	0.00742644	2.91999	Yes	712	0.0271341	Yes	Yes	2.12922
Q17RY0	Cytoplasmic polyadenylation element-binding protein 4 (CPE-BP4) (CPE-binding protein 4) (hCPEB-4)	5	836182	235769	208586	2.77833e+06	5.50349e+06	2.41348e+06	2.70243	3.68856	2.49933	2.96344	0.636132	3	0.367271	0	0.05	1	2	8.06881	0.0075073	2.91999	Yes	713	0.0271723	Yes	Yes	2.12452
O60779	Thiamine transporter 1 (ThTr-1) (ThTr1) (Solute carrier family 19 member 2) (Thiamine carrier 1) (TC1)	1	211230	211230	211230	400578	517061	389618	0.92327	1.29152	0.883245	1.03268	0.225055	3	0.129935	0	0.05	1	2	7.94762	0.00773266	2.91999	Yes	714	0.0272104	Yes	Yes	2.11167
Q9NR30	Nucleolar RNA helicase 2	84	2.45879e+09	2.1886e+09	2.30306e+09	3.15447e+09	2.82081e+09	3.03732e+09	0.445251	0.283964	0.39065	0.373289	0.0820331	3	0.0473618	0	0.05	1	2	7.88164	0.00785963	2.91999	Yes	715	0.0272485	Yes	Yes	2.1046
Q69YN4	Protein virilizer homolog	7	1.27766e+06	1.70599e+06	1.33037e+06	2.67116e+06	3.10918e+06	3.77041e+06	0.893394	1.11246	1.39065	1.13217	0.249213	3	0.143883	0	0.05	1	2	7.86867	0.00788495	2.91999	Yes	716	0.0272866	Yes	Yes	2.1032
Q9Y5B9	FACT complex subunit SPT16 (Chromatin-specific transcription elongation factor 140 kDa subunit) (FACT 140 kDa subunit) (FACTp140) (Facilitates chromatin transcription complex subunit SPT16) (hSPT16)	77	5.0888e+08	5.00275e+08	5.08826e+08	5.23107e+08	5.1949e+08	5.27267e+08	0.0479871	0.0379767	0.0594137	0.0484592	0.0107263	3	0.00619284	0	0.05	1	2	7.82503	0.00797104	2.91999	Yes	717	0.0273247	Yes	Yes	2.09849
P18621	60S ribosomal protein L17 (60S ribosomal protein L23) (Large ribosomal subunit protein uL22) (PD-1)	9	1.88214e+07	2.09599e+07	2.00199e+07	2.71536e+07	2.73536e+07	2.44997e+07	0.445931	0.456518	0.297552	0.4	0.0888808	3	0.0513154	0	0.05	1	2	7.79494	0.00803123	2.91999	Yes	718	0.0273628	Yes	Yes	2.09522
P50990	T-complex protein 1 subunit theta (TCP-1-theta) (CCT-theta) (Chaperonin containing T-complex polypeptide 1 subunit 8) (Renal carcinoma antigen NY-REN-15)	3	276183	523167	307911	984368	1.54392e+06	1.70341e+06	1.41524	2.06456	2.2064	1.8954	0.421836	3	0.243547	0	0.05	1	2	7.78247	0.00805635	2.91999	Yes	719	0.0274009	Yes	Yes	2.09386
Q9C0C9	(E3-independent) E2 ubiquitin-conjugating enzyme	12	3.67875e+06	3.77033e+06	4.87245e+06	6.40494e+06	5.69479e+06	6.88485e+06	0.641037	0.471494	0.745277	0.619269	0.138184	3	0.0797803	0	0.05	1	2	7.76218	0.00809751	2.91999	Yes	720	0.027439	Yes	Yes	2.09165
Q9NP58	ATP-binding cassette sub-family B member 6 (ABC-type heme transporter ABCB6)	4	1.46831e+06	1.15215e+06	1.08327e+06	1.98602e+06	1.72153e+06	1.70664e+06	0.685863	0.479675	0.467142	0.544227	0.122821	3	0.0709105	0	0.05	1	2	7.67484	0.00827829	2.91999	Yes	721	0.0274771	Yes	Yes	2.08206
Q6P087	Mitochondrial mRNA pseudouridine synthase RPUSD3	3	155048	154335	108811	897847	991909	484668	2.68726	2.831	1.79779	2.43868	0.559665	3	0.323123	0	0.05	1	2	7.54723	0.0085534	2.91999	Yes	722	0.0275152	Yes	Yes	2.06786
Q15361	Transcription termination factor 1 (TTF-1) (RNA polymerase I termination factor) (Transcription termination factor I) (TTF-I)	4	903614	827844	1.06951e+06	3.24494e+06	2.37672e+06	2.07652e+06	1.79723	1.34801	1.1532	1.43281	0.330282	3	0.190688	0	0.05	1	2	7.5139	0.00862748	2.91999	Yes	723	0.0275534	Yes	Yes	2.06412
Q9Y2X3	Nucleolar protein 58 (Nucleolar protein 5)	25	7.28273e+07	1.08095e+08	7.64383e+07	1.29827e+08	1.60046e+08	1.33225e+08	0.597763	0.899654	0.635034	0.710817	0.164596	3	0.0950294	0	0.05	1	2	7.47996	0.0087039	2.91999	Yes	724	0.0275915	Yes	Yes	2.06029
P42771	Cyclin-dependent kinase inhibitor 2A (Cyclin-dependent kinase 4 inhibitor A) (CDK4I) (Multiple tumor suppressor 1) (MTS-1) (p16-INK4a) (p16-INK4) (p16INK4A)	2	445254	588807	301702	1.38682e+06	2.61117e+06	2.56231e+06	1.63908	2.552	2.52475	2.23861	0.519385	3	0.299867	0	0.05	1	2	7.46533	0.00873718	2.91999	Yes	725	0.0276296	Yes	Yes	2.05863
Q9Y6N8	Cadherin-10 (T2-cadherin)	7	4.38358e+06	3.38564e+06	5.00809e+06	7.38166e+06	6.02992e+06	7.22583e+06	0.793396	0.501588	0.762613	0.685866	0.160329	3	0.0925663	0	0.05	1	2	7.40946	0.00886595	2.91999	Yes	726	0.0276677	Yes	Yes	2.05227
P08195	4F2 cell-surface antigen heavy chain (4F2hc) (4F2 heavy chain antigen) (Lymphocyte activation antigen 4F2 large subunit) (Solute carrier family 3 member 2) (CD antigen CD98)	29	7.84209e+07	1.79339e+08	9.86395e+07	2.14293e+08	3.07367e+08	2.53716e+08	0.851048	1.37143	1.09468	1.10572	0.260366	3	0.150323	0	0.05	1	2	7.35565	0.00899265	2.91999	Yes	727	0.0277058	Yes	Yes	2.04611
Q7Z6Z7	E3 ubiquitin-protein ligase HUWE1	21	7.92762e+06	8.17095e+06	8.00912e+06	1.43563e+07	1.20653e+07	1.55291e+07	0.837153	0.586333	0.950442	0.791309	0.186333	3	0.10758	0	0.05	1	2	7.35557	0.00899283	2.91999	Yes	728	0.0277439	Yes	Yes	2.0461
Q8NFC6	Biorientation of chromosomes in cell division protein 1-like 1	36	2.71977e+07	3.04112e+07	3.02556e+07	4.01005e+07	4.49772e+07	4.87719e+07	0.453302	0.618877	0.735734	0.602638	0.141914	3	0.0819344	0	0.05	1	2	7.35513	0.00899387	2.91999	Yes	729	0.027782	Yes	Yes	2.04605
Q92576	PHD finger protein 3	36	3.73095e+07	3.61965e+07	3.71419e+07	3.94086e+07	4.08248e+07	3.96421e+07	0.0955684	0.146504	0.104091	0.115388	0.0272825	3	0.0157516	0	0.05	1	2	7.32548	0.00906486	2.91999	Yes	730	0.0278201	Yes	Yes	2.04264
Q9Y4D7	Plexin-D1	3	727371	574168	658123	1.16571e+06	935790	1.01558e+06	0.835568	0.518614	0.636668	0.663617	0.160186	3	0.0924836	0	0.05	1	2	7.17551	0.00943696	2.91999	Yes	731	0.0278582	Yes	Yes	2.02517
O43818	U3 small nucleolar RNA-interacting protein 2 (RRP9 homolog) (U3 small nucleolar ribonucleoprotein-associated 55 kDa protein) (U3 snoRNP-associated 55 kDa protein) (U3-55K)	3	471538	1.02994e+06	497565	3.90719e+06	2.06172e+06	2.34418e+06	2.55178	1.6295	1.81473	1.99867	0.487879	3	0.281677	0	0.05	1	2	7.09562	0.0096445	2.91999	Yes	732	0.0278963	Yes	Yes	2.01572
P60709	Actin, cytoplasmic 1 (Beta-actin) [Cleaved into: Actin, cytoplasmic 1, N-terminally processed]	19	6.05311e+07	6.40993e+07	6.8652e+07	1.00158e+08	1.0999e+08	1.31375e+08	0.636527	0.771623	1.02794	0.812031	0.198813	3	0.114785	0	0.05	1	2	7.07438	0.00970083	2.91999	Yes	733	0.0279345	Yes	Yes	2.01319
P08621	U1 small nuclear ribonucleoprotein 70 kDa (U1 snRNP 70 kDa) (U1-70K) (snRNP70)	35	6.15081e+08	6.48352e+08	6.89025e+08	7.46152e+08	8.11568e+08	8.06687e+08	0.197213	0.318455	0.309752	0.27514	0.0676267	3	0.0390443	0	0.05	1	2	7.04686	0.00977453	2.91999	Yes	734	0.0279726	Yes	Yes	2.0099
O14617	AP-3 complex subunit delta-1 (AP-3 complex subunit delta) (Adaptor-related protein complex 3 subunit delta-1) (Delta-adaptin)	36	4.79251e+07	3.91844e+07	3.8271e+07	5.20726e+07	4.77469e+07	5.10495e+07	0.317247	0.192128	0.288618	0.265997	0.0655549	3	0.0378481	0	0.05	1	2	7.02802	0.00982547	2.91999	Yes	735	0.0280107	Yes	Yes	2.00765
Q8N684	Cleavage and polyadenylation specificity factor subunit 7 (Cleavage and polyadenylation specificity factor 59 kDa subunit) (CPSF 59 kDa subunit) (Cleavage factor Im complex 59 kDa subunit) (CFIm59) (Pre-mRNA cleavage factor Im 59 kDa subunit)	7	1.73004e+06	2.14044e+06	2.45375e+06	3.56103e+06	4.69156e+06	4.99674e+06	0.756367	1.15414	1.24506	1.05186	0.259906	3	0.150057	0	0.05	1	2	7.00971	0.00987537	2.91999	Yes	736	0.0280488	Yes	Yes	2.00545
Q9Y3T9	Nucleolar complex protein 2 homolog (Protein NOC2 homolog) (NOC2-like protein) (Novel INHAT repressor)	13	3.10596e+07	3.27314e+07	3.53252e+07	4.12561e+07	4.58815e+07	4.77747e+07	0.320452	0.473756	0.532091	0.4421	0.109314	3	0.0631122	0	0.05	1	2	7.00498	0.00988832	2.91999	Yes	737	0.0280869	Yes	Yes	2.00488
Q13823	Nucleolar GTP-binding protein 2 (Autoantigen NGP-1)	34	5.48624e+07	6.97248e+07	5.05278e+07	1.0744e+08	1.41284e+08	1.03305e+08	0.880194	1.27525	0.823572	0.993007	0.246067	3	0.142067	0	0.05	1	2	6.98972	0.00993027	2.91999	Yes	738	0.028125	Yes	Yes	2.00304
Q9Y262	Eukaryotic translation initiation factor 3 subunit L (eIF3l) (Eukaryotic translation initiation factor 3 subunit 6-interacting protein) (Eukaryotic translation initiation factor 3 subunit E-interacting protein)	5	370200	271700	574164	1.08009e+06	2.08734e+06	1.53458e+06	1.41389	2.36441	1.92059	1.89963	0.475603	3	0.27459	0	0.05	1	2	6.91806	0.0101308	2.91999	Yes	739	0.0281631	Yes	Yes	1.99436
Q15021	Condensin complex subunit 1 (Chromosome condensation-related SMC-associated protein 1) (Chromosome-associated protein D2) (hCAP-D2) (Non-SMC condensin I complex subunit D2) (XCAP-D2 homolog)	2	351965	351965	351965	764469	975218	1.29718e+06	1.11903	1.47029	1.88187	1.4904	0.381822	3	0.220445	0	0.05	1	2	6.76086	0.0105924	2.91999	Yes	740	0.0282012	Yes	Yes	1.97501
Q9UIG0	Tyrosine-protein kinase BAZ1B	4	246196	291447	524185	813507	1.03842e+06	671342	1.20064	1.55281	0.923533	1.22566	0.315384	3	0.182087	0	0.05	1	2	6.73118	0.010683	2.91999	Yes	741	0.0282393	Yes	Yes	1.97131
O95602	DNA-directed RNA polymerase I subunit RPA1 (RNA polymerase I subunit A1)	2	182339	66560.5	122186	339765	622267	665438	1.45775	2.33074	2.42751	2.072	0.534155	3	0.308394	0	0.05	1	2	6.71868	0.0107215	2.91999	Yes	742	0.0282774	Yes	Yes	1.96974
P49588	Alanine--tRNA ligase, cytoplasmic	2	124594	152861	181127	486521	1.01195e+06	1.0208e+06	1.67028	2.72685	2.73941	2.37885	0.613665	3	0.3543	0	0.05	1	2	6.71422	0.0107353	2.91999	Yes	743	0.0283155	Yes	Yes	1.96919
P38646	Stress-70 protein, mitochondrial (75 kDa glucose-regulated protein) (GRP-75) (Heat shock 70 kDa protein 9) (Mortalin) (MOT) (Peptide-binding protein 74) (PBP74)	18	7.14171e+06	9.27356e+06	8.55543e+06	1.80593e+07	2.15113e+07	3.0141e+07	1.11747	1.36982	1.85645	1.44791	0.375633	3	0.216872	0	0.05	1	2	6.67636	0.0108534	2.91999	Yes	744	0.0283537	Yes	Yes	1.96443
Q15904	V-type proton ATPase subunit S1 (V-ATPase subunit S1) (Protein XAP-3) (V-ATPase Ac45 subunit) (V-ATPase S1 accessory protein) (Vacuolar proton pump subunit S1)	9	8.69185e+06	1.10937e+07	9.15465e+06	1.35061e+07	1.34196e+07	1.1816e+07	0.4855	0.476229	0.292632	0.41812	0.108775	3	0.0628013	0	0.05	1	2	6.65783	0.010912	2.91999	Yes	745	0.0283918	Yes	Yes	1.9621
Q9BXP5	Serrate RNA effector molecule homolog (Arsenite-resistance protein 2)	50	2.9531e+08	3.28987e+08	3.37543e+08	3.7742e+08	4.12001e+08	4.23563e+08	0.235337	0.361815	0.401745	0.332966	0.0868744	3	0.0501569	0	0.05	1	2	6.63848	0.0109736	2.91999	Yes	746	0.0284299	Yes	Yes	1.95965
Q9Y314	Nitric oxide synthase-interacting protein (E3 ubiquitin-protein ligase NOSIP)	2	240520	261757	282994	331878	376507	331640	0.342426	0.524448	0.341389	0.402754	0.105391	3	0.0608476	0	0.05	1	2	6.61906	0.011036	2.91999	Yes	747	0.028468	Yes	Yes	1.95719
P08572	Collagen alpha-2(IV) chain [Cleaved into: Canstatin]	3	651050	1.7481e+06	1.24087e+06	2.02655e+06	2.93699e+06	2.60067e+06	0.740046	1.27536	1.0999	1.03844	0.272898	3	0.157558	0	0.05	1	2	6.59083	0.0111276	2.91999	Yes	748	0.0285061	Yes	Yes	1.9536
P78346	Ribonuclease P protein subunit p30 (RNaseP protein p30) (RNase P subunit 2)	4	169431	180915	644031	1.42688e+06	1.23252e+06	2.78606e+06	2.10596	1.89471	3.07132	2.35733	0.627291	3	0.362167	0	0.05	1	2	6.50896	0.0113997	2.91999	Yes	749	0.0285442	Yes	Yes	1.94311
Q8NFJ5	Retinoic acid-induced protein 3 (G-protein coupled receptor family C group 5 member A) (Phorbol ester induced gene 1) (PEIG-1) (Retinoic acid-induced gene 1 protein) (RAIG-1)	2	595623	891502	865744	1.73791e+06	1.66142e+06	2.5838e+06	1.14789	1.08296	1.72004	1.31696	0.350579	3	0.202407	0	0.05	1	2	6.50651	0.011408	2.91999	Yes	750	0.0285823	Yes	Yes	1.94279
P98160	Basement membrane-specific heparan sulfate proteoglycan core protein (HSPG) (Perlecan) (PLC) [Cleaved into: Endorepellin; LG3 peptide]	3	200964	761718	294529	578571	694222	733628	0.465303	0.728205	0.807858	0.667122	0.179261	3	0.103496	0	0.05	1	2	6.44586	0.0116162	2.91999	Yes	751	0.0286204	Yes	Yes	1.93493
P50454	Serpin H1 (47 kDa heat shock protein) (Arsenic-transactivated protein 3) (AsTP3) (Cell proliferation-inducing gene 14 protein) (Collagen-binding protein) (Colligin) (Rheumatoid arthritis-related antigen RA-A47)	3	126594	212912	40276.8	482161	1.30289e+06	1.00161e+06	1.9293	3.36343	2.98404	2.75892	0.743092	3	0.429024	0	0.05	1	2	6.43069	0.0116692	2.91999	Yes	752	0.0286585	Yes	Yes	1.93296
Q86XP3	ATP-dependent RNA helicase DDX42	28	1.86365e+07	5.03592e+07	2.01191e+07	1.09124e+08	7.47908e+07	6.47151e+07	1.87719	1.33216	1.1234	1.44425	0.389196	3	0.224702	0	0.05	1	2	6.42739	0.0116807	2.91999	Yes	753	0.0286966	Yes	Yes	1.93253
Q9UNN8	Endothelial protein C receptor (Activated protein C receptor) (APC receptor) (Endothelial cell protein C receptor) (CD antigen CD201)	2	1.05982e+06	1.77415e+06	1.25938e+06	2.50993e+06	3.59526e+06	2.56464e+06	0.879324	1.39777	0.910431	1.06251	0.290764	3	0.167873	0	0.05	1	2	6.32927	0.0120327	2.91999	Yes	754	0.0287348	Yes	Yes	1.91964
Q99613	Eukaryotic translation initiation factor 3 subunit C (eIF3c) (Eukaryotic translation initiation factor 3 subunit 8) (eIF3 p110)	51	3.27345e+08	4.32557e+08	4.05851e+08	4.87614e+08	5.81085e+08	5.46025e+08	0.327511	0.580521	0.490739	0.466257	0.128269	3	0.0740563	0	0.05	1	2	6.29598	0.0121556	2.91999	Yes	755	0.0287729	Yes	Yes	1.91522
P08670	Vimentin	19	1.53489e+07	1.92402e+07	1.58483e+07	2.75875e+07	3.21892e+07	2.43823e+07	0.714482	0.937045	0.536299	0.729275	0.200782	3	0.115922	0	0.05	1	2	6.2911	0.0121738	2.91999	Yes	756	0.028811	Yes	Yes	1.91457
Q00839	Heterogeneous nuclear ribonucleoprotein U (hnRNP U) (GRIP120) (Nuclear p120 ribonucleoprotein) (Scaffold-attachment factor A) (SAF-A) (p120) (pp120)	74	2.90275e+09	2.19698e+09	2.59387e+09	4.37918e+09	3.47139e+09	4.12526e+09	0.771965	0.436818	0.68579	0.631524	0.174038	3	0.100481	0	0.05	1	2	6.285	0.0121966	2.91999	Yes	757	0.0288491	Yes	Yes	1.91376
P08581	Hepatocyte growth factor receptor (HGF receptor)	16	5.56843e+06	6.23205e+06	6.73708e+06	8.50594e+06	8.3971e+06	1.01009e+07	0.461053	0.442474	0.708994	0.537507	0.148802	3	0.0859111	0	0.05	1	2	6.25655	0.0123037	2.91999	Yes	758	0.0288872	Yes	Yes	1.90996
Q14008	Cytoskeleton-associated protein 5 (Colonic and hepatic tumor overexpressed gene protein) (Ch-TOG)	3	249806	195078	304533	603306	472122	417256	1.27208	0.918352	0.740124	0.976853	0.270762	3	0.156325	0	0.05	1	2	6.24888	0.0123328	2.91999	Yes	759	0.0289253	Yes	Yes	1.90894
O43865	S-adenosylhomocysteine hydrolase-like protein 1 (DC-expressed AHCY-like molecule) (IP(3)Rs binding protein released with IP(3)) (IRBIT) (Putative adenosylhomocysteinase 2) (S-adenosyl-L-homocysteine hydrolase 2) (AdoHcyase 2)	3	1.08133e+06	88560.8	598944	1.28573e+06	1.0881e+06	1.71095e+06	1.12475	0.883978	1.53696	1.18189	0.330222	3	0.190654	0	0.05	1	2	6.19918	0.012524	2.91999	Yes	760	0.0289634	Yes	Yes	1.90226
P84103	Serine/arginine-rich splicing factor 3 (Pre-mRNA-splicing factor SRP20) (Splicing factor, arginine/serine-rich 3)	12	1.03407e+09	1.1327e+09	1.03942e+09	1.25775e+09	1.4155e+09	1.30678e+09	0.234946	0.405411	0.290114	0.310157	0.0869818	3	0.050219	0	0.05	1	2	6.17609	0.0126142	2.91999	Yes	761	0.0290015	Yes	Yes	1.89914
O00567	Nucleolar protein 56 (Nucleolar protein 5A)	35	8.72468e+07	1.44822e+08	7.773e+07	1.62191e+08	2.1591e+08	1.67397e+08	0.651327	1.06406	0.696901	0.804096	0.226285	3	0.130646	0	0.05	1	2	6.15477	0.0126985	2.91999	Yes	762	0.0290396	Yes	Yes	1.89625
P25705	ATP synthase subunit alpha, mitochondrial (ATP synthase F1 subunit alpha)	6	1.31724e+06	1.66683e+06	1.71976e+06	2.97334e+06	3.26141e+06	4.61496e+06	0.923208	1.05662	1.55744	1.17909	0.334383	3	0.193056	0	0.05	1	2	6.1075	0.0128883	2.91999	Yes	763	0.0290777	Yes	Yes	1.88981
Q9HAZ1	Dual specificity protein kinase CLK4	2	644954	989374	672981	931293	855309	887046	0.276058	0.153269	0.205831	0.211719	0.0616058	3	0.0355681	0	0.05	1	2	5.9525	0.0135408	2.91999	Yes	764	0.0291159	Yes	Yes	1.86836
O14980	Exportin-1 (Exp1) (Chromosome region maintenance 1 protein homolog)	3	90359	68190.6	120771	344540	907473	951375	1.88771	3.28489	3.35305	2.84189	0.827042	3	0.477493	0	0.05	1	2	5.95168	0.0135444	2.91999	Yes	765	0.029154	Yes	Yes	1.86824
Q13243	Serine/arginine-rich splicing factor 5 (Delayed-early protein HRS) (Pre-mRNA-splicing factor SRP40) (Splicing factor, arginine/serine-rich 5)	12	1.09614e+08	9.78789e+07	1.08201e+08	1.48774e+08	1.27264e+08	1.37418e+08	0.499561	0.274257	0.385002	0.386273	0.112657	3	0.0650426	0	0.05	1	2	5.93877	0.013601	2.91999	Yes	766	0.0291921	Yes	Yes	1.86643
P49759	Dual specificity protein kinase CLK1	2	528474	588278	654324	1.04196e+06	1.6753e+06	1.3249e+06	0.819631	1.50476	1.16622	1.16354	0.342571	3	0.197783	0	0.05	1	2	5.88289	0.0138499	2.91999	Yes	767	0.0292302	Yes	Yes	1.85855
Q5T200	Zinc finger CCCH domain-containing protein 13	26	4.76564e+07	5.23576e+07	5.10154e+07	7.42366e+07	9.68057e+07	7.66382e+07	0.560337	0.943297	0.606269	0.703301	0.209108	3	0.120728	0	0.05	1	2	5.82548	0.0141127	2.91999	Yes	768	0.0292683	Yes	Yes	1.85039
P07195	L-lactate dehydrogenase B chain (LDH-B)	6	6.04625e+06	7.02471e+06	6.96901e+06	1.0571e+07	9.8614e+06	8.54221e+06	0.662196	0.561947	0.354764	0.526302	0.156785	3	0.0905197	0	0.05	1	2	5.81423	0.0141651	2.91999	Yes	769	0.0293064	Yes	Yes	1.84878
P61011	Signal recognition particle 54 kDa protein (SRP54)	4	655576	726485	574227	1.40364e+06	1.59811e+06	2.48709e+06	1.10601	1.29321	1.9313	1.44351	0.432687	3	0.249812	0	0.05	1	2	5.77838	0.0143339	2.91999	Yes	770	0.0293445	Yes	Yes	1.84364
Q9ULX6	A-kinase anchor protein 8-like (AKAP8-like protein) (Helicase A-binding protein 95) (HAP95) (Homologous to AKAP95 protein) (HA95) (Neighbor of A-kinase-anchoring protein 95) (Neighbor of AKAP95)	18	1.89199e+07	2.18641e+07	1.33157e+07	3.45184e+07	3.42644e+07	2.58302e+07	0.936708	0.926052	0.518399	0.79372	0.238494	3	0.137695	0	0.05	1	2	5.76435	0.0144008	2.91999	Yes	771	0.0293826	Yes	Yes	1.84161
P28799	Progranulin (PGRN) (Acrogranin) (Epithelin precursor) (Glycoprotein of 88 Kda) (GP88) (Glycoprotein 88) (Granulin precursor) (PC cell-derived growth factor) (PCDGF) (Proepithelin) (PEPI) [Cleaved into: Paragranulin; Granulin-1 (Granulin G); Granulin-2 (Granulin F); Granulin-3 (Epithelin-2) (Granulin B); Granulin-4 (Epithelin-1) (Granulin A); Granulin-5 (Granulin C); Granulin-6 (Granulin D); Granu…	1	160647	556727	170353	430843	475339	581379	0.542006	0.683803	0.974325	0.733378	0.220382	3	0.127237	0	0.05	1	2	5.76386	0.0144031	2.91999	Yes	772	0.0294207	Yes	Yes	1.84154
Q14978	Nucleolar and coiled-body phosphoprotein 1 (140 kDa nucleolar phosphoprotein) (Nopp140) (Hepatitis C virus NS5A-transactivated protein 13) (HCV NS5A-transactivated protein 13) (Nucleolar 130 kDa protein) (Nucleolar phosphoprotein p130)	24	1.75729e+08	1.54566e+08	1.21837e+08	2.42396e+08	2.40627e+08	1.9586e+08	0.685586	0.675018	0.378041	0.579549	0.174591	3	0.1008	0	0.05	1	2	5.74949	0.0144721	2.91999	Yes	773	0.0294588	Yes	Yes	1.83947
O14647	Chromodomain-helicase-DNA-binding protein 2 (CHD-2)	20	1.62598e+07	1.56575e+07	1.68494e+07	1.91422e+07	1.89303e+07	2.10311e+07	0.235819	0.21976	0.37159	0.275723	0.0834107	3	0.0481572	0	0.05	1	2	5.72548	0.0145884	2.91999	Yes	774	0.029497	Yes	Yes	1.83599
Q9NWH9	SAFB-like transcription modulator (Modulator of estrogen-induced transcription)	33	1.59343e+08	1.74317e+08	1.91294e+08	1.9601e+08	2.034e+08	2.15541e+08	0.163695	0.21709	0.300731	0.227172	0.0690717	3	0.0398786	0	0.05	1	2	5.6966	0.0147303	2.91999	Yes	775	0.0295351	Yes	Yes	1.83179
Q9BZI7	Regulator of nonsense transcripts 3B (Nonsense mRNA reducing factor 3B) (Up-frameshift suppressor 3 homolog B) (hUpf3B) (Up-frameshift suppressor 3 homolog on chromosome X) (hUpf3p-X)	9	2.33645e+06	7.68128e+06	4.13151e+06	7.91151e+06	1.17354e+07	8.65652e+06	0.746262	1.31511	0.876098	0.979157	0.298099	3	0.172107	0	0.05	1	2	5.68922	0.0147668	2.91999	Yes	776	0.0295732	Yes	Yes	1.83071
Q96JC9	ELL-associated factor 1	3	7.53464e+06	8.43084e+06	7.1733e+06	2.04734e+07	1.30809e+07	1.98224e+07	1.4084	0.762114	1.36178	1.17743	0.360429	3	0.208094	0	0.05	1	2	5.65817	0.0149221	2.91999	Yes	777	0.0296113	Yes	Yes	1.82617
Q01650	Large neutral amino acids transporter small subunit 1 (4F2 light chain) (4F2 LC) (4F2LC) (CD98 light chain) (Integral membrane protein E16) (E16) (L-type amino acid transporter 1) (hLAT1) (Solute carrier family 7 member 5) (y+ system cationic amino acid transporter)	4	5.78426e+06	7.69305e+06	9.18743e+06	2.43373e+07	5.9722e+07	2.9596e+07	1.68768	2.98278	1.96992	2.21346	0.68103	3	0.393193	0	0.05	1	2	5.62945	0.0150679	2.91999	Yes	778	0.0296494	Yes	Yes	1.82195
Q66PJ3	ADP-ribosylation factor-like protein 6-interacting protein 4 (ARL-6-interacting protein 4) (Aip-4) (HSP-975) (HSVI-binding protein) (SR-15) (SRp25) (SR-25) (Splicing factor SRrp37)	1	212364	247213	229789	404164	676195	549376	0.814633	1.55713	1.25749	1.20975	0.373544	3	0.215666	0	0.05	1	2	5.60938	0.0151711	2.91999	Yes	779	0.0296875	Yes	Yes	1.81898
Q02040	A-kinase anchor protein 17A (AKAP-17A) (721P) (B-lymphocyte antigen) (Protein XE7) (Protein kinase A-anchoring protein 17A) (PRKA17A) (Splicing factor, arginine/serine-rich 17A)	24	4.26205e+07	4.11981e+07	3.93945e+07	4.45222e+07	4.3033e+07	4.48674e+07	0.116404	0.0673217	0.127548	0.103758	0.032043	3	0.0185	0	0.05	1	2	5.60854	0.0151754	2.91999	Yes	780	0.0297256	Yes	Yes	1.81886
Q9UMF0	Intercellular adhesion molecule 5 (ICAM-5) (Telencephalin)	1	5.74484e+06	2.35292e+06	1.39645e+06	1.16825e+07	7.31876e+06	6.6998e+06	1.88419	1.20951	1.08203	1.39191	0.431063	3	0.248874	0	0.05	1	2	5.59283	0.0152569	2.91999	Yes	781	0.0297637	Yes	Yes	1.81653
O00469	Procollagen-lysine,2-oxoglutarate 5-dioxygenase 2	10	1.94494e+06	3.35693e+06	5.26813e+06	5.45316e+06	4.88108e+06	6.47227e+06	0.63015	0.470259	0.87733	0.659247	0.205089	3	0.118408	0	0.05	1	2	5.56757	0.0153894	2.91999	Yes	782	0.0298018	Yes	Yes	1.81278
P07199	Major centromere autoantigen B (Centromere protein B) (CENP-B)	12	6.68168e+06	6.62678e+06	7.94058e+06	9.79786e+06	8.41132e+06	9.64226e+06	0.468104	0.247969	0.445009	0.387027	0.12098	3	0.0698479	0	0.05	1	2	5.541	0.0155305	2.91999	Yes	783	0.0298399	Yes	Yes	1.80882
P82673	28S ribosomal protein S35, mitochondrial (MRP-S35) (S35mt) (28S ribosomal protein S28, mitochondrial) (MRP-S28) (S28mt) (Mitochondrial small ribosomal subunit protein mS35)	3	516461	367477	376077	1.20867e+06	978130	723143	1.52494	1.21962	0.783874	1.17614	0.37244	3	0.215028	0	0.05	1	2	5.46972	0.0159186	2.91999	Yes	784	0.029878	Yes	Yes	1.79809
Q9Y678	Coatomer subunit gamma-1 (Gamma-1-coat protein) (Gamma-1-COP)	1	73954.7	121695	91159.9	128263	166626	164458	0.423979	0.801482	0.782588	0.66935	0.212707	3	0.122806	0	0.05	1	2	5.45045	0.016026	2.91999	Yes	785	0.0299162	Yes	Yes	1.79517
P07602	Prosaposin (Proactivator polypeptide) [Cleaved into: Saposin-A (Protein A); Saposin-B-Val; Saposin-B (Cerebroside sulfate activator) (CSAct) (Dispersin) (Sphingolipid activator protein 1) (SAP-1) (Sulfatide/GM1 activator); Saposin-C (A1 activator) (Co-beta-glucosidase) (Glucosylceramidase activator) (Sphingolipid activator protein 2) (SAP-2); Saposin-D (Component C) (Protein C)]	3	368268	686209	472416	1.26306e+06	2.90434e+06	1.82522e+06	1.31129	2.51257	1.84243	1.88877	0.601982	3	0.347554	0	0.05	1	2	5.43445	0.016116	2.91999	Yes	786	0.0299543	Yes	Yes	1.79274
Q12830	Nucleosome-remodeling factor subunit BPTF (Bromodomain and PHD finger-containing transcription factor) (Fetal Alz-50 clone 1 protein) (Fetal Alzheimer antigen)	27	1.80052e+07	1.66871e+07	2.09066e+07	2.45481e+07	2.28837e+07	2.76149e+07	0.405514	0.304224	0.575351	0.428363	0.137	3	0.079097	0	0.05	1	2	5.41567	0.0162226	2.91999	Yes	787	0.0299924	Yes	Yes	1.78988
Q9BRU9	rRNA-processing protein UTP23 homolog	1	234198	234198	234198	387838	303390	345589	0.727722	0.373442	0.561325	0.554163	0.177249	3	0.102335	0	0.05	1	2	5.4152	0.0162252	2.91999	Yes	788	0.0300305	Yes	Yes	1.78981
P52569	Cationic amino acid transporter 2 (CAT-2) (CAT2) (Low affinity cationic amino acid transporter 2) (Solute carrier family 7 member 2)	6	5.59433e+06	5.41602e+06	6.09147e+06	1.25475e+07	9.27935e+06	8.97458e+06	1.13821	0.702907	0.654728	0.831948	0.266322	3	0.153761	0	0.05	1	2	5.41067	0.0162512	2.91999	Yes	789	0.0300686	Yes	Yes	1.78912
Q9UBR2	Cathepsin Z	3	1.1788e+06	1.35406e+06	3.18298e+06	3.03454e+06	3.5468e+06	4.61941e+06	0.671476	0.896515	1.2777	0.948565	0.306448	3	0.176928	0	0.05	1	2	5.36131	0.016537	2.91999	Yes	790	0.0301067	Yes	Yes	1.78154
P62805	Histone H4	5	2.38447e+06	1.954e+06	2.52686e+06	4.25598e+06	8.05396e+06	6.59038e+06	0.895124	1.81533	1.526	1.41215	0.470549	3	0.271672	0	0.05	1	2	5.19801	0.0175375	2.91999	Yes	791	0.0301448	Yes	Yes	1.75603
Q9NP64	Nucleolar protein of 40 kDa (pNO40) (Pnn-interacting nucleolar protein) (Putative S1 RNA-binding domain protein) (PS1D protein) (Zinc finger CCHC domain-containing protein 17)	6	7.44846e+06	1.01171e+07	8.8615e+06	1.03548e+07	9.56768e+06	1.0344e+07	0.233249	0.119188	0.231735	0.194724	0.0654204	3	0.0377705	0	0.05	1	2	5.15545	0.0178129	2.91999	Yes	792	0.0301829	Yes	Yes	1.74927
O15439	ATP-binding cassette sub-family C member 4	33	1.87454e+07	2.30267e+07	2.47342e+07	2.75987e+07	3.4295e+07	3.02367e+07	0.316073	0.629472	0.447774	0.46444	0.157363	3	0.0908535	0	0.05	1	2	5.11196	0.0181009	2.91999	Yes	793	0.030221	Yes	Yes	1.7423
P43307	Translocon-associated protein subunit alpha (TRAP-alpha) (Signal sequence receptor subunit alpha) (SSR-alpha)	3	3.60445e+06	6.44109e+06	4.44582e+06	7.53144e+06	1.14046e+07	8.53561e+06	0.640768	1.23939	0.821336	0.900497	0.30706	3	0.177281	0	0.05	1	2	5.07948	0.0183205	2.91999	Yes	794	0.0302591	Yes	Yes	1.73706
P07900	Heat shock protein HSP 90-alpha	23	2.51397e+07	3.9327e+07	3.75279e+07	4.77262e+07	6.66773e+07	6.63136e+07	0.489323	0.971737	0.963847	0.808302	0.276273	3	0.159506	0	0.05	1	2	5.06753	0.0184023	2.91999	Yes	795	0.0302973	Yes	Yes	1.73513
Q8WUQ7	Cactin (Renal carcinoma antigen NY-REN-24)	14	1.25278e+07	1.17515e+07	1.35758e+07	1.39679e+07	1.53302e+07	1.5518e+07	0.14659	0.28085	0.298418	0.241953	0.0830524	3	0.0479503	0	0.05	1	2	5.0459	0.0185517	2.91999	Yes	796	0.0303354	Yes	Yes	1.73162
Q99598	Translin-associated protein X (Translin-associated factor X)	3	212385	117177	356364	401607	500718	705834	0.812694	1.13091	1.62624	1.18995	0.409973	3	0.236698	0	0.05	1	2	5.02727	0.0186819	2.91999	Yes	797	0.0303735	Yes	Yes	1.72858
Q14247	Src substrate cortactin (Amplaxin) (Oncogene EMS1)	28	5.70953e+07	5.51765e+07	6.26758e+07	7.10731e+07	8.5723e+07	7.51105e+07	0.285414	0.555794	0.365127	0.402112	0.138932	3	0.0802126	0	0.05	1	2	5.01307	0.0187819	2.91999	Yes	798	0.0304116	Yes	Yes	1.72626
Q13510	Acid ceramidase (AC) (ACDase) (Acid CDase)	1	261133	244196	303139	327744	312452	360861	0.282343	0.213406	0.421217	0.305656	0.105849	3	0.0611119	0	0.05	1	2	5.00157	0.0188636	2.91999	Yes	799	0.0304497	Yes	Yes	1.72438
P51532	Transcription activator BRG1	61	2.19139e+08	2.17297e+08	2.15507e+08	2.42089e+08	2.40904e+08	2.2907e+08	0.155753	0.148674	0.0760088	0.126812	0.0441389	3	0.0254836	0	0.05	1	2	4.97622	0.0190454	2.91999	Yes	800	0.0304878	Yes	Yes	1.72021
Q9UGP8	Translocation protein SEC63 homolog	37	1.16375e+08	1.14435e+08	1.11048e+08	1.4189e+08	1.27134e+08	1.31894e+08	0.316336	0.157918	0.21095	0.228401	0.0806376	3	0.0465561	0	0.05	1	2	4.90594	0.0195632	2.91999	Yes	801	0.0305259	Yes	Yes	1.70856
O15047	Histone-lysine N-methyltransferase SETD1A	12	4.24324e+06	3.95451e+06	4.89638e+06	5.31393e+06	4.77575e+06	5.22241e+06	0.283894	0.129843	0.25883	0.224189	0.0826615	3	0.0477247	0	0.05	1	2	4.69755	0.0212259	2.91999	Yes	802	0.030564	Yes	Yes	1.67313
O95347	Structural maintenance of chromosomes protein 2 (SMC protein 2) (SMC-2) (Chromosome-associated protein E) (hCAP-E) (XCAP-E homolog)	1	69631	69631	69631	152827	365340	214933	1.1341	2.39144	1.62609	1.71721	0.633602	3	0.36581	0	0.05	1	2	4.69426	0.0212538	2.91999	Yes	803	0.0306021	Yes	Yes	1.67256
Q4LE39	AT-rich interactive domain-containing protein 4B (ARID domain-containing protein 4B) (180 kDa Sin3-associated polypeptide) (Sin3-associated polypeptide p180) (Breast cancer-associated antigen BRCAA1) (Histone deacetylase complex subunit SAP180) (Retinoblastoma-binding protein 1-like 1)	20	1.61965e+07	1.99069e+07	2.05777e+07	2.14483e+07	2.07247e+07	2.00301e+07	0.182958	0.133445	0.0842625	0.133555	0.0493476	3	0.0284909	0	0.05	1	2	4.68765	0.02131	2.91999	Yes	804	0.0306402	Yes	Yes	1.67142
Q15758	Neutral amino acid transporter B(0) (ATB(0)) (Baboon M7 virus receptor) (RD114/simian type D retrovirus receptor) (Sodium-dependent neutral amino acid transporter type 2) (Solute carrier family 1 member 5)	6	7.48813e+06	7.36217e+06	7.70923e+06	8.49958e+06	9.36012e+06	9.86853e+06	0.176689	0.315824	0.392133	0.294882	0.109238	3	0.0630685	0	0.05	1	2	4.67559	0.0214131	2.91999	Yes	805	0.0306784	Yes	Yes	1.66932
Q12931	Heat shock protein 75 kDa, mitochondrial (HSP 75) (TNFR-associated protein 1) (Tumor necrosis factor type 1 receptor-associated protein) (TRAP-1)	1	122107	106729	91350.8	243588	232372	461277	1.19049	1.12248	2.11168	1.47488	0.552529	3	0.319003	0	0.05	1	2	4.62342	0.0218677	2.91999	Yes	806	0.0307165	Yes	Yes	1.6602
P35659	Protein DEK	20	7.90194e+07	1.16502e+08	9.77207e+07	1.27097e+08	1.73697e+08	1.466e+08	0.378803	0.829443	0.584758	0.597668	0.225597	3	0.130249	0	0.05	1	2	4.58867	0.0221783	2.91999	Yes	807	0.0307546	Yes	Yes	1.65407
Q9BQ52	Zinc phosphodiesterase ELAC protein 2	4	700872	330119	784807	1.79319e+06	1.967e+06	4.82793e+06	1.56688	1.70036	2.99576	2.08767	0.789259	3	0.455679	0	0.05	1	2	4.58144	0.0222437	2.91999	Yes	808	0.0307927	Yes	Yes	1.65279
P55011	Solute carrier family 12 member 2 (Basolateral Na-K-Cl symporter) (Bumetanide-sensitive sodium-(potassium)-chloride cotransporter 2)	5	1.15946e+06	1.12319e+06	1.18259e+06	1.6105e+06	2.45161e+06	2.28036e+06	0.479514	1.08574	0.981269	0.848841	0.324084	3	0.18711	0	0.05	1	2	4.53659	0.0226561	2.91999	Yes	809	0.0308308	Yes	Yes	1.64481
A0A7P0T9B0	Anthrax toxin receptor 1 (Fragment)	7	1.98358e+06	2.55125e+06	2.5059e+06	3.05488e+06	3.51289e+06	4.22092e+06	0.380356	0.581898	0.846796	0.603017	0.233936	3	0.135063	0	0.05	1	2	4.4647	0.023341	2.91999	Yes	810	0.0308689	Yes	Yes	1.63188
Q9BQ39	ATP-dependent RNA helicase DDX50	25	4.04373e+07	3.72021e+07	3.11895e+07	4.78596e+07	4.52469e+07	4.08017e+07	0.399782	0.318794	0.169603	0.29606	0.116761	3	0.0674122	0	0.05	1	2	4.39178	0.0240669	2.91999	Yes	811	0.030907	Yes	Yes	1.61858
P54709	Sodium/potassium-transporting ATPase subunit beta-3 (Sodium/potassium-dependent ATPase subunit beta-3) (ATPB-3) (CD antigen CD298)	4	950024	2.88277e+06	1.94062e+06	3.00941e+06	5.08976e+06	3.5583e+06	0.645022	1.40314	0.88673	0.978296	0.387263	3	0.223587	0	0.05	1	2	4.37547	0.0242338	2.91999	Yes	812	0.0309451	Yes	Yes	1.61558
P17301	Integrin alpha-2 (CD49 antigen-like family member B) (Collagen receptor) (Platelet membrane glycoprotein Ia) (GPIa) (VLA-2 subunit alpha) (CD antigen CD49b)	3	447451	77720.5	1.39813e+06	1.41676e+06	902164	1.36843e+06	1.14397	0.492837	1.0939	0.910235	0.362343	3	0.209199	0	0.05	1	2	4.35105	0.0244869	2.91999	Yes	813	0.0309832	Yes	Yes	1.61107
O43847	Nardilysin	13	1.00544e+07	8.96769e+06	1.14683e+07	1.08003e+07	1.07776e+07	1.13821e+07	0.0876773	0.0846379	0.163378	0.111898	0.0446094	3	0.0257552	0	0.05	1	2	4.34467	0.0245537	2.91999	Yes	814	0.0310213	Yes	Yes	1.60988
Q9Y3D9	28S ribosomal protein S23, mitochondrial (MRP-S23) (S23mt) (Mitochondrial small ribosomal subunit protein mS23)	4	1.30699e+06	1.34461e+06	1.38814e+06	3.01776e+06	2.06629e+06	3.76873e+06	1.16418	0.617742	1.48478	1.0889	0.438394	3	0.253107	0	0.05	1	2	4.30214	0.0250055	2.91999	Yes	815	0.0310595	Yes	Yes	1.60196
Q15154	Pericentriolar material 1 protein (PCM-1) (hPCM-1)	17	1.06727e+07	8.95499e+06	8.51631e+06	1.36641e+07	1.09905e+07	1.23863e+07	0.542526	0.228394	0.400879	0.3906	0.157318	3	0.0908276	0	0.05	1	2	4.30045	0.0250237	2.91999	Yes	816	0.0310976	Yes	Yes	1.60165
Q07955	Serine/arginine-rich splicing factor 1 (Alternative-splicing factor 1) (ASF-1) (Splicing factor, arginine/serine-rich 1) (pre-mRNA-splicing factor SF2, P33 subunit)	27	1.27212e+09	1.3152e+09	1.17753e+09	1.46694e+09	1.50373e+09	1.35182e+09	0.225181	0.260917	0.107277	0.197792	0.0803986	3	0.0464181	0	0.05	1	2	4.26109	0.0254533	2.91999	Yes	817	0.0311357	Yes	Yes	1.59426
P12270	Nucleoprotein TPR (Megator) (NPC-associated intranuclear protein) (Translocated promoter region protein)	85	1.18579e+08	1.76306e+08	1.28679e+08	1.754e+08	2.28305e+08	1.90273e+08	0.313025	0.693342	0.430452	0.47894	0.19474	3	0.112433	0	0.05	1	2	4.25978	0.0254678	2.91999	Yes	818	0.0311738	Yes	Yes	1.59401
P38432	Coilin (p80-coilin)	11	1.11368e+07	1.46085e+07	1.014e+07	1.59902e+07	2.03048e+07	1.55486e+07	0.418754	0.763389	0.378355	0.520166	0.211604	3	0.122169	0	0.05	1	2	4.25774	0.0254903	2.91999	Yes	819	0.0312119	Yes	Yes	1.59362
Q8IZL8	Proline-, glutamic acid- and leucine-rich protein 1 (Modulator of non-genomic activity of estrogen receptor) (Transcription factor HMX3)	12	5.502e+06	4.93755e+06	5.99244e+06	6.41164e+06	6.90459e+06	7.84687e+06	0.227221	0.334083	0.518645	0.359983	0.147428	3	0.0851177	0	0.05	1	2	4.22924	0.0258088	2.91999	Yes	820	0.03125	Yes	Yes	1.58823
P25205	DNA replication licensing factor MCM3	13	3.94816e+06	5.59063e+06	4.65922e+06	5.99123e+06	5.71019e+06	7.08796e+06	0.340198	0.270885	0.582718	0.397933	0.163738	3	0.0945339	0	0.05	1	2	4.20943	0.0260337	2.91999	Yes	821	0.0312881	Yes	Yes	1.58446
P11498	Pyruvate carboxylase, mitochondrial	2	56272.3	56733.2	113489	131830	142508	244465	0.804159	0.916527	1.69511	1.1386	0.485218	3	0.280141	0	0.05	1	2	4.06438	0.0277702	2.91999	Yes	822	0.0313262	Yes	Yes	1.55642
O95232	Luc7-like protein 3 (Cisplatin resistance-associated-overexpressed protein) (Luc7A) (Okadaic acid-inducible phosphoprotein OA48-18) (cAMP regulatory element-associated protein 1) (CRE-associated protein 1) (CREAP-1)	17	1.21326e+08	1.37215e+08	1.36911e+08	1.37227e+08	1.45541e+08	1.45432e+08	0.0580242	0.142883	0.141801	0.114236	0.0486839	3	0.0281077	0	0.05	1	2	4.06423	0.0277721	2.91999	Yes	823	0.0313643	Yes	Yes	1.55639
Q9P2B2	Prostaglandin F2 receptor negative regulator (CD9 partner 1) (CD9P-1) (Glu-Trp-Ile EWI motif-containing protein F) (EWI-F) (Prostaglandin F2-alpha receptor regulatory protein) (Prostaglandin F2-alpha receptor-associated protein) (CD antigen CD315)	31	8.19296e+07	8.88051e+07	8.56128e+07	8.81062e+07	9.0912e+07	8.82081e+07	0.0441779	0.0894046	0.045844	0.0598089	0.0256442	3	0.0148057	0	0.05	1	2	4.03959	0.0280839	2.91999	Yes	824	0.0314024	Yes	Yes	1.55154
Q14974	Importin subunit beta-1 (Importin-90) (Karyopherin subunit beta-1) (Nuclear factor p97) (Pore targeting complex 97 kDa subunit) (PTAC97)	3	311230	441410	393830	738816	2.0376e+06	1.87135e+06	0.95105	2.41464	2.29184	1.88584	0.811879	3	0.468738	0	0.05	1	2	4.02323	0.0282936	2.91999	Yes	825	0.0314405	Yes	Yes	1.54831
Q7RTV0	PHD finger-like domain-containing protein 5A (PHD finger-like domain protein 5A) (Splicing factor 3B-associated 14 kDa protein) (SF3b14b)	5	6.74721e+06	7.06003e+06	4.27408e+06	1.1071e+07	1.10672e+07	7.689e+06	0.87725	0.876757	0.35133	0.701779	0.303498	3	0.175224	0	0.05	1	2	4.00503	0.0285297	2.91999	Yes	826	0.0314787	Yes	Yes	1.5447
Q17RY6	Lymphocyte antigen 6K (Ly-6K)	1	40465.5	35949	44981.9	76036.5	195323	117265	0.910001	2.2711	1.53501	1.57204	0.681305	3	0.393352	0	0.05	1	2	3.99652	0.0286411	2.91999	Yes	827	0.0315168	Yes	Yes	1.54301
P04843	Dolichyl-diphosphooligosaccharide--protein glycosyltransferase subunit 1 (Dolichyl-diphosphooligosaccharide--protein glycosyltransferase 67 kDa subunit) (Ribophorin I) (RPN-I) (Ribophorin-1)	8	2.85376e+06	2.57275e+06	3.23266e+06	4.83893e+06	6.17472e+06	9.9158e+06	0.745423	1.09711	1.78047	1.20767	0.526303	3	0.303861	0	0.05	1	2	3.9744	0.0289336	2.91999	Yes	828	0.0315549	Yes	Yes	1.5386
O00267	Transcription elongation factor SPT5 (hSPT5) (DRB sensitivity-inducing factor 160 kDa subunit) (DSIF p160) (DRB sensitivity-inducing factor large subunit) (DSIF large subunit) (Tat-cotransactivator 1 protein) (Tat-CT1 protein)	51	1.5944e+08	1.57316e+08	1.58584e+08	1.74685e+08	1.64735e+08	1.69025e+08	0.140757	0.0561492	0.0932434	0.0967166	0.0424108	3	0.0244859	0	0.05	1	2	3.94989	0.0292628	2.91999	Yes	829	0.031593	Yes	Yes	1.53368
P43003	Excitatory amino acid transporter 1 (Sodium-dependent glutamate/aspartate transporter 1) (GLAST-1) (Solute carrier family 1 member 3)	3	1.34283e+06	1.22388e+06	920265	2.78353e+06	2.25721e+06	1.60839e+06	1.2599	0.957528	0.468604	0.895345	0.399297	3	0.230534	0	0.05	1	2	3.88378	0.0301783	2.91999	Yes	830	0.0316311	Yes	Yes	1.5203
Q9Y6M5	Zinc transporter 1 (ZnT-1) (Solute carrier family 30 member 1)	13	1.16094e+07	1.49405e+07	1.88791e+07	1.76003e+07	2.21346e+07	2.25804e+07	0.216948	0.547656	0.576419	0.447008	0.199756	3	0.115329	0	0.05	1	2	3.87594	0.0302897	2.91999	Yes	831	0.0316692	Yes	Yes	1.51871
P56182	Ribosomal RNA processing protein 1 homolog A (Novel nuclear protein 1) (NNP-1) (Nucleolar protein Nop52) (RRP1-like protein)	6	7.53722e+06	8.15274e+06	6.19823e+06	1.15436e+07	9.66892e+06	8.79101e+06	0.661901	0.406236	0.268911	0.445683	0.199442	3	0.115148	0	0.05	1	2	3.87052	0.030367	2.91999	Yes	832	0.0317073	Yes	Yes	1.5176
A0A0C4DGK8	DNA-(apurinic or apyrimidinic site) endonuclease	2	273324	322901	383884	407083	513341	406638	0.317343	0.651937	0.315767	0.428349	0.193635	3	0.111795	0	0.05	1	2	3.83155	0.0309313	2.91999	Yes	833	0.0317454	Yes	Yes	1.5096
Q9H7E9	UPF0488 protein C8orf33	2	466860	683019	482773	812533	1.60326e+06	1.18398e+06	0.578243	1.55876	1.12138	1.08613	0.491207	3	0.283598	0	0.05	1	2	3.82981	0.0309569	2.91999	Yes	834	0.0317835	Yes	Yes	1.50924
P06576	ATP synthase subunit beta, mitochondrial	9	2.70289e+06	2.46355e+06	3.17662e+06	3.85025e+06	3.87449e+06	5.48354e+06	0.469336	0.478389	0.979492	0.642406	0.29196	3	0.168563	0	0.05	1	2	3.81106	0.0312342	2.91999	Yes	835	0.0318216	Yes	Yes	1.50537
P05067	Amyloid-beta precursor protein (APP) (ABPP) (APPI) (Alzheimer disease amyloid A4 protein homolog) (Alzheimer disease amyloid protein) (Amyloid precursor protein) (Amyloid-beta (A4) precursor protein) (Amyloid-beta A4 protein) (Cerebral vascular amyloid peptide) (CVAP) (PreA4) (Protease nexin-II) (PN-II) [Cleaved into: N-APP; Soluble APP-alpha (S-APP-alpha); Soluble APP-beta (S-APP-beta); C99 (Bet…	4	1.1142e+06	1.68707e+06	869670	1.66759e+06	2.34538e+06	1.68033e+06	0.446577	0.938639	0.457557	0.614258	0.280976	3	0.162222	0	0.05	1	2	3.78653	0.0316026	2.91999	Yes	836	0.0318598	Yes	Yes	1.50028
Q8IXM3	39S ribosomal protein L41, mitochondrial (L41mt) (MRP-L41) (39S ribosomal protein L27 homolog) (Bcl-2-interacting mitochondrial ribosomal protein L41) (Cell proliferation-inducing gene 3 protein) (MRP-L27 homolog) (Mitochondrial large ribosomal subunit protein mL41)	4	4.74782e+06	3.48659e+06	5.30793e+06	5.00102e+06	5.45847e+06	5.95562e+06	0.147779	0.274054	0.39981	0.273881	0.126016	3	0.0727551	0	0.05	1	2	3.76443	0.0319399	2.91999	Yes	837	0.0318979	No	No	1.49567
Q9UHW9	Solute carrier family 12 member 6 (Electroneutral potassium-chloride cotransporter 3) (K-Cl cotransporter 3)	7	3.78865e+06	5.3216e+06	5.01502e+06	5.48299e+06	5.80142e+06	5.07364e+06	0.219719	0.301161	0.107777	0.209553	0.0970922	3	0.0560562	0	0.05	1	2	3.73826	0.032346	2.91999	Yes	838	0.031936	No	No	1.49018
P23229	Integrin alpha-6 (CD49 antigen-like family member F) (VLA-6) (CD antigen CD49f) [Cleaved into: Integrin alpha-6 heavy chain; Integrin alpha-6 light chain; Processed integrin alpha-6 (Alpha6p)]	5	1.75677e+06	1.67592e+06	1.49147e+06	1.94268e+06	2.58781e+06	2.61364e+06	0.243131	0.656819	0.671147	0.523699	0.243084	3	0.140345	0	0.05	1	2	3.73151	0.0324519	2.91999	Yes	839	0.0319741	No	No	1.48876
Q9Y3B9	RRP15-like protein (Ribosomal RNA-processing protein 15)	6	7.66229e+06	1.41513e+07	8.80793e+06	1.2153e+07	1.58608e+07	1.32627e+07	0.251725	0.635885	0.377795	0.421802	0.195824	3	0.113059	0	0.05	1	2	3.73081	0.032463	2.91999	Yes	840	0.0320122	No	No	1.48861
Q16563	Synaptophysin-like protein 1 (Pantophysin)	3	6.76393e+06	1.01966e+07	6.86385e+06	2.16271e+07	3.77105e+07	1.41308e+07	1.44536	2.24749	0.831366	1.50807	0.710141	3	0.41	0	0.05	1	2	3.67823	0.0333064	2.91999	Yes	841	0.0320503	No	No	1.47747
A0A024R657	AT rich interactive domain 4A (RBP1-like), isoform CRA_c	3	3.11331e+06	5.2975e+06	3.56891e+06	5.16931e+06	7.72163e+06	5.8789e+06	0.37241	0.951344	0.557985	0.627246	0.295617	3	0.170674	0	0.05	1	2	3.67511	0.0333574	2.91999	Yes	842	0.0320884	No	No	1.47681
Q9Y624	Junctional adhesion molecule A (JAM-A) (Junctional adhesion molecule 1) (JAM-1) (Platelet F11 receptor) (Platelet adhesion molecule 1) (PAM-1) (CD antigen CD321)	2	217230	223924	188933	390025	834240	408556	0.892979	1.98987	0.959945	1.28093	0.614874	3	0.354998	0	0.05	1	2	3.60829	0.0344783	2.91999	Yes	843	0.0321265	No	No	1.46245
Q96EV2	RNA-binding protein 33 (Proline-rich protein 8) (RNA-binding motif protein 33)	2	149483	154663	159844	690453	278022	896261	2.15841	0.846067	2.53479	1.84642	0.886537	3	0.511842	0	0.05	1	2	3.6074	0.0344934	2.91999	Yes	844	0.0321646	No	No	1.46226
Q6NYC1	Bifunctional arginine demethylase and lysyl-hydroxylase JMJD6	21	6.18291e+07	5.79545e+07	5.98365e+07	6.61871e+07	6.20145e+07	6.40732e+07	0.144636	0.050691	0.0978057	0.0977109	0.0469725	3	0.0271196	0	0.05	1	2	3.60296	0.03457	2.91999	Yes	845	0.0322027	No	No	1.4613
Q14738	Serine/threonine-protein phosphatase 2A 56 kDa regulatory subunit delta isoform (PP2A B subunit isoform B'-delta) (PP2A B subunit isoform B56-delta) (PP2A B subunit isoform PR61-delta) (PP2A B subunit isoform R5-delta)	1	148106	70863.4	66250.4	110320	147195	146367	0.214584	0.630617	0.622478	0.489226	0.237882	3	0.137341	0	0.05	1	2	3.56212	0.0352847	2.91999	Yes	846	0.0322409	No	No	1.45241
P31327	Carbamoyl-phosphate synthase [ammonia], mitochondrial	39	1.78716e+07	1.66261e+07	1.98596e+07	2.54122e+07	3.32388e+07	4.71404e+07	0.488007	0.875358	1.37945	0.914272	0.446995	3	0.258073	0	0.05	1	2	3.54269	0.0356323	2.91999	Yes	847	0.032279	No	No	1.44816
P21127	Cyclin-dependent kinase 11B	34	8.74083e+07	9.22806e+07	9.64868e+07	9.69067e+07	9.43703e+07	9.92277e+07	0.0740443	0.0357809	0.108191	0.0726722	0.0362247	3	0.0209143	0	0.05	1	2	3.47475	0.0368874	2.91999	Yes	848	0.0323171	No	No	1.43312
Q76FK4	Nucleolar protein 8 (Nucleolar protein Nop132)	41	4.91152e+07	5.33309e+07	4.72516e+07	5.64164e+07	6.29221e+07	5.45364e+07	0.177097	0.33455	0.128201	0.213283	0.107829	3	0.062255	0	0.05	1	2	3.42595	0.0378287	2.91999	Yes	849	0.0323552	No	No	1.42218
P15311	Ezrin (Cytovillin) (Villin-2) (p81)	9	4.96788e+06	6.27024e+06	5.76339e+06	6.52706e+06	9.14357e+06	8.66572e+06	0.203805	0.690129	0.612692	0.502208	0.261309	3	0.150867	0	0.05	1	2	3.32881	0.039808	2.91999	Yes	850	0.0323933	No	No	1.40003
Q12899	Tripartite motif-containing protein 26	4	3.29984e+06	2.72988e+06	2.74464e+06	4.43944e+06	3.63738e+06	3.41212e+06	0.602045	0.31457	0.222339	0.379651	0.198043	3	0.11434	0	0.05	1	2	3.32037	0.0399871	2.91999	Yes	851	0.0324314	No	No	1.39808
P07942	Laminin subunit beta-1 (Laminin B1 chain) (Laminin-1 subunit beta) (Laminin-10 subunit beta) (Laminin-12 subunit beta) (Laminin-2 subunit beta) (Laminin-6 subunit beta) (Laminin-8 subunit beta)	3	1.82564e+06	2.7704e+06	2.24694e+06	2.55858e+06	3.01668e+06	3.35146e+06	0.165683	0.4033	0.555126	0.374703	0.19629	3	0.113328	0	0.05	1	2	3.30635	0.040287	2.91999	Yes	852	0.0324695	No	No	1.39484
P04439	HLA class I histocompatibility antigen, A alpha chain (Human leukocyte antigen A) (HLA-A)	4	2.10032e+06	2.06921e+06	2.02988e+06	2.67585e+06	2.9912e+06	2.30839e+06	0.37283	0.533554	0.159719	0.355368	0.187528	3	0.108269	0	0.05	1	2	3.28225	0.0408099	2.91999	Yes	853	0.0325076	No	No	1.38923
Q9NV96	Cell cycle control protein 50A (P4-ATPase flippase complex beta subunit TMEM30A) (Transmembrane protein 30A)	2	384021	764380	347462	836333	1.72007e+06	865910	0.746135	1.78645	0.796274	1.10962	0.586689	3	0.338725	0	0.05	1	2	3.27587	0.04095	2.91999	Yes	854	0.0325457	No	No	1.38775
Q9BZF1	Oxysterol-binding protein-related protein 8 (ORP-8) (OSBP-related protein 8)	4	934046	731363	1.52567e+06	1.55139e+06	1.28447e+06	1.93775e+06	0.544477	0.272088	0.865301	0.560622	0.296936	3	0.171436	0	0.05	1	2	3.27015	0.0410764	2.91999	Yes	855	0.0325838	No	No	1.38641
Q6UN15	Pre-mRNA 3'-end-processing factor FIP1 (hFip1) (FIP1-like 1 protein) (Factor interacting with PAP) (Rearranged in hypereosinophilia)	12	1.87125e+07	2.77206e+07	2.39403e+07	2.7074e+07	3.5055e+07	2.88907e+07	0.20684	0.579555	0.300539	0.362311	0.193884	3	0.111939	0	0.05	1	2	3.23669	0.0418258	2.91999	Yes	856	0.032622	No	No	1.37856
O00461	Golgi integral membrane protein 4 (Golgi integral membrane protein, cis) (GIMPc) (Golgi phosphoprotein 4) (Golgi-localized phosphoprotein of 130 kDa) (Golgi phosphoprotein of 130 kDa)	15	1.58239e+07	2.93896e+07	2.0473e+07	2.58383e+07	3.75644e+07	3.07404e+07	0.238879	0.778734	0.489501	0.502371	0.270158	3	0.155976	0	0.05	1	2	3.22083	0.0421879	2.91999	Yes	857	0.0326601	No	No	1.37481
Q969P6	DNA topoisomerase I, mitochondrial (TOP1mt)	1	1.10185e+07	1.01063e+07	1.00424e+07	1.20825e+07	1.09365e+07	1.12784e+07	0.217852	0.0740851	0.118493	0.13681	0.0736128	3	0.0425003	0	0.05	1	2	3.21903	0.0422293	2.91999	Yes	858	0.0326982	No	No	1.37439
P06748	Nucleophosmin (NPM) (Nucleolar phosphoprotein B23) (Nucleolar protein NO38) (Numatrin)	31	1.53266e+09	1.9717e+09	1.44056e+09	2.01315e+09	2.47513e+09	1.91494e+09	0.288472	0.586519	0.216312	0.363768	0.196253	3	0.113307	0	0.05	1	2	3.21047	0.0424269	2.91999	Yes	859	0.0327363	No	No	1.37236
Q969G3	SWI/SNF-related matrix-associated actin-dependent regulator of chromatin subfamily E member 1 (BRG1-associated factor 57) (BAF57)	1	192561	164780	124374	277708	294150	189692	0.790355	0.873337	0.240443	0.634712	0.343958	3	0.198584	0	0.05	1	2	3.19618	0.0427597	2.91999	Yes	860	0.0327744	No	No	1.36897
P02545	Prelamin-A/C [Cleaved into: Lamin-A/C (70 kDa lamin) (Renal carcinoma antigen NY-REN-32)]	6	826416	1.91719e+06	2.51565e+06	2.34288e+06	5.08073e+06	4.41231e+06	0.418388	1.53514	1.33164	1.09506	0.59478	3	0.343397	0	0.05	1	2	3.1889	0.0429308	2.91999	Yes	861	0.0328125	No	No	1.36723
P68363	Tubulin alpha-1B chain (Alpha-tubulin ubiquitous) (Tubulin K-alpha-1) (Tubulin alpha-ubiquitous chain) [Cleaved into: Detyrosinated tubulin alpha-1B chain]	17	2.10966e+07	2.14073e+07	2.78666e+07	2.603e+07	3.20572e+07	3.44344e+07	0.150166	0.45064	0.553844	0.384883	0.209719	3	0.121081	0	0.05	1	2	3.17872	0.0431716	2.91999	Yes	862	0.0328506	No	No	1.3648
O00468	Agrin [Cleaved into: Agrin N-terminal 110 kDa subunit; Agrin C-terminal 110 kDa subunit; Agrin C-terminal 90 kDa fragment (C90); Agrin C-terminal 22 kDa fragment (C22)]	5	1.0602e+06	998102	828159	1.23942e+06	1.50147e+06	1.10684e+06	0.365323	0.642033	0.202109	0.403155	0.222389	3	0.128396	0	0.05	1	2	3.13993	0.0441069	2.91999	Yes	863	0.0328887	No	No	1.35549
Q8IZ69	tRNA (uracil-5-)-methyltransferase homolog A	12	5.83654e+06	4.0442e+06	6.17858e+06	6.0998e+06	6.97607e+06	8.29584e+06	0.188386	0.382038	0.632012	0.400812	0.222408	3	0.128407	0	0.05	1	2	3.12141	0.0445638	2.91999	Yes	864	0.0329268	No	No	1.35102
Q15046	Lysine--tRNA ligase	10	9.04393e+06	794089	970279	5.14071e+06	1.04343e+07	6.26053e+06	0.512865	1.53416	0.79718	0.948068	0.527102	3	0.304323	0	0.05	1	2	3.11534	0.044715	2.91999	Yes	865	0.0329649	No	No	1.34955
O75683	Surfeit locus protein 6	4	838814	1.81376e+06	1.27361e+06	1.66953e+06	2.23186e+06	3.11486e+06	0.351274	0.770082	1.251	0.790785	0.45022	3	0.259935	0	0.05	1	2	3.04225	0.0465947	2.91999	Yes	866	0.033003	No	No	1.33166
P26358	DNA (cytosine-5)-methyltransferase 1 (Dnmt1)	63	1.3219e+08	1.18443e+08	1.14829e+08	1.4633e+08	1.3222e+08	1.29905e+08	0.264466	0.118184	0.0926955	0.158448	0.0926944	3	0.0535171	0	0.05	1	2	2.96071	0.0488276	2.91999	Yes	867	0.0330412	No	No	1.31133
Q9UPT8	Zinc finger CCCH domain-containing protein 4	21	2.70253e+07	1.6886e+07	1.68023e+07	3.5333e+07	2.61809e+07	2.43349e+07	0.80396	0.371456	0.265968	0.480461	0.28508	3	0.164591	0	0.05	1	2	2.91912	0.0500253	2.91999	No	868	0.0330793	No	No	1.30081
P51965	Ubiquitin-conjugating enzyme E2 E1	5	5.14544e+06	4.59394e+06	5.80025e+06	5.58696e+06	5.27134e+06	5.57436e+06	0.109146	0.0252504	0.105888	0.0800945	0.0475243	3	0.0274382	0	0.05	1	2	2.91909	0.0500262	2.91999	No	869	0.0331174	No	No	1.3008
Q9Y4W2	Ribosomal biogenesis protein LAS1L (Protein LAS1 homolog)	2	798377	391892	595134	1.83645e+06	2.65668e+06	827972	1.62563	2.15834	0.476366	1.42011	0.859614	3	0.496299	0	0.05	1	2	2.86141	0.0517579	2.91999	No	870	0.0331555	No	No	1.28602
Q8N5F7	NF-kappa-B-activating protein	2	1.18211e+06	942216	783971	1.4123e+06	1.68852e+06	1.10059e+06	0.542834	0.800546	0.183065	0.508815	0.310143	3	0.179061	0	0.05	1	2	2.84157	0.0523731	2.91999	No	871	0.0331936	No	No	1.28089
Q9NUM4	Transmembrane protein 106B	7	6.21162e+06	9.14053e+06	7.8952e+06	8.88938e+06	1.20425e+07	9.51557e+06	0.198051	0.636033	0.296259	0.376781	0.229826	3	0.13269	0	0.05	1	2	2.83956	0.0524362	2.91999	No	872	0.0332317	No	No	1.28037
Q14152	Eukaryotic translation initiation factor 3 subunit A (eIF3a) (Eukaryotic translation initiation factor 3 subunit 10) (eIF-3-theta) (eIF3 p167) (eIF3 p180) (eIF3 p185)	120	2.06587e+09	2.22055e+09	2.50983e+09	2.39527e+09	2.56947e+09	2.81725e+09	0.0804121	0.181692	0.31451	0.192205	0.117402	3	0.0677823	0	0.05	1	2	2.83562	0.0525597	2.91999	No	873	0.0332698	No	No	1.27935
P11387	DNA topoisomerase 1	56	4.7018e+08	4.86885e+08	5.74402e+08	5.47886e+08	5.81703e+08	6.57347e+08	0.101995	0.188402	0.364776	0.218391	0.133933	3	0.0773262	0	0.05	1	2	2.82428	0.0529178	2.91999	No	874	0.0333079	No	No	1.2764
P42892	Endothelin-converting enzyme 1	6	512765	1.78397e+06	1.36026e+06	1.59906e+06	4.26561e+06	3.03337e+06	0.391533	1.80706	1.31522	1.17127	0.718657	3	0.414917	0	0.05	1	2	2.8229	0.0529615	2.91999	No	875	0.033346	No	No	1.27604
P14625	Endoplasmin (94 kDa glucose-regulated protein) (GRP-94) (Heat shock protein 90 kDa beta member 1) (Tumor rejection antigen 1) (gp96 homolog)	51	2.68373e+08	2.92861e+08	3.57805e+08	3.40129e+08	3.72642e+08	4.48017e+08	0.150918	0.282627	0.548391	0.327312	0.202469	3	0.116896	0	0.05	1	2	2.80004	0.053695	2.91999	No	876	0.0333841	No	No	1.27007
Q02880	DNA topoisomerase 2-beta	33	6.95019e+07	8.64154e+07	6.7752e+07	8.45444e+07	1.01459e+08	8.28163e+07	0.181375	0.444489	0.151581	0.259148	0.1612	3	0.0930687	0	0.05	1	2	2.78449	0.0542023	2.91999	No	877	0.0334223	No	No	1.26598
M0R232	Splicing factor, arginine/serine-rich 19 (Fragment)	14	1.59595e+07	1.88797e+07	1.98157e+07	1.89475e+07	2.16271e+07	2.2202e+07	0.0566144	0.24745	0.285303	0.196456	0.122576	3	0.0707693	0	0.05	1	2	2.776	0.0544819	2.91999	No	878	0.0334604	No	No	1.26375
O75054	Immunoglobulin superfamily member 3 (IgSF3) (Glu-Trp-Ile EWI motif-containing protein 3) (EWI-3)	8	3.26103e+06	2.07031e+06	2.41169e+06	4.20688e+06	3.23714e+06	2.98599e+06	0.704812	0.326785	0.210271	0.413956	0.258538	3	0.149267	0	0.05	1	2	2.77326	0.0545726	2.91999	No	879	0.0334985	No	No	1.26303
Q9HCG8	Pre-mRNA-splicing factor CWC22 homolog (Nucampholin homolog) (fSAPb)	21	3.2516e+07	3.16732e+07	3.3067e+07	3.57729e+07	3.84685e+07	3.37867e+07	0.142038	0.246848	0.0596279	0.149504	0.093833	3	0.0541745	0	0.05	1	2	2.75968	0.0550252	2.91999	No	880	0.0335366	No	No	1.25944
Q96S94	Cyclin-L2 (Paneth cell-enhanced expression protein)	1	213002	241046	207680	245101	304439	252179	0.152102	0.464877	0.193171	0.27005	0.16997	3	0.0981322	0	0.05	1	2	2.7519	0.0552872	2.91999	No	881	0.0335747	No	No	1.25738
Q9UHB6	LIM domain and actin-binding protein 1 (Epithelial protein lost in neoplasm)	15	5.67129e+06	1.04593e+07	9.7802e+06	1.03929e+07	2.23391e+07	1.76432e+07	0.267004	1.37098	1.03052	0.889502	0.565337	3	0.326397	0	0.05	1	2	2.72521	0.0561987	2.91999	No	882	0.0336128	No	No	1.25027
Q9BYW2	Histone-lysine N-methyltransferase SETD2	15	7.9796e+06	8.00089e+06	9.67292e+06	1.1229e+07	1.24361e+07	2.05386e+07	0.393038	0.540349	1.26415	0.732511	0.466265	3	0.269198	0	0.05	1	2	2.72109	0.0563414	2.91999	No	883	0.0336509	No	No	1.24917
O43491	Band 4.1-like protein 2 (Erythrocyte membrane protein band 4.1-like 2) (Generally expressed protein 4.1) (4.1G)	39	7.21447e+07	4.88428e+07	6.8383e+07	8.4391e+07	6.68528e+07	8.5654e+07	0.418913	0.0828114	0.440344	0.314023	0.200521	3	0.115771	0	0.05	1	2	2.71245	0.0566422	2.91999	No	884	0.033689	No	No	1.24686
P00338	L-lactate dehydrogenase A chain (LDH-A)	3	2.94669e+06	2.39487e+06	2.73988e+06	3.96335e+06	2.91051e+06	3.52304e+06	0.55707	0.111621	0.38717	0.351954	0.224803	3	0.12979	0	0.05	1	2	2.71172	0.0566677	2.91999	No	885	0.0337271	No	No	1.24666
P28827	Receptor-type tyrosine-protein phosphatase mu (Protein-tyrosine phosphatase mu) (R-PTP-mu)	4	746626	1.65829e+06	860520	1.19288e+06	1.74871e+06	1.80494e+06	0.13213	0.68398	0.729641	0.51525	0.332576	3	0.192013	0	0.05	1	2	2.68341	0.0576694	2.91999	No	886	0.0337652	No	No	1.23905
O15031	Plexin-B2 (MM1)	23	2.66298e+07	2.17859e+07	2.30608e+07	2.71029e+07	2.8049e+07	2.45451e+07	0.185944	0.235446	0.0429283	0.154773	0.0999725	3	0.0577191	0	0.05	1	2	2.68148	0.0577387	2.91999	No	887	0.0338034	No	No	1.23853
O15042	U2 snRNP-associated SURP motif-containing protein (140 kDa Ser/Arg-rich domain protein) (U2-associated protein SR140)	50	3.44385e+08	3.51853e+08	4.29956e+08	4.06381e+08	3.98796e+08	4.55572e+08	0.114412	0.0872297	0.279257	0.1603	0.103913	3	0.0599941	0	0.05	1	2	2.67192	0.0580832	2.91999	No	888	0.0338415	No	No	1.23595
P06213	Insulin receptor (IR)	12	3.36977e+06	5.17704e+06	4.71753e+06	4.65173e+06	5.84366e+06	5.85001e+06	0.0732483	0.402355	0.403921	0.293175	0.190463	3	0.109964	0	0.05	1	2	2.66609	0.0582947	2.91999	No	889	0.0338796	No	No	1.23437
Q7Z4S6	Kinesin-like protein KIF21A (Kinesin-like protein KIF2) (Renal carcinoma antigen NY-REN-62)	18	1.59893e+07	1.00953e+07	1.09138e+07	1.51354e+07	1.29381e+07	1.61043e+07	0.295425	0.0691264	0.384945	0.249832	0.162771	3	0.0939758	0	0.05	1	2	2.65847	0.0585729	2.91999	No	890	0.0339177	No	No	1.2323
P00533	Epidermal growth factor receptor	36	2.77971e+07	6.21642e+07	3.56609e+07	4.87693e+07	7.79796e+07	5.76239e+07	0.219918	0.89704	0.460611	0.525856	0.343244	3	0.198172	0	0.05	1	2	2.65353	0.0587542	2.91999	No	891	0.0339558	No	No	1.23096
Q9HAU5	Regulator of nonsense transcripts 2 (Up-frameshift suppressor 2 homolog) (hUpf2)	28	1.15411e+07	2.0497e+07	1.54436e+07	1.78391e+07	2.74681e+07	2.15089e+07	0.172629	0.795346	0.442525	0.470167	0.312278	3	0.180294	0	0.05	1	2	2.60778	0.0604715	2.91999	No	892	0.0339939	No	No	1.21845
Q5JSZ5	Protein PRRC2B (HLA-B-associated transcript 2-like 1) (Proline-rich coiled-coil protein 2B)	14	6.8315e+06	5.33568e+06	5.75697e+06	6.90076e+06	8.17414e+06	6.48095e+06	0.207886	0.452197	0.117335	0.259139	0.173214	3	0.100005	0	0.05	1	2	2.59125	0.0611094	2.91999	No	893	0.034032	No	No	1.21389
Q5VV67	Peroxisome proliferator-activated receptor gamma coactivator-related protein 1 (PGC-1-related coactivator) (PRC)	2	189827	152818	195372	217844	607349	578917	0.280604	1.75984	1.69067	1.2437	0.834785	3	0.481963	0	0.05	1	2	2.58049	0.0615296	2.91999	No	894	0.0340701	No	No	1.21092
Q9H9J2	39S ribosomal protein L44, mitochondrial (L44mt) (MRP-L44)	3	310452	1.1182e+06	200068	640875	1.09801e+06	768609	0.239341	1.01611	0.501546	0.585666	0.395159	3	0.228145	0	0.05	1	2	2.56708	0.0620592	2.91999	No	895	0.0341082	No	No	1.20719
O95433	Activator of 90 kDa heat shock protein ATPase homolog 1 (AHA1) (p38)	1	122529	65960.2	122945	126057	107711	116573	0.280108	0.0532082	0.167275	0.166864	0.113451	3	0.0655008	0	0.05	1	2	2.54751	0.0628434	2.91999	No	896	0.0341463	No	No	1.20174
P21291	Cysteine and glycine-rich protein 1 (Cysteine-rich protein 1) (CRP) (CRP1) (Epididymis luminal protein 141) (HEL-141)	2	303466	303466	303466	533546	9.52663e+06	1.42199e+07	0.814079	4.97236	5.55023	3.77889	2.58381	3	1.49176	0	0.05	1	2	2.53317	0.0634268	2.91999	No	897	0.0341845	No	No	1.19773
Q8IZA0	Dyslexia-associated protein KIAA0319-like protein (Adeno-associated virus receptor) (AAVR)	8	6.4841e+06	6.03263e+06	7.2244e+06	6.9985e+06	8.80511e+06	9.76159e+06	0.0888757	0.42017	0.568945	0.35933	0.245749	3	0.141883	0	0.05	1	2	2.53257	0.0634514	2.91999	No	898	0.0342226	No	No	1.19756
Q16630	Cleavage and polyadenylation specificity factor subunit 6 (Cleavage and polyadenylation specificity factor 68 kDa subunit) (CPSF 68 kDa subunit) (Cleavage factor Im complex 68 kDa subunit) (CFIm68) (Pre-mRNA cleavage factor Im 68 kDa subunit) (Protein HPBRII-4/7)	13	3.54121e+07	4.47943e+07	3.22872e+07	5.32385e+07	6.11858e+07	4.05283e+07	0.505659	0.706386	0.112118	0.441388	0.302302	3	0.174534	0	0.05	1	2	2.52895	0.0636002	2.91999	No	899	0.0342607	No	No	1.19654
Q9UKJ3	G patch domain-containing protein 8	24	1.97248e+07	2.17169e+07	2.2132e+07	2.18141e+07	2.54285e+07	2.59609e+07	0.0417958	0.262978	0.292872	0.199215	0.137146	3	0.0791814	0	0.05	1	2	2.51594	0.0641382	2.91999	No	900	0.0342988	No	No	1.19288
P13473	Lysosome-associated membrane glycoprotein 2 (LAMP-2) (Lysosome-associated membrane protein 2) (CD107 antigen-like family member B) (LGP-96) (CD antigen CD107b)	4	1.01979e+07	1.10524e+07	8.95723e+06	1.21008e+07	1.44695e+07	1.08831e+07	0.265153	0.523068	0.112142	0.300121	0.207682	3	0.119906	0	0.05	1	2	2.50298	0.0646803	2.91999	No	901	0.0343369	No	No	1.18923
Q99590	Protein SCAF11 (CTD-associated SR protein 11) (Renal carcinoma antigen NY-REN-40) (SC35-interacting protein 1) (SR-related and CTD-associated factor 11) (SRSF2-interacting protein) (Serine/arginine-rich splicing factor 2-interacting protein) (Splicing factor, arginine/serine-rich 2-interacting protein) (Splicing regulatory protein 129) (SRrp129)	34	8.64778e+07	1.04988e+08	1.118e+08	1.03851e+08	1.12335e+08	1.18948e+08	0.0388933	0.152184	0.234709	0.141929	0.09831	3	0.0567593	0	0.05	1	2	2.50054	0.064783	2.91999	No	902	0.034375	No	No	1.18854
Q12986	Transcriptional repressor NF-X1	14	2.81236e+06	2.19503e+06	1.36003e+06	4.47226e+07	6.18595e+06	5.52966e+06	4.39719	1.54325	1.38145	2.44063	1.69636	3	0.979394	0	0.05	1	2	2.49198	0.0651457	2.91999	No	903	0.0344131	No	No	1.18611
Q10589	Bone marrow stromal antigen 2 (BST-2) (HM1.24 antigen) (Tetherin) (CD antigen CD317)	4	9.10529e+06	1.88368e+07	2.552e+07	1.97675e+07	3.26797e+07	3.76213e+07	0.149577	0.874843	1.078	0.700806	0.488066	3	0.281785	0	0.05	1	2	2.48703	0.0653566	2.91999	No	904	0.0344512	No	No	1.18471
Q29RF7	Sister chromatid cohesion protein PDS5 homolog A (Cell proliferation-inducing gene 54 protein) (Sister chromatid cohesion protein 112) (SCC-112)	1	50550.8	57235.6	63920.4	74254.6	71340.5	118119	0.375568	0.317809	1.04525	0.579543	0.404348	3	0.233451	0	0.05	1	2	2.48251	0.0655499	2.91999	No	905	0.0344893	No	No	1.18343
Q8N2M8	CLK4-associating serine/arginine rich protein (Splicing factor, arginine/serine-rich 16) (Suppressor of white-apricot homolog 2)	5	3.65767e+06	4.98688e+06	3.91433e+06	4.66879e+06	5.30285e+06	4.42266e+06	0.157375	0.341094	0.0792413	0.19257	0.134427	3	0.0776117	0	0.05	1	2	2.4812	0.0656062	2.91999	No	906	0.0345274	No	No	1.18306
Q7Z3B1	Neuronal growth regulator 1 (IgLON family member 4)	1	622547	837615	539473	715430	968694	811859	0.102109	0.539338	0.284527	0.308658	0.219612	3	0.126793	0	0.05	1	2	2.43435	0.0676611	2.91999	No	907	0.0345655	No	No	1.16966
Q15393	Splicing factor 3B subunit 3 (Pre-mRNA-splicing factor SF3b 130 kDa subunit) (SF3b130) (STAF130) (Spliceosome-associated protein 130) (SAP 130)	3	427187	510357	344018	503799	1.5708e+06	1.22316e+06	0.237981	1.87856	1.51768	1.21141	0.862107	3	0.497738	0	0.05	1	2	2.43383	0.0676845	2.91999	No	908	0.0346037	No	No	1.16951
O14672	Disintegrin and metalloproteinase domain-containing protein 10 (ADAM 10)	6	3.14396e+06	3.67414e+06	3.84597e+06	4.71719e+06	3.6918e+06	4.89724e+06	0.408203	0.0546008	0.462245	0.30835	0.221408	3	0.12783	0	0.05	1	2	2.41219	0.0686646	2.91999	No	909	0.0346418	No	No	1.16327
Q07065	Cytoskeleton-associated protein 4 (63-kDa cytoskeleton-linking membrane protein) (Climp-63) (p63)	19	5.28102e+07	1.55892e+07	5.84487e+07	4.31297e+07	5.01195e+07	4.97808e+07	0.0286126	0.245305	0.235522	0.169813	0.122381	3	0.0706567	0	0.05	1	2	2.40335	0.0690702	2.91999	No	910	0.0346799	No	No	1.16071
Q5T3I0	G patch domain-containing protein 4	19	5.94212e+07	5.84143e+07	5.96265e+07	6.05326e+07	7.26079e+07	7.2322e+07	0.0332374	0.295651	0.289959	0.206283	0.149889	3	0.0865382	0	0.05	1	2	2.38372	0.0699841	2.91999	No	911	0.034718	No	No	1.155
Q14498	RNA-binding protein 39 (CAPER alpha) (CAPERalpha) (Hepatocellular carcinoma protein 1) (RNA-binding motif protein 39) (RNA-binding region-containing protein 2) (Splicing factor HCC1)	39	4.07142e+08	3.32465e+08	3.79106e+08	4.5702e+08	3.84354e+08	4.21402e+08	0.293453	0.0436315	0.176393	0.171159	0.124993	3	0.0721646	0	0.05	1	2	2.37179	0.0705474	2.91999	No	912	0.0347561	No	No	1.15152
Q9NYV4	Cyclin-dependent kinase 12	27	4.17568e+07	4.6166e+07	4.69055e+07	4.57981e+07	5.06248e+07	5.29573e+07	0.0271984	0.171756	0.236742	0.145232	0.10726	3	0.0619268	0	0.05	1	2	2.34522	0.0718248	2.91999	No	913	0.0347942	No	No	1.14373
Q9P0M9	39S ribosomal protein L27, mitochondrial (L27mt) (MRP-L27) (Mitochondrial large ribosomal subunit protein bL27m)	1	1.4289e+06	1.4289e+06	1.4289e+06	1.52443e+06	1.55258e+06	1.8152e+06	0.0933684	0.119766	0.345222	0.186119	0.138418	3	0.0799157	0	0.05	1	2	2.32894	0.0726239	2.91999	No	914	0.0348323	No	No	1.13892
P49321	Nuclear autoantigenic sperm protein (NASP)	2	914838	1.16264e+06	606002	1.0956e+06	1.57118e+06	1.03537e+06	0.292574	0.812702	0.211006	0.438761	0.326401	3	0.188448	0	0.05	1	2	2.32829	0.0726558	2.91999	No	915	0.0348704	No	No	1.13873
Q9BRR8	G patch domain-containing protein 1 (Evolutionarily conserved G-patch domain-containing protein)	1	157040	186984	173471	246737	301182	183984	0.516394	0.804055	0.0929958	0.471148	0.357682	3	0.206508	0	0.05	1	2	2.2815	0.0750222	2.91999	No	916	0.0349085	No	No	1.12481
O75694	Nuclear pore complex protein Nup155 (155 kDa nucleoporin) (Nucleoporin Nup155)	1	143033	117898	200357	276777	161702	254351	0.848017	0.0726336	0.726116	0.548922	0.416957	3	0.24073	0	0.05	1	2	2.28024	0.0750875	2.91999	No	917	0.0349466	No	No	1.12443
Q9H9J4	Ubiquitin carboxyl-terminal hydrolase 42	5	1.7688e+06	2.21459e+06	1.76856e+06	1.96102e+06	2.1555e+06	2.31364e+06	0.0325147	0.168931	0.271077	0.157507	0.119691	3	0.0691034	0	0.05	1	2	2.2793	0.0751361	2.91999	No	918	0.0349848	No	No	1.12415
Q13523	Serine/threonine-protein kinase PRP4 homolog	41	9.00723e+07	9.78468e+07	9.61119e+07	9.54274e+07	1.02852e+08	1.05242e+08	0.0113897	0.119483	0.15262	0.0944979	0.0738562	3	0.0426409	0	0.05	1	2	2.21613	0.0785097	2.91999	No	919	0.0350229	No	No	1.10508
P02462	Collagen alpha-1(IV) chain [Cleaved into: Arresten]	3	1.51791e+06	2.3512e+06	2.53817e+06	2.29375e+06	3.25016e+06	2.57495e+06	0.102961	0.605761	0.269795	0.326173	0.256097	3	0.147858	0	0.05	1	2	2.20599	0.0790706	2.91999	No	920	0.035061	No	No	1.10198
Q14669	E3 ubiquitin-protein ligase TRIP12	9	1.92343e+06	2.97465e+06	2.52338e+06	5.28286e+06	6.97316e+06	2.67947e+06	1.09458	1.49507	0.115207	0.901617	0.70988	3	0.409849	0	0.05	1	2	2.19988	0.0794115	2.91999	No	921	0.0350991	No	No	1.10012
Q8NBI5	Equilibrative nucleobase transporter 1 (Protein FOAP-13) (Solute carrier family 43 member 3)	4	1.11498e+07	1.23484e+07	1.52581e+07	1.31508e+07	1.72568e+07	1.72798e+07	0.025684	0.417693	0.419612	0.287663	0.226882	3	0.130991	0	0.05	1	2	2.19606	0.0796253	2.91999	No	922	0.0351372	No	No	1.09895
Q86X53	Glutamate-rich protein 1	1	32376.2	76222.2	54299.2	81943	148442	65101.7	0.59369	1.45089	0.261765	0.768782	0.613595	3	0.354259	0	0.05	1	2	2.17011	0.0810997	2.91999	No	923	0.0351753	No	No	1.09098
P98155	Very low-density lipoprotein receptor (VLDL receptor) (VLDL-R)	2	109390	133772	85008.6	114368	250875	219553	0.0642026	1.19748	1.00508	0.75559	0.606437	3	0.350127	0	0.05	1	2	2.15805	0.081798	2.91999	No	924	0.0352134	No	No	1.08726
P48960	Adhesion G protein-coupled receptor E5 (Leukocyte antigen CD97) (CD antigen CD97) [Cleaved into: Adhesion G protein-coupled receptor E5 subunit alpha; Adhesion G protein-coupled receptor E5 subunit beta]	6	3.23039e+06	6.17541e+06	3.96244e+06	4.77974e+06	7.5846e+06	5.69582e+06	0.101156	0.767298	0.354129	0.407528	0.336266	3	0.194143	0	0.05	1	2	2.09911	0.0853299	2.91999	No	925	0.0352515	No	No	1.0689
P16615	Sarcoplasmic/endoplasmic reticulum calcium ATPase 2 (SERCA2) (SR Ca(2+)-ATPase 2)	2	168175	303001	55526	181798	567011	463093	0.0503102	1.69135	1.39927	1.04698	0.875408	3	0.505417	0	0.05	1	2	2.07152	0.0870549	2.91999	No	926	0.0352896	No	No	1.06021
Q12873	Chromodomain-helicase-DNA-binding protein 3 (CHD-3)	28	2.59111e+07	2.46221e+07	2.5629e+07	2.63768e+07	2.6644e+07	2.99978e+07	0.0551586	0.0696992	0.240742	0.121867	0.103206	3	0.0595859	0	0.05	1	2	2.04523	0.0887427	2.91999	No	927	0.0353277	No	No	1.05187
P50991	T-complex protein 1 subunit delta (TCP-1-delta) (CCT-delta) (Stimulator of TAR RNA-binding)	7	2.06719e+06	4.39408e+06	5.40285e+06	3.9667e+06	4.52163e+06	4.4133e+06	0.0043704	0.193271	0.158286	0.118643	0.100497	3	0.0580218	0	0.05	1	2	2.04479	0.088771	2.91999	No	928	0.0353659	No	No	1.05173
P18583	Protein SON (Bax antagonist selected in saccharomyces 1) (BASS1) (Negative regulatory element-binding protein) (NRE-binding protein) (Protein DBP-5) (SON3)	63	1.6421e+08	1.88383e+08	2.29556e+08	2.0375e+08	2.19444e+08	2.67108e+08	0.0703742	0.177429	0.460998	0.236267	0.20185	3	0.116538	0	0.05	1	2	2.02738	0.0899138	2.91999	No	929	0.035404	No	No	1.04617
O43852	Calumenin (Crocalbin) (IEF SSP 9302)	3	9.24099e+06	1.2747e+07	1.19996e+07	1.1511e+07	1.46781e+07	1.32012e+07	0.0229654	0.373616	0.220622	0.205734	0.175799	3	0.101497	0	0.05	1	2	2.02699	0.0899398	2.91999	No	930	0.0354421	No	No	1.04605
Q15061	WD repeat-containing protein 43 (U3 small nucleolar RNA-associated protein 5 homolog)	37	2.35434e+08	2.05046e+08	2.20283e+08	2.46755e+08	2.20695e+08	2.53184e+08	0.16391	0.00288105	0.201015	0.122602	0.105328	3	0.0608113	0	0.05	1	2	2.01611	0.0906646	2.91999	No	931	0.0354802	No	No	1.04256
Q2TAY7	WD40 repeat-containing protein SMU1 (Smu-1 suppressor of mec-8 and unc-52 protein homolog) [Cleaved into: WD40 repeat-containing protein SMU1, N-terminally processed]	1	153310	189713	226116	204517	298243	462492	0.108399	0.652671	1.28561	0.682227	0.589162	3	0.340153	0	0.05	1	2	2.00565	0.0913684	2.91999	No	932	0.0355183	No	No	1.0392
Q9NQZ2	Something about silencing protein 10 (Charged amino acid-rich leucine zipper 1) (CRL1) (Disrupter of silencing SAS10) (UTP3 homolog)	15	1.70614e+07	3.26075e+07	1.57222e+07	2.51985e+07	3.97253e+07	2.52579e+07	0.209208	0.865926	0.212606	0.429247	0.37818	3	0.218342	0	0.05	1	2	1.96594	0.0941094	2.91999	No	933	0.0355564	No	No	1.02637
Q9P1Y6	PHD and RING finger domain-containing protein 1	8	7.55894e+06	7.77431e+06	6.96739e+06	8.72873e+06	7.47848e+06	8.15101e+06	0.23172	0.0086937	0.132927	0.124447	0.111755	3	0.0645217	0	0.05	1	2	1.92876	0.0967762	2.91999	No	934	0.0355945	No	No	1.01423
Q5VTL8	Pre-mRNA-splicing factor 38B (Sarcoma antigen NY-SAR-27)	17	7.03631e+07	8.06432e+07	9.06647e+07	8.17067e+07	8.72644e+07	9.58458e+07	0.020444	0.115382	0.250705	0.128844	0.115719	3	0.0668104	0	0.05	1	2	1.9285	0.0967958	2.91999	No	935	0.0356326	No	No	1.01414
Q96RS0	Trimethylguanosine synthase	12	1.21132e+07	1.23095e+07	9.81913e+06	1.52143e+07	1.1819e+07	1.27139e+07	0.414626	0.0503114	0.155607	0.206848	0.187485	3	0.108244	0	0.05	1	2	1.91094	0.0980912	2.91999	No	936	0.0356707	No	No	1.00837
P25054	Adenomatous polyposis coli protein (Protein APC) (Deleted in polyposis 2.5)	11	3.95343e+06	4.8285e+06	4.49084e+06	5.60497e+06	4.51753e+06	6.95346e+06	0.341271	0.0300999	0.652295	0.341222	0.311098	3	0.179612	0	0.05	1	2	1.89977	0.098927	2.91999	No	937	0.0357088	No	No	1.00469
P20700	Lamin-B1	2	149819	592375	532131	421013	665768	799992	-0.0128346	0.648321	0.913288	0.516258	0.476976	3	0.275382	0	0.05	1	2	1.8747	0.100839	2.91999	No	938	0.035747	No	No	0.996373
Q92922	SWI/SNF complex subunit SMARCC1 (BRG1-associated factor 155) (BAF155) (SWI/SNF complex 155 kDa subunit) (SWI/SNF-related matrix-associated actin-dependent regulator of chromatin subfamily C member 1)	2	177508	242956	380774	256159	851807	719083	-0.0602282	1.67326	1.42889	1.01397	0.938275	3	0.541713	0	0.05	1	2	1.87179	0.101064	2.91999	No	939	0.0357851	No	No	0.995405
P51858	Hepatoma-derived growth factor (HDGF) (High mobility group protein 1-like 2) (HMG-1L2)	4	3.66576e+06	2.85987e+06	4.78519e+06	4.06088e+06	7.06872e+06	4.70353e+06	0.107124	0.90678	0.319074	0.444326	0.414281	3	0.239185	0	0.05	1	2	1.85767	0.102165	2.91999	No	940	0.0358232	No	No	0.990697
Q9BTC0	Death-inducer obliterator 1 (DIO-1) (hDido1) (Death-associated transcription factor 1) (DATF-1)	53	6.12243e+07	6.68503e+07	5.885e+07	6.31618e+07	7.83537e+07	6.90347e+07	0.0196301	0.33058	0.147899	0.166037	0.156267	3	0.0902206	0	0.05	1	2	1.84034	0.103539	2.91999	No	941	0.0358613	No	No	0.984897
P11279	Lysosome-associated membrane glycoprotein 1 (LAMP-1) (Lysosome-associated membrane protein 1) (CD107 antigen-like family member A) (CD antigen CD107a)	14	4.13648e+08	4.10225e+08	4.26182e+08	4.16407e+08	4.30555e+08	4.25951e+08	-0.000960607	0.0472412	0.0317307	0.0260038	0.0246059	3	0.0142063	0	0.05	1	2	1.83045	0.104334	2.91999	No	942	0.0358994	No	No	0.981573
Q8IWS0	PHD finger protein 6 (PHD-like zinc finger protein)	11	1.04379e+07	1.45419e+07	9.36682e+06	1.42909e+07	2.10494e+07	1.21151e+07	0.319896	0.878576	0.0816061	0.426693	0.409078	3	0.236181	0	0.05	1	2	1.80663	0.106282	2.91999	No	943	0.0359375	No	No	0.97354
P55081	Microfibrillar-associated protein 1 (Spliceosome B complex protein MFAP1)	16	7.8951e+07	8.71002e+07	7.07809e+07	8.67123e+07	9.59277e+07	7.93462e+07	0.135407	0.281117	0.00733122	0.141285	0.136987	3	0.0790898	0	0.05	1	2	1.78639	0.107976	2.91999	No	944	0.0359756	No	No	0.966672
O75144	ICOS ligand (B7 homolog 2) (B7-H2) (B7-like protein Gl50) (B7-related protein 1) (B7RP-1) (CD antigen CD275)	1	305723	558665	373152	456583	688123	460961	0.146438	0.738227	0.160206	0.34829	0.337765	3	0.195009	0	0.05	1	2	1.78602	0.108007	2.91999	No	945	0.0360137	No	No	0.966548
P46976	Glycogenin-1 (GN-1) (GN1)	9	1.8028e+07	1.5293e+07	1.31344e+07	2.12449e+07	1.77976e+07	1.56892e+07	0.45623	0.2008	0.0188862	0.225305	0.219699	3	0.126843	0	0.05	1	2	1.77625	0.108838	2.91999	No	946	0.0360518	No	No	0.96322
P49368	T-complex protein 1 subunit gamma (TCP-1-gamma) (CCT-gamma) (hTRiC5)	6	1.43303e+06	1.45302e+06	3.26606e+06	2.11196e+06	2.89361e+06	4.48043e+06	0.0424658	0.496754	1.12752	0.555579	0.544913	3	0.314606	0	0.05	1	2	1.76595	0.109722	2.91999	No	947	0.0360899	No	No	0.959707
Q8NC42	E3 ubiquitin-protein ligase RNF149	6	4.66596e+06	4.82528e+06	2.79305e+06	5.54249e+06	5.22991e+06	4.00879e+06	0.436755	0.353005	-0.0306148	0.253048	0.249203	3	0.143877	0	0.05	1	2	1.75878	0.110344	2.91999	No	948	0.036128	No	No	0.957251
Q9UNQ0	Broad substrate specificity ATP-binding cassette transporter ABCG2	10	4.65451e+06	6.72822e+06	6.77095e+06	5.83518e+06	8.66207e+06	9.28404e+06	-0.0524504	0.517484	0.617525	0.360853	0.36141	3	0.20866	0	0.05	1	2	1.72938	0.112941	2.91999	No	949	0.0361662	No	No	0.94715
Q9BXW9	Fanconi anemia group D2 protein (Protein FACD2)	2	364427	564603	175284	495429	614891	361222	0.428562	0.740215	-0.0272283	0.380516	0.385971	3	0.222841	0	0.05	1	2	1.70757	0.114919	2.91999	No	950	0.0362043	No	No	0.939607
P09234	U1 small nuclear ribonucleoprotein C (U1 snRNP C) (U1-C) (U1C)	1	274217	222872	101520	199043	240642	293654	-0.0035677	0.270236	0.557468	0.274712	0.280545	3	0.161973	0	0.05	1	2	1.69604	0.115984	2.91999	No	951	0.0362424	No	No	0.935604
Q1ED39	Lysine-rich nucleolar protein 1 (Protein FAM191A) (Testis-specific gene 118 protein)	3	595021	729782	662402	743875	1.77829e+06	854501	0.167354	1.42472	0.367375	0.653148	0.67564	3	0.390081	0	0.05	1	2	1.67439	0.118017	2.91999	No	952	0.0362805	No	No	0.928056
Q9BRS2	Serine/threonine-protein kinase RIO1	23	7.03944e+07	6.73828e+07	5.73163e+07	7.32822e+07	6.93462e+07	6.46872e+07	0.172332	0.0926855	-0.00765165	0.0857886	0.0901898	3	0.0520711	0	0.05	1	2	1.64753	0.120605	2.91999	No	953	0.0363186	No	No	0.918636
P13807	Glycogen [starch] synthase, muscle	14	1.1929e+07	9.38874e+06	1.08796e+07	1.19878e+07	1.43618e+07	1.07997e+07	0.159584	0.420258	0.00901362	0.196285	0.208064	3	0.120126	0	0.05	1	2	1.63399	0.121936	2.91999	No	954	0.0363567	No	No	0.913867
Q53F19	Nuclear cap-binding protein subunit 3 (Protein ELG)	18	3.12933e+07	3.27849e+07	2.40159e+07	3.57594e+07	3.7003e+07	2.85065e+07	0.284241	0.333559	-0.0427909	0.19167	0.204541	3	0.118092	0	0.05	1	2	1.62306	0.123026	2.91999	No	955	0.0363948	No	No	0.910003
P09429	High mobility group protein B1 (High mobility group protein 1) (HMG-1)	5	9.86223e+06	8.97702e+06	9.98379e+06	9.42444e+06	1.08834e+07	1.07732e+07	-0.0277809	0.179865	0.165182	0.105755	0.115879	3	0.0669025	0	0.05	1	2	1.58074	0.127364	2.91999	No	956	0.0364329	No	No	0.894953
Q9P2N5	RNA-binding protein 27 (RNA-binding motif protein 27)	8	3.88446e+06	3.86362e+06	674939	2.57584e+06	4.70403e+06	4.54276e+06	-0.124332	0.744523	0.694192	0.438128	0.487754	3	0.281605	0	0.05	1	2	1.55582	0.13001	2.91999	No	957	0.036471	No	No	0.886024
P78552	Interleukin-13 receptor subunit alpha-1 (IL-13 receptor subunit alpha-1) (IL-13R subunit alpha-1) (IL-13R-alpha-1) (IL-13RA1) (Cancer/testis antigen 19) (CT19) (CD antigen CD213a1)	1	395888	626303	298068	435873	647217	514388	-0.0138794	0.556464	0.22507	0.255885	0.286418	3	0.165363	0	0.05	1	2	1.54741	0.130919	2.91999	No	958	0.0365091	No	No	0.882998
Q9NS56	E3 ubiquitin-protein ligase Topors	3	1.28013e+06	1.6662e+06	1.49296e+06	1.46934e+06	1.56567e+06	1.53552e+06	-0.0102045	0.0814073	0.0533568	0.0415199	0.0469389	3	0.0271002	0	0.05	1	2	1.53209	0.132596	2.91999	No	959	0.0365473	No	No	0.87747
O95274	Ly6/PLAUR domain-containing protein 3 (GPI-anchored metastasis-associated protein C4.4A homolog) (Matrigel-induced gene C4 protein) (MIG-C4)	4	3.12393e+06	7.43129e+06	2.9375e+06	4.5885e+06	7.88742e+06	5.26596e+06	0.0288748	0.810407	0.227549	0.35561	0.4062	3	0.234519	0	0.05	1	2	1.51634	0.134348	2.91999	No	960	0.0365854	No	No	0.871768
Q6KC79	Nipped-B-like protein (Delangin) (SCC2 homolog)	66	6.85201e+07	7.33895e+07	8.17623e+07	7.37515e+07	8.00447e+07	8.66361e+07	-0.0156778	0.102455	0.216618	0.101132	0.116154	3	0.0670613	0	0.05	1	2	1.50805	0.135282	2.91999	No	961	0.0366235	No	No	0.868761
Q15059	Bromodomain-containing protein 3 (RING3-like protein)	13	1.55598e+07	1.69444e+07	1.60732e+07	1.61678e+07	1.78903e+07	1.67446e+07	-0.00220161	0.143855	0.0483757	0.0633432	0.07417	3	0.0428221	0	0.05	1	2	1.47922	0.138595	2.91999	No	962	0.0366616	No	No	0.858253
P55854	Small ubiquitin-related modifier 3 (SUMO-3) (SMT3 homolog 1) (SUMO-2) (Ubiquitin-like protein SMT3A) (Smt3A)	1	366530	379152	353909	324760	907415	630693	-0.17456	1.30783	0.783005	0.638758	0.751648	3	0.433964	0	0.05	1	2	1.47191	0.13945	2.91999	No	963	0.0366997	No	No	0.855581
P27708	CAD protein [Includes: Glutamine-dependent carbamoyl-phosphate synthase	3	3.0748e+06	3.36332e+06	4.45128e+06	3.56841e+06	4.60301e+06	4.01681e+06	-0.0246108	0.342688	0.146161	0.154746	0.1838	3	0.106117	0	0.05	1	2	1.45826	0.141067	2.91999	No	964	0.0367378	No	No	0.850574
Q96CJ1	ELL-associated factor 2 (Testosterone-regulated apoptosis inducer and tumor suppressor protein)	1	101068	101068	101068	403668	91543.3	179531	1.99784	-0.142803	0.828907	0.894647	1.07183	3	0.618824	0	0.05	1	2	1.44572	0.142573	2.91999	No	965	0.0367759	No	No	0.845963
O43290	U4/U6.U5 tri-snRNP-associated protein 1 (SNU66 homolog) (hSnu66) (Squamous cell carcinoma antigen recognized by T-cells 1) (SART-1) (hSART-1) (U4/U6.U5 tri-snRNP-associated 110 kDa protein) (allergen Hom s 1)	27	2.75585e+07	4.12395e+07	2.52266e+07	3.33128e+07	4.98283e+07	3.29653e+07	0.0880007	0.668891	0.0728753	0.276589	0.339828	3	0.1962	0	0.05	1	2	1.40973	0.147008	2.91999	No	966	0.036814	No	No	0.832659
Q9Y653	Adhesion G-protein coupled receptor G1 (G-protein coupled receptor 56) (Protein TM7XN1) [Cleaved into: ADGRG1 N-terminal fragment (ADGRG1 NT) (GPR56 N-terminal fragment) (GPR56 NT) (GPR56(N)) (GPR56 extracellular subunit) (GPR56 subunit alpha); ADGRG1 C-terminal fragment (ADGRG1 CT) (GPR56 C-terminal fragment) (GPR56 CT) (GPR56(C)) (GPR56 seven-transmembrane subunit) (GPR56 7TM) (GPR56 subunit be…	1	131285	163140	99429.7	117718	249192	195843	-0.15736	0.92456	0.576997	0.448066	0.552363	3	0.318907	0	0.05	1	2	1.405	0.147603	2.91999	No	967	0.0368521	No	No	0.830903
Q68CQ4	U3 small nucleolar RNA-associated protein 25 homolog (Digestive organ expansion factor homolog) (UTP25 small subunit processor component)	28	2.75493e+07	3.70521e+07	2.14464e+07	3.4072e+07	3.99971e+07	2.74216e+07	0.248411	0.47972	-0.0648604	0.22109	0.273316	3	0.157799	0	0.05	1	2	1.40109	0.148099	2.91999	No	968	0.0368902	No	No	0.829448
P68133	Actin, alpha skeletal muscle (Alpha-actin-1) [Cleaved into: Actin, alpha skeletal muscle, intermediate form]	1	1.28914e+06	2.57269e+06	1.75489e+06	1.68581e+06	3.32052e+06	2.70455e+06	-0.151321	0.826645	0.530625	0.401983	0.501514	3	0.289549	0	0.05	1	2	1.38831	0.14973	2.91999	No	969	0.0369284	No	No	0.824692
Q9Y6N7	Roundabout homolog 1 (Deleted in U twenty twenty) (H-Robo-1)	2	210626	68211.1	371946	490003	175572	484211	1.17558	-0.305149	1.15842	0.676284	0.849989	3	0.490741	0	0.05	1	2	1.37809	0.15105	2.91999	No	970	0.0369665	No	No	0.820879
Q9NXV6	CDKN2A-interacting protein (Collaborator of ARF)	2	270492	234802	467265	1.18752e+06	228991	1.19504e+06	1.87306	-0.501537	1.88217	1.08456	1.37361	3	0.793054	0	0.05	1	2	1.36758	0.152423	2.91999	No	971	0.0370046	No	No	0.81695
Q8TBB5	Kelch domain-containing protein 4	11	1.07348e+07	6.26404e+06	1.49345e+07	1.40217e+07	9.82202e+06	1.82397e+07	0.397561	-0.116008	0.776982	0.352845	0.448171	3	0.258752	0	0.05	1	2	1.36364	0.152941	2.91999	No	972	0.0370427	No	No	0.815477
P41440	Reduced folate transporter (FOLT) (Intestinal folate carrier 1) (IFC-1) (Placental folate transporter) (Reduced folate carrier protein) (RFC) (hRFC) (Reduced folate transporter 1) (RFT-1) (Solute carrier family 19 member 1) (hSLC19A1)	4	722759	1.65036e+06	1.88115e+06	1.21159e+06	2.82226e+06	2.40479e+06	-0.227041	0.992901	0.76196	0.509273	0.648038	3	0.374145	0	0.05	1	2	1.36117	0.153268	2.91999	No	973	0.0370808	No	No	0.81455
Q9NRA2	Sialin (H(+)/nitrate cotransporter) (H(+)/sialic acid cotransporter) (AST) (Membrane glycoprotein HP59) (Solute carrier family 17 member 5) (Vesicular H(+)/Aspartate-glutamate cotransporter)	3	4.15893e+06	3.08164e+06	3.86974e+06	4.5208e+06	3.4929e+06	4.73128e+06	0.287716	-0.0844399	0.353365	0.185547	0.236108	3	0.136317	0	0.05	1	2	1.36114	0.153271	2.91999	No	974	0.0371189	No	No	0.81454
Q96N46	Tetratricopeptide repeat protein 14 (TPR repeat protein 14)	6	1.97711e+06	2.63306e+06	714167	8.04494e+06	2.22195e+06	1.96222e+06	2.18044	0.324188	0.144845	0.883159	1.12705	3	0.650705	0	0.05	1	2	1.35723	0.153789	2.91999	No	975	0.037157	No	No	0.813076
P11310	Medium-chain specific acyl-CoA dehydrogenase, mitochondrial (MCAD)	1	179360	186360	193360	145883	401587	606858	-0.353283	1.10762	1.70327	0.819201	1.05818	3	0.610938	0	0.05	1	2	1.34089	0.155978	2.91999	No	976	0.0371951	No	No	0.806937
Q9H6B4	CXADR-like membrane protein (Adipocyte adhesion molecule) (Coxsackie- and adenovirus receptor-like membrane protein) (CAR-like membrane protein)	5	3.37664e+06	2.97666e+06	3.53003e+06	3.13602e+06	3.81741e+06	4.36507e+06	-0.0711019	0.212559	0.405969	0.182476	0.239954	3	0.138538	0	0.05	1	2	1.31716	0.159225	2.91999	No	977	0.0372332	No	No	0.797988
Q96B23	Uncharacterized protein C18orf25 (ARKadia-like protein 1)	1	1.14402e+06	864734	761542	1.26103e+06	850937	1.17644e+06	0.449521	-0.117956	0.349348	0.226971	0.302886	3	0.174871	0	0.05	1	2	1.29793	0.161916	2.91999	No	978	0.0372713	No	No	0.790711
Q9NRX5	Serine incorporator 1 (Tumor differentially expressed protein 1-like) (Tumor differentially expressed protein 2)	1	938300	689947	1.38393e+06	1.30831e+06	927831	1.29011e+06	0.381867	-0.113908	0.361646	0.209868	0.280581	3	0.161994	0	0.05	1	2	1.29553	0.162255	2.91999	No	979	0.0373095	No	No	0.789802
Q13084	39S ribosomal protein L28, mitochondrial (L28mt) (MRP-L28) (Melanoma antigen p15) (Melanoma-associated antigen recognized by T-lymphocytes) (Mitochondrial large ribosomal subunit protein bL28m)	6	2.05653e+07	1.0289e+07	1.8505e+07	2.66191e+07	1.43671e+07	2.42193e+07	0.694102	-0.195591	0.557799	0.352104	0.479188	3	0.276659	0	0.05	1	2	1.2727	0.165532	2.91999	No	980	0.0373476	No	No	0.781119
O95084	Serine protease 23	1	401871	293118	316915	435936	312091	823147	0.370079	-0.11207	1.28711	0.515041	0.710767	3	0.410361	0	0.05	1	2	1.25509	0.168112	2.91999	No	981	0.0373857	No	No	0.774402
P35251	Replication factor C subunit 1 (Activator 1 140 kDa subunit) (A1 140 kDa subunit) (Activator 1 large subunit) (Activator 1 subunit 1) (DNA-binding protein PO-GA) (Replication factor C 140 kDa subunit) (RF-C 140 kDa subunit) (RFC140) (Replication factor C large subunit)	33	2.61796e+07	3.88898e+07	2.61661e+07	3.11362e+07	4.43451e+07	3.14524e+07	0.0339614	0.54414	0.0485379	0.20888	0.290435	3	0.167683	0	0.05	1	2	1.24568	0.16951	2.91999	No	982	0.0374238	No	No	0.770804
Q5JRA6	Transport and Golgi organization protein 1 homolog (TANGO1) (C219-reactive peptide) (D320) (Melanoma inhibitory activity protein 3)	3	147824	648678	359827	344279	1.19961e+06	533201	-0.16294	1.63798	0.468162	0.647735	0.913791	3	0.527578	0	0.05	1	2	1.22775	0.172215	2.91999	No	983	0.0374619	No	No	0.76393
Q96AY3	Peptidyl-prolyl cis-trans isomerase FKBP10 (PPIase FKBP10)	19	3.32728e+07	4.21549e+07	3.37395e+07	3.67828e+07	4.45697e+07	3.70146e+07	0.0155294	0.292559	0.0245897	0.110893	0.157393	3	0.0908709	0	0.05	1	2	1.22033	0.173348	2.91999	No	984	0.0375	No	No	0.76108
P56199	Integrin alpha-1 (CD49 antigen-like family member A) (Laminin and collagen receptor) (VLA-1) (CD antigen CD49a)	23	3.60258e+07	3.47695e+07	3.74896e+07	3.78789e+07	3.54819e+07	3.78462e+07	0.0695953	-0.0247133	0.0683519	0.0377446	0.0540938	3	0.031231	0	0.05	1	2	1.20856	0.175166	2.91999	No	985	0.0375381	No	No	0.756551
Q9H4L7	SWI/SNF-related matrix-associated actin-dependent regulator of chromatin subfamily A containing DEAD/H box 1	11	6.11199e+06	5.11978e+06	6.17295e+06	7.90699e+06	5.27248e+06	7.33811e+06	0.446685	-0.137961	0.338964	0.215896	0.311146	3	0.17964	0	0.05	1	2	1.20182	0.176216	2.91999	No	986	0.0375762	No	No	0.753954
Q9Y6M7	Sodium bicarbonate cotransporter 3 (Electroneutral Na/HCO(3) cotransporter) (Sodium bicarbonate cotransporter 2) (Sodium bicarbonate cotransporter 2b) (Bicarbonate transporter) (Solute carrier family 4 member 7)	5	1.38991e+06	2.0588e+06	1.67963e+06	1.54557e+06	2.15352e+06	2.53659e+06	-0.145395	0.333165	0.569362	0.252377	0.364163	3	0.210249	0	0.05	1	2	1.20037	0.176444	2.91999	No	987	0.0376143	No	No	0.753394
Q8WTV0	Scavenger receptor class B member 1 (SRB1) (CD36 and LIMPII analogous 1) (CLA-1) (CD36 antigen-like 1) (Collagen type I receptor, thrombospondin receptor-like 1) (SR-BI) (CD antigen CD36)	8	3.41473e+07	3.32578e+07	2.80185e+07	3.53183e+07	3.45163e+07	3.07644e+07	0.151033	0.117895	-0.0481216	0.0736023	0.10671	3	0.0616091	0	0.05	1	2	1.19466	0.17734	2.91999	No	988	0.0376524	No	No	0.751193
Q13428	Treacle protein (Treacher Collins syndrome protein)	60	6.12993e+08	6.36568e+08	6.53216e+08	6.23948e+08	6.59441e+08	6.67799e+08	-0.0236466	0.0561728	0.0743429	0.035623	0.0521268	3	0.0300954	0	0.05	1	2	1.18367	0.179083	2.91999	No	989	0.0376905	No	No	0.746945
Q9NX58	Cell growth-regulating nucleolar protein	15	1.96137e+07	2.74421e+07	1.95007e+07	2.29066e+07	3.51327e+07	2.26539e+07	0.046143	0.663197	0.0301404	0.246494	0.360965	3	0.208403	0	0.05	1	2	1.18277	0.179226	2.91999	No	990	0.0377287	No	No	0.746598
P30414	NK-tumor recognition protein (NK-TR protein) (Natural-killer cells cyclophilin-related protein) (Peptidyl-prolyl cis-trans isomerase NKTR) (PPIase)	15	1.90612e+07	1.73168e+07	1.93752e+07	2.42066e+07	1.66091e+07	2.59442e+07	0.381311	-0.16212	0.481321	0.233504	0.34625	3	0.199908	0	0.05	1	2	1.16806	0.181592	2.91999	No	991	0.0377668	No	No	0.740903
Q9NRF9	DNA polymerase epsilon subunit 3 (Arsenic-transactivated protein) (AsTP) (Chromatin accessibility complex 17 kDa protein) (CHRAC-17) (HuCHRAC17) (DNA polymerase II subunit 3) (DNA polymerase epsilon subunit p17)	2	259156	395791	426413	309762	570542	510788	-0.218652	0.662521	0.502913	0.315594	0.469503	3	0.271067	0	0.05	1	2	1.16426	0.182209	2.91999	No	992	0.0378049	No	No	0.739431
P11047	Laminin subunit gamma-1 (Laminin B2 chain) (Laminin-1 subunit gamma) (Laminin-10 subunit gamma) (Laminin-11 subunit gamma) (Laminin-2 subunit gamma) (Laminin-3 subunit gamma) (Laminin-4 subunit gamma) (Laminin-6 subunit gamma) (Laminin-7 subunit gamma) (Laminin-8 subunit gamma) (Laminin-9 subunit gamma) (S-laminin subunit gamma) (S-LAM gamma)	30	2.86532e+07	3.31491e+07	3.01078e+07	4.48556e+07	4.84794e+07	2.59106e+07	0.550028	0.662112	-0.241721	0.323473	0.49267	3	0.284443	0	0.05	1	2	1.13721	0.186672	2.91999	No	993	0.037843	No	No	0.728921
Q6P6C2	RNA demethylase ALKBH5	1	458986	76902.1	267944	1.63346e+06	279260	288960	2.60793	0.0596776	0.108939	0.925514	1.45722	3	0.841326	0	0.05	1	2	1.10007	0.193008	2.91999	No	994	0.0378811	No	No	0.714424
P10646	Tissue factor pathway inhibitor (TFPI) (Extrinsic pathway inhibitor) (EPI) (Lipoprotein-associated coagulation inhibitor) (LACI)	1	46848.5	111166	92053.5	103703	144017	73249	0.315101	0.788882	-0.186477	0.305835	0.487746	3	0.2816	0	0.05	1	2	1.08606	0.195461	2.91999	No	995	0.0379192	No	No	0.70894
P32119	Peroxiredoxin-2	1	179666	103853	200241	242615	143541	198004	0.589342	-0.167863	0.296199	0.239226	0.381804	3	0.220435	0	0.05	1	2	1.08525	0.195604	2.91999	No	996	0.0379573	No	No	0.708621
O43719	HIV Tat-specific factor 1 (Tat-SF1)	25	1.21099e+08	1.28812e+08	1.20819e+08	1.22506e+08	1.31283e+08	1.25284e+08	-0.0125488	0.0872721	0.0198019	0.0315084	0.0509297	3	0.0294043	0	0.05	1	2	1.07156	0.198038	2.91999	No	997	0.0379954	No	No	0.703251
Q9NWB6	Arginine and glutamate-rich protein 1	8	6.29316e+07	7.23348e+07	7.47293e+07	6.5993e+07	7.95641e+07	7.98077e+07	-0.0850115	0.184792	0.189202	0.0963277	0.15706	3	0.0906786	0	0.05	1	2	1.0623	0.199704	2.91999	No	998	0.0380335	No	No	0.699614
P48200	Iron-responsive element-binding protein 2 (IRE-BP 2) (Iron regulatory protein 2) (IRP2)	6	677535	1.51403e+06	1.02674e+06	993464	1.84552e+06	1.19128e+06	-0.110801	0.782685	0.151167	0.27435	0.459304	3	0.265179	0	0.05	1	2	1.03458	0.204783	2.91999	No	999	0.0380716	No	No	0.688705
O75882	Attractin (DPPT-L) (Mahogany homolog)	11	7.34683e+06	6.82919e+06	7.43973e+06	7.74539e+06	6.94965e+06	7.74006e+06	0.10429	-0.0521077	0.103297	0.0518265	0.090011	3	0.0519679	0	0.05	1	2	0.997279	0.211849	2.91999	No	1000	0.0381098	No	No	0.673973
Q8IZP9	Adhesion G-protein coupled receptor G2 (G-protein coupled receptor 64) (Human epididymis-specific protein 6) (He6)	8	1.14701e+07	1.35555e+07	1.25793e+07	1.15139e+07	1.37571e+07	2.36001e+07	-0.122579	0.13422	0.912835	0.308159	0.539177	3	0.311294	0	0.05	1	2	0.989928	0.213273	2.91999	No	1001	0.0381479	No	No	0.671064
Q5F1R6	DnaJ homolog subfamily C member 21 (DnaJ homolog subfamily A member 5) (Protein GS3)	10	4.98198e+06	1.35379e+07	6.79365e+06	8.55328e+06	1.56474e+07	8.26742e+06	0.0196047	0.890979	-0.0294357	0.293716	0.517826	3	0.298967	0	0.05	1	2	0.982437	0.214735	2.91999	No	1002	0.038186	No	No	0.668098
P31431	Syndecan-4 (SYND4) (Amphiglycan) (Ryudocan core protein)	5	1.54951e+07	1.54184e+07	1.02081e+07	1.73028e+07	1.70018e+07	1.20275e+07	0.336071	0.310751	-0.188597	0.152742	0.295879	3	0.170826	0	0.05	1	2	0.894138	0.2328	2.91999	No	1003	0.0382241	No	No	0.633016
P11388	DNA topoisomerase 2-alpha	95	3.56311e+08	3.84117e+08	3.27876e+08	3.67902e+08	4.00486e+08	3.43982e+08	0.0470348	0.169464	-0.0499546	0.0555148	0.109955	3	0.0634825	0	0.05	1	2	0.87449	0.237035	2.91999	No	1004	0.0382622	No	No	0.625188
P25391	Laminin subunit alpha-1 (Laminin A chain) (Laminin-1 subunit alpha) (Laminin-3 subunit alpha) (S-laminin subunit alpha) (S-LAM alpha)	40	2.71249e+07	2.67773e+07	2.88107e+07	2.69167e+07	2.83886e+07	2.89956e+07	-0.0346468	0.0421612	0.0726817	0.026732	0.0553028	3	0.0319291	0	0.05	1	2	0.837232	0.245284	2.91999	No	1005	0.0383003	No	No	0.610332
Q6UB99	Ankyrin repeat domain-containing protein 11 (Ankyrin repeat-containing cofactor 1)	10	2.31125e+06	4.15756e+06	3.82925e+06	2.89903e+06	3.91339e+06	5.71959e+06	-0.243768	0.189083	0.736575	0.227297	0.491287	3	0.283645	0	0.05	1	2	0.801343	0.253504	2.91999	No	1006	0.0383384	No	No	0.596015
Q9UMS4	Pre-mRNA-processing factor 19	2	102144	241040	250823	492047	103480	540329	1.31328	-0.936163	1.44832	0.608479	1.3394	3	0.773304	0	0.05	1	2	0.786856	0.2569	2.91999	No	1007	0.0383765	No	No	0.590237
Q9ULG6	Cell cycle progression protein 1 (Cell cycle progression restoration protein 8)	4	2.3435e+06	2.20739e+06	2.64261e+06	2.61612e+06	2.1869e+06	2.97185e+06	0.125698	-0.132848	0.309629	0.100827	0.222284	3	0.128336	0	0.05	1	2	0.785646	0.257185	2.91999	No	1008	0.0384146	No	No	0.589754
P51790	H(+)/Cl(-) exchange transporter 3 (Chloride channel protein 3) (ClC-3) (Chloride transporter ClC-3)	4	5.24353e+07	5.56787e+07	5.82061e+07	5.26462e+07	6.18374e+07	5.84973e+07	-0.0745982	0.157551	0.0774419	0.0534649	0.117917	3	0.0680796	0	0.05	1	2	0.78533	0.25726	2.91999	No	1009	0.0384527	No	No	0.589628
Q9Y3S2	Zinc finger protein 330 (Nucleolar autoantigen 36) (Nucleolar cysteine-rich protein)	7	9.68623e+06	9.95057e+06	7.33479e+06	9.94e+06	1.31503e+07	7.82558e+06	0.144839	0.548622	-0.200209	0.164417	0.374799	3	0.21639	0	0.05	1	2	0.759818	0.263356	2.91999	No	1010	0.0384909	No	No	0.579456
P40926	Malate dehydrogenase, mitochondrial	2	81789.1	260592	171190	135993	295741	206867	-0.332067	0.788731	0.273103	0.243256	0.560995	3	0.323891	0	0.05	1	2	0.751042	0.265485	2.91999	No	1011	0.038529	No	No	0.575959
P49756	RNA-binding protein 25 (Arg/Glu/Asp-rich protein of 120 kDa) (RED120) (Protein S164) (RNA-binding motif protein 25) (RNA-binding region-containing protein 7)	34	1.57432e+08	1.78917e+08	1.93191e+08	1.645e+08	1.9405e+08	1.95364e+08	-0.101687	0.136651	0.146391	0.0604515	0.140501	3	0.081118	0	0.05	1	2	0.745229	0.266905	2.91999	No	1012	0.0385671	No	No	0.573644
P11166	Solute carrier family 2, facilitated glucose transporter member 1 (Glucose transporter type 1, erythrocyte/brain) (GLUT-1) (HepG2 glucose transporter)	10	8.40876e+07	8.06552e+07	8.90762e+07	8.5136e+07	8.34451e+07	8.83822e+07	0.00900296	-0.0199389	0.062991	0.0173517	0.0420906	3	0.024301	0	0.05	1	2	0.714032	0.274646	2.91999	No	1013	0.0386052	No	No	0.561226
Q7L014	Probable ATP-dependent RNA helicase DDX46	67	4.51459e+08	4.67791e+08	5.20385e+08	4.6101e+08	4.92852e+08	5.29283e+08	-0.0578693	0.0384852	0.141371	0.0406624	0.0996381	3	0.0575261	0	0.05	1	2	0.706851	0.276458	2.91999	No	1014	0.0386433	No	No	0.558371
Q96QD8	Sodium-coupled neutral amino acid transporter 2 (Amino acid transporter A2) (Protein 40-9-1) (Solute carrier family 38 member 2) (System A amino acid transporter 2) (System A transporter 1) (System N amino acid transporter 2)	5	5.02855e+07	4.69033e+07	5.69485e+07	5.0371e+07	5.09156e+07	5.85871e+07	-0.0285878	-0.0130735	0.189401	0.0492465	0.121625	3	0.0702202	0	0.05	1	2	0.701316	0.277862	2.91999	No	1015	0.0386814	No	No	0.556171
Q3B726	DNA-directed RNA polymerase I subunit RPA43 (DNA-directed RNA polymerase I subunit F) (Twist neighbor protein)	17	5.69597e+07	4.39246e+07	4.86774e+07	6.04337e+07	4.71146e+07	5.07501e+07	0.277647	-0.0815331	0.0257046	0.0739395	0.184384	3	0.106454	0	0.05	1	2	0.694566	0.279583	2.91999	No	1016	0.0387195	No	No	0.55349
Q6ZRP7	Sulfhydryl oxidase 2	4	1.40561e+06	1.23086e+06	675622	1.50905e+06	1.46143e+06	875483	0.450856	0.404604	-0.33463	0.17361	0.440756	3	0.254471	0	0.05	1	2	0.682241	0.28275	2.91999	No	1017	0.0387576	No	No	0.548597
Q99442	Translocation protein SEC62 (Translocation protein 1) (TP-1) (hTP-1)	5	1.87197e+07	2.12916e+07	1.87785e+07	1.97374e+07	2.07551e+07	1.92274e+07	0.0103288	0.0828642	-0.0274381	0.0219183	0.056057	3	0.0323645	0	0.05	1	2	0.677232	0.284047	2.91999	No	1018	0.0387957	No	No	0.54661
P21675	Transcription initiation factor TFIID subunit 1	7	2.94183e+06	2.91572e+06	3.8196e+06	2.92119e+06	4.25594e+06	3.34973e+06	-0.143065	0.399857	0.0544253	0.103739	0.2748	3	0.158656	0	0.05	1	2	0.653864	0.290167	2.91999	No	1019	0.0388338	No	No	0.537352
O75400	Pre-mRNA-processing factor 40 homolog A (Fas ligand-associated factor 1) (Formin-binding protein 11) (Formin-binding protein 3) (Huntingtin yeast partner A) (Huntingtin-interacting protein 10) (HIP-10) (Huntingtin-interacting protein A) (Renal carcinoma antigen NY-REN-6)	32	2.27694e+08	2.23797e+08	2.56484e+08	2.36134e+08	2.2774e+08	2.70901e+08	0.000872208	-0.0513445	0.199032	0.0495198	0.132087	3	0.0762605	0	0.05	1	2	0.649351	0.291362	2.91999	No	1020	0.038872	No	No	0.535567
Q9P2R6	Arginine-glutamic acid dipeptide repeats protein (Atrophin-1-like protein) (Atrophin-1-related protein)	3	1.06033e+06	774060	685308	1.18126e+06	717351	923760	0.492038	-0.227536	0.137302	0.133935	0.359799	3	0.20773	0	0.05	1	2	0.644753	0.292585	2.91999	No	1021	0.0389101	No	No	0.533749
Q8WVC0	RNA polymerase-associated protein LEO1 (Replicative senescence down-regulated leo1-like protein)	20	7.22918e+07	7.47524e+07	7.76064e+07	7.17012e+07	7.88961e+07	7.89627e+07	-0.0626514	0.075306	0.0765233	0.029726	0.0800035	3	0.04619	0	0.05	1	2	0.643558	0.292903	2.91999	No	1022	0.0389482	No	No	0.533276
P18615	Negative elongation factor E (NELF-E) (RNA-binding protein RD)	4	542245	1.15663e+06	663763	553989	1.18964e+06	1.16756e+06	-0.50751	0.595091	0.56806	0.218547	0.628929	3	0.363112	0	0.05	1	2	0.601872	0.304201	2.91999	No	1023	0.0389863	No	No	0.51684
P11117	Lysosomal acid phosphatase (LAP)	1	186697	674889	264677	316916	662025	375486	-0.244407	0.818376	0.000252125	0.191407	0.556581	3	0.321342	0	0.05	1	2	0.595649	0.305919	2.91999	No	1024	0.0390244	No	No	0.514394
Q14839	Chromodomain-helicase-DNA-binding protein 4 (CHD-4)	92	3.10646e+08	2.88332e+08	2.85029e+08	3.12902e+08	2.91846e+08	2.92e+08	0.0866153	-0.0138868	-0.013128	0.0198669	0.0578071	3	0.033375	0	0.05	1	2	0.595262	0.306026	2.91999	No	1025	0.0390625	No	No	0.514242
Q14696	LRP chaperone MESD (LDLR chaperone MESD) (Mesoderm development LRP chaperone MESD) (Mesoderm development candidate 2) (Mesoderm development protein) (Renal carcinoma antigen NY-REN-61)	7	1.17422e+07	1.56439e+07	1.23187e+07	1.26367e+07	1.6403e+07	1.29402e+07	-0.0667331	0.30961	-0.0324911	0.0701286	0.208102	3	0.120148	0	0.05	1	2	0.583685	0.309245	2.91999	No	1026	0.0391006	No	No	0.509698
Q8N7H5	RNA polymerase II-associated factor 1 homolog (hPAF1) (Pancreatic differentiation protein 2)	30	1.00269e+08	1.02671e+08	9.17141e+07	1.02775e+08	1.039e+08	9.37961e+07	0.0654315	0.0811324	-0.0664606	0.0267011	0.0810614	3	0.0468008	0	0.05	1	2	0.570526	0.312937	2.91999	No	1027	0.0391387	No	No	0.504543
P17812	CTP synthase 1	1	84696.7	108176	131655	158336	71312	185065	0.549607	-0.601166	0.774647	0.241029	0.737991	3	0.426079	0	0.05	1	2	0.565692	0.314303	2.91999	No	1028	0.0391768	No	No	0.502652
Q03405	Urokinase plasminogen activator surface receptor (U-PAR) (uPAR) (Monocyte activation antigen Mo3) (CD antigen CD87)	7	1.59882e+07	1.78837e+07	1.58517e+07	2.46315e+07	1.14638e+07	2.43677e+07	0.571536	-0.531879	0.556002	0.198553	0.63262	3	0.365243	0	0.05	1	2	0.543618	0.3206	2.91999	No	1029	0.0392149	No	No	0.494037
P60228	Eukaryotic translation initiation factor 3 subunit E (eIF3e) (Eukaryotic translation initiation factor 3 subunit 6) (Viral integration site protein INT-6 homolog) (eIF-3 p48)	3	2.08235e+06	1.64814e+06	2.62318e+06	1.57049e+06	2.44962e+06	3.65982e+06	-0.431416	0.209934	0.789147	0.189222	0.610545	3	0.352498	0	0.05	1	2	0.536801	0.322564	2.91999	No	1030	0.039253	No	No	0.491384
O94886	CSC1-like protein 1 (Transmembrane protein 63A)	2	765650	535585	668702	855242	954834	484084	0.381217	0.540134	-0.439857	0.160498	0.52596	3	0.303663	0	0.05	1	2	0.52854	0.324958	2.91999	No	1031	0.0392912	No	No	0.488173
Q96CM3	Mitochondrial RNA pseudouridine synthase RPUSD4	3	1.1394e+06	956898	1.23346e+06	1.34919e+06	1.39162e+06	902082	0.281642	0.326306	-0.299126	0.102941	0.348915	3	0.201446	0	0.05	1	2	0.511009	0.330084	2.91999	No	1032	0.0393293	No	No	0.481376
O15355	Protein phosphatase 1G	23	1.42183e+08	1.37882e+08	1.10649e+08	1.43955e+08	1.41318e+08	1.1906e+08	0.144465	0.117794	-0.129463	0.0442657	0.151043	3	0.0872047	0	0.05	1	2	0.507607	0.331085	2.91999	No	1033	0.0393674	No	No	0.48006
Q03167	Transforming growth factor beta receptor type 3 (TGF-beta receptor type 3) (TGFR-3) (Betaglycan) (Transforming growth factor beta receptor III) (TGF-beta receptor type III)	17	3.48373e+07	3.48435e+07	3.0894e+07	4.68663e+07	3.42335e+07	2.90678e+07	0.483317	0.0301752	-0.205815	0.102559	0.350222	3	0.202201	0	0.05	1	2	0.507214	0.331201	2.91999	No	1034	0.0394055	No	No	0.479908
Q6YHK3	CD109 antigen (150 kDa TGF-beta-1-binding protein) (C3 and PZP-like alpha-2-macroglobulin domain-containing protein 7) (Platelet-specific Gov antigen) (p180) (r150) (CD antigen CD109)	46	1.42427e+08	1.32687e+08	1.5681e+08	1.46384e+08	1.38479e+08	1.53483e+08	0.0239372	-0.056145	0.092259	0.020017	0.0742796	3	0.0428854	0	0.05	1	2	0.466757	0.343291	2.91999	No	1035	0.0394436	No	No	0.464337
P20042	Eukaryotic translation initiation factor 2 subunit 2 (Eukaryotic translation initiation factor 2 subunit beta) (eIF-2-beta)	23	6.07864e+07	1.08691e+08	5.74944e+07	7.01097e+07	1.24351e+08	6.57544e+07	-0.109862	0.716874	-0.20239	0.134874	0.506145	3	0.292223	0	0.05	1	2	0.461545	0.344872	2.91999	No	1036	0.0394817	No	No	0.462342
O60637	Tetraspanin-3 (Tspan-3) (Tetraspanin TM4-A) (Transmembrane 4 superfamily member 8)	2	3.07271e+07	3.03204e+07	3.4364e+07	2.92784e+07	3.37583e+07	3.5081e+07	-0.119364	0.0860407	0.141487	0.0360548	0.137422	3	0.0793405	0	0.05	1	2	0.454432	0.347037	2.91999	No	1037	0.0395198	No	No	0.459624
Q14118	Dystroglycan 1 (Dystroglycan) (Dystrophin-associated glycoprotein 1) [Cleaved into: Alpha-dystroglycan (Alpha-DG); Beta-dystroglycan (Beta-DG)]	7	9.71618e+06	1.62768e+07	8.19487e+06	1.1209e+07	1.88668e+07	9.24606e+06	-0.0238627	0.727326	-0.301612	0.13395	0.532313	3	0.307331	0	0.05	1	2	0.435851	0.352739	2.91999	No	1038	0.0395579	No	No	0.452547
Q92688	Acidic leucine-rich nuclear phosphoprotein 32 family member B (Acidic protein rich in leucines) (Putative HLA-DR-associated protein I-2) (PHAPI2) (Silver-stainable protein SSP29)	9	3.95074e+08	5.04749e+08	5.01831e+08	4.13189e+08	5.28595e+08	5.13727e+08	-0.177295	0.178067	0.136906	0.0458925	0.194379	3	0.112225	0	0.05	1	2	0.408934	0.36111	2.91999	No	1039	0.039596	No	No	0.44236
Q9BTT0	Acidic leucine-rich nuclear phosphoprotein 32 family member E (LANP-like protein) (LANP-L)	7	3.167e+07	4.18418e+07	4.45753e+07	3.37222e+07	4.19549e+07	4.90578e+07	-0.223117	0.0920235	0.317666	0.062191	0.271623	3	0.156822	0	0.05	1	2	0.396572	0.364998	2.91999	No	1040	0.0396341	No	No	0.437709
Q9H0G5	Nuclear speckle splicing regulatory protein 1 (Coiled-coil domain-containing protein 55) (Nuclear speckle-related protein 70) (NSrp70)	14	1.96212e+07	2.68323e+07	1.83214e+07	2.17285e+07	2.55818e+07	1.97299e+07	0.0091165	0.244644	-0.130091	0.0412235	0.189419	3	0.109361	0	0.05	1	2	0.376947	0.371225	2.91999	No	1041	0.0396723	No	No	0.430363
Q5SSJ5	Heterochromatin protein 1-binding protein 3 (Protein HP1-BP74)	19	1.49288e+07	2.6565e+07	1.39628e+07	1.89383e+07	2.93874e+07	1.4353e+07	0.0349126	0.668799	-0.365042	0.11289	0.521313	3	0.30098	0	0.05	1	2	0.375075	0.371823	2.91999	No	1042	0.0397104	No	No	0.429664
Q9BUQ8	Probable ATP-dependent RNA helicase DDX23	52	3.40041e+08	3.54738e+08	4.00563e+08	3.42354e+08	3.73941e+08	3.97716e+08	-0.0928586	0.0344639	0.123393	0.021666	0.108692	3	0.0627534	0	0.05	1	2	0.345255	0.381417	2.91999	No	1043	0.0397485	No	No	0.4186
Q9UGH3	Solute carrier family 23 member 2 (Na(+)/L-ascorbic acid transporter 2) (Nucleobase transporter-like 1 protein) (Sodium-dependent vitamin C transporter 2) (hSVCT2) (Yolk sac permease-like molecule 2)	1	277510	180838	254004	417878	288304	151125	0.815454	0.279965	-0.651886	0.147844	0.742538	3	0.428705	0	0.05	1	2	0.344862	0.381544	2.91999	No	1044	0.0397866	No	No	0.418455
P27797	Calreticulin (CRP55) (Calregulin) (Endoplasmic reticulum resident protein 60) (ERp60) (HACBP) (grp60)	39	1.85535e+09	1.7984e+09	1.68261e+09	1.87226e+09	1.81576e+09	1.70245e+09	0.0738897	0.0296833	-0.0632741	0.013433	0.0700109	3	0.0404208	0	0.05	1	2	0.332328	0.38562	2.91999	No	1045	0.0398247	No	No	0.413841
P08962	CD63 antigen (Granulophysin) (Lysosomal-associated membrane protein 3) (LAMP-3) (Lysosome integral membrane protein 1) (Limp1) (Melanoma-associated antigen ME491) (OMA81H) (Ocular melanoma-associated antigen) (Tetraspanin-30) (Tspan-30) (CD antigen CD63)	7	3.64817e+07	3.92089e+07	3.10262e+07	3.51909e+07	3.8443e+07	3.44018e+07	-0.0155523	0.111967	-0.0482713	0.0160478	0.0846641	3	0.0488808	0	0.05	1	2	0.328305	0.386933	2.91999	No	1046	0.0398628	No	No	0.412364
Q14108	Lysosome membrane protein 2 (85 kDa lysosomal membrane sialoglycoprotein) (LGP85) (CD36 antigen-like 2) (Lysosome membrane protein II) (LIMP II) (Scavenger receptor class B member 2) (CD antigen CD36)	7	2.97094e+06	8.43393e+06	5.61498e+06	3.9512e+06	9.93813e+06	5.98248e+06	-0.521893	0.808791	0.0765602	0.121153	0.666462	3	0.384782	0	0.05	1	2	0.314861	0.39134	2.91999	No	1047	0.0399009	No	No	0.407445
Q9BQC6	Ribosomal protein 63, mitochondrial (hMRP63) (Mitochondrial large ribosomal subunit protein mL63) (Mitochondrial ribosomal protein 63) (Mitochondrial ribosomal protein L57)	2	2.5995e+06	872851	4.32614e+06	2.77514e+06	2.17997e+06	3.2179e+06	0.0943292	-0.253927	0.307885	0.0494291	0.283585	3	0.163728	0	0.05	1	2	0.301898	0.395615	2.91999	No	1048	0.039939	No	No	0.402727
Q8WWQ0	PH-interacting protein (PHIP) (DDB1- and CUL4-associated factor 14) (IRS-1 PH domain-binding protein) (WD repeat-containing protein 11)	29	2.02367e+07	1.55188e+07	2.1039e+07	2.28336e+07	1.61912e+07	2.00705e+07	0.270369	-0.22558	0.0842842	0.0430243	0.250536	3	0.144647	0	0.05	1	2	0.297444	0.397089	2.91999	No	1049	0.0399771	No	No	0.401112
Q13286	Battenin (Batten disease protein) (Protein CLN3)	2	2.33676e+06	1.47185e+06	1.45056e+06	2.43795e+06	1.63227e+06	1.53675e+06	0.475796	-0.102992	-0.189988	0.0609387	0.361901	3	0.208943	0	0.05	1	2	0.291652	0.399011	2.91999	No	1050	0.0400152	No	No	0.399015
Q9NTI5	Sister chromatid cohesion protein PDS5 homolog B (Androgen-induced proliferation inhibitor) (Androgen-induced prostate proliferative shutoff-associated protein AS3)	19	5.47855e+06	1.36558e+07	8.7177e+06	6.80523e+06	1.41831e+07	9.92076e+06	-0.448104	0.611358	0.0957035	0.086319	0.529793	3	0.305876	0	0.05	1	2	0.282202	0.402155	2.91999	No	1051	0.0400534	No	No	0.395606
Q9NZ53	Podocalyxin-like protein 2 (Endoglycan)	4	1.97514e+06	3.10556e+06	1.46399e+06	1.79391e+06	3.17774e+06	2.07376e+06	-0.282255	0.542639	-0.0731152	0.0624231	0.428824	3	0.247582	0	0.05	1	2	0.252131	0.412242	2.91999	No	1052	0.0400915	No	No	0.384848
Q12996	Cleavage stimulation factor subunit 3 (CF-1 77 kDa subunit) (Cleavage stimulation factor 77 kDa subunit) (CSTF 77 kDa subunit) (CstF-77)	2	452119	328118	576120	616981	212755	989437	0.448524	-1.08751	1.12991	0.16364	1.13583	3	0.65577	0	0.05	1	2	0.249539	0.413117	2.91999	No	1053	0.0401296	No	No	0.383927
Q14241	Elongin-A (EloA) (Elongin 110 kDa subunit) (RNA polymerase II transcription factor SIII subunit A1) (SIII p110) (Transcription elongation factor B polypeptide 3)	4	760567	1.20034e+06	1.57685e+06	1.05471e+06	1.61784e+06	1.06653e+06	-0.161025	0.456191	-0.144954	0.0500709	0.351802	3	0.203113	0	0.05	1	2	0.246517	0.414138	2.91999	No	1054	0.0401677	No	No	0.382855
Q86UE4	Protein LYRIC (3D3/LYRIC) (Astrocyte elevated gene-1 protein) (AEG-1) (Lysine-rich CEACAM1 co-isolated protein) (Metadherin) (Metastasis adhesion protein)	23	6.59258e+07	9.85531e+07	6.66556e+07	7.08591e+07	9.57913e+07	7.23674e+07	-0.120746	0.314196	-0.0903588	0.0343637	0.242818	3	0.140191	0	0.05	1	2	0.245121	0.41461	2.91999	No	1055	0.0402058	No	No	0.38236
Q99549	M-phase phosphoprotein 8 (Two hybrid-associated protein 3 with RanBPM) (Twa3)	9	2.84029e+06	5.90747e+06	5.5886e+06	4.17228e+06	6.05038e+06	4.66685e+06	-0.195807	0.340382	-0.0341955	0.0367931	0.275053	3	0.158802	0	0.05	1	2	0.231692	0.419162	2.91999	No	1056	0.0402439	No	No	0.377618
P33993	DNA replication licensing factor MCM7	2	347829	255190	203053	200212	350870	308328	-0.42442	0.38499	0.19852	0.0530303	0.423865	3	0.244719	0	0.05	1	2	0.216699	0.424269	2.91999	No	1057	0.040282	No	No	0.372359
O75976	Carboxypeptidase D	25	1.38753e+07	2.05056e+07	1.72301e+07	1.5504e+07	2.02368e+07	1.70084e+07	-0.150078	0.234265	-0.0164732	0.0225712	0.195124	3	0.112655	0	0.05	1	2	0.200357	0.429864	2.91999	No	1058	0.0403201	No	No	0.366669
Q5QJE6	Deoxynucleotidyltransferase terminal-interacting protein 2 (Estrogen receptor-binding protein) (LPTS-interacting protein 2) (LPTS-RP2) (Terminal deoxynucleotidyltransferase-interacting factor 2) (TdIF2) (TdT-interacting factor 2)	31	1.35213e+08	1.52984e+08	1.14247e+08	1.3034e+08	1.52175e+08	1.25702e+08	-0.0415528	0.181907	-0.093817	0.0155124	0.146452	3	0.0845542	0	0.05	1	2	0.183461	0.435676	2.91999	No	1059	0.0403582	No	No	0.360837
O75475	PC4 and SFRS1-interacting protein (CLL-associated antigen KW-7) (Dense fine speckles 70 kDa protein) (DFS 70) (Lens epithelium-derived growth factor) (Transcriptional coactivator p75/p52)	32	1.74838e+08	2.29692e+08	1.88583e+08	1.8529e+08	2.38564e+08	1.82976e+08	-0.0935564	0.271034	-0.111689	0.0219297	0.215921	3	0.124662	0	0.05	1	2	0.175913	0.438281	2.91999	No	1060	0.0403963	No	No	0.358247
Q86SQ4	Adhesion G-protein coupled receptor G6 (Developmentally regulated G-protein-coupled receptor) (G-protein coupled receptor 126) (Vascular inducible G protein-coupled receptor) [Cleaved into: ADGRG6 N-terminal fragment (ADGRG6-NTF); ADGRG6 C-terminal fragment (ADGRG6-CTF)]	5	2.95753e+06	3.31116e+06	3.96798e+06	3.46044e+06	3.13398e+06	3.76504e+06	0.0202416	-0.122718	0.141951	0.013158	0.132477	3	0.0764854	0	0.05	1	2	0.172033	0.439622	2.91999	No	1061	0.0404345	No	No	0.35692
Q8TBF4	Zinc finger CCHC-type and RNA-binding motif-containing protein 1 (U11/U12 small nuclear ribonucleoprotein 31 kDa protein) (U11/U12 snRNP 31 kDa protein) (U11/U12-31K)	3	2.77847e+06	2.55275e+06	2.63934e+06	2.61788e+06	2.36797e+06	3.15471e+06	-0.0213167	-0.166068	0.247788	0.0201344	0.210019	3	0.121255	0	0.05	1	2	0.166051	0.441693	2.91999	No	1062	0.0404726	No	No	0.35488
P39687	Acidic leucine-rich nuclear phosphoprotein 32 family member A (Acidic nuclear phosphoprotein pp32) (pp32) (Leucine-rich acidic nuclear protein) (LANP) (Mapmodulin) (Potent heat-stable protein phosphatase 2A inhibitor I1PP2A) (Putative HLA-DR-associated protein I) (PHAPI)	15	2.40071e+08	3.62653e+08	3.47486e+08	2.49314e+08	3.86686e+08	3.51247e+08	-0.345318	0.287878	0.149204	0.0305882	0.332846	3	0.192169	0	0.05	1	2	0.159174	0.444077	2.91999	No	1063	0.0405107	No	No	0.352542
O95297	Myelin protein zero-like protein 1 (Protein zero-related)	6	1.75022e+07	2.76465e+07	1.7465e+07	1.888e+07	2.35305e+07	2.10747e+07	-0.14466	0.173017	0.0139921	0.0141164	0.158838	3	0.0917053	0	0.05	1	2	0.153932	0.445896	2.91999	No	1064	0.0405488	No	No	0.350766
P05026	Sodium/potassium-transporting ATPase subunit beta-1 (Sodium/potassium-dependent ATPase subunit beta-1)	11	4.34786e+07	6.31614e+07	4.27108e+07	4.70895e+07	6.53944e+07	4.19752e+07	-0.0802664	0.393496	-0.246134	0.0223654	0.331936	3	0.191643	0	0.05	1	2	0.116703	0.458879	2.91999	No	1065	0.0405869	No	No	0.338302
Q96LR5	Ubiquitin-conjugating enzyme E2 E2	1	278881	242214	310255	462742	163151	301495	0.739712	-0.764287	0.12164	0.032355	0.755964	3	0.436456	0	0.05	1	2	0.0741312	0.473827	2.91999	No	1066	0.040625	No	No	0.324381
Q13813	Spectrin alpha chain, non-erythrocytic 1 (Alpha-II spectrin) (Fodrin alpha chain) (Spectrin, non-erythroid alpha subunit)	3	506355	762056	957937	907518	757694	608418	0.290281	0.0299705	-0.286581	0.0112235	0.288888	3	0.166789	0	0.05	1	2	0.0672915	0.476236	2.91999	No	1067	0.0406631	No	No	0.322178
Q969L2	Protein MAL2	1	2.05918e+06	2.31066e+06	2.53361e+06	1.75227e+06	2.38075e+06	2.97421e+06	-0.393128	0.0490619	0.370151	0.00869498	0.383237	3	0.221262	0	0.05	1	2	0.0392972	0.486112	2.91999	No	1068	0.0407012	No	No	0.313264
Q8WXA9	Splicing regulatory glutamine/lysine-rich protein 1 (Serine/arginine-rich-splicing regulatory protein 86) (SRrp86) (Splicing factor, arginine/serine-rich 12) (Splicing regulatory protein 508) (SRrp508)	11	2.39697e+07	2.83501e+07	2.78013e+07	2.39749e+07	2.76152e+07	2.89565e+07	-0.155695	0.0482419	0.116664	0.0030702	0.141687	3	0.0818029	0	0.05	1	2	0.0375316	0.486735	2.91999	No	1069	0.0407393	No	No	0.312707
Q9H2H9	Sodium-coupled neutral amino acid transporter 1 (Amino acid transporter A1) (N-system amino acid transporter 2) (Solute carrier family 38 member 1) (System A amino acid transporter 1) (System N amino acid transporter 1)	8	6.46958e+07	4.98353e+07	6.14664e+07	6.24809e+07	5.25691e+07	6.18463e+07	0.0908953	-0.158306	0.0761669	0.00291883	0.139819	3	0.0807243	0	0.05	1	2	0.036158	0.48722	2.91999	No	1070	0.0407774	No	No	0.312275
Q9BU76	Multiple myeloma tumor-associated protein 2 (hMMTAG2)	10	1.42772e+07	1.63722e+07	1.29683e+07	1.37461e+07	1.68005e+07	1.33929e+07	-0.0809237	0.208557	-0.118486	0.00304921	0.178963	3	0.103324	0	0.05	1	2	0.029511	0.489569	2.91999	No	1071	0.0408155	No	No	0.310186
P15586	N-acetylglucosamine-6-sulfatase	16	3.40906e+07	4.27168e+07	3.8734e+07	3.38193e+07	4.41764e+07	3.84936e+07	-0.187529	0.197902	-0.000755598	0.00320599	0.192746	3	0.111282	0	0.05	1	2	0.0288096	0.489816	2.91999	No	1072	0.0408537	No	No	0.309967
Q5ZPR3	CD276 antigen (4Ig-B7-H3) (B7 homolog 3) (B7-H3) (Costimulatory molecule) (CD antigen CD276)	7	2.16489e+07	2.69873e+07	2.26382e+07	2.10009e+07	2.63423e+07	2.42984e+07	-0.177971	0.148959	0.0324394	0.00114255	0.165697	3	0.0956652	0	0.05	1	2	0.0119433	0.495778	2.91999	No	1073	0.0408918	No	No	0.304713
Q8NI27	THO complex subunit 2 (Tho2) (hTREX120)	59	2.11261e+08	2.09178e+08	2.59886e+08	2.06367e+08	2.13493e+08	2.65306e+08	-0.136051	-0.087072	0.226395	0.0010906	0.19665	3	0.113536	0	0.05	1	2	0.00960581	0.496604	2.91999	No	1074	0.0409299	No	No	0.30399
Q8IX12	Cell division cycle and apoptosis regulator protein 1 (Cell cycle and apoptosis regulatory protein 1) (CARP-1) (Death inducer with SAP domain)	34	1.3785e+08	1.48141e+08	1.1973e+08	1.39415e+08	1.45587e+08	1.2179e+08	0.0438626	0.106356	-0.15113	-0.000303871	0.134304	3	0.0775407	0	0.05	1	2	-0.00391886	0.501386	2.91999	No	1075	0.040968	No	No	0.299828
Q9BW71	HIRA-interacting protein 3	7	1.31462e+07	1.16487e+07	1.33898e+07	1.23559e+07	1.19651e+07	1.39369e+07	-0.0428362	-0.0891957	0.130883	-0.00038283	0.116019	3	0.0669836	0	0.05	1	2	-0.00571528	0.502021	2.91999	No	1076	0.0410061	No	No	0.299278
Q96BD0	Solute carrier organic anion transporter family member 4A1 (OATP4A1) (Colon organic anion transporter) (Organic anion transporter polypeptide-related protein 1) (OATP-RP1) (OATPRP1) (POAT) (Organic anion-transporting polypeptide E) (OATP-E) (Sodium-independent organic anion transporter E) (Solute carrier family 21 member 12)	1	1.31355e+06	1.72562e+06	1.26217e+06	1.46052e+06	1.92082e+06	1.04449e+06	0.0266555	0.421901	-0.457025	-0.00282284	0.440204	3	0.254152	0	0.05	1	2	-0.0111069	0.503927	2.91999	No	1077	0.0410442	No	No	0.297633
Q9BXY0	Protein MAK16 homolog (NNP78) (Protein RBM13)	11	6.63098e+07	6.20048e+07	4.89466e+07	6.47146e+07	6.39614e+07	4.91763e+07	0.131249	0.114358	-0.264879	-0.00642378	0.223988	3	0.129319	0	0.05	1	2	-0.0496737	0.517551	2.91999	No	1078	0.0410823	No	No	0.286046
P48067	Sodium- and chloride-dependent glycine transporter 1 (GlyT-1) (GlyT1) (Solute carrier family 6 member 9)	4	5.17763e+06	5.17202e+06	5.48048e+06	5.47542e+06	5.56361e+06	4.77798e+06	0.0533293	0.0763829	-0.143239	-0.00450885	0.120695	3	0.0696835	0	0.05	1	2	-0.0647047	0.522853	2.91999	No	1079	0.0411204	No	No	0.281621
O75554	WW domain-binding protein 4 (WBP-4) (Formin-binding protein 21) (WW domain-containing-binding protein 4)	4	1.87825e+06	1.43316e+06	1.12266e+06	936880	2.48154e+06	1.23195e+06	-0.657734	0.747567	-0.262725	-0.0576305	0.724752	3	0.418436	0	0.05	1	2	-0.137729	0.548465	2.91999	No	1080	0.0411585	No	No	0.260851
Q9NU22	Midasin (Dynein-related AAA-ATPase MDN1) (MIDAS-containing protein)	106	7.55065e+07	8.34813e+07	1.00561e+08	7.34706e+07	8.54434e+07	9.93009e+07	-0.235802	-0.0179999	0.198837	-0.0183215	0.21732	3	0.12547	0	0.05	1	2	-0.146023	0.551354	2.91999	No	1081	0.0411966	No	No	0.258569
Q9NUN5	Lysosomal cobalamin transport escort protein LMBD1 (LMBD1) (HDAg-L-interacting protein NESI) (LMBR1 domain-containing protein 1) (Nuclear export signal-interacting protein)	4	1.03475e+07	6.01092e+06	1.02234e+07	1.00849e+07	6.42107e+06	1.00451e+07	0.186728	-0.464588	0.181014	-0.0322819	0.374399	3	0.21616	0	0.05	1	2	-0.149343	0.552509	2.91999	No	1082	0.0412348	No	No	0.257661
Q7Z6E9	E3 ubiquitin-protein ligase RBBP6	43	8.0667e+07	9.0943e+07	8.97321e+07	8.3244e+07	9.14004e+07	8.57252e+07	-0.0655585	0.0692958	-0.023185	-0.00648258	0.0689612	3	0.0398148	0	0.05	1	2	-0.162818	0.557187	2.91999	No	1083	0.0412729	No	No	0.253999
Q07021	Complement component 1 Q subcomponent-binding protein, mitochondrial (ASF/SF2-associated protein p32) (Glycoprotein gC1qBP) (C1qBP) (Hyaluronan-binding protein 1) (Mitochondrial matrix protein p32) (gC1q-R protein) (p33) (SF2AP32)	2	378456	794490	730053	286100	781211	941135	-1.14872	0.300472	0.569161	-0.0930292	0.924073	3	0.533514	0	0.05	1	2	-0.174371	0.561186	2.91999	No	1084	0.041311	No	No	0.250893
O95639	Cleavage and polyadenylation specificity factor subunit 4 (Cleavage and polyadenylation specificity factor 30 kDa subunit) (CPSF 30 kDa subunit) (NS1 effector domain-binding protein 1) (Neb-1) (No arches homolog)	1	526110	526110	526110	648620	477383	442205	0.30201	-0.140216	-0.250649	-0.0296182	0.292458	3	0.168851	0	0.05	1	2	-0.175411	0.561545	2.91999	No	1085	0.0413491	No	No	0.250615
P15509	Granulocyte-macrophage colony-stimulating factor receptor subunit alpha (GM-CSF-R-alpha) (GMCSFR-alpha) (GMR-alpha) (CDw116) (CD antigen CD116)	1	562948	444157	499036	335044	523164	646317	-0.583472	0.059442	0.364421	-0.053203	0.483882	3	0.279369	0	0.05	1	2	-0.19044	0.566728	2.91999	No	1086	0.0413872	No	No	0.246625
O95251	Histone acetyltransferase KAT7	20	1.98614e+07	2.08168e+07	1.88005e+07	1.90585e+07	2.06046e+07	1.9498e+07	-0.0569744	0.0555517	-0.0240863	-0.00850302	0.0578589	3	0.0334049	0	0.05	1	2	-0.254544	0.588572	2.91999	No	1087	0.0414253	No	No	0.230201
Q6RI45	Bromodomain and WD repeat-containing protein 3	2	539274	285660	413028	584656	248180	397677	0.502657	-0.733544	-0.0533335	-0.09474	0.61914	3	0.357461	0	0.05	1	2	-0.265036	0.592101	2.91999	No	1088	0.0414634	No	No	0.227604
Q99538	Legumain	6	5.50562e+06	7.17312e+06	6.66631e+06	5.8055e+06	7.49918e+06	5.7448e+06	-0.151509	0.217803	-0.166674	-0.03346	0.217732	3	0.125708	0	0.05	1	2	-0.266173	0.592482	2.91999	No	1089	0.0415015	No	No	0.227324
P18084	Integrin beta-5	8	2.24928e+06	5.06185e+06	3.00878e+06	2.20133e+06	4.5602e+06	3.3878e+06	-0.644021	0.4067	-0.0220468	-0.0864559	0.528313	3	0.305022	0	0.05	1	2	-0.283442	0.598258	2.91999	No	1090	0.0415396	No	No	0.223112
P10909	Clusterin (Aging-associated gene 4 protein) (Apolipoprotein J) (Apo-J) (Complement cytolysis inhibitor) (CLI) (Complement-associated protein SP-40,40) (Ku70-binding protein 1) (NA1/NA2) (Sulfated glycoprotein 2) (SGP-2) (Testosterone-repressed prostate message 2) (TRPM-2) [Cleaved into: Clusterin beta chain (ApoJalpha) (Complement cytolysis inhibitor a chain); Clusterin alpha chain (ApoJbeta) (Co…	4	1.24035e+06	2.19903e+06	1.63131e+06	1.3874e+06	2.11073e+06	1.4709e+06	-0.284832	0.32052	-0.200516	-0.0549427	0.327882	3	0.189303	0	0.05	1	2	-0.290237	0.600519	2.91999	No	1091	0.0415777	No	No	0.221473
Q15047	Histone-lysine N-methyltransferase SETDB1	1	122494	81298.8	175251	156109	88253.4	125811	0.305154	-0.517677	-0.00614406	-0.0728888	0.415456	3	0.239864	0	0.05	1	2	-0.303876	0.605039	2.91999	No	1092	0.0416159	No	No	0.218217
Q9Y383	Putative RNA-binding protein Luc7-like 2	29	3.44857e+08	3.55368e+08	3.31522e+08	3.50375e+08	3.48355e+08	3.26365e+08	0.0268452	0.0185043	-0.075569	-0.0100732	0.0568742	3	0.0328363	0	0.05	1	2	-0.30677	0.605995	2.91999	No	1093	0.041654	No	No	0.217531
O43567	E3 ubiquitin-protein ligase RNF13	5	4.35682e+06	4.51678e+06	5.48034e+06	4.01226e+06	3.9829e+06	5.99999e+06	-0.253998	-0.264592	0.326548	-0.0640139	0.338278	3	0.195305	0	0.05	1	2	-0.327764	0.61289	2.91999	No	1094	0.0416921	No	No	0.212618
P20645	Cation-dependent mannose-6-phosphate receptor (CD Man-6-P receptor) (CD-MPR) (46 kDa mannose 6-phosphate receptor) (MPR 46)	11	7.06911e+07	6.4787e+07	6.48502e+07	6.98786e+07	7.11549e+07	5.52835e+07	0.0655183	0.0916301	-0.272482	-0.0384446	0.203103	3	0.117261	0	0.05	1	2	-0.327854	0.612919	2.91999	No	1095	0.0417302	No	No	0.212597
P11717	Cation-independent mannose-6-phosphate receptor (CI Man-6-P receptor) (CI-MPR) (M6PR) (300 kDa mannose 6-phosphate receptor) (MPR 300) (Insulin-like growth factor 2 receptor) (Insulin-like growth factor II receptor) (IGF-II receptor) (M6P/IGF2 receptor) (M6P/IGF2R) (CD antigen CD222)	60	8.42217e+07	6.67838e+07	7.91146e+07	8.16437e+07	6.91579e+07	7.61908e+07	0.0899895	-0.149459	-0.00973695	-0.0230687	0.12028	3	0.0694434	0	0.05	1	2	-0.332195	0.614337	2.91999	No	1096	0.0417683	No	No	0.211594
Q9Y4B6	DDB1- and CUL4-associated factor 1 (HIV-1 Vpr-binding protein) (VprBP) (Serine/threonine-protein kinase VPRBP)	35	4.37236e+07	3.04709e+07	3.36859e+07	4.08292e+07	3.22359e+07	3.25245e+07	0.183203	-0.157731	-0.144872	-0.0397998	0.193233	3	0.111563	0	0.05	1	2	-0.356747	0.622298	2.91999	No	1097	0.0418064	No	No	0.206002
O75503	Ceroid-lipofuscinosis neuronal protein 5 (Protein CLN5) [Cleaved into: Ceroid-lipofuscinosis neuronal protein 5, secreted form]	2	689552	932550	858515	483145	983054	897226	-0.77521	0.249606	0.117807	-0.135932	0.557539	3	0.321895	0	0.05	1	2	-0.422288	0.64306	2.91999	No	1098	0.0418445	No	No	0.191749
Q9Y4L1	Hypoxia up-regulated protein 1 (150 kDa oxygen-regulated protein) (ORP-150) (170 kDa glucose-regulated protein) (GRP-170)	52	1.58929e+08	2.32753e+08	1.71998e+08	1.57435e+08	2.22541e+08	1.63784e+08	-0.255158	0.244154	-0.198122	-0.0697087	0.273305	3	0.157793	0	0.05	1	2	-0.441774	0.649086	2.91999	No	1099	0.0418826	No	No	0.187698
Q15287	RNA-binding protein with serine-rich domain 1 (SR-related protein LDC2)	18	2.3446e+08	2.24152e+08	2.25496e+08	2.31215e+08	2.26211e+08	2.23734e+08	0.0199717	-0.0115944	-0.0274744	-0.00636572	0.0241513	3	0.0139438	0	0.05	1	2	-0.456528	0.653602	2.91999	No	1100	0.0419207	No	No	0.184687
P15151	Poliovirus receptor (Nectin-like protein 5) (NECL-5) (CD antigen CD155)	6	2.07458e+07	2.69497e+07	2.98299e+07	2.17118e+07	2.53897e+07	2.79355e+07	-0.251224	-0.0254627	0.112392	-0.054765	0.183571	3	0.105985	0	0.05	1	2	-0.516726	0.671595	2.91999	No	1101	0.0419588	No	No	0.172893
P23381	Tryptophan--tRNA ligase, cytoplasmic	1	204777	194500	320255	214582	268541	212581	-0.160565	0.163048	-0.174083	-0.0572001	0.19086	3	0.110193	0	0.05	1	2	-0.51909	0.672287	2.91999	No	1102	0.041997	No	No	0.172445
O60245	Protocadherin-7 (Brain-heart protocadherin) (BH-Pcdh)	11	7.26484e+06	6.37641e+06	6.66356e+06	6.9024e+06	6.63054e+06	6.62585e+06	0.0283106	-0.029661	-0.0306817	-0.0106774	0.0337684	3	0.0194962	0	0.05	1	2	-0.547664	0.680562	2.91999	No	1103	0.0420351	No	No	0.167132
Q32MZ4	Leucine-rich repeat flightless-interacting protein 1 (LRR FLII-interacting protein 1) (GC-binding factor 2) (TAR RNA-interacting protein)	13	1.08188e+07	2.01963e+07	1.32057e+07	7.26131e+06	2.11573e+07	1.20951e+07	-1.02146	0.521394	-0.285341	-0.261802	0.771696	3	0.445539	0	0.05	1	2	-0.587608	0.691849	2.91999	No	1104	0.0420732	No	No	0.159989
P15328	Folate receptor alpha (FR-alpha) (Adult folate-binding protein) (FBP) (Folate receptor 1) (Folate receptor, adult) (KB cells FBP) (Ovarian tumor-associated antigen MOv18)	5	2.32375e+06	6.02501e+06	2.98527e+06	3.54808e+06	4.78678e+06	1.86971e+06	-0.0905867	0.341429	-1.01482	-0.254658	0.692849	3	0.400016	0	0.05	1	2	-0.636618	0.705242	2.91999	No	1105	0.0421113	No	No	0.151662
Q53EP0	Fibronectin type III domain-containing protein 3B (Factor for adipocyte differentiation 104) (HCV NS5A-binding protein 37)	2	594676	610848	308610	516305	523994	403574	0.0327643	0.0540927	-0.322626	-0.0785895	0.21161	3	0.122173	0	0.05	1	2	-0.643263	0.707018	2.91999	No	1106	0.0421494	No	No	0.150569
Q03111	Protein ENL (YEATS domain-containing protein 1)	10	1.93941e+07	1.85743e+07	2.03207e+07	1.96086e+07	1.64361e+07	2.0111e+07	0.0132226	-0.241397	0.049719	-0.0594852	0.158594	3	0.0915642	0	0.05	1	2	-0.649656	0.708719	2.91999	No	1107	0.0421875	No	No	0.149526
P20908	Collagen alpha-1(V) chain	2	546386	1.43907e+06	1.41349e+06	1.13677e+06	1.30682e+06	623253	0.00481191	0.20594	-0.862235	-0.217161	0.56763	3	0.327721	0	0.05	1	2	-0.662639	0.712145	2.91999	No	1108	0.0422256	No	No	0.147431
Q8N9T8	Protein KRI1 homolog	19	3.98928e+07	5.36942e+07	4.15742e+07	4.03286e+07	4.96517e+07	3.93266e+07	-0.159842	0.140197	-0.196141	-0.0719287	0.184601	3	0.106579	0	0.05	1	2	-0.674885	0.715344	2.91999	No	1109	0.0422637	No	No	0.145485
P38571	Lysosomal acid lipase/cholesteryl ester hydrolase (Acid cholesteryl ester hydrolase) (LAL)	3	2.01665e+06	2.70131e+06	2.04991e+06	2.49756e+06	2.62421e+06	780160	0.14678	0.218143	-1.5319	-0.388991	0.990428	3	0.571824	0	0.05	1	2	-0.680264	0.716739	2.91999	No	1110	0.0423018	No	No	0.144639
A0A024R3N3	Amyloid beta (A4)-like protein 2, isoform CRA_a	17	1.8462e+07	2.07115e+07	1.71612e+07	1.77847e+07	2.02475e+07	1.59062e+07	-0.0784287	0.108685	-0.239473	-0.0697388	0.174242	3	0.100598	0	0.05	1	2	-0.69324	0.720078	2.91999	No	1111	0.0423399	No	No	0.14262
Q9H3R2	Mucin-13 (MUC-13) (Down-regulated in colon cancer 1)	1	358320	368630	378941	202772	352140	424658	-0.862314	-0.0660237	0.204127	-0.241404	0.55443	3	0.3201	0	0.05	1	2	-0.75415	0.735271	2.91999	No	1112	0.042378	No	No	0.133553
Q9Y2Z2	Protein MTO1 homolog, mitochondrial	9	3.64462e+06	4.83705e+06	4.80597e+06	3.15612e+06	4.45048e+06	4.62532e+06	-0.488897	0.00691077	0.0625035	-0.139828	0.303578	3	0.175271	0	0.05	1	2	-0.797779	0.745665	2.91999	No	1113	0.0424162	No	No	0.127456
Q7L4I2	Arginine/serine-rich coiled-coil protein 2	11	2.64943e+07	3.2077e+07	3.24356e+07	2.73901e+07	3.12674e+07	2.96443e+07	-0.147358	0.0436459	-0.0332582	-0.0456567	0.0961036	3	0.0554854	0	0.05	1	2	-0.82286	0.751457	2.91999	No	1114	0.0424543	No	No	0.124096
P51665	26S proteasome non-ATPase regulatory subunit 7 (26S proteasome regulatory subunit RPN8) (26S proteasome regulatory subunit S12) (Mov34 protein homolog) (Proteasome subunit p40)	8	4.9085e+06	9.19641e+06	4.80097e+06	3.72886e+06	7.57202e+06	5.33454e+06	-0.757065	0.264876	-0.240436	-0.244208	0.510981	3	0.295015	0	0.05	1	2	-0.827782	0.752578	2.91999	No	1115	0.0424924	No	No	0.123448
Q9GZP0	Platelet-derived growth factor D (PDGF-D) (Iris-expressed growth factor) (Spinal cord-derived growth factor B) (SCDGF-B) [Cleaved into: Platelet-derived growth factor D, latent form (PDGFD latent form); Platelet-derived growth factor D, receptor-binding form (PDGFD receptor-binding form)]	1	2.77186e+06	2.84513e+06	2.83684e+06	2.50264e+06	3.04468e+06	2.47927e+06	-0.171191	0.111648	-0.184727	-0.081423	0.167341	3	0.0966146	0	0.05	1	2	-0.842761	0.755959	2.91999	No	1116	0.0425305	No	No	0.121502
P50443	Sulfate transporter (Diastrophic dysplasia protein) (Solute carrier family 26 member 2)	2	779107	904452	800869	875361	675778	788021	0.0799985	-0.293329	-0.0716452	-0.0949918	0.187755	3	0.108401	0	0.05	1	2	-0.876303	0.763359	2.91999	No	1117	0.0425686	No	No	0.117271
Q8TB96	T-cell immunomodulatory protein (Protein TIP) (Integrin-alpha FG-GAP repeat-containing protein 1) (Linkin)	4	615567	962490	1.06181e+06	540281	1.12216e+06	621601	-0.703719	0.350772	-0.50144	-0.284796	0.559633	3	0.323104	0	0.05	1	2	-0.881436	0.764471	2.91999	No	1118	0.0426067	No	No	0.116639
P35555	Fibrillin-1 [Cleaved into: Asprosin]	10	4.88127e+06	4.56113e+06	4.27595e+06	3.65857e+06	2.90434e+06	5.47673e+06	-0.321795	-0.65486	0.260242	-0.238805	0.463161	3	0.267406	0	0.05	1	2	-0.89304	0.766965	2.91999	No	1119	0.0426448	No	No	0.115224
Q9NY27	Serine/threonine-protein phosphatase 4 regulatory subunit 2	8	4.33305e+06	1.04285e+07	4.17744e+06	2.32068e+06	9.06118e+06	4.03766e+06	-1.44378	0.521372	-0.644809	-0.522405	0.988277	3	0.570582	0	0.05	1	2	-0.915566	0.771727	2.91999	No	1120	0.0426829	No	No	0.112536
Q96NT5	Proton-coupled folate transporter (G21) (Heme carrier protein 1) (PCFT/HCP1) (Solute carrier family 46 member 1)	1	468032	879542	557716	435537	570816	702948	-0.544181	-0.153952	0.146441	-0.183897	0.346284	3	0.199927	0	0.05	1	2	-0.919822	0.772616	2.91999	No	1121	0.042721	No	No	0.112037
P10809	60 kDa heat shock protein, mitochondrial	15	1.20343e+07	1.28159e+07	1.28279e+07	9.95752e+06	1.16326e+07	1.34396e+07	-0.334905	-0.110592	0.0977284	-0.115923	0.216366	3	0.124919	0	0.05	1	2	-0.927985	0.774309	2.91999	No	1122	0.0427591	No	No	0.111086
P63165	Small ubiquitin-related modifier 1 (SUMO-1) (GAP-modifying protein 1) (GMP1) (SMT3 homolog 3) (Sentrin) (Ubiquitin-homology domain protein PIC1) (Ubiquitin-like protein SMT3C) (Smt3C) (Ubiquitin-like protein UBL1)	3	5.77605e+06	7.16729e+06	6.12793e+06	4.66564e+06	5.53082e+06	7.08556e+06	-0.446292	-0.200874	0.156514	-0.163551	0.303132	3	0.175013	0	0.05	1	2	-0.934506	0.775652	2.91999	No	1123	0.0427973	No	No	0.110333
Q92541	RNA polymerase-associated protein RTF1 homolog	37	1.31663e+08	1.39705e+08	1.30483e+08	1.30943e+08	1.36676e+08	1.22707e+08	-0.0327623	0.0290579	-0.126476	-0.0433936	0.0783102	3	0.0452124	0	0.05	1	2	-0.959771	0.780776	2.91999	No	1124	0.0428354	No	No	0.107474
P78536	Disintegrin and metalloproteinase domain-containing protein 17 (ADAM 17)	5	1.80215e+06	2.59418e+06	1.71673e+06	1.13539e+06	2.4705e+06	1.56819e+06	-0.843746	0.277873	-0.377832	-0.314568	0.563479	3	0.325325	0	0.05	1	2	-0.966936	0.782206	2.91999	No	1125	0.0428735	No	No	0.106679
P30825	High affinity cationic amino acid transporter 1 (CAT-1) (CAT1) (Ecotropic retroviral leukemia receptor homolog) (Ecotropic retrovirus receptor homolog) (Solute carrier family 7 member 1) (System Y+ basic amino acid transporter)	4	1.07925e+07	1.21112e+07	1.14656e+07	9.72485e+06	1.14069e+07	1.14934e+07	-0.23641	-0.00625351	0.00464731	-0.0793388	0.136137	3	0.0785987	0	0.05	1	2	-1.00942	0.790479	2.91999	No	1126	0.0429116	No	No	0.10211
Q9BY67	Cell adhesion molecule 1 (Immunoglobulin superfamily member 4) (IgSF4) (Nectin-like protein 2) (NECL-2) (Spermatogenic immunoglobulin superfamily) (SgIgSF) (Synaptic cell adhesion molecule) (SynCAM) (Tumor suppressor in lung cancer 1) (TSLC-1)	5	6.88924e+06	8.38079e+06	6.9419e+06	5.78783e+06	8.33767e+06	5.83614e+06	-0.355279	0.171343	-0.343286	-0.17574	0.300643	3	0.173576	0	0.05	1	2	-1.01247	0.79106	2.91999	No	1127	0.0429497	No	No	0.101791
P11169	Solute carrier family 2, facilitated glucose transporter member 3 (Glucose transporter type 3, brain) (GLUT-3)	7	1.02724e+08	9.91998e+07	1.09536e+08	1.00348e+08	9.456e+07	1.06349e+08	-0.0490639	-0.13478	0.0347254	-0.0497062	0.0847546	3	0.0489331	0	0.05	1	2	-1.0158	0.791692	2.91999	No	1128	0.0429878	No	No	0.101444
P27824	Calnexin (IP90) (Major histocompatibility complex class I antigen-binding protein p88) (p90)	34	3.97089e+08	5.42497e+08	3.683e+08	3.60511e+08	4.8849e+08	3.14997e+08	-0.274158	0.164128	-0.468864	-0.192965	0.324213	3	0.187184	0	0.05	1	2	-1.03088	0.794527	2.91999	No	1129	0.0430259	No	No	0.0998912
Q15648	Mediator of RNA polymerase II transcription subunit 1 (Activator-recruited cofactor 205 kDa component) (ARC205) (Mediator complex subunit 1) (Peroxisome proliferator-activated receptor-binding protein) (PBP) (PPAR-binding protein) (Thyroid hormone receptor-associated protein complex 220 kDa component) (Trap220) (Thyroid receptor-interacting protein 2) (TR-interacting protein 2) (TRIP-2) (Vitamin …	29	2.72864e+07	2.96255e+07	3.26401e+07	2.55561e+07	2.94977e+07	3.00375e+07	-0.224097	-0.0171633	0.00900045	-0.0774201	0.127698	3	0.0737265	0	0.05	1	2	-1.0501	0.798078	2.91999	No	1130	0.043064	No	No	0.0979548
P61073	C-X-C chemokine receptor type 4 (CXC-R4) (CXCR-4) (FB22) (Fusin) (HM89) (LCR1) (Leukocyte-derived seven transmembrane domain receptor) (LESTR) (Lipopolysaccharide-associated protein 3) (LAP-3) (LPS-associated protein 3) (NPYRL) (Stromal cell-derived factor 1 receptor) (SDF-1 receptor) (CD antigen CD184)	1	877680	1.47656e+06	1.0799e+06	843687	1.25696e+06	977442	-0.440207	0.13495	-0.227904	-0.17772	0.290844	3	0.167919	0	0.05	1	2	-1.05837	0.799585	2.91999	No	1131	0.0431021	No	No	0.0971354
P35052	Glypican-1 [Cleaved into: Secreted glypican-1]	25	1.08975e+08	8.55152e+07	7.66997e+07	9.80366e+07	7.88619e+07	6.65765e+07	0.117051	-0.196941	-0.441256	-0.173716	0.279877	3	0.161587	0	0.05	1	2	-1.07506	0.802587	2.91999	No	1132	0.0431402	No	No	0.0955078
P35613	Basigin (5F7) (Collagenase stimulatory factor) (Extracellular matrix metalloproteinase inducer) (EMMPRIN) (Hepatoma-associated antigen) (HAb18G) (Leukocyte activation antigen M6) (OK blood group antigen) (Tumor cell-derived collagenase stimulatory factor) (TCSF) (CD antigen CD147)	16	5.94534e+08	6.74889e+08	6.00646e+08	5.61475e+08	6.53801e+08	5.58651e+08	-0.150835	0.0687945	-0.15811	-0.0800501	0.128955	3	0.0744519	0	0.05	1	2	-1.07519	0.802611	2.91999	No	1133	0.0431784	No	No	0.0954949
P42785	Lysosomal Pro-X carboxypeptidase	3	1.25034e+06	921615	1.1847e+06	1.11951e+06	674516	1.08498e+06	0.000801938	-0.730138	-0.04439	-0.257909	0.409586	3	0.236475	0	0.05	1	2	-1.09064	0.805345	2.91999	No	1134	0.0432165	No	No	0.0940183
P54259	Atrophin-1 (Dentatorubral-pallidoluysian atrophy protein)	1	184825	347949	190971	130056	225999	243182	-0.891391	-0.094204	0.0115163	-0.324693	0.493614	3	0.284988	0	0.05	1	2	-1.13932	0.81368	2.91999	No	1135	0.0432546	No	No	0.0895461
P43121	Cell surface glycoprotein MUC18 (Cell surface glycoprotein P1H12) (Melanoma cell adhesion molecule) (Melanoma-associated antigen A32) (Melanoma-associated antigen MUC18) (S-endo 1 endothelial-associated antigen) (CD antigen CD146)	17	4.41291e+07	5.90771e+07	4.77049e+07	4.15669e+07	5.21175e+07	4.65506e+07	-0.275228	0.0511052	-0.111864	-0.111995	0.163167	3	0.0942043	0	0.05	1	2	-1.18886	0.821742	2.91999	No	1136	0.0432927	No	No	0.0852647
A0A068F658	Glucosylceramidase	1	138956	222026	151211	174467	158790	126397	0.0312346	-0.104605	-0.433754	-0.169042	0.239098	3	0.138043	0	0.05	1	2	-1.22456	0.827298	2.91999	No	1137	0.0433308	No	No	0.082338
Q9H307	Pinin (140 kDa nuclear and cell adhesion-related phosphoprotein) (Desmosome-associated protein) (Domain-rich serine protein) (DRS protein) (DRSP) (Melanoma metastasis clone A protein) (Nuclear protein SDK3) (SR-like protein)	37	3.70048e+08	3.77151e+08	3.98898e+08	3.61488e+08	3.7714e+08	3.83387e+08	-0.0797462	-0.0185931	0.00510545	-0.0310779	0.0437819	3	0.0252775	0	0.05	1	2	-1.22947	0.828047	2.91999	No	1138	0.0433689	No	No	0.0819451
Q12872	Splicing factor, suppressor of white-apricot homolog (Splicing factor, arginine/serine-rich 8) (Suppressor of white apricot protein homolog)	10	4.17802e+06	8.76011e+06	6.70026e+06	5.80664e+06	6.88025e+06	5.14191e+06	-0.172939	0.0718193	-0.348338	-0.149819	0.211031	3	0.121839	0	0.05	1	2	-1.22965	0.828075	2.91999	No	1139	0.043407	No	No	0.0819306
O94913	Pre-mRNA cleavage complex 2 protein Pcf11 (Pre-mRNA cleavage complex II protein Pcf11)	2	102454	303936	189165	97582.5	224519	143241	-1.02458	0.177564	-0.470823	-0.439279	0.601692	3	0.347387	0	0.05	1	2	-1.26452	0.833277	2.91999	No	1140	0.0434451	No	No	0.0792108
Q8TAD8	Smad nuclear-interacting protein 1 (FHA domain-containing protein SNIP1)	15	3.88382e+07	3.93821e+07	4.51898e+07	3.74062e+07	3.72678e+07	4.24495e+07	-0.137146	-0.142498	0.0453206	-0.0781079	0.106926	3	0.0617336	0	0.05	1	2	-1.26524	0.833382	2.91999	No	1141	0.0434832	No	No	0.079156
Q9BRD0	BUD13 homolog	13	1.89757e+07	2.08086e+07	1.91613e+07	1.53523e+07	2.04312e+07	1.75918e+07	-0.355967	0.0563555	-0.159521	-0.153044	0.206238	3	0.119071	0	0.05	1	2	-1.28531	0.836289	2.91999	No	1142	0.0435213	No	No	0.0776438
P0CG47	Polyubiquitin-B [Cleaved into: Ubiquitin]	1	820996	1.06869e+06	958349	909866	865984	963541	-0.0612795	-0.132592	0.0214128	-0.0574864	0.0770727	3	0.0444979	0	0.05	1	2	-1.29189	0.837227	2.91999	No	1143	0.0435595	No	No	0.0771566
Q8TCT8	Signal peptide peptidase-like 2A (SPP-like 2A) (SPPL2a)	4	7.01259e+06	5.75177e+06	4.15445e+06	5.65594e+06	5.00315e+06	3.14465e+06	0.00417376	-0.172758	-0.842696	-0.337093	0.446712	3	0.257909	0	0.05	1	2	-1.30702	0.839364	2.91999	No	1144	0.0435976	No	No	0.0760499
P05362	Intercellular adhesion molecule 1 (ICAM-1) (Major group rhinovirus receptor) (CD antigen CD54)	19	4.05076e+07	5.30397e+07	4.26291e+07	3.5359e+07	4.83367e+07	3.69097e+07	-0.360364	0.090678	-0.298444	-0.189377	0.244503	3	0.141164	0	0.05	1	2	-1.34154	0.84411	2.91999	No	1145	0.0436357	No	No	0.073601
Q14562	ATP-dependent RNA helicase DHX8	20	2.16538e+07	4.2271e+06	2.09518e+07	1.44388e+07	1.31612e+07	1.59014e+07	-0.112604	-0.246268	0.0266001	-0.110757	0.136443	3	0.0787757	0	0.05	1	2	-1.40599	0.85252	2.91999	No	1146	0.0436738	No	No	0.0692953
Q92769	Histone deacetylase 2 (HD2)	31	2.38684e+08	2.54419e+08	2.08338e+08	2.1984e+08	2.35016e+08	1.91284e+08	-0.0889053	0.00739775	-0.289645	-0.123718	0.151551	3	0.0874978	0	0.05	1	2	-1.41395	0.853521	2.91999	No	1147	0.0437119	No	No	0.068786
P20810	Calpastatin (Calpain inhibitor) (Sperm BS-17 component)	26	6.53237e+07	1.34706e+08	6.66421e+07	4.86013e+07	1.00206e+08	5.30953e+07	-0.871037	0.172868	-0.743448	-0.480539	0.569452	3	0.328773	0	0.05	1	2	-1.46161	0.859332	2.91999	No	1148	0.04375	No	No	0.0658391
Q8NAV1	Pre-mRNA-splicing factor 38A	14	5.98685e+07	4.87661e+07	5.84071e+07	5.33652e+07	4.73348e+07	5.52747e+07	-0.0612742	-0.234272	-0.0105535	-0.102033	0.117297	3	0.0677213	0	0.05	1	2	-1.50667	0.864562	2.91999	No	1149	0.0437881	No	No	0.0632041
Q8WXI7	Mucin-16 (MUC-16) (Ovarian cancer-related tumor marker CA125) (CA-125) (Ovarian carcinoma antigen CA125)	2	1.14486e+06	1.09089e+06	805528	1.16451e+06	516823	364233	0.200007	-0.971974	-1.47678	-0.749583	0.860233	3	0.496656	0	0.05	1	2	-1.50926	0.864855	2.91999	No	1150	0.0438262	No	No	0.0630565
P32004	Neural cell adhesion molecule L1 (N-CAM-L1) (NCAM-L1) (CD antigen CD171)	57	8.15282e+08	7.75143e+08	8.67277e+08	7.45501e+08	7.56823e+08	8.32786e+08	-0.136064	-0.11432	0.0236704	-0.0755714	0.0866308	3	0.0500163	0	0.05	1	2	-1.51093	0.865044	2.91999	No	1151	0.0438643	No	No	0.0629617
Q9ULI3	Protein HEG homolog 1	5	5.11945e+06	5.08704e+06	4.71723e+06	4.93151e+06	4.77234e+06	4.28486e+06	-0.0125438	-0.059875	-0.215325	-0.0959146	0.106086	3	0.0612486	0	0.05	1	2	-1.56599	0.871078	2.91999	No	1152	0.0439024	No	No	0.059943
Q00325	Phosphate carrier protein, mitochondrial (Phosphate transport protein) (PTP) (Solute carrier family 25 member 3)	2	264915	777756	1.36835e+06	406948	885761	231803	-0.981762	0.140309	-1.79371	-0.878386	0.971143	3	0.560689	0	0.05	1	2	-1.56662	0.871145	2.91999	No	1153	0.0439405	No	No	0.0599095
P13726	Tissue factor (TF) (Coagulation factor III) (Thromboplastin) (CD antigen CD142)	2	1.267e+06	765861	1.27554e+06	897123	222002	794635	-0.297793	-2.31253	-0.472806	-1.02771	1.11612	3	0.644393	0	0.05	1	2	-1.59485	0.874104	2.91999	No	1154	0.0439787	No	No	0.058437
P34810	Macrosialin (Gp110) (CD antigen CD68)	1	1.93547e+06	1.49316e+06	2.13168e+06	1.85108e+06	1.60784e+06	1.30651e+06	-0.00183626	-0.205076	-0.50449	-0.237134	0.252855	3	0.145986	0	0.05	1	2	-1.62436	0.877104	2.91999	No	1155	0.0440168	No	No	0.0569488
O75096	Low-density lipoprotein receptor-related protein 4 (LRP-4) (Multiple epidermal growth factor-like domains 7)	1	285518	279785	274051	285080	149619	205992	0.0270519	-0.903023	-0.441726	-0.439233	0.465043	3	0.268492	0	0.05	1	2	-1.63592	0.878255	2.91999	No	1156	0.0440549	No	No	0.0563796
P04920	Anion exchange protein 2 (AE 2) (Anion exchanger 2) (Non-erythroid band 3-like protein) (BND3L) (Solute carrier family 4 member 2)	4	2.37973e+06	2.58376e+06	3.72836e+06	1.02651e+06	2.44291e+06	2.36868e+06	-1.49695	-0.246103	-0.290618	-0.67789	0.709675	3	0.409731	0	0.05	1	2	-1.65448	0.880072	2.91999	No	1157	0.044093	No	No	0.055482
P16070	CD44 antigen (CDw44) (Epican) (Extracellular matrix receptor III)	19	3.13938e+08	3.6699e+08	2.66654e+08	2.6005e+08	3.22732e+08	2.36484e+08	-0.2805	0.031049	-0.417546	-0.222332	0.229885	3	0.132724	0	0.05	1	2	-1.67515	0.882055	2.91999	No	1158	0.0441311	No	No	0.0545044
Q9ULU4	Protein kinase C-binding protein 1 (Cutaneous T-cell lymphoma-associated antigen se14-3) (CTCL-associated antigen se14-3) (Rack7) (Zinc finger MYND domain-containing protein 8)	9	4.75912e+06	6.15582e+06	4.23426e+06	3.12821e+06	5.32442e+06	2.64213e+06	-0.690869	0.0764167	-0.934508	-0.51632	0.527582	3	0.3046	0	0.05	1	2	-1.69508	0.883927	2.91999	No	1159	0.0441692	No	No	0.0535836
Q9NP92	39S ribosomal protein S30, mitochondrial (MRP-S30) (S30mt) (Mitochondrial large ribosomal subunit protein mL65) (Mitochondrial large ribosomal subunit protein mS30) (Programmed cell death protein 9)	3	3.18402e+06	2.77191e+06	3.66946e+06	2.30213e+06	1.52878e+06	3.17902e+06	-0.478914	-1.0695	-0.0132989	-0.520571	0.529331	3	0.305609	0	0.05	1	2	-1.70339	0.884696	2.91999	No	1160	0.0442073	No	No	0.053206
Q8IWA5	Choline transporter-like protein 2 (Solute carrier family 44 member 2)	1	109848	104719	110097	89995	99582.5	107775	-0.266069	-0.120021	-0.00596296	-0.130685	0.130381	3	0.0752753	0	0.05	1	2	-1.73609	0.887659	2.91999	No	1161	0.0442454	No	No	0.051754
Q9UK59	Lariat debranching enzyme	5	2.25785e+06	1.94891e+06	2.12196e+06	1.66645e+06	1.80742e+06	856256	-0.340175	-0.223018	-1.30084	-0.621343	0.591368	3	0.341426	0	0.05	1	2	-1.81985	0.894805	2.91999	No	1162	0.0442835	No	No	0.0482718
Q99808	Equilibrative nucleoside transporter 1 (Equilibrative nitrobenzylmercaptopurine riboside-sensitive nucleoside transporter) (Equilibrative NBMPR-sensitive nucleoside transporter) (Nucleoside transporter, es-type) (Solute carrier family 29 member 1)	10	1.11687e+07	1.16888e+07	1.01344e+07	8.48943e+06	1.10807e+07	7.418e+06	-0.373414	0.0108894	-0.568051	-0.310192	0.294603	3	0.170089	0	0.05	1	2	-1.8237	0.895119	2.91999	No	1163	0.0443216	No	No	0.0481192
O00462	Beta-mannosidase	3	694826	924690	1.27607e+06	991721	597680	547944	0.039115	-0.691447	-0.816791	-0.489708	0.462242	3	0.266876	0	0.05	1	2	-1.83497	0.89603	2.91999	No	1164	0.0443598	No	No	0.0476774
Q13547	Histone deacetylase 1 (HD1)	16	3.37398e+07	3.70834e+07	2.81772e+07	2.3873e+07	3.34979e+07	2.34078e+07	-0.467092	0.0215989	-0.495484	-0.313659	0.290689	3	0.167829	0	0.05	1	2	-1.86892	0.898714	2.91999	No	1165	0.0443979	No	No	0.0463786
O00203	AP-3 complex subunit beta-1 (Adaptor protein complex AP-3 subunit beta-1) (Adaptor-related protein complex 3 subunit beta-1) (Beta-3A-adaptin) (Clathrin assembly protein complex 3 beta-1 large chain)	56	1.77785e+08	1.77923e+08	1.74522e+08	1.75329e+08	1.74458e+08	1.68792e+08	-0.0115927	-0.0187778	-0.0664155	-0.032262	0.0297952	3	0.0172023	0	0.05	1	2	-1.87545	0.89922	2.91999	No	1166	0.044436	No	No	0.0461343
O60716	Catenin delta-1 (Cadherin-associated Src substrate) (CAS) (p120 catenin) (p120(ctn)) (p120(cas))	2	373894	1.72447e+06	3.09362e+06	555635	654757	1.76145e+06	-1.63911	-1.40229	0.025442	-1.00532	0.900486	3	0.519896	0	0.05	1	2	-1.9337	0.903583	2.91999	No	1167	0.0444741	No	No	0.0440317
Q9P2E9	Ribosome-binding protein 1 (180 kDa ribosome receptor homolog) (RRp) (ES/130-related protein) (Ribosome receptor protein)	85	5.52889e+08	6.36641e+08	6.92664e+08	5.06988e+08	5.72558e+08	6.1428e+08	-0.307429	-0.131959	-0.0304849	-0.156624	0.14011	3	0.0808924	0	0.05	1	2	-1.93621	0.903766	2.91999	No	1168	0.0445122	No	No	0.0439441
Q5PSV4	Breast cancer metastasis-suppressor 1-like protein (BRMS1-homolog protein p40) (BRMS1-like protein p40)	6	7.0012e+06	6.56677e+06	6.15138e+06	5.63142e+06	6.5819e+06	5.51819e+06	-0.22308	0.00192596	-0.252383	-0.157846	0.13914	3	0.0803323	0	0.05	1	2	-1.96491	0.905818	2.91999	No	1169	0.0445503	No	No	0.0429591
O60503	Adenylate cyclase type 9	2	282119	405480	323961	150501	334132	124502	-1.16377	-0.0131324	-1.43739	-0.87143	0.755792	3	0.436357	0	0.05	1	2	-1.99706	0.908048	2.91999	No	1170	0.0445884	No	No	0.0418913
Q9UQ35	Serine/arginine repetitive matrix protein 2 (300 kDa nuclear matrix antigen) (Serine/arginine-rich splicing factor-related nuclear matrix protein of 300 kDa) (SR-related nuclear matrix protein of 300 kDa) (Ser/Arg-related nuclear matrix protein of 300 kDa) (Splicing coactivator subunit SRm300) (Tax-responsive enhancer element-binding protein 803) (TaxREB803)	62	8.0671e+08	8.37773e+08	8.89649e+08	7.58417e+08	8.05041e+08	8.3383e+08	-0.155466	-0.0693944	-0.0187041	-0.081188	0.0691394	3	0.0399176	0	0.05	1	2	-2.03389	0.910516	2.91999	No	1171	0.0446265	No	No	0.0407126
Q9Y639	Neuroplastin (Stromal cell-derived receptor 1) (SDR-1)	11	6.26255e+07	5.69709e+07	6.54374e+07	5.94808e+07	5.73307e+07	6.12071e+07	-0.0523296	-0.105446	-0.0110558	-0.056277	0.0473186	3	0.0273194	0	0.05	1	2	-2.05997	0.912209	2.91999	No	1172	0.0446646	No	No	0.0399057
Q08380	Galectin-3-binding protein (Basement membrane autoantigen p105) (Lectin galactoside-binding soluble 3-binding protein) (Mac-2-binding protein) (MAC2BP) (Mac-2 BP) (Tumor-associated antigen 90K)	16	4.45324e+07	5.19536e+07	4.04796e+07	3.77362e+07	4.49832e+07	3.42825e+07	-0.27483	-0.0213923	-0.413307	-0.23651	0.198747	3	0.114747	0	0.05	1	2	-2.06114	0.912284	2.91999	No	1173	0.0447027	No	No	0.0398698
O15118	NPC intracellular cholesterol transporter 1 (Niemann-Pick C1 protein)	14	2.60478e+07	2.46979e+07	2.68845e+07	2.23586e+07	2.39841e+07	2.54898e+07	-0.210824	-0.109575	-0.0217342	-0.114044	0.0946242	3	0.0546313	0	0.05	1	2	-2.08753	0.913952	2.91999	No	1174	0.0447409	No	No	0.0390767
Q9UKV3	Apoptotic chromatin condensation inducer in the nucleus (Acinus)	58	3.15161e+08	3.38494e+08	3.4439e+08	2.9598e+08	3.25617e+08	3.17694e+08	-0.168645	-0.030965	-0.0665032	-0.0887042	0.0714743	3	0.0412657	0	0.05	1	2	-2.14959	0.917707	2.91999	No	1175	0.044779	No	No	0.0372957
Q9H813	Proton-activated chloride channel (PAC) (hPAC) (Acid-sensitive outwardly-rectifying anion channel) (ASOR) (Proton-activated outwardly rectifying anion channel) (PAORAC) (Transmembrane protein 206) (hTMEM206)	2	697376	1.0609e+06	1.27775e+06	631612	858184	914430	-0.680113	-0.237866	-0.146279	-0.354753	0.285468	3	0.164815	0	0.05	1	2	-2.15243	0.917874	2.91999	No	1176	0.0448171	No	No	0.0372168
Q8N108	Mesoderm induction early response protein 1 (Early response 1) (Er1) (Mi-er1) (hMi-er1)	11	1.22955e+07	1.43728e+07	1.1409e+07	9.48135e+06	1.21995e+07	8.02285e+06	-0.420807	-0.0571523	-0.661784	-0.379914	0.304383	3	0.175736	0	0.05	1	2	-2.16185	0.918423	2.91999	No	1177	0.0448552	No	No	0.0369572
P01130	Low-density lipoprotein receptor (LDL receptor)	17	2.56202e+07	3.15576e+07	2.6953e+07	2.21838e+07	2.70464e+07	2.51492e+07	-0.338167	-0.0522331	-0.157156	-0.182519	0.144645	3	0.0835106	0	0.05	1	2	-2.18558	0.919784	2.91999	No	1178	0.0448933	No	No	0.0363144
Q9H1E5	Thioredoxin-related transmembrane protein 4 (Thioredoxin domain-containing protein 13)	6	5.83772e+06	7.64701e+06	5.9793e+06	5.35411e+06	6.37469e+06	5.17982e+06	-0.277129	-0.0254224	-0.324873	-0.209142	0.160886	3	0.0928878	0	0.05	1	2	-2.25155	0.923407	2.91999	No	1179	0.0449314	No	No	0.0346069
Q8NBW4	Sodium-coupled neutral amino acid transporter 9 (Solute carrier family 38 member 9) (Up-regulated in lung cancer 11)	2	2.65619e+06	3.29538e+06	3.6215e+06	2.86081e+06	2.29818e+06	1.69794e+06	-0.157593	-0.473528	-0.910236	-0.513786	0.377933	3	0.2182	0	0.05	1	2	-2.35466	0.928632	2.91999	No	1180	0.0449695	No	No	0.0321562
Q9NQ29	Putative RNA-binding protein Luc7-like 1 (Putative SR protein LUC7B1) (SR+89)	15	6.57319e+07	7.39114e+07	6.65771e+07	6.15174e+07	6.72894e+07	6.50404e+07	-0.160158	-0.0307742	-0.0798158	-0.0902495	0.0653201	3	0.0377126	0	0.05	1	2	-2.39309	0.930454	2.91999	No	1181	0.0450076	No	No	0.0313051
Q15527	Surfeit locus protein 2 (Surf-2)	1	815917	815917	815917	583988	546160	261258	-0.482484	-0.5791	-1.64295	-0.901511	0.643918	3	0.371766	0	0.05	1	2	-2.42494	0.931915	2.91999	No	1182	0.0450457	No	No	0.0306235
O15318	DNA-directed RNA polymerase III subunit RPC7 (RNA polymerase III subunit C7) (DNA-directed RNA polymerase III subunit G) (RNA polymerase III 32 kDa apha subunit) (RPC32-alpha) (RNA polymerase III 32 kDa subunit) (RPC32)	1	754797	990994	1.20057e+06	854744	889493	684180	-0.200408	-0.142917	-0.521525	-0.288283	0.204028	3	0.117796	0	0.05	1	2	-2.44732	0.932916	2.91999	No	1183	0.0450838	No	No	0.0301572
Q6NUS6	Tectonic-3	2	953516	728350	928800	692621	211558	297646	-0.329318	-2.04033	-1.54779	-1.30581	0.880798	3	0.508529	0	0.05	1	2	-2.56782	0.93797	2.91999	No	1184	0.045122	No	No	0.027811
P29966	Myristoylated alanine-rich C-kinase substrate (MARCKS) (Protein kinase C substrate, 80 kDa protein, light chain) (80K-L protein) (PKCSL)	2	336415	1.46129e+06	540471	117569	541141	212872	-2.72885	-0.526346	-1.87236	-1.70918	1.11028	3	0.641021	0	0.05	1	2	-2.66635	0.941715	2.91999	No	1185	0.0451601	No	No	0.0260807
Q9Y289	Sodium-dependent multivitamin transporter (Na(+)-dependent multivitamin transporter) (Solute carrier family 5 member 6)	3	2.35898e+06	2.63547e+06	3.28127e+06	2.2065e+06	2.12588e+06	2.62644e+06	-0.322162	-0.375865	-0.0708135	-0.25628	0.162848	3	0.0940203	0	0.05	1	2	-2.7258	0.943822	2.91999	No	1186	0.0451982	No	No	0.0251101
Q9H0X4	Protein FAM234A (Protein ITFG3)	4	4.10858e+06	3.52635e+06	3.27313e+06	3.53367e+06	3.1351e+06	3.24183e+06	-0.0411896	-0.213845	-0.165551	-0.140195	0.0890769	3	0.0514286	0	0.05	1	2	-2.72602	0.943829	2.91999	No	1187	0.0452363	No	No	0.0251066
A0A067XLH7	Alpha thalassemia/mental retardation syndrome X-linked (Fragment)	41	5.76254e+07	5.31346e+07	5.84311e+07	4.88726e+07	5.38284e+07	5.31787e+07	-0.206592	-0.0672514	-0.0847706	-0.119538	0.0758983	3	0.0438199	0	0.05	1	2	-2.72794	0.943896	2.91999	No	1188	0.0452744	No	No	0.0250761
Q92542	Nicastrin	12	6.02043e+07	7.27431e+07	6.76171e+07	5.63591e+07	5.82652e+07	6.46156e+07	-0.246382	-0.198397	-0.0491497	-0.164643	0.102857	3	0.0593848	0	0.05	1	2	-2.77248	0.945401	2.91999	No	1189	0.0453125	No	No	0.0243837
Q8WUM9	Sodium-dependent phosphate transporter 1 (Gibbon ape leukemia virus receptor 1) (GLVR-1) (Leukemia virus receptor 1 homolog) (Phosphate transporter 1) (PiT-1) (Solute carrier family 20 member 1)	3	1.41807e+06	1.30551e+06	1.61729e+06	839033	1.16435e+06	1.19742e+06	-0.786224	-0.3135	-0.273092	-0.457605	0.285309	3	0.164723	0	0.05	1	2	-2.77803	0.945585	2.91999	No	1190	0.0453506	No	No	0.0242993
Q8TEX9	Importin-4 (Imp4) (Importin-4b) (Imp4b) (Ran-binding protein 4) (RanBP4)	2	187841	219902	251963	183804	92341.7	114567	-0.258692	-1.25181	-0.940676	-0.817059	0.507967	3	0.293275	0	0.05	1	2	-2.78598	0.945847	2.91999	No	1191	0.0453887	No	No	0.0241792
Q5TAQ9	DDB1- and CUL4-associated factor 8 (WD repeat-containing protein 42A)	13	3.73963e+07	3.38143e+07	3.25092e+07	3.36412e+07	3.0647e+07	3.03073e+07	-0.0394291	-0.17391	-0.189991	-0.134443	0.0826766	3	0.0477334	0	0.05	1	2	-2.81655	0.946836	2.91999	No	1192	0.0454268	No	No	0.0237252
Q6PD62	RNA polymerase-associated protein CTR9 homolog (SH2 domain-binding protein 1)	49	1.85285e+08	2.01686e+08	1.92478e+08	1.85906e+08	1.9101e+08	1.83401e+08	-0.0551469	-0.0160688	-0.074717	-0.0486443	0.02986	3	0.0172397	0	0.05	1	2	-2.82165	0.946999	2.91999	No	1193	0.0454649	No	No	0.0236507
Q12913	Receptor-type tyrosine-protein phosphatase eta (Protein-tyrosine phosphatase eta) (R-PTP-eta)	29	4.19165e+07	4.31501e+07	4.92588e+07	4.3513e+07	4.22993e+07	4.40497e+07	-0.0412511	-0.0820631	-0.023565	-0.0489597	0.0300012	3	0.0173212	0	0.05	1	2	-2.82658	0.947155	2.91999	No	1194	0.045503	No	No	0.0235789
Q8IYB3	Serine/arginine repetitive matrix protein 1 (SR-related nuclear matrix protein of 160 kDa) (SRm160) (Ser/Arg-related nuclear matrix protein)	12	8.22062e+07	8.20262e+07	8.87342e+07	7.02381e+07	7.41478e+07	8.0845e+07	-0.26366	-0.185509	-0.0607554	-0.169975	0.102341	3	0.0590863	0	0.05	1	2	-2.87672	0.94871	2.91999	No	1195	0.0455412	No	No	0.0228665
Q92581	Sodium/hydrogen exchanger 6 (Na(+)/H(+) exchanger 6) (NHE-6) (Solute carrier family 9 member 6)	4	2.61028e+06	2.65062e+06	2.79713e+06	1.91894e+06	1.91329e+06	2.47538e+06	-0.485156	-0.489406	-0.117813	-0.364125	0.213323	3	0.123162	0	0.05	1	2	-2.95647	0.951052	2.91999	No	1196	0.0455793	No	No	0.0217956
P53634	Dipeptidyl peptidase 1	12	1.81774e+07	1.56464e+07	1.78495e+07	1.51147e+07	1.03956e+07	1.2232e+07	-0.188505	-0.728483	-0.493801	-0.470263	0.270757	3	0.156322	0	0.05	1	2	-3.0083	0.952494	2.91999	No	1197	0.0456174	No	No	0.0211378
Q13740	CD166 antigen (Activated leukocyte cell adhesion molecule) (CD antigen CD166)	7	4.1045e+06	3.82281e+06	3.40939e+06	3.11988e+06	3.3577e+06	2.62992e+06	-0.276477	-0.170491	-0.522944	-0.323304	0.180833	3	0.104404	0	0.05	1	2	-3.09667	0.954815	2.91999	No	1198	0.0456555	No	No	0.0200806
P55201	Peregrin (Bromodomain and PHD finger-containing protein 1) (Protein Br140)	3	8.51812e+06	6.06948e+06	5.5946e+06	6.62059e+06	6.3573e+06	6.37633e+06	-0.0230897	-0.081635	-0.0773233	-0.0606826	0.0326278	3	0.0188377	0	0.05	1	2	-3.22135	0.957824	2.91999	No	1199	0.0456936	No	No	0.0187143
P08648	Integrin alpha-5 (CD49 antigen-like family member E) (Fibronectin receptor subunit alpha) (Integrin alpha-F) (VLA-5) (CD antigen CD49e) [Cleaved into: Integrin alpha-5 heavy chain; Integrin alpha-5 light chain]	8	5.09765e+06	5.83322e+06	5.17745e+06	4.91583e+06	5.16025e+06	4.70214e+06	-0.127338	-0.0573315	-0.191455	-0.125375	0.0670833	3	0.0387306	0	0.05	1	2	-3.2371	0.958183	2.91999	No	1200	0.0457317	No	No	0.0185513
Q8NBN3	Transmembrane protein 87A	12	2.26468e+07	2.5095e+07	2.56981e+07	2.06102e+07	2.28309e+07	2.26184e+07	-0.248246	-0.100614	-0.114105	-0.154322	0.0816204	3	0.0471236	0	0.05	1	2	-3.27483	0.959027	2.91999	No	1201	0.0457698	No	No	0.0181692
Q9NSI6	Bromodomain and WD repeat-containing protein 1 (WD repeat-containing protein 9)	13	5.87129e+06	6.16516e+06	6.86123e+06	4.81905e+06	4.54966e+06	5.73482e+06	-0.386426	-0.469417	-0.135427	-0.330423	0.173895	3	0.100398	0	0.05	1	2	-3.29112	0.959384	2.91999	No	1202	0.0458079	No	No	0.0180077
P41250	Glycine--tRNA ligase	6	577242	326400	3.17112e+06	1.20655e+06	979349	902318	-0.170869	-0.471858	-0.590045	-0.410924	0.216129	3	0.124782	0	0.05	1	2	-3.29313	0.959427	2.91999	No	1203	0.045846	No	No	0.0179879
Q8NE71	ATP-binding cassette sub-family F member 1 (ATP-binding cassette 50) (TNF-alpha-stimulated ABC protein)	59	5.28964e+08	5.0054e+08	5.49756e+08	4.93394e+08	4.93044e+08	5.16142e+08	-0.0934749	-0.0944969	-0.0284475	-0.0721398	0.037842	3	0.0218481	0	0.05	1	2	-3.30188	0.959617	2.91999	No	1204	0.0458841	No	No	0.0179022
P19256	Lymphocyte function-associated antigen 3 (Ag3) (Surface glycoprotein LFA-3) (CD antigen CD58)	2	1.23238e+06	1.52625e+06	938510	325763	782110	484627	-1.91955	-0.656006	-1.3465	-1.30735	0.632684	3	0.36528	0	0.05	1	2	-3.57905	0.965014	2.91999	No	1205	0.0459223	No	No	0.0154664
Q2TBE0	CWF19-like protein 2	9	6.18963e+06	5.32955e+06	4.29659e+06	4.81832e+06	4.30419e+06	4.77073e+06	-0.1298	-0.292587	-0.144119	-0.188835	0.0901366	3	0.0520404	0	0.05	1	2	-3.62863	0.965869	2.91999	No	1206	0.0459604	No	No	0.0150819
P49281	Natural resistance-associated macrophage protein 2 (NRAMP 2) (Divalent cation transporter 1) (Divalent metal transporter 1) (DMT-1) (Solute carrier family 11 member 2)	2	3.00794e+06	1.95917e+06	2.6659e+06	1.49475e+06	1.23804e+06	1.96993e+06	-0.767386	-1.03923	-0.369147	-0.725254	0.337021	3	0.194579	0	0.05	1	2	-3.72729	0.967482	2.91999	No	1207	0.0459985	No	No	0.0143573
Q8WUX1	Sodium-coupled neutral amino acid transporter 5 (Solute carrier family 38 member 5) (System N transporter 2)	8	3.12557e+07	3.04048e+07	2.9521e+07	2.88357e+07	2.69499e+07	2.61809e+07	-0.0759235	-0.173499	-0.215266	-0.154896	0.0715094	3	0.041286	0	0.05	1	2	-3.75178	0.967865	2.91999	No	1208	0.0460366	No	No	0.0141853
P42702	Leukemia inhibitory factor receptor (LIF receptor) (LIF-R) (CD antigen CD118)	29	3.97793e+07	4.09128e+07	4.5006e+07	3.47523e+07	3.29775e+07	3.83884e+07	-0.269819	-0.345448	-0.126257	-0.247174	0.111337	3	0.0642802	0	0.05	1	2	-3.84527	0.969269	2.91999	No	1209	0.0460747	No	No	0.0135557
Q13427	Peptidyl-prolyl cis-trans isomerase G (PPIase G) (Peptidyl-prolyl isomerase G)	12	4.5378e+07	4.37962e+07	4.50249e+07	4.34378e+07	4.41124e+07	4.40675e+07	-0.0423891	-0.0201564	-0.021625	-0.0280568	0.0124338	3	0.00717866	0	0.05	1	2	-3.90837	0.970167	2.91999	No	1210	0.0461128	No	No	0.0131535
Q9H7E2	Tudor domain-containing protein 3	5	3.42335e+06	6.15201e+06	4.33905e+06	3.08102e+06	2.49472e+06	3.62526e+06	-0.590134	-0.894667	-0.355459	-0.61342	0.270357	3	0.156091	0	0.05	1	2	-3.92989	0.970465	2.91999	No	1211	0.0461509	No	No	0.0130203
Q9UIQ6	Leucyl-cystinyl aminopeptidase (Cystinyl aminopeptidase)	22	1.99796e+07	2.11406e+07	2.15408e+07	1.49287e+07	1.74179e+07	1.7846e+07	-0.484519	-0.262038	-0.227003	-0.32452	0.139666	3	0.0806363	0	0.05	1	2	-4.02449	0.971723	2.91999	No	1212	0.046189	No	No	0.0124577
Q7KZ85	Transcription elongation factor SPT6 (hSPT6) (Histone chaperone suppressor of Ty6) (Tat-cotransactivator 2 protein) (Tat-CT2 protein)	85	1.93801e+08	1.95401e+08	2.00133e+08	1.93942e+08	1.92142e+08	1.94503e+08	-0.0184991	-0.0319554	-0.0143345	-0.0215963	0.00920973	3	0.00531724	0	0.05	1	2	-4.06157	0.972194	2.91999	No	1213	0.0462271	No	No	0.0122469
P06756	Integrin alpha-V (Vitronectin receptor) (Vitronectin receptor subunit alpha) (CD antigen CD51) [Cleaved into: Integrin alpha-V heavy chain; Integrin alpha-V light chain]	31	7.30812e+07	6.96318e+07	7.16864e+07	6.32984e+07	6.72208e+07	6.70694e+07	-0.175098	-0.0883572	-0.0916104	-0.118355	0.0491674	3	0.0283868	0	0.05	1	2	-4.16937	0.973503	2.91999	No	1214	0.0462652	No	No	0.0116627
P23142	Fibulin-1 (FIBL-1)	8	1.49062e+07	1.61579e+07	1.08048e+07	2.03485e+06	5.17936e+06	5.18299e+06	-2.77792	-1.43007	-1.42906	-1.87902	0.778474	3	0.449452	0	0.05	1	2	-4.18068	0.973635	2.91999	No	1215	0.0463034	No	No	0.0116038
Q01105	Protein SET (HLA-DR-associated protein II) (Inhibitor of granzyme A-activated DNase) (IGAAD) (PHAPII) (Phosphatase 2A inhibitor I2PP2A) (I-2PP2A) (Template-activating factor I) (TAF-I)	21	7.93942e+08	8.04663e+08	7.80936e+08	7.53898e+08	7.76101e+08	7.52774e+08	-0.0732799	-0.0314055	-0.075433	-0.0600395	0.0248211	3	0.0143305	0	0.05	1	2	-4.18964	0.973739	2.91999	No	1216	0.0463415	No	No	0.0115575
Q14004	Cyclin-dependent kinase 13	4	629280	2.06378e+06	1.7459e+06	996909	1.2179e+06	1.19016e+06	-0.569725	-0.280862	-0.314107	-0.388231	0.158054	3	0.0912528	0	0.05	1	2	-4.25446	0.974473	2.91999	No	1217	0.0463796	No	No	0.0112301
O14817	Tetraspanin-4 (Tspan-4) (Novel antigen 2) (NAG-2) (Transmembrane 4 superfamily member 7)	1	378170	169048	270155	196753	234151	192339	-0.469646	-0.21859	-0.502379	-0.396872	0.155261	3	0.0896402	0	0.05	1	2	-4.42739	0.976292	2.91999	No	1218	0.0464177	No	No	0.0104204
P04114	Apolipoprotein B-100 (Apo B-100) [Cleaved into: Apolipoprotein B-48 (Apo B-48)]	7	4.69227e+06	4.48579e+06	5.82091e+06	1.22651e+06	2.20393e+06	759359	-2.02727	-1.18175	-2.71898	-1.976	0.769895	3	0.444499	0	0.05	1	2	-4.44545	0.976471	2.91999	No	1219	0.0464558	No	No	0.0103408
P53794	Sodium/myo-inositol cotransporter (Na(+)/myo-inositol cotransporter) (Sodium/myo-inositol transporter 1) (SMIT1) (Solute carrier family 5 member 3)	1	242550	341678	207854	225212	236047	207428	-0.229402	-0.161614	-0.348073	-0.246363	0.0943794	3	0.05449	0	0.05	1	2	-4.52126	0.9772	2.91999	No	1220	0.0464939	No	No	0.0100164
Q6ZN18	Zinc finger protein AEBP2 (Adipocyte enhancer-binding protein 2) (AE-binding protein 2)	6	3.91015e+06	5.05321e+06	3.27368e+06	3.15823e+06	3.63331e+06	3.20885e+06	-0.369104	-0.166935	-0.346164	-0.294068	0.110696	3	0.0639104	0	0.05	1	2	-4.60126	0.977935	2.91999	No	1221	0.046532	No	No	0.00969003
Q01804	OTU domain-containing protein 4	3	1.63665e+06	2.05528e+06	1.70693e+06	774181	1.227e+06	969081	-1.21695	-0.552555	-0.893003	-0.887503	0.332231	3	0.191814	0	0.05	1	2	-4.6269	0.978163	2.91999	No	1222	0.0465701	No	No	0.00958873
Q9BTL3	RNA guanine-N7 methyltransferase activating subunit (Protein FAM103A1) (RNA guanine-7 methyltransferase activating subunit) (RNMT-activating mRNA cap methyltransferase subunit) (RNMT-activating mini protein) (RAM)	2	1.89848e+06	2.37602e+06	1.42093e+06	1.19795e+06	714566	971786	-0.66427	-1.4097	-0.966132	-1.01337	0.374955	3	0.21648	0	0.05	1	2	-4.68111	0.978634	2.91999	No	1223	0.0466082	No	No	0.00937961
P26006	Integrin alpha-3 (CD49 antigen-like family member C) (FRP-2) (Galactoprotein B3) (GAPB3) (VLA-3 subunit alpha) (CD antigen CD49c) [Cleaved into: Integrin alpha-3 heavy chain; Integrin alpha-3 light chain]	11	1.63497e+07	1.67284e+07	1.89117e+07	1.59031e+07	1.62716e+07	1.6656e+07	-0.123962	-0.0909129	-0.0572228	-0.0906992	0.03337	3	0.0192662	0	0.05	1	2	-4.70769	0.97886	2.91999	No	1224	0.0466463	No	No	0.00927955
Q9H7F0	Polyamine-transporting ATPase 13A3 (ATPase family homolog up-regulated in senescence cells 1) (Putrescine transporting ATPase)	15	1.47213e+07	1.13783e+07	1.39491e+07	1.04721e+07	1.01134e+07	1.17623e+07	-0.350241	-0.400529	-0.182625	-0.311132	0.114095	3	0.065873	0	0.05	1	2	-4.72321	0.97899	2.91999	No	1225	0.0466845	No	No	0.00922184
Q29983	MHC class I polypeptide-related sequence A (MIC-A)	4	1.14618e+07	1.31994e+07	1.25828e+07	9.66054e+06	1.10591e+07	1.01488e+07	-0.361869	-0.166804	-0.29073	-0.273134	0.0987158	3	0.0569936	0	0.05	1	2	-4.79236	0.979555	2.91999	No	1226	0.0467226	No	No	0.008971
Q92954	Proteoglycan 4 (Lubricin) (Megakaryocyte-stimulating factor) (Superficial zone proteoglycan) [Cleaved into: Proteoglycan 4 C-terminal part]	3	1.65545e+06	1.04165e+06	1.12189e+06	359634	370546	136649	-1.82363	-1.78051	-3.21969	-2.27461	0.818746	3	0.472703	0	0.05	1	2	-4.81191	0.979711	2.91999	No	1227	0.0467607	No	No	0.00890192
Q9UHB7	AF4/FMR2 family member 4 (ALL1-fused gene from chromosome 5q31 protein) (Protein AF-5q31) (Major CDK9 elongation factor-associated protein)	29	3.90276e+07	3.90083e+07	4.27252e+07	3.58061e+07	3.63704e+07	3.80737e+07	-0.168914	-0.146356	-0.080327	-0.131866	0.0460369	3	0.0265794	0	0.05	1	2	-4.9612	0.980846	2.91999	No	1228	0.0467988	No	No	0.00839932
Q6PL18	ATPase family AAA domain-containing protein 2	38	3.01149e+07	2.76204e+07	3.14438e+07	2.85441e+07	2.874e+07	2.91515e+07	-0.0585534	-0.0486836	-0.0281754	-0.0451375	0.0154964	3	0.00894684	0	0.05	1	2	-5.04507	0.981443	2.91999	No	1229	0.0468369	No	No	0.00813513
Q15262	Receptor-type tyrosine-protein phosphatase kappa (Protein-tyrosine phosphatase kappa) (R-PTP-kappa)	7	5.47543e+06	6.51174e+06	4.59543e+06	4.51222e+06	4.29721e+06	4.88848e+06	-0.292799	-0.363236	-0.177251	-0.277762	0.0939001	3	0.0542133	0	0.05	1	2	-5.12351	0.981976	2.91999	No	1230	0.046875	No	No	0.00789903
P49761	Dual specificity protein kinase CLK3	14	1.67515e+07	1.44697e+07	1.69219e+07	1.44341e+07	1.33432e+07	1.29174e+07	-0.152884	-0.266265	-0.313052	-0.244067	0.0823588	3	0.0475499	0	0.05	1	2	-5.13286	0.982038	2.91999	No	1231	0.0469131	No	No	0.00787155
Q9Y4G6	Talin-2	2	1.75462e+06	2.88586e+06	1.49005e+06	1.03497e+06	1.41758e+06	982700	-0.981464	-0.52762	-1.05622	-0.855103	0.286061	3	0.165157	0	0.05	1	2	-5.1775	0.982331	2.91999	No	1232	0.0469512	No	No	0.00774231
Q9H2P0	Activity-dependent neuroprotector homeobox protein (Activity-dependent neuroprotective protein)	35	5.60337e+07	5.57895e+07	4.81218e+07	3.62119e+07	4.0507e+07	3.10291e+07	-0.558078	-0.39637	-0.780918	-0.578455	0.193082	3	0.111476	0	0.05	1	2	-5.18907	0.982405	2.91999	No	1233	0.0469893	No	No	0.00770936
P43246	DNA mismatch repair protein Msh2 (hMSH2) (MutS protein homolog 2)	2	7.11798e+06	8.56426e+06	8.5187e+06	3.79936e+06	5.55164e+06	4.10372e+06	-1.08627	-0.539115	-0.975096	-0.866828	0.2892	3	0.16697	0	0.05	1	2	-5.19153	0.982421	2.91999	No	1234	0.0470274	No	No	0.00770237
Q5VYK3	Proteasome adapter and scaffold protein ECM29 (Ecm29 proteasome adapter and scaffold) (Proteasome-associated protein ECM29 homolog)	4	1.95859e+06	2.29552e+06	2.01503e+06	501538	954020	842675	-2.05888	-1.13121	-1.31026	-1.50011	0.492111	3	0.284121	0	0.05	1	2	-5.27985	0.982975	2.91999	No	1235	0.0470655	No	No	0.00745763
P33527	Multidrug resistance-associated protein 1	20	1.5279e+07	1.56152e+07	1.55194e+07	1.24231e+07	1.36057e+07	1.35343e+07	-0.316553	-0.185377	-0.192959	-0.231629	0.0736436	3	0.0425182	0	0.05	1	2	-5.44778	0.983959	2.91999	No	1236	0.0471037	No	No	0.007023
P05556	Integrin beta-1 (Fibronectin receptor subunit beta) (Glycoprotein IIa) (GPIIA) (VLA-4 subunit beta) (CD antigen CD29)	39	6.78301e+08	7.12393e+08	7.63741e+08	5.66421e+08	6.05447e+08	6.32393e+08	-0.342399	-0.246275	-0.183454	-0.257376	0.080052	3	0.0462181	0	0.05	1	2	-5.56873	0.984617	2.91999	No	1237	0.0471418	No	No	0.00673276
Q9NPH3	Interleukin-1 receptor accessory protein (IL-1 receptor accessory protein) (IL-1RAcP)	5	4.82437e+06	5.17262e+06	5.59484e+06	3.88599e+06	4.38173e+06	4.33617e+06	-0.419475	-0.246257	-0.261336	-0.309023	0.0959514	3	0.0553975	0	0.05	1	2	-5.57827	0.984667	2.91999	No	1238	0.0471799	No	No	0.00671063
Q9UEE9	Craniofacial development protein 1 (Bucentaur)	3	2.92672e+06	3.39447e+06	2.0596e+06	2.23806e+06	2.29305e+06	1.98002e+06	-0.319874	-0.284858	-0.496609	-0.367114	0.113505	3	0.0655319	0	0.05	1	2	-5.60206	0.984791	2.91999	No	1239	0.047218	No	No	0.0066559
Q92887	ATP-binding cassette sub-family C member 2	13	8.03268e+06	8.11605e+06	8.12921e+06	6.91478e+06	6.65291e+06	7.30296e+06	-0.226929	-0.282626	-0.148129	-0.219228	0.0675785	3	0.0390165	0	0.05	1	2	-5.61886	0.984878	2.91999	No	1240	0.0472561	No	No	0.00661767
P14923	Junction plakoglobin (Catenin gamma) (Desmoplakin III) (Desmoplakin-3)	6	3.07591e+06	1.7138e+06	3.92468e+06	1.4349e+06	1.74217e+06	1.98348e+06	-1.01748	-0.737552	-0.550405	-0.76848	0.23507	3	0.135718	0	0.05	1	2	-5.66234	0.985099	2.91999	No	1241	0.0472942	No	No	0.00652018
P15260	Interferon gamma receptor 1 (IFN-gamma receptor 1) (IFN-gamma-R1) (CDw119) (Interferon gamma receptor alpha-chain) (IFN-gamma-R-alpha) (CD antigen CD119)	3	1.60529e+06	2.17073e+06	2.70899e+06	1.22968e+06	1.44102e+06	1.58849e+06	-0.813859	-0.585059	-0.444488	-0.614468	0.186434	3	0.107638	0	0.05	1	2	-5.70868	0.985329	2.91999	No	1242	0.0473323	No	No	0.0064186
O75821	Eukaryotic translation initiation factor 3 subunit G (eIF3g) (Eukaryotic translation initiation factor 3 RNA-binding subunit) (eIF-3 RNA-binding subunit) (Eukaryotic translation initiation factor 3 subunit 4) (eIF-3-delta) (eIF3 p42) (eIF3 p44)	9	4.01546e+07	3.41972e+07	3.52076e+07	2.72405e+07	2.37227e+07	2.82791e+07	-0.422925	-0.622408	-0.368943	-0.471425	0.133511	3	0.0770828	0	0.05	1	2	-6.11582	0.987145	2.91999	No	1243	0.0473704	No	No	0.00561884
Q7Z4V5	Hepatoma-derived growth factor-related protein 2 (HDGF-related protein 2) (HRP-2) (Hepatoma-derived growth factor 2) (HDGF-2)	15	7.30618e+07	7.24683e+07	7.03618e+07	6.73714e+07	6.73756e+07	6.49233e+07	-0.0951399	-0.0950498	-0.148539	-0.11291	0.0308559	3	0.0178147	0	0.05	1	2	-6.338	0.987999	2.91999	No	1244	0.0474085	No	No	0.00524337
Q86W33	Transmembrane protein adipocyte-associated 1 (Integral membrane protein GPR175) (Transmembrane protein 227)	1	743108	980575	940107	468157	344087	496842	-0.923453	-1.36767	-0.83766	-1.04293	0.284488	3	0.16425	0	0.05	1	2	-6.34966	0.988042	2.91999	No	1245	0.0474466	No	No	0.00522471
O00592	Podocalyxin (GCTM-2 antigen) (Gp200) (Podocalyxin-like protein 1) (PC) (PCLP-1)	11	8.52327e+07	8.46221e+07	8.09722e+07	7.56054e+07	7.69034e+07	7.28086e+07	-0.14517	-0.120611	-0.19955	-0.15511	0.0403975	3	0.0233235	0	0.05	1	2	-6.65039	0.989064	2.91999	No	1246	0.0474848	No	No	0.00477543
Q5D862	Filaggrin-2 (FLG-2) (Intermediate filament-associated and psoriasis-susceptibility protein) (Ifapsoriasin)	2	676200	560165	1.08064e+06	77986.7	63582.9	176828	-3.30793	-3.60251	-2.12688	-3.01244	0.780934	3	0.450873	0	0.05	1	2	-6.68135	0.989162	2.91999	No	1247	0.0475229	No	No	0.00473247
P61619	Protein transport protein Sec61 subunit alpha isoform 1 (Sec61 alpha-1)	2	539345	224834	382089	174961	137462	105111	-1.12687	-1.47488	-1.862	-1.48792	0.367737	3	0.212313	0	0.05	1	2	-7.00813	0.99012	2.91999	No	1248	0.047561	No	No	0.00431203
Q92508	Piezo-type mechanosensitive ion channel component 1 (Membrane protein induced by beta-amyloid treatment) (Mib) (Protein FAM38A)	5	2.10716e+06	2.26933e+06	2.29982e+06	1.22962e+06	1.55613e+06	1.36192e+06	-0.855879	-0.516124	-0.708445	-0.693483	0.170371	3	0.0983637	0	0.05	1	2	-7.05019	0.990234	2.91999	No	1249	0.0475991	No	No	0.00426198
Q8TF01	Arginine/serine-rich protein PNISR (PNN-interacting serine/arginine-rich protein) (SR-related protein) (SR-rich protein) (Serine/arginine-rich-splicing regulatory protein 130) (SRrp130) (Splicing factor, arginine/serine-rich 130) (Splicing factor, arginine/serine-rich 18)	8	1.44325e+07	1.37033e+07	1.28675e+07	1.18882e+07	1.17348e+07	1.10119e+07	-0.201241	-0.21998	-0.311716	-0.244312	0.0591202	3	0.034133	0	0.05	1	2	-7.15764	0.990517	2.91999	No	1250	0.0476372	No	No	0.00413798
Q9NS93	Transmembrane 7 superfamily member 3 (Seven span transmembrane protein)	2	4.76315e+06	4.74491e+06	4.99577e+06	2.51278e+06	1.68545e+06	1.83583e+06	-0.944113	-1.52026	-1.39697	-1.28712	0.303378	3	0.175155	0	0.05	1	2	-7.34842	0.99099	2.91999	No	1251	0.0476753	No	No	0.00393067
Q07954	Prolow-density lipoprotein receptor-related protein 1 (LRP-1) (Alpha-2-macroglobulin receptor) (A2MR) (Apolipoprotein E receptor) (APOER) (CD antigen CD91) [Cleaved into: Low-density lipoprotein receptor-related protein 1 85 kDa subunit (LRP-85); Low-density lipoprotein receptor-related protein 1 515 kDa subunit (LRP-515); Low-density lipoprotein receptor-related protein 1 intracellular domain (L…	34	2.33571e+07	2.30358e+07	2.57785e+07	1.57358e+07	1.38233e+07	1.69803e+07	-0.612417	-0.79936	-0.502604	-0.638127	0.150039	3	0.0866253	0	0.05	1	2	-7.36652	0.991033	2.91999	No	1252	0.0477134	No	No	0.00391181
O60885	Bromodomain-containing protein 4 (Protein HUNK1)	7	2.22815e+07	2.21412e+07	2.3349e+07	8.50401e+06	1.06368e+07	1.22292e+07	-1.40951	-1.08666	-0.885391	-1.12719	0.264397	3	0.152649	0	0.05	1	2	-7.38414	0.991075	2.91999	No	1253	0.0477515	No	No	0.00389357
Q8TA86	Retinitis pigmentosa 9 protein (Pim-1-associated protein) (PAP-1)	9	1.59066e+07	1.6391e+07	1.66476e+07	1.39129e+07	1.41306e+07	1.4771e+07	-0.229779	-0.207381	-0.143439	-0.193533	0.044805	3	0.0258682	0	0.05	1	2	-7.4815	0.9913	2.91999	No	1254	0.0477896	No	No	0.00379508
P15529	Membrane cofactor protein (TLX) (Trophoblast leukocyte common antigen) (CD antigen CD46)	8	2.3978e+07	2.34003e+07	1.99656e+07	1.13253e+07	1.30152e+07	9.46455e+06	-0.987042	-0.78639	-1.24598	-1.00647	0.23041	3	0.133027	0	0.05	1	2	-7.56591	0.991488	2.91999	No	1255	0.0478277	No	No	0.00371266
Q29980	MHC class I polypeptide-related sequence B (MIC-B)	2	6.64558e+06	6.68264e+06	6.59733e+06	5.91287e+06	5.51726e+06	5.65923e+06	-0.167727	-0.267632	-0.230978	-0.222113	0.0505389	3	0.0291787	0	0.05	1	2	-7.61216	0.991588	2.91999	No	1256	0.0478659	No	No	0.00366862
Q86YZ3	Hornerin	6	6.95695e+06	3.21042e+06	7.14101e+06	560310	157403	169841	-3.36414	-5.1959	-5.08618	-4.54874	1.02736	3	0.593146	0	0.05	1	2	-7.66884	0.991709	2.91999	No	1257	0.047904	No	No	0.00361571
Q8N5I9	NOP protein chaperone 1	1	728854	494920	321777	95199	169970	96293.2	-2.43607	-1.59981	-2.41958	-2.15182	0.478125	3	0.276046	0	0.05	1	2	-7.79516	0.991969	2.91999	No	1258	0.0479421	No	No	0.00350181
P01857	Immunoglobulin heavy constant gamma 1 (Ig gamma-1 chain C region) (Ig gamma-1 chain C region EU) (Ig gamma-1 chain C region KOL) (Ig gamma-1 chain C region NIE)	5	3.72012e+06	3.71112e+06	4.53629e+06	2.02742e+06	2.58993e+06	2.15537e+06	-0.976443	-0.623179	-0.888152	-0.829258	0.183848	3	0.106145	0	0.05	1	2	-7.81251	0.992004	2.91999	No	1259	0.0479802	No	No	0.00348658
P78371	T-complex protein 1 subunit beta (TCP-1-beta) (CCT-beta)	4	86707.5	4.07629e+06	3.85631e+06	1.5538e+06	1.15481e+06	1.30566e+06	-0.782712	-1.21086	-1.03374	-1.0091	0.215136	3	0.124209	0	0.05	1	2	-8.12428	0.992593	2.91999	No	1260	0.0480183	No	No	0.00322896
Q15696	U2 small nuclear ribonucleoprotein auxiliary factor 35 kDa subunit-related protein 2 (CCCH type zinc finger, RNA-binding motif and serine/arginine rich protein 2) (Renal carcinoma antigen NY-REN-20) (U2(RNU2) small nuclear RNA auxiliary factor 1-like 2) (U2AF35-related protein) (URP)	7	7.35532e+06	6.02004e+06	6.03376e+06	5.45744e+06	5.14311e+06	5.47911e+06	-0.245478	-0.331058	-0.239758	-0.272098	0.0511412	3	0.0295264	0	0.05	1	2	-9.21541	0.994214	2.91999	No	1261	0.0480564	No	No	0.00251997
P08174	Complement decay-accelerating factor (CD antigen CD55)	20	3.30943e+08	3.22902e+08	2.91991e+08	2.0309e+08	2.1163e+08	1.79025e+08	-0.634507	-0.57508	-0.816466	-0.675351	0.12577	3	0.0726131	0	0.05	1	2	-9.30068	0.994318	2.91999	No	1262	0.0480945	No	No	0.00247462
O15226	NF-kappa-B-repressing factor (NFkB-repressing factor) (NRF) (Protein ITBA4)	22	5.34623e+07	3.5479e+07	4.94819e+07	2.81618e+07	2.78433e+07	3.23366e+07	-0.712312	-0.728724	-0.512886	-0.651307	0.120157	3	0.0693726	0	0.05	1	2	-9.38854	0.994422	2.91999	No	1263	0.0481326	No	No	0.00242917
P40189	Interleukin-6 receptor subunit beta (IL-6 receptor subunit beta) (IL-6R subunit beta) (IL-6R-beta) (IL-6RB) (CDw130) (Interleukin-6 signal transducer) (Membrane glycoprotein 130) (gp130) (Oncostatin-M receptor subunit alpha) (CD antigen CD130)	20	2.97794e+07	3.43704e+07	3.97898e+07	2.18852e+07	2.1951e+07	2.48978e+07	-0.662755	-0.658428	-0.476695	-0.599293	0.106195	3	0.0613114	0	0.05	1	2	-9.77457	0.994847	2.91999	No	1264	0.0481707	No	No	0.0022435
Q99650	Oncostatin-M-specific receptor subunit beta (Interleukin-31 receptor subunit beta) (IL-31 receptor subunit beta) (IL-31R subunit beta) (IL-31R-beta) (IL-31RB)	15	1.44625e+07	1.48852e+07	1.65237e+07	1.15646e+07	1.21557e+07	1.25575e+07	-0.402913	-0.331	-0.284085	-0.339333	0.0598505	3	0.0345547	0	0.05	1	2	-9.82015	0.994894	2.91999	No	1265	0.0482088	No	No	0.00222299
P51531	Probable global transcription activator SNF2L2	20	2.54796e+07	2.46861e+07	2.57529e+07	1.84142e+07	1.64541e+07	1.63005e+07	-0.458672	-0.621042	-0.634574	-0.571429	0.0978845	3	0.0565136	0	0.05	1	2	-10.1113	0.99518	2.91999	No	1266	0.048247	No	No	0.00209831
P17813	Endoglin (CD antigen CD105)	4	3.80976e+06	3.41429e+06	3.42684e+06	768641	998180	1.19455e+06	-2.20756	-1.83057	-1.57147	-1.86986	0.319859	3	0.184671	0	0.05	1	2	-10.1254	0.995193	2.91999	No	1267	0.0482851	No	No	0.00209257
Q9BXR0	Queuine tRNA-ribosyltransferase catalytic subunit 1	12	3.25588e+07	3.0948e+07	3.6059e+07	2.24248e+07	2.33097e+07	2.51129e+07	-0.565596	-0.509757	-0.402261	-0.492538	0.0830175	3	0.0479302	0	0.05	1	2	-10.2762	0.995331	2.91999	No	1268	0.0483232	No	No	0.00203232
Q7L1Q6	eIF5-mimic protein 2 (Basic leucine zipper and W2 domain-containing protein 1) (Protein Orf)	8	3.47607e+07	4.25162e+07	3.86747e+07	2.16869e+07	2.34617e+07	2.55448e+07	-0.83366	-0.72018	-0.59746	-0.7171	0.11813	3	0.0682025	0	0.05	1	2	-10.5143	0.995538	2.91999	No	1269	0.0483613	No	No	0.00194232
Q86UK7	E3 ubiquitin-protein ligase ZNF598	6	6.53049e+06	7.39011e+06	6.54303e+06	1.82969e+06	2.2862e+06	2.63127e+06	-1.89843	-1.57707	-1.37427	-1.61659	0.264304	3	0.152596	0	0.05	1	2	-10.5939	0.995604	2.91999	No	1270	0.0483994	No	No	0.00191356
P05546	Heparin cofactor 2 (Heparin cofactor II) (HC-II) (Protease inhibitor leuserpin-2) (HLS2) (Serpin D1)	2	2.04457e+06	2.8747e+06	1.83669e+06	317700	195915	148971	-2.82546	-3.5229	-3.9181	-3.42215	0.553239	3	0.319413	0	0.05	1	2	-10.7139	0.9957	2.91999	No	1271	0.0484375	No	No	0.00187139
P28715	DNA excision repair protein ERCC-5	5	2.1338e+06	2.33345e+06	2.1373e+06	1.96174e+06	1.90179e+06	1.88073e+06	-0.166366	-0.211141	-0.227201	-0.201569	0.0315266	3	0.0182019	0	0.05	1	2	-11.0741	0.995972	2.91999	No	1272	0.0484756	No	No	0.00175284
O14646	Chromodomain-helicase-DNA-binding protein 1 (CHD-1)	68	2.35973e+08	2.44608e+08	2.3799e+08	2.05759e+08	2.14263e+08	2.10129e+08	-0.219211	-0.160785	-0.188895	-0.18963	0.0292197	3	0.01687	0	0.05	1	2	-11.2407	0.996089	2.91999	No	1273	0.0485137	No	No	0.00170176
Q6ZRS2	Helicase SRCAP	6	5.03522e+07	4.25139e+07	4.95217e+07	2.21754e+07	2.42277e+07	2.71352e+07	-1.09783	-0.970135	-0.806623	-0.958196	0.145971	3	0.0842762	0	0.05	1	2	-11.3697	0.996176	2.91999	No	1274	0.0485518	No	No	0.00166373
Q05519	Serine/arginine-rich splicing factor 11 (Arginine-rich 54 kDa nuclear protein) (p54) (Splicing factor, arginine/serine-rich 11)	13	3.2913e+08	2.65243e+08	1.54154e+08	1.67612e+08	1.8142e+08	1.84685e+08	-0.573964	-0.459759	-0.434029	-0.489251	0.0744831	3	0.0430029	0	0.05	1	2	-11.3772	0.996181	2.91999	No	1275	0.0485899	No	No	0.00166157
Q9Y666	Solute carrier family 12 member 7 (Electroneutral potassium-chloride cotransporter 4) (K-Cl cotransporter 4)	2	76989.4	389319	437361	127665	128968	156954	-1.23847	-1.22382	-0.940488	-1.13426	0.167973	3	0.096979	0	0.05	1	2	-11.6959	0.996384	2.91999	No	1276	0.048628	No	No	0.00157304
Q9H2X9	Solute carrier family 12 member 5 (Electroneutral potassium-chloride cotransporter 2) (K-Cl cotransporter 2) (hKCC2) (Neuronal K-Cl cotransporter)	2	779142	693686	1.04953e+06	298233	322411	383114	-1.4953	-1.38284	-1.13397	-1.33737	0.184909	3	0.106757	0	0.05	1	2	-12.5272	0.996844	2.91999	No	1277	0.0486662	No	No	0.00137279
P42568	Protein AF-9 (ALL1-fused gene from chromosome 9 protein) (Myeloid/lymphoid or mixed-lineage leukemia translocated to chromosome 3 protein) (YEATS domain-containing protein 3)	11	1.80685e+07	2.09114e+07	1.67563e+07	1.50889e+07	1.41973e+07	1.42628e+07	-0.300167	-0.388042	-0.381399	-0.356536	0.0489296	3	0.0282495	0	0.05	1	2	-12.621	0.99689	2.91999	No	1278	0.0487043	No	No	0.00135263
Q92552	28S ribosomal protein S27, mitochondrial (MRP-S27) (S27mt) (Mitochondrial ribosomal protein S27) (Mitochondrial small ribosomal subunit protein mS27)	3	2.5134e+06	2.95202e+06	3.23841e+06	786488	1.0708e+06	926788	-1.88319	-1.43801	-1.64638	-1.65586	0.222744	3	0.128602	0	0.05	1	2	-12.8759	0.997011	2.91999	No	1279	0.0487424	No	No	0.0013
P26232	Catenin alpha-2 (Alpha N-catenin) (Alpha-catenin-related protein)	1	1.09006e+06	659783	1.05621e+06	729416	719415	682460	-0.358762	-0.378679	-0.454759	-0.3974	0.0506628	3	0.0292502	0	0.05	1	2	-13.5862	0.997313	2.91999	No	1280	0.0487805	No	No	0.0011685
Q9C0C2	182 kDa tankyrase-1-binding protein	4	3.74465e+06	4.17025e+06	4.76357e+06	848354	1.06552e+06	721878	-2.31661	-1.98778	-2.54952	-2.28464	0.282229	3	0.162945	0	0.05	1	2	-14.0209	0.997476	2.91999	No	1281	0.0488186	No	No	0.00109762
Q08945	FACT complex subunit SSRP1 (Chromatin-specific transcription elongation factor 80 kDa subunit) (Facilitates chromatin transcription complex 80 kDa subunit) (FACT 80 kDa subunit) (FACTp80) (Facilitates chromatin transcription complex subunit SSRP1) (Recombination signal sequence recognition protein 1) (Structure-specific recognition protein 1) (hSSRP1) (T160)	42	6.71506e+08	6.58174e+08	6.53978e+08	5.95708e+08	5.87955e+08	5.79989e+08	-0.150525	-0.169424	-0.189102	-0.169684	0.0192902	3	0.0111372	0	0.05	1	2	-15.2357	0.99786	2.91999	No	1282	0.0488567	No	No	0.000930457
O94880	PHD finger protein 14	28	4.88838e+07	4.7623e+07	5.08784e+07	4.31034e+07	4.41928e+07	4.36558e+07	-0.188755	-0.152745	-0.170385	-0.170628	0.0180064	3	0.010396	0	0.05	1	2	-16.4129	0.998154	2.91999	No	1283	0.0488948	No	No	0.000802374
P07996	Thrombospondin-1 (Glycoprotein G)	26	7.04171e+07	6.67567e+07	7.20555e+07	1.59097e+06	1.64157e+06	3.07357e+06	-5.45407	-5.4089	-4.50406	-5.12234	0.535922	3	0.309415	0	0.05	1	2	-16.5549	0.998186	2.91999	No	1284	0.0489329	No	No	0.000788722
Q9HBL0	Tensin-1	2	2.48019e+06	2.79451e+06	3.08245e+06	844205	929091	1.05485e+06	-1.72238	-1.58416	-1.40101	-1.56918	0.161208	3	0.0930735	0	0.05	1	2	-16.8596	0.99825	2.91999	No	1285	0.048971	No	No	0.000760597
P05156	Complement factor I	2	693396	1.28067e+06	1.15889e+06	203529	184120	250739	-2.35925	-2.50384	-2.0583	-2.30713	0.227294	3	0.131228	0	0.05	1	2	-17.581	0.99839	2.91999	No	1286	0.0490091	No	No	0.000699702
Q7Z417	Nuclear fragile X mental retardation-interacting protein 2 (82 kDa FMRP-interacting protein) (82-FIP) (Cell proliferation-inducing gene 1 protein) (FMRP-interacting protein 2)	23	7.70684e+07	9.44633e+07	8.73989e+07	3.38502e+07	3.99266e+07	3.59936e+07	-1.35037	-1.11218	-1.26179	-1.24145	0.120389	3	0.0695067	0	0.05	1	2	-17.8608	0.99844	2.91999	No	1287	0.0490473	No	No	0.000678038
P17480	Nucleolar transcription factor 1 (Autoantigen NOR-90) (Upstream-binding factor 1) (UBF-1)	47	4.31331e+08	3.70632e+08	3.90007e+08	2.92362e+08	2.77042e+08	2.79281e+08	-0.442555	-0.520209	-0.508595	-0.490453	0.0418853	3	0.0241825	0	0.05	1	2	-20.2814	0.998789	2.91999	No	1288	0.0490854	No	No	0.000526312
P34932	Heat shock 70 kDa protein 4 (HSP70RY) (Heat shock 70-related protein APG-2)	7	2.11623e+07	3.60358e+07	1.13237e+07	1.1969e+06	1.81879e+06	1.72887e+06	-4.25423	-3.65055	-3.7237	-3.87616	0.329453	3	0.19021	0	0.05	1	2	-20.3783	0.9988	2.91999	No	1289	0.0491235	No	No	0.000521331
P53801	Pituitary tumor-transforming gene 1 protein-interacting protein (Pituitary tumor-transforming gene protein-binding factor) (PBF) (PTTG-binding factor)	2	1.17233e+07	1.09737e+07	1.22681e+07	8.9358e+06	8.97628e+06	9.27578e+06	-0.383284	-0.376764	-0.329412	-0.363153	0.0294021	3	0.0169753	0	0.05	1	2	-21.393	0.998911	2.91999	No	1290	0.0491616	No	No	0.000473179
P31641	Sodium- and chloride-dependent taurine transporter (Solute carrier family 6 member 6)	2	3.04642e+06	3.28958e+06	3.31049e+06	1.97811e+06	2.08019e+06	2.11323e+06	-0.700919	-0.628322	-0.605594	-0.644945	0.0497893	3	0.0287458	0	0.05	1	2	-22.4361	0.99901	2.91999	No	1291	0.0491997	No	No	0.000430311
P53999	Activated RNA polymerase II transcriptional coactivator p15 (Positive cofactor 4) (PC4) (SUB1 homolog) (p14)	1	2.3753e+07	1.69661e+08	2.04765e+07	92788.9	212499	90722.7	-9.58567	-8.39024	-9.61816	-9.19802	0.69975	3	0.404001	0	0.05	1	2	-22.7673	0.999038	2.91999	No	1292	0.0492378	No	No	0.000417911
P01008	Antithrombin-III (ATIII) (Serpin C1)	3	7.78003e+06	1.05003e+07	5.64202e+06	547445	466019	359050	-3.86454	-4.09686	-4.47307	-4.14482	0.307087	3	0.177297	0	0.05	1	2	-23.3779	0.999088	2.91999	No	1293	0.0492759	No	No	0.000396417
Q86VM9	Zinc finger CCCH domain-containing protein 18 (Nuclear protein NHN1)	21	1.9999e+08	2.2334e+08	2.02459e+08	9.94001e+07	1.09861e+08	1.05088e+08	-1.06939	-0.925036	-0.98911	-0.994513	0.0723297	3	0.0417596	0	0.05	1	2	-23.8152	0.999121	2.91999	No	1294	0.049314	No	No	0.000382024
Q99575	Ribonucleases P/MRP protein subunit POP1 (hPOP1)	33	1.71562e+08	1.82489e+08	2.25768e+07	6.67375e+07	6.33658e+07	6.93522e+07	-0.911607	-0.9864	-0.856163	-0.918057	0.0653577	3	0.0377343	0	0.05	1	2	-24.3295	0.999157	2.91999	No	1295	0.0493521	No	No	0.000366076
Q3L8U1	Chromodomain-helicase-DNA-binding protein 9 (CHD-9)	12	7.03304e+06	9.66862e+06	7.64589e+06	3.21646e+06	3.01416e+06	3.43684e+06	-1.33527	-1.42899	-1.23966	-1.33464	0.0946663	3	0.0546556	0	0.05	1	2	-24.4191	0.999164	2.91999	No	1296	0.0493902	No	No	0.000363402
O15347	High mobility group protein B3 (High mobility group protein 2a) (HMG-2a) (High mobility group protein 4) (HMG-4)	1	4.38832e+06	3.61889e+06	6.13517e+06	484809	591445	433681	-3.2815	-2.99468	-3.44229	-3.23949	0.226743	3	0.13091	0	0.05	1	2	-24.7458	0.999185	2.91999	No	1297	0.0494284	No	No	0.000353887
Q9Y295	Developmentally-regulated GTP-binding protein 1 (DRG-1) (Neural precursor cell expressed developmentally down-regulated protein 3) (NEDD-3) (Translation factor GTPase DRG1) (TRAFAC GTPase DRG1)	11	1.30266e+07	1.02335e+07	1.22449e+07	9.7492e+06	9.71196e+06	9.52606e+06	-0.279703	-0.285225	-0.313107	-0.292678	0.0179058	3	0.0103379	0	0.05	1	2	-28.3112	0.999377	2.91999	No	1298	0.0494665	No	No	0.000270497
Q5SRE5	Nucleoporin NUP188 (hNup188)	2	1.03077e+07	1.0348e+07	1.04766e+07	142800	136985	215499	-6.18331	-6.24328	-5.58962	-6.00541	0.361324	3	0.20861	0	0.05	1	2	-28.7877	0.999398	2.91999	No	1299	0.0495046	No	No	0.00026163
Q8IWZ3	Ankyrin repeat and KH domain-containing protein 1 (HIV-1 Vpr-binding ankyrin repeat protein) (Multiple ankyrin repeats single KH domain) (hMASK)	11	2.56288e+07	2.10032e+07	2.76634e+07	8.78845e+06	9.47543e+06	9.82527e+06	-1.49463	-1.38605	-1.33374	-1.40481	0.0820689	3	0.0473825	0	0.05	1	2	-29.6482	0.999432	2.91999	No	1300	0.0495427	No	No	0.000246684
P55145	Mesencephalic astrocyte-derived neurotrophic factor (Arginine-rich protein) (Protein ARMET)	7	3.80671e+07	5.61898e+07	5.66221e+07	2.03652e+06	1.59251e+06	1.38867e+06	-4.62618	-4.98099	-5.17858	-4.92858	0.279902	3	0.161601	0	0.05	1	2	-30.4984	0.999463	2.91999	No	1301	0.0495808	No	No	0.00023314
Q14689	Disco-interacting protein 2 homolog A (DIP2 homolog A)	2	700153	1.14243e+06	529379	37733.4	52082.3	44424.4	-4.38913	-3.92418	-4.15362	-4.15564	0.232481	3	0.134223	0	0.05	1	2	-30.9607	0.999479	2.91999	No	1302	0.0496189	No	No	0.000226239
Q3T906	N-acetylglucosamine-1-phosphotransferase subunits alpha/beta	7	5.64526e+06	5.24139e+06	5.14431e+06	3.71695e+06	3.58055e+06	3.70083e+06	-0.523706	-0.577644	-0.529976	-0.543775	0.029498	3	0.0170307	0	0.05	1	2	-31.9292	0.99951	2.91999	No	1303	0.049657	No	No	0.000212739
Q9Y2R4	Probable ATP-dependent RNA helicase DDX52	10	1.53859e+07	1.0075e+07	1.55227e+07	7.24007e+06	7.69218e+06	7.50586e+06	-0.916009	-0.828621	-0.863996	-0.869542	0.0439572	3	0.0253787	0	0.05	1	2	-34.2626	0.999575	2.91999	No	1304	0.0496951	No	No	0.000184778
O15078	Centrosomal protein of 290 kDa (Cep290) (Bardet-Biedl syndrome 14 protein) (Cancer/testis antigen 87) (CT87) (Nephrocystin-6) (Tumor antigen se2-2)	2	2.67104e+07	2.41546e+07	3.00954e+07	250937	365120	287070	-6.74878	-6.20774	-6.55471	-6.50374	0.2741	3	0.158252	0	0.05	1	2	-41.0974	0.999704	2.91999	No	1305	0.0497332	No	No	0.000128471
P25440	Bromodomain-containing protein 2 (O27.1.1) (Really interesting new gene 3 protein)	26	5.55419e+07	5.27728e+07	5.591e+07	4.33637e+07	4.40208e+07	4.40379e+07	-0.336149	-0.314449	-0.31389	-0.321496	0.0126929	3	0.00732822	0	0.05	1	2	-43.871	0.99974	2.91999	No	1306	0.0497713	No	No	0.00011275
Q00610	Clathrin heavy chain 1 (Clathrin heavy chain on chromosome 17) (CLH-17)	24	1.49744e+08	9.7863e+07	1.59287e+08	1.80564e+07	1.88982e+07	2.07101e+07	-2.90911	-2.84337	-2.71128	-2.82125	0.100749	3	0.0581677	0	0.05	1	2	-48.502	0.999788	2.91999	No	1307	0.0498095	No	No	9.2258e-05
P04075	Fructose-bisphosphate aldolase A	1	9.08568e+06	1.78608e+07	310523	913257	879731	787086	-3.3145	-3.36846	-3.529	-3.40399	0.111576	3	0.0644182	0	0.05	1	2	-52.8421	0.999821	2.91999	No	1308	0.0498476	No	No	7.77321e-05
P42696	RNA-binding protein 34 (RNA-binding motif protein 34)	17	7.95465e+07	6.6095e+07	7.58508e+07	2.7711e+07	2.90956e+07	2.91183e+07	-1.41377	-1.34342	-1.3423	-1.3665	0.0409413	3	0.0236375	0	0.05	1	2	-57.8105	0.99985	2.91999	No	1309	0.0498857	No	No	6.49498e-05
Q92616	eIF-2-alpha kinase activator GCN1 (GCN1 eIF-2-alpha kinase activator homolog) (GCN1-like protein 1) (General control of amino-acid synthesis 1-like protein 1) (Translational activator GCN1) (HsGCN1)	36	9.01111e+07	8.95083e+07	9.84863e+07	1.80094e+07	1.93844e+07	1.94901e+07	-2.36385	-2.2577	-2.24986	-2.29047	0.0636694	3	0.0367595	0	0.05	1	2	-62.3096	0.999871	2.91999	No	1310	0.0499238	No	No	5.5912e-05
P22314	Ubiquitin-like modifier-activating enzyme 1	9	4.91576e+07	4.06809e+07	4.92755e+07	4.03118e+06	4.00368e+06	3.60849e+06	-3.52396	-3.53383	-3.68377	-3.58052	0.08955	3	0.0517017	0	0.05	1	2	-69.2534	0.999896	2.91999	No	1311	0.0499619	No	No	4.52646e-05
O15440	ATP-binding cassette sub-family C member 5	14	6.42469e+06	4.45246e+07	3.23875e+07	9.57345e+06	9.36524e+06	9.54723e+06	-1.53688	-1.5686	-1.54084	-1.54877	0.0172865	3	0.00998038	0	0.05	1	2	-155.182	0.999979	2.91999	No	1312	0.05	No	No	9.01676e-06
Detected in all UV-crosslinked samples, undetected in all non-crosslinked samples
Primary Uniprot ID	Protein name	# of unique peptides	SPInCL R1	SPInCL R2	SPInCL R3	SPICL R1	SPICL R2	SPICL R3	Log2(CL/nCL) R1	Log2(CL/nCL) R2	Log2(CL/nCL) R3	Average log2(CL/nCL)	SD	−log10(p value)
Q8IX18	Probable ATP-dependent RNA helicase DHX40	1	0	0	0	118944	108519	82699.3	10	10	10	10	0	10
Q14527	Helicase-like transcription factor	1	0	0	0	183319	143639	120765	10	10	10	10	0	10
P18206	Vinculin (Metavinculin) (MV)	1	0	0	0	83191.6	129112	132239	10	10	10	10	0	10
P46734	Dual specificity mitogen-activated protein kinase kinase 3 (MAP kinase kinase 3) (MAPKK 3)	1	0	0	0	188015	182951	156965	10	10	10	10	0	10
Q14344	Guanine nucleotide-binding protein subunit alpha-13 (G alpha-13) (G-protein subunit alpha-13)	1	0	0	0	940504	831457	169925	10	10	10	10	0	10
Q16513	Serine/threonine-protein kinase N2	1	0	0	0	223453	61816.4	178081	10	10	10	10	0	10
O95881	Thioredoxin domain-containing protein 12	1	0	0	0	168608	235067	203517	10	10	10	10	0	10
Q9BRZ2	E3 ubiquitin-protein ligase TRIM56	1	0	0	0	136675	113695	204052	10	10	10	10	0	10
Q9HBD1	Roquin-2	1	0	0	0	195941	199807	205163	10	10	10	10	0	10
Q12965	Unconventional myosin-Ie (Myosin-Ic) (Unconventional myosin 1E)	1	0	0	0	227147	408748	210474	10	10	10	10	0	10
Q8N5P1	Zinc finger CCCH domain-containing protein 8	1	0	0	0	394237	456063	217754	10	10	10	10	0	10
Q9NQS1	Cell death regulator Aven	1	0	0	0	134640	261870	223939	10	10	10	10	0	10
O95391	Pre-mRNA-splicing factor SLU7 (hSlu7)	1	0	0	0	284817	111586	226931	10	10	10	10	0	10
Q9UET6	Putative tRNA (cytidine(32)/guanosine(34)-2'-O)-methyltransferase	1	0	0	0	143050	163681	227664	10	10	10	10	0	10
Q9UNX3	60S ribosomal protein L26-like 1 (Large ribosomal subunit protein uL24-like 1)	1	0	0	0	291118	352508	236026	10	10	10	10	0	10
P51398	28S ribosomal protein S29, mitochondrial (MRP-S29) (S29mt) (Death-associated protein 3) (DAP-3) (Ionizing radiation resistance conferring protein) (Mitochondrial small ribosomal subunit protein mS29)	1	0	0	0	519279	284029	245612	10	10	10	10	0	10
Q96A35	39S ribosomal protein L24, mitochondrial (L24mt) (MRP-L24) (Mitochondrial large ribosomal subunit protein uL24m)	2	0	0	0	605109	352089	253947	10	10	10	10	0	10
Q659C4	La-related protein 1B (La ribonucleoprotein domain family member 1B) (La ribonucleoprotein domain family member 2) (La-related protein 2)	1	0	0	0	273247	456966	283572	10	10	10	10	0	10
P33992	DNA replication licensing factor MCM5	1	0	0	0	331483	641369	293065	10	10	10	10	0	10
Q9Y221	60S ribosome subunit biogenesis protein NIP7 homolog (KD93) (Nucleolar pre-rRNA processing protein NIP7)	1	0	0	0	562011	280000	296705	10	10	10	10	0	10
P60900	Proteasome subunit alpha type-6 (27 kDa prosomal protein) (PROS-27) (p27K) (Macropain iota chain) (Multicatalytic endopeptidase complex iota chain) (Proteasome iota chain)	1	0	0	0	165358	157396	301366	10	10	10	10	0	10
Q8WWB7	Glycosylated lysosomal membrane protein (Lysosomal protein NCU-G1)	1	0	0	0	340034	632950	310087	10	10	10	10	0	10
Q13724	Mannosyl-oligosaccharide glucosidase	1	0	0	0	216425	344375	319122	10	10	10	10	0	10
O00429	Dynamin-1-like protein	1	0	0	0	212035	299454	325308	10	10	10	10	0	10
Q13155	Aminoacyl tRNA synthase complex-interacting multifunctional protein 2 (Multisynthase complex auxiliary component p38) (Protein JTV-1)	1	0	0	0	256147	246679	336507	10	10	10	10	0	10
P78362	SRSF protein kinase 2	1	0	0	0	389231	431892	361077	10	10	10	10	0	10
Q7Z2W9	39S ribosomal protein L21, mitochondrial (L21mt) (MRP-L21) (Mitochondrial large ribosomal subunit protein bL21m)	1	0	0	0	308591	214951	369877	10	10	10	10	0	10
A0A024R608	Ribosomal protein, large, P1, isoform CRA_a	1	0	0	0	251052	184637	401574	10	10	10	10	0	10
Q9BY42	Replication termination factor 2 (RTF2) (Replication termination factor 2 domain-containing protein 1)	1	0	0	0	363930	586787	407155	10	10	10	10	0	10
Q9Y3E5	Peptidyl-tRNA hydrolase 2, mitochondrial (PTH 2)	1	0	0	0	283717	403389	407600	10	10	10	10	0	10
[truncated: 123 more rows]
