# Supplementary material for: Signal-noise metrics for RNA binding protein identification reveal broad spectrum protein-RNA interaction frequencies and dynamics
Source: Nat Commun. 2023 Sep 21;14:5868. doi: 10.1038/s41467-023-41284-9 (PMC10514315; doi:10.1038/s41467-023-41284-9)
Supplement: Supplementary file 9 — Supplementary Dataset 5 [file 41467_2023_41284_MOESM9_ESM.xlsx]

## Sheet: INP SILAC
Supplementary Data 5	INP SILAC.
Referenced MS dataset	INP
SILAC labeling?	Yes
Pooled UV-crosslinked and non-crosslinked samples prior to RNA-centric protein enrichment?	Yes
# of replicates	3
GO-annotations were exported from PANTHER V17.0 (Thomas et al., 2003) and made available in Supplementary Data 7.
Proteins not detected in all three UV-crosslinked samples were excluded from downstream sample normalization procedures and data analysis.
Replicate samples were mean-normalized to total SPI and SPInCL values equal to 0 were replaced with the average non-zero SPInCL value of the same protein ID.
Proteins only detected in UV-crosslinked samples were scored as UV-enriched*, ommitted from statistical analysis, and given the following pseudo-value: −log10(p value) = 10.
Proteins only detected in UV-crosslinked samples were given the following pseudo-values: log2(S/N) = 10, log2(CL/nCL) = 10.
Average log2(CL/nCL) and log2(S/N) ratios were generated with SPICL values and average SPInCL values according to equations (2) and (3). Proteins displaying negative average log2(CL/nCL) ratios were given pseudo-log2(S/N) ratios of −10.
%TP values were calculated with average SPI values and average total SPI according to equation (8); %TPS and %TPN values were estimated with %TP values and average log2(S/N) ratios according to equations (9-11).
Log10(%TP) values were adjusted by subtracting the minimum log10(%TP) value of the MS dataset.
Detectable ∆log2(SPIS) values were estimated with SD of log2(SPI) values and average log2(S/N) ratios according to equations (5-7) (see Methods).
RCS ranking only included proteins identified in at least one non-crosslinked sample to avoid low-abundant species with pseudo-log2(S/N) ratios of 10 from being inaccurately ranked.
RBP confidence scores (RCS) represent the product of adj. log10(%TP) values and average log2(S/N) ratios.
%TP ranking only includes proteins detected in all UV-crosslinked samples.
S/N and %TPS were considered overestimated for non-SILAC experiments and for experiments where UV-crosslinked and non-crosslinked samples weren't pooled prior to RNA-centric protein enrichment.																																				See Supplementary Note 7b for more information.
Average log2(CL/nCL) and S/N ratio summary statistics for GO terms or categories only included proteins identified in at least one non-crosslinked samples to avoid low-abundant species with pseudo-log2(S/N) ratios of 10 from skewing the data.
Category or GO term	Total MS dataset	GO RNA binding	GO nucleic acid binding	GO nucleotide binding	GO mRNA binding	GO rRNA binding	GO dsRNA binding	GO tRNA binding	GO snRNA binding	GO snoRNA binding	GO miRNA binding	GO translation	GO mRNA processing	GO ncRNA processing	GO rRNA processing	GO RNA splicing	GO regulation of RNA stability	GO RNA modification	GO RNA localization	GO ribonucleoprotein complex	GO plasma membrane	GO cytosol	GO integral component of membrane	GO nucleus	GO DNA binding	GO exclusive DNA binding	GO exclusive nucleotide binder	GO endoplasmic reticulum	GO integral component of ER membrane	GO glycoprotein	GO unfolded protein binding	GO protein binding	"Core RBP" (Beckmann, 2015)	Classical metabolic enzymes (Beckmann, 2015)	EnigmRBPs (Beckmann, 2015)	Total LEAP-RBP UV-enriched*	Exclusive LEAP-RBP UV-enriched*	Total INP UV-enriched*	Exclusive INP UV-enriched*	Total XRNAX UV-enriched* (Trendel, 2019)	Exclusive XRNAX UV-enriched* (Trendel, 2019)	Total OOPs UV-enriched* (Hoefig, 2021)	Exclusive OOPs UV-enriched* (Hoefig, 2021)	Total Ptex 1.5 UV-enriched* (Urdaneta, 2019)	Exclusive Ptex 1.5 UV-enriched* (Urdaneta, 2019)	Total RIC UV-enriched* (Perez-Perri, 2018)	Exclusive RIC UV-enriched* (Perez-Perri, 2018)	Shared UV-enriched*	LEAP-RBP + 5 datasets UV-enriched*
# of protein IDs in category or GO term (Homo sapien & Saccharommyces cerevisiae)	1413	2389	5254	3055	525	147	82	119	69	63	31	717	646	796	504	500	254	284	343	1230	6435	6382	7023	10013	3095	2715	2345	2703	1543	4577	203	15171	498	216	597	1794	293	937	52	1740	250	1838	204	2974	1331	683	14	257	257
# of detected protein IDs	1413	875	943	250	176	43	38	24	29	21	19	174	227	180	143	193	66	53	61	388	331	569	258	969	216	65	76	172	55	261	28	813	207	48	147	967	11	937	52	1047	51	853	7	911	47	588	1	257	257
# of detected protein IDs identified as UV-enriched*	937	719	750	185	158	40	32	21	27	20	19	156	165	162	129	142	63	45	51	328	142	440	93	698	150	30	46	110	35	77	18	557	191	38	109	798	0	937	52	806	0	659	0	677	0	498	0	257	257
% of detected protein IDs identified as UV-enriched*	66.3128	82.1714	79.5334	74	89.7727	93.0233	84.2105	87.5	93.1034	95.2381	100	89.6552	72.6872	90	90.2098	73.5751	95.4545	84.9057	83.6066	84.5361	42.9003	77.3286	36.0465	72.033	69.4444	46.1538	60.5263	63.9535	63.6364	29.5019	64.2857	68.5117	92.2705	79.1667	74.1497	82.5233	0	100	100	76.9819	0	77.2567	0	74.3139	0	84.6939	0	100	100
Average log2(CL/nCL) of detected protein IDs	1.66837	2.39686	2.27156	1.4892	3.19457	3.1385	2.33769	2.16806	2.67733	2.20401	3.3854	3.23745	2.09226	2.73113	2.75615	2.06754	3.19276	2.37603	2.279	2.76736	0.636915	2.19924	0.504059	1.90364	1.77996	0.588825	0.849897	1.58402	1.53005	0.260382	0.886629	1.79166	3.03042	1.79477	1.80821	2.34081	0.0762542	2.7238	1.27466	2.12269	-0.381533	2.19096	0.284703	2.05233	-0.00418279	2.63851	0.638758	3.5252	3.5252
Average S/N of detected protein IDs	4.29402	6.41586	6.01737	2.39605	9.98696	8.12535	7.25865	3.5079	7.29746	3.76909	9.77062	11.2909	5.74457	6.26993	6.68696	5.57818	10.0098	4.33148	6.24582	8.52643	1.36099	6.4562	0.892703	4.85142	4.92225	0.642173	1.12028	5.10087	4.58833	0.675908	0.677155	4.4503	9.64433	3.43595	3.53156	6.03329	0.0781829	6.68982	0.899653	5.51673	0.0667286	5.88274	0.184241	5.51009	0.061288	7.40866	0.278494	10.8395	10.8395
%TP of detected protein IDs	100	88.8743	90.942	15.9458	45.1722	6.40774	8.74456	0.480698	6.6381	3.50394	7.51474	16.8264	36.9816	11.0663	8.31854	35.5541	17.4852	1.81912	16.2184	56.9758	13.3269	46.8064	12.2712	86.3825	39.1292	2.0592	0.946853	11.8859	2.32303	8.79767	4.78075	49.8144	23.265	0.889434	2.67344	90.759	0.757445	71.5903	0.229073	91.1502	1.33321	88.5521	0.110248	89.7972	1.46318	79.4612	0.000465994	47.9189	47.9189
%TPS of detected protein IDs	46.724	46.0551	46.1916	4.14425	26.6728	3.92317	3.26456	0.305214	1.33584	0.643386	4.91211	11.0946	21.1235	6.2206	4.10244	20.2714	11.1967	1.32561	7.77808	32.8158	3.21373	25.5897	1.56296	41.7936	18.6948	0.13087	0.0947358	5.53095	0.382167	1.37528	0.38467	21.9963	16.3508	0.304108	1.06286	46.2786	0.0121159	45.9134	0.0806168	46.1822	0.0100682	45.074	0.00123604	45.2755	0.0309664	44.3813	0.000101507	35.2375	35.2375
%TPN of detected protein IDs	53.276	42.8192	44.7503	11.8015	18.4994	2.48457	5.48	0.175484	5.30226	2.86056	2.60263	5.7318	15.8581	4.84575	4.2161	15.2827	6.28849	0.493514	8.44037	24.16	10.1132	21.2167	10.7083	44.589	20.4344	1.92833	0.852118	6.35496	1.94086	7.42239	4.39609	27.8181	6.91415	0.585325	1.61058	44.4805	0.745329	25.677	0.148456	44.968	1.32314	43.4781	0.109012	44.5217	1.43222	35.0799	0.000364487	12.6815	12.6815
Average log2(CL/nCL) of UV-enriched* protein IDs	3.50811	3.62119	3.59411	3.29985	3.89682	4.4364	3.32346	2.87954	3.09182	2.69296	3.73353	4.36337	3.29034	3.69547	3.65301	3.18867	4.09648	3.81301	2.81246	3.845	2.76012	3.79951	2.46788	3.39374	3.38891	2.89419	3.07741	3.14559	3.24835	2.26153	1.88905	3.62394	3.58754	2.83579	3.21614	3.56507	0	3.50811	2.78482	3.55832	0	3.39225	0	3.41842	0	3.5693	0	3.70155	3.70155
Average S/N of UV-enriched* protein IDs	6.68982	7.91177	7.68815	3.35375	11.1808	8.83874	8.69644	4.00896	7.82947	3.96311	9.77062	12.744	8.00461	7.02321	7.46627	7.66734	10.5354	5.20046	7.44824	10.205	3.28064	8.56223	2.52965	6.86638	7.26527	1.46072	1.94196	8.10738	7.41083	2.30038	1.04265	6.72345	10.4819	4.35653	4.7773	7.41374	0	6.68982	0.899653	7.30269	0	7.69739	0	7.54364	0	8.81183	0	10.8395	10.8395
%TP of UV-enriched* protein IDs	71.5903	69.8538	70.133	11.5474	39.2198	6.37533	8.54649	0.472659	6.63717	3.47444	7.51474	13.2753	31.0723	10.2957	7.67446	29.9465	15.5518	1.70936	13.9754	46.6583	4.8181	35.2841	4.70416	64.5889	30.3024	0.274043	0.256374	6.46512	0.60244	1.88549	0.396919	35.6086	19.9202	0.588197	1.60645	70.3383	0	71.5903	0.229073	70.2262	0	68.498	0	69.166	0	65.6461	0	47.9189	47.9189
%TPS of UV-enriched* protein IDs	45.9134	45.3746	45.4866	3.99605	26.4965	3.92087	3.26016	0.303546	1.33554	0.64113	4.91211	10.9338	21.024	6.19091	4.07439	20.186	10.9727	1.3218	7.54899	32.3691	3.08999	25.0752	1.49747	41.0548	18.3525	0.107123	0.0783962	5.46022	0.330569	1.26011	0.115371	21.657	16.188	0.303498	1.0199	45.5798	0	45.9134	0.0806168	45.4757	0	44.4091	0	44.5535	0	43.7576	0	35.2375	35.2375
%TPN of UV-enriched* protein IDs	25.677	24.4792	24.6464	7.55131	12.7234	2.45446	5.28634	0.169114	5.30163	2.83331	2.60263	2.34154	10.0483	4.10478	3.60008	9.76047	4.57908	0.387561	6.42639	14.2892	1.7281	10.2089	3.20669	23.5341	11.9499	0.166921	0.177977	1.0049	0.271871	0.62538	0.281548	13.9516	3.73226	0.284698	0.58655	24.7585	0	25.677	0.148456	24.7505	0	24.0889	0	24.6125	0	21.8885	0	12.6815	12.6815
	log2(S/N) < 0	0 < log2(S/N) < 1	1 < log2(S/N) < 2	2 < log2(S/N) < 3	3 < log2(S/N) < 4	4 < log2(S/N) < 5	5 < log2(S/N) < 6	6 < log2(S/N) < 7	7 < log2(i/N) < 8	8 < log2(S/N) < 9	9 < log2(S/N) < 10	10 < log2(S/N); (includes undetected in non-crosslinked)
# of total protein IDs	735	124	131	140	98	45	32	6	1	0	0	101
# of GO-annotated RBPs	315	91	107	125	93	42	31	6	1	0	0	64
	RCS rank 1–100	RCS rank 101–200	RCS rank 201–300	RCS rank 301–400	RCS rank 401–500	RCS rank 501–600	RCS rank 601–700	RCS rank 701–800	RCS rank 801–900	RCS rank 901–1000	RCS rank 1001–1100	RCS rank 1101–1200	RCS rank 1201–1300	RCS rank 1301–1400
# of GO-annotated RBPs	89	89	68	69	70	67	60	54	61	55	53	49	51	34
Average S/N	30.1456	11.0592	6.35534	3.95245	2.33556	1.20095	0.611961	0.354887	0.195906	0.0861243	0.0318392	0.00592066	0.00162119	0.000948176
Average RCS	15.6463	8.53428	5.46259	3.35136	1.77825	0.352273	-0.903472	-2.5815	-5.21773	-8.57075	-13.5603	-20.1942	-29.4025	-40.385
Average detectable ∆log2(SPIS)	0.221283	0.249555	0.430555	0.516913	0.677163	0.991942	1.56535	1.88278	2.53013	3.73277	5.66167	7.11812	7.50397	7.24644
Average # of unique peptides	27	20	16	11	10	9	6	11	15	14	18	14	25	45
%TP	31.9251	4.81297	2.61203	3.538	1.07171	1.28745	0.401098	1.41862	10.0006	6.34322	11.9319	8.04678	10.1665	6.37957
%TPS	30.5406	4.17508	2.03203	2.3541	0.659413	0.678013	0.172542	0.491549	2.9639	1.11286	1.14301	0.306637	0.0298781	0
%TPN	1.38452	0.637884	0.579992	1.1839	0.412293	0.609437	0.228557	0.927066	7.03674	5.23036	10.7889	7.74014	10.1366	6.37957
	%TP rank 1–100	%TP rank 101–201	%TP rank 201–301	%TP rank 301–401	%TP rank 401–501	%TP rank 501–601	%TP rank 601–701	%TP rank 701–801	%TP rank 801–901	%TP rank 901–1001	%TP rank 1001–1101	%TP rank 1101–1201	%TP rank 1201–1301	%TP rank 1301–1401	%TP rank 1401–1501
%TP	72.2023	12.6431	5.98709	3.35728	2.10084	1.35816	0.879926	0.557331	0.368916	0.23763	0.147608	0.0877583	0.0499173	0.0211676	0.000979757
%TPS	34.8732	5.5389	2.39067	1.36428	0.879623	0.596208	0.418677	0.221278	0.174597	0.111755	0.07098	0.0448846	0.0264468	0.0117503	0.000704714
%TPN	37.3291	7.10415	3.59642	1.993	1.22122	0.761953	0.461249	0.336053	0.194319	0.125875	0.0766276	0.0428737	0.0234705	0.00941733	0.000275044
Primary Uniprot ID	Primary gene name	Protein name	%TP	%TPS	%TPN	RCS Rank	Log2(S/N)	# of unique peptides	SPInCL R1	SPInCL R2	SPInCL R3	SPICL R1	SPICL R2	SPICL R3	UV-enriched*?	Detected?	Detectable ∆log2(SPIS)	RBP confidence score (RCS)	% RNA-bound	Average log2(CL/nCL)	Log10(%TP)	Adjusted log10(%TP)	−log10(p value)
P19338	NCL	Nucleolin (Protein C23)	6.99427	2.2053	4.78896	869	-1.11874	76	1.38776e+11	1.51354e+11	1.39039e+11	2.70356e+11	2.87487e+11	2.67022e+11	Yes	Yes	0.439002	-5.76868	31.5302	0.941853	0.844742	5.15643	3.2144
Q00839	HNRNPU	Heterogeneous nuclear ribonucleoprotein U (hnRNP U) (GRIP120) (Nuclear p120 ribonucleoprotein) (Scaffold-attachment factor A) (SAF-A) (p120) (pp120)	3.094	0.666573	2.42743	958	-1.86459	74	8.18663e+10	6.19615e+10	7.31549e+10	1.23506e+11	9.79037e+10	1.16345e+11	Yes	Yes	1.4513	-8.95416	21.544	0.631524	0.49052	4.8022	1.91376
Q9NR30	DDX21	Nucleolar RNA helicase 2	2.51099	0.323051	2.18794	1043	-2.75974	84	6.93454e+10	6.17252e+10	6.49534e+10	8.89656e+10	7.95554e+10	8.56615e+10	Yes	Yes	1.12612	-13.0026	12.8655	0.373289	0.399845	4.71153	2.1046
P15880	RPS2	40S ribosomal protein S2 (40S ribosomal protein S4) (Protein LLRep3) (Small ribosomal subunit protein uS5)	2.45532	2.42057	0.0347548	1	6.12199	33	1.10655e+09	1.04811e+09	9.59763e+08	1.49985e+11	1.4016e+11	1.46966e+11	Yes	Yes	0.125655	28.7843	98.5845	7.13231	0.390108	4.70179	5.08391
P07910	HNRNPC	Heterogeneous nuclear ribonucleoproteins C1/C2 (hnRNP C1/C2)	2.41622	1.55858	0.857645	316	0.861777	39	2.46036e+10	2.94499e+10	2.28253e+10	1.21087e+11	1.1691e+11	1.1834e+11	Yes	Yes	0.107828	4.04589	64.5047	2.21243	0.383137	4.69482	4.64755
Q14152	EIF3A	Eukaryotic translation initiation factor 3 subunit A (eIF3a) (Eukaryotic translation initiation factor 3 subunit 10) (eIF-3-theta) (eIF3 p167) (eIF3 p180) (eIF3 p185)	2.29315	0.152528	2.14063	1122	-3.81088	120	5.82638e+10	6.26261e+10	7.07848e+10	6.75538e+10	7.24667e+10	7.94549e+10	No	Yes	2.24194	-17.8049	6.65147	0.192205	0.360433	4.67212	1.27935
P52272	HNRNPM	Heterogeneous nuclear ribonucleoprotein M (hnRNP M)	2.01249	1.94799	0.0644941	8	4.91668	93	1.91619e+09	1.81229e+09	2.04523e+09	1.23362e+11	1.09607e+11	1.22085e+11	Yes	Yes	0.240614	22.6925	96.7953	5.94036	0.303733	4.61542	4.37554
P62917	RPL8	60S ribosomal protein L8 (Large ribosomal subunit protein uL2)	1.94141	1.90861	0.0327991	2	5.86272	31	1.04172e+09	9.14462e+08	9.83006e+08	1.16555e+11	1.1057e+11	1.1802e+11	Yes	Yes	0.126552	26.9673	98.3106	6.87506	0.288116	4.5998	5.05597
P06748	NPM1	Nucleophosmin (NPM) (Nucleolar phosphoprotein B23) (Nucleolar protein NO38) (Numatrin)	1.78506	0.223862	1.5612	1040	-2.80197	31	4.32256e+10	5.56079e+10	4.0628e+10	5.67769e+10	6.9806e+10	5.4007e+10	No	Yes	2.19394	-12.7863	12.5409	0.363768	0.251653	4.56334	1.37236
P27797	CALR	Calreticulin (CRP55) (Calregulin) (Endoplasmic reticulum resident protein 60) (ERp60) (HACBP) (grp60)	1.68733	0.00785533	1.67947	1288	-7.74012	39	5.23263e+10	5.07203e+10	4.74545e+10	5.28034e+10	5.12099e+10	4.80144e+10	No	Yes	4.85391	-35.1315	0.465548	0.013433	0.227199	4.53888	0.413841
P22626	HNRNPA2B1	Heterogeneous nuclear ribonucleoproteins A2/B1 (hnRNP A2/B1)	1.60579	1.49661	0.109183	35	3.77687	43	3.75195e+09	2.63434e+09	3.39198e+09	9.84381e+10	8.83611e+10	9.13322e+10	Yes	Yes	0.225285	17.0615	93.2007	4.82856	0.205689	4.51737	4.34153
P09651	HNRNPA1	Heterogeneous nuclear ribonucleoprotein A1 (hnRNP A1) (Helix-destabilizing protein) (Single-strand RNA-binding protein) (hnRNP core protein A1) [Cleaved into: Heterogeneous nuclear ribonucleoprotein A1, N-terminally processed]	1.38662	1.3162	0.0704158	22	4.22434	34	2.31449e+09	2.08589e+09	1.91092e+09	8.3015e+10	8.02332e+10	7.90537e+10	Yes	Yes	0.1011	18.8137	94.9218	5.26242	0.141957	4.45364	5.10379
Q07955	SRSF1	Serine/arginine-rich splicing factor 1 (Alternative-splicing factor 1) (ASF-1) (Splicing factor, arginine/serine-rich 1) (pre-mRNA-splicing factor SF2, P33 subunit)	1.27214	0.087068	1.18507	1103	-3.76669	27	3.58776e+10	3.70925e+10	3.32099e+10	4.13721e+10	4.24097e+10	3.81255e+10	Yes	Yes	1.6716	-16.6345	6.84423	0.197792	0.104534	4.41622	1.59426
Q92945	KHSRP	Far upstream element-binding protein 2 (FUSE-binding protein 2) (KH type-splicing regulatory protein) (KSRP) (p75)	1.1568	1.10249	0.0543102	21	4.34339	65	1.4338e+09	1.7678e+09	1.66556e+09	6.79807e+10	6.518e+10	6.93794e+10	Yes	Yes	0.112297	19.0021	95.3051	5.3785	0.0632568	4.37494	4.91516
P84103	SRSF3	Serine/arginine-rich splicing factor 3 (Pre-mRNA-splicing factor SRP20) (Splicing factor, arginine/serine-rich 3)	1.13039	0.121042	1.00935	1048	-3.05984	12	2.9164e+10	3.19457e+10	2.93146e+10	3.54723e+10	3.99213e+10	3.6855e+10	Yes	Yes	1.25397	-13.3559	10.708	0.310157	0.0532287	4.36491	1.89914
P31943	HNRNPH1	Heterogeneous nuclear ribonucleoprotein H (hnRNP H) [Cleaved into: Heterogeneous nuclear ribonucleoprotein H, N-terminally processed]	1.01627	0.99448	0.0217925	4	5.51204	38	6.98883e+08	6.01271e+08	6.50257e+08	6.44669e+10	5.59565e+10	5.98384e+10	Yes	Yes	0.258914	23.8048	97.8556	6.52776	0.00701035	4.31869	4.38905
P46777	RPL5	60S ribosomal protein L5 (Large ribosomal subunit protein uL18)	1.00656	0.911208	0.0953557	53	3.25639	39	3.05943e+09	2.50054e+09	2.98527e+09	5.73599e+10	5.53376e+10	5.92286e+10	Yes	Yes	0.144535	14.0498	90.5266	4.32997	0.00284118	4.31452	4.67001
O43390	HNRNPR	Heterogeneous nuclear ribonucleoprotein R (hnRNP R)	0.966561	0.936061	0.0305002	14	4.93971	50	9.65492e+08	7.62755e+08	1.00423e+09	5.97797e+10	5.5056e+10	5.5731e+10	Yes	Yes	0.165676	21.2255	96.8445	5.96303	-0.0147708	4.29691	4.71546
P26599	PTBP1	Polypyrimidine tract-binding protein 1 (PTB) (57 kDa RNA-binding protein PPTB-1) (Heterogeneous nuclear ribonucleoprotein I) (hnRNP I)	0.915007	0.895092	0.0199151	5	5.4901	46	6.51876e+08	5.03787e+08	6.25457e+08	5.88475e+10	4.96939e+10	5.37334e+10	Yes	Yes	0.310736	23.4598	97.8235	6.50606	-0.0385754	4.27311	4.23163
P23246	SFPQ	Splicing factor, proline- and glutamine-rich (100 kDa DNA-pairing protein) (hPOMp100) (DNA-binding p52/p100 complex, 100 kDa subunit) (Polypyrimidine tract-binding protein-associated-splicing factor) (PSF) (PTB-associated-splicing factor)	0.868461	0.847935	0.0205262	7	5.36841	65	6.18553e+08	5.94794e+08	6.26266e+08	5.12987e+10	4.97987e+10	5.27733e+10	Yes	Yes	0.106194	22.8181	97.6365	6.38577	-0.0612498	4.25043	5.14514
Q15717	ELAVL1	ELAV-like protein 1 (Hu-antigen R) (HuR)	0.863114	0.851806	0.0113083	3	6.23507	32	2.7359e+08	4.2133e+08	3.16403e+08	5.46068e+10	4.63895e+10	5.27442e+10	Yes	Yes	0.303742	26.485	98.6898	7.24461	-0.0639317	4.24775	4.31181
P36578	RPL4	60S ribosomal protein L4 (60S ribosomal protein L1) (Large ribosomal subunit protein uL4)	0.81511	0.71121	0.1039	81	2.77509	44	3.3216e+09	2.87033e+09	3.11536e+09	4.69402e+10	4.30476e+10	4.68497e+10	Yes	Yes	0.205757	11.7189	87.2533	3.8768	-0.0887838	4.2229	4.24878
P42704	LRPPRC	Leucine-rich PPR motif-containing protein, mitochondrial (130 kDa leucine-rich protein) (LRP 130) (GP130)	0.798197	0.763567	0.0346295	23	4.46268	130	9.9594e+08	9.74445e+08	1.13379e+09	4.74108e+10	4.58924e+10	4.6705e+10	Yes	Yes	0.061195	18.8048	95.6615	5.49503	-0.0978901	4.21379	5.5158
Q9UQ35	SRRM2	Serine/arginine repetitive matrix protein 2 (300 kDa nuclear matrix antigen) (Serine/arginine-rich splicing factor-related nuclear matrix protein of 300 kDa) (SR-related nuclear matrix protein of 300 kDa) (Ser/Arg-related nuclear matrix protein of 300 kDa) (Splicing coactivator subunit SRm300) (Tax-responsive enhancer element-binding protein 803) (TaxREB803)	0.775711	0	0.775711	1312	-10	62	2.27516e+10	2.36277e+10	2.50908e+10	2.13896e+10	2.27046e+10	2.35165e+10	No	Yes	7.00239	-41.8701		-0.081188	-0.1103	4.20138	0.0407126
P32004	L1CAM	Neural cell adhesion molecule L1 (N-CAM-L1) (NCAM-L1) (CD antigen CD171)	0.753909	0	0.753909	1311	-10	57	2.29934e+10	2.18614e+10	2.44598e+10	2.10254e+10	2.13447e+10	2.34871e+10	No	Yes	7.21846	-41.7467		-0.0755714	-0.122681	4.189	0.0629617
Q01105	SET	Protein SET (HLA-DR-associated protein II) (Inhibitor of granzyme A-activated DNase) (IGAAD) (PHAPII) (Phosphatase 2A inhibitor I2PP2A) (I-2PP2A) (Template-activating factor I) (TAF-I)	0.733381	0	0.733381	1310	-10	21	2.23916e+10	2.26939e+10	2.20247e+10	2.12622e+10	2.18884e+10	2.12305e+10	No	Yes	5.33103	-41.6272		-0.0600395	-0.13467	4.17701	0.0115575
O60841	EIF5B	Eukaryotic translation initiation factor 5B (eIF-5B)	0.68884	0.0120381	0.676802	1194	-5.81305	79	1.98807e+10	2.0313e+10	2.04793e+10	2.07792e+10	2.10291e+10	2.1024e+10	Yes	Yes	1.36199	-24.123	1.74759	0.05043	-0.161882	4.1498	2.20406
P14866	HNRNPL	Heterogeneous nuclear ribonucleoprotein L (hnRNP L)	0.682205	0.660532	0.0216733	15	4.92964	48	6.5835e+08	5.59038e+08	7.23665e+08	4.25108e+10	3.8178e+10	3.96858e+10	Yes	Yes	0.201541	20.4363	96.8231	5.95312	-0.166085	4.1456	4.53743
P08621	SNRNP70	U1 small nuclear ribonucleoprotein 70 kDa (U1 snRNP 70 kDa) (U1-70K) (snRNP70)	0.679042	0.0645553	0.614487	1049	-3.25077	35	1.73471e+10	1.82855e+10	1.94326e+10	2.10437e+10	2.28887e+10	2.2751e+10	Yes	Yes	1.23782	-13.4698	9.50682	0.27514	-0.168103	4.14358	2.0099
P61978	HNRNPK	Heterogeneous nuclear ribonucleoprotein K (hnRNP K) (Transformation up-regulated nuclear protein) (TUNP)	0.659232	0.642893	0.0163389	11	5.29819	47	4.7112e+08	5.5016e+08	4.43342e+08	3.87624e+10	3.8393e+10	3.95766e+10	Yes	Yes	0.051765	21.8854	97.5215	6.31641	-0.180962	4.13072	5.6788
O60506	SYNCRIP	Heterogeneous nuclear ribonucleoprotein Q (hnRNP Q) (Glycine- and tyrosine-rich RNA-binding protein) (GRY-RBP) (NS1-associated protein 1) (Synaptotagmin-binding, cytoplasmic RNA-interacting protein)	0.637497	0.60639	0.0311078	31	4.2849	36	8.84418e+08	9.29123e+08	9.74773e+08	3.74666e+10	3.77711e+10	3.62738e+10	Yes	Yes	0.0751306	17.6373	95.1203	5.32144	-0.195522	4.11616	5.25091
P05556	ITGB1	Integrin beta-1 (Fibronectin receptor subunit beta) (Glycoprotein IIa) (GPIIA) (VLA-4 subunit beta) (CD antigen CD29)	0.622702	0	0.622702	1308	-10	39	1.91301e+10	2.00916e+10	2.15398e+10	1.59748e+10	1.70754e+10	1.78354e+10	No	Yes	7.2696	-40.9191		-0.257376	-0.205719	4.10596	0.00673276
Q15233	NONO	Non-POU domain-containing octamer-binding protein (NonO protein) (54 kDa nuclear RNA- and DNA-binding protein) (p54(nrb)) (p54nrb) (55 kDa nuclear protein) (NMT55) (DNA-binding p52/p100 complex, 52 kDa subunit)	0.620786	0.568601	0.0521843	51	3.44573	52	1.44904e+09	1.63753e+09	1.5902e+09	3.61515e+10	3.42882e+10	3.61871e+10	Yes	Yes	0.108219	14.1434	91.5938	4.51046	-0.207058	4.10462	4.79003
O75534	CSDE1	Cold shock domain-containing protein E1 (N-ras upstream gene protein) (Protein UNR)	0.611779	0.597662	0.0141166	10	5.40386	66	4.71735e+08	3.68652e+08	4.2477e+08	3.73264e+10	3.52632e+10	3.58339e+10	Yes	Yes	0.111069	22.1465	97.6925	6.4208	-0.213405	4.09828	5.14084
Q13428	TCOF1	Treacle protein (Treacher Collins syndrome protein)	0.606228	0.00748411	0.598744	1221	-6.32196	60	1.72882e+10	1.79531e+10	1.84227e+10	1.75972e+10	1.85982e+10	1.8834e+10	No	Yes	3.01726	-25.8841	1.23454	0.035623	-0.217364	4.09432	0.746945
Q9Y2W1	THRAP3	Thyroid hormone receptor-associated protein 3 (BCLAF1 and THRAP3 family member 2) (Thyroid hormone receptor-associated protein complex 150 kDa component) (Trap150)	0.603623	0.0686367	0.534986	1026	-2.96245	48	1.56226e+10	1.68423e+10	1.54839e+10	1.97597e+10	2.09188e+10	1.95991e+10	Yes	Yes	0.944127	-12.1237	11.3708	0.329517	-0.219234	4.09245	2.40027
Q08945	SSRP1	FACT complex subunit SSRP1 (Chromatin-specific transcription elongation factor 80 kDa subunit) (Facilitates chromatin transcription complex 80 kDa subunit) (FACT 80 kDa subunit) (FACTp80) (Facilitates chromatin transcription complex subunit SSRP1) (Recombination signal sequence recognition protein 1) (Structure-specific recognition protein 1) (hSSRP1) (T160)	0.589451	0	0.589451	1307	-10	42	1.89385e+10	1.85625e+10	1.84441e+10	1.68007e+10	1.65821e+10	1.63574e+10	No	Yes	5.12822	-40.6816		-0.169684	-0.229552	4.08213	0.000930457
P52597	HNRNPF	Heterogeneous nuclear ribonucleoprotein F (hnRNP F) (Nucleolin-like protein mcs94-1) [Cleaved into: Heterogeneous nuclear ribonucleoprotein F, N-terminally processed]	0.579926	0.559731	0.0201952	19	4.79265	31	5.42824e+08	6.49181e+08	6.14559e+08	3.58294e+10	3.09361e+10	3.54055e+10	Yes	Yes	0.291503	19.5303	96.5176	5.81845	-0.236628	4.07506	4.16653
P35613	BSG	Basigin (5F7) (Collagenase stimulatory factor) (Extracellular matrix metalloproteinase inducer) (EMMPRIN) (Hepatoma-associated antigen) (HAb18G) (Leukocyte activation antigen M6) (OK blood group antigen) (Tumor cell-derived collagenase stimulatory factor) (TCSF) (CD antigen CD147)	0.5732	0	0.5732	1306	-10	16	1.67676e+10	1.90339e+10	1.694e+10	1.58353e+10	1.84392e+10	1.57556e+10	No	Yes	7.7789	-40.5606		-0.0800501	-0.241694	4.06999	0.0954949
Q9P2E9	RRBP1	Ribosome-binding protein 1 (180 kDa ribosome receptor homolog) (RRp) (ES/130-related protein) (Ribosome receptor protein)	0.562507	0	0.562507	1305	-10	85	1.55931e+10	1.79552e+10	1.95352e+10	1.42986e+10	1.61479e+10	1.73245e+10	No	Yes	8.23884	-40.4791		-0.156624	-0.249872	4.06181	0.0439441
Q96I24	FUBP3	Far upstream element-binding protein 3 (FUSE-binding protein 3)	0.562404	0.548239	0.0141653	12	5.27437	47	5.20607e+08	3.60783e+08	3.87014e+08	3.53737e+10	3.2704e+10	3.14899e+10	Yes	Yes	0.222921	21.4231	97.4813	6.29289	-0.249951	4.06173	4.51112
P43243	MATR3	Matrin-3	0.539394	0.402492	0.136902	215	1.55582	60	2.25862e+09	6.686e+09	3.31137e+09	2.66125e+10	3.03514e+10	2.74906e+10	Yes	Yes	0.591656	6.29109	74.6193	2.78241	-0.268094	4.04359	3.67781
Q9NYF8	BCLAF1	Bcl-2-associated transcription factor 1 (Btf) (BCLAF1 and THRAP3 family member 1)	0.529381	0.0830659	0.446315	980	-2.42573	43	1.29872e+10	1.35506e+10	1.34643e+10	1.84179e+10	1.76344e+10	1.88609e+10	Yes	Yes	0.387705	-9.78893	15.6911	0.456522	-0.276232	4.03545	2.71579
P11387	TOP1	DNA topoisomerase 1	0.521984	0.0394329	0.482551	1069	-3.61321	56	1.32605e+10	1.37316e+10	1.61999e+10	1.5452e+10	1.64058e+10	1.85392e+10	No	Yes	2.22937	-14.5589	7.55442	0.218391	-0.282343	4.02934	1.2764
Q16629	SRSF7	Serine/arginine-rich splicing factor 7 (Splicing factor 9G8) (Splicing factor, arginine/serine-rich 7)	0.500621	0.155909	0.344712	830	-1.14469	15	1.0752e+10	1.06666e+10	9.4787e+09	2.02512e+10	1.92579e+10	1.93523e+10	Yes	Yes	0.381844	-4.59156	31.1431	0.929469	-0.300491	4.01119	3.5107
Q08211	DHX9	ATP-dependent RNA helicase A	0.491104	0.454118	0.0369854	50	3.61804	83	1.43839e+09	8.79716e+08	9.97017e+08	2.89374e+10	2.77356e+10	2.80641e+10	Yes	Yes	0.119653	14.4825	92.4689	4.67563	-0.308827	4.00286	5.11876
Q9Y5B9	SUPT16H	FACT complex subunit SPT16 (Chromatin-specific transcription elongation factor 140 kDa subunit) (FACT 140 kDa subunit) (FACTp140) (Facilitates chromatin transcription complex subunit SPT16) (hSPT16)	0.485718	0.0081567	0.477561	1186	-5.87156	77	1.43519e+10	1.41093e+10	1.43504e+10	1.47532e+10	1.46512e+10	1.48705e+10	Yes	Yes	1.1601	-23.4749	1.67931	0.0484592	-0.313616	3.99807	2.09849
Q8NE71	ABCF1	ATP-binding cassette sub-family F member 1 (ATP-binding cassette 50) (TNF-alpha-stimulated ABC protein)	0.484773	0	0.484773	1304	-10	59	1.49184e+10	1.41167e+10	1.55048e+10	1.39152e+10	1.39053e+10	1.45567e+10	No	Yes	6.53556	-39.8354		-0.0721398	-0.314462	3.99722	0.0179022
Q7L014	DDX46	Probable ATP-dependent RNA helicase DDX46	0.459753	0.00647864	0.453274	1200	-6.12855	67	1.27325e+10	1.31931e+10	1.46764e+10	1.30019e+10	1.38999e+10	1.49274e+10	No	Yes	3.87266	-24.3561	1.40916	0.0406624	-0.337476	3.97421	0.558371
P23588	EIF4B	Eukaryotic translation initiation factor 4B (eIF-4B)	0.451011	0.236453	0.214558	536	0.140183	31	4.39122e+09	7.7799e+09	7.01728e+09	1.83376e+10	2.20701e+10	2.12677e+10	Yes	Yes	0.865543	0.555948	52.4273	1.67991	-0.345813	3.96587	2.92912
Q92688	ANP32B	Acidic leucine-rich nuclear phosphoprotein 32 family member B (Acidic protein rich in leucines) (Putative HLA-DR-associated protein I-2) (PHAPI2) (Silver-stainable protein SSP29)	0.449432	0.00714766	0.442284	1187	-5.95136	9	1.11423e+10	1.42355e+10	1.41532e+10	1.16532e+10	1.4908e+10	1.44886e+10	No	Yes	4.72763	-23.5932	1.59038	0.0458925	-0.347336	3.96435	0.44236
Q99613	EIF3C	Eukaryotic translation initiation factor 3 subunit C (eIF3c) (Eukaryotic translation initiation factor 3 subunit 8) (eIF3 p110)	0.437369	0.0700666	0.367302	973	-2.39017	51	9.23213e+09	1.21994e+10	1.14462e+10	1.37522e+10	1.63883e+10	1.53996e+10	Yes	Yes	1.58837	-9.44721	16.02	0.466257	-0.359152	3.95253	1.91522
Q8NC51	SERBP1	Plasminogen activator inhibitor 1 RNA-binding protein (PAI1 RNA-binding protein 1) (PAI-RBP1) (SERPINE1 mRNA-binding protein 1)	0.431395	0.412433	0.0189622	32	4.44296	27	1.1849e+09	2.53059e+08	2.53791e+08	2.8251e+10	2.52551e+10	2.2149e+10	Yes	Yes	0.508095	17.5344	95.6044	5.47575	-0.365125	3.94656	3.76566
Q9UKM9	RALY	RNA-binding protein Raly (Autoantigen p542) (Heterogeneous nuclear ribonucleoprotein C-like 2) (hnRNP core protein C-like 2) (hnRNP associated with lethal yellow protein homolog)	0.422552	0.406534	0.0160182	27	4.6656	25	4.92009e+08	3.90548e+08	5.50631e+08	2.65887e+10	2.27937e+10	2.49457e+10	Yes	Yes	0.290523	18.3711	96.2092	5.69374	-0.37412	3.93756	4.19345
P11940	PABPC1	Polyadenylate-binding protein 1 (PABP-1) (Poly(A)-binding protein 1)	0.421368	0.347701	0.0736672	144	2.23875	50	2.13002e+09	2.1011e+09	2.37061e+09	2.35335e+10	2.209e+10	2.33237e+10	Yes	Yes	0.148293	8.8125	82.5171	3.38402	-0.375339	3.93634	4.44924
P51991	HNRNPA3	Heterogeneous nuclear ribonucleoprotein A3 (hnRNP A3)	0.407831	0.386796	0.0210347	39	4.20073	29	4.39031e+08	7.7505e+08	6.6852e+08	2.57022e+10	2.25221e+10	2.3015e+10	Yes	Yes	0.234328	16.4759	94.8423	5.23943	-0.38952	3.92216	4.19791
P11279	LAMP1	Lysosome-associated membrane glycoprotein 1 (LAMP-1) (Lysosome-associated membrane protein 1) (CD107 antigen-like family member A) (CD antigen CD107a)	0.396862	0.00357652	0.393286	1224	-6.78088	14	1.16661e+10	1.15696e+10	1.20196e+10	1.17439e+10	1.2143e+10	1.20131e+10	No	Yes	2.22513	-26.5154	0.901198	0.0260038	-0.40136	3.91032	0.981573
P27824	CANX	Calnexin (IP90) (Major histocompatibility complex class I antigen-binding protein p88) (p90)	0.388827	0	0.388827	1303	-10	34	1.11991e+10	1.53e+10	1.03872e+10	1.01675e+10	1.37769e+10	8.88386e+09	No	Yes	9.45704	-38.8809		-0.192965	-0.410244	3.90144	0.0998912
O15042	U2SURP	U2 snRNP-associated SURP motif-containing protein (140 kDa Ser/Arg-rich domain protein) (U2-associated protein SR140)	0.375466	0.0208378	0.354628	1091	-4.08903	50	9.7127e+09	9.92331e+09	1.21261e+10	1.14612e+10	1.12472e+10	1.28485e+10	No	Yes	2.53927	-15.891	5.54985	0.1603	-0.42543	3.88625	1.23595
Q14498	RBM39	RNA-binding protein 39 (CAPER alpha) (CAPERalpha) (Hepatocellular carcinoma protein 1) (RNA-binding motif protein 39) (RNA-binding region-containing protein 2) (Splicing factor HCC1)	0.374608	0.0221954	0.352413	1082	-3.98893	39	1.14826e+10	9.37651e+09	1.06919e+10	1.28893e+10	1.084e+10	1.18848e+10	No	Yes	2.4423	-15.498	5.92498	0.171159	-0.426423	3.88526	1.15152
P17844	DDX5	Probable ATP-dependent RNA helicase DDX5	0.364669	0.347744	0.0169256	36	4.36075	53	5.18802e+08	5.38058e+08	4.59367e+08	2.23708e+10	2.03729e+10	2.11233e+10	Yes	Yes	0.171863	16.8917	95.3587	5.39544	-0.438101	3.87358	4.5765
Q9H307	PNN	Pinin (140 kDa nuclear and cell adhesion-related phosphoprotein) (Desmosome-associated protein) (Domain-rich serine protein) (DRS protein) (DRSP) (Melanoma metastasis clone A protein) (Nuclear protein SDK3) (SR-like protein)	0.356774	0	0.356774	1302	-10	37	1.04365e+10	1.06368e+10	1.12501e+10	1.01951e+10	1.06365e+10	1.08127e+10	No	Yes	6.45976	-38.5085		-0.0310779	-0.447607	3.86408	0.0819451
Q15424	SAFB	Scaffold attachment factor B1 (SAF-B) (SAF-B1) (HSP27 estrogen response element-TATA box-binding protein) (HSP27 ERE-TATA-binding protein)	0.354763	0.0377585	0.317004	1017	-3.06963	47	9.13339e+09	9.64489e+09	9.63359e+09	1.13302e+10	1.2168e+10	1.16969e+10	Yes	Yes	0.837524	-11.8537	10.6433	0.308268	-0.450062	3.86162	2.33745
Q14103	HNRNPD	Heterogeneous nuclear ribonucleoprotein D0 (hnRNP D0) (AU-rich element RNA-binding protein 1)	0.351299	0.339566	0.011733	24	4.85505	28	4.00846e+08	3.51501e+08	2.96758e+08	2.21373e+10	2.11695e+10	1.86301e+10	Yes	Yes	0.334085	18.7277	96.6601	5.87976	-0.454324	3.85736	4.09483
Q9BUQ8	DDX23	Probable ATP-dependent RNA helicase DDX23	0.347531	0.00260951	0.344921	1232	-7.04635	52	9.59017e+09	1.00047e+10	1.12971e+10	9.65541e+09	1.05463e+10	1.12168e+10	No	Yes	4.89558	-27.1473	0.750871	0.021666	-0.459007	3.85268	0.4186
P11388	TOP2A	DNA topoisomerase 2-alpha	0.34302	0.00659886	0.336421	1174	-5.6719	95	1.0049e+10	1.08333e+10	9.24708e+09	1.03759e+10	1.12949e+10	9.70132e+09	No	Yes	3.58985	-21.8198	1.92376	0.0555148	-0.464681	3.847	0.625188
Q9BXP5	SRRT	Serrate RNA effector molecule homolog (Arsenite-resistance protein 2)	0.342099	0.039303	0.302796	1009	-2.94564	50	8.32862e+09	9.27841e+09	9.51972e+09	1.06444e+10	1.16197e+10	1.19458e+10	Yes	Yes	1.33478	-11.3284	11.4888	0.332966	-0.465848	3.84584	1.95965
P38159	RBMX	RNA-binding motif protein, X chromosome (Glycoprotein p43) (Heterogeneous nuclear ribonucleoprotein G) (hnRNP G) [Cleaved into: RNA-binding motif protein, X chromosome, N-terminally processed]	0.330202	0.290745	0.0394562	94	2.88143	42	1.25995e+09	1.18822e+09	1.07568e+09	2.07774e+10	1.81661e+10	1.6736e+10	Yes	Yes	0.429357	11.0372	88.0509	3.97615	-0.481221	3.83046	3.58262
P14625	HSP90B1	Endoplasmin (94 kDa glucose-regulated protein) (GRP-94) (Heat shock protein 90 kDa beta member 1) (Tumor rejection antigen 1) (gp96 homolog)	0.327156	0.0369535	0.290203	1010	-2.97328	51	7.56891e+09	8.25956e+09	1.00912e+10	9.59265e+09	1.05096e+10	1.26354e+10	No	Yes	2.25943	-11.3771	11.2954	0.327312	-0.485245	3.82644	1.27007
Q9Y383	LUC7L2	Putative RNA-binding protein Luc7-like 2	0.323541	0	0.323541	1301	-10	29	9.72601e+09	1.00225e+10	9.34991e+09	9.88163e+09	9.82467e+09	9.20447e+09	No	Yes	6.5593	-38.0854		-0.0100732	-0.490071	3.82161	0.217531
Q15365	PCBP1	Poly(rC)-binding protein 1 (Alpha-CP1) (Heterogeneous nuclear ribonucleoprotein E1) (hnRNP E1) (Nucleic acid-binding protein SUB2.3)	0.323291	0.315095	0.00819623	17	5.26468	24	2.98515e+08	2.68675e+08	1.66802e+08	2.0221e+10	1.80633e+10	1.89461e+10	Yes	Yes	0.20908	20.1178	97.4648	6.28333	-0.490406	3.82128	4.54993
P17480	UBTF	Nucleolar transcription factor 1 (Autoantigen NOR-90) (Upstream-binding factor 1) (UBF-1)	0.320995	0	0.320995	1300	-10	47	1.21648e+10	1.04529e+10	1.09994e+10	8.2455e+09	7.81341e+09	7.87657e+09	No	Yes	7.25926	-38.0512		-0.490453	-0.493502	3.81818	0.000526312
Q13148	TARDBP	TAR DNA-binding protein 43 (TDP-43)	0.313183	0.305232	0.00795097	18	5.26263	20	2.10684e+08	3.36894e+08	1.63389e+08	1.98781e+10	1.67214e+10	1.88415e+10	Yes	Yes	0.304837	20.0374	97.4612	6.2813	-0.504203	3.80748	4.16185
P62841	RPS15	40S ribosomal protein S15 (RIG protein) (Small ribosomal subunit protein uS19)	0.311735	0.292092	0.0196433	47	3.89431	16	7.41967e+08	4.19508e+08	5.96717e+08	1.80775e+10	1.67692e+10	1.92874e+10	Yes	Yes	0.279553	14.8197	93.6987	4.94202	-0.506215	3.80547	4.15729
Q92879	CELF1	CUGBP Elav-like family member 1 (CELF-1) (50 kDa nuclear polyadenylated RNA-binding protein) (Bruno-like protein 2) (CUG triplet repeat RNA-binding protein 1) (CUG-BP1) (CUG-BP- and ETR-3-like factor 1) (Deadenylation factor CUG-BP) (Embryo deadenylation element-binding protein homolog) (EDEN-BP homolog) (RNA-binding protein BRUNOL-2)	0.309944	0.289553	0.0203902	49	3.82788	33	5.94969e+08	6.15282e+08	6.0893e+08	1.98598e+10	1.5598e+10	1.82943e+10	Yes	Yes	0.448856	14.5573	93.4213	4.8778	-0.508717	3.80297	3.65797
P39687	ANP32A	Acidic leucine-rich nuclear phosphoprotein 32 family member A (Acidic nuclear phosphoprotein pp32) (pp32) (Leucine-rich acidic nuclear protein) (LANP) (Mapmodulin) (Potent heat-stable protein phosphatase 2A inhibitor I1PP2A) (Putative HLA-DR-associated protein I) (PHAPI)	0.304762	0.00323068	0.301531	1206	-6.54433	15	6.77072e+09	1.02279e+10	9.80016e+09	7.03141e+09	1.09057e+10	9.90623e+09	No	Yes	6.19006	-24.8399	1.06007	0.0305882	-0.51604	3.79564	0.352542
Q9UKV3	ACIN1	Apoptotic chromatin condensation inducer in the nucleus (Acinus)	0.304743	0	0.304743	1299	-10	58	8.8885e+09	9.54655e+09	9.71283e+09	8.34752e+09	9.18339e+09	8.95994e+09	No	Yes	6.96875	-37.8263		-0.0887042	-0.516067	3.79562	0.0372957
Q02543	RPL18A	60S ribosomal protein L18a (Large ribosomal subunit protein eL20)	0.285448	0.275173	0.0102755	30	4.74306	22	3.35506e+08	2.33133e+08	3.51544e+08	1.7856e+10	1.60532e+10	1.63499e+10	Yes	Yes	0.214898	17.8681	96.4002	5.76975	-0.544472	3.76721	4.47188
Q14839	CHD4	Chromodomain-helicase-DNA-binding protein 4 (CHD-4)	0.280112	0.00192863	0.278184	1230	-7.17231	92	8.76115e+09	8.13182e+09	8.03866e+09	8.82477e+09	8.23094e+09	8.23527e+09	No	Yes	4.12715	-26.9608	0.688522	0.0198669	-0.552668	3.75902	0.514242
P16070	CD44	CD44 antigen (CDw44) (Epican) (Extracellular matrix receptor III)	0.277925	0	0.277925	1298	-10	19	8.854e+09	1.03502e+10	7.52044e+09	7.33419e+09	9.10202e+09	6.66956e+09	No	Yes	8.91692	-37.4276		-0.222332	-0.556073	3.75561	0.0545044
O00571	DDX3X	ATP-dependent RNA helicase DDX3X	0.276124	0.253159	0.0229651	65	3.46253	58	5.74167e+08	5.71701e+08	9.12621e+08	1.59324e+10	1.60633e+10	1.54533e+10	Yes	Yes	0.0318394	12.9941	91.683	4.52652	-0.558896	3.75279	5.15191
P18124	RPL7	60S ribosomal protein L7 (Large ribosomal subunit protein uL30)	0.27335	0.256531	0.0168189	48	3.93098	21	6.46648e+08	3.71407e+08	4.89445e+08	1.56243e+10	1.5614e+10	1.62644e+10	Yes	Yes	0.0903205	14.7349	93.8471	4.97751	-0.563281	3.7484	5.11637
P35637	FUS	RNA-binding protein FUS (75 kDa DNA-pairing protein) (Oncogene FUS) (Oncogene TLS) (POMp75) (Translocated in liposarcoma protein)	0.267519	0.202541	0.0649771	222	1.64021	20	1.57873e+09	2.5548e+09	1.69078e+09	1.39281e+10	1.43745e+10	1.38377e+10	Yes	Yes	0.233358	6.13282	75.7112	2.85484	-0.572646	3.73904	4.75374
Q12906	ILF3	Interleukin enhancer-binding factor 3 (Double-stranded RNA-binding protein 76) (DRBP76) (M-phase phosphoprotein 4) (MPP4) (Nuclear factor associated with dsRNA) (NFAR) (Nuclear factor of activated T-cells 90 kDa) (NF-AT-90) (Translational control protein 80) (TCP80)	0.265684	0.229415	0.0362686	113	2.66117	55	7.40077e+08	1.52193e+09	9.89321e+08	1.4765e+10	1.49124e+10	1.47069e+10	Yes	Yes	0.12653	9.94226	86.349	3.77093	-0.575635	3.73605	5.9042
P67809	YBX1	Y-box-binding protein 1 (YB-1) (CCAAT-binding transcription factor I subunit A) (CBF-A) (DNA-binding protein B) (DBPB) (Enhancer factor I subunit A) (EFI-A) (Nuclease-sensitive element-binding protein 1) (Y-box transcription factor)	0.247117	0.217514	0.0296022	101	2.87733	16	7.52355e+08	1.19325e+09	7.06145e+08	1.31114e+10	1.41813e+10	1.43623e+10	Yes	Yes	0.221212	10.6593	88.0209	3.97231	-0.607098	3.70459	4.27121
P08174	CD55	Complement decay-accelerating factor (CD antigen CD55)	0.242176	0	0.242176	1297	-10	20	9.33358e+09	9.10681e+09	8.23503e+09	5.72775e+09	5.96862e+09	5.04904e+09	No	Yes	7.63803	-36.8317		-0.675351	-0.615869	3.69581	0.00247462
P16989	YBX3	Y-box-binding protein 3 (Cold shock domain-containing protein A) (DNA-binding protein A) (Single-strand DNA-binding protein NF-GMB)	0.240303	0.206036	0.0342674	123	2.58799	24	8.98999e+08	1.21778e+09	9.51681e+08	1.27309e+10	1.42702e+10	1.30155e+10	Yes	Yes	0.279695	9.55599	85.7399	3.70323	-0.619241	3.69244	4.03306
O75400	PRPF40A	Pre-mRNA-processing factor 40 homolog A (Fas ligand-associated factor 1) (Formin-binding protein 11) (Formin-binding protein 3) (Huntingtin yeast partner A) (Huntingtin-interacting protein 10) (HIP-10) (Huntingtin-interacting protein A) (Renal carcinoma antigen NY-REN-6)	0.226944	0.00389449	0.22305	1172	-5.83979	32	6.42165e+09	6.31174e+09	7.23361e+09	6.65969e+09	6.42296e+09	7.64022e+09	No	Yes	3.84117	-21.418	1.71606	0.0495198	-0.644081	3.6676	0.535567
P31942	HNRNPH3	Heterogeneous nuclear ribonucleoprotein H3 (hnRNP H3) (Heterogeneous nuclear ribonucleoprotein 2H9) (hnRNP 2H9)	0.221254	0.202936	0.0183181	68	3.46968	28	4.99788e+08	5.86274e+08	5.54799e+08	1.27991e+10	1.19945e+10	1.32353e+10	Yes	Yes	0.179614	12.6872	91.7208	4.53337	-0.655109	3.65657	4.37392
P35268	RPL22	60S ribosomal protein L22 (EBER-associated protein) (EAP) (Epstein-Barr virus small RNA-associated protein) (Heparin-binding protein HBp15) (Large ribosomal subunit protein eL22)	0.220776	0.218102	0.00267428	6	6.34971	8	8.71829e+07	7.10903e+07	8.11016e+07	1.35755e+10	1.21005e+10	1.36687e+10	Yes	Yes	0.248572	23.2122	98.7887	7.35853	-0.656048	3.65564	4.52246
Q96PK6	RBM14	RNA-binding protein 14 (Paraspeckle protein 2) (PSP2) (RNA-binding motif protein 14) (RRM-containing coactivator activator/modulator) (Synaptotagmin-interacting protein) (SYT-interacting protein)	0.218484	0.199305	0.0191788	71	3.37739	31	5.71054e+08	5.65843e+08	5.81619e+08	1.26694e+10	1.19419e+10	1.28431e+10	Yes	Yes	0.146603	12.3312	91.2218	4.44519	-0.660581	3.6511	4.58068
Q7KZF4	SND1	Staphylococcal nuclease domain-containing protein 1	0.217515	0.203535	0.0139804	52	3.8638	66	4.39023e+08	3.78394e+08	4.35405e+08	1.30018e+10	1.26112e+10	1.21335e+10	Yes	Yes	0.128001	14.0997	93.5727	4.91251	-0.66251	3.64917	4.76341
Q15061	WDR43	WD repeat-containing protein 43 (U3 small nucleolar RNA-associated protein 5 homolog)	0.217293	0.00922738	0.208066	1100	-4.49498	37	6.63995e+09	5.78292e+09	6.21263e+09	6.95924e+09	6.22425e+09	7.14055e+09	No	Yes	2.39996	-16.401	4.24651	0.122602	-0.662953	3.64873	1.04256
Q8NI27	THOC2	THO complex subunit 2 (Tho2) (hTREX120)	0.214792	8.11858e-05	0.21471	1309	-11.3689	59	5.9582e+09	5.89945e+09	7.32957e+09	5.82017e+09	6.02115e+09	7.48243e+09	No	Yes	9.96518	-41.4248	0.0377975	0.0010906	-0.667983	3.6437	0.30399
Q15287	RNPS1	RNA-binding protein with serine-rich domain 1 (SR-related protein LDC2)	0.214756	0	0.214756	1296	-10	18	6.61247e+09	6.32175e+09	6.35967e+09	6.52095e+09	6.37982e+09	6.30998e+09	No	Yes	5.70424	-36.3116		-0.00636572	-0.668054	3.64363	0.184687
P51532	SMARCA4	Transcription activator BRG1	0.214558	0.00942368	0.205134	1098	-4.44413	61	6.18039e+09	6.12842e+09	6.07794e+09	6.82763e+09	6.79421e+09	6.46048e+09	Yes	Yes	1.09465	-16.191	4.39214	0.126812	-0.668456	3.64323	1.72021
P23396	RPS3	40S ribosomal protein S3	0.214358	0.170447	0.0439105	183	1.95669	29	9.5731e+08	1.44133e+09	1.53728e+09	1.17796e+10	1.13151e+10	1.14025e+10	Yes	Yes	0.0391497	7.12788	79.5154	3.13149	-0.66886	3.64282	4.79237
O14646	CHD1	Chromodomain-helicase-DNA-binding protein 1 (CHD-1)	0.212154	0	0.212154	1295	-10	68	6.65515e+09	6.89868e+09	6.71204e+09	5.80303e+09	6.04286e+09	5.92626e+09	No	Yes	5.6418	-36.2589		-0.18963	-0.673349	3.63833	0.00170176
Q92769	HDAC2	Histone deacetylase 2 (HD2)	0.211974	0	0.211974	1294	-10	31	6.73162e+09	7.17538e+09	5.87577e+09	6.20016e+09	6.62816e+09	5.39478e+09	No	Yes	8.20085	-36.2552		-0.123718	-0.673717	3.63797	0.068786
Q96ST2	IWS1	Protein IWS1 homolog (IWS1-like protein)	0.208898	0.0577332	0.151165	848	-1.38865	30	4.48556e+09	4.66413e+09	4.37557e+09	7.24946e+09	8.77149e+09	7.90813e+09	Yes	Yes	0.743661	-5.04306	27.637	0.818722	-0.680065	3.63162	2.33296
Q05519	SRSF11	Serine/arginine-rich splicing factor 11 (Arginine-rich 54 kDa nuclear protein) (p54) (Splicing factor, arginine/serine-rich 11)	0.201697	0	0.201697	1293	-10	13	9.28247e+09	7.48066e+09	4.34761e+09	4.72718e+09	5.11659e+09	5.20866e+09	No	Yes	9.30911	-36.0401		-0.489251	-0.695301	3.61638	0.00166157
P18583	SON	Protein SON (Bax antagonist selected in saccharomyces 1) (BASS1) (Negative regulatory element-binding protein) (NRE-binding protein) (Protein DBP-5) (SON3)	0.200157	0.0163531	0.183804	1038	-3.49053	63	4.63121e+09	5.31298e+09	6.47418e+09	5.74637e+09	6.18899e+09	7.53326e+09	No	Yes	2.72888	-12.6115	8.17014	0.236267	-0.69863	3.61305	1.04617
Q96AE4	FUBP1	Far upstream element-binding protein 1 (FBP) (FUSE-binding protein 1) (DNA helicase V) (hDH V)	0.200155	0.194109	0.00604608	28	5.00472	38	2.11092e+08	1.61149e+08	1.69592e+08	1.17398e+10	1.14267e+10	1.21783e+10	Yes	Yes	0.117187	18.0823	96.9793	6.02702	-0.698633	3.61305	5.01046
Q01085	TIAL1	Nucleolysin TIAR (TIA-1-related protein)	0.198044	0.18276	0.015284	67	3.57986	27	5.65049e+08	4.50952e+08	3.53412e+08	1.18665e+10	1.09244e+10	1.13479e+10	Yes	Yes	0.175269	12.9177	92.2825	4.63896	-0.703239	3.60844	4.55854
P13639	EEF2	Elongation factor 2 (EF-2)	0.197937	0.164386	0.0335506	155	2.29268	48	9.94553e+08	9.60177e+08	1.0528e+09	1.07511e+10	1.10075e+10	1.07229e+10	Yes	Yes	0.0436783	8.27246	83.0498	3.43286	-0.703474	3.60821	5.21294
P26368	U2AF2	Splicing factor U2AF 65 kDa subunit (U2 auxiliary factor 65 kDa subunit) (hU2AF(65)) (hU2AF65) (U2 snRNP auxiliary factor large subunit)	0.195556	0.11442	0.0811354	452	0.495941	31	2.75861e+09	1.92081e+09	2.57901e+09	1.00528e+10	8.41925e+09	9.33162e+09	Yes	Yes	0.614399	1.78685	58.5104	1.93375	-0.708729	3.60295	3.13434
O75475	PSIP1	PC4 and SFRS1-interacting protein (CLL-associated antigen KW-7) (Dense fine speckles 70 kDa protein) (DFS 70) (Lens epithelium-derived growth factor) (Transcriptional coactivator p75/p52)	0.188751	0.00143453	0.187316	1212	-7.02876	32	4.93096e+09	6.478e+09	5.31861e+09	5.22575e+09	6.72823e+09	5.16048e+09	No	Yes	5.83979	-25.2162	0.760011	0.0219297	-0.724111	3.58757	0.358247
O76021	RSL1D1	Ribosomal L1 domain-containing protein 1 (CATX-11) (Cellular senescence-inhibited gene protein) (Protein PBK1)	0.188704	0.131781	0.0569229	297	1.21106	26	1.49764e+09	2.08782e+09	1.51504e+09	9.4057e+09	1.00342e+10	9.29314e+09	Yes	Yes	0.317283	4.34463	69.8348	2.49317	-0.72422	3.58746	4.02233
Q7KZ85	SUPT6H	Transcription elongation factor SPT6 (hSPT6) (Histone chaperone suppressor of Ty6) (Tat-cotransactivator 2 protein) (Tat-CT2 protein)	0.184029	0	0.184029	1292	-10	85	5.46577e+09	5.5109e+09	5.64437e+09	5.46975e+09	5.41897e+09	5.48557e+09	No	Yes	4.75456	-35.6433		-0.0215963	-0.735115	3.57657	0.0122469
Q6P2Q9	PRPF8	Pre-mRNA-processing-splicing factor 8 (220 kDa U5 snRNP-specific protein) (PRP8 homolog) (Splicing factor Prp8) (p220)	0.183124	0.157758	0.025366	129	2.63675	123	9.6972e+08	6.91468e+08	6.12164e+08	9.87516e+09	1.01978e+10	1.04868e+10	Yes	Yes	0.0512652	9.42487	86.1482	3.74831	-0.737254	3.57443	4.65117
Q9NWH9	SLTM	SAFB-like transcription modulator (Modulator of estrogen-induced transcription)	0.179307	0.0140881	0.165219	1039	-3.55183	33	4.49396e+09	4.91628e+09	5.39506e+09	5.52806e+09	5.73649e+09	6.0789e+09	Yes	Yes	1.73616	-12.6633	7.85696	0.227172	-0.746403	3.56528	1.83179
Q6PD62	CTR9	RNA polymerase-associated protein CTR9 homolog (SH2 domain-binding protein 1)	0.179285	0	0.179285	1291	-10	49	5.22559e+09	5.68815e+09	5.42846e+09	5.2431e+09	5.38706e+09	5.17246e+09	No	Yes	6.27129	-35.5303		-0.0486443	-0.746456	3.56523	0.0236507
P08195	SLC3A2	4F2 cell-surface antigen heavy chain (4F2hc) (4F2 heavy chain antigen) (Lymphocyte activation antigen 4F2 large subunit) (Solute carrier family 3 member 2) (CD antigen CD98)	0.178028	0.0650683	0.11296	762	-0.795782	29	2.2117e+09	5.05791e+09	2.78193e+09	6.04369e+09	8.66868e+09	7.15555e+09	Yes	Yes	1.78519	-2.83471	36.5495	1.10572	-0.749512	3.56217	2.04611
Q14978	NOLC1	Nucleolar and coiled-body phosphoprotein 1 (140 kDa nucleolar phosphoprotein) (Nopp140) (Hepatitis C virus NS5A-transactivated protein 13) (HCV NS5A-transactivated protein 13) (Nucleolar 130 kDa protein) (Nucleolar phosphoprotein p130)	0.177908	0.0352611	0.142647	921	-2.0163	24	4.95608e+09	4.35921e+09	3.43618e+09	6.8363e+09	6.78641e+09	5.52384e+09	Yes	Yes	1.67242	-7.18183	19.8198	0.579549	-0.749803	3.56188	1.83947
P62280	RPS11	40S ribosomal protein S11 (Small ribosomal subunit protein uS17)	0.176619	0.172653	0.0039663	20	5.44394	18	8.30515e+07	9.91701e+07	1.73341e+08	1.04804e+10	1.03524e+10	1.04785e+10	Yes	Yes	0.0348493	19.3735	97.7543	6.46041	-0.752962	3.55872	6.38488
Q9Y4L1	HYOU1	Hypoxia up-regulated protein 1 (150 kDa oxygen-regulated protein) (ORP-150) (170 kDa glucose-regulated protein) (GRP-170)	0.1742	0	0.1742	1290	-10	52	4.48229e+09	6.56434e+09	4.85087e+09	4.44015e+09	6.27632e+09	4.6192e+09	No	Yes	9.28875	-35.4058		-0.0697087	-0.758951	3.55273	0.187698
O14974	PPP1R12A	Protein phosphatase 1 regulatory subunit 12A (Myosin phosphatase-targeting subunit 1) (Myosin phosphatase target subunit 1) (Protein phosphatase myosin-binding subunit)	0.172648	0.00844616	0.164202	1077	-4.28103	43	4.87567e+09	4.9238e+09	4.9201e+09	5.32039e+09	5.49209e+09	5.42277e+09	Yes	Yes	0.640714	-15.1927	4.89213	0.14127	-0.762839	3.54884	2.35812
P49756	RBM25	RNA-binding protein 25 (Arg/Glu/Asp-rich protein of 120 kDa) (RED120) (Protein S164) (RNA-binding motif protein 25) (RNA-binding region-containing protein 7)	0.170427	0.00357008	0.166857	1143	-5.54651	34	4.44006e+09	5.046e+09	5.44856e+09	4.6394e+09	5.47279e+09	5.50986e+09	No	Yes	3.83674	-19.6525	2.09478	0.0604515	-0.768461	3.54322	0.573644
Q14692	BMS1	Ribosome biogenesis protein BMS1 homolog (Ribosome assembly protein BMS1 homolog)	0.169512	0.0607617	0.108751	770	-0.839791	57	3.68947e+09	3.05897e+09	2.99303e+09	7.34454e+09	6.75015e+09	6.55648e+09	Yes	Yes	0.665844	-2.9736	35.845	1.08233	-0.770799	3.54088	2.98885
Q9UQ80	PA2G4	Proliferation-associated protein 2G4 (Cell cycle protein p38-2G4 homolog) (hG4-1) (ErbB3-binding protein 1)	0.167929	0.142012	0.0259162	150	2.45409	32	1.19318e+09	5.84027e+08	5.44063e+08	9.72669e+09	9.31816e+09	8.74257e+09	Yes	Yes	0.339689	8.67964	84.5671	3.58007	-0.774875	3.53681	4.10817
O00203	AP3B1	AP-3 complex subunit beta-1 (Adaptor protein complex AP-3 subunit beta-1) (Adaptor-related protein complex 3 subunit beta-1) (Beta-3A-adaptin) (Clathrin assembly protein complex 3 beta-1 large chain)	0.164978	0	0.164978	1289	-10	56	5.01407e+09	5.01798e+09	4.92206e+09	4.94481e+09	4.92024e+09	4.76043e+09	No	Yes	5.34861	-35.1703		-0.032262	-0.782575	3.52911	0.0461343
Q9BWF3	RBM4	RNA-binding protein 4 (Lark homolog) (hLark) (RNA-binding motif protein 4) (RNA-binding motif protein 4a)	0.1638	0.153259	0.0105413	58	3.86186	27	3.00903e+08	3.1406e+08	3.29359e+08	9.90649e+09	9.01829e+09	9.49942e+09	Yes	Yes	0.171607	13.6169	93.5646	4.91064	-0.785685	3.526	4.49688
P62979	RPS27A	Ubiquitin-40S ribosomal protein S27a (Ubiquitin carboxyl extension protein 80) [Cleaved into: Ubiquitin; 40S ribosomal protein S27a (Small ribosomal subunit protein eS31)]	0.160237	0.0332952	0.126942	908	-1.93078	12	3.80925e+09	3.5179e+09	4.04217e+09	6.05417e+09	5.33946e+09	5.96668e+09	Yes	Yes	0.900937	-6.78949	20.7787	0.608406	-0.795237	3.51645	2.35983
P12270	TPR	Nucleoprotein TPR (Megator) (NPC-associated intranuclear protein) (Translocated promoter region protein)	0.160059	0.0263265	0.133733	941	-2.34476	85	3.3443e+09	4.97237e+09	3.62913e+09	4.94679e+09	6.43888e+09	5.36627e+09	Yes	Yes	2.03559	-8.2441	16.448	0.47894	-0.795719	3.51596	1.59401
Q9NW13	RBM28	RNA-binding protein 28 (RNA-binding motif protein 28)	0.157755	0.0611267	0.0966284	742	-0.660644	46	2.90299e+09	3.12021e+09	2.63328e+09	6.40367e+09	6.95272e+09	6.27178e+09	Yes	Yes	0.518762	-2.31864	38.7479	1.17963	-0.802017	3.50967	3.13141
Q13247	SRSF6	Serine/arginine-rich splicing factor 6 (Pre-mRNA-splicing factor SRP55) (Splicing factor, arginine/serine-rich 6)	0.156935	0.09622	0.0607146	401	0.664292	12	1.885e+09	1.699e+09	1.85436e+09	7.78915e+09	7.08559e+09	7.82442e+09	Yes	Yes	0.313212	2.32994	61.3121	2.0599	-0.804281	3.5074	3.59135
O00267	SUPT5H	Transcription elongation factor SPT5 (hSPT5) (DRB sensitivity-inducing factor 160 kDa subunit) (DSIF p160) (DRB sensitivity-inducing factor large subunit) (DSIF large subunit) (Tat-cotransactivator 1 protein) (Tat-CT1 protein)	0.154749	0.00518516	0.149564	1109	-4.85023	51	4.49669e+09	4.43679e+09	4.47254e+09	4.92664e+09	4.64602e+09	4.76703e+09	Yes	Yes	1.2608	-16.9822	3.35069	0.0967166	-0.810371	3.50131	1.53368
Q02878	RPL6	60S ribosomal protein L6 (Large ribosomal subunit protein eL6) (Neoplasm-related protein C140) (Tax-responsive enhancer element-binding protein 107) (TaxREB107)	0.153375	0.104571	0.0488046	330	1.09939	22	1.29431e+09	1.45545e+09	1.62474e+09	7.55708e+09	7.91366e+09	7.6541e+09	Yes	Yes	0.157071	3.84505	68.1796	2.40198	-0.814245	3.49744	4.46759
P78527	PRKDC	DNA-dependent protein kinase catalytic subunit (DNA-PK catalytic subunit) (DNA-PKcs)	0.149124	0.043339	0.105785	823	-1.28739	141	3.27155e+09	2.56244e+09	3.6489e+09	5.81622e+09	5.65975e+09	5.7782e+09	Yes	Yes	0.732098	-4.48685	29.0625	0.863449	-0.826454	3.48523	4.02574
Q86VM9	ZC3H18	Zinc finger CCCH domain-containing protein 18 (Nuclear protein NHN1)	0.147883	0	0.147883	1287	-10	21	5.64031e+09	6.29886e+09	5.70994e+09	2.80338e+09	3.0984e+09	2.96381e+09	No	Yes	7.22245	-34.6969		-0.994513	-0.83008	3.4816	0.000382024
P08238	HSP90AB1	Heat shock protein HSP 90-beta (HSP 90) (Heat shock 84 kDa) (HSP 84) (HSP84)	0.147627	0.0419717	0.105656	832	-1.33188	38	2.62112e+09	3.64834e+09	3.17888e+09	5.01e+09	6.17858e+09	5.83186e+09	Yes	Yes	1.21526	-4.63607	28.4309	0.843583	-0.830833	3.48085	2.25023
P47914	RPL29	60S ribosomal protein L29 (Cell surface heparin-binding protein HIP) (Large ribosomal subunit protein eL29)	0.146309	0.144273	0.00203559	13	6.14721	8	5.89662e+07	5.7449e+07	6.5954e+07	8.81388e+09	8.25719e+09	8.97893e+09	Yes	Yes	0.16012	21.3736	98.6087	7.15735	-0.83473	3.47695	4.88216
Q1KMD3	HNRNPUL2	Heterogeneous nuclear ribonucleoprotein U-like protein 2 (Scaffold-attachment factor A2) (SAF-A2)	0.140091	0.0343539	0.105737	866	-1.62194	46	3.56914e+09	2.59361e+09	3.2992e+09	5.54515e+09	4.67015e+09	5.44034e+09	Yes	Yes	1.27821	-5.60882	24.5225	0.722288	-0.853589	3.45809	2.23739
P50914	RPL14	60S ribosomal protein L14 (CAG-ISL 7) (Large ribosomal subunit protein eL14)	0.138666	0.127451	0.0112147	74	3.50649	12	3.09653e+08	3.60162e+08	3.35197e+08	8.23186e+09	7.70741e+09	7.9178e+09	Yes	Yes	0.111651	12.1102	91.9125	4.5686	-0.85803	3.45365	4.73985
Q6YHK3	CD109	CD109 antigen (150 kDa TGF-beta-1-binding protein) (C3 and PZP-like alpha-2-macroglobulin domain-containing protein 7) (Platelet-specific Gov antigen) (p180) (r150) (CD antigen CD109)	0.136893	0.000949666	0.135944	1205	-7.16137	46	4.01688e+09	3.74217e+09	4.42252e+09	4.12846e+09	3.90554e+09	4.32867e+09	No	Yes	4.76934	-24.6929	0.693727	0.020017	-0.863618	3.44807	0.464337
O00567	NOP56	Nucleolar protein 56 (Nucleolar protein 5A)	0.134538	0.0365515	0.0979866	844	-1.42265	35	2.46062e+09	4.08443e+09	2.19222e+09	4.57429e+09	6.08931e+09	4.72109e+09	Yes	Yes	1.86645	-4.89468	27.1681	0.804096	-0.871154	3.44053	1.89625
O95232	LUC7L3	Luc7-like protein 3 (Cisplatin resistance-associated-overexpressed protein) (Luc7A) (Okadaic acid-inducible phosphoprotein OA48-18) (cAMP regulatory element-associated protein 1) (CRE-associated protein 1) (CREAP-1)	0.12956	0.00512677	0.124433	1089	-4.60118	17	3.42177e+09	3.86987e+09	3.8613e+09	3.87021e+09	4.10469e+09	4.10161e+09	Yes	Yes	2.14682	-15.7552	3.95706	0.114236	-0.887528	3.42415	1.55639
P83731	RPL24	60S ribosomal protein L24 (60S ribosomal protein L30) (Large ribosomal subunit protein eL24)	0.129003	0.125995	0.00300833	26	5.38825	15	9.72319e+07	8.55611e+07	8.66395e+07	8.07379e+09	7.27018e+09	7.51612e+09	Yes	Yes	0.196817	18.4401	97.668	6.40537	-0.889401	3.42228	4.61501
P35269	GTF2F1	General transcription factor IIF subunit 1 (General transcription factor IIF 74 kDa subunit) (Transcription initiation factor IIF subunit alpha) (TFIIF-alpha) (Transcription initiation factor RAP74)	0.127851	0.0373669	0.090484	817	-1.2759	24	2.67243e+09	2.67773e+09	2.76045e+09	4.80284e+09	4.97706e+09	5.03246e+09	Yes	Yes	0.241225	-4.36152	29.227	0.868635	-0.893296	3.41839	3.56292
Q8IX12	CCAR1	Cell division cycle and apoptosis regulator protein 1 (Cell cycle and apoptosis regulatory protein 1) (CARP-1) (Death inducer with SAP domain)	0.127808	0	0.127808	1286	-10	34	3.88778e+09	4.17802e+09	3.37674e+09	3.93192e+09	4.10598e+09	3.43484e+09	No	Yes	8.15415	-34.0655		-0.000303871	-0.893442	3.41824	0.299828
Q5QJE6	DNTTIP2	Deoxynucleotidyltransferase terminal-interacting protein 2 (Estrogen receptor-binding protein) (LPTS-interacting protein 2) (LPTS-RP2) (Terminal deoxynucleotidyltransferase-interacting factor 2) (TdIF2) (TdT-interacting factor 2)	0.127517	0.000685548	0.126831	1218	-7.53144	31	3.81342e+09	4.31462e+09	3.22211e+09	3.67597e+09	4.29181e+09	3.54518e+09	No	Yes	6.04406	-25.7368	0.537613	0.0155124	-0.894432	3.41725	0.360837
Q13283	G3BP1	Ras GTPase-activating protein-binding protein 1 (G3BP-1)	0.12587	0.110626	0.0152435	117	2.85943	24	4.48569e+08	4.32686e+08	4.843e+08	7.23783e+09	6.68055e+09	7.28387e+09	Yes	Yes	0.194435	9.75525	87.8895	3.95555	-0.900078	3.41161	4.28832
O15355	PPM1G	Protein phosphatase 1G	0.125061	0.00191845	0.123142	1156	-6.00425	23	4.01e+09	3.88869e+09	3.12063e+09	4.05996e+09	3.9856e+09	3.35785e+09	No	Yes	4.56697	-20.4673	1.53401	0.0442657	-0.902879	3.4088	0.48006
Q92541	RTF1	RNA polymerase-associated protein RTF1 homolog	0.124609	0	0.124609	1285	-10	37	3.71329e+09	3.94011e+09	3.68002e+09	3.69298e+09	3.85467e+09	3.46072e+09	No	Yes	6.86541	-33.9558		-0.0433936	-0.904449	3.40723	0.107474
Q09666	AHNAK	Neuroblast differentiation-associated protein AHNAK (Desmoyokin)	0.123007	0.0628817	0.060125	553	0.0646763	141	1.39908e+09	2.26285e+09	1.7059e+09	4.83073e+09	6.23874e+09	5.61714e+09	Yes	Yes	0.942319	0.220004	51.1206	1.6284	-0.910071	3.40161	2.66783
P26358	DNMT1	DNA (cytosine-5)-methyltransferase 1 (Dnmt1)	0.121737	0.00667836	0.115059	1059	-4.10673	63	3.72815e+09	3.34044e+09	3.23853e+09	4.12694e+09	3.72901e+09	3.6637e+09	No	Yes	2.13594	-13.951	5.48589	0.158448	-0.914578	3.39711	1.31133
P61353	RPL27	60S ribosomal protein L27 (Large ribosomal subunit protein eL27)	0.119191	0.117315	0.00187539	16	5.96706	11	4.75906e+07	6.21706e+07	5.81617e+07	7.40133e+09	6.59487e+09	7.20612e+09	Yes	Yes	0.214439	20.2159	98.4266	6.97854	-0.923758	3.38793	4.58545
Q15366	PCBP2	Poly(rC)-binding protein 2 (Alpha-CP2) (Heterogeneous nuclear ribonucleoprotein E2) (hnRNP E2)	0.118195	0.115571	0.00262342	25	5.46119	13	8.39255e+07	7.86882e+07	7.23385e+07	7.23924e+09	6.55247e+09	7.16498e+09	Yes	Yes	0.198342	18.4822	97.7804	6.47747	-0.927402	3.38428	4.60487
O43719	HTATSF1	HIV Tat-specific factor 1 (Tat-SF1)	0.117944	0.00128789	0.116656	1175	-6.5011	25	3.41536e+09	3.63288e+09	3.40745e+09	3.45504e+09	3.70256e+09	3.53339e+09	No	Yes	3.22849	-21.9956	1.09196	0.0315084	-0.928325	3.38336	0.703251
Q9UGP8	SEC63	Translocation protein SEC63 homolog	0.116839	0.00922943	0.107609	1022	-3.54342	37	3.28211e+09	3.22742e+09	3.13189e+09	4.00172e+09	3.58557e+09	3.71982e+09	Yes	Yes	1.15043	-11.9742	7.8993	0.228401	-0.932414	3.37927	1.70856
P35659	DEK	Protein DEK	0.116502	0.0237924	0.0927095	900	-1.96221	20	2.22859e+09	3.2857e+09	2.75602e+09	3.58452e+09	4.89877e+09	4.13457e+09	Yes	Yes	1.84431	-6.62839	20.4224	0.597668	-0.933667	3.37802	1.65407
P62847	RPS24	40S ribosomal protein S24 (Small ribosomal subunit protein eS24)	0.114762	0.111042	0.00371988	38	4.8997	12	1.08005e+08	1.07587e+08	1.17457e+08	6.42587e+09	6.58558e+09	7.23165e+09	Yes	Yes	0.229345	16.5192	96.7586	5.92367	-0.940203	3.37148	4.41551
Q13243	SRSF5	Serine/arginine-rich splicing factor 5 (Delayed-early protein HRS) (Pre-mRNA-splicing factor SRP40) (Splicing factor, arginine/serine-rich 5)	0.114695	0.0152634	0.0994317	966	-2.70363	12	3.09144e+09	2.76048e+09	3.0516e+09	4.19588e+09	3.58922e+09	3.87559e+09	Yes	Yes	1.27421	-9.11455	13.3078	0.386273	-0.940455	3.37123	1.86643
P05455	SSB	Lupus La protein (La autoantigen) (La ribonucleoprotein) (Sjoegren syndrome type B antigen) (SS-B)	0.112769	0.0967356	0.0160338	147	2.59293	30	2.97572e+08	7.29299e+08	4.08008e+08	5.73696e+09	6.42584e+09	6.62128e+09	Yes	Yes	0.384154	8.72228	85.7818	3.70779	-0.947809	3.36387	3.84097
Q13310	PABPC4	Polyadenylate-binding protein 4 (PABP-4) (Poly(A)-binding protein 4) (Activated-platelet protein 1) (APP-1) (Inducible poly(A)-binding protein) (iPABP)	0.11187	0.0958633	0.0160071	151	2.58227	26	4.10015e+08	4.12201e+08	6.12343e+08	6.20091e+09	6.01711e+09	6.40516e+09	Yes	Yes	0.185282	8.67745	85.6914	3.69795	-0.951285	3.3604	4.6059
Q15149	PLEC	Plectin (PCN) (PLTN) (Hemidesmosomal protein 1) (HD1) (Plectin-1)	0.111311	0.0413207	0.0699902	753	-0.760289	111	2.0622e+09	1.99865e+09	2.20928e+09	4.28703e+09	4.76946e+09	4.63083e+09	Yes	Yes	0.359956	-2.55322	37.1219	1.12483	-0.953462	3.35822	3.08129
Q9NZB2	FAM120A	Constitutive coactivator of PPAR-gamma-like protein 1 (Oxidative stress-associated Src activator) (Protein FAM120A)	0.111123	0.102367	0.00875606	79	3.54733	50	2.24454e+08	3.39975e+08	2.18736e+08	6.75883e+09	5.77392e+09	6.60785e+09	Yes	Yes	0.274566	11.9101	92.1204	4.60774	-0.954196	3.35749	3.92644
O14979	HNRNPDL	Heterogeneous nuclear ribonucleoprotein D-like (hnRNP D-like) (hnRNP DL) (AU-rich element RNA-binding factor) (JKT41-binding protein) (Protein laAUF1)	0.109966	0.105473	0.00449305	43	4.55304	20	1.13514e+08	1.63924e+08	1.23409e+08	7.28939e+09	5.73062e+09	6.29549e+09	Yes	Yes	0.427521	15.2661	95.9142	5.58344	-0.958741	3.35294	3.78645
Q8IWX8	CHERP	Calcium homeostasis endoplasmic reticulum protein (ERPROT 213-21) (SR-related CTD-associated factor 6)	0.109861	0.0149643	0.0948969	956	-2.66484	32	2.73039e+09	2.97166e+09	2.80168e+09	3.56099e+09	3.91024e+09	3.72256e+09	Yes	Yes	0.903276	-8.93395	13.6211	0.395479	-0.959156	3.35253	2.31982
Q92900	UPF1	Regulator of nonsense transcripts 1	0.10876	0.0953268	0.0134328	128	2.82712	51	3.82557e+08	3.49115e+08	4.72133e+08	6.3278e+09	5.94237e+09	6.02603e+09	Yes	Yes	0.130977	9.46562	87.6491	3.92534	-0.963532	3.34815	4.61064
Q00341	HDLBP	Vigilin (High density lipoprotein-binding protein) (HDL-binding protein)	0.10822	0.0806875	0.0275322	260	1.55122	52	8.4757e+08	7.72263e+08	8.47518e+08	5.84642e+09	5.62857e+09	5.46088e+09	Yes	Yes	0.146672	5.19038	74.559	2.77848	-0.965693	3.34599	4.2799
Q99729	HNRNPAB	Heterogeneous nuclear ribonucleoprotein A/B (hnRNP A/B) (APOBEC1-binding protein 1) (ABBP-1)	0.107651	0.10366	0.00399034	42	4.69921	20	1.2737e+08	1.15591e+08	1.14716e+08	6.44165e+09	6.31219e+09	6.18966e+09	Yes	Yes	0.0764437	15.7127	96.2932	5.72671	-0.967983	3.3437	5.37557
Q9Y2X3	NOP58	Nucleolar protein 58 (Nucleolar protein 5)	0.107036	0.0258476	0.0811885	864	-1.65125	25	2.05395e+09	3.04861e+09	2.15579e+09	3.66152e+09	4.51377e+09	3.75735e+09	Yes	Yes	1.54118	-5.51716	24.1485	0.710817	-0.97047	3.34121	2.06029
O60832	DKC1	H/ACA ribonucleoprotein complex subunit DKC1	0.1027	0.0272903	0.0754093	843	-1.46635	28	2.23217e+09	2.35452e+09	2.17227e+09	3.76439e+09	3.99607e+09	3.89406e+09	Yes	Yes	0.372232	-4.87306	26.573	0.785586	-0.988431	3.32325	3.298
Q96MU7	YTHDC1	YTH domain-containing protein 1 (Splicing factor YT521) (YT521-B)	0.101547	0.010785	0.090762	988	-3.07306	24	2.67805e+09	2.72087e+09	2.73571e+09	3.25333e+09	3.32825e+09	3.49063e+09	Yes	Yes	0.667455	-10.1975	10.6207	0.307608	-0.993333	3.31835	2.33109
Q14690	PDCD11	Protein RRP5 homolog (NF-kappa-B-binding protein) (NFBP) (Programmed cell death protein 11)	0.10128	0.074325	0.0269552	277	1.46329	73	7.6692e+08	6.46893e+08	1.00161e+09	5.46833e+09	5.06929e+09	5.20595e+09	Yes	Yes	0.233973	4.85402	73.3855	2.7037	-0.994475	3.31721	4.15418
A0AV96	RBM47	RNA-binding protein 47 (RNA-binding motif protein 47)	0.100809	0.0931722	0.00763637	76	3.60894	33	1.81891e+08	2.21729e+08	2.78712e+08	6.41247e+09	5.23982e+09	5.73981e+09	Yes	Yes	0.362052	11.9643	92.4249	4.66688	-0.996502	3.31518	3.78824
Q9BQG0	MYBBP1A	Myb-binding protein 1A	0.100654	0.0766786	0.0239752	244	1.67728	68	8.73115e+08	6.15671e+08	6.59987e+08	5.47538e+09	5.18092e+09	5.24162e+09	Yes	Yes	0.222493	5.55938	76.1806	2.88684	-0.99717	3.31451	4.4517
Q99590	SCAF11	Protein SCAF11 (CTD-associated SR protein 11) (Renal carcinoma antigen NY-REN-40) (SC35-interacting protein 1) (SR-related and CTD-associated factor 11) (SRSF2-interacting protein) (Serine/arginine-rich splicing factor 2-interacting protein) (Splicing factor, arginine/serine-rich 2-interacting protein) (Splicing regulatory protein 129) (SRrp129)	0.10042	0.00493557	0.0954845	1063	-4.27398	34	2.43894e+09	2.96098e+09	3.15309e+09	2.92891e+09	3.16818e+09	3.35469e+09	No	Yes	2.73107	-14.1618	4.91492	0.141929	-0.998179	3.3135	1.18854
O75494	SRSF10	Serine/arginine-rich splicing factor 10 (40 kDa SR-repressor protein) (SRrp40) (FUS-interacting serine-arginine-rich protein 1) (Splicing factor SRp38) (Splicing factor, arginine/serine-rich 13A) (TLS-associated protein with Ser-Arg repeats) (TASR) (TLS-associated protein with SR repeats) (TLS-associated serine-arginine protein) (TLS-associated SR protein)	0.0999958	0.0143044	0.0856914	948	-2.58269	10	2.55908e+09	2.61353e+09	2.50885e+09	3.43541e+09	3.46865e+09	3.34318e+09	Yes	Yes	0.429125	-8.553	14.305	0.415606	-1.00002	3.31166	3.13569
Q96T37	RBM15	RNA-binding protein 15 (One-twenty two protein 1) (RNA-binding motif protein 15)	0.0994233	0.0540667	0.0453567	516	0.253425	43	1.30539e+09	1.46521e+09	1.29456e+09	4.44623e+09	4.59375e+09	4.72093e+09	Yes	Yes	0.180645	0.838628	54.3803	1.75876	-1.00251	3.30917	3.99569
P46013	MKI67	Proliferation marker protein Ki-67 (Antigen identified by monoclonal antibody Ki-67) (Antigen KI-67) (Antigen Ki67)	0.0978247	0.0799512	0.0178735	182	2.1613	101	4.97593e+08	5.27268e+08	5.75212e+08	4.91293e+09	5.42736e+09	5.59907e+09	Yes	Yes	0.293765	7.13689	81.7291	3.31417	-1.00955	3.30213	3.8321
P11169	SLC2A3	Solute carrier family 2, facilitated glucose transporter member 3 (Glucose transporter type 3, brain) (GLUT-3)	0.0963803	0	0.0963803	1284	-10	7	2.89712e+09	2.79773e+09	3.08924e+09	2.83013e+09	2.66688e+09	2.99936e+09	No	Yes	7.18218	-32.844		-0.0497062	-1.01601	3.29567	0.101444
Q9Y4C8	RBM19	Probable RNA-binding protein 19 (RNA-binding motif protein 19)	0.0953965	0.0749787	0.0204178	219	1.87666	50	2.60885e+08	2.74726e+08	1.29428e+09	5.2622e+09	4.95584e+09	5.05615e+09	Yes	Yes	0.442343	6.17648	78.5969	3.06082	-1.02047	3.29122	4.4619
Q92841	DDX17	Probable ATP-dependent RNA helicase DDX17	0.0949367	0.0792884	0.0156483	169	2.3411	35	5.09202e+08	5.00358e+08	3.92992e+08	5.19474e+09	5.08014e+09	5.3442e+09	Yes	Yes	0.0623992	7.70016	83.5171	3.47687	-1.02257	3.28912	4.73266
Q7Z2W4	ZC3HAV1	Zinc finger CCCH-type antiviral protein 1 (ADP-ribosyltransferase diphtheria toxin-like 13) (ARTD13) (Inactive Poly [ADP-ribose] polymerase 13) (PARP13) (Zinc finger CCCH domain-containing protein 2) (Zinc finger antiviral protein) (ZAP)	0.0945404	0.0871976	0.00734284	80	3.56988	42	2.07099e+08	2.0628e+08	2.44319e+08	5.37479e+09	5.18011e+09	5.73799e+09	Yes	Yes	0.206097	11.7353	92.2331	4.62938	-1.02438	3.2873	4.36227
Q96T58	SPEN	Msx2-interacting protein (SMART/HDAC1-associated repressor protein) (SPEN homolog)	0.0942335	0.0553527	0.0388808	462	0.509598	96	1.121e+09	1.13757e+09	1.22682e+09	4.48613e+09	4.40386e+09	4.52017e+09	Yes	Yes	0.111561	1.67448	58.74	1.94385	-1.02579	3.28589	4.78214
P49207	RPL34	60S ribosomal protein L34 (Large ribosomal subunit protein eL34)	0.0941512	0.0933273	0.000823859	9	6.82376	7	1.92841e+07	8.23276e+06	4.63213e+07	5.56885e+09	5.46738e+09	5.77073e+09	Yes	Yes	0.111181	22.4195	99.125	7.83011	-1.02617	3.28551	5.37015
Q8N7H5	PAF1	RNA polymerase II-associated factor 1 homolog (hPAF1) (Pancreatic differentiation protein 2)	0.0936131	0.000866261	0.0927468	1176	-6.74235	30	2.82789e+09	2.89563e+09	2.58661e+09	2.89857e+09	2.93029e+09	2.64533e+09	No	Yes	4.14257	-22.1353	0.925363	0.0267011	-1.02866	3.28302	0.504543
Q13523	PRPF4B	Serine/threonine-protein kinase PRP4 homolog	0.0924218	0.00302578	0.0893961	1095	-4.88483	41	2.54031e+09	2.75957e+09	2.71064e+09	2.69134e+09	2.90073e+09	2.96813e+09	No	Yes	2.24254	-16.0098	3.27388	0.0944979	-1.03423	3.27746	1.10508
Q9H501	ESF1	ESF1 homolog (ABT1-associated protein)	0.091888	0.00715998	0.084728	1013	-3.56481	38	2.50104e+09	2.55671e+09	2.53671e+09	2.96133e+09	3.0466e+09	2.87263e+09	Yes	Yes	0.671589	-11.6745	7.79208	0.225288	-1.03674	3.27494	2.23605
Q96EP5	DAZAP1	DAZ-associated protein 1 (Deleted in azoospermia-associated protein 1)	0.0916973	0.0871156	0.00458172	55	4.24897	18	1.36367e+08	1.22772e+08	1.51188e+08	5.67813e+09	5.2497e+09	5.10269e+09	Yes	Yes	0.200181	13.9113	95.0034	5.28642	-1.03764	3.27404	4.42
P24928	POLR2A	DNA-directed RNA polymerase II subunit RPB1 (RNA polymerase II subunit B1)	0.0906633	0.0165847	0.0740786	916	-2.1592	68	2.05356e+09	2.23161e+09	2.35085e+09	3.00891e+09	3.20887e+09	3.40164e+09	Yes	Yes	0.957818	-7.05867	18.2927	0.533823	-1.04257	3.26911	2.34469
Q99575	POP1	Ribonucleases P/MRP protein subunit POP1 (hPOP1)	0.0906178	0	0.0906178	1283	-10	33	4.83857e+09	5.14673e+09	6.36734e+08	1.8822e+09	1.78711e+09	1.95594e+09	No	Yes	11.5563	-32.5771		-0.918057	-1.04279	3.2689	0.000366076
Q9HCE1	MOV10	Helicase MOV-10	0.0896366	0.0789632	0.0106734	130	2.88716	53	2.73603e+08	2.97492e+08	3.81341e+08	5.13742e+09	4.39323e+09	5.58827e+09	Yes	Yes	0.484029	9.42418	88.0926	3.98151	-1.04751	3.26417	3.48687
P21127	CDK11B	Cyclin-dependent kinase 11B	0.0891388	0.0022446	0.0868942	1113	-5.27473	34	2.46518e+09	2.60259e+09	2.72122e+09	2.73306e+09	2.66153e+09	2.79852e+09	No	Yes	2.086	-17.2049	2.51809	0.0726722	-1.04993	3.26175	1.43312
Q8IY81	FTSJ3	pre-rRNA 2'-O-ribose RNA methyltransferase FTSJ3	0.0885093	0.0243449	0.0641644	826	-1.39815	33	2.11473e+09	1.8138e+09	1.82185e+09	3.52261e+09	3.30605e+09	3.29021e+09	Yes	Yes	0.625406	-4.55612	27.5055	0.814616	-1.05301	3.25867	3.12099
Q13151	HNRNPA0	Heterogeneous nuclear ribonucleoprotein A0 (hnRNP A0)	0.0861009	0.0835772	0.00252365	40	5.04953	13	8.41701e+07	7.30382e+07	6.882e+07	5.2882e+09	4.77201e+09	5.15118e+09	Yes	Yes	0.196359	16.3943	97.069	6.07115	-1.06499	3.24669	4.57194
Q8TDD1	DDX54	ATP-dependent RNA helicase DDX54	0.0855984	0.058035	0.0275634	346	1.07417	41	9.95286e+08	7.27031e+08	7.48384e+08	4.2043e+09	4.29394e+09	4.37839e+09	Yes	Yes	0.0919646	3.48476	67.7992	2.38156	-1.06753	3.24415	4.59891
P60709	ACTB	Actin, cytoplasmic 1 (Beta-actin) [Cleaved into: Actin, cytoplasmic 1, N-terminally processed]	0.0841248	0.0230693	0.0610555	825	-1.40415	19	1.70716e+09	1.80779e+09	1.93619e+09	2.82475e+09	3.10205e+09	3.70518e+09	Yes	Yes	1.10742	-4.54468	27.4227	0.812031	-1.07508	3.23661	2.01319
Q13823	GNL2	Nucleolar GTP-binding protein 2 (Autoantigen NGP-1)	0.0829197	0.0274611	0.0554586	781	-1.01402	34	1.54728e+09	1.96645e+09	1.42504e+09	3.03014e+09	3.98462e+09	2.91352e+09	Yes	Yes	1.36484	-3.27563	33.1177	0.993007	-1.08134	3.23034	2.00304
Q9P2B2	PTGFRN	Prostaglandin F2 receptor negative regulator (CD9 partner 1) (CD9P-1) (Glu-Trp-Ile EWI motif-containing protein F) (EWI-F) (Prostaglandin F2-alpha receptor regulatory protein) (Prostaglandin F2-alpha receptor-associated protein) (CD antigen CD315)	0.0823581	0.00170689	0.0806512	1124	-5.56226	31	2.31066e+09	2.50457e+09	2.41454e+09	2.48486e+09	2.56399e+09	2.48773e+09	Yes	Yes	2.15639	-17.9516	2.07252	0.0598089	-1.08429	3.22739	1.55154
P61247	RPS3A	40S ribosomal protein S3a (Small ribosomal subunit protein eS1) (v-fos transformation effector protein) (Fte-1)	0.0823252	0.0629143	0.0194108	249	1.69653	20	5.70538e+08	6.02602e+08	5.6057e+08	4.9002e+09	3.96056e+09	4.16599e+09	Yes	Yes	0.436131	5.47506	76.4218	2.9035	-1.08447	3.22722	3.29389
Q7Z6E9	RBBP6	E3 ubiquitin-protein ligase RBBP6	0.0820652	0	0.0820652	1282	-10	43	2.27505e+09	2.56487e+09	2.53071e+09	2.34773e+09	2.57777e+09	2.41771e+09	No	Yes	7.17495	-32.148		-0.00648258	-1.08584	3.22584	0.253999
Q14671	PUM1	Pumilio homolog 1 (HsPUM) (Pumilio-1)	0.0820091	0.0711556	0.0108536	146	2.71281	36	3.2914e+08	3.38556e+08	3.04434e+08	4.80134e+09	4.31844e+09	4.61188e+09	Yes	Yes	0.198576	8.75028	86.7654	3.81884	-1.08614	3.22555	4.16691
Q14444	CAPRIN1	Caprin-1 (Cell cycle-associated protein 1) (Cytoplasmic activation- and proliferation-associated protein 1) (GPI-anchored membrane protein 1) (GPI-anchored protein p137) (GPI-p137) (p137GPI) (Membrane component chromosome 11 surface marker 1) (RNA granule protein 105)	0.0816482	0.0682033	0.0134449	173	2.34278	20	4.11177e+08	3.45106e+08	4.47487e+08	4.52158e+09	4.74119e+09	4.17255e+09	Yes	Yes	0.208195	7.55227	83.5331	3.4784	-1.08805	3.22363	3.92248
P55795	HNRNPH2	Heterogeneous nuclear ribonucleoprotein H2 (hnRNP H2) (FTP-3) (Heterogeneous nuclear ribonucleoprotein H') (hnRNP H') [Cleaved into: Heterogeneous nuclear ribonucleoprotein H2, N-terminally processed]	0.0816071	0.0727634	0.00884374	116	3.04048	20	2.86887e+08	2.21125e+08	2.84585e+08	4.70827e+09	4.4571e+09	4.67376e+09	Yes	Yes	0.143459	9.80073	89.163	4.1256	-1.08827	3.22341	4.74365
Q7L2E3	DHX30	ATP-dependent RNA helicase DHX30	0.0814678	0.0689137	0.0125541	163	2.45663	59	3.45179e+08	3.57665e+08	4.22569e+08	4.48827e+09	4.45486e+09	4.53819e+09	Yes	Yes	0.0692142	7.9169	84.5901	3.58239	-1.08901	3.22267	5.62896
Q9NU22	MDN1	Midasin (Dynein-related AAA-ATPase MDN1) (MIDAS-containing protein)	0.0814441	0	0.0814441	1281	-10	106	2.12951e+09	2.35443e+09	2.83611e+09	2.07209e+09	2.40976e+09	2.80058e+09	No	Yes	8.79248	-32.1152		-0.0183215	-1.08914	3.22254	0.258569
P39023	RPL3	60S ribosomal protein L3 (HIV-1 TAR RNA-binding protein B) (TARBP-B) (Large ribosomal subunit protein uL3)	0.0811524	0.0743773	0.00677509	89	3.45655	22	1.99614e+08	1.83154e+08	2.23838e+08	4.78237e+09	4.31727e+09	4.84394e+09	Yes	Yes	0.249135	11.1335	91.6514	4.52081	-1.0907	3.22098	4.17043
F8WD15	IGF2BP3	Insulin-like growth factor 2 mRNA-binding protein 3	0.0811422	0.0749401	0.00620208	82	3.59491	33	8.70279e+07	3.08656e+08	1.59066e+08	5.03004e+09	4.25662e+09	4.70695e+09	Yes	Yes	0.220529	11.579	92.3565	4.65341	-1.09075	3.22093	3.94634
P35052	GPC1	Glypican-1 [Cleaved into: Secreted glypican-1]	0.0809567	0	0.0809567	1280	-10	25	3.07342e+09	2.41179e+09	2.16316e+09	2.76493e+09	2.22414e+09	1.87766e+09	No	Yes	9.20039	-32.0892		-0.173716	-1.09175	3.21994	0.0955078
P68104	EEF1A1	Elongation factor 1-alpha 1 (EF-1-alpha-1) (Elongation factor Tu) (EF-Tu) (Eukaryotic elongation factor 1 A-1) (eEF1A-1) (Leukocyte receptor cluster member 7)	0.0806835	0.0429463	0.0377372	532	0.186544	24	1.18717e+09	1.13505e+09	1.06015e+09	3.59432e+09	3.69001e+09	3.79941e+09	Yes	Yes	0.0541434	0.600387	53.2281	1.71197	-1.09322	3.21847	4.04012
P11166	SLC2A1	Solute carrier family 2, facilitated glucose transporter member 1 (Glucose transporter type 1, erythrocyte/brain) (GLUT-1) (HepG2 glucose transporter)	0.080346	0.000483166	0.0798628	1191	-7.36886	10	2.37152e+09	2.27472e+09	2.51222e+09	2.40109e+09	2.3534e+09	2.49265e+09	No	Yes	4.17796	-23.703	0.601356	0.0173517	-1.09504	3.21665	0.561226
Q8IWA0	WDR75	WD repeat-containing protein 75 (U3 small nucleolar RNA-associated protein 17 homolog)	0.080053	0.0722634	0.00778954	108	3.21366	44	2.3807e+08	2.01357e+08	2.58802e+08	4.50671e+09	4.49516e+09	4.65296e+09	Yes	Yes	0.0928901	10.3321	90.2695	4.28939	-1.09662	3.21506	5.15701
Q5VTL8	PRPF38B	Pre-mRNA-splicing factor 38B (Sarcoma antigen NY-SAR-27)	0.0796705	0.00355523	0.0761152	1064	-4.42017	17	1.98445e+09	2.27438e+09	2.55702e+09	2.30438e+09	2.46112e+09	2.70314e+09	No	Yes	2.89998	-14.2019	4.46241	0.128844	-1.0987	3.21298	1.01414
P98179	RBM3	RNA-binding protein 3 (RNA-binding motif protein 3) (RNPL)	0.0791943	0.0725912	0.00660312	92	3.45858	10	2.04918e+08	2.21899e+08	1.64498e+08	4.46611e+09	4.82871e+09	4.31298e+09	Yes	Yes	0.237211	11.1033	91.6621	4.52274	-1.10131	3.21038	4.24632
Q12849	GRSF1	G-rich sequence factor 1 (GRSF-1)	0.0788308	0.0751227	0.00370807	54	4.34051	24	8.13986e+07	1.22478e+08	1.28535e+08	4.56395e+09	4.63244e+09	4.60513e+09	Yes	Yes	0.0464605	13.926	95.2962	5.37568	-1.1033	3.20838	6.17055
O43143	DHX15	ATP-dependent RNA helicase DHX15	0.0787648	0.0278485	0.0509163	760	-0.870527	28	1.41987e+09	1.48346e+09	1.65566e+09	3.13945e+09	2.9809e+09	3.44276e+09	Yes	Yes	0.630735	-2.79266	35.3565	1.06619	-1.10367	3.20802	2.79138
P55081	MFAP1	Microfibrillar-associated protein 1 (Spliceosome B complex protein MFAP1)	0.0784641	0.00383897	0.0746251	1053	-4.28087	16	2.22666e+09	2.45649e+09	1.99624e+09	2.44555e+09	2.70545e+09	2.2378e+09	No	Yes	2.74409	-13.726	4.89265	0.141285	-1.10533	3.20635	0.966672
Q9UHI6	DDX20	Probable ATP-dependent RNA helicase DDX20	0.0783506	0.0738468	0.00450386	66	4.0353	15	1.0467e+08	1.18254e+08	1.75697e+08	5.27734e+09	4.79239e+09	3.57949e+09	Yes	Yes	0.702242	12.9361	94.2517	5.07864	-1.10596	3.20573	3.26075
P27816	MAP4	Microtubule-associated protein 4 (MAP-4)	0.0782467	0.0713619	0.00688474	98	3.37368	45	2.51993e+08	1.91275e+08	1.73568e+08	4.26468e+09	4.64182e+09	4.50587e+09	Yes	Yes	0.132482	10.8132	91.2012	4.44165	-1.10653	3.20515	4.48812
P62995	TRA2B	Transformer-2 protein homolog beta (TRA-2 beta) (TRA2-beta) (hTRA2-beta) (Splicing factor, arginine/serine-rich 10) (Transformer-2 protein homolog B)	0.078155	0.0552242	0.0229308	314	1.26802	15	7.76673e+08	7.16478e+08	5.61595e+08	4.16904e+09	3.87005e+09	3.91892e+09	Yes	Yes	0.255211	4.06353	70.6599	2.54018	-1.10704	3.20464	4.06901
P62753	RPS6	40S ribosomal protein S6 (Phosphoprotein NP33) (Small ribosomal subunit protein eS6)	0.0778068	0.0694974	0.00830948	115	3.06413	15	2.73534e+08	2.62013e+08	2.08796e+08	4.62395e+09	4.39487e+09	4.18718e+09	Yes	Yes	0.215113	9.81349	89.3204	4.1479	-1.10898	3.2027	4.30429
Q02880	TOP2B	DNA topoisomerase 2-beta	0.0774684	0.0069391	0.0705293	998	-3.3454	33	1.96016e+09	2.43718e+09	1.91081e+09	2.38441e+09	2.86145e+09	2.33567e+09	No	Yes	2.30442	-10.708	8.95733	0.259148	-1.11088	3.20081	1.26598
P20042	EIF2S2	Eukaryotic translation initiation factor 2 subunit 2 (Eukaryotic translation initiation factor 2 subunit beta) (eIF-2-beta)	0.0766344	0.00357958	0.0730548	1058	-4.35112	23	1.71436e+09	3.0654e+09	1.62151e+09	1.97731e+09	3.50708e+09	1.85447e+09	No	Yes	4.94727	-13.9066	4.67098	0.134874	-1.11558	3.19611	0.462342
Q8IYB3	SRRM1	Serine/arginine repetitive matrix protein 1 (SR-related nuclear matrix protein of 160 kDa) (SRm160) (Ser/Arg-related nuclear matrix protein)	0.0752204	0	0.0752204	1279	-10	12	2.31846e+09	2.31339e+09	2.50257e+09	1.98092e+09	2.09119e+09	2.28007e+09	No	Yes	7.22749	-31.7711		-0.169975	-1.12366	3.18802	0.0228665
O00592	PODXL	Podocalyxin (GCTM-2 antigen) (Gp200) (Podocalyxin-like protein 1) (PC) (PCLP-1)	0.0748975	0	0.0748975	1278	-10	11	2.40382e+09	2.3866e+09	2.28366e+09	2.1323e+09	2.16891e+09	2.05342e+09	No	Yes	6.14941	-31.7525		-0.15511	-1.12553	3.18615	0.00477543
P62081	RPS7	40S ribosomal protein S7 (Small ribosomal subunit protein eS7)	0.07398	0.0665859	0.00739411	111	3.17077	18	2.02943e+08	2.26772e+08	2.32378e+08	4.4168e+09	3.92337e+09	4.26195e+09	Yes	Yes	0.21993	10.0856	90.0053	4.24873	-1.13089	3.1808	4.14901
Q86UE4	MTDH	Protein LYRIC (3D3/LYRIC) (Astrocyte elevated gene-1 protein) (AEG-1) (Lysine-rich CEACAM1 co-isolated protein) (Metadherin) (Metastasis adhesion protein)	0.0739549	0.000880728	0.0730742	1152	-6.37452	23	1.85931e+09	2.77949e+09	1.87989e+09	1.99844e+09	2.7016e+09	2.04098e+09	No	Yes	5.76547	-20.2751	1.1909	0.0343637	-1.13103	3.18065	0.38236
P20810	CAST	Calpastatin (Calpain inhibitor) (Sperm BS-17 component)	0.0737068	0	0.0737068	1277	-10	26	1.84232e+09	3.79912e+09	1.87951e+09	1.3707e+09	2.82612e+09	1.49745e+09	No	Yes	10.757	-31.6831		-0.480539	-1.13249	3.17919	0.0658391
Q00610	CLTC	Clathrin heavy chain 1 (Clathrin heavy chain on chromosome 17) (CLH-17)	0.073075	0	0.073075	1276	-10	24	4.22322e+09	2.76003e+09	4.49238e+09	5.09246e+08	5.32986e+08	5.84088e+08	No	Yes	9.61088	-31.6459		-2.82125	-1.13623	3.17545	9.2258e-05
D3DTW3	IGF2BP1	Insulin-like growth factor 2 mRNA binding protein 1 deltaN CRDBP (Insulin-like growth factor 2 mRNA binding protein 1, isoform CRA_a)	0.0730715	0.0682221	0.0048494	73	3.81436	27	1.61368e+08	1.27721e+08	1.45493e+08	4.37751e+09	4.10431e+09	4.18493e+09	Yes	Yes	0.136459	12.1122	93.3635	4.86475	-1.13625	3.17543	4.7955
Q6KC79	NIPBL	Nipped-B-like protein (Delangin) (SCC2 homolog)	0.0730035	0.0025577	0.0704458	1076	-4.7836	66	1.93247e+09	2.0698e+09	2.30594e+09	2.08001e+09	2.2575e+09	2.4434e+09	No	Yes	2.9369	-15.188	3.50353	0.101132	-1.13666	3.17503	0.868761
P11717	IGF2R	Cation-independent mannose-6-phosphate receptor (CI Man-6-P receptor) (CI-MPR) (M6PR) (300 kDa mannose 6-phosphate receptor) (MPR 300) (Insulin-like growth factor 2 receptor) (Insulin-like growth factor II receptor) (IGF-II receptor) (M6P/IGF2 receptor) (M6P/IGF2R) (CD antigen CD222)	0.0719037	0	0.0719037	1275	-10	60	2.37531e+09	1.8835e+09	2.23127e+09	2.3026e+09	1.95046e+09	2.14881e+09	No	Yes	8.16698	-31.5759		-0.0230687	-1.14325	3.16843	0.211594
Q12905	ILF2	Interleukin enhancer-binding factor 2 (Nuclear factor of activated T-cells 45 kDa)	0.0716547	0.0691907	0.00246405	44	4.81147	21	7.7276e+07	7.20706e+07	7.12496e+07	4.51609e+09	3.99366e+09	4.11696e+09	Yes	Yes	0.235403	15.2376	96.5612	5.83694	-1.14476	3.16693	4.37944
Q8WVC0	LEO1	RNA polymerase-associated protein LEO1 (Replicative senescence down-regulated leo1-like protein)	0.0714473	0.000736041	0.0707112	1165	-6.58601	20	2.03885e+09	2.10824e+09	2.18873e+09	2.02219e+09	2.22511e+09	2.22699e+09	No	Yes	3.60702	-20.8491	1.03019	0.029726	-1.14601	3.16567	0.533276
Q9NWB6	ARGLU1	Arginine and glutamate-rich protein 1	0.0684822	0.0022854	0.0661968	1078	-4.85624	8	1.77486e+09	2.04006e+09	2.10759e+09	1.8612e+09	2.24395e+09	2.25082e+09	No	Yes	3.23968	-15.2839	3.33722	0.0963277	-1.16442	3.14726	0.699614
O43491	EPB41L2	Band 4.1-like protein 2 (Erythrocyte membrane protein band 4.1-like 2) (Generally expressed protein 4.1) (4.1G)	0.0670519	0.00726872	0.0597832	974	-3.03997	39	2.0347e+09	1.37751e+09	1.92861e+09	2.38008e+09	1.88545e+09	2.4157e+09	No	Yes	2.54766	-9.5397	10.8404	0.314023	-1.17359	3.13809	1.24686
Q5BKZ1	ZNF326	DBIRD complex subunit ZNF326 (Zinc finger protein 326) (Zinc finger protein interacting with mRNPs and DBC1)	0.0665973	0.0541369	0.0124604	202	2.11927	20	3.44716e+08	4.03205e+08	3.69079e+08	3.65199e+09	3.58776e+09	3.58379e+09	Yes	Yes	0.0263722	6.64419	81.29	3.27642	-1.17654	3.13514	5.44174
Q9Y520	PRRC2C	Protein PRRC2C (BAT2 domain-containing protein 1) (HBV X-transactivated gene 2 protein) (HBV XAg-transactivated protein 2) (HLA-B-associated transcript 2-like 2) (Proline-rich and coiled-coil-containing protein 2C)	0.0657103	0.052043	0.0136674	226	1.92897	64	3.45147e+08	4.39907e+08	4.38103e+08	3.29563e+09	3.81643e+09	3.4463e+09	Yes	Yes	0.346666	6.03635	79.2006	3.10696	-1.18237	3.12932	3.69229
Q7Z4V5	HDGFL2	Hepatoma-derived growth factor-related protein 2 (HDGF-related protein 2) (HRP-2) (Hepatoma-derived growth factor 2) (HDGF-2)	0.0653679	0	0.0653679	1274	-10	15	2.06056e+09	2.04382e+09	1.98441e+09	1.90008e+09	1.90019e+09	1.83103e+09	No	Yes	5.73201	-31.1635		-0.11291	-1.18464	3.12705	0.00524337
P06756	ITGAV	Integrin alpha-V (Vitronectin receptor) (Vitronectin receptor subunit alpha) (CD antigen CD51) [Cleaved into: Integrin alpha-V heavy chain; Integrin alpha-V light chain]	0.0648056	0	0.0648056	1273	-10	31	2.06111e+09	1.96383e+09	2.02177e+09	1.7852e+09	1.89583e+09	1.89156e+09	No	Yes	4.58322	-31.1261		-0.118355	-1.18839	3.1233	0.0116627
Q14247	CTTN	Src substrate cortactin (Amplaxin) (Oncogene EMS1)	0.0639981	0.00886156	0.0551365	939	-2.63738	28	1.61026e+09	1.55614e+09	1.76765e+09	2.00447e+09	2.41765e+09	2.11834e+09	Yes	Yes	0.95933	-8.22294	13.8466	0.402112	-1.19383	3.11785	1.72626
O75533	SF3B1	Splicing factor 3B subunit 1 (Pre-mRNA-splicing factor SF3b 155 kDa subunit) (SF3b155) (Spliceosome-associated protein 155) (SAP 155)	0.0639513	0.0173122	0.0466391	821	-1.42975	46	1.17964e+09	1.37991e+09	1.62e+09	2.3797e+09	2.54562e+09	2.36127e+09	Yes	Yes	0.681835	-4.45729	27.0709	0.801069	-1.19415	3.11753	3.03559
Q9BRS2	RIOK1	Serine/threonine-protein kinase RIO1	0.0632989	0.00188145	0.0614174	1087	-5.02873	23	1.98533e+09	1.9004e+09	1.61649e+09	2.06678e+09	1.95577e+09	1.82437e+09	No	Yes	3.13506	-15.6548	2.97233	0.0857886	-1.1986	3.11308	0.918636
Q9NQ29	LUC7L	Putative RNA-binding protein Luc7-like 1 (Putative SR protein LUC7B1) (SR+89)	0.0629306	0	0.0629306	1272	-10	15	1.85384e+09	2.08453e+09	1.87767e+09	1.73498e+09	1.89776e+09	1.83434e+09	No	Yes	7.14957	-30.999		-0.0902495	-1.20114	3.11054	0.0313051
Q5T200	ZC3H13	Zinc finger CCCH domain-containing protein 13	0.062717	0.0149913	0.0477257	850	-1.67064	26	1.34405e+09	1.47664e+09	1.43879e+09	2.0937e+09	2.73021e+09	2.16143e+09	Yes	Yes	1.17408	-5.19415	23.9031	0.703301	-1.20261	3.10907	1.85039
P62854	RPS26	40S ribosomal protein S26 (Small ribosomal subunit protein eS26)	0.0626988	0.0596587	0.00304011	61	4.29454	6	7.32132e+07	1.17011e+08	8.22158e+07	3.76182e+09	3.52398e+09	3.68333e+09	Yes	Yes	0.0989722	13.3515	95.1512	5.33083	-1.20274	3.10894	4.8677
Q9BTC0	DIDO1	Death-inducer obliterator 1 (DIO-1) (hDido1) (Death-associated transcription factor 1) (DATF-1)	0.0625227	0.00359383	0.0589289	1036	-4.03538	53	1.72671e+09	1.88538e+09	1.65975e+09	1.78135e+09	2.20981e+09	1.94699e+09	No	Yes	2.30887	-12.5408	5.74805	0.166037	-1.20396	3.10772	0.984897
P20645	M6PR	Cation-dependent mannose-6-phosphate receptor (CD Man-6-P receptor) (CD-MPR) (46 kDa mannose 6-phosphate receptor) (MPR 46)	0.0623923	0	0.0623923	1271	-10	11	1.9937e+09	1.82719e+09	1.82897e+09	1.97079e+09	2.00678e+09	1.55916e+09	No	Yes	7.84096	-30.9618		-0.0384446	-1.20487	3.10681	0.212597
Q5JTH9	RRP12	RRP12-like protein	0.0623774	0.055551	0.00682641	131	3.02461	49	1.31878e+08	2.85247e+08	1.948e+08	3.46286e+09	3.54744e+09	3.56171e+09	Yes	Yes	0.131214	9.3966	89.0563	4.11064	-1.20497	3.10671	5.32258
Q14157	UBAP2L	Ubiquitin-associated protein 2-like (Protein NICE-4)	0.0609685	0.0572213	0.00374724	72	3.93265	28	9.39042e+07	1.24217e+08	1.1759e+08	3.68901e+09	3.37209e+09	3.53451e+09	Yes	Yes	0.150156	12.1786	93.8538	4.97913	-1.21489	3.09679	4.54907
Q01130	SRSF2	Serine/arginine-rich splicing factor 2 (Protein PR264) (Splicing component, 35 kDa) (Splicing factor SC35) (SC-35) (Splicing factor, arginine/serine-rich 2)	0.0607105	0.0563142	0.00439626	84	3.67915	8	1.81764e+08	1.04838e+08	1.06974e+08	3.57776e+09	3.2427e+09	3.67102e+09	Yes	Yes	0.262734	11.3868	92.7586	4.73439	-1.21674	3.09495	4.17825
Q5T3I0	GPATCH4	G patch domain-containing protein 4	0.060234	0.00429893	0.0559351	1012	-3.7017	19	1.67586e+09	1.64746e+09	1.68165e+09	1.7072e+09	2.04776e+09	2.0397e+09	No	Yes	1.57272	-11.4439	7.13706	0.206283	-1.22016	3.09152	1.155
Q92542	NCSTN	Nicastrin	0.0597432	0	0.0597432	1270	-10	12	1.69794e+09	2.05157e+09	1.90701e+09	1.5895e+09	1.64325e+09	1.82235e+09	No	Yes	7.58376	-30.7741		-0.164643	-1.22371	3.08797	0.0243837
Q9UHX1	PUF60	Poly(U)-binding-splicing factor PUF60 (60 kDa poly(U)-binding-splicing factor) (FUSE-binding protein-interacting repressor) (FBP-interacting repressor) (Ro-binding protein 1) (RoBP1) (Siah-binding protein 1) (Siah-BP1)	0.05951	0.0513111	0.00819893	158	2.64576	25	1.74909e+08	2.96022e+08	2.63345e+08	3.31875e+09	3.12072e+09	3.49608e+09	Yes	Yes	0.205789	8.16555	86.2226	3.75665	-1.22541	3.08627	4.09996
P22087	FBL	rRNA 2'-O-methyltransferase fibrillarin	0.0588475	0.0535542	0.00529325	110	3.33878	21	1.44208e+08	1.71168e+08	1.58963e+08	3.3942e+09	3.22831e+09	3.45419e+09	Yes	Yes	0.121467	10.2881	91.0051	4.40837	-1.23027	3.08141	4.65779
Q6NYC1	JMJD6	Bifunctional arginine demethylase and lysyl-hydroxylase JMJD6	0.058499	0.00198025	0.0565187	1073	-4.83497	21	1.74377e+09	1.63449e+09	1.68757e+09	1.86668e+09	1.749e+09	1.80706e+09	No	Yes	1.7988	-14.8861	3.38511	0.0977109	-1.23285	3.07883	1.4613
Q9UPN3	MACF1	Microtubule-actin cross-linking factor 1, isoforms 1/2/3/5 (620 kDa actin-binding protein) (ABP620) (Actin cross-linking family protein 7) (Macrophin-1) (Trabeculin-alpha)	0.0580616	0.0570902	0.000971385	29	5.87706	11	2.71554e+07	2.40722e+07	3.57036e+07	3.423e+09	3.2011e+09	3.6991e+09	Yes	Yes	0.267101	18.0753	98.327	6.88928	-1.23611	3.07557	4.41718
Q6PKG0	LARP1	La-related protein 1 (La ribonucleoprotein domain family member 1)	0.0580294	0.0369014	0.021128	393	0.804522	40	5.78241e+08	6.35112e+08	6.79582e+08	2.69919e+09	2.84877e+09	2.96346e+09	Yes	Yes	0.288712	2.47417	63.5909	2.16772	-1.23635	3.07533	3.78988
Q7Z417	NUFIP2	Nuclear fragile X mental retardation-interacting protein 2 (82 kDa FMRP-interacting protein) (82-FIP) (Cell proliferation-inducing gene 1 protein) (FMRP-interacting protein 2)	0.0579966	0	0.0579966	1269	-10	23	2.17356e+09	2.66415e+09	2.46491e+09	9.54678e+08	1.12605e+09	1.01513e+09	No	Yes	8.08179	-30.6456		-1.24145	-1.2366	3.07509	0.000678038
Q92804	TAF15	TATA-binding protein-associated factor 2N (68 kDa TATA-binding protein-associated factor) (TAF(II)68) (TAFII68) (RNA-binding protein 56)	0.0578371	0.0349151	0.022922	445	0.607115	13	5.96038e+08	8.88421e+08	5.70413e+08	2.75141e+09	2.77363e+09	2.78997e+09	Yes	Yes	0.289932	1.8662	60.3679	2.01665	-1.23779	3.07389	5.38061
P40429	RPL13A	60S ribosomal protein L13a (23 kDa highly basic protein) (Large ribosomal subunit protein uL13)	0.0576074	0.0505092	0.00709821	148	2.83102	13	1.98302e+08	2.19725e+08	2.17731e+08	3.16926e+09	3.09474e+09	3.42895e+09	Yes	Yes	0.20731	8.69735	87.6783	3.92899	-1.23952	3.07216	4.18891
Q07666	KHDRBS1	KH domain-containing, RNA-binding, signal transduction-associated protein 1 (GAP-associated tyrosine phosphoprotein p62) (Src-associated in mitosis 68 kDa protein) (Sam68) (p21 Ras GTPase-activating protein-associated p62) (p68)	0.0575395	0.0562229	0.00131659	37	5.41628	11	2.37497e+07	3.34448e+07	6.0626e+07	3.533e+09	3.11653e+09	3.54918e+09	Yes	Yes	0.273487	16.6369	97.7118	6.43307	-1.24003	3.07165	4.34093
Q9Y639	NPTN	Neuroplastin (Stromal cell-derived receptor 1) (SDR-1)	0.0571081	0	0.0571081	1268	-10	11	1.76623e+09	1.60675e+09	1.84553e+09	1.67754e+09	1.6169e+09	1.72622e+09	No	Yes	7.1176	-30.5788		-0.056277	-1.2433	3.06838	0.0399057
P49327	FASN	Fatty acid synthase	0.0569747	0.0166605	0.0403142	804	-1.27486	59	1.03333e+09	1.35162e+09	1.22266e+09	1.98548e+09	2.24805e+09	2.37412e+09	Yes	Yes	0.98449	-3.91046	29.2419	0.869106	-1.24432	3.06737	2.41898
Q9BXY0	MAK16	Protein MAK16 homolog (NNP78) (Protein RBM13)	0.0558593	0	0.0558593	1267	-10	11	1.87014e+09	1.74872e+09	1.38044e+09	1.82515e+09	1.8039e+09	1.38692e+09	No	Yes	8.89926	-30.4831		-0.00642378	-1.2529	3.05878	0.286046
Q9H2H9	SLC38A1	Sodium-coupled neutral amino acid transporter 1 (Amino acid transporter A1) (N-system amino acid transporter 2) (Solute carrier family 38 member 1) (System A amino acid transporter 1) (System N amino acid transporter 1)	0.0555101	5.61534e-05	0.055454	1266	-9.9477	8	1.82462e+09	1.4055e+09	1.73354e+09	1.76215e+09	1.48261e+09	1.74425e+09	No	Yes	8.38727	-30.4007	0.101159	0.00291883	-1.25563	3.05606	0.312275
P61254	RPL26	60S ribosomal protein L26 (Large ribosomal subunit protein uL24)	0.0534806	0.0491592	0.00432143	100	3.50788	13	1.6225e+08	1.50667e+08	7.44426e+07	3.07747e+09	3.0037e+09	3.12026e+09	Yes	Yes	0.0519646	10.6635	91.9196	4.56994	-1.2718	3.03988	5.20972
P51790	CLCN3	H(+)/Cl(-) exchange transporter 3 (Chloride channel protein 3) (ClC-3) (Chloride transporter ClC-3)	0.053372	0.000988845	0.0523832	1115	-5.72722	4	1.47883e+09	1.57031e+09	1.64159e+09	1.48478e+09	1.744e+09	1.6498e+09	No	Yes	3.33414	-17.405	1.85274	0.0534649	-1.27269	3.039	0.589628
Q86XP3	DDX42	ATP-dependent RNA helicase DDX42	0.0531271	0.0245735	0.0285537	631	-0.216574	28	5.25606e+08	1.42028e+09	5.6742e+08	3.07762e+09	2.10933e+09	1.82516e+09	Yes	Yes	1.41748	-0.657737	46.2541	1.44425	-1.27468	3.037	1.93253
P46781	RPS9	40S ribosomal protein S9 (Small ribosomal subunit protein uS4)	0.0528366	0.0423112	0.0105255	224	2.00715	12	3.20548e+08	2.93916e+08	3.28466e+08	2.8313e+09	2.71348e+09	2.98561e+09	Yes	Yes	0.214129	6.09094	80.0792	3.17629	-1.27706	3.03462	4.10336
Q92616	GCN1	eIF-2-alpha kinase activator GCN1 (GCN1 eIF-2-alpha kinase activator homolog) (GCN1-like protein 1) (General control of amino-acid synthesis 1-like protein 1) (Translational activator GCN1) (HsGCN1)	0.0526938	0	0.0526938	1265	-10	36	2.5414e+09	2.5244e+09	2.77761e+09	5.07919e+08	5.46699e+08	5.49679e+08	No	Yes	7.01038	-30.2306		-2.29047	-1.27824	3.03344	5.5912e-05
O60524	NEMF	Ribosome quality control complex subunit NEMF (Antigen NY-CO-1) (Nuclear export mediator factor) (Serologically defined colon cancer antigen 1)	0.0520309	0.0115185	0.0405123	862	-1.8144	26	1.35736e+09	1.01454e+09	1.25985e+09	1.91777e+09	1.88013e+09	1.8992e+09	Yes	Yes	0.824773	-5.49391	22.1379	0.649518	-1.28374	3.02794	4.0927
P15924	DSP	Desmoplakin (DP) (250/210 kDa paraneoplastic pemphigus antigen)	0.0517747	0.0206164	0.0311583	713	-0.595821	65	9.01108e+08	9.00216e+08	9.87877e+08	1.97049e+09	2.26138e+09	2.26184e+09	Yes	Yes	0.525502	-1.80284	39.8195	1.2162	-1.28588	3.0258	2.8304
P62269	RPS18	40S ribosomal protein S18 (Ke-3) (Ke3) (Small ribosomal subunit protein uS13)	0.0516204	0.0454036	0.00621682	152	2.86856	15	1.79025e+08	1.26681e+08	2.51609e+08	2.89386e+09	2.91827e+09	2.88582e+09	Yes	Yes	0.062277	8.67597	87.9567	3.9641	-1.28718	3.0245	6.12601
A0A067XLH7	ATRX	Alpha thalassemia/mental retardation syndrome X-linked (Fragment)	0.0511336	0	0.0511336	1263	-10	41	1.62521e+09	1.49855e+09	1.64793e+09	1.37836e+09	1.51812e+09	1.4998e+09	No	Yes	6.07646	-30.1005		-0.119538	-1.29129	3.02039	0.0250761
Q76FK4	NOL8	Nucleolar protein 8 (Nucleolar protein Nop132)	0.0508979	0.00375544	0.0471425	1005	-3.64997	41	1.3852e+09	1.50409e+09	1.33264e+09	1.59111e+09	1.77459e+09	1.53809e+09	No	Yes	1.81583	-11.017	7.37838	0.213283	-1.2933	3.01838	1.42218
Q08J23	NSUN2	RNA cytosine C(5)-methyltransferase NSUN2	0.0508703	0.044606	0.00626432	153	2.83201	42	1.9429e+08	1.74383e+08	1.92631e+08	2.93942e+09	2.72614e+09	2.89391e+09	Yes	Yes	0.166218	8.54741	87.6857	3.92991	-1.29354	3.01815	4.44978
Q8NAV1	PRPF38A	Pre-mRNA-splicing factor 38A	0.0508104	0	0.0508104	1262	-10	14	1.68847e+09	1.37535e+09	1.64726e+09	1.50506e+09	1.33498e+09	1.55891e+09	No	Yes	8.07688	-30.0731		-0.102033	-1.29405	3.01764	0.0632041
P46087	NOP2	Probable 28S rRNA (cytosine(4447)-C(5))-methyltransferase	0.0506814	0.033598	0.0170834	369	0.975778	32	4.38375e+08	5.71893e+08	5.21167e+08	2.51278e+09	2.54787e+09	2.49483e+09	Yes	Yes	0.148714	2.94347	66.2925	2.30258	-1.29515	3.01653	5.12591
Q15056	EIF4H	Eukaryotic translation initiation factor 4H (eIF-4H) (Williams-Beuren syndrome chromosomal region 1 protein)	0.0496327	0.0487007	0.000931982	34	5.7075	11	4.34699e+07	2.03672e+07	1.95171e+07	2.75195e+09	3.22342e+09	2.84016e+09	Yes	Yes	0.291989	17.165	98.1222	6.72124	-1.30423	3.00745	4.26942
Q96QD8	SLC38A2	Sodium-coupled neutral amino acid transporter 2 (Amino acid transporter A2) (Protein 40-9-1) (Solute carrier family 38 member 2) (System A amino acid transporter 2) (System A transporter 1) (System N amino acid transporter 2)	0.0493939	0.000842951	0.0485509	1116	-5.84791	5	1.4182e+09	1.32282e+09	1.60612e+09	1.42061e+09	1.43597e+09	1.65233e+09	No	Yes	3.95326	-17.575	1.70659	0.0492465	-1.30633	3.00536	0.556171
P00533	EGFR	Epidermal growth factor receptor	0.0487622	0.0087897	0.0399725	896	-2.18512	36	7.83963e+08	1.75322e+09	1.00574e+09	1.37544e+09	2.19926e+09	1.62517e+09	No	Yes	2.88309	-6.55485	18.0257	0.525856	-1.31192	2.99977	1.23096
P31483	TIA1	Cytotoxic granule associated RNA binding protein TIA1 (Nucleolysin TIA-1 isoform p40) (RNA-binding protein TIA-1) (T-cell-restricted intracellular antigen-1) (TIA-1) (p40-TIA-1)	0.0484649	0.0473253	0.0011396	41	5.37602	15	3.079e+07	4.07638e+07	3.01462e+07	2.975e+09	2.49224e+09	3.12056e+09	Yes	Yes	0.419895	16.1125	97.6486	6.39328	-1.31457	2.99711	3.92434
Q3B726	POLR1F	DNA-directed RNA polymerase I subunit RPA43 (DNA-directed RNA polymerase I subunit F) (Twist neighbor protein)	0.0484264	0.00124068	0.0471857	1088	-5.24915	17	1.60644e+09	1.23881e+09	1.37285e+09	1.70441e+09	1.32877e+09	1.43131e+09	No	Yes	3.977	-15.7305	2.56199	0.0739395	-1.31492	2.99676	0.55349
Q05682	CALD1	Caldesmon (CDM)	0.0484025	0.0246206	0.0237819	559	0.050004	20	4.83458e+08	1.09668e+09	5.42219e+08	1.98205e+09	2.52896e+09	2.04494e+09	Yes	Yes	1.2304	0.14984	50.8664	1.61849	-1.31513	2.99655	2.63601
P42696	RBM34	RNA-binding protein 34 (RNA-binding motif protein 34)	0.0483567	0	0.0483567	1261	-10	17	2.24345e+09	1.86408e+09	2.13922e+09	7.81532e+08	8.20583e+08	8.21223e+08	No	Yes	7.42811	-29.8589		-1.3665	-1.31554	2.99614	6.49498e-05
P05026	ATP1B1	Sodium/potassium-transporting ATPase subunit beta-1 (Sodium/potassium-dependent ATPase subunit beta-1)	0.0477893	0.000370419	0.0474188	1167	-7.00016	11	1.22623e+09	1.78134e+09	1.20457e+09	1.32806e+09	1.84432e+09	1.18383e+09	No	Yes	6.6006	-20.9376	0.775109	0.0223654	-1.32067	2.99101	0.338302
Q96GQ7	DDX27	Probable ATP-dependent RNA helicase DDX27	0.0477189	0.0291655	0.0185534	436	0.652583	33	4.02127e+08	7.59793e+08	5.00144e+08	2.1987e+09	2.43069e+09	2.26429e+09	Yes	Yes	0.572137	1.95147	61.1195	2.05101	-1.32131	2.99037	3.65926
Q9BZE4	GTPBP4	GTP-binding protein 4 (Chronic renal failure gene protein) (GTP-binding protein NGB) (Nucleolar GTP-binding protein 1)	0.0473186	0.042425	0.0048936	133	3.11595	30	1.23055e+08	1.33973e+08	1.81451e+08	2.78134e+09	2.57015e+09	2.694e+09	Yes	Yes	0.153712	9.30645	89.6582	4.19684	-1.32497	2.98672	4.50753
P53396	ACLY	ATP-citrate synthase	0.0470822	0.00592925	0.0411529	944	-2.79507	8	1.17758e+09	1.18824e+09	1.32223e+09	1.56534e+09	1.53022e+09	1.65796e+09	Yes	Yes	1.04597	-8.34201	12.5934	0.365308	-1.32714	2.98454	2.35834
P25440	BRD2	Bromodomain-containing protein 2 (O27.1.1) (Really interesting new gene 3 protein)	0.0465052	0	0.0465052	1260	-10	26	1.56645e+09	1.48835e+09	1.57683e+09	1.22299e+09	1.24152e+09	1.242e+09	No	Yes	5.40837	-29.6899		-0.321496	-1.3325	2.97918	0.00011275
P09874	PARP1	Poly [ADP-ribose] polymerase 1 (PARP-1)	0.0462366	0.0269943	0.0192422	482	0.488381	35	4.89849e+08	5.23922e+08	6.98619e+08	1.79242e+09	2.31893e+09	2.46623e+09	Yes	Yes	0.908998	1.45375	58.3831	1.92818	-1.33501	2.97667	2.57629
P43121	MCAM	Cell surface glycoprotein MUC18 (Cell surface glycoprotein P1H12) (Melanoma cell adhesion molecule) (Melanoma-associated antigen A32) (Melanoma-associated antigen MUC18) (S-endo 1 endothelial-associated antigen) (CD antigen CD146)	0.0457972	0	0.0457972	1259	-10	17	1.24457e+09	1.66615e+09	1.34542e+09	1.17231e+09	1.46987e+09	1.31287e+09	No	Yes	8.60167	-29.6235		-0.111995	-1.33916	2.97252	0.0852647
O75153	CLUH	Clustered mitochondria protein homolog	0.0455819	0.0241477	0.0214342	541	0.171974	36	9.00163e+08	7.12563e+08	2.80811e+08	2.46299e+09	2.26241e+09	1.55366e+09	Yes	Yes	1.72021	0.510843	52.9766	1.70186	-1.34121	2.97048	2.15185
Q86V81	ALYREF	THO complex subunit 4 (Tho4) (Ally of AML-1 and LEF-1) (Aly/REF export factor) (Transcriptional coactivator Aly/REF) (bZIP-enhancing factor BEF)	0.0453537	0.0439916	0.00136203	46	5.0134	10	5.0606e+07	3.01667e+07	4.13248e+07	2.66869e+09	2.64142e+09	2.69946e+09	Yes	Yes	0.0483377	14.8813	96.9969	6.03556	-1.34339	2.9683	5.94849
P11142	HSPA8	Heat shock cognate 71 kDa protein	0.0447123	0.0133238	0.0313884	796	-1.23622	24	7.9026e+08	1.07207e+09	9.48103e+08	1.6099e+09	1.87125e+09	1.72509e+09	Yes	Yes	0.976467	-3.66183	29.799	0.886717	-1.34957	2.96211	2.60504
Q9NYV4	CDK12	Cyclin-dependent kinase 12	0.044706	0.00224832	0.0424576	1037	-4.23911	27	1.17767e+09	1.30202e+09	1.32288e+09	1.29164e+09	1.42777e+09	1.49356e+09	No	Yes	2.23232	-12.5564	5.02912	0.145232	-1.34963	2.96205	1.14373
P07900	HSP90AA1	Heat shock protein HSP 90-alpha	0.0444705	0.0121418	0.0323287	810	-1.41283	23	7.09014e+08	1.10914e+09	1.0584e+09	1.34602e+09	1.8805e+09	1.87024e+09	Yes	Yes	1.81452	-4.18162	27.3031	0.808302	-1.35193	2.95976	1.73513
Q9BUJ2	HNRNPUL1	Heterogeneous nuclear ribonucleoprotein U-like protein 1 (Adenovirus early region 1B-associated protein 5) (E1B-55 kDa-associated protein 5) (E1B-AP5)	0.0442116	0.0413131	0.0028985	85	3.83322	27	7.28006e+07	7.75775e+07	1.09284e+08	2.6653e+09	2.43045e+09	2.57148e+09	Yes	Yes	0.174892	11.3357	93.444	4.88296	-1.35446	2.95722	4.50227
P13010	XRCC5	X-ray repair cross-complementing protein 5	0.0441842	0.0362299	0.00795426	211	2.18738	34	1.0388e+08	2.66309e+08	3.42592e+08	2.506e+09	2.3438e+09	2.35941e+09	Yes	Yes	0.0868993	6.46798	81.9975	3.33765	-1.35473	2.95695	4.37348
P37275	ZEB1	Zinc finger E-box-binding homeobox 1 (NIL-2-A zinc finger protein) (Negative regulator of IL2) (Transcription factor 8) (TCF-8)	0.0438929	0.0403272	0.00356567	107	3.49951	7	9.74388e+07	9.76531e+07	1.2455e+08	2.48843e+09	2.5199e+09	2.54179e+09	Yes	Yes	0.0600456	10.3378	91.8764	4.56192	-1.35761	2.95408	5.72196
O94880	PHF14	PHD finger protein 14	0.0437824	0	0.0437824	1258	-10	28	1.37867e+09	1.34311e+09	1.43492e+09	1.21565e+09	1.24637e+09	1.23122e+09	No	Yes	5.40679	-29.4288		-0.170628	-1.3587	2.95298	0.000802374
P51114	FXR1	Fragile X mental retardation syndrome-related protein 1 (hFXR1p)	0.0436452	0.0292632	0.014382	367	1.02482	19	4.44418e+08	4.51359e+08	3.93012e+08	2.24382e+09	2.08587e+09	2.20688e+09	Yes	Yes	0.152422	3.02488	67.0479	2.34182	-1.36006	2.95162	4.03349
O14617	AP3D1	AP-3 complex subunit delta-1 (AP-3 complex subunit delta) (Adaptor-related protein complex 3 subunit delta-1) (Delta-adaptin)	0.043454	0.00399461	0.0394594	978	-3.30424	36	1.35163e+09	1.10512e+09	1.07936e+09	1.4686e+09	1.34661e+09	1.43975e+09	Yes	Yes	1.67918	-9.74656	9.19274	0.265997	-1.36197	2.94971	2.00765
O00541	PES1	Pescadillo homolog	0.0426957	0.0114268	0.0312689	814	-1.45231	22	8.90935e+08	9.63456e+08	9.45326e+08	1.65661e+09	1.71702e+09	1.48176e+09	Yes	Yes	0.575505	-4.27278	26.7634	0.7915	-1.36962	2.94207	2.48963
Q07065	CKAP4	Cytoskeleton-associated protein 4 (63-kDa cytoskeleton-linking membrane protein) (Climp-63) (p63)	0.0424518	0.00249552	0.0399563	1015	-4.00101	19	1.48941e+09	4.39663e+08	1.64843e+09	1.21639e+09	1.41352e+09	1.40397e+09	No	Yes	4.04076	-11.7613	5.87849	0.169813	-1.3721	2.93958	1.16071
Q9H2P0	ADNP	Activity-dependent neuroprotector homeobox protein (Activity-dependent neuroprotective protein)	0.0421081	0	0.0421081	1257	-10	35	1.58032e+09	1.57343e+09	1.35718e+09	1.02128e+09	1.14242e+09	8.75115e+08	No	Yes	8.19411	-29.26		-0.578455	-1.37563	2.93605	0.00770936
Q9BYD1	MRPL13	39S ribosomal protein L13, mitochondrial (L13mt) (MRP-L13) (Mitochondrial large ribosomal subunit protein uL13m)	0.0421064	0.0354192	0.00668725	187	2.40504	11	1.65437e+08	2.00818e+08	2.32221e+08	2.40875e+09	2.12099e+09	2.42123e+09	Yes	Yes	0.293496	7.06129	84.1182	3.53519	-1.37565	2.93603	3.80682
O75691	UTP20	Small subunit processome component 20 homolog (Down-regulated in metastasis protein) (Novel nucleolar protein 73) (NNP73) (Protein Key-1A6)	0.0420994	0.0272612	0.0148382	390	0.877535	57	4.79268e+08	3.83291e+08	4.67454e+08	2.01859e+09	2.09607e+09	2.10352e+09	Yes	Yes	0.104682	2.57641	64.7544	2.2248	-1.37572	2.93596	4.43709
Q16630	CPSF6	Cleavage and polyadenylation specificity factor subunit 6 (Cleavage and polyadenylation specificity factor 68 kDa subunit) (CPSF 68 kDa subunit) (Cleavage factor Im complex 68 kDa subunit) (CFIm68) (Pre-mRNA cleavage factor Im 68 kDa subunit) (Protein HPBRII-4/7)	0.0420692	0.00638574	0.0356835	923	-2.48233	13	9.98729e+08	1.26334e+09	9.10597e+08	1.50149e+09	1.72562e+09	1.14302e+09	No	Yes	2.29615	-7.28725	15.1791	0.441388	-1.37604	2.93565	1.19654
Q9UHN6	CEMIP2	Cell surface hyaluronidase	0.0418896	0.00836138	0.0335282	874	-2.00356	12	9.69161e+08	9.30852e+08	1.10323e+09	1.43891e+09	1.45372e+09	1.61471e+09	Yes	Yes	0.99543	-5.87803	19.9605	0.583776	-1.37789	2.93379	2.38799
Q13427	PPIG	Peptidyl-prolyl cis-trans isomerase G (PPIase G) (Peptidyl-prolyl isomerase G)	0.041813	0	0.041813	1256	-10	12	1.2798e+09	1.23518e+09	1.26984e+09	1.22508e+09	1.2441e+09	1.24284e+09	No	Yes	4.21323	-29.2296		-0.0280568	-1.37869	2.93299	0.0131535
Q8N9T8	KRI1	Protein KRI1 homolog	0.0416008	0	0.0416008	1255	-10	19	1.1251e+09	1.51434e+09	1.17252e+09	1.13739e+09	1.40033e+09	1.10913e+09	No	Yes	8.75052	-29.2076		-0.0719287	-1.3809	2.93078	0.145485
Q12913	PTPRJ	Receptor-type tyrosine-protein phosphatase eta (Protein-tyrosine phosphatase eta) (R-PTP-eta)	0.0415567	0	0.0415567	1254	-10	29	1.18217e+09	1.21696e+09	1.38925e+09	1.2272e+09	1.19297e+09	1.24233e+09	No	Yes	7.08466	-29.203		-0.0489597	-1.38136	2.93032	0.0235789
P02786	TFRC	Transferrin receptor protein 1 (TR) (TfR) (TfR1) (Trfr) (T9) (p90) (CD antigen CD71) [Cleaved into: Transferrin receptor protein 1, serum form (sTfR)]	0.0414014	0.0262614	0.0151401	402	0.794571	32	3.77662e+08	3.94771e+08	5.80149e+08	1.77339e+09	2.0923e+09	2.20479e+09	Yes	Yes	0.675918	2.32706	63.4311	2.15999	-1.38298	2.9287	3.0188
Q8IX01	SUGP2	SURP and G-patch domain-containing protein 2 (Arginine/serine-rich-splicing factor 14) (Splicing factor, arginine/serine-rich 14)	0.0412391	0.0209481	0.020291	564	0.0459851	24	6.96135e+08	4.16608e+08	7.06171e+08	1.87652e+09	1.82447e+09	1.87404e+09	Yes	Yes	0.521693	0.134598	50.7968	1.61578	-1.38469	2.92699	4.47531
P62241	RPS8	40S ribosomal protein S8 (Small ribosomal subunit protein eS8)	0.0407773	0.0339629	0.00681445	196	2.31729	13	1.90856e+08	2.22658e+08	1.9693e+08	2.11492e+09	2.33077e+09	2.25503e+09	Yes	Yes	0.218226	6.77136	83.2886	3.45522	-1.38958	2.9221	4.14913
P05362	ICAM1	Intercellular adhesion molecule 1 (ICAM-1) (Major group rhinovirus receptor) (CD antigen CD54)	0.0403917	0	0.0403917	1253	-10	19	1.14244e+09	1.49588e+09	1.20227e+09	9.97231e+08	1.36324e+09	1.04096e+09	No	Yes	8.8847	-29.0799		-0.189377	-1.39371	2.91798	0.073601
P30101	PDIA3	Protein disulfide-isomerase A3	0.040365	0.0300105	0.0103545	291	1.5352	28	2.56132e+08	2.75372e+08	3.95652e+08	1.98337e+09	2.24951e+09	2.07718e+09	Yes	Yes	0.300956	4.47925	74.3478	2.76481	-1.394	2.91769	3.73516
Q02040	AKAP17A	A-kinase anchor protein 17A (AKAP-17A) (721P) (B-lymphocyte antigen) (Protein XE7) (Protein kinase A-anchoring protein 17A) (PRKA17A) (Splicing factor, arginine/serine-rich 17A)	0.0402114	0.00144537	0.0387661	1056	-4.74528	24	1.20203e+09	1.16191e+09	1.11104e+09	1.25566e+09	1.21366e+09	1.2654e+09	Yes	Yes	1.2516	-13.8374	3.59443	0.103758	-1.39565	2.91603	1.81886
Q08380	LGALS3BP	Galectin-3-binding protein (Basement membrane autoantigen p105) (Lectin galactoside-binding soluble 3-binding protein) (Mac-2-binding protein) (MAC2BP) (Mac-2 BP) (Tumor-associated antigen 90K)	0.039949	0	0.039949	1252	-10	16	1.25595e+09	1.46525e+09	1.14165e+09	1.06427e+09	1.26866e+09	9.6687e+08	No	Yes	8.59612	-29.0322		-0.23651	-1.39849	2.91319	0.0398698
P62899	RPL31	60S ribosomal protein L31 (Large ribosomal subunit protein eL31)	0.0396609	0.0377907	0.00187024	70	4.33674	7	5.89517e+07	5.50773e+07	5.35725e+07	2.37988e+09	2.23019e+09	2.33332e+09	Yes	Yes	0.124293	12.6201	95.2844	5.372	-1.40164	2.91005	4.87514
Q8WUA2	PPIL4	Peptidyl-prolyl cis-trans isomerase-like 4 (PPIase)	0.0393916	0.00544516	0.0339464	933	-2.64021	18	1.01687e+09	1.00328e+09	1.02245e+09	1.33084e+09	1.30195e+09	1.3873e+09	Yes	Yes	0.497238	-7.67533	13.8232	0.401422	-1.4046	2.90709	2.65287
P60842	EIF4A1	Eukaryotic initiation factor 4A-I (eIF-4A-I) (eIF4A-I)	0.0391569	0.0356505	0.00350646	120	3.34583	22	7.56012e+07	1.36135e+08	1.02434e+08	2.17682e+09	2.18567e+09	2.34397e+09	Yes	Yes	0.16359	9.71795	91.0451	4.41509	-1.40719	2.90449	4.51173
O15371	EIF3D	Eukaryotic translation initiation factor 3 subunit D (eIF3d) (Eukaryotic translation initiation factor 3 subunit 7) (eIF-3-zeta) (eIF3 p66)	0.0390589	0.0365814	0.00247749	86	3.88416	23	8.41425e+07	7.59422e+07	6.17629e+07	2.31308e+09	2.10937e+09	2.35875e+09	Yes	Yes	0.21484	11.2773	93.657	4.9322	-1.40828	2.9034	4.29435
Q96T23	RSF1	Remodeling and spacing factor 1 (Rsf-1) (HBV pX-associated protein 8) (Hepatitis B virus X-associated protein) (p325 subunit of RSF chromatin-remodeling complex)	0.0388671	0.00826858	0.0305985	860	-1.88775	23	8.11082e+08	1.00742e+09	9.2051e+08	1.27374e+09	1.46442e+09	1.49149e+09	Yes	Yes	1.14203	-5.47686	21.274	0.623358	-1.41042	2.90127	2.18567
Q15269	PWP2	Periodic tryptophan protein 2 homolog	0.0388031	0.0348633	0.0039398	137	3.14552	28	1.52054e+08	9.44444e+07	1.06288e+08	2.18445e+09	2.07778e+09	2.34218e+09	Yes	Yes	0.238569	9.12372	89.8467	4.22481	-1.41113	2.90055	4.15292
P55072	VCP	Transitional endoplasmic reticulum ATPase (TER ATPase)	0.038702	0.037681	0.00102102	45	5.20576	4	1.76168e+07	4.16407e+07	3.21094e+07	2.3951e+09	2.09155e+09	2.36105e+09	Yes	Yes	0.252772	15.0937	97.3619	6.22517	-1.41227	2.89942	4.30439
Q9BTT0	ANP32E	Acidic leucine-rich nuclear phosphoprotein 32 family member E (LANP-like protein) (LANP-L)	0.0381959	0.000823138	0.0373727	1092	-5.50471	7	8.9319e+08	1.18006e+09	1.25716e+09	9.51069e+08	1.18326e+09	1.38358e+09	No	Yes	4.7986	-15.929	2.15504	0.062191	-1.41798	2.8937	0.437709
Q9BQ39	DDX50	ATP-dependent RNA helicase DDX50	0.0381825	0.00390408	0.0342784	964	-3.13425	25	1.14045e+09	1.04921e+09	8.79637e+08	1.34978e+09	1.2761e+09	1.15073e+09	Yes	Yes	1.95533	-9.06909	10.2248	0.29606	-1.41814	2.89355	1.61858
Q8TAD8	SNIP1	Smad nuclear-interacting protein 1 (FHA domain-containing protein SNIP1)	0.0378359	0	0.0378359	1251	-10	15	1.09535e+09	1.11069e+09	1.27449e+09	1.05497e+09	1.05106e+09	1.1972e+09	No	Yes	7.76609	-28.797		-0.0781079	-1.4221	2.88959	0.079156
Q9Y3T9	NOC2L	Nucleolar complex protein 2 homolog (Protein NOC2 homolog) (NOC2-like protein) (Novel INHAT repressor)	0.0368126	0.0055967	0.0312159	917	-2.47963	13	8.75973e+08	9.23123e+08	9.96276e+08	1.16355e+09	1.294e+09	1.34739e+09	Yes	Yes	1.16851	-7.13559	15.2032	0.4421	-1.434	2.87768	2.00488
P15586	GNS	N-acetylglucosamine-6-sulfatase	0.0364984	4.05537e-05	0.0364578	1243	-9.81218	16	9.61458e+08	1.20474e+09	1.09242e+09	9.53806e+08	1.24591e+09	1.08564e+09	No	Yes	8.33662	-28.1998	0.111111	0.00320599	-1.43773	2.87396	0.309967
P42702	LIFR	Leukemia inhibitory factor receptor (LIF receptor) (LIF-R) (CD antigen CD118)	0.0364647	0	0.0364647	1250	-10	29	1.1219e+09	1.15386e+09	1.2693e+09	9.80121e+08	9.30064e+08	1.08267e+09	No	Yes	7.52062	-28.6372		-0.247174	-1.43813	2.87356	0.0135557
Q9H0A0	NAT10	RNA cytidine acetyltransferase	0.03644	0.0201976	0.0162424	513	0.314417	16	4.67421e+08	4.92148e+08	4.95839e+08	1.61127e+09	1.72237e+09	1.74446e+09	Yes	Yes	0.250792	0.903401	55.427	1.80199	-1.43842	2.87326	3.71163
Q9UHB7	AFF4	AF4/FMR2 family member 4 (ALL1-fused gene from chromosome 5q31 protein) (Protein AF-5q31) (Major CDK9 elongation factor-associated protein)	0.036338	0	0.036338	1249	-10	29	1.1007e+09	1.10015e+09	1.20498e+09	1.00984e+09	1.02576e+09	1.07379e+09	No	Yes	6.80668	-28.6222		-0.131866	-1.43964	2.87204	0.00839932
Q92576	PHF3	PHD finger protein 3	0.0362613	0.00144933	0.034812	1045	-4.58613	36	1.05224e+09	1.02085e+09	1.04751e+09	1.11144e+09	1.15138e+09	1.11803e+09	Yes	Yes	0.175283	-13.1673	3.99691	0.115388	-1.44056	2.87113	2.04264
Q13242	SRSF9	Serine/arginine-rich splicing factor 9 (Pre-mRNA-splicing factor SRp30C) (Splicing factor, arginine/serine-rich 9)	0.0362108	0.034296	0.00191479	77	4.16278	13	3.73908e+07	1.03589e+08	3.05883e+07	2.12159e+09	2.18197e+09	2.01727e+09	Yes	Yes	0.206932	11.9494	94.7121	5.20251	-1.44116	2.87052	4.69319
Q96AY3	FKBP10	Peptidyl-prolyl cis-trans isomerase FKBP10 (PPIase FKBP10)	0.0357911	0.00137487	0.0344162	1047	-4.64573	19	9.38392e+08	1.18889e+09	9.51554e+08	1.03739e+09	1.257e+09	1.04392e+09	No	Yes	3.33279	-13.3121	3.84136	0.110893	-1.44623	2.86546	0.76108
P04406	GAPDH	Glyceraldehyde-3-phosphate dehydrogenase (GAPDH)	0.035703	0.00695944	0.0287436	872	-2.04619	15	9.17997e+08	8.07603e+08	8.49204e+08	1.29874e+09	1.18804e+09	1.33977e+09	Yes	Yes	0.836132	-5.8611	19.4926	0.569728	-1.4473	2.86439	2.38639
Q9NVN8	GNL3L	Guanine nucleotide-binding protein-like 3-like protein	0.035677	0.0333275	0.00234942	96	3.82634	28	7.82768e+07	5.79663e+07	7.39788e+07	2.24137e+09	2.00896e+09	1.93613e+09	Yes	Yes	0.289343	10.9589	93.4147	4.87631	-1.44761	2.86407	4.07292
O15226	NKRF	NF-kappa-B-repressing factor (NFkB-repressing factor) (NRF) (Protein ITBA4)	0.0356701	0	0.0356701	1248	-10	22	1.5078e+09	1.00061e+09	1.39554e+09	7.94248e+08	7.85264e+08	9.11988e+08	No	Yes	8.79068	-28.5419		-0.651307	-1.4477	2.86399	0.00242917
P63244	RACK1	Receptor of activated protein C kinase 1 (Cell proliferation-inducing gene 21 protein) (Guanine nucleotide-binding protein subunit beta-2-like 1) (Guanine nucleotide-binding protein subunit beta-like protein 12.3) (Human lung cancer oncogene 7 protein) (HLC-7) (Receptor for activated C kinase) (Small ribosomal subunit protein RACK1) [Cleaved into: Receptor of activated protein C kinase 1, N-termi…	0.0355536	0.0256553	0.00989835	321	1.374	16	3.29182e+08	2.83293e+08	2.74811e+08	1.86496e+09	1.81475e+09	1.80758e+09	Yes	Yes	0.138488	3.93316	72.1594	2.62848	-1.44912	2.86257	4.83751
Q8WXF1	PSPC1	Paraspeckle component 1 (Paraspeckle protein 1)	0.0353745	0.0283779	0.00699654	237	2.02006	24	2.97617e+08	1.99397e+08	1.27171e+08	2.16505e+09	1.68191e+09	1.8713e+09	Yes	Yes	0.607645	5.77811	80.2215	3.18777	-1.45131	2.86037	3.26151
Q14684	RRP1B	Ribosomal RNA processing protein 1 homolog B (RRP1-like protein B)	0.0353428	0.0328119	0.00253084	104	3.69653	23	7.66438e+07	8.25739e+07	6.74492e+07	1.94791e+09	2.16209e+09	2.00009e+09	Yes	Yes	0.209373	10.572	92.8392	4.75112	-1.4517	2.85998	4.34495
Q01844	EWSR1	RNA-binding protein EWS (EWS oncogene) (Ewing sarcoma breakpoint region 1 protein)	0.0349213	0.0306668	0.00425458	159	2.84959	9	1.74228e+08	1.53192e+08	5.38277e+07	2.01853e+09	1.98219e+09	1.87923e+09	Yes	Yes	0.268166	8.13492	87.8167	3.94634	-1.45691	2.85477	4.5119
Q8NFC6	BOD1L1	Biorientation of chromosomes in cell division protein 1-like 1	0.0348756	0.00717996	0.0276956	865	-1.94761	36	7.67056e+08	8.57686e+08	8.533e+08	1.13095e+09	1.26849e+09	1.37552e+09	Yes	Yes	1.07405	-5.55888	20.5874	0.602638	-1.45748	2.8542	2.04605
Q9BVJ6	UTP14A	U3 small nucleolar RNA-associated protein 14 homolog A (Antigen NY-CO-16) (Serologically defined colon cancer antigen 16)	0.0348713	0.024296	0.0105753	349	1.20002	29	4.30874e+08	7.16977e+07	4.45277e+08	1.81516e+09	1.76987e+09	1.71935e+09	Yes	Yes	0.516224	3.42505	69.6734	2.4841	-1.45753	2.85415	4.38314
Q4G0J3	LARP7	La-related protein 7 (La ribonucleoprotein domain family member 7) (hLARP7) (P-TEFb-interaction protein for 7SK stability) (PIP7S)	0.0348629	0.0255487	0.00931418	309	1.45575	29	2.08228e+08	3.83097e+08	2.4259e+08	1.6804e+09	1.81629e+09	1.92012e+09	Yes	Yes	0.394398	4.15478	73.2834	2.69732	-1.45764	2.85405	3.67001
Q03701	CEBPZ	CCAAT/enhancer-binding protein zeta (CCAAT-box-binding transcription factor) (CBF) (CCAAT-binding factor)	0.0347175	0.0235006	0.0112169	366	1.06702	32	2.02045e+08	5.22613e+08	2.78777e+08	1.62068e+09	1.91348e+09	1.68707e+09	Yes	Yes	0.73904	3.04338	67.6909	2.37579	-1.45945	2.85223	3.33646
P98175	RBM10	RNA-binding protein 10 (G patch domain-containing protein 9) (RNA-binding motif protein 10) (RNA-binding protein S1-1) (S1-1)	0.0345268	0.0174622	0.0170645	567	0.0332378	28	5.21258e+08	6.39756e+08	3.66453e+08	1.58609e+09	1.65487e+09	1.42203e+09	Yes	Yes	0.791301	0.0947223	50.5759	1.60721	-1.46184	2.84984	3.08629
P56199	ITGA1	Integrin alpha-1 (CD49 antigen-like family member A) (Laminin and collagen receptor) (VLA-1) (CD antigen CD49a)	0.034526	0.000451619	0.0340744	1121	-6.23744	23	1.01604e+09	9.80606e+08	1.05732e+09	1.0683e+09	1.0007e+09	1.06738e+09	No	Yes	3.03006	-17.7756	1.30805	0.0377446	-1.46185	2.84983	0.756551
P61956	SUMO2	Small ubiquitin-related modifier 2 (SUMO-2) (HSMT3) (SMT3 homolog 2) (SUMO-3) (Sentrin-2) (Ubiquitin-like protein SMT3B) (Smt3B)	0.0342573	0.00605461	0.0282027	891	-2.21973	3	8.23282e+08	8.99961e+08	8.04885e+08	1.2237e+09	1.20972e+09	1.1806e+09	Yes	Yes	0.528661	-6.31831	17.6739	0.515374	-1.46525	2.84644	3.35929
Q6ZRS2	SRCAP	Helicase SRCAP	0.0339651	0	0.0339651	1247	-10	6	1.42008e+09	1.19902e+09	1.39666e+09	6.25413e+08	6.83293e+08	7.65296e+08	No	Yes	7.57103	-28.3299		-0.958196	-1.46897	2.84272	0.00166373
P07996	THBS1	Thrombospondin-1 (Glycoprotein G)	0.0339037	0	0.0339037	1246	-10	26	1.98597e+09	1.88274e+09	2.03218e+09	4.48702e+07	4.62974e+07	8.66839e+07	No	Yes	6.96453	-28.3221		-5.12234	-1.46975	2.84193	0.000788722
P55265	ADAR	Double-stranded RNA-specific adenosine deaminase (DRADA)	0.0338752	0.0275432	0.00633197	227	2.12097	35	1.74342e+08	1.94278e+08	1.9893e+08	1.88521e+09	1.81064e+09	1.81024e+09	Yes	Yes	0.0655807	6.02688	81.308	3.27795	-1.47012	2.84156	4.7538
P08962	CD63	CD63 antigen (Granulophysin) (Lysosomal-associated membrane protein 3) (LAMP-3) (Lysosome integral membrane protein 1) (Limp1) (Melanoma-associated antigen ME491) (OMA81H) (Ocular melanoma-associated antigen) (Tetraspanin-30) (Tspan-30) (CD antigen CD63)	0.0337805	0.000187877	0.0335927	1170	-7.48221	7	1.02889e+09	1.10581e+09	8.75033e+08	9.92489e+08	1.08421e+09	9.70233e+08	No	Yes	5.44724	-21.2521	0.55617	0.0160478	-1.47133	2.84035	0.412364
P53999	SUB1	Activated RNA polymerase II transcriptional coactivator p15 (Positive cofactor 4) (PC4) (SUB1 homolog) (p14)	0.0337072	0	0.0337072	1245	-10	1	6.69907e+08	4.78495e+09	5.77498e+08	2.61693e+06	5.99311e+06	2.55865e+06	No	Yes	14.1092	-28.2969		-9.19802	-1.47228	2.83941	0.000417911
Q9Y4B6	DCAF1	DDB1- and CUL4-associated factor 1 (HIV-1 Vpr-binding protein) (VprBP) (Serine/threonine-protein kinase VPRBP)	0.0335788	0	0.0335788	1244	-10	35	1.23314e+09	8.59372e+08	9.50044e+08	1.15151e+09	9.0915e+08	9.17289e+08	No	Yes	8.92563	-28.2804		-0.0397998	-1.47393	2.83775	0.206002
Q8TED0	UTP15	U3 small nucleolar RNA-associated protein 15 homolog	0.0334343	0.0312317	0.00220258	97	3.82574	22	6.87861e+07	4.55098e+07	8.31176e+07	1.94435e+09	1.87802e+09	1.9748e+09	Yes	Yes	0.131677	10.8493	93.4122	4.87574	-1.47581	2.83587	5.01511
P11047	LAMC1	Laminin subunit gamma-1 (Laminin B2 chain) (Laminin-1 subunit gamma) (Laminin-10 subunit gamma) (Laminin-11 subunit gamma) (Laminin-2 subunit gamma) (Laminin-3 subunit gamma) (Laminin-4 subunit gamma) (Laminin-6 subunit gamma) (Laminin-7 subunit gamma) (Laminin-8 subunit gamma) (Laminin-9 subunit gamma) (S-laminin subunit gamma) (S-LAM gamma)	0.0332148	0.00370809	0.0295067	946	-2.99229	30	8.08107e+08	9.34906e+08	8.49131e+08	1.26506e+09	1.36727e+09	7.30756e+08	No	Yes	2.71227	-8.47721	11.164	0.323473	-1.47867	2.83301	0.728921
Q03167	TGFBR3	Transforming growth factor beta receptor type 3 (TGF-beta receptor type 3) (TGFR-3) (Betaglycan) (Transforming growth factor beta receptor III) (TGF-beta receptor type III)	0.0331497	0.00117779	0.031972	1050	-4.76266	17	9.82518e+08	9.82692e+08	8.71303e+08	1.32177e+09	9.65489e+08	8.19798e+08	No	Yes	3.82757	-13.4886	3.55293	0.102559	-1.47952	2.83216	0.479908
O43290	SART1	U4/U6.U5 tri-snRNP-associated protein 1 (SNU66 homolog) (hSnu66) (Squamous cell carcinoma antigen recognized by T-cells 1) (SART-1) (hSART-1) (U4/U6.U5 tri-snRNP-associated 110 kDa protein) (allergen Hom s 1)	0.0330536	0.0031588	0.0298948	968	-3.24245	27	7.77231e+08	1.16308e+09	7.11465e+08	9.3952e+08	1.40531e+09	9.29722e+08	No	Yes	3.29824	-9.17905	9.5566	0.276589	-1.48078	2.8309	0.832659
Q99848	EBNA1BP2	Probable rRNA-processing protein EBP2 (EBNA1-binding protein 2) (Nucleolar protein p40)	0.032957	0.0285277	0.00442927	171	2.68722	14	1.41348e+08	1.12254e+08	1.42213e+08	2.03626e+09	1.66628e+09	1.81066e+09	Yes	Yes	0.411857	7.60385	86.5604	3.79509	-1.48205	2.82963	3.61207
P62424	RPL7A	60S ribosomal protein L7a (Large ribosomal subunit protein eL8) (PLA-X polypeptide) (Surfeit locus protein 3)	0.0327319	0.0300866	0.00264536	114	3.50759	13	7.3211e+07	9.47729e+07	6.89948e+07	1.92776e+09	1.77548e+09	1.92845e+09	Yes	Yes	0.14943	9.91474	91.9181	4.56966	-1.48503	2.82666	4.42419
P48634	PRRC2A	Protein PRRC2A (HLA-B-associated transcript 2) (Large proline-rich protein BAT2) (Proline-rich and coiled-coil-containing protein 2A) (Protein G2)	0.0324628	0.0294109	0.00305192	135	3.26856	38	9.98745e+07	9.00848e+07	8.36131e+07	1.87511e+09	1.85658e+09	1.81513e+09	Yes	Yes	0.0785385	9.22737	90.5987	4.34154	-1.48861	2.82307	5.29167
Q9HCG8	CWC22	Pre-mRNA-splicing factor CWC22 homolog (Nucampholin homolog) (fSAPb)	0.0322912	0.00167165	0.0306195	1016	-4.19511	21	9.1705e+08	8.93281e+08	9.32589e+08	1.0089e+09	1.08493e+09	9.52887e+08	No	Yes	1.13021	-11.8334	5.1768	0.149504	-1.49092	2.82077	1.25944
Q9BZE1	MRPL37	39S ribosomal protein L37, mitochondrial (L37mt) (MRP-L37) (39S ribosomal protein L2, mitochondrial) (L2mt) (MRP-L2) (Mitochondrial large ribosomal subunit protein mL37)	0.0318209	0.0124633	0.0193577	712	-0.63522	22	5.39285e+08	5.14982e+08	6.79757e+08	1.24147e+09	1.33901e+09	1.39082e+09	Yes	Yes	0.628596	-1.78776	39.1669	1.19389	-1.49729	2.8144	3.09046
P27635	RPL10	60S ribosomal protein L10 (Laminin receptor homolog) (Large ribosomal subunit protein uL16) (Protein QM) (Ribosomal protein L10) (Tumor suppressor QM)	0.0316065	0.0285271	0.00307935	141	3.21164	15	7.08371e+07	9.47226e+07	1.10441e+08	1.83372e+09	1.7473e+09	1.80984e+09	Yes	Yes	0.0871852	9.02939	90.2572	4.28747	-1.50022	2.81146	4.92968
Q5TAQ9	DCAF8	DDB1- and CUL4-associated factor 8 (WD repeat-containing protein 42A)	0.031195	0	0.031195	1242	-10	13	1.05469e+09	9.53666e+08	9.16857e+08	9.48783e+08	8.64339e+08	8.54758e+08	No	Yes	7.4582	-27.9617		-0.134443	-1.50592	2.80577	0.0237252
P35251	RFC1	Replication factor C subunit 1 (Activator 1 140 kDa subunit) (A1 140 kDa subunit) (Activator 1 large subunit) (Activator 1 subunit 1) (DNA-binding protein PO-GA) (Replication factor C 140 kDa subunit) (RF-C 140 kDa subunit) (RFC140) (Replication factor C large subunit)	0.031172	0.00225268	0.0289193	991	-3.68232	33	7.38343e+08	1.09681e+09	7.37963e+08	8.78136e+08	1.25066e+09	8.87053e+08	No	Yes	3.41898	-10.3306	7.2266	0.20888	-1.50624	2.80545	0.770804
O95758	PTBP3	Polypyrimidine tract-binding protein 3 (Regulator of differentiation 1) (Rod1)	0.030994	0.025965	0.00502901	203	2.36822	14	1.76962e+08	1.03929e+08	1.68245e+08	1.91228e+09	1.53861e+09	1.65703e+09	Yes	Yes	0.502414	6.63804	83.7743	3.50158	-1.50872	2.80296	3.46187
Q8WTV0	SCARB1	Scavenger receptor class B member 1 (SRB1) (CD36 and LIMPII analogous 1) (CLA-1) (CD36 antigen-like 1) (Collagen type I receptor, thrombospondin receptor-like 1) (SR-BI) (CD antigen CD36)	0.0308344	0.000786371	0.030048	1071	-5.25591	8	9.63058e+08	9.3797e+08	7.90207e+08	9.96084e+08	9.73465e+08	8.67649e+08	No	Yes	3.43745	-14.7203	2.55031	0.0736023	-1.51097	2.80072	0.751193
Q04637	EIF4G1	Eukaryotic translation initiation factor 4 gamma 1 (eIF-4-gamma 1) (eIF-4G 1) (eIF-4G1) (p220)	0.030503	0.0257385	0.00476448	195	2.43354	30	1.5372e+08	1.01929e+08	1.71313e+08	1.62127e+09	1.73884e+09	1.68196e+09	Yes	Yes	0.0980186	6.80424	84.3803	3.56125	-1.51566	2.79603	4.47445
O60637	TSPAN3	Tetraspanin-3 (Tspan-3) (Tetraspanin TM4-A) (Transmembrane 4 superfamily member 8)	0.0304421	0.000380375	0.0300618	1117	-6.30437	2	8.66598e+08	8.55128e+08	9.6917e+08	8.2574e+08	9.52086e+08	9.8939e+08	No	Yes	4.08261	-17.6217	1.2495	0.0360548	-1.51652	2.79516	0.459624
Q8IXT5	RBM12B	RNA-binding protein 12B (RNA-binding motif protein 12B)	0.0302792	0.00816369	0.0221156	805	-1.43777	22	7.22138e+08	4.96753e+08	7.63156e+08	1.10666e+09	1.15027e+09	1.18993e+09	Yes	Yes	0.912486	-4.01544	26.9613	0.797657	-1.51886	2.79283	3.14457
P62701	RPS4X	40S ribosomal protein S4, X isoform (SCR10) (Single copy abundant mRNA protein) (Small ribosomal subunit protein eS4)	0.0300069	0.0236209	0.00638602	259	1.88708	19	1.99105e+08	1.83803e+08	1.89361e+08	1.63125e+09	1.53678e+09	1.63978e+09	Yes	Yes	0.159763	5.26287	78.7182	3.06999	-1.52278	2.7889	4.32047
Q9UN86	G3BP2	Ras GTPase-activating protein-binding protein 2 (G3BP-2) (GAP SH3 domain-binding protein 2)	0.0298675	0.0288036	0.00106395	64	4.75874	16	2.97345e+07	3.35276e+07	3.21138e+07	1.77137e+09	1.73037e+09	1.75797e+09	Yes	Yes	0.0398257	13.2621	96.4378	5.78515	-1.5248	2.78688	5.82985
Q9GZT3	SLIRP	SRA stem-loop-interacting RNA-binding protein, mitochondrial	0.029837	0.0256166	0.0042204	179	2.60163	10	1.01848e+08	1.45469e+08	1.30613e+08	1.60043e+09	1.59856e+09	1.77269e+09	Yes	Yes	0.242177	7.24927	85.8551	3.71583	-1.52525	2.78644	4.05304
Q53F19	NCBP3	Nuclear cap-binding protein subunit 3 (Protein ELG)	0.0297868	0.00197576	0.027811	995	-3.81518	18	8.82566e+08	9.24632e+08	6.77322e+08	1.00852e+09	1.0436e+09	8.0397e+08	No	Yes	3.00231	-10.628	6.63302	0.19167	-1.52598	2.78571	0.910003
O75821	EIF3G	Eukaryotic translation initiation factor 3 subunit G (eIF3g) (Eukaryotic translation initiation factor 3 RNA-binding subunit) (eIF-3 RNA-binding subunit) (Eukaryotic translation initiation factor 3 subunit 4) (eIF-3-delta) (eIF3 p42) (eIF3 p44)	0.0296985	0	0.0296985	1241	-10	9	1.13248e+09	9.64463e+08	9.9296e+08	7.68264e+08	6.69053e+08	7.97555e+08	No	Yes	7.71297	-27.7489		-0.471425	-1.52727	2.78442	0.00561884
Q68CQ4	UTP25	U3 small nucleolar RNA-associated protein 25 homolog (Digestive organ expansion factor homolog) (UTP25 small subunit processor component)	0.0294998	0.00225598	0.0272438	983	-3.5941	28	7.76972e+08	1.04498e+09	6.04853e+08	9.60933e+08	1.12804e+09	7.73373e+08	No	Yes	3.451	-9.997	7.64744	0.22109	-1.53018	2.7815	0.829448
O75179	ANKRD17	Ankyrin repeat domain-containing protein 17 (Gene trap ankyrin repeat protein) (Serologically defined breast cancer antigen NY-BR-16)	0.029396	0.0149717	0.0144243	560	0.0537385	38	3.91401e+08	4.71758e+08	4.28403e+08	1.41483e+09	1.23312e+09	1.33104e+09	Yes	Yes	0.196768	0.149392	50.9311	1.62101	-1.53171	2.77997	3.20406
Q7L1Q6	BZW1	eIF5-mimic protein 2 (Basic leucine zipper and W2 domain-containing protein 1) (Protein Orf)	0.0293592	0	0.0293592	1240	-10	8	9.80355e+08	1.19908e+09	1.09074e+09	6.11637e+08	6.61691e+08	7.20439e+08	No	Yes	7.85296	-27.6992		-0.7171	-1.53226	2.77943	0.00194232
P84098	RPL19	60S ribosomal protein L19 (Large ribosomal subunit protein eL19)	0.0293198	0.0276189	0.00170085	87	4.02133	11	4.1442e+07	5.19419e+07	5.90567e+07	1.66196e+09	1.69011e+09	1.75236e+09	Yes	Yes	0.118024	11.1746	94.199	5.06508	-1.53284	2.77884	5.00409
P26038	MSN	Moesin (Membrane-organizing extension spike protein)	0.0289452	0.0160465	0.0128987	515	0.315024	24	2.90269e+08	3.95079e+08	4.70853e+08	1.31719e+09	1.34193e+09	1.37439e+09	Yes	Yes	0.419932	0.873643	55.4374	1.80243	-1.53842	2.77326	4.31436
Q13547	HDAC1	Histone deacetylase 1 (HD1)	0.0282792	0	0.0282792	1239	-10	16	9.51565e+08	1.04586e+09	7.94682e+08	6.73291e+08	9.44742e+08	6.6017e+08	No	Yes	8.92353	-27.537		-0.313659	-1.54853	2.76315	0.0463786
Q7L4I2	RSRC2	Arginine/serine-rich coiled-coil protein 2	0.0282052	0	0.0282052	1238	-10	11	7.47218e+08	9.04668e+08	9.14783e+08	7.72484e+08	8.81835e+08	8.36059e+08	No	Yes	7.94166	-27.5256		-0.0456567	-1.54967	2.76201	0.124096
Q14151	SAFB2	Scaffold attachment factor B2 (SAF-B2)	0.02787	0.0144158	0.0134542	552	0.0995944	22	3.24489e+08	3.55796e+08	5.23883e+08	1.17629e+09	1.24001e+09	1.37647e+09	Yes	Yes	0.754444	0.274564	51.7252	1.65212	-1.55486	2.75682	3.09096
P78316	NOP14	Nucleolar protein 14 (Nucleolar complex protein 14)	0.0277861	0.0104047	0.0173814	726	-0.740307	20	4.33447e+08	6.39364e+08	4.81483e+08	1.00923e+09	1.22899e+09	1.18938e+09	Yes	Yes	1.01026	-2.03992	37.4457	1.13568	-1.55617	2.75551	2.52715
P62263	RPS14	40S ribosomal protein S14 (Small ribosomal subunit protein uS11)	0.0277805	0.0259557	0.00182481	105	3.83024	8	7.48205e+07	4.06471e+07	4.78731e+07	1.48537e+09	1.6336e+09	1.69859e+09	Yes	Yes	0.217402	10.5539	93.4313	4.88008	-1.55626	2.75542	4.15912
Q6PL18	ATAD2	ATPase family AAA domain-containing protein 2	0.0276242	0	0.0276242	1237	-10	38	8.4933e+08	7.78979e+08	8.86811e+08	8.05028e+08	8.10555e+08	8.22159e+08	No	Yes	6.57547	-27.4355		-0.0451375	-1.55871	2.75297	0.00813513
Q15648	MED1	Mediator of RNA polymerase II transcription subunit 1 (Activator-recruited cofactor 205 kDa component) (ARC205) (Mediator complex subunit 1) (Peroxisome proliferator-activated receptor-binding protein) (PBP) (PPAR-binding protein) (Thyroid hormone receptor-associated protein complex 220 kDa component) (Trap220) (Thyroid receptor-interacting protein 2) (TR-interacting protein 2) (TRIP-2) (Vitamin …	0.0274714	0	0.0274714	1236	-10	29	7.69559e+08	8.35529e+08	9.20551e+08	7.20759e+08	8.31923e+08	8.47148e+08	No	Yes	7.91627	-27.4115		-0.0774201	-1.56112	2.75056	0.0979548
Q9NQ55	PPAN	Suppressor of SWI4 1 homolog (Ssf-1) (Brix domain-containing protein 3) (Peter Pan homolog)	0.0273734	0.0188198	0.00855369	360	1.13763	19	2.43684e+08	2.35896e+08	2.86209e+08	1.40518e+09	1.27649e+09	1.46045e+09	Yes	Yes	0.36375	3.12735	68.7519	2.43306	-1.56267	2.74901	3.55066
Q8WUX1	SLC38A5	Sodium-coupled neutral amino acid transporter 5 (Solute carrier family 38 member 5) (System N transporter 2)	0.0272362	0	0.0272362	1235	-10	8	8.81506e+08	8.57507e+08	8.32581e+08	8.13254e+08	7.60069e+08	7.3838e+08	No	Yes	6.65438	-27.3743		-0.154896	-1.56485	2.74683	0.0141853
P40189	IL6ST	Interleukin-6 receptor subunit beta (IL-6 receptor subunit beta) (IL-6R subunit beta) (IL-6R-beta) (IL-6RB) (CDw130) (Interleukin-6 signal transducer) (Membrane glycoprotein 130) (gp130) (Oncostatin-M receptor subunit alpha) (CD antigen CD130)	0.0271615	0	0.0271615	1234	-10	20	8.3987e+08	9.69349e+08	1.12219e+09	6.17229e+08	6.19083e+08	7.02192e+08	No	Yes	8.35088	-27.3624		-0.599293	-1.56605	2.74564	0.0022435
Q9HAV4	XPO5	Exportin-5 (Exp5) (Ran-binding protein 21)	0.0271192	0.00951652	0.0176027	749	-0.887292	17	5.726e+08	4.34215e+08	5.68906e+08	1.11597e+09	9.99602e+08	1.17104e+09	Yes	Yes	0.880426	-2.43558	35.0914	1.05745	-1.56672	2.74496	2.6925
Q9NR56	MBNL1	Muscleblind-like protein 1 (Triplet-expansion RNA-binding protein)	0.0269872	0.0252615	0.00172571	103	3.87168	9	4.85327e+07	4.83378e+07	5.65408e+07	1.77382e+09	1.29197e+09	1.61947e+09	Yes	Yes	0.600626	10.6194	93.6055	4.92013	-1.56884	2.74284	3.41883
Q71RC2	LARP4	La-related protein 4 (La ribonucleoprotein domain family member 4)	0.0269682	0.0243351	0.00263308	145	3.20822	19	8.17378e+07	6.29951e+07	9.0967e+07	1.51852e+09	1.43631e+09	1.64473e+09	Yes	Yes	0.288479	8.79866	90.2364	4.28423	-1.56915	2.74254	4.05724
P78344	EIF4G2	Eukaryotic translation initiation factor 4 gamma 2 (eIF-4-gamma 2) (eIF-4G 2) (eIF4G 2) (Death-associated protein 5) (DAP-5) (p97)	0.0268486	0.0199904	0.0068582	302	1.5434	25	2.56151e+08	1.65078e+08	1.92736e+08	1.31226e+09	1.50461e+09	1.38297e+09	Yes	Yes	0.16534	4.22986	74.456	2.77181	-1.57108	2.7406	3.66785
Q9BXR0	QTRT1	Queuine tRNA-ribosyltransferase catalytic subunit 1	0.026806	0	0.026806	1233	-10	12	9.18257e+08	8.72828e+08	1.01697e+09	6.32446e+08	6.57404e+08	7.08258e+08	No	Yes	7.47963	-27.3054		-0.492538	-1.57177	2.73991	0.00203232
P21333	FLNA	Filamin-A (FLN-A) (Actin-binding protein 280) (ABP-280) (Alpha-filamin) (Endothelial actin-binding protein) (Filamin-1) (Non-muscle filamin)	0.0265768	0.00980904	0.0167677	729	-0.773503	42	4.7089e+08	5.14355e+08	5.12785e+08	9.4226e+08	1.1931e+09	1.13168e+09	Yes	Yes	0.819513	-2.11645	36.9083	1.11769	-1.5755	2.73619	2.37605
Q9NVS2	MRPS18A	39S ribosomal protein S18a, mitochondrial (MRP-S18-a) (Mrps18a) (S18mt-a) (39S ribosomal protein S18-3, mitochondrial) (MRP-S18-3) (Mitochondrial large ribosomal subunit protein bS18a) (Mitochondrial large ribosomal subunit protein mL66)	0.0264149	0.021772	0.00464291	223	2.22937	9	1.59472e+08	1.04068e+08	1.51165e+08	1.6012e+09	1.43443e+09	1.28572e+09	Yes	Yes	0.438408	6.09405	82.4231	3.37554	-1.57815	2.73353	3.43641
P12956	XRCC6	X-ray repair cross-complementing protein 6	0.0263417	0.020874	0.0054677	258	1.9327	23	1.26558e+08	1.80411e+08	1.82888e+08	1.41006e+09	1.34684e+09	1.47617e+09	Yes	Yes	0.205543	5.28078	79.2432	3.11026	-1.57936	2.73233	4.1229
P25391	LAMA1	Laminin subunit alpha-1 (Laminin A chain) (Laminin-1 subunit alpha) (Laminin-3 subunit alpha) (S-laminin subunit alpha) (S-LAM alpha)	0.0262713	0.000243386	0.0260279	1131	-6.74067	40	7.65004e+08	7.55201e+08	8.12549e+08	7.59133e+08	8.00644e+08	8.17762e+08	No	Yes	3.41344	-18.4099	0.926435	0.026732	-1.58052	2.73116	0.610332
Q8IWR0	ZC3H7A	Zinc finger CCCH domain-containing protein 7A	0.0262351	0.0201365	0.00609863	284	1.72326	27	1.75006e+08	1.70321e+08	2.01356e+08	1.36483e+09	1.3823e+09	1.41001e+09	Yes	Yes	0.111861	4.70547	76.754	2.92669	-1.58112	2.73057	4.96217
Q9BVP2	GNL3	Guanine nucleotide-binding protein-like 3 (E2-induced gene 3 protein) (Novel nucleolar protein 47) (NNP47) (Nucleolar GTP-binding protein 3) (Nucleostemin)	0.0262342	0.0245428	0.00169132	106	3.85908	24	4.12692e+07	6.92726e+07	4.10399e+07	1.47855e+09	1.50848e+09	1.56503e+09	Yes	Yes	0.107615	10.5374	93.553	4.90795	-1.58113	2.73055	4.9219
P52701	MSH6	DNA mismatch repair protein Msh6 (hMSH6) (G/T mismatch-binding protein) (GTBP) (GTMBP) (MutS protein homolog 6) (MutS-alpha 160 kDa subunit) (p160)	0.0260485	0.00243498	0.0236135	957	-3.27764	34	7.09357e+08	7.34013e+08	6.73312e+08	8.73163e+08	8.34447e+08	8.46068e+08	Yes	Yes	0.663352	-8.93964	9.34785	0.270512	-1.58422	2.72747	2.59486
P62249	RPS16	40S ribosomal protein S16 (Small ribosomal subunit protein uS9)	0.0257307	0.0116666	0.0140642	639	-0.269648	10	4.22924e+08	3.78212e+08	4.59375e+08	1.09617e+09	1.09802e+09	1.15868e+09	Yes	Yes	0.347742	-0.734019	45.3409	1.41091	-1.58955	2.72214	3.76114
P52756	RBM5	RNA-binding protein 5 (Protein G15) (Putative tumor suppressor LUCA15) (RNA-binding motif protein 5) (Renal carcinoma antigen NY-REN-9)	0.0256683	0.00649142	0.0191768	813	-1.56276	21	6.35563e+08	6.22987e+08	4.56484e+08	1.07222e+09	9.48359e+08	8.66563e+08	Yes	Yes	1.32685	-4.25239	25.2897	0.745888	-1.5906	2.72108	2.15642
P68363	TUBA1B	Tubulin alpha-1B chain (Alpha-tubulin ubiquitous) (Tubulin K-alpha-1) (Tubulin alpha-ubiquitous chain) [Cleaved into: Detyrosinated tubulin alpha-1B chain]	0.0256229	0.00339772	0.0222252	927	-2.70956	17	5.94987e+08	6.03751e+08	7.85923e+08	7.34124e+08	9.04109e+08	9.71155e+08	No	Yes	2.04563	-7.37084	13.2605	0.384883	-1.59137	2.72031	1.3648
Q6UN15	FIP1L1	Pre-mRNA 3'-end-processing factor FIP1 (hFip1) (FIP1-like 1 protein) (Factor interacting with PAP) (Rearranged in hypereosinophilia)	0.0253871	0.00317115	0.022216	932	-2.80852	12	5.27749e+08	7.81805e+08	6.75188e+08	7.63568e+08	9.88658e+08	8.14806e+08	No	Yes	2.2767	-7.62877	12.4912	0.362311	-1.59539	2.7163	1.37856
Q8WXA9	SREK1	Splicing regulatory glutamine/lysine-rich protein 1 (Serine/arginine-rich-splicing regulatory protein 86) (SRrp86) (Splicing factor, arginine/serine-rich 12) (Splicing regulatory protein 508) (SRrp508)	0.025273	2.68917e-05	0.0252461	1227	-9.87468	11	6.76019e+08	7.99559e+08	7.84081e+08	6.76165e+08	7.78832e+08	8.16659e+08	No	Yes	7.94797	-26.8033	0.106405	0.0030702	-1.59734	2.71434	0.312707
P31327	CPS1	Carbamoyl-phosphate synthase [ammonia], mitochondrial	0.0251914	0.00772537	0.017466	776	-1.17687	39	5.04033e+08	4.68908e+08	5.601e+08	7.16699e+08	9.37435e+08	1.3295e+09	No	Yes	1.76998	-3.19278	30.6667	0.914272	-1.59875	2.71293	1.44816
O00461	GOLIM4	Golgi integral membrane protein 4 (Golgi integral membrane protein, cis) (GIMPc) (Golgi phosphoprotein 4) (Golgi-localized phosphoprotein of 130 kDa) (Golgi phosphoprotein of 130 kDa)	0.0251412	0.00433359	0.0208076	881	-2.26347	15	4.46281e+08	8.28874e+08	5.77401e+08	7.28718e+08	1.05943e+09	8.66971e+08	No	Yes	2.50334	-6.1387	17.237	0.502371	-1.59961	2.71207	1.37481
Q12873	CHD3	Chromodomain-helicase-DNA-binding protein 3 (CHD-3)	0.0250391	0.00105692	0.0239822	1027	-4.50403	28	7.30772e+08	6.94418e+08	7.22814e+08	7.43907e+08	7.51442e+08	8.46028e+08	No	Yes	1.86486	-12.2073	4.22107	0.121867	-1.60138	2.7103	1.05187
O15439	ABCC4	ATP-binding cassette sub-family C member 4	0.0249535	0.00398225	0.0209713	895	-2.39676	33	5.28676e+08	6.49422e+08	6.9758e+08	7.78367e+08	9.67224e+08	8.52767e+08	Yes	Yes	1.59514	-6.49238	15.9587	0.46444	-1.60287	2.70882	1.7423
P01130	LDLR	Low-density lipoprotein receptor (LDL receptor)	0.0249336	0	0.0249336	1231	-10	17	7.22567e+08	8.90019e+08	7.60155e+08	6.25649e+08	7.62791e+08	7.09285e+08	No	Yes	8.18125	-26.992		-0.182519	-1.60321	2.70847	0.0363144
Q01831	XPC	DNA repair protein complementing XP-C cells (Xeroderma pigmentosum group C-complementing protein) (p125)	0.0245581	0.0152165	0.00934154	441	0.703905	10	2.71993e+08	2.71947e+08	2.85026e+08	1.03667e+09	1.46561e+09	1.07189e+09	Yes	Yes	0.809987	1.90187	61.9614	2.09011	-1.60981	2.70188	2.54183
P07437	TUBB	Tubulin beta chain (Tubulin beta-5 chain)	0.024526	0.00746287	0.0170631	778	-1.19308	20	3.36215e+08	8.71511e+08	3.1767e+08	8.50021e+08	9.55455e+08	1.06651e+09	Yes	Yes	1.75351	-3.22288	30.4284	0.906688	-1.61037	2.70131	2.27204
P55145	MANF	Mesencephalic astrocyte-derived neurotrophic factor (Arginine-rich protein) (Protein ARMET)	0.0245225	0	0.0245225	1229	-10	7	1.07361e+09	1.58472e+09	1.59691e+09	5.74359e+07	4.49135e+07	3.91648e+07	No	Yes	9.43961	-26.9201		-4.92858	-1.61043	2.70125	0.00023314
Q9NQZ2	UTP3	Something about silencing protein 10 (Charged amino acid-rich leucine zipper 1) (CRL1) (Disrupter of silencing SAS10) (UTP3 homolog)	0.0244716	0.00361391	0.0208577	910	-2.52895	15	4.81183e+08	9.19631e+08	4.43412e+08	7.10674e+08	1.12037e+09	7.1235e+08	No	Yes	3.20131	-6.82903	14.7678	0.429247	-1.61134	2.70035	1.02637
P15151	PVR	Poliovirus receptor (Nectin-like protein 5) (NECL-5) (CD antigen CD155)	0.023998	0	0.023998	1228	-10	6	5.85093e+08	7.60062e+08	8.41294e+08	6.12339e+08	7.16066e+08	7.87864e+08	No	Yes	8.90363	-26.8265		-0.054765	-1.61982	2.69186	0.172893
P33240	CSTF2	Cleavage stimulation factor subunit 2 (CF-1 64 kDa subunit) (Cleavage stimulation factor 64 kDa subunit) (CSTF 64 kDa subunit) (CstF-64)	0.023824	0.0219253	0.00189865	127	3.52956	8	8.20414e+07	5.59721e+07	3.19417e+07	1.43341e+09	1.26203e+09	1.40612e+09	Yes	Yes	0.272484	9.48991	92.0305	4.59071	-1.62299	2.6887	4.11048
O15031	PLXNB2	Plexin-B2 (MM1)	0.0237796	0.00127432	0.0225052	1007	-4.14246	23	7.5104e+08	6.14427e+08	6.50383e+08	7.64384e+08	7.91067e+08	6.92245e+08	No	Yes	2.02085	-11.1345	5.35888	0.154773	-1.6238	2.68789	1.23853
P22314	UBA1	Ubiquitin-like modifier-activating enzyme 1	0.0237141	0	0.0237141	1226	-10	9	1.38639e+09	1.14732e+09	1.38972e+09	1.13691e+08	1.12916e+08	1.0177e+08	No	Yes	8.12821	-26.775		-3.58052	-1.62499	2.68669	4.52646e-05
P46783	RPS10	40S ribosomal protein S10 (Small ribosomal subunit protein eS10)	0.0235888	0.0223226	0.00126625	91	4.13987	8	3.24801e+07	3.82842e+07	4.24677e+07	1.23603e+09	1.45223e+09	1.42787e+09	Yes	Yes	0.336547	11.113	94.632	5.18022	-1.62729	2.68439	3.99388
O15118	NPC1	NPC intracellular cholesterol transporter 1 (Niemann-Pick C1 protein)	0.0235105	0	0.0235105	1225	-10	14	7.34627e+08	6.96556e+08	7.58223e+08	6.30581e+08	6.76425e+08	7.1889e+08	No	Yes	6.86256	-26.7376		-0.114044	-1.62874	2.68294	0.0390767
Q9ULX6	AKAP8L	A-kinase anchor protein 8-like (AKAP8-like protein) (Helicase A-binding protein 95) (HAP95) (Homologous to AKAP95 protein) (HA95) (Neighbor of A-kinase-anchoring protein 95) (Neighbor of AKAP95)	0.0233925	0.00627732	0.0171152	802	-1.44706	18	5.33599e+08	6.16633e+08	3.75543e+08	9.73524e+08	9.6636e+08	7.28489e+08	Yes	Yes	1.73417	-3.87921	26.8348	0.79372	-1.63092	2.68076	1.84161
Q8TDN6	BRIX1	Ribosome biogenesis protein BRX1 homolog (Brix domain-containing protein 2)	0.0232688	0.019378	0.00389084	218	2.31627	13	1.14226e+08	1.12929e+08	1.21336e+08	1.35474e+09	1.23878e+09	1.22996e+09	Yes	Yes	0.204581	6.20402	83.2788	3.45429	-1.63323	2.67846	4.07441
Q9Y285	FARSA	Phenylalanine--tRNA ligase alpha subunit	0.0232443	0.0214245	0.00181977	124	3.55744	6	4.96953e+07	6.44138e+07	4.88299e+07	1.26879e+09	1.42796e+09	1.30788e+09	Yes	Yes	0.250438	9.52681	92.1711	4.61744	-1.63368	2.678	4.21269
Q9NX58	LYAR	Cell growth-regulating nucleolar protein	0.0231624	0.00197392	0.0211884	967	-3.42414	15	5.53166e+08	7.7395e+08	5.49978e+08	6.46034e+08	9.90849e+08	6.38908e+08	No	Yes	3.29436	-9.1646	8.52209	0.246494	-1.63522	2.67647	0.746598
P62750	RPL23A	60S ribosomal protein L23a (Large ribosomal subunit protein uL23)	0.0231524	0.0182989	0.00485346	263	1.91467	9	1.52996e+08	1.43504e+08	1.38096e+08	1.28514e+09	1.15082e+09	1.28054e+09	Yes	Yes	0.25507	5.1242	79.0369	3.09433	-1.6354	2.67628	3.84626
Q9UPT8	ZC3H4	Zinc finger CCCH domain-containing protein 4	0.0230542	0.00380379	0.0192504	888	-2.33938	21	7.62195e+08	4.76235e+08	4.73875e+08	9.96497e+08	7.38379e+08	6.86316e+08	No	Yes	2.48963	-6.25653	16.4993	0.480461	-1.63725	2.67443	1.30081
Q15459	SF3A1	Splicing factor 3A subunit 1 (SF3a120) (Spliceosome-associated protein 114) (SAP 114)	0.0228611	0.0139051	0.00895595	460	0.634698	22	2.56566e+08	2.54194e+08	2.91892e+08	1.05902e+09	1.11046e+09	1.12674e+09	Yes	Yes	0.215807	1.69514	60.8245	2.03746	-1.6409	2.67078	4.05665
Q10589	BST2	Bone marrow stromal antigen 2 (BST-2) (HM1.24 antigen) (Tetherin) (CD antigen CD317)	0.0225773	0.00537826	0.0171991	822	-1.67712	4	2.56797e+08	5.31254e+08	7.1974e+08	5.57503e+08	9.21666e+08	1.06104e+09	No	Yes	3.05372	-4.47012	23.8215	0.700806	-1.64633	2.66536	1.18471
Q5ZPR3	CD276	CD276 antigen (4Ig-B7-H3) (B7 homolog 3) (B7-H3) (Costimulatory molecule) (CD antigen CD276)	0.0224807	8.90188e-06	0.0224718	1264	-11.3017	7	6.10565e+08	7.61124e+08	6.38466e+08	5.92289e+08	7.42933e+08	6.85289e+08	No	Yes	9.66439	-30.102	0.0395979	0.00114255	-1.64819	2.66349	0.304713
Q6P5R6	RPL22L1	60S ribosomal protein L22-like 1 (Large ribosomal subunit protein eL22-like 1)	0.0222755	0.0216056	0.000669912	62	5.01129	5	1.77295e+07	2.37719e+07	1.8549e+07	1.28963e+09	1.31099e+09	1.3332e+09	Yes	Yes	0.0622129	13.3276	96.9926	6.03348	-1.65217	2.65951	5.57999
P08865	RPSA	40S ribosomal protein SA (37 kDa laminin receptor precursor) (37LRP) (37/67 kDa laminin receptor) (LRP/LR) (67 kDa laminin receptor) (67LR) (Colon carcinoma laminin-binding protein) (Laminin receptor 1) (LamR) (Laminin-binding protein precursor p40) (LBP/p40) (Multidrug resistance-associated protein MGr1-Ag) (NEM/1CHD4) (Small ribosomal subunit protein uS2)	0.0222754	0.0167136	0.00556175	303	1.58742	13	1.63682e+08	1.7318e+08	1.6151e+08	1.14874e+09	1.12971e+09	1.21703e+09	Yes	Yes	0.144753	4.22175	75.0319	2.80946	-1.65217	2.65951	4.17355
Q9UGR2	ZC3H7B	Zinc finger CCCH domain-containing protein 7B (Rotavirus 'X'-associated non-structural protein) (RoXaN)	0.0222656	0.0189782	0.00328738	199	2.52933	31	1.19419e+08	7.25623e+07	1.02379e+08	1.26453e+09	1.14692e+09	1.28628e+09	Yes	Yes	0.30656	6.7263	85.2356	3.64917	-1.65237	2.65932	4.0013
Q7L0Y3	TRMT10C	tRNA methyltransferase 10 homolog C (HBV pre-S2 trans-regulated protein 2) (Mitochondrial ribonuclease P protein 1) (Mitochondrial RNase P protein 1) (RNA (guanine-9-)-methyltransferase domain-containing protein 1) (Renal carcinoma antigen NY-REN-49) (mRNA methyladenosine-N(1)-methyltransferase)	0.0220769	0.0187395	0.0033374	204	2.48929	20	3.45321e+07	2.09445e+08	5.48763e+07	1.14869e+09	1.21508e+09	1.29564e+09	Yes	Yes	0.395499	6.6106	84.8828	3.61235	-1.65606	2.65562	4.01578
Q14966	ZNF638	Zinc finger protein 638 (Cutaneous T-cell lymphoma-associated antigen se33-1) (CTCL-associated antigen se33-1) (Nuclear protein 220) (Zinc finger matrin-like protein)	0.0220442	0.0170377	0.00500649	285	1.76686	33	1.94202e+08	9.05652e+07	1.63481e+08	1.1219e+09	1.12477e+09	1.25749e+09	Yes	Yes	0.352869	4.69098	77.2889	2.96463	-1.65671	2.65498	3.77616
Q8NBN3	TMEM87A	Transmembrane protein 87A	0.0219432	0	0.0219432	1223	-10	12	6.38709e+08	7.07754e+08	7.24765e+08	5.81269e+08	6.43901e+08	6.37908e+08	No	Yes	7.37992	-26.4391		-0.154322	-1.6587	2.65298	0.0181692
O00566	MPHOSPH10	U3 small nucleolar ribonucleoprotein protein MPP10 (M phase phosphoprotein 10)	0.0219094	0.00936582	0.0125436	668	-0.421469	17	2.78223e+08	4.71984e+08	3.67539e+08	8.07769e+08	1.10259e+09	9.00124e+08	Yes	Yes	1.25004	-1.11787	42.748	1.31807	-1.65937	2.65231	2.30907
P18621	RPL17	60S ribosomal protein L17 (60S ribosomal protein L23) (Large ribosomal subunit protein uL22) (PD-1)	0.0218345	0.00300766	0.0188269	914	-2.64608	9	5.3082e+08	5.91133e+08	5.64622e+08	7.65814e+08	7.71454e+08	6.90966e+08	Yes	Yes	0.833365	-7.01429	13.7748	0.4	-1.66086	2.65083	2.09522
Q14258	TRIM25	E3 ubiquitin/ISG15 ligase TRIM25	0.0215246	0.0200906	0.001434	112	3.80841	20	4.62114e+07	4.25427e+07	3.97275e+07	1.19063e+09	1.24582e+09	1.29431e+09	Yes	Yes	0.144812	10.0718	93.3379	4.859	-1.66706	2.64462	4.59068
Q9UKJ3	GPATCH8	G patch domain-containing protein 8	0.021515	0.0014831	0.0200319	982	-3.75561	24	5.56299e+08	6.12482e+08	6.24188e+08	6.15224e+08	7.1716e+08	7.32175e+08	No	Yes	2.05787	-9.93144	6.89333	0.199215	-1.66726	2.64443	1.19288
Q9UKA9	PTBP2	Polypyrimidine tract-binding protein 2 (Neural polypyrimidine tract-binding protein) (Neurally-enriched homolog of PTB) (PTB-like protein)	0.0214961	0.00751588	0.0139802	746	-0.895373	13	4.23471e+08	4.48728e+08	3.80352e+08	9.09796e+08	8.70328e+08	8.21459e+08	Yes	Yes	0.521543	-2.36741	34.9639	1.05326	-1.66764	2.64404	3.08713
Q9Y388	RBMX2	RNA-binding motif protein, X-linked 2	0.0214924	0.00315347	0.018339	905	-2.5399	10	5.68707e+08	5.3746e+08	5.37107e+08	7.0029e+08	7.72919e+08	7.36993e+08	Yes	Yes	0.381114	-6.71542	14.6725	0.426436	-1.66771	2.64397	2.33893
Q01650	SLC7A5	Large neutral amino acids transporter small subunit 1 (4F2 light chain) (4F2 LC) (4F2LC) (CD98 light chain) (Integral membrane protein E16) (E16) (L-type amino acid transporter 1) (hLAT1) (Solute carrier family 7 member 5) (y+ system cationic amino acid transporter)	0.0214431	0.0138363	0.00760684	405	0.86309	4	1.63133e+08	2.16967e+08	2.59113e+08	6.86386e+08	1.68434e+09	8.34697e+08	Yes	Yes	1.91093	2.28112	64.5255	2.21346	-1.66871	2.64297	1.82195
P08069	IGF1R	Insulin-like growth factor 1 receptor	0.0214338	0.00184478	0.019589	961	-3.40852	25	5.81213e+08	5.57473e+08	6.17153e+08	7.11402e+08	6.73373e+08	7.02347e+08	Yes	Yes	1.05494	-9.00798	8.60688	0.248958	-1.6689	2.64278	2.34094
Q96QC0	PPP1R10	Serine/threonine-protein phosphatase 1 regulatory subunit 10 (MHC class I region proline-rich protein CAT53) (PP1-binding protein of 114 kDa) (Phosphatase 1 nuclear targeting subunit) (Protein FB19) (p99)	0.0212807	0.00735906	0.0139216	748	-0.919736	22	2.55122e+08	4.22408e+08	5.70235e+08	8.74361e+08	8.25493e+08	8.67894e+08	Yes	Yes	1.01233	-2.4278	34.5809	1.04069	-1.67201	2.63967	3.50425
P08670	VIM	Vimentin	0.021172	0.00524006	0.0159319	812	-1.60427	19	4.32885e+08	5.42632e+08	4.46971e+08	7.78051e+08	9.07833e+08	6.87653e+08	Yes	Yes	1.32238	-4.23116	24.75	0.729275	-1.67424	2.63745	1.91457
A0A1B0GW87	U2AF1L5	Splicing factor U2AF 35 kDa subunit (U2 small nuclear RNA auxiliary factor 1-like 5)	0.0208072	0.0146062	0.00620105	358	1.23599	6	1.50172e+08	3.0761e+08	9.71719e+07	1.0521e+09	9.79497e+08	1.14407e+09	Yes	Yes	0.171093	3.25053	70.1976	2.51371	-1.68179	2.6299	3.47964
Q9NY93	DDX56	Probable ATP-dependent RNA helicase DDX56	0.0207855	0.0184112	0.00237434	167	2.95498	18	7.58553e+07	7.39217e+07	6.25086e+07	1.16889e+09	1.06492e+09	1.28064e+09	Yes	Yes	0.32988	7.76996	88.5769	4.04513	-1.68224	2.62944	3.74413
Q96KR1	ZFR	Zinc finger RNA-binding protein (hZFR) (M-phase phosphoprotein homolog)	0.0207507	0.0161847	0.00456601	279	1.82562	21	8.90451e+07	1.81553e+08	1.3862e+08	1.10372e+09	1.07023e+09	1.13731e+09	Yes	Yes	0.157658	4.79904	77.9958	3.016	-1.68297	2.62872	4.45313
Q96P11	NSUN5	28S rRNA (cytosine-C(5))-methyltransferase	0.0207357	0.0164276	0.00430812	269	1.93099	20	1.14555e+08	1.40297e+08	1.29588e+08	1.26113e+09	9.87051e+08	1.08518e+09	Yes	Yes	0.441471	5.07542	79.2237	3.10875	-1.68328	2.6284	3.26191
Q9H0G5	NSRP1	Nuclear speckle splicing regulatory protein 1 (Coiled-coil domain-containing protein 55) (Nuclear speckle-related protein 70) (NSrp70)	0.0207345	0.000296212	0.0204383	1096	-6.1085	14	5.53376e+08	7.56751e+08	5.16718e+08	6.12809e+08	7.21483e+08	5.56441e+08	No	Yes	5.1995	-16.0554	1.4286	0.0412235	-1.68331	2.62838	0.430363
Q12926	ELAVL2	ELAV-like protein 2 (ELAV-like neuronal protein 1) (Hu-antigen B) (HuB) (Nervous system-specific RNA-binding protein Hel-N1)	0.0206918	0.0177113	0.00298054	197	2.57103	14	6.66005e+07	7.88819e+07	1.21542e+08	1.15437e+09	1.09224e+09	1.19631e+09	Yes	Yes	0.247554	6.75533	85.5956	3.68758	-1.6842	2.62748	4.27054
P62888	RPL30	60S ribosomal protein L30 (Large ribosomal subunit protein eL30)	0.0206226	0.0195842	0.00103845	90	4.23719	8	3.95716e+07	4.35741e+07	9.91978e+06	1.2435e+09	1.18745e+09	1.17351e+09	Yes	Yes	0.152078	11.127	94.9645	5.27494	-1.68566	2.62603	4.93241
Q12830	BPTF	Nucleosome-remodeling factor subunit BPTF (Bromodomain and PHD finger-containing transcription factor) (Fetal Alz-50 clone 1 protein) (Fetal Alzheimer antigen)	0.0205505	0.0030287	0.0175218	902	-2.53238	27	5.07801e+08	4.70626e+08	5.8963e+08	6.92329e+08	6.45389e+08	7.78823e+08	Yes	Yes	1.5776	-6.64626	14.7378	0.428363	-1.68718	2.62451	1.78988
P60866	RPS20	40S ribosomal protein S20 (Small ribosomal subunit protein uS10)	0.0205439	0.0197079	0.000836018	75	4.5591	6	1.92176e+07	4.15958e+07	1.41113e+07	1.23784e+09	1.20493e+09	1.16573e+09	Yes	Yes	0.128324	11.9647	95.9306	5.58938	-1.68732	2.62437	4.99844
Q8NDT2	RBM15B	Putative RNA-binding protein 15B (One-twenty two protein 3) (HsOTT3) (HuOTT3) (RNA-binding motif protein 15B)	0.0204774	0.00798121	0.0124962	708	-0.646809	21	3.84029e+08	3.39777e+08	3.95935e+08	8.49074e+08	8.13709e+08	8.88961e+08	Yes	Yes	0.455597	-1.69655	38.9757	1.18738	-1.68873	2.62296	3.31805
Q5T6F2	UBAP2	Ubiquitin-associated protein 2 (UBAP-2)	0.0204248	0.0182187	0.00220605	161	3.04588	18	5.68048e+07	7.62864e+07	6.4646e+07	1.18365e+09	1.1421e+09	1.13857e+09	Yes	Yes	0.0613802	7.98582	89.1991	4.13069	-1.68984	2.62184	5.02368
P46782	RPS5	40S ribosomal protein S5 (Small ribosomal subunit protein uS7) [Cleaved into: 40S ribosomal protein S5, N-terminally processed]	0.0203296	0.0190776	0.00125207	109	3.92949	8	3.45219e+07	4.00242e+07	3.76767e+07	1.21102e+09	1.16175e+09	1.16e+09	Yes	Yes	0.0827095	10.2945	93.8412	4.97607	-1.69187	2.61981	5.07777
Q9H0L4	CSTF2T	Cleavage stimulation factor subunit 2 tau variant (CF-1 64 kDa subunit tau variant) (Cleavage stimulation factor 64 kDa subunit tau variant) (CSTF 64 kDa subunit tau variant) (TauCstF-64)	0.0203228	0.0172011	0.00312177	212	2.46206	22	7.85529e+07	9.02879e+07	1.10595e+08	1.15132e+09	1.03333e+09	1.17968e+09	Yes	Yes	0.292809	6.44978	84.6391	3.58737	-1.69202	2.61967	3.8731
Q9NY61	AATF	Protein AATF (Apoptosis-antagonizing transcription factor) (Rb-binding protein Che-1)	0.0201893	0.00392872	0.0162606	855	-2.04925	19	4.58171e+08	5.04901e+08	4.92916e+08	7.63316e+08	7.41503e+08	6.59034e+08	Yes	Yes	0.631987	-5.36249	19.4594	0.568732	-1.69488	2.61681	2.19597
P51531	SMARCA2	Probable global transcription activator SNF2L2	0.0199908	0	0.0199908	1222	-10	20	7.18602e+08	6.96224e+08	7.26308e+08	5.19336e+08	4.64056e+08	4.59724e+08	No	Yes	6.43169	-26.0358		-0.571429	-1.69917	2.61251	0.00209831
O95297	MPZL1	Myelin protein zero-like protein 1 (Protein zero-related)	0.0198354	9.7041e-05	0.0197383	1149	-7.66819	6	4.93616e+08	7.79715e+08	4.92566e+08	5.32473e+08	6.63632e+08	5.94369e+08	No	Yes	6.88599	-20.0072	0.489233	0.0141164	-1.70256	2.60912	0.350766
Q13595	TRA2A	Transformer-2 protein homolog alpha (TRA-2 alpha) (TRA2-alpha) (Transformer-2 protein homolog A)	0.0197793	0.00765263	0.0121266	710	-0.664151	8	4.23351e+08	3.2806e+08	3.32589e+08	9.14275e+08	7.31548e+08	8.16492e+08	Yes	Yes	0.912392	-1.73203	38.6902	1.17768	-1.70379	2.60789	2.51142
Q15050	RRS1	Ribosome biogenesis regulatory protein homolog	0.0197228	0.0116494	0.00807338	485	0.529009	14	1.82397e+08	2.59586e+08	2.79701e+08	9.1814e+08	1.04494e+09	8.51417e+08	Yes	Yes	0.516724	1.37894	59.0657	1.95824	-1.70503	2.60665	3.01421
Q14011	CIRBP	Cold-inducible RNA-binding protein (A18 hnRNP) (Glycine-rich RNA-binding protein CIRP)	0.0196558	0.01887	0.000785854	78	4.58569	9	3.23899e+07	2.55833e+07	1.22301e+07	1.10476e+09	1.0605e+09	1.28872e+09	Yes	Yes	0.348445	11.9465	96.0019	5.61542	-1.70651	2.60517	3.93488
P62937	PPIA	Peptidyl-prolyl cis-trans isomerase A (PPIase A)	0.019647	0.0156929	0.00395405	261	1.98871	11	1.17374e+08	1.36852e+08	9.9959e+07	1.09077e+09	9.93771e+08	1.08387e+09	Yes	Yes	0.150795	5.18056	79.8745	3.1599	-1.7067	2.60498	4.02667
P35579	MYH9	Myosin-9 (Cellular myosin heavy chain, type A) (Myosin heavy chain 9) (Myosin heavy chain, non-muscle IIa) (Non-muscle myosin heavy chain A) (NMMHC-A) (Non-muscle myosin heavy chain IIa) (NMMHC II-a) (NMMHC-IIA)	0.0195431	0.00899991	0.0105431	620	-0.228323	28	2.55264e+08	3.42254e+08	3.45874e+08	7.7862e+08	8.53762e+08	9.28191e+08	Yes	Yes	0.732542	-0.59425	46.0517	1.43683	-1.70901	2.60268	2.8884
Q9NVP1	DDX18	ATP-dependent RNA helicase DDX18	0.0194841	0.012988	0.0064961	389	0.999536	19	1.37856e+08	2.5365e+08	1.88564e+08	8.41472e+08	1.04681e+09	1.02505e+09	Yes	Yes	0.735915	2.60016	66.6595	2.32156	-1.71032	2.60136	3.0309
P26373	RPL13	60S ribosomal protein L13 (Breast basic conserved protein 1) (Large ribosomal subunit protein eL13)	0.0194377	0.0168123	0.00262539	190	2.67891	10	6.73634e+07	8.31675e+07	8.47964e+07	1.09286e+09	1.09933e+09	1.05756e+09	Yes	Yes	0.0713939	6.96604	86.4933	3.78737	-1.71136	2.60033	4.97742
P30414	NKTR	NK-tumor recognition protein (NK-TR protein) (Natural-killer cells cyclophilin-related protein) (Peptidyl-prolyl cis-trans isomerase NKTR) (PPIase)	0.0192713	0.00155616	0.0177151	965	-3.50892	15	5.37584e+08	4.88386e+08	5.46439e+08	6.827e+08	4.68426e+08	7.31705e+08	No	Yes	2.77323	-9.11124	8.07502	0.233504	-1.71509	2.59659	0.740903
Q15020	SART3	Squamous cell carcinoma antigen recognized by T-cells 3 (SART-3) (Tat-interacting protein of 110 kDa) (Tip110) (p110 nuclear RNA-binding protein)	0.0192407	0.0156578	0.00358287	247	2.12769	27	6.94986e+07	5.68865e+07	1.94569e+08	9.88682e+08	1.04827e+09	1.09185e+09	Yes	Yes	0.439651	5.52329	81.3787	3.28398	-1.71578	2.5959	4.09665
Q8N1G4	LRRC47	Leucine-rich repeat-containing protein 47	0.019206	0.0141507	0.00505535	329	1.48499	20	1.3232e+08	1.65374e+08	1.55449e+08	1.01781e+09	9.9569e+08	9.76886e+08	Yes	Yes	0.0611662	3.85371	73.6783	2.72209	-1.71656	2.59512	4.70451
P46776	RPL27A	60S ribosomal protein L27a (Large ribosomal subunit protein uL15)	0.0190263	0.0184019	0.000624328	69	4.88141	5	1.42279e+06	2.11062e+06	5.23602e+07	1.17639e+09	1.03899e+09	1.14003e+09	Yes	Yes	0.277051	12.6479	96.7186	5.90568	-1.72065	2.59104	4.38218
O00299	CLIC1	Chloride intracellular channel protein 1 (Chloride channel ABP) (Nuclear chloride ion channel 27) (NCC27) (Regulatory nuclear chloride ion channel protein) (hRNCC)	0.0189375	0.0179	0.00103747	102	4.10881	14	2.19064e+07	6.12853e+07	9.67435e+06	1.01798e+09	1.16221e+09	1.12233e+09	Yes	Yes	0.306486	10.6377	94.5216	5.15003	-1.72268	2.58901	4.20988
Q4LE39	ARID4B	AT-rich interactive domain-containing protein 4B (ARID domain-containing protein 4B) (180 kDa Sin3-associated polypeptide) (Sin3-associated polypeptide p180) (Breast cancer-associated antigen BRCAA1) (Histone deacetylase complex subunit SAP180) (Retinoblastoma-binding protein 1-like 1)	0.0187005	0.000864964	0.0178355	1008	-4.36597	20	4.56789e+08	5.61434e+08	5.80354e+08	6.04906e+08	5.84498e+08	5.64908e+08	Yes	Yes	1.80334	-11.2796	4.62536	0.133555	-1.72815	2.58354	1.67142
Q07954	LRP1	Prolow-density lipoprotein receptor-related protein 1 (LRP-1) (Alpha-2-macroglobulin receptor) (A2MR) (Apolipoprotein E receptor) (APOER) (CD antigen CD91) [Cleaved into: Low-density lipoprotein receptor-related protein 1 85 kDa subunit (LRP-85); Low-density lipoprotein receptor-related protein 1 515 kDa subunit (LRP-515); Low-density lipoprotein receptor-related protein 1 intracellular domain (L…	0.0186732	0	0.0186732	1220	-10	34	6.58741e+08	6.4968e+08	7.27032e+08	4.43797e+08	3.8986e+08	4.78896e+08	No	Yes	7.68062	-25.7406		-0.638127	-1.72878	2.5829	0.00391181
O95251	KAT7	Histone acetyltransferase KAT7	0.018662	0	0.018662	1219	-10	20	5.60151e+08	5.87097e+08	5.30232e+08	5.37508e+08	5.8111e+08	5.49902e+08	No	Yes	6.77287	-25.7381		-0.00850302	-1.72904	2.58264	0.230201
Q99442	SEC62	Translocation protein SEC62 (Translocation protein 1) (TP-1) (hTP-1)	0.0186416	0.000141604	0.0185	1128	-7.02951	5	5.27952e+08	6.00488e+08	5.2961e+08	5.56654e+08	5.85357e+08	5.42271e+08	No	Yes	4.34711	-18.1514	0.759616	0.0219183	-1.72952	2.58217	0.54661
Q5SSJ5	HP1BP3	Heterochromatin protein 1-binding protein 3 (Protein HP1-BP74)	0.0185827	0.000726671	0.017856	1020	-4.61896	19	4.21038e+08	7.49214e+08	3.93792e+08	5.34118e+08	8.28813e+08	4.04799e+08	No	Yes	5.20429	-11.9206	3.91048	0.11289	-1.73089	2.58079	0.429664
M0R232	SCAF1	Splicing factor, arginine/serine-rich 19 (Fragment)	0.018472	0.00125575	0.0172162	977	-3.77715	14	4.50105e+08	5.32466e+08	5.58864e+08	5.34375e+08	6.09949e+08	6.26164e+08	No	Yes	2.3394	-9.73823	6.79813	0.196456	-1.73349	2.5782	1.26375
O00411	POLRMT	DNA-directed RNA polymerase, mitochondrial (MtRPOL)	0.0182935	0.0158438	0.00244967	192	2.69325	31	7.64758e+07	6.02924e+07	8.2355e+07	9.30022e+08	1.03121e+09	1.09956e+09	Yes	Yes	0.327488	6.93238	86.609	3.80068	-1.7377	2.57398	3.76619
Q8WWQ0	PHIP	PH-interacting protein (PHIP) (DDB1- and CUL4-associated factor 14) (IRS-1 PH domain-binding protein) (WD repeat-containing protein 11)	0.0182295	0.000271801	0.0179577	1084	-6.04591	29	5.70737e+08	4.37677e+08	5.93364e+08	6.43977e+08	4.56641e+08	5.66048e+08	No	Yes	5.12729	-15.5528	1.491	0.0430243	-1.73923	2.57246	0.401112
Q96EY7	PTCD3	Pentatricopeptide repeat domain-containing protein 3, mitochondrial (28S ribosomal protein S39, mitochondrial) (MRP-S39) (Mitochondrial small ribosomal subunit protein mS39) (Transformation-related gene 15 protein) (TRG-15)	0.0182112	0.0148098	0.00340139	250	2.12235	24	1.01086e+08	9.44702e+07	1.09108e+08	1.02286e+09	9.27124e+08	1.01051e+09	Yes	Yes	0.234596	5.45873	81.3225	3.27918	-1.73966	2.57202	4.03351
P07237	P4HB	Protein disulfide-isomerase (PDI)	0.0181422	0.0137367	0.0044055	304	1.64066	21	1.19656e+08	1.24551e+08	1.48972e+08	8.34704e+08	1.06894e+09	9.55978e+08	Yes	Yes	0.516239	4.21711	75.7169	2.85523	-1.74131	2.57037	3.18602
Q13084	MRPL28	39S ribosomal protein L28, mitochondrial (L28mt) (MRP-L28) (Melanoma antigen p15) (Melanoma-associated antigen recognized by T-lymphocytes) (Mitochondrial large ribosomal subunit protein bL28m)	0.018021	0.00218825	0.0158328	926	-2.85506	6	5.80003e+08	2.90182e+08	5.21896e+08	7.50739e+08	4.05196e+08	6.83058e+08	No	Yes	3.63005	-7.33027	12.1428	0.352104	-1.74422	2.56746	0.781119
Q03111	MLLT1	Protein ENL (YEATS domain-containing protein 1)	0.0180021	0	0.0180021	1217	-10	10	5.46973e+08	5.2385e+08	5.73105e+08	5.53022e+08	4.63547e+08	5.6719e+08	No	Yes	7.68398	-25.5822		-0.0594852	-1.74468	2.56701	0.149526
Q9HAU5	UPF2	Regulator of nonsense transcripts 2 (Up-frameshift suppressor 2 homolog) (hUpf2)	0.017979	0.00290398	0.0150751	879	-2.37606	28	3.25495e+08	5.78078e+08	4.35557e+08	5.03116e+08	7.74684e+08	6.06617e+08	No	Yes	2.62997	-6.09804	16.152	0.470167	-1.74523	2.56645	1.21845
Q96E39	RBMXL1	RNA binding motif protein, X-linked-like-1 (Heterogeneous nuclear ribonucleoprotein G-like 1)	0.0178204	0.0107039	0.00711653	479	0.588891	8	2.48509e+08	2.49697e+08	1.39129e+08	8.95658e+08	8.67209e+08	7.94904e+08	Yes	Yes	0.611101	1.50909	60.0653	2.00295	-1.74908	2.5626	3.4826
Q6UVK1	CSPG4	Chondroitin sulfate proteoglycan 4 (Chondroitin sulfate proteoglycan NG2) (Melanoma chondroitin sulfate proteoglycan) (Melanoma-associated chondroitin sulfate proteoglycan)	0.0178181	0.00210675	0.0157114	929	-2.89872	29	4.70082e+08	4.99949e+08	4.3787e+08	6.22271e+08	5.97979e+08	5.66542e+08	Yes	Yes	1.08243	-7.42809	11.8237	0.342762	-1.74914	2.56255	2.19236
Q9UIQ6	LNPEP	Leucyl-cystinyl aminopeptidase (Cystinyl aminopeptidase)	0.0177518	0	0.0177518	1216	-10	22	5.63486e+08	5.96228e+08	6.07514e+08	4.21034e+08	4.91236e+08	5.03312e+08	No	Yes	7.44831	-25.5216		-0.32452	-1.75076	2.56093	0.0124577
P14678	SNRPB	Small nuclear ribonucleoprotein-associated proteins B and B' (snRNP-B) (Sm protein B/B') (Sm-B/B') (SmB/B')	0.0176887	0.0169212	0.000767434	83	4.46265	7	3.80959e+06	3.74144e+07	2.74217e+07	9.68053e+08	1.00279e+09	1.13199e+09	Yes	Yes	0.331685	11.4216	95.6614	5.495	-1.7523	2.55938	4.11153
Q9BRD0	BUD13	BUD13 homolog	0.0176681	0	0.0176681	1215	-10	13	5.35171e+08	5.86867e+08	5.40406e+08	4.32981e+08	5.76223e+08	4.96141e+08	No	Yes	8.02285	-25.5012		-0.153044	-1.75281	2.55887	0.0776438
O15440	ABCC5	ATP-binding cassette sub-family C member 5	0.0175897	0	0.0175897	1214	-10	14	1.81196e+08	1.25573e+09	9.13426e+08	2.7e+08	2.64128e+08	2.69261e+08	No	Yes	11.9356	-25.4819		-1.54877	-1.75474	2.55694	9.01676e-06
Q9H7B2	RPF2	Ribosome production factor 2 homolog (Brix domain-containing protein 1) (Ribosome biogenesis protein RPF2 homolog)	0.0175372	0.0153624	0.00217481	180	2.82044	11	8.18684e+07	6.21193e+07	5.08892e+07	9.96026e+08	9.4111e+08	1.01231e+09	Yes	Yes	0.154802	7.20804	87.5989	3.91911	-1.75604	2.55564	4.47996
A0A024R3N3	APLP2	Amyloid beta (A4)-like protein 2, isoform CRA_a	0.0173459	0	0.0173459	1213	-10	17	5.20684e+08	5.84128e+08	4.83997e+08	5.01581e+08	5.71042e+08	4.48603e+08	No	Yes	8.26105	-25.4215		-0.0697388	-1.7608	2.55088	0.14262
Q03405	PLAUR	Urokinase plasminogen activator surface receptor (U-PAR) (uPAR) (Monocyte activation antigen Mo3) (CD antigen CD87)	0.0173323	0.00119081	0.0161415	975	-3.76076	7	4.50916e+08	5.04374e+08	4.47065e+08	6.94682e+08	3.23314e+08	6.87242e+08	No	Yes	3.24448	-9.59196	6.87048	0.198553	-1.76114	2.55054	0.494037
P63241	EIF5A	Eukaryotic translation initiation factor 5A-1 (eIF-5A-1) (eIF-5A1) (Eukaryotic initiation factor 5A isoform 1) (eIF-5A) (Rev-binding factor) (eIF-4D)	0.0171155	0.016677	0.000438487	60	5.24918	7	1.31759e+07	1.68756e+07	8.96674e+06	1.15173e+09	1.0247e+09	8.53261e+08	Yes	Yes	0.556557	13.3595	97.4381	6.26802	-1.76661	2.54507	3.69527
P29558	RBMS1	RNA-binding motif, single-stranded-interacting protein 1 (Single-stranded DNA-binding protein MSSP-1) (Suppressor of CDC2 with RNA-binding motif 2)	0.0170954	0.0157739	0.0013215	139	3.57729	11	4.64251e+07	3.18923e+07	3.98092e+07	1.08761e+09	9.5392e+08	9.05456e+08	Yes	Yes	0.366706	9.10264	92.2699	4.63649	-1.76712	2.54456	3.84202
Q13435	SF3B2	Splicing factor 3B subunit 2 (Pre-mRNA-splicing factor SF3b 145 kDa subunit) (SF3b145) (Spliceosome-associated protein 145) (SAP 145)	0.017051	0.00868864	0.00836236	563	0.0552208	21	2.20101e+08	2.71029e+08	2.57257e+08	7.28996e+08	8.43634e+08	7.36133e+08	Yes	Yes	0.534325	0.14045	50.9568	1.62201	-1.76825	2.54343	3.05708
Q15397	PUM3	Pumilio homolog 3 (HBV X-transactivated gene 5 protein) (HBV XAg-transactivated protein 5) (Minor histocompatibility antigen HA-8) (HLA-HA8)	0.0170136	0.0141478	0.00286577	232	2.30358	27	1.05487e+08	4.81607e+07	1.0313e+08	9.09338e+08	9.7552e+08	9.08807e+08	Yes	Yes	0.0258492	5.85681	83.156	3.44276	-1.7692	2.54248	4.31383
P49591	SARS1	Serine--tRNA ligase, cytoplasmic	0.0169809	0.00595305	0.0110278	741	-0.889444	15	4.57309e+08	2.55285e+08	2.73792e+08	6.44553e+08	7.66709e+08	6.46927e+08	Yes	Yes	0.778935	-2.26065	35.0574	1.05634	-1.77004	2.54164	2.51874
O14647	CHD2	Chromodomain-helicase-DNA-binding protein 2 (CHD-2)	0.016968	0.00161652	0.0153515	943	-3.24742	20	4.58576e+08	4.41589e+08	4.75204e+08	5.39867e+08	5.33891e+08	5.93141e+08	Yes	Yes	1.20548	-8.25271	9.52686	0.275723	-1.77037	2.54131	1.83599
Q9Y6M5	SLC30A1	Zinc transporter 1 (ZnT-1) (Solute carrier family 30 member 1)	0.0169481	0.00260482	0.0143433	887	-2.46112	13	3.27419e+08	4.21366e+08	5.32448e+08	4.96381e+08	6.24263e+08	6.36834e+08	Yes	Yes	2.21342	-6.25324	15.3693	0.447008	-1.77088	2.54081	1.51871
Q07020	RPL18	60S ribosomal protein L18 (Large ribosomal subunit protein eL18)	0.0167048	0.015284	0.00142081	149	3.42724	6	3.7104e+07	5.27614e+07	3.74227e+07	9.23844e+08	1.00564e+09	9.38308e+08	Yes	Yes	0.202118	8.68642	91.4946	4.49278	-1.77716	2.53452	4.45517
Q15637	SF1	Splicing factor 1 (Mammalian branch point-binding protein) (BBP) (mBBP) (Transcription factor ZFM1) (Zinc finger gene in MEN1 locus) (Zinc finger protein 162)	0.0165181	0.0138152	0.00270297	228	2.35364	13	7.70873e+07	6.95573e+07	9.52839e+07	9.46639e+08	8.32283e+08	9.40758e+08	Yes	Yes	0.32356	5.95386	83.6364	3.48829	-1.78204	2.52964	3.82336
Q04837	SSBP1	Single-stranded DNA-binding protein, mitochondrial (Mt-SSB) (MtSSB) (PWP1-interacting protein 17)	0.0165159	0.0161357	0.000380187	57	5.40741	9	9.90626e+06	1.34919e+07	1.06726e+07	9.95523e+08	9.92369e+08	9.39253e+08	Yes	Yes	0.120535	13.6785	97.6981	6.4243	-1.7821	2.52959	5.04599
O75976	CPD	Carboxypeptidase D	0.0164158	0.000128411	0.0162874	1119	-6.98684	25	3.91324e+08	5.78321e+08	4.85941e+08	4.37259e+08	5.70739e+08	4.79687e+08	No	Yes	6.02353	-17.6554	0.782241	0.0225712	-1.78474	2.52695	0.366669
P46778	RPL21	60S ribosomal protein L21 (Large ribosomal subunit protein eL21)	0.0163341	0.0103569	0.00597718	429	0.79306	6	1.63314e+08	2.13255e+08	1.59225e+08	7.81623e+08	8.04859e+08	8.06343e+08	Yes	Yes	0.211216	2.0023	63.4068	2.15882	-1.7869	2.52478	4.64371
Q9NW64	RBM22	Pre-mRNA-splicing factor RBM22 (RNA-binding motif protein 22) (Zinc finger CCCH domain-containing protein 16)	0.0162881	0.0134008	0.00288724	242	2.21456	14	7.13034e+07	9.13185e+07	9.60122e+07	9.32892e+08	8.85325e+08	8.43514e+08	Yes	Yes	0.144291	5.58855	82.2739	3.36216	-1.78813	2.52355	4.1088
Q8IWZ3	ANKHD1	Ankyrin repeat and KH domain-containing protein 1 (HIV-1 Vpr-binding ankyrin repeat protein) (Multiple ankyrin repeats single KH domain) (hMASK)	0.0161051	0	0.0161051	1211	-10	11	7.22809e+08	5.92353e+08	7.80192e+08	2.47861e+08	2.67236e+08	2.77102e+08	No	Yes	8.20933	-25.1003		-1.40481	-1.79304	2.51865	0.000246684
Q8NCA5	FAM98A	Protein FAM98A	0.0160392	0.0137417	0.00229746	210	2.58045	10	7.01311e+07	4.11655e+07	9.46436e+07	9.08066e+08	8.84366e+08	8.77363e+08	Yes	Yes	0.125841	6.49464	85.6759	3.69627	-1.79482	2.51686	5.08441
Q9NV06	DCAF13	DDB1- and CUL4-associated factor 13 (WD repeat and SOF domain-containing protein 1)	0.015972	0.0104911	0.00548088	400	0.936691	17	1.55704e+08	1.72062e+08	1.63197e+08	8.19718e+08	7.43132e+08	8.09884e+08	Yes	Yes	0.192624	2.35582	65.6845	2.27151	-1.79664	2.51504	3.71617
Q8IY67	RAVER1	Ribonucleoprotein PTB-binding 1 (Protein raver-1)	0.0159311	0.0142889	0.00164222	165	3.12117	18	5.74887e+07	4.22283e+07	4.68028e+07	1.03051e+09	8.15725e+08	8.63599e+08	Yes	Yes	0.485977	7.84639	89.6917	4.20178	-1.79775	2.51393	3.53528
P46976	GYG1	Glycogenin-1 (GN-1) (GN1)	0.0159167	0.00124034	0.0146764	959	-3.56469	9	5.08445e+08	4.31307e+08	3.70431e+08	5.99169e+08	5.01947e+08	4.42483e+08	No	Yes	2.8117	-8.95999	7.79266	0.225305	-1.79815	2.51354	0.96322
P15529	CD46	Membrane cofactor protein (TLX) (Trophoblast leukocyte common antigen) (CD antigen CD46)	0.0159107	0	0.0159107	1210	-10	8	6.76251e+08	6.5996e+08	5.6309e+08	3.19406e+08	3.67067e+08	2.66929e+08	No	Yes	8.3748	-25.0477		-1.00647	-1.79831	2.51337	0.00371266
P26006	ITGA3	Integrin alpha-3 (CD49 antigen-like family member C) (FRP-2) (Galactoprotein B3) (GAPB3) (VLA-3 subunit alpha) (CD antigen CD49c) [Cleaved into: Integrin alpha-3 heavy chain; Integrin alpha-3 light chain]	0.015859	0	0.015859	1209	-10	11	4.61111e+08	4.71791e+08	5.33367e+08	4.48514e+08	4.58907e+08	4.6975e+08	No	Yes	7.09378	-25.0337		-0.0906992	-1.79972	2.51196	0.00927955
Q15059	BRD3	Bromodomain-containing protein 3 (RING3-like protein)	0.0156325	0.000343125	0.0152893	1052	-5.47765	13	4.38832e+08	4.77884e+08	4.53312e+08	4.55979e+08	5.0456e+08	4.72249e+08	No	Yes	2.73933	-13.7254	2.19495	0.0633432	-1.80597	2.50571	0.858253
P42568	MLLT3	Protein AF-9 (ALL1-fused gene from chromosome 9 protein) (Myeloid/lymphoid or mixed-lineage leukemia translocated to chromosome 3 protein) (YEATS domain-containing protein 3)	0.0156176	0	0.0156176	1208	-10	11	5.09587e+08	5.89766e+08	4.72579e+08	4.25552e+08	4.00406e+08	4.02254e+08	No	Yes	7.38817	-24.9672		-0.356536	-1.80639	2.5053	0.00135263
O60885	BRD4	Bromodomain-containing protein 4 (Protein HUNK1)	0.015595	0	0.015595	1207	-10	7	6.28405e+08	6.24447e+08	6.58514e+08	2.39839e+08	2.99989e+08	3.449e+08	No	Yes	7.63355	-24.961		-1.12719	-1.80702	2.50467	0.00389357
P55209	NAP1L1	Nucleosome assembly protein 1-like 1 (NAP-1-related protein) (hNRP)	0.0154928	0.00690403	0.00858876	643	-0.31501	11	2.11346e+08	2.42643e+08	3.10612e+08	5.60958e+08	6.63658e+08	7.88558e+08	Yes	Yes	1.16084	-0.788097	44.5629	1.38277	-1.80987	2.50181	2.28574
Q8WWM7	ATXN2L	Ataxin-2-like protein (Ataxin-2 domain protein) (Ataxin-2-related protein)	0.0154549	0.00932231	0.00613259	478	0.604191	22	1.57203e+08	2.79312e+08	1.13242e+08	7.41481e+08	7.32813e+08	7.4693e+08	Yes	Yes	0.470204	1.51093	60.3194	2.01445	-1.81093	2.50075	5.10124
Q16563	SYPL1	Synaptophysin-like protein 1 (Pantophysin)	0.0153042	0.00734215	0.007962	596	-0.116928	3	1.90763e+08	2.87576e+08	1.93581e+08	6.0995e+08	1.06355e+09	3.98531e+08	No	Yes	2.26033	-0.29191	47.9749	1.50807	-1.81519	2.49649	1.47747
Q14694	USP10	Ubiquitin carboxyl-terminal hydrolase 10	0.0151602	0.0128531	0.00230709	220	2.47797	16	6.67684e+07	7.86567e+07	6.11519e+07	8.54698e+08	7.79038e+08	8.77826e+08	Yes	Yes	0.199799	6.17606	84.7819	3.60196	-1.8193	2.49239	3.97904
Q8TB72	PUM2	Pumilio homolog 2 (Pumilio-2)	0.0151079	0.0121509	0.00295699	268	2.03887	16	7.03321e+07	1.25756e+08	6.87883e+07	8.38491e+08	7.66832e+08	8.38572e+08	Yes	Yes	0.0442873	5.07859	80.4276	3.20453	-1.82079	2.49089	4.04605
P30086	PEBP1	Phosphatidylethanolamine-binding protein 1 (PEBP-1) (HCNPpp) (Neuropolypeptide h3) (Prostatic-binding protein) (Raf kinase inhibitor protein) (RKIP) [Cleaved into: Hippocampal cholinergic neurostimulating peptide (HCNP)]	0.0150974	0.0141012	0.000996194	125	3.82325	9	1.90459e+07	3.09043e+07	3.9043e+07	7.69811e+08	9.26243e+08	9.21839e+08	Yes	Yes	0.428632	9.52213	93.4016	4.87333	-1.8211	2.49059	3.78952
Q14137	BOP1	Ribosome biogenesis protein BOP1 (Block of proliferation 1 protein)	0.0150628	0.00688973	0.00817309	624	-0.246434	21	2.71374e+08	2.1479e+08	2.4644e+08	6.48484e+08	6.46361e+08	6.73233e+08	Yes	Yes	0.282616	-0.613521	45.74	1.42543	-1.82209	2.48959	4.05842
P38646	HSPA9	Stress-70 protein, mitochondrial (75 kDa glucose-regulated protein) (GRP-75) (Heat shock 70 kDa protein 9) (Mortalin) (MOT) (Peptide-binding protein 74) (PBP74)	0.0148935	0.00690372	0.00798979	612	-0.210785	18	2.01418e+08	2.61542e+08	2.41289e+08	5.09326e+08	6.06684e+08	8.50068e+08	Yes	Yes	1.33222	-0.523733	46.3539	1.44791	-1.827	2.48468	1.96443
P08708	RPS17	40S ribosomal protein S17 (Small ribosomal subunit protein eS17)	0.0147581	0.0146443	0.000113703	33	7.00892	7	1.61061e+06	5.07507e+06	3.45244e+06	1.01094e+09	8.17175e+08	8.07782e+08	Yes	Yes	0.448075	17.3871	99.2295	8.01451	-1.83097	2.48071	4.06471
Q7Z739	YTHDF3	YTH domain-containing family protein 3 (DF3)	0.014754	0.0133437	0.00141033	160	3.24205	17	4.15698e+07	4.72164e+07	3.76085e+07	8.24753e+08	8.69586e+08	8.2458e+08	Yes	Yes	0.134704	8.0422	90.441	4.31634	-1.83109	2.48059	4.758
O43823	AKAP8	A-kinase anchor protein 8 (AKAP-8) (A-kinase anchor protein 95 kDa) (AKAP 95)	0.014649	0.0131673	0.00148174	166	3.1516	20	4.52133e+07	3.58364e+07	5.17497e+07	8.51539e+08	8.37009e+08	8.05148e+08	Yes	Yes	0.0908259	7.80806	89.8851	4.23057	-1.83419	2.47749	4.79701
Q9H2U1	DHX36	ATP-dependent DNA/RNA helicase DHX36	0.0145892	0.0021977	0.0123915	884	-2.49528	22	4.74796e+08	3.32317e+08	3.03456e+08	5.03873e+08	4.82072e+08	5.19254e+08	Yes	Yes	1.55594	-6.17761	15.0639	0.437985	-1.83597	2.47572	2.60085
P62851	RPS25	40S ribosomal protein S25 (Small ribosomal subunit protein eS25)	0.0145253	0.0083849	0.00614036	500	0.44947	4	2.14676e+08	1.56409e+08	1.78798e+08	7.06079e+08	6.35357e+08	7.12982e+08	Yes	Yes	0.462722	1.1119	57.7263	1.89959	-1.83788	2.47381	3.40626
O15234	CASC3	Protein CASC3 (Cancer susceptibility candidate gene 3 protein) (Metastatic lymph node gene 51 protein) (MLN 51) (Protein barentsz) (Btz)	0.0145204	0.00313914	0.0113813	831	-1.85822	9	3.44227e+08	3.50694e+08	3.25318e+08	5.19889e+08	5.25639e+08	5.37664e+08	Yes	Yes	0.135876	-4.5966	21.6189	0.633788	-1.83802	2.47366	3.59599
Q8TA86	RP9	Retinitis pigmentosa 9 protein (Pim-1-associated protein) (PAP-1)	0.0144338	0	0.0144338	1204	-10	9	4.48615e+08	4.62274e+08	4.69512e+08	3.92386e+08	3.98525e+08	4.16586e+08	No	Yes	6.0915	-24.6261		-0.193533	-1.84062	2.47106	0.00379508
Q14562	DHX8	ATP-dependent RNA helicase DHX8	0.0142095	0	0.0142095	1203	-10	20	6.10703e+08	1.19217e+08	5.90904e+08	4.07218e+08	3.71184e+08	4.48468e+08	No	Yes	10.888	-24.5583		-0.110757	-1.84742	2.46426	0.0692953
Q9Y2W2	WBP11	WW domain-binding protein 11 (WBP-11) (Npw38-binding protein) (NpwBP) (SH3 domain-binding protein SNP70) (Splicing factor that interacts with PQBP-1 and PP1)	0.0141215	0.00821516	0.00590636	496	0.476019	11	1.61993e+08	2.25156e+08	1.42186e+08	6.70763e+08	6.87837e+08	6.43977e+08	Yes	Yes	0.437289	1.17175	58.1748	1.91907	-1.85012	2.46156	3.9825
P53634	CTSC	Dipeptidyl peptidase 1	0.0140651	0	0.0140651	1202	-10	12	5.12658e+08	4.41277e+08	5.03409e+08	4.2628e+08	2.93188e+08	3.44978e+08	No	Yes	8.49146	-24.5141		-0.470263	-1.85186	2.45982	0.0211378
Q14126	DSG2	Desmoglein-2 (Cadherin family member 5) (HDGC)	0.01401	0.00476665	0.0092434	743	-0.955448	19	2.47665e+08	3.26756e+08	2.52159e+08	5.01457e+08	5.6439e+08	6.19498e+08	Yes	Yes	0.829545	-2.34861	34.0231	1.02245	-1.85356	2.45812	2.43376
P49761	CLK3	Dual specificity protein kinase CLK3	0.0139742	0	0.0139742	1201	-10	14	4.72443e+08	4.08089e+08	4.77247e+08	4.07085e+08	3.76317e+08	3.64309e+08	No	Yes	7.27839	-24.486		-0.244067	-1.85467	2.45701	0.00787155
Q9H6T0	ESRP2	Epithelial splicing regulatory protein 2 (RNA-binding motif protein 35B) (RNA-binding protein 35B)	0.0138128	0.00746032	0.00635249	534	0.231915	17	1.87487e+08	1.81369e+08	2.00611e+08	6.43415e+08	6.31304e+08	6.32375e+08	Yes	Yes	0.0888554	0.568648	54.0102	1.74364	-1.85972	2.45197	4.89905
P38432	COIL	Coilin (p80-coilin)	0.0137997	0.00246115	0.0113386	858	-2.20383	11	3.14092e+08	4.12003e+08	2.85979e+08	4.50971e+08	5.72656e+08	4.38518e+08	Yes	Yes	1.9303	-5.40282	17.8348	0.520166	-1.86013	2.45155	1.59362
P61313	RPL15	60S ribosomal protein L15 (Large ribosomal subunit protein eL15)	0.0137963	0.00546696	0.00832936	698	-0.607465	8	2.14803e+08	2.7101e+08	2.59967e+08	5.28229e+08	5.97264e+08	6.02332e+08	Yes	Yes	0.692643	-1.48917	39.6262	1.20958	-1.86024	2.45145	2.89444
Q969Z0	TBRG4	FAST kinase domain-containing protein 4 (Cell cycle progression restoration protein 2) (Cell cycle progression protein 2) (Protein TBRG4) (Transforming growth factor beta regulator 4)	0.013788	0.00527316	0.00851484	707	-0.691313	16	2.79534e+08	3.04741e+08	1.78597e+08	5.86807e+08	5.36427e+08	5.86007e+08	Yes	Yes	0.54612	-1.69454	38.2445	1.16258	-1.8605	2.45118	3.16898
Q9BU76	MMTAG2	Multiple myeloma tumor-associated protein 2 (hMMTAG2)	0.0137727	1.45547e-05	0.0137582	1197	-9.88459	10	4.0266e+08	4.61744e+08	3.65744e+08	3.87682e+08	4.73825e+08	3.77719e+08	No	Yes	8.35031	-24.2242	0.105678	0.00304921	-1.86098	2.4507	0.310186
P31431	SDC4	Syndecan-4 (SYND4) (Amphiglycan) (Ryudocan core protein)	0.0137565	0.000727537	0.0130289	989	-4.16255	5	4.37009e+08	4.34846e+08	2.87899e+08	4.87992e+08	4.79502e+08	3.39212e+08	No	Yes	3.89056	-10.199	5.28869	0.152742	-1.86149	2.45019	0.633016
P62277	RPS13	40S ribosomal protein S13 (Small ribosomal subunit protein uS15)	0.0137348	0.0114678	0.00226696	240	2.33876	10	6.02291e+07	7.64315e+07	6.61127e+07	7.38583e+08	6.96982e+08	8.24237e+08	Yes	Yes	0.31111	5.72881	83.4948	3.47474	-1.86218	2.44951	3.68135
Q8IZP9	ADGRG2	Adhesion G-protein coupled receptor G2 (G-protein coupled receptor 64) (Human epididymis-specific protein 6) (He6)	0.0136027	0.00144726	0.0121554	930	-3.0702	8	3.2349e+08	3.82305e+08	3.54775e+08	3.24727e+08	3.87992e+08	6.65594e+08	No	Yes	3.03498	-7.50758	10.6395	0.308159	-1.86638	2.44531	0.671064
Q8NBI5	SLC43A3	Equilibrative nucleobase transporter 1 (Protein FOAP-13) (Solute carrier family 43 member 3)	0.0135976	0.00135116	0.0122464	935	-3.18009	4	3.14458e+08	3.48263e+08	4.30326e+08	3.70894e+08	4.86694e+08	4.87342e+08	No	Yes	2.46013	-7.77579	9.93674	0.287663	-1.86654	2.44515	1.09895
P0CW18	PRSS56	Serine protease 56	0.0135778	0.0132708	0.000307044	63	5.43367	3	1.41289e+07	5.64363e+06	7.5887e+06	7.24912e+08	9.28826e+08	7.53335e+08	Yes	Yes	0.467045	13.2827	97.7386	6.45026	-1.86717	2.44451	3.82884
P78332	RBM6	RNA-binding protein 6 (Lung cancer antigen NY-LU-12) (Protein G16) (RNA-binding motif protein 6) (RNA-binding protein DEF-3)	0.0135505	0.00834661	0.00520391	463	0.681596	19	1.53539e+08	1.7655e+08	1.35497e+08	6.77043e+08	6.954e+08	5.91505e+08	Yes	Yes	0.513338	1.66557	61.5963	2.07307	-1.86804	2.44364	3.21739
P33527	ABCC1	Multidrug resistance-associated protein 1	0.0135241	0	0.0135241	1199	-10	20	4.30913e+08	4.40395e+08	4.37694e+08	3.5037e+08	3.8372e+08	3.81709e+08	No	Yes	6.2579	-24.3443		-0.231629	-1.86889	2.44279	0.007023
Q9C0J8	WDR33	pre-mRNA 3' end processing protein WDR33 (WD repeat-containing protein 33) (WD repeat-containing protein of 146 kDa)	0.0133398	0.0110635	0.00227634	245	2.28101	23	6.55748e+07	6.18925e+07	7.65518e+07	7.06098e+08	7.37145e+08	7.44496e+08	Yes	Yes	0.133234	5.55845	82.9357	3.42229	-1.87485	2.43683	4.62954
Q32MZ4	LRRFIP1	Leucine-rich repeat flightless-interacting protein 1 (LRR FLII-interacting protein 1) (GC-binding factor 2) (TAR RNA-interacting protein)	0.0133287	0	0.0133287	1198	-10	13	3.05121e+08	5.69596e+08	3.7244e+08	2.04791e+08	5.96699e+08	3.41117e+08	No	Yes	10.8236	-24.2813		-0.261802	-1.87521	2.43647	0.159989
Q9UK58	CCNL1	Cyclin-L1 (Cyclin-L)	0.0133135	0.00441988	0.00889362	750	-1.00876	8	2.29309e+08	2.59034e+08	3.08845e+08	5.37322e+08	5.15361e+08	5.37168e+08	Yes	Yes	0.519989	-2.45732	33.1985	0.995625	-1.87571	2.43598	3.69547
Q8WUQ7	CACTIN	Cactin (Renal carcinoma antigen NY-REN-24)	0.0130042	0.00108791	0.0119163	945	-3.4533	14	3.53322e+08	3.31429e+08	3.8288e+08	3.93938e+08	4.32358e+08	4.37656e+08	Yes	Yes	1.34706	-8.37691	8.36584	0.241953	-1.88592	2.42577	1.73162
O95478	NSA2	Ribosome biogenesis protein NSA2 homolog (Hairy cell leukemia protein 1) (TGF-beta-inducible nuclear protein 1)	0.0129229	0.0117101	0.00121286	162	3.27126	9	4.20027e+07	4.47127e+07	2.18919e+07	7.66928e+08	6.86498e+08	7.54981e+08	Yes	Yes	0.1997	7.92641	90.6146	4.3441	-1.88864	2.42304	4.18013
Q99650	OSMR	Oncostatin-M-specific receptor subunit beta (Interleukin-31 receptor subunit beta) (IL-31 receptor subunit beta) (IL-31R subunit beta) (IL-31R-beta) (IL-31RB)	0.012922	0	0.012922	1196	-10	15	4.07885e+08	4.19809e+08	4.66017e+08	3.26157e+08	3.42827e+08	3.54159e+08	No	Yes	7.24168	-24.1472		-0.339333	-1.88867	2.42301	0.00222299
O15078	CEP290	Centrosomal protein of 290 kDa (Cep290) (Bardet-Biedl syndrome 14 protein) (Cancer/testis antigen 87) (CT87) (Nephrocystin-6) (Tumor antigen se2-2)	0.0128771	0	0.0128771	1195	-10	2	7.53313e+08	6.81232e+08	8.48782e+08	7.07718e+06	1.02975e+07	8.09624e+06	No	Yes	8.26191	-24.1322		-6.50374	-1.89018	2.4215	0.000128471
Q8IWS0	PHF6	PHD finger protein 6 (PHD-like zinc finger protein)	0.0128674	0.00188909	0.0109784	883	-2.5389	11	2.9438e+08	4.10124e+08	2.64172e+08	4.03047e+08	5.93657e+08	3.41683e+08	No	Yes	2.84699	-6.14711	14.6812	0.426693	-1.89051	2.42118	0.97354
Q6DKI1	RPL7L1	60S ribosomal protein L7-like 1 (Large ribosomal subunit protein uL30-like 1)	0.0128642	0.0113669	0.00149727	185	2.92444	10	3.53968e+07	4.12967e+07	5.74722e+07	7.19599e+08	7.53509e+08	6.99204e+08	Yes	Yes	0.117196	7.08026	88.361	4.01646	-1.89062	2.42107	4.51414
Q14696	MESD	LRP chaperone MESD (LDLR chaperone MESD) (Mesoderm development LRP chaperone MESD) (Mesoderm development candidate 2) (Mesoderm development protein) (Renal carcinoma antigen NY-REN-61)	0.012849	0.00031223	0.0125368	1041	-5.32741	7	3.31164e+08	4.41206e+08	3.47425e+08	3.56393e+08	4.62615e+08	3.64953e+08	No	Yes	4.27639	-12.8953	2.42999	0.0701286	-1.89113	2.42055	0.509698
Q7Z4S6	KIF21A	Kinesin-like protein KIF21A (Kinesin-like protein KIF2) (Renal carcinoma antigen NY-REN-62)	0.012769	0.00110285	0.0116661	940	-3.40302	18	4.50946e+08	2.84718e+08	3.07802e+08	4.26863e+08	3.64894e+08	4.54189e+08	No	Yes	2.64383	-8.22795	8.63695	0.249832	-1.89384	2.41784	1.2323
Q8WTT2	NOC3L	Nucleolar complex protein 3 homolog (NOC3 protein homolog) (Factor for adipocyte differentiation 24) (NOC3-like protein) (Nucleolar complex-associated protein 3-like protein)	0.0127623	0.0071092	0.00565308	521	0.330648	17	1.71163e+08	1.76035e+08	1.59178e+08	5.87394e+08	5.64486e+08	6.29951e+08	Yes	Yes	0.200268	0.79938	55.7048	1.81359	-1.89407	2.41761	3.48794
P30876	POLR2B	DNA-directed RNA polymerase II subunit RPB2	0.0127322	0.0097059	0.00302634	315	1.68129	26	7.93324e+07	1.09886e+08	8.16598e+07	6.29247e+08	6.57356e+08	7.25341e+08	Yes	Yes	0.300884	4.06298	76.2309	2.89031	-1.89509	2.41659	3.65779
P62829	RPL23	60S ribosomal protein L23 (60S ribosomal protein L17) (Large ribosomal subunit protein uL14)	0.0126091	0.011856	0.000753147	122	3.97654	7	2.72814e+07	9.12479e+06	3.09494e+07	7.64524e+08	7.69158e+08	6.59707e+08	Yes	Yes	0.281984	9.59287	94.027	5.02165	-1.89932	2.41237	3.98327
Q96IZ7	RSRC1	Serine/Arginine-related protein 53 (SRrp53) (Arginine/serine-rich coiled-coil protein 1)	0.012599	0.00974421	0.00285479	299	1.77116	4	9.12012e+07	7.36125e+07	9.08869e+07	6.52289e+08	6.41337e+08	7.09606e+08	Yes	Yes	0.260613	4.27207	77.3411	2.96838	-1.89966	2.41202	3.93733
P54577	YARS1	Tyrosine--tRNA ligase, cytoplasmic	0.0124901	0.00743782	0.00505227	488	0.557949	16	7.79297e+07	2.30135e+08	1.4468e+08	5.71195e+08	5.99035e+08	6.16432e+08	Yes	Yes	0.684043	1.34368	59.5498	1.97979	-1.90343	2.40825	3.88231
Q9Y3C1	NOP16	Nucleolar protein 16 (HBV pre-S2 trans-regulated protein 3)	0.0122549	0.0106982	0.00155672	201	2.78079	13	5.02084e+07	4.79195e+07	4.13139e+07	6.56092e+08	7.24919e+08	6.7679e+08	Yes	Yes	0.194975	6.67387	87.2972	3.88211	-1.91169	2.39999	4.22203
O75643	SNRNP200	U5 small nuclear ribonucleoprotein 200 kDa helicase	0.012185	0.00530612	0.00687886	657	-0.374513	30	2.06422e+08	2.02082e+08	2.07426e+08	4.96181e+08	5.06827e+08	5.65761e+08	Yes	Yes	0.40288	-0.897897	43.5464	1.34638	-1.91418	2.39751	3.02371
Q9H0J9	PARP12	Protein mono-ADP-ribosyltransferase PARP12	0.0121401	0.009541	0.00259911	290	1.87613	19	6.44943e+07	6.49852e+07	1.02986e+08	6.14898e+08	6.14316e+08	7.14975e+08	Yes	Yes	0.473	4.49502	78.5908	3.06035	-1.91578	2.39591	3.54935
Q9P275	USP36	Ubiquitin carboxyl-terminal hydrolase 36	0.0121233	0.00935107	0.00277224	305	1.75408	24	1.18183e+08	7.99086e+07	4.98783e+07	5.96214e+08	6.24577e+08	7.04883e+08	Yes	Yes	0.167051	4.20156	77.133	2.95349	-1.91638	2.3953	3.5275
Q9GZR7	DDX24	ATP-dependent RNA helicase DDX24	0.0120944	0.00650736	0.00558707	540	0.219979	18	1.76001e+08	1.49163e+08	1.75315e+08	5.25719e+08	5.55571e+08	5.86696e+08	Yes	Yes	0.295037	0.526689	53.8046	1.73528	-1.91741	2.39427	3.46033
Q96JC9	EAF1	ELL-associated factor 1	0.0120359	0.00465583	0.00738004	703	-0.66459	3	2.12499e+08	2.37775e+08	2.02309e+08	5.77411e+08	3.68921e+08	5.5905e+08	Yes	Yes	1.07111	-1.58981	38.683	1.17743	-1.91952	2.39216	1.82617
Q9BW71	HIRIP3	HIRA-interacting protein 3	0.0120244	0	0.0120244	1193	-10	7	3.70762e+08	3.28529e+08	3.77632e+08	3.48472e+08	3.37452e+08	3.93064e+08	No	Yes	7.64415	-23.8356		-0.00038283	-1.91994	2.39175	0.299278
Q9UHB6	LIMA1	LIM domain and actin-binding protein 1 (Epithelial protein lost in neoplasm)	0.0119998	0.00358636	0.00841339	766	-1.23017	15	1.59948e+08	2.94983e+08	2.75831e+08	2.9311e+08	6.30029e+08	4.97591e+08	No	Yes	2.60092	-2.94115	29.8869	0.889502	-1.92083	2.39086	1.25027
P14618	PKM	Pyruvate kinase PKM	0.011958	0.00283689	0.00912112	807	-1.6849	15	2.27824e+08	2.77738e+08	3.11202e+08	4.51002e+08	4.0664e+08	4.69601e+08	Yes	Yes	0.931856	-4.02581	23.7238	0.697817	-1.92234	2.38934	2.41098
Q96AG4	LRRC59	Leucine-rich repeat-containing protein 59 (Ribosome-binding protein p34) (p34) [Cleaved into: Leucine-rich repeat-containing protein 59, N-terminally processed]	0.011928	0.0110034	0.000924561	154	3.57304	11	3.11768e+07	2.86706e+07	2.3011e+07	7.07151e+08	6.64401e+08	6.84214e+08	Yes	Yes	0.125024	8.53332	92.2488	4.63241	-1.92343	2.38825	4.80321
Q8TF01	PNISR	Arginine/serine-rich protein PNISR (PNN-interacting serine/arginine-rich protein) (SR-related protein) (SR-rich protein) (Serine/arginine-rich-splicing regulatory protein 130) (SRrp130) (Splicing factor, arginine/serine-rich 130) (Splicing factor, arginine/serine-rich 18)	0.0118979	0	0.0118979	1192	-10	8	4.07039e+08	3.86475e+08	3.62902e+08	3.35284e+08	3.30958e+08	3.10568e+08	No	Yes	7.03986	-23.7899		-0.244312	-1.92453	2.38715	0.00413798
Q9UG63	ABCF2	ATP-binding cassette sub-family F member 2 (Iron-inhibited ABC transporter 2)	0.0118968	0.0111396	0.000757192	134	3.8789	17	3.02722e+07	1.62761e+07	2.12884e+07	6.55838e+08	6.92857e+08	7.16502e+08	Yes	Yes	0.138672	9.25937	93.6353	4.92712	-1.92457	2.38711	4.54517
O43251	RBFOX2	RNA binding protein fox-1 homolog 2 (Fox-1 homolog B) (Hexaribonucleotide-binding protein 2) (RNA-binding motif protein 9) (RNA-binding protein 9) (Repressor of tamoxifen transcriptional activity)	0.0118028	0.00894472	0.0028581	322	1.64598	10	7.17481e+07	9.46011e+07	8.85909e+07	6.97256e+08	6.27042e+08	5.36944e+08	Yes	Yes	0.481481	3.92347	75.7846	2.85981	-1.92801	2.38367	3.13629
Q9H6S0	YTHDC2	3'-5' RNA helicase YTHDC2	0.0117976	0.00754717	0.00425044	434	0.828322	24	1.1074e+08	1.4676e+08	1.2205e+08	6.20086e+08	5.00645e+08	6.14966e+08	Yes	Yes	0.387832	1.97429	63.972	2.18626	-1.92821	2.38348	2.97353
P39019	RPS19	40S ribosomal protein S19 (Small ribosomal subunit protein eS19)	0.0117245	0.0103827	0.00134182	189	2.95192	9	3.69325e+07	4.70672e+07	3.55543e+07	6.6136e+08	5.68749e+08	7.52476e+08	Yes	Yes	0.48997	7.02787	88.5555	4.04226	-1.93091	2.38078	3.38068
Q8TBB5	KLHDC4	Kelch domain-containing protein 4	0.0116428	0.00141671	0.0102261	907	-2.85164	11	3.02753e+08	1.76665e+08	4.21198e+08	3.95454e+08	2.77011e+08	5.14415e+08	No	Yes	3.70876	-6.78047	12.1681	0.352845	-1.93394	2.37774	0.815477
Q96RS0	TGS1	Trimethylguanosine synthase	0.0116385	0.000832913	0.0108056	952	-3.69746	12	3.4163e+08	3.47165e+08	2.76929e+08	4.29088e+08	3.33332e+08	3.5857e+08	No	Yes	2.27508	-8.79101	7.15655	0.206848	-1.9341	2.37758	1.00837
Q9H0D6	XRN2	5'-3' exoribonuclease 2	0.0116233	0.00872694	0.00289631	331	1.59126	18	6.85034e+07	7.73628e+07	1.13688e+08	6.32708e+08	5.93207e+08	5.98518e+08	Yes	Yes	0.147331	3.78244	75.0817	2.81275	-1.93467	2.37701	4.2717
Q9NYY8	FASTKD2	FAST kinase domain-containing protein 2, mitochondrial	0.0115638	0.00879348	0.0027703	319	1.66639	20	8.17228e+07	8.03143e+07	8.62428e+07	6.26332e+08	5.88777e+08	6.09934e+08	Yes	Yes	0.135345	3.95732	76.0433	2.87743	-1.9369	2.37478	4.39458
Q14118	DAG1	Dystroglycan 1 (Dystroglycan) (Dystrophin-associated glycoprotein 1) [Cleaved into: Alpha-dystroglycan (Alpha-DG); Beta-dystroglycan (Beta-DG)]	0.0115631	0.000536415	0.0110266	992	-4.3615	7	2.74026e+08	4.59055e+08	2.3112e+08	3.16128e+08	5.321e+08	2.60767e+08	No	Yes	5.02657	-10.3575	4.63904	0.13395	-1.93693	2.37476	0.452547
Q00577	PURA	Transcriptional activator protein Pur-alpha (Purine-rich single-stranded DNA-binding protein alpha)	0.0115558	0.00890406	0.0026517	310	1.74755	13	8.31114e+07	8.19956e+07	7.24329e+07	6.13051e+08	6.41328e+08	5.79967e+08	Yes	Yes	0.238127	4.14952	77.053	2.94781	-1.9372	2.37448	3.99451
O43852	CALU	Calumenin (Crocalbin) (IEF SSP 9302)	0.0115423	0.0008216	0.0107207	953	-3.70582	3	2.60624e+08	3.59504e+08	3.38424e+08	3.24644e+08	4.13966e+08	3.72313e+08	No	Yes	2.80433	-8.79753	7.11815	0.205734	-1.93771	2.37398	1.04605
P34932	HSPA4	Heat shock 70 kDa protein 4 (HSP70RY) (Heat shock 70-related protein APG-2)	0.0115248	0	0.0115248	1190	-10	7	5.9684e+08	1.01632e+09	3.19362e+08	3.37562e+07	5.12953e+07	4.87595e+07	No	Yes	11.4271	-23.652		-3.87616	-1.93837	2.37332	0.000521331
P10809	HSPD1	60 kDa heat shock protein, mitochondrial	0.0114369	0	0.0114369	1189	-10	15	3.39403e+08	3.61448e+08	3.61785e+08	2.80832e+08	3.28074e+08	3.79038e+08	No	Yes	7.96392	-23.6188		-0.115923	-1.94169	2.36999	0.111086
P07814	EPRS1	Bifunctional glutamate/proline--tRNA ligase (Bifunctional aminoacyl-tRNA synthetase) (Cell proliferation-inducing gene 32 protein) (Glutamatyl-prolyl-tRNA synthetase) [Includes: Glutamate--tRNA ligase	0.0114194	0.00755317	0.0038662	403	0.966164	23	1.23416e+08	1.30073e+08	9.27696e+07	5.74783e+08	5.3054e+08	5.9585e+08	Yes	Yes	0.153232	2.28916	66.1435	2.29492	-1.94236	2.36933	3.63369
Q9H7F0	ATP13A3	Polyamine-transporting ATPase 13A3 (ATPase family homolog up-regulated in senescence cells 1) (Putrescine transporting ATPase)	0.0113879	0	0.0113879	1188	-10	15	4.15184e+08	3.20902e+08	3.93406e+08	2.95344e+08	2.85227e+08	3.31731e+08	No	Yes	8.11483	-23.6003		-0.311132	-1.94356	2.36813	0.00922184
Q9Y3B9	RRP15	RRP15-like protein (Ribosomal RNA-processing protein 15)	0.0113096	0.00164161	0.00966794	878	-2.55809	6	2.161e+08	3.99109e+08	2.4841e+08	3.4275e+08	4.47323e+08	3.74049e+08	No	Yes	2.55373	-6.05022	14.5153	0.421802	-1.94655	2.36513	1.48861
O76094	SRP72	Signal recognition particle subunit SRP72 (SRP72) (Signal recognition particle 72 kDa protein)	0.0112882	0.00956836	0.00171985	233	2.47599	17	5.00684e+07	6.50108e+07	3.90401e+07	6.31809e+08	6.39876e+08	5.98111e+08	Yes	Yes	0.215228	5.854	84.7642	3.60015	-1.94737	2.36431	4.46297
Q6P158	DHX57	Putative ATP-dependent RNA helicase DHX57	0.0111987	0.00357994	0.00761878	755	-1.08963	20	3.45288e+08	2.19007e+08	1.17901e+08	4.21584e+08	4.79746e+08	4.24343e+08	Yes	Yes	1.46209	-2.57244	31.9674	0.955883	-1.95083	2.36085	2.6989
Q9UII4	HERC5	E3 ISG15--protein ligase HERC5	0.0111898	0.00907701	0.00211282	272	2.10305	17	6.30918e+07	5.37391e+07	7.17964e+07	6.59705e+08	5.27515e+08	6.30429e+08	Yes	Yes	0.507054	4.96426	81.1184	3.26188	-1.95118	2.36051	3.34209
P62910	RPL32	60S ribosomal protein L32 (Large ribosomal subunit protein eL32)	0.0111838	0.0105387	0.000645106	126	4.03002	9	1.75295e+07	1.3914e+07	2.60882e+07	7.33437e+08	5.69046e+08	6.45188e+08	Yes	Yes	0.478166	9.51196	94.2318	5.07352	-1.95141	2.36027	3.66383
Q86TG7	PEG10	Retrotransposon-derived protein PEG10 (Embryonal carcinoma differentiation-regulated protein) (Mammalian retrotransposon-derived protein 2) (Myelin expression factor 3-like protein 1) (MEF3-like protein 1) (Paternally expressed gene 10 protein) (Retrotransposon gag domain-containing protein 3) (Retrotransposon-derived gag-like polyprotein) (Ty3/Gypsy-like protein)	0.0111612	0.00332148	0.00783972	764	-1.23898	10	2.6185e+08	2.41863e+08	1.97714e+08	4.57472e+08	4.55781e+08	3.86463e+08	Yes	Yes	1.05739	-2.92323	29.7592	0.885455	-1.95229	2.35939	2.39186
P26641	EEF1G	Elongation factor 1-gamma (EF-1-gamma) (eEF-1B gamma)	0.0110678	0.0095759	0.0014919	214	2.68226	10	5.02169e+07	3.38987e+07	4.94838e+07	5.8462e+08	6.0939e+08	6.56787e+08	Yes	Yes	0.238066	6.31872	86.5204	3.79048	-1.95594	2.35574	4.07571
Q7Z478	DHX29	ATP-dependent RNA helicase DHX29	0.0110266	0.00493879	0.0060878	637	-0.301764	18	5.29876e+07	4.87552e+07	4.41178e+08	4.12393e+08	4.69231e+08	5.52463e+08	Yes	Yes	2.30853	-0.710391	44.7898	1.39095	-1.95756	2.35412	2.41951
Q9BYW2	SETD2	Histone-lysine N-methyltransferase SETD2	0.0109885	0.00273122	0.00825729	799	-1.59612	15	2.25049e+08	2.25649e+08	2.72806e+08	3.16691e+08	3.50736e+08	5.79249e+08	No	Yes	2.13028	-3.75508	24.8552	0.732511	-1.95906	2.35262	1.24917
P06733	ENO1	Alpha-enolase	0.0109331	0.00225907	0.00867406	827	-1.94098	10	2.52483e+08	2.53614e+08	2.70887e+08	3.81191e+08	4.23425e+08	3.7865e+08	Yes	Yes	0.504907	-4.56212	20.6626	0.604907	-1.96126	2.35043	2.43366
P13807	GYS1	Glycogen [starch] synthase, muscle	0.0109082	0.000740914	0.0101673	954	-3.77849	14	3.36434e+08	2.64791e+08	3.06838e+08	3.38091e+08	4.05047e+08	3.04585e+08	No	Yes	1.65345	-8.87732	6.79225	0.196285	-1.96225	2.34944	0.913867
Q5T653	MRPL2	39S ribosomal protein L2, mitochondrial (L2mt) (MRP-L2) (Mitochondrial large ribosomal subunit protein uL2m)	0.0108942	0.010181	0.000713204	142	3.83543	8	3.85706e+06	3.78112e+07	2.22292e+07	6.43139e+08	5.98397e+08	6.47844e+08	Yes	Yes	0.101177	9.00895	93.4534	4.88509	-1.9628	2.34888	4.55293
Q9NY12	GAR1	H/ACA ribonucleoprotein complex subunit 1 (Nucleolar protein family A member 1) (snoRNP protein GAR1)	0.0107994	0.01013	0.000669422	136	3.91957	9	3.54152e+07	1.3557e+07	1.06742e+07	7.18829e+08	6.10226e+08	5.47571e+08	Yes	Yes	0.57472	9.19172	93.8013	4.96647	-1.9666	2.34508	3.57877
P26639	TARS1	Threonine--tRNA ligase 1, cytoplasmic	0.0107369	0.00552877	0.00520814	554	0.0861897	15	1.43445e+08	1.56372e+08	1.64462e+08	4.10598e+08	5.52141e+08	4.98053e+08	Yes	Yes	0.782912	0.201905	51.4931	1.64299	-1.96912	2.34256	2.5406
Q29983	MICA	MHC class I polypeptide-related sequence A (MIC-A)	0.0107141	0	0.0107141	1185	-10	4	3.23256e+08	3.72263e+08	3.54873e+08	2.72456e+08	3.11901e+08	2.86228e+08	No	Yes	7.56078	-23.3363		-0.273134	-1.97005	2.34164	0.008971
Q12802	AKAP13	A-kinase anchor protein 13 (AKAP-13) (AKAP-Lbc) (Breast cancer nuclear receptor-binding auxiliary protein) (Guanine nucleotide exchange factor Lbc) (Human thyroid-anchoring protein 31) (Lymphoid blast crisis oncogene) (LBC oncogene) (Non-oncogenic Rho GTPase-specific GTP exchange factor) (Protein kinase A-anchoring protein 13) (PRKA13) (p47)	0.010686	0.00948021	0.00120584	191	2.97488	2	3.73866e+07	3.31867e+07	3.75223e+07	6.10656e+08	5.99819e+08	5.9738e+08	Yes	Yes	0.0514852	6.96271	88.7158	4.06383	-1.97118	2.3405	5.54187
Q8N108	MIER1	Mesoderm induction early response protein 1 (Early response 1) (Er1) (Mi-er1) (hMi-er1)	0.0106619	0	0.0106619	1184	-10	11	3.46771e+08	4.05357e+08	3.21768e+08	2.67403e+08	3.44062e+08	2.26269e+08	No	Yes	8.9166	-23.3151		-0.379914	-1.97216	2.33952	0.0369572
Q15904	ATP6AP1	V-type proton ATPase subunit S1 (V-ATPase subunit S1) (Protein XAP-3) (V-ATPase Ac45 subunit) (V-ATPase S1 accessory protein) (Vacuolar proton pump subunit S1)	0.0106463	0.00153205	0.0091143	877	-2.57267	9	2.45136e+08	3.12875e+08	2.58189e+08	3.80913e+08	3.78473e+08	3.33247e+08	Yes	Yes	1.32518	-6.01718	14.3904	0.41812	-1.9728	2.33888	1.9621
P13473	LAMP2	Lysosome-associated membrane glycoprotein 2 (LAMP-2) (Lysosome-associated membrane protein 2) (CD107 antigen-like family member B) (LGP-96) (CD antigen CD107b)	0.0106431	0.00110305	0.00954	922	-3.11249	4	2.87613e+08	3.1171e+08	2.52621e+08	3.41278e+08	4.08083e+08	3.06936e+08	No	Yes	2.18403	-7.27933	10.3641	0.300121	-1.97293	2.33875	1.18923
Q7L2J0	MEPCE	7SK snRNA methylphosphate capping enzyme (MePCE)	0.0106255	0.00946115	0.00116436	186	3.02248	12	6.78462e+07	2.59206e+07	1.05293e+07	5.65664e+08	6.12608e+08	6.22528e+08	Yes	Yes	0.0191932	7.06665	89.0418	4.10863	-1.97365	2.33803	4.26705
P30825	SLC7A1	High affinity cationic amino acid transporter 1 (CAT-1) (CAT1) (Ecotropic retroviral leukemia receptor homolog) (Ecotropic retrovirus receptor homolog) (Solute carrier family 7 member 1) (System Y+ basic amino acid transporter)	0.0105382	0	0.0105382	1183	-10	4	3.04381e+08	3.41573e+08	3.23364e+08	2.7427e+08	3.21708e+08	3.24148e+08	No	Yes	7.64009	-23.2646		-0.0793388	-1.97723	2.33445	0.10211
P51116	FXR2	Fragile X mental retardation syndrome-related protein 2	0.0104594	0.00954401	0.000915419	164	3.38209	14	1.84252e+07	2.21914e+07	4.13777e+07	6.33545e+08	5.84485e+08	5.75295e+08	Yes	Yes	0.147528	7.8843	91.2479	4.44967	-1.98049	2.33119	4.3292
Q7Z6Z7	HUWE1	E3 ubiquitin-protein ligase HUWE1	0.010391	0.00278034	0.00761064	785	-1.45276	21	2.23583e+08	2.30445e+08	2.25881e+08	4.04891e+08	3.40278e+08	4.37967e+08	Yes	Yes	0.833447	-3.38251	26.7572	0.791309	-1.98334	2.32834	2.0461
Q969P6	TOP1MT	DNA topoisomerase I, mitochondrial (TOP1mt)	0.0102976	0.000487891	0.00980969	986	-4.32958	1	3.10756e+08	2.85029e+08	2.83225e+08	3.40763e+08	3.08443e+08	3.18085e+08	No	Yes	1.93362	-10.0637	4.73792	0.13681	-1.98726	2.32442	1.37439
Q15154	PCM1	Pericentriolar material 1 protein (PCM-1) (hPCM-1)	0.0102536	0.00137963	0.00887396	886	-2.6853	17	3.01003e+08	2.52558e+08	2.40186e+08	3.8537e+08	3.09966e+08	3.49331e+08	Yes	Yes	1.67361	-6.23677	13.4551	0.3906	-1.98912	2.32256	1.60165
Q13895	BYSL	Bystin	0.0102421	0.00923772	0.00100437	174	3.20125	12	4.35939e+07	2.37768e+07	2.22922e+07	5.93986e+08	5.11118e+08	6.41584e+08	Yes	Yes	0.449739	7.43353	90.1937	4.27762	-1.98961	2.32207	3.5965
Q9Y295	DRG1	Developmentally-regulated GTP-binding protein 1 (DRG-1) (Neural precursor cell expressed developmentally down-regulated protein 3) (NEDD-3) (Translation factor GTPase DRG1) (TRAFAC GTPase DRG1)	0.0101446	0	0.0101446	1182	-10	11	3.6739e+08	2.88614e+08	3.45343e+08	2.74957e+08	2.73906e+08	2.68664e+08	No	Yes	7.51992	-23.0999		-0.292678	-1.99376	2.31792	0.000270497
Q8NEY8	PPHLN1	Periphilin-1 (CDC7 expression repressor) (CR) (Gastric cancer antigen Ga50)	0.0100596	0.00409704	0.00596257	680	-0.541352	6	1.65999e+08	2.0677e+08	1.61684e+08	4.12978e+08	4.22495e+08	4.33709e+08	Yes	Yes	0.347622	-1.25283	40.7276	1.24747	-1.99742	2.31426	3.87338
Q12874	SF3A3	Splicing factor 3A subunit 3 (SF3a60) (Spliceosome-associated protein 61) (SAP 61)	0.00999924	0.00848576	0.00151348	239	2.48717	12	3.86785e+07	5.18974e+07	4.50545e+07	5.53796e+08	5.32851e+08	5.70534e+08	Yes	Yes	0.112056	5.74948	84.8641	3.61041	-2.00003	2.31165	4.5054
O43847	NRDC	Nardilysin	0.00998073	0.000386867	0.00959386	997	-4.6322	13	2.83564e+08	2.52916e+08	3.23441e+08	3.04601e+08	3.0396e+08	3.2101e+08	Yes	Yes	2.62925	-10.7043	3.87614	0.111898	-2.00084	2.31085	1.60988
Q9Y2R4	DDX52	Probable ATP-dependent RNA helicase DDX52	0.00997623	0	0.00997623	1181	-10	10	4.33929e+08	2.84147e+08	4.37786e+08	2.04192e+08	2.16943e+08	2.11688e+08	No	Yes	8.76315	-23.0274		-0.869542	-2.00103	2.31065	0.000184778
Q8N3Z6	ZCCHC7	Zinc finger CCHC domain-containing protein 7 (TRAMP-like complex RNA-binding factor ZCCHC7)	0.00996476	0.00431018	0.00565458	660	-0.391672	10	1.64755e+08	1.85904e+08	1.55658e+08	4.46937e+08	4.40638e+08	3.92734e+08	Yes	Yes	0.531794	-0.904822	43.2542	1.33599	-2.00153	2.31015	3.01136
Q08722	CD47	Leukocyte surface antigen CD47 (Antigenic surface determinant protein OA3) (Integrin-associated protein) (IAP) (Protein MER6) (CD antigen CD47)	0.00992875	0.000398706	0.00953004	994	-4.57908	4	2.78059e+08	2.81786e+08	2.94464e+08	3.10651e+08	3.03361e+08	3.11849e+08	Yes	Yes	1.13961	-10.5712	4.01568	0.11593	-2.00311	2.30858	2.24656
Q12986	NFX1	Transcriptional repressor NF-X1	0.00987932	0.00680585	0.00307347	384	1.14691	14	7.9317e+07	6.19065e+07	3.83568e+07	1.26131e+09	1.74462e+08	1.55953e+08	No	Yes	4.31279	2.64524	68.8899	2.44063	-2.00527	2.30641	1.18611
P53801	PTTG1IP	Pituitary tumor-transforming gene 1 protein-interacting protein (Pituitary tumor-transforming gene protein-binding factor) (PBF) (PTTG-binding factor)	0.00977665	0	0.00977665	1180	-10	2	3.30632e+08	3.09492e+08	3.45997e+08	2.52017e+08	2.53158e+08	2.61605e+08	No	Yes	6.66329	-22.94		-0.363153	-2.00981	2.30187	0.000473179
P62633	CNBP	CCHC-type zinc finger nucleic acid binding protein (Cellular nucleic acid-binding protein) (CNBP) (Zinc finger protein 9)	0.00973595	0.00872433	0.00101162	181	3.10837	5	2.43034e+07	4.02117e+07	2.45216e+07	7.10821e+08	4.84117e+08	4.61628e+08	Yes	Yes	0.857429	7.14945	89.6094	4.18968	-2.01162	2.30006	2.95726
Q13206	DDX10	Probable ATP-dependent RNA helicase DDX10	0.00971456	0.00443506	0.00527949	616	-0.251446	19	1.74552e+08	1.89796e+08	1.06624e+08	3.74186e+08	4.92039e+08	4.0457e+08	Yes	Yes	0.992022	-0.578101	45.6538	1.42229	-2.01258	2.29911	2.47143
Q9ULF5	SLC39A10	Zinc transporter ZIP10 (Solute carrier family 39 member 10) (Zrt- and Irt-like protein 10) (ZIP-10)	0.00970531	0.00379565	0.00590966	697	-0.638727	7	1.56708e+08	1.99578e+08	1.72802e+08	3.70524e+08	4.2931e+08	4.11187e+08	Yes	Yes	0.703565	-1.46824	39.109	1.19192	-2.01299	2.29869	2.85584
P62913	RPL11	60S ribosomal protein L11 (CLL-associated antigen KW-12) (Large ribosomal subunit protein uL5)	0.00967165	0.00419486	0.00547678	655	-0.384705	4	1.63377e+08	3.18938e+08	7.81586e+06	3.97989e+08	4.55711e+08	3.90244e+08	Yes	Yes	1.98695	-0.883738	43.3728	1.3402	-2.0145	2.29718	2.86285
Q92620	DHX38	Pre-mRNA-splicing factor ATP-dependent RNA helicase PRP16	0.00961679	0.00220232	0.00741448	806	-1.75132	20	1.84893e+08	2.97106e+08	1.81535e+08	3.40273e+08	3.91165e+08	3.29269e+08	Yes	Yes	1.681	-4.01879	22.9007	0.672704	-2.01697	2.29471	2.20133
Q16658	FSCN1	Fascin (55 kDa actin-bundling protein) (Singed-like protein) (p55)	0.00947237	0.00694924	0.00252313	353	1.46164	8	6.23609e+07	7.08039e+07	9.24026e+07	4.82399e+08	4.47456e+08	5.42922e+08	Yes	Yes	0.496737	3.34444	73.3633	2.70231	-2.02354	2.28814	3.34596
P62244	RPS15A	40S ribosomal protein S15a (Small ribosomal subunit protein uS8)	0.00943489	0.00843595	0.000998937	188	3.07808	7	1.7882e+07	2.78556e+07	4.36603e+07	5.00663e+08	5.23513e+08	5.78051e+08	Yes	Yes	0.365128	7.03779	89.4123	4.16107	-2.02526	2.28642	3.96501
Q99808	SLC29A1	Equilibrative nucleoside transporter 1 (Equilibrative nitrobenzylmercaptopurine riboside-sensitive nucleoside transporter) (Equilibrative NBMPR-sensitive nucleoside transporter) (Nucleoside transporter, es-type) (Solute carrier family 29 member 1)	0.00943486	0	0.00943486	1179	-10	10	3.14992e+08	3.2966e+08	2.85822e+08	2.39427e+08	3.12508e+08	2.0921e+08	No	Yes	8.58466	-22.786		-0.310192	-2.02526	2.28642	0.0481192
P09429	HMGB1	High mobility group protein B1 (High mobility group protein 1) (HMG-1)	0.00942289	0.000345213	0.00907768	999	-4.71676	5	2.78145e+08	2.53179e+08	2.81573e+08	2.65798e+08	3.06944e+08	3.03836e+08	No	Yes	1.85788	-10.7819	3.66356	0.105755	-2.02582	2.28587	0.894953
Q9NX24	NHP2	H/ACA ribonucleoprotein complex subunit 2 (Nucleolar protein family A member 2) (snoRNP protein NHP2)	0.00929051	0.00778251	0.00150801	255	2.36759	6	6.39489e+07	3.08019e+07	3.94541e+07	4.23382e+08	5.41921e+08	5.66231e+08	Yes	Yes	0.471102	5.39745	83.7683	3.501	-2.03196	2.27972	3.15881
Q9NTI5	PDS5B	Sister chromatid cohesion protein PDS5 homolog B (Androgen-induced proliferation inhibitor) (Androgen-induced prostate proliferative shutoff-associated protein AS3)	0.00924312	0.000276433	0.00896668	1011	-5.01957	19	1.54512e+08	3.85134e+08	2.45865e+08	1.91928e+08	4.00007e+08	2.79795e+08	No	Yes	5.90417	-11.4321	2.99069	0.086319	-2.03418	2.2775	0.395606
Q92973	TNPO1	Transportin-1 (Importin beta-2) (Karyopherin beta-2) (M9 region interaction protein) (MIP)	0.00923788	0.00550125	0.00373663	492	0.558022	14	9.09645e+07	7.50032e+07	1.68221e+08	3.97283e+08	4.45533e+08	4.79298e+08	Yes	Yes	0.803816	1.27076	59.551	1.97984	-2.03443	2.27726	3.10231
Q9NSD9	FARSB	Phenylalanine--tRNA ligase beta subunit	0.00917241	0.00726253	0.00190989	295	1.92698	14	6.2287e+07	7.18573e+07	3.6765e+07	4.48078e+08	5.09784e+08	5.15792e+08	Yes	Yes	0.292035	4.38228	79.1779	3.10521	-2.03752	2.27417	3.65906
Q9H8H0	NOL11	Nucleolar protein 11	0.00914661	0.00753079	0.00161581	270	2.22054	16	6.46039e+07	2.52562e+07	5.48427e+07	5.23229e+08	4.66617e+08	5.05389e+08	Yes	Yes	0.392225	5.04716	82.3343	3.36756	-2.03874	2.27294	3.97701
Q96SI9	STRBP	Spermatid perinuclear RNA-binding protein	0.00912961	0.00249903	0.00663058	777	-1.40776	11	2.63921e+08	2.64002e+08	6.57244e+07	3.63374e+08	3.16963e+08	3.62905e+08	Yes	Yes	1.75277	-3.19863	27.3728	0.810476	-2.03955	2.27214	2.4915
Q9Y3S2	ZNF330	Zinc finger protein 330 (Nucleolar autoantigen 36) (Nucleolar cysteine-rich protein)	0.0091057	0.000518307	0.00858739	969	-4.05034	7	2.73181e+08	2.80636e+08	2.06863e+08	2.80338e+08	3.70879e+08	2.20705e+08	No	Yes	3.72214	-9.19831	5.69211	0.164417	-2.04069	2.271	0.579456
Q5F1R6	DNAJC21	DnaJ homolog subfamily C member 21 (DnaJ homolog subfamily A member 5) (Protein GS3)	0.00908904	0.000922029	0.00816701	919	-3.14692	10	1.40507e+08	3.81809e+08	1.91602e+08	2.41228e+08	4.41304e+08	2.33166e+08	No	Yes	4.23619	-7.14415	10.1444	0.293716	-2.04148	2.2702	0.668098
O14776	TCERG1	Transcription elongation regulator 1 (TATA box-binding protein-associated factor 2S) (Transcription factor CA150)	0.00892099	0.00815922	0.000761769	168	3.42101	7	1.64766e+07	8.88577e+06	4.28982e+07	4.89507e+08	5.26097e+08	5.15621e+08	Yes	Yes	0.19289	7.73864	91.4609	4.48683	-2.04959	2.2621	4.62267
Q9NP64	ZCCHC17	Nucleolar protein of 40 kDa (pNO40) (Pnn-interacting nucleolar protein) (Putative S1 RNA-binding domain protein) (PS1D protein) (Zinc finger CCHC domain-containing protein 17)	0.00891788	0.000600921	0.00831696	949	-3.79081	6	2.10069e+08	2.85333e+08	2.49921e+08	2.92037e+08	2.69837e+08	2.91731e+08	Yes	Yes	1.61352	-8.5746	6.73839	0.194724	-2.04974	2.26194	1.74927
P62826	RAN	GTP-binding nuclear protein Ran (Androgen receptor-associated protein 24) (GTPase Ran) (Ras-like protein TC4) (Ras-related nuclear protein)	0.00889912	0.00709683	0.00180229	292	1.97734	7	5.47927e+07	5.29939e+07	5.36531e+07	4.9217e+08	4.92321e+08	4.49633e+08	Yes	Yes	0.209012	4.47083	79.7475	3.1498	-2.05065	2.26103	4.01988
Q9Y490	TLN1	Talin-1	0.00877477	0.00663141	0.00214336	335	1.62944	10	6.3882e+07	5.7777e+07	7.03279e+07	4.32875e+08	4.7877e+08	4.69638e+08	Yes	Yes	0.216184	3.67426	75.5736	2.84556	-2.05676	2.25492	3.91168
P62861	FAU	FAU ubiquitin-like and ribosomal protein S30 [Cleaved into: Ubiquitin-like protein FUBI; 40S ribosomal protein S30 (Small ribosomal subunit protein eS30)]	0.008751	0.00861319	0.000137812	59	5.96577	3	4.11153e+06	4.40551e+06	3.81754e+06	5.12235e+08	4.86251e+08	5.58186e+08	Yes	Yes	0.249221	13.4453	98.4252	6.97727	-2.05794	2.25374	4.4611
Q9P2E3	ZNFX1	NFX1-type zinc finger-containing protein 1	0.00870822	0.00667567	0.00203254	328	1.71563	5	2.97416e+07	1.05997e+08	4.58607e+07	4.18602e+08	5.1512e+08	4.46015e+08	Yes	Yes	0.74407	3.86293	76.6595	2.92006	-2.06007	2.25161	3.33797
Q15427	SF3B4	Splicing factor 3B subunit 4 (Pre-mRNA-splicing factor SF3b 49 kDa subunit) (Spliceosome-associated protein 49) (SAP 49)	0.00854692	0.00802315	0.000523768	143	3.93717	4	2.38194e+07	1.96057e+07	2.95227e+06	4.2463e+08	6.09203e+08	4.52206e+08	Yes	Yes	0.719299	8.83301	93.8719	4.98351	-2.06819	2.24349	3.28531
P23142	FBLN1	Fibulin-1 (FIBL-1)	0.00853605	0	0.00853605	1178	-10	8	4.20401e+08	4.557e+08	3.04728e+08	5.7389e+07	1.46074e+08	1.46176e+08	No	Yes	8.85296	-22.3527		-1.87902	-2.06874	2.24294	0.0116038
Q9ULX3	NOB1	RNA-binding protein NOB1	0.0084599	0.0072262	0.0012337	241	2.55024	12	5.20112e+07	3.63663e+07	2.21523e+07	4.57656e+08	4.55459e+08	4.93169e+08	Yes	Yes	0.101759	5.71011	85.417	3.66842	-2.07263	2.23905	4.29012
P05023	ATP1A1	Sodium/potassium-transporting ATPase subunit alpha-1 (Na(+)/K(+) ATPase alpha-1 subunit)	0.00845916	0.00451639	0.00394277	544	0.19596	12	1.3815e+08	1.08926e+08	1.06129e+08	3.68349e+08	3.85644e+08	4.09484e+08	Yes	Yes	0.13721	0.438757	53.3905	1.71851	-2.07267	2.23901	3.48052
Q9NUM4	TMEM106B	Transmembrane protein 106B	0.00844619	0.0010967	0.00734949	882	-2.74448	7	1.75186e+08	2.5779e+08	2.22669e+08	2.50707e+08	3.39635e+08	2.68368e+08	No	Yes	2.33395	-6.14309	12.9845	0.376781	-2.07334	2.23834	1.28037
P62266	RPS23	40S ribosomal protein S23 (Small ribosomal subunit protein uS12)	0.00840376	0.0081462	0.00025756	88	4.98315	2	7.63595e+06	7.74451e+06	7.69023e+06	5.05699e+08	4.66542e+08	5.11438e+08	Yes	Yes	0.181594	11.1431	96.9352	6.00578	-2.07553	2.23616	4.61717
O43159	RRP8	Ribosomal RNA-processing protein 8	0.00838895	0.00706637	0.00132258	253	2.41761	13	3.52174e+07	4.02927e+07	4.29345e+07	4.91852e+08	4.53891e+08	4.39906e+08	Yes	Yes	0.191137	5.4043	84.2342	3.54667	-2.07629	2.23539	4.03911
Q9NUN5	LMBRD1	Lysosomal cobalamin transport escort protein LMBD1 (LMBD1) (HDAg-L-interacting protein NESI) (LMBR1 domain-containing protein 1) (Nuclear export signal-interacting protein)	0.00835779	0	0.00835779	1177	-10	4	2.91831e+08	1.69526e+08	2.88329e+08	2.84426e+08	1.81094e+08	2.83302e+08	No	Yes	10.0068	-22.2613		-0.0322819	-2.07791	2.23377	0.257661
P52292	KPNA2	Importin subunit alpha-1 (Karyopherin subunit alpha-2) (RAG cohort protein 1) (SRP1-alpha)	0.00820046	0.00542602	0.00277444	418	0.967698	11	8.76129e+07	7.45403e+07	8.65557e+07	4.09213e+08	4.11261e+08	4.01115e+08	Yes	Yes	0.0644801	2.15363	66.1673	2.29614	-2.08616	2.22552	4.93945
P56182	RRP1	Ribosomal RNA processing protein 1 homolog A (Novel nuclear protein 1) (NNP-1) (Nucleolar protein Nop52) (RRP1-like protein)	0.00816256	0.00125087	0.00691169	861	-2.4661	6	2.12572e+08	2.29932e+08	1.74809e+08	3.25564e+08	2.72693e+08	2.47933e+08	Yes	Yes	1.74907	-5.48341	15.3245	0.445683	-2.08817	2.22351	1.5176
Q6PK04	CCDC137	Coiled-coil domain-containing protein 137	0.00813111	0.00369136	0.00443975	619	-0.266324	7	1.51342e+08	1.18093e+08	1.28124e+08	3.63533e+08	3.2614e+08	3.70632e+08	Yes	Yes	0.554269	-0.591727	45.398	1.41298	-2.08985	2.22183	3.08432
Q92499	DDX1	ATP-dependent RNA helicase DDX1	0.00812551	0.00529698	0.00282854	428	0.905111	15	7.81662e+07	9.94473e+07	7.49901e+07	3.92109e+08	4.53047e+08	3.59102e+08	Yes	Yes	0.629472	2.01074	65.1894	2.24652	-2.09015	2.22153	3.0252
P62318	SNRPD3	Small nuclear ribonucleoprotein Sm D3 (Sm-D3) (snRNP core protein D3)	0.00808252	0.00797736	0.000105157	56	6.24529	4	3.11475e+06	5.19541e+06	1.0341e+06	4.54897e+08	4.1576e+08	5.69151e+08	Yes	Yes	0.567073	13.8597	98.699	7.25477	-2.09245	2.21923	3.76374
O15213	WDR46	WD repeat-containing protein 46 (WD repeat-containing protein BING4)	0.00806803	0.00635496	0.00171307	306	1.8913	13	4.94453e+07	5.29786e+07	5.11217e+07	4.40818e+08	4.31943e+08	4.20248e+08	Yes	Yes	0.0916075	4.19576	78.7672	3.07372	-2.09323	2.21845	4.67543
P38919	EIF4A3	Eukaryotic initiation factor 4A-III (eIF-4A-III) (eIF4A-III)	0.00805717	0.00471377	0.0033434	502	0.495564	13	5.5206e+07	1.3262e+08	1.11687e+08	3.59885e+08	3.87154e+08	3.98053e+08	Yes	Yes	0.69567	1.09909	58.504	1.93348	-2.09382	2.21787	3.59967
O75822	EIF3J	Eukaryotic translation initiation factor 3 subunit J (eIF3j) (Eukaryotic translation initiation factor 3 subunit 1) (eIF-3-alpha) (eIF3 p35)	0.00801034	0.0066592	0.00135114	266	2.30117	8	1.60882e+07	5.64272e+07	4.83617e+07	4.66583e+08	4.50186e+08	3.98564e+08	Yes	Yes	0.268319	5.09787	83.1326	3.44058	-2.09635	2.21533	3.69933
Q06830	PRDX1	Peroxiredoxin-1	0.007982	0.00528175	0.00270025	419	0.967923	9	8.63633e+07	8.52945e+07	6.97556e+07	3.52227e+08	4.21165e+08	4.16324e+08	Yes	Yes	0.384364	2.14278	66.1708	2.29632	-2.09789	2.2138	3.18247
Q5T8P6	RBM26	RNA-binding protein 26 (CTCL tumor antigen se70-2) (RNA-binding motif protein 26)	0.0079126	0.00362487	0.00428773	614	-0.242285	16	2.05676e+08	1.17064e+08	6.1635e+07	3.41379e+08	3.47804e+08	3.45128e+08	Yes	Yes	0.979911	-0.535449	45.8114	1.42804	-2.10168	2.21	4.82596
Q15758	SLC1A5	Neutral amino acid transporter B(0) (ATB(0)) (Baboon M7 virus receptor) (RD114/simian type D retrovirus receptor) (Sodium-dependent neutral amino acid transporter type 2) (Solute carrier family 1 member 5)	0.00791026	0.000805613	0.00710465	911	-3.1406	6	2.11188e+08	2.07635e+08	2.17423e+08	2.39714e+08	2.63984e+08	2.78322e+08	Yes	Yes	1.15508	-6.94034	10.1844	0.294882	-2.10181	2.20987	1.66932
Q9Y3Y2	CHTOP	Chromatin target of PRMT1 protein (Friend of PRMT1 protein) (Small arginine- and glycine-rich protein) (SRAG)	0.00785899	0.0075062	0.000352785	119	4.41122	4	1.04338e+07	9.5869e+06	1.12806e+07	3.76025e+08	4.64727e+08	5.3702e+08	Yes	Yes	0.653256	9.73579	95.5111	5.44473	-2.10463	2.20705	3.42536
Q15032	R3HDM1	R3H domain-containing protein 1	0.00782191	0.00474275	0.00307916	487	0.623188	18	1.34362e+08	8.57017e+07	5.57907e+07	3.9297e+08	3.55847e+08	3.77754e+08	Yes	Yes	0.592706	1.37413	60.6342	2.02876	-2.10669	2.205	3.67731
Q96DH6	MSI2	RNA-binding protein Musashi homolog 2 (Musashi-2)	0.00780417	0.00714199	0.000662174	172	3.43104	12	1.70406e+07	2.40398e+07	1.80026e+07	4.51338e+08	4.98078e+08	3.90747e+08	Yes	Yes	0.473995	7.56205	91.5151	4.49642	-2.10767	2.20401	3.59272
Q8WVV9	HNRNPLL	Heterogeneous nuclear ribonucleoprotein L-like (hnRNPLL) (Stromal RNA-regulating factor)	0.00776976	0.00677057	0.000999187	225	2.76045	13	1.78789e+07	3.3838e+07	3.69467e+07	5.15262e+08	4.30593e+08	3.58557e+08	Yes	Yes	0.599832	6.07876	87.14	3.86316	-2.10959	2.20209	3.1179
P07199	CENPB	Major centromere autoantigen B (Centromere protein B) (CENP-B)	0.0077235	0.00102981	0.00669369	875	-2.70042	12	1.88443e+08	1.86895e+08	2.23948e+08	2.76329e+08	2.37225e+08	2.71941e+08	Yes	Yes	1.38673	-5.93957	13.3335	0.387027	-2.11219	2.1995	1.80882
P07195	LDHB	L-lactate dehydrogenase B chain (LDH-B)	0.00770999	0.00139093	0.00631906	839	-2.18366	6	1.70522e+08	1.98118e+08	1.96547e+08	2.98134e+08	2.78121e+08	2.40916e+08	Yes	Yes	0.728579	-4.80129	18.0406	0.526302	-2.11295	2.19874	1.84878
Q7RTV0	PHF5A	PHD finger-like domain-containing protein 5A (PHD finger-like domain protein 5A) (Splicing factor 3B-associated 14 kDa protein) (SF3b14b)	0.00753601	0.00179759	0.00573842	797	-1.67459	5	1.90292e+08	1.99114e+08	1.20542e+08	3.12236e+08	3.12129e+08	2.16853e+08	Yes	Yes	2.11217	-3.66539	23.8533	0.701779	-2.12286	2.18882	1.5447
P52569	SLC7A2	Cationic amino acid transporter 2 (CAT-2) (CAT2) (Low affinity cationic amino acid transporter 2) (Solute carrier family 7 member 2)	0.00753517	0.00211436	0.00542081	769	-1.35829	6	1.57777e+08	1.52748e+08	1.71798e+08	3.53877e+08	2.61705e+08	2.5311e+08	Yes	Yes	1.1237	-2.973	28.0598	0.831948	-2.12291	2.18878	1.78912
P50579	METAP2	Methionine aminopeptidase 2 (MAP 2) (MetAP 2)	0.00751551	0.00587344	0.00164207	317	1.83869	13	3.804e+07	6.87214e+07	3.93167e+07	3.29402e+08	4.25419e+08	4.46592e+08	Yes	Yes	0.726423	4.02239	78.1509	3.02745	-2.12404	2.18764	2.99614
P07355	ANXA2	Annexin A2 (Annexin II) (Annexin-2) (Calpactin I heavy chain) (Calpactin-1 heavy chain) (Chromobindin-8) (Lipocortin II) (Placental anticoagulant protein IV) (PAP-IV) (Protein I) (p36)	0.00748903	0.00502238	0.00246665	409	1.02582	12	4.72629e+07	6.22049e+07	1.11612e+08	3.73987e+08	3.84404e+08	3.63273e+08	Yes	Yes	0.309407	2.24255	67.0632	2.34262	-2.12557	2.18611	4.2965
P30419	NMT1	Glycylpeptide N-tetradecanoyltransferase 1	0.00742117	0.00540719	0.00201398	361	1.42483	12	6.95069e+07	5.10531e+07	5.98234e+07	3.7312e+08	4.08403e+08	3.68669e+08	Yes	Yes	0.168987	3.1092	72.8617	2.67122	-2.12953	2.18216	3.81777
Q9P1Y6	PHRF1	PHD and RING finger domain-containing protein 1	0.00733943	0.000316354	0.00702308	976	-4.47249	8	2.13185e+08	2.19259e+08	1.96502e+08	2.46176e+08	2.10916e+08	2.29883e+08	No	Yes	1.79347	-9.73816	4.31034	0.124447	-2.13434	2.17735	1.01423
Q13838	DDX39B	Spliceosome RNA helicase DDX39B	0.00733889	0.00221417	0.00512473	756	-1.21071	9	1.48085e+08	1.4484e+08	1.66254e+08	2.71051e+08	2.98881e+08	2.86713e+08	Yes	Yes	0.430747	-2.6361	30.1703	0.898488	-2.13437	2.17731	2.98688
P11021	HSPA5	Endoplasmic reticulum chaperone BiP	0.00731778	0.00257785	0.00473993	720	-0.878696	11	1.47807e+08	1.27748e+08	1.48082e+08	2.57661e+08	3.19071e+08	3.1167e+08	Yes	Yes	0.589102	-1.9121	35.2272	1.06193	-2.13562	2.17606	2.37936
P20290	BTF3	Transcription factor BTF3 (Nascent polypeptide-associated complex subunit beta) (NAC-beta) (RNA polymerase B transcription factor 3)	0.00730443	0.00410458	0.00319985	522	0.359231	8	8.79021e+07	8.79792e+07	1.10769e+08	3.21326e+08	3.56213e+08	3.45456e+08	Yes	Yes	0.34338	0.781425	56.193	1.8341	-2.13641	2.17527	3.53969
Q8TCJ2	STT3B	Dolichyl-diphosphooligosaccharide--protein glycosyltransferase subunit STT3B (Oligosaccharyl transferase subunit STT3B) (STT3-B)	0.00724942	0.0015317	0.00571771	809	-1.9003	9	1.47551e+08	1.84414e+08	1.79818e+08	2.40065e+08	2.86084e+08	2.6185e+08	Yes	Yes	1.21159	-4.12743	21.1287	0.618967	-2.1397	2.17199	2.16619
P42677	RPS27	40S ribosomal protein S27 (Metallopan-stimulin 1) (MPS-1) (Small ribosomal subunit protein eS27)	0.00720888	0.0068639	0.000344979	132	4.31445	3	2.89961e+06	1.88997e+07	9.09212e+06	4.45476e+08	4.20297e+08	3.95848e+08	Yes	Yes	0.201949	9.36041	95.2145	5.35025	-2.14213	2.16955	4.37404
P08581	MET	Hepatocyte growth factor receptor (HGF receptor)	0.00716367	0.00131926	0.00584441	834	-2.14732	16	1.57047e+08	1.75763e+08	1.90006e+08	2.39893e+08	2.36823e+08	2.84876e+08	Yes	Yes	1.28285	-4.65286	18.416	0.537507	-2.14486	2.16682	1.90996
Q8IZA0	KIAA0319L	Dyslexia-associated protein KIAA0319-like protein (Adeno-associated virus receptor) (AAVR)	0.00712668	0.000882956	0.00624372	880	-2.82199	8	1.82871e+08	1.70138e+08	2.0375e+08	1.97379e+08	2.48331e+08	2.75306e+08	No	Yes	1.88563	-6.1084	12.3895	0.35933	-2.14711	2.16457	1.19756
Q92887	ABCC2	ATP-binding cassette sub-family C member 2	0.00710187	0	0.00710187	1173	-10	13	2.26546e+08	2.28897e+08	2.29268e+08	1.95018e+08	1.87632e+08	2.05966e+08	No	Yes	5.88355	-21.5565		-0.219228	-2.14863	2.16306	0.00661767
O60437	PPL	Periplakin (190 kDa paraneoplastic pemphigus antigen) (195 kDa cornified envelope precursor protein)	0.00709971	0.00709971	0		10	1				4.39406e+08	3.89141e+08	4.44393e+08	Yes	Yes	0.263891		99.8049	10	-2.14876	2.16292	10
Q8N163	CCAR2	Cell cycle and apoptosis regulator protein 2 (Cell division cycle and apoptosis regulator protein 2) (DBIRD complex subunit KIAA1967) (Deleted in breast cancer gene 1 protein) (DBC-1) (DBC.1) (NET35) (p30 DBC)	0.00708711	0.00486205	0.00222506	396	1.12772	14	5.40939e+07	1.15089e+08	3.00383e+07	3.83498e+08	3.36581e+08	3.5138e+08	Yes	Yes	0.448214	2.4383	68.6041	2.42499	-2.14953	2.16215	3.58397
Q9HD45	TM9SF3	Transmembrane 9 superfamily member 3 (EP70-P-iso) (SM-11044-binding protein)	0.00708121	0.00475425	0.00232696	411	1.03077	3	4.14761e+07	3.91529e+07	1.25255e+08	3.16856e+08	4.45789e+08	3.01093e+08	Yes	Yes	0.750132	2.22831	67.1389	2.3466	-2.14989	2.16179	2.54614
Q9NVU7	SDAD1	Protein SDA1 homolog (Nucleolar protein 130) (SDA1 domain-containing protein 1) (hSDA)	0.00707584	0.00645865	0.00061719	176	3.38745	15	1.16576e+07	1.91546e+07	2.44794e+07	3.88778e+08	3.99232e+08	4.25358e+08	Yes	Yes	0.229013	7.32183	91.2775	4.45478	-2.15022	2.16146	4.42817
Q5QNW6	H2BC18	Histone H2B type 2-F (H2B-clustered histone 18)	0.00701803	0.004828	0.00219003	394	1.14048	5	6.45415e+07	7.06207e+07	6.09294e+07	3.59171e+08	3.74182e+08	3.2885e+08	Yes	Yes	0.33589	2.46103	68.7943	2.43538	-2.15378	2.1579	3.59425
Q6Y7W6	GIGYF2	GRB10-interacting GYF protein 2 (PERQ amino acid-rich with GYF domain-containing protein 2) (Trinucleotide repeat-containing gene 15 protein)	0.00695862	0.00435502	0.00260361	468	0.742166	13	9.31199e+07	5.6192e+07	8.34965e+07	3.28405e+08	3.11056e+08	3.75374e+08	Yes	Yes	0.598693	1.59878	62.5845	2.11948	-2.15748	2.15421	3.14208
O75882	ATRN	Attractin (DPPT-L) (Mahogany homolog)	0.00692919	0.000124447	0.00680474	1034	-5.77294	11	2.07203e+08	1.92604e+08	2.09823e+08	2.18443e+08	1.96001e+08	2.18293e+08	No	Yes	3.1759	-12.4255	1.79598	0.0518265	-2.15932	2.15237	0.673973
Q9Y5A9	YTHDF2	YTH domain-containing family protein 2 (DF2) (CLL-associated antigen KW-14) (High-glucose-regulated protein 8) (Renal carcinoma antigen NY-REN-2)	0.00681251	0.00447934	0.00233317	427	0.940991	8	7.51682e+07	6.04255e+07	7.23052e+07	3.4018e+08	3.86227e+08	2.87141e+08	Yes	Yes	0.566006	2.01842	65.7516	2.27492	-2.16669	2.14499	2.83084
P82675	MRPS5	28S ribosomal protein S5, mitochondrial (MRP-S5) (S5mt) (Mitochondrial small ribosomal subunit protein uS5m)	0.00676838	0.00597355	0.00079483	217	2.90987	12	2.25145e+07	2.31926e+07	2.54416e+07	3.62383e+08	4.11145e+08	3.68858e+08	Yes	Yes	0.256965	6.23343	88.2567	4.00279	-2.16952	2.14217	3.99516
Q9UNX4	WDR3	WD repeat-containing protein 3	0.00676584	0.00483036	0.00193548	375	1.31944	14	5.4925e+07	6.08337e+07	5.72085e+07	3.70757e+08	3.05862e+08	3.63493e+08	Yes	Yes	0.400761	2.82625	71.3934	2.58289	-2.16968	2.14201	3.23547
Q06787	FMR1	Synaptic functional regulator FMR1 (Fragile X mental retardation protein 1) (FMRP) (Protein FMR-1)	0.00674324	0.00259927	0.00414397	694	-0.672905	11	1.27653e+08	1.2321e+08	1.19956e+08	3.07232e+08	2.5858e+08	2.72396e+08	Yes	Yes	0.567738	-1.44039	38.5463	1.1728	-2.17113	2.14055	2.70766
Q9HAW4	CLSPN	Claspin (hClaspin)	0.0067376	0.000665429	0.00607218	909	-3.18986	10	1.50594e+08	1.84027e+08	2.09709e+08	2.20723e+08	2.18074e+08	2.24889e+08	Yes	Yes	1.67097	-6.8269	9.87634	0.285903	-2.17149	2.14019	2.99265
P40763	STAT3	Signal transducer and activator of transcription 3 (Acute-phase response factor)	0.00673562	0.00566145	0.00107416	262	2.39796	5	2.6359e+07	2.24654e+07	4.68124e+07	3.21847e+08	3.58318e+08	4.31857e+08	Yes	Yes	0.676608	5.13178	84.0525	3.52872	-2.17162	2.14006	3.21074
Q86U38	NOP9	Nucleolar protein 9	0.00670175	0.00651545	0.000186305	95	5.12813	11	7.58426e+06	5.13955e+06	3.97299e+06	3.85836e+08	4.08385e+08	3.9067e+08	Yes	Yes	0.102764	10.9633	97.2201	6.14861	-2.17381	2.13787	5.08736
P47897	QARS1	Glutamine--tRNA ligase	0.00668848	0.00336784	0.00332065	574	0.0203573	13	1.96396e+08	4.82769e+07	5.2095e+07	2.68239e+08	3.34967e+08	2.99234e+08	Yes	Yes	0.885023	0.0435037	50.3528	1.59857	-2.17467	2.13701	2.77816
Q9BZI7	UPF3B	Regulator of nonsense transcripts 3B (Nonsense mRNA reducing factor 3B) (Up-frameshift suppressor 3 homolog B) (hUpf3B) (Up-frameshift suppressor 3 homolog on chromosome X) (hUpf3p-X)	0.00667781	0.00218295	0.00449485	734	-1.04199	9	6.5895e+07	2.16635e+08	1.16521e+08	2.23128e+08	3.30975e+08	2.4414e+08	Yes	Yes	2.25925	-2.22603	32.6897	0.979157	-2.17537	2.13632	1.83071
Q9Y3I0	RTCB	RNA-splicing ligase RtcB homolog	0.00663856	0.00365682	0.00298173	529	0.294439	10	1.04545e+08	7.39641e+07	8.64869e+07	2.97874e+08	2.57497e+08	3.69891e+08	Yes	Yes	0.920513	0.628262	55.0846	1.78777	-2.17793	2.13376	2.44775
Q9BY67	CADM1	Cell adhesion molecule 1 (Immunoglobulin superfamily member 4) (IgSF4) (Nectin-like protein 2) (NECL-2) (Spermatogenic immunoglobulin superfamily) (SgIgSF) (Synaptic cell adhesion molecule) (SynCAM) (Tumor suppressor in lung cancer 1) (TSLC-1)	0.0066339	0	0.0066339	1171	-10	5	1.94297e+08	2.36363e+08	1.95783e+08	1.63234e+08	2.35147e+08	1.64597e+08	No	Yes	8.907	-21.2615		-0.17574	-2.17823	2.13345	0.101791
Q9BZZ5	API5	Apoptosis inhibitor 5 (API-5) (Antiapoptosis clone 11 protein) (AAC-11) (Cell migration-inducing gene 8 protein) (Fibroblast growth factor 2-interacting factor) (FIF) (Protein XAGL)	0.00661864	0.00517173	0.00144691	323	1.83767	11	2.82936e+07	2.88573e+07	7.16833e+07	2.97272e+08	3.58716e+08	4.01865e+08	Yes	Yes	0.814437	3.91874	78.1388	3.02656	-2.17923	2.13245	3.05772
P43307	SSR1	Translocon-associated protein subunit alpha (TRAP-alpha) (Signal sequence receptor subunit alpha) (SSR-alpha)	0.00660078	0.00199565	0.00460512	754	-1.20638	3	1.01656e+08	1.81658e+08	1.25385e+08	2.12409e+08	3.21644e+08	2.4073e+08	Yes	Yes	1.88844	-2.57113	30.2336	0.900497	-2.1804	2.13128	1.73706
Q96DX7	TRIM44	Tripartite motif-containing protein 44 (Protein DIPB)	0.00659796	0.00388418	0.00271378	501	0.51731	6	7.9378e+07	7.62221e+07	8.66403e+07	2.74172e+08	3.53777e+08	3.12789e+08	Yes	Yes	0.558322	1.10243	58.8695	1.94956	-2.18059	2.13109	2.83071
Q9UNQ0	ABCG2	Broad substrate specificity ATP-binding cassette transporter ABCG2	0.00659637	0.000820682	0.00577569	876	-2.8151	10	1.31271e+08	1.89756e+08	1.90961e+08	1.6457e+08	2.44297e+08	2.61838e+08	No	Yes	2.87746	-5.99894	12.4414	0.360853	-2.1807	2.13099	0.94715
Q9BXJ9	NAA15	N-alpha-acetyltransferase 15, NatA auxiliary subunit (Gastric cancer antigen Ga19) (N-terminal acetyltransferase) (NMDA receptor-regulated protein 1) (Protein tubedown-1) (Tbdn100)	0.0065855	0.00589809	0.000687412	205	3.101	14	1.25338e+07	3.17571e+07	1.72385e+07	3.67019e+08	4.01845e+08	3.50352e+08	Yes	Yes	0.346193	6.60598	89.5617	4.18271	-2.18141	2.13027	4.01587
Q14204	DYNC1H1	Cytoplasmic dynein 1 heavy chain 1 (Cytoplasmic dynein heavy chain 1) (Dynein heavy chain, cytosolic)	0.00654696	0.00158059	0.00496637	792	-1.65173	19	1.48534e+08	1.46223e+08	1.50272e+08	2.30252e+08	2.49984e+08	2.48569e+08	Yes	Yes	0.377325	-3.51443	24.1423	0.710627	-2.18396	2.12772	2.84097
P0DMV9	HSPA1B	Heat shock 70 kDa protein 1B (Heat shock 70 kDa protein 2) (HSP70-2) (HSP70.2)	0.00651057	0.00281054	0.00370003	650	-0.396692	10	8.99358e+07	1.17843e+08	1.22647e+08	2.39974e+08	3.05996e+08	2.90914e+08	Yes	Yes	0.96154	-0.84309	43.1688	1.33296	-2.18638	2.1253	2.49752
P15311	EZR	Ezrin (Cytovillin) (Villin-2) (p81)	0.00650244	0.00112047	0.00538197	840	-2.26403	9	1.40109e+08	1.7684e+08	1.62545e+08	1.84083e+08	2.57876e+08	2.444e+08	No	Yes	1.88763	-4.81051	17.2316	0.502208	-2.18692	2.12476	1.40003
Q8TEQ6	GEMIN5	Gem-associated protein 5 (Gemin5)	0.00649986	0.00434116	0.0021587	420	1.00792	16	6.7234e+07	4.99444e+07	7.62096e+07	3.06227e+08	3.37368e+08	3.28407e+08	Yes	Yes	0.210148	2.14141	66.7885	2.32827	-2.1871	2.12459	3.79631
O60287	URB1	Nucleolar pre-ribosomal-associated protein 1 (Nucleolar protein 254 kDa) (URB1 ribosome biogenesis 1 homolog)	0.00645596	0.00500064	0.00145532	332	1.78077	19	4.70329e+07	5.90833e+07	2.41244e+07	3.70887e+08	3.18973e+08	3.37418e+08	Yes	Yes	0.334768	3.77817	77.4577	2.97677	-2.19004	2.12164	3.64363
O60245	PCDH7	Protocadherin-7 (Brain-heart protocadherin) (BH-Pcdh)	0.00636492	0	0.00636492	1169	-10	11	2.0489e+08	1.79834e+08	1.87933e+08	1.94668e+08	1.87001e+08	1.86869e+08	No	Yes	6.88002	-21.0824		-0.0106774	-2.19621	2.11548	0.167132
O60306	AQR	RNA helicase aquarius	0.0062759	0.00337126	0.00290464	543	0.21493	18	1.27919e+08	6.09029e+07	7.14624e+07	3.00968e+08	2.77851e+08	2.86133e+08	Yes	Yes	0.738514	0.453365	53.7176	1.73175	-2.20232	2.10936	3.72371
P55201	BRPF1	Peregrin (Bromodomain and PHD finger-containing protein 1) (Protein Br140)	0.00621907	0	0.00621907	1168	-10	3	2.40237e+08	1.71178e+08	1.57785e+08	1.86721e+08	1.79295e+08	1.79832e+08	No	Yes	8.52801	-20.9821		-0.0606826	-2.20627	2.10541	0.0187143
Q5JSZ5	PRRC2B	Protein PRRC2B (HLA-B-associated transcript 2-like 1) (Proline-rich coiled-coil protein 2B)	0.0062102	0.000556248	0.00565395	915	-3.34546	14	1.92669e+08	1.50482e+08	1.62364e+08	1.94622e+08	2.30535e+08	1.82782e+08	No	Yes	1.5204	-7.04148	8.95701	0.259139	-2.20689	2.10479	1.21389
Q16777	H2AC20	Histone H2A type 2-C (H2A-clustered histone 20) (Histone H2A-GL101) (Histone H2A/q)	0.00620842	0.00432376	0.00188466	392	1.19799	3	5.6125e+07	5.05937e+07	6.17866e+07	2.80325e+08	3.31503e+08	3.32802e+08	Yes	Yes	0.415989	2.52136	69.6435	2.48243	-2.20702	2.10466	3.26814
Q9UDY2	TJP2	Tight junction protein ZO-2 (Tight junction protein 2) (Zona occludens protein 2) (Zonula occludens protein 2)	0.00620167	0.00190339	0.00429828	751	-1.17519	11	1.3107e+08	9.38104e+07	1.58983e+08	2.4454e+08	2.09978e+08	2.73545e+08	Yes	Yes	1.48984	-2.47282	30.6916	0.915063	-2.20749	2.10419	2.14607
P62906	RPL10A	60S ribosomal protein L10a (CSA-19) (Large ribosomal subunit protein uL1) (Neural precursor cell expressed developmentally down-regulated protein 6) (NEDD-6)	0.0061481	0.00493567	0.00121243	300	2.02534	5	3.76589e+07	4.03037e+07	3.03126e+07	2.98096e+08	3.23584e+08	3.72367e+08	Yes	Yes	0.396207	4.25408	80.2796	3.19247	-2.21126	2.10042	3.3663
P62314	SNRPD1	Small nuclear ribonucleoprotein Sm D1 (Sm-D1) (Sm-D autoantigen) (snRNP core protein D1)	0.00613831	0.00598282	0.000155492	93	5.26591	4	5.70267e+06	4.63834e+06	3.57401e+06	3.38856e+08	3.56627e+08	3.91168e+08	Yes	Yes	0.253102	11.057	97.4669	6.28454	-2.21195	2.09973	4.33254
Q8IUH3	RBM45	RNA-binding protein 45 (Developmentally-regulated RNA-binding protein 1) (RB-1) (RNA-binding motif protein 45)	0.00611143	0.00342925	0.00268219	524	0.354482	11	8.12034e+07	6.98374e+07	8.82892e+07	3.30547e+08	2.60723e+08	2.65147e+08	Yes	Yes	0.655008	0.743642	56.112	1.83068	-2.21386	2.09783	2.74354
Q9BY44	EIF2A	Eukaryotic translation initiation factor 2A (eIF-2A) (65 kDa eukaryotic translation initiation factor 2A) [Cleaved into: Eukaryotic translation initiation factor 2A, N-terminally processed]	0.00608966	0.00382585	0.00226381	469	0.757027	13	9.80957e+07	3.06021e+07	7.33438e+07	2.87365e+08	3.38802e+08	2.63635e+08	Yes	Yes	0.374072	1.58694	62.8253	2.13093	-2.21541	2.09628	2.90784
Q99538	LGMN	Legumain	0.00603946	0	0.00603946	1166	-10	6	1.55275e+08	2.02304e+08	1.8801e+08	1.63733e+08	2.115e+08	1.62021e+08	No	Yes	8.6024	-20.8552		-0.03346	-2.219	2.09268	0.227324
P62495	ETF1	Eukaryotic peptide chain release factor subunit 1 (Eukaryotic release factor 1) (eRF1) (Protein Cl1) (TB3-1)	0.00601134	0.00515196	0.000859387	254	2.58374	4	1.60168e+07	3.31679e+07	2.78463e+07	3.35038e+08	3.25965e+08	3.39767e+08	Yes	Yes	0.0958616	5.40171	85.7039	3.69931	-2.22103	2.09065	4.94765
Q9H4L7	SMARCAD1	SWI/SNF-related matrix-associated actin-dependent regulator of chromatin subfamily A containing DEAD/H box 1	0.00596517	0.000445506	0.00551967	931	-3.63106	11	1.72376e+08	1.44393e+08	1.74096e+08	2.23001e+08	1.487e+08	2.06957e+08	No	Yes	2.94296	-7.57914	7.46846	0.215896	-2.22438	2.08731	0.753954
Q9BYG3	NIFK	MKI67 FHA domain-interacting nucleolar phosphoprotein (Nucleolar phosphoprotein Nopp34) (Nucleolar protein interacting with the FHA domain of pKI-67) (hNIFK)	0.00595231	0.00572775	0.000224554	118	4.67283	10	6.65494e+06	2.16465e+06	1.11452e+07	2.92931e+08	3.51504e+08	4.02816e+08	Yes	Yes	0.597748	9.74925	96.2274	5.70084	-2.22531	2.08637	3.56475
Q969S3	ZNF622	Zinc finger protein 622 (Zinc finger-like protein 9)	0.00593794	0.00472312	0.00121482	311	1.959	8	4.75751e+07	2.15174e+07	3.94279e+07	3.45413e+08	2.80397e+08	3.3031e+08	Yes	Yes	0.598149	4.08513	79.5414	3.13353	-2.22636	2.08532	3.37129
P43246	MSH2	DNA mismatch repair protein Msh2 (hMSH2) (MutS protein homolog 2)	0.00592323	0	0.00592323	1164	-10	2	2.00748e+08	2.41538e+08	2.40253e+08	1.07153e+08	1.56573e+08	1.15737e+08	No	Yes	8.56335	-20.7711		-0.866828	-2.22744	2.08424	0.00770237
Q8IZL8	PELP1	Proline-, glutamic acid- and leucine-rich protein 1 (Modulator of non-genomic activity of estrogen receptor) (Transcription factor HMX3)	0.0059137	0.000733993	0.00517971	873	-2.81903	12	1.55173e+08	1.39254e+08	1.69005e+08	1.80828e+08	1.9473e+08	2.21306e+08	Yes	Yes	1.57267	-5.87358	12.4117	0.359983	-2.22814	2.08354	1.58823
Q12872	SFSWAP	Splicing factor, suppressor of white-apricot homolog (Splicing factor, arginine/serine-rich 8) (Suppressor of white apricot protein homolog)	0.00589358	0	0.00589358	1163	-10	10	1.17833e+08	2.47061e+08	1.88968e+08	1.63765e+08	1.94044e+08	1.45017e+08	No	Yes	9.56349	-20.7494		-0.149819	-2.22962	2.08206	0.0819306
Q5PSV4	BRMS1L	Breast cancer metastasis-suppressor 1-like protein (BRMS1-homolog protein p40) (BRMS1-like protein p40)	0.00589101	0	0.00589101	1162	-10	6	1.97455e+08	1.85203e+08	1.73488e+08	1.58823e+08	1.85629e+08	1.5563e+08	No	Yes	7.3567	-20.7475		-0.157846	-2.22981	2.08187	0.0429591
Q8IZ69	TRMT2A	tRNA (uracil-5-)-methyltransferase homolog A	0.00588789	0.000812672	0.00507522	863	-2.64273	12	1.64608e+08	1.14059e+08	1.74255e+08	1.72033e+08	1.96746e+08	2.33968e+08	No	Yes	2.00557	-5.50121	13.8024	0.400812	-2.23004	2.08164	1.35102
O95985	TOP3B	DNA topoisomerase 3-beta-1	0.0058472	0.00383582	0.00201138	438	0.931347	20	6.00306e+07	5.17229e+07	6.85568e+07	2.91332e+08	2.86145e+08	2.90584e+08	Yes	Yes	0.165659	1.93593	65.6009	2.26727	-2.23305	2.07863	5.19595
Q29980	MICB	MHC class I polypeptide-related sequence B (MIC-B)	0.00582244	0	0.00582244	1161	-10	2	1.87425e+08	1.88471e+08	1.86065e+08	1.66761e+08	1.55603e+08	1.59607e+08	No	Yes	5.33708	-20.6968		-0.222113	-2.23489	2.07679	0.00366862
P09001	MRPL3	39S ribosomal protein L3, mitochondrial (L3mt) (MRP-L3) (Mitochondrial large ribosomal subunit protein uL3m)	0.00582192	0.00515658	0.000665336	221	2.95426	7	4.08854e+07	6.99264e+06	1.16899e+07	3.51342e+08	3.09665e+08	3.23264e+08	Yes	Yes	0.441567	6.13526	88.5719	4.04445	-2.23493	2.07675	4.0586
Q14108	SCARB2	Lysosome membrane protein 2 (85 kDa lysosomal membrane sialoglycoprotein) (LGP85) (CD36 antigen-like 2) (Lysosome membrane protein II) (LIMP II) (Scavenger receptor class B member 2) (CD antigen CD36)	0.00580305	0.000243518	0.00555954	972	-4.51287	7	8.37894e+07	2.37862e+08	1.58359e+08	1.11436e+08	2.80285e+08	1.68724e+08	No	Yes	5.83967	-9.36573	4.19637	0.121153	-2.23634	2.07534	0.407445
P15170	GSPT1	Eukaryotic peptide chain release factor GTP-binding subunit ERF3A (Eukaryotic peptide chain release factor subunit 3a) (eRF3a) (G1 to S phase transition protein 1 homolog)	0.00574194	0.00430576	0.00143618	355	1.58403	12	4.82197e+07	5.13326e+07	2.9197e+07	2.99107e+08	3.01418e+08	3.00225e+08	Yes	Yes	0.168932	3.28012	74.9879	2.80656	-2.24094	2.07074	6.18563
Q9H1E5	TMX4	Thioredoxin-related transmembrane protein 4 (Thioredoxin domain-containing protein 13)	0.00572141	0	0.00572141	1160	-10	6	1.64641e+08	2.15669e+08	1.68634e+08	1.51002e+08	1.79785e+08	1.46087e+08	No	Yes	8.59142	-20.6211		-0.209142	-2.2425	2.06919	0.0346069
P63165	SUMO1	Small ubiquitin-related modifier 1 (SUMO-1) (GAP-modifying protein 1) (GMP1) (SMT3 homolog 3) (Sentrin) (Ubiquitin-homology domain protein PIC1) (Ubiquitin-like protein SMT3C) (Smt3C) (Ubiquitin-like protein UBL1)	0.00571837	0	0.00571837	1159	-10	3	1.62902e+08	2.02139e+08	1.72826e+08	1.31585e+08	1.55986e+08	1.99834e+08	No	Yes	8.5263	-20.6188		-0.163551	-2.24273	2.06896	0.110333
P51665	PSMD7	26S proteasome non-ATPase regulatory subunit 7 (26S proteasome regulatory subunit RPN8) (26S proteasome regulatory subunit S12) (Mov34 protein homolog) (Proteasome subunit p40)	0.00559064	0	0.00559064	1158	-10	8	1.38435e+08	2.59366e+08	1.35402e+08	1.05165e+08	2.13554e+08	1.5045e+08	No	Yes	10.414	-20.521		-0.244208	-2.25254	2.05914	0.123448
Q15696	ZRSR2	U2 small nuclear ribonucleoprotein auxiliary factor 35 kDa subunit-related protein 2 (CCCH type zinc finger, RNA-binding motif and serine/arginine rich protein 2) (Renal carcinoma antigen NY-REN-20) (U2(RNU2) small nuclear RNA auxiliary factor 1-like 2) (U2AF35-related protein) (URP)	0.00558238	0	0.00558238	1157	-10	7	2.07442e+08	1.69783e+08	1.7017e+08	1.53916e+08	1.45051e+08	1.54528e+08	No	Yes	7.62861	-20.5146		-0.272098	-2.25318	2.0585	0.00251997
Q9UMF0	ICAM5	Intercellular adhesion molecule 5 (ICAM-5) (Telencephalin)	0.00553621	0.00248112	0.00305508	626	-0.300217	1	1.62022e+08	6.63593e+07	3.93841e+07	3.29481e+08	2.06411e+08	1.88954e+08	Yes	Yes	2.26632	-0.616914	44.8163	1.39191	-2.25679	2.0549	1.81653
Q9Y5J1	UTP18	U3 small nucleolar RNA-associated protein 18 homolog (WD repeat-containing protein 50)	0.0055317	0.00375374	0.00177797	414	1.0781	10	3.25731e+07	9.26858e+07	3.35947e+07	2.45747e+08	3.05727e+08	2.81476e+08	Yes	Yes	0.881882	2.215	67.8586	2.38474	-2.25714	2.05454	3.13077
Q9UHB9	SRP68	Signal recognition particle subunit SRP68 (SRP68) (Signal recognition particle 68 kDa protein)	0.00546593	0.00242203	0.00304389	634	-0.3297	10	9.05323e+07	9.52819e+07	8.68299e+07	2.25542e+08	2.51974e+08	2.29851e+08	Yes	Yes	0.403058	-0.675669	44.3115	1.37373	-2.26234	2.04935	3.19068
P09012	SNRPA	U1 small nuclear ribonucleoprotein A (U1 snRNP A) (U1-A) (U1A)	0.00544856	0.00391638	0.00153219	379	1.35393	6	1.7753e+07	6.52552e+07	5.36287e+07	2.44764e+08	2.75071e+08	3.20426e+08	Yes	Yes	0.849574	2.7728	71.8791	2.61168	-2.26372	2.04797	3.03369
Q9NY27	PPP4R2	Serine/threonine-protein phosphatase 4 regulatory subunit 2	0.00540459	0	0.00540459	1155	-10	8	1.22205e+08	2.94116e+08	1.17816e+08	6.54502e+07	2.55553e+08	1.13874e+08	No	Yes	11.6053	-20.3745		-0.522405	-2.26724	2.04445	0.112536
P35221	CTNNA1	Catenin alpha-1 (Alpha E-catenin) (Cadherin-associated protein) (Renal carcinoma antigen NY-REN-13)	0.00540023	0.00253145	0.00286878	602	-0.180472	15	9.91058e+07	7.09111e+07	8.69552e+07	2.37081e+08	2.2353e+08	2.5065e+08	Yes	Yes	0.540499	-0.368903	46.8767	1.46719	-2.26759	2.0441	3.2777
P49750	YLPM1	YLP motif-containing protein 1 (Nuclear protein ZAP3) (ZAP113)	0.00538364	0.00463127	0.000752374	256	2.62188	17	2.45255e+07	1.66749e+07	2.58407e+07	2.76911e+08	3.4878e+08	2.72526e+08	Yes	Yes	0.465982	5.35588	86.0248	3.73456	-2.26892	2.04276	3.32477
Q3L8U1	CHD9	Chromodomain-helicase-DNA-binding protein 9 (CHD-9)	0.00535056	0	0.00535056	1154	-10	12	1.98353e+08	2.72684e+08	2.15637e+08	9.0714e+07	8.50083e+07	9.69293e+07	No	Yes	8.26691	-20.331		-1.33464	-2.2716	2.04008	0.000363402
Q9NSI6	BRWD1	Bromodomain and WD repeat-containing protein 1 (WD repeat-containing protein 9)	0.00534838	0	0.00534838	1153	-10	13	1.65588e+08	1.73876e+08	1.93507e+08	1.35912e+08	1.28314e+08	1.61739e+08	No	Yes	8.04594	-20.3293		-0.330423	-2.27178	2.03991	0.0180077
P16402	H1-3	Histone H1.3 (Histone H1c) (Histone H1s-2)	0.00532904	0.00142142	0.00390762	771	-1.45896	6	1.38146e+08	1.09734e+08	1.01563e+08	2.26056e+08	1.82757e+08	1.97213e+08	Yes	Yes	1.20961	-2.97385	26.6731	0.788694	-2.27335	2.03833	2.19728
Q13123	IK	Protein Red (Cytokine IK) (IK factor) (Protein RER)	0.00526494	0.00269747	0.00256747	561	0.0712584	8	6.47309e+07	1.0138e+08	6.3444e+07	2.12317e+08	2.60364e+08	2.41739e+08	Yes	Yes	0.829768	0.144874	51.2346	1.63286	-2.27861	2.03308	2.8597
Q9Y6N8	CDH10	Cadherin-10 (T2-cadherin)	0.00525613	0.00122639	0.00402974	791	-1.71628	7	1.2363e+08	9.54853e+07	1.41243e+08	2.08185e+08	1.70062e+08	2.0379e+08	Yes	Yes	1.48556	-3.48807	23.3325	0.685866	-2.27933	2.03235	2.05227
Q2NL82	TSR1	Pre-rRNA-processing protein TSR1 homolog	0.00525104	0.00429979	0.000951249	294	2.17637	11	1.97394e+07	1.94524e+07	4.6042e+07	2.75166e+08	2.98158e+08	2.82925e+08	Yes	Yes	0.240575	4.42223	81.8846	3.32773	-2.27975	2.03193	4.28389
Q8ND56	LSM14A	Protein LSM14 homolog A (Protein FAM61A) (Protein SCD6 homolog) (Putative alpha-synuclein-binding protein) (AlphaSNBP) (RNA-associated protein 55A) (hRAP55) (hRAP55A)	0.00520018	0.00481599	0.000384187	175	3.64795	4	1.37426e+07	1.03069e+07	1.03739e+07	3.05353e+08	2.85553e+08	3.07035e+08	Yes	Yes	0.162564	7.39696	92.6121	4.70438	-2.28398	2.0277	4.59238
P25205	MCM3	DNA replication licensing factor MCM3	0.00518891	0.000711116	0.00447779	856	-2.65463	13	1.1135e+08	1.57672e+08	1.31404e+08	1.68971e+08	1.61045e+08	1.99902e+08	Yes	Yes	1.46973	-5.3803	13.7045	0.397933	-2.28492	2.02676	1.58446
P49792	RANBP2	E3 SUMO-protein ligase RanBP2	0.00518004	0.00231232	0.00286772	628	-0.310566	15	6.033e+07	1.07639e+08	8.81402e+07	1.95816e+08	2.51715e+08	2.25113e+08	Yes	Yes	1.12346	-0.629212	44.639	1.38551	-2.28567	2.02602	2.54725
Q9P031	CCDC59	Thyroid transcription factor 1-associated protein 26 (TTF-1-associated protein 26) (Coiled-coil domain-containing protein 59) (TTF-1-associated protein BR2)	0.0051771	0.00354542	0.00163167	406	1.11961	7	5.21046e+07	6.60498e+07	2.81104e+07	2.64827e+08	2.56655e+08	2.60479e+08	Yes	Yes	0.303881	2.26807	68.4829	2.4184	-2.28591	2.02577	4.83617
P36915	GNL1	Guanine nucleotide-binding protein-like 1 (GTP-binding protein HSR1)	0.00516698	0.00107983	0.00408715	803	-1.92029	8	1.11889e+08	1.09582e+08	1.44485e+08	1.95777e+08	1.70327e+08	1.94352e+08	Yes	Yes	1.18945	-3.88844	20.8986	0.612024	-2.28676	2.02492	2.25232
Q15046	KARS1	Lysine--tRNA ligase	0.00513487	0.00162899	0.00350589	737	-1.1058	10	2.55066e+08	2.23957e+07	2.73648e+07	1.44984e+08	2.94279e+08	1.76566e+08	No	Yes	2.38356	-2.23617	31.724	0.948068	-2.28947	2.02221	1.34955
P42285	MTREX	Exosome RNA helicase MTR4	0.00509491	0.00394615	0.00114876	343	1.78037	12	1.38223e+07	4.22501e+07	4.68322e+07	2.54817e+08	2.80542e+08	2.75225e+08	Yes	Yes	0.470976	3.59425	77.4529	2.97642	-2.29286	2.01882	3.99368
O43776	NARS1	Asparagine--tRNA ligase, cytoplasmic	0.00508652	0.00480244	0.000284083	157	4.07938	12	1.33905e+07	8.48585e+06	3.5812e+06	3.06081e+08	2.85782e+08	2.94665e+08	Yes	Yes	0.166714	8.23261	94.415	5.12143	-2.29358	2.0181	4.80605
Q92615	LARP4B	La-related protein 4B (La ribonucleoprotein domain family member 4B) (La ribonucleoprotein domain family member 5) (La-related protein 5)	0.00505256	0.00467102	0.000381538	177	3.61384	9	1.69945e+07	6.76657e+06	1.04135e+07	2.74619e+08	3.04205e+08	2.92898e+08	Yes	Yes	0.125134	7.28259	92.4486	4.67159	-2.29649	2.01519	4.37132
Q15084	PDIA6	Protein disulfide-isomerase A6	0.00504493	0.00281532	0.00222961	527	0.336504	9	6.84573e+07	7.20979e+07	5.72322e+07	1.94196e+08	2.88199e+08	2.24347e+08	Yes	Yes	0.937003	0.6779	55.8049	1.81778	-2.29714	2.01454	2.3833
P51965	UBE2E1	Ubiquitin-conjugating enzyme E2 E1	0.00502924	0.000139569	0.00488967	990	-5.13069	5	1.45117e+08	1.29563e+08	1.63585e+08	1.57569e+08	1.48668e+08	1.57214e+08	No	Yes	3.00138	-10.329	2.77515	0.0800945	-2.2985	2.01319	1.3008
Q9NVW2	RLIM	E3 ubiquitin-protein ligase RLIM	0.00502599	0.00194613	0.00307987	685	-0.662264	8	9.318e+07	8.24381e+07	1.0042e+08	2.15965e+08	2.0398e+08	2.0515e+08	Yes	Yes	0.353558	-1.33307	38.7212	1.17873	-2.29878	2.01291	3.60793
P48067	SLC6A9	Sodium- and chloride-dependent glycine transporter 1 (GlyT-1) (GlyT1) (Solute carrier family 6 member 9)	0.00497809	0	0.00497809	1151	-10	4	1.46025e+08	1.45866e+08	1.54566e+08	1.54423e+08	1.56911e+08	1.34753e+08	No	Yes	5.98463	-20.0187		-0.00450885	-2.30294	2.00875	0.281621
Q5SRE5	NUP188	Nucleoporin NUP188 (hNup188)	0.00497501	0	0.00497501	1150	-10	2	2.90707e+08	2.91844e+08	2.95471e+08	4.02738e+06	3.86339e+06	6.07771e+06	No	Yes	5.00804	-20.016		-6.00541	-2.30321	2.00848	0.00026163
P48960	ADGRE5	Adhesion G protein-coupled receptor E5 (Leukocyte antigen CD97) (CD antigen CD97) [Cleaved into: Adhesion G protein-coupled receptor E5 subunit alpha; Adhesion G protein-coupled receptor E5 subunit beta]	0.00494368	0.000693631	0.00425005	851	-2.61524	6	9.11068e+07	1.74165e+08	1.11753e+08	1.34803e+08	2.13909e+08	1.60639e+08	No	Yes	2.9949	-5.24547	14.0307	0.407528	-2.30595	2.00573	1.0689
Q9P258	RCC2	Protein RCC2 (RCC1-like protein TD-60) (Telophase disk protein of 60 kDa)	0.00493228	0.00417712	0.00075516	273	2.46765	9	3.31163e+07	2.26175e+07	1.19419e+07	2.73621e+08	2.62692e+08	2.80344e+08	Yes	Yes	0.154694	4.94698	84.6894	3.5925	-2.30695	2.00473	4.53721
Q9C0C9	UBE2O	(E3-independent) E2 ubiquitin-conjugating enzyme	0.00492445	0.00104096	0.00388348	800	-1.89943	12	1.03752e+08	1.06335e+08	1.37418e+08	1.80639e+08	1.6061e+08	1.94173e+08	Yes	Yes	1.32708	-3.80654	21.1387	0.619269	-2.30764	2.00404	2.09165
O95274	LYPD3	Ly6/PLAUR domain-containing protein 3 (GPI-anchored metastasis-associated protein C4.4A homolog) (Matrigel-induced gene C4 protein) (MIG-C4)	0.0049132	0.00060248	0.00431072	868	-2.83894	4	8.81042e+07	2.09585e+08	8.28464e+07	1.29409e+08	2.22449e+08	1.48516e+08	No	Yes	3.78385	-5.68654	12.2625	0.35561	-2.30864	2.00305	0.871768
P60468	SEC61B	Protein transport protein Sec61 subunit beta	0.00488777	0.003482	0.00140577	385	1.30855	3	3.79647e+07	4.14994e+07	4.64795e+07	2.36741e+08	2.58402e+08	2.55265e+08	Yes	Yes	0.257617	2.61814	71.239	2.57382	-2.31089	2.00079	3.92929
P08648	ITGA5	Integrin alpha-5 (CD49 antigen-like family member E) (Fibronectin receptor subunit alpha) (Integrin alpha-F) (VLA-5) (CD antigen CD49e) [Cleaved into: Integrin alpha-5 heavy chain; Integrin alpha-5 light chain]	0.00485845	0	0.00485845	1148	-10	8	1.43769e+08	1.64514e+08	1.4602e+08	1.38641e+08	1.45534e+08	1.32614e+08	No	Yes	7.29053	-19.9134		-0.125375	-2.3135	1.99818	0.0185513
A0A024R657	ARID4A	AT rich interactive domain 4A (RBP1-like), isoform CRA_c	0.0048369	0.00103522	0.00380168	798	-1.87669	3	8.78047e+07	1.49406e+08	1.00654e+08	1.4579e+08	2.17773e+08	1.65803e+08	No	Yes	2.2178	-3.74635	21.4026	0.627246	-2.31543	1.99625	1.47681
Q8TCT8	SPPL2A	Signal peptide peptidase-like 2A (SPP-like 2A) (SPPL2a)	0.00483265	0	0.00483265	1147	-10	4	1.97776e+08	1.62217e+08	1.17168e+08	1.59515e+08	1.41104e+08	8.86885e+07	No	Yes	9.99684	-19.8904		-0.337093	-2.31581	1.99587	0.0760499
Q9BVS4	RIOK2	Serine/threonine-protein kinase RIO2	0.00481309	0.00425937	0.000553728	231	2.94339	9	9.8894e+06	1.04595e+07	2.92857e+07	2.72882e+08	2.75103e+08	2.65342e+08	Yes	Yes	0.086514	5.86944	88.4954	4.03425	-2.31758	1.99411	5.11589
Q99700	ATXN2	Ataxin-2 (Spinocerebellar ataxia type 2 protein) (Trinucleotide repeat-containing gene 13 protein)	0.00480151	0.00316335	0.00163816	442	0.949382	10	4.30369e+07	7.92902e+07	2.4468e+07	2.283e+08	2.3917e+08	2.46619e+08	Yes	Yes	0.47808	1.89218	65.8825	2.28158	-2.31862	1.99306	3.99736
Q9UHW9	SLC12A6	Solute carrier family 12 member 6 (Electroneutral potassium-chloride cotransporter 3) (K-Cl cotransporter 3)	0.00479502	0.000347629	0.00444739	925	-3.67734	7	1.06851e+08	1.50085e+08	1.41439e+08	1.54637e+08	1.63617e+08	1.43092e+08	No	Yes	2.1702	-7.327	7.2498	0.209553	-2.31921	1.99247	1.49018
Q86W50	METTL16	RNA N6-adenosine-methyltransferase METTL16 (Methyltransferase 10 domain-containing protein) (Methyltransferase-like protein 16) (N6-adenosine-methyltransferase METTL16)	0.00479122	0.00273301	0.00205821	517	0.409101	7	6.39222e+07	6.27916e+07	5.47337e+07	1.7968e+08	2.06304e+08	2.91608e+08	Yes	Yes	0.997975	0.814982	57.0421	1.87015	-2.31955	1.99213	2.21757
P25054	APC	Adenomatous polyposis coli protein (Protein APC) (Deleted in polyposis 2.5)	0.00477385	0.000561931	0.00421192	870	-2.90601	11	1.11499e+08	1.36178e+08	1.26655e+08	1.58077e+08	1.27408e+08	1.96108e+08	No	Yes	1.88596	-5.78457	11.771	0.341222	-2.32113	1.99055	1.00469
Q15262	PTPRK	Receptor-type tyrosine-protein phosphatase kappa (Protein-tyrosine phosphatase kappa) (R-PTP-kappa)	0.00476312	0	0.00476312	1146	-10	7	1.54424e+08	1.83651e+08	1.29605e+08	1.27258e+08	1.21194e+08	1.3787e+08	No	Yes	7.4823	-19.8277		-0.277762	-2.32211	1.98957	0.00789903
O75152	ZC3H11A	Zinc finger CCCH domain-containing protein 11A	0.00476087	0.00430317	0.0004577	213	3.23292	8	1.08261e+07	1.82351e+07	1.18991e+07	2.9408e+08	2.56504e+08	2.62053e+08	Yes	Yes	0.239865	6.43148	90.3862	4.30768	-2.32231	1.98937	3.99546
Q9NUL7	DDX28	Probable ATP-dependent RNA helicase DDX28	0.00475394	0.00419556	0.000558382	236	2.90954	10	1.4958e+07	2.2048e+07	1.29259e+07	2.57747e+08	2.95085e+08	2.49593e+08	Yes	Yes	0.399605	5.78631	88.2543	4.00248	-2.32295	1.98874	3.76734
Q9NXE8	CWC25	Pre-mRNA-splicing factor CWC25 homolog (Coiled-coil domain-containing protein 49) (Spliceosome-associated protein homolog CWC25)	0.00472885	0.00238531	0.00234353	573	0.0254912	6	7.04196e+07	8.59101e+07	5.19389e+07	1.82905e+08	2.59441e+08	1.97242e+08	Yes	Yes	1.10219	0.0506367	50.4417	1.60201	-2.32524	1.98644	2.34566
Q8IXM3	MRPL41	39S ribosomal protein L41, mitochondrial (L41mt) (MRP-L41) (39S ribosomal protein L27 homolog) (Bcl-2-interacting mitochondrial ribosomal protein L41) (Cell proliferation-inducing gene 3 protein) (MRP-L27 homolog) (Mitochondrial large ribosomal subunit protein mL41)	0.0047123	0.000445953	0.00426635	894	-3.25804	4	1.33903e+08	9.83324e+07	1.497e+08	1.41044e+08	1.53945e+08	1.67967e+08	No	Yes	2.18353	-6.46693	9.46359	0.273881	-2.32677	1.98492	1.49567
P04075	ALDOA	Fructose-bisphosphate aldolase A	0.00469337	0	0.00469337	1145	-10	1	2.56244e+08	5.03729e+08	8.75769e+06	2.57566e+07	2.48111e+07	2.21982e+07	No	Yes	15.2692	-19.7638		-3.40399	-2.32851	1.98317	7.77321e-05
Q2TBE0	CWF19L2	CWF19-like protein 2	0.00467322	0	0.00467322	1144	-10	9	1.74566e+08	1.50309e+08	1.21177e+08	1.35891e+08	1.21391e+08	1.34549e+08	No	Yes	8.13231	-19.7452		-0.188835	-2.33038	1.9813	0.0150819
P06213	INSR	Insulin receptor (IR)	0.00465761	0.000471622	0.00418599	885	-3.14987	12	9.50376e+07	1.46008e+08	1.33049e+08	1.31193e+08	1.64809e+08	1.64988e+08	No	Yes	2.65108	-6.23625	10.1258	0.293175	-2.33184	1.97985	1.23437
O75616	ERAL1	GTPase Era, mitochondrial (H-ERA) (hERA) (Conserved ERA-like GTPase) (CEGA) (ERA-W) (ERA-like protein 1)	0.00465464	0.00390597	0.000748676	283	2.38327	8	3.50083e+07	6.36715e+06	2.57101e+07	2.50848e+08	2.49232e+08	2.67386e+08	Yes	Yes	0.306143	4.71784	83.9155	3.5153	-2.33211	1.97957	4.37275
P04843	RPN1	Dolichyl-diphosphooligosaccharide--protein glycosyltransferase subunit 1 (Dolichyl-diphosphooligosaccharide--protein glycosyltransferase 67 kDa subunit) (Ribophorin I) (RPN-I) (Ribophorin-1)	0.00465428	0.00184172	0.00281256	678	-0.610833	8	8.04845e+07	7.25592e+07	9.11706e+07	1.36472e+08	1.74146e+08	2.79656e+08	Yes	Yes	1.82188	-1.20917	39.5704	1.20767	-2.33215	1.97954	1.5386
P26196	DDX6	Probable ATP-dependent RNA helicase DDX6	0.00461864	0.00304029	0.00157835	443	0.945793	9	4.27487e+07	5.3913e+07	4.46907e+07	2.38445e+08	2.35026e+08	2.13274e+08	Yes	Yes	0.310951	1.86907	65.8265	2.27873	-2.33549	1.9762	3.60953
Q99549	MPHOSPH8	M-phase phosphoprotein 8 (Two hybrid-associated protein 3 with RanBPM) (Twa3)	0.00459723	5.86185e-05	0.00453861	1032	-6.27475	9	8.01048e+07	1.66608e+08	1.57615e+08	1.17671e+08	1.70639e+08	1.31619e+08	No	Yes	6.27979	-12.3875	1.27508	0.0367931	-2.3375	1.97418	0.377618
Q9ULI3	HEG1	Protein HEG homolog 1	0.00454792	0	0.00454792	1142	-10	5	1.44384e+08	1.4347e+08	1.3304e+08	1.39083e+08	1.34595e+08	1.20846e+08	No	Yes	7.30852	-19.6276		-0.0959146	-2.34219	1.9695	0.059943
Q9UMY1	NOL7	Nucleolar protein 7 (Nucleolar protein of 27 kDa)	0.00453394	0.00414458	0.000389363	200	3.41204	3	7.46273e+06	1.89982e+07	8.39759e+06	2.40306e+08	2.70853e+08	2.66894e+08	Yes	Yes	0.310586	6.71544	91.4123	4.47826	-2.34352	1.96816	4.13289
P42766	RPL35	60S ribosomal protein L35 (Large ribosomal subunit protein uL29)	0.0045239	0.00442468	9.92115e-05	99	5.47892	3	2.79869e+06	3.04559e+06	2.92214e+06	3.04419e+08	2.0611e+08	2.91815e+08	Yes	Yes	0.768953	10.7781	97.8069	6.49501	-2.34449	1.9672	3.42461
Q9BY77	POLDIP3	Polymerase delta-interacting protein 3 (46 kDa DNA polymerase delta interaction protein) (p46) (S6K1 Aly/REF-like target) (SKAR)	0.00450881	0.00237092	0.00213789	551	0.149263	9	1.62841e+08	1.31285e+07	1.53274e+07	2.2636e+08	1.96449e+08	1.943e+08	Yes	Yes	1.89361	0.293414	52.5842	1.68617	-2.34594	1.96575	3.05412
Q96I51	RCC1L	RCC1-like G exchanging factor-like protein (RCC1-like) (Williams-Beuren syndrome chromosomal region 16 protein)	0.00450124	0.000795741	0.00370549	816	-2.2193	6	1.17537e+08	9.95041e+07	1.14867e+08	1.46559e+08	1.64289e+08	1.64291e+08	Yes	Yes	0.558933	-4.36095	17.6783	0.515503	-2.34667	1.96501	2.25336
Q9NUQ8	ABCF3	ATP-binding cassette sub-family F member 3	0.00449467	0.00397237	0.000522306	238	2.92703	10	2.95957e+07	4.09286e+06	1.22936e+07	3.24045e+08	2.30201e+08	2.05643e+08	Yes	Yes	1.02297	5.74981	88.3795	4.01889	-2.3473	1.96438	2.92084
Q9Y3F4	STRAP	Serine-threonine kinase receptor-associated protein (MAP activator with WD repeats) (UNR-interacting protein) (WD-40 repeat protein PT-WD)	0.00448308	0.00407485	0.000408226	208	3.31931	7	1.28368e+07	1.36863e+07	1.00663e+07	2.48632e+08	2.601e+08	2.5847e+08	Yes	Yes	0.0908267	6.51666	90.8941	4.38982	-2.34842	1.96326	4.96908
O15047	SETD1A	Histone-lysine N-methyltransferase SETD1A	0.00446829	0.00034648	0.00412181	913	-3.57243	12	1.19672e+08	1.11529e+08	1.38093e+08	1.49869e+08	1.34691e+08	1.47288e+08	Yes	Yes	1.85487	-7.00849	7.75419	0.224189	-2.34986	1.96182	1.67313
O43567	RNF13	E3 ubiquitin-protein ligase RNF13	0.00445931	0	0.00445931	1141	-10	5	1.22875e+08	1.27387e+08	1.54562e+08	1.13158e+08	1.1233e+08	1.69218e+08	No	Yes	9.12404	-19.5424		-0.0640139	-2.35073	1.96095	0.212618
Q9Y580	RBM7	RNA-binding protein 7 (RNA-binding motif protein 7)	0.00445211	0.00413673	0.00031538	178	3.71333	7	9.41026e+06	9.41026e+06	9.41026e+06	2.75542e+08	2.53665e+08	2.40801e+08	Yes	Yes	0.251291	7.27905	92.9162	4.7673	-2.35143	1.96025	4.15187
Q9NPH3	IL1RAP	Interleukin-1 receptor accessory protein (IL-1 receptor accessory protein) (IL-1RAcP)	0.00443518	0	0.00443518	1140	-10	5	1.36062e+08	1.45883e+08	1.57791e+08	1.09597e+08	1.23578e+08	1.22293e+08	No	Yes	7.51802	-19.5189		-0.309023	-2.35309	1.95859	0.00671063
O75340	PDCD6	Programmed cell death protein 6 (Apoptosis-linked gene 2 protein homolog) (ALG-2)	0.00440406	0.00182674	0.00257732	664	-0.4966	5	2.39561e+06	1.10009e+08	1.18493e+08	1.96926e+08	1.77372e+08	1.84429e+08	Yes	Yes	1.50338	-0.971118	41.4786	1.27355	-2.35615	1.95554	3.22452
Q9H8H2	DDX31	Probable ATP-dependent RNA helicase DDX31	0.00437253	0.00298388	0.00138865	417	1.10351	11	4.43199e+07	4.06152e+07	3.95412e+07	2.22264e+08	2.15062e+08	2.22168e+08	Yes	Yes	0.108592	2.1545	68.2415	2.40532	-2.35927	1.95242	4.66944
A0A590UJJ6	H3-3A	Histone H3	0.00436651	0.00298014	0.00138637	416	1.10407	3	4.03002e+07	3.79947e+07	4.54408e+07	1.88913e+08	2.38534e+08	2.31708e+08	Yes	Yes	0.54133	2.15495	68.25	2.40578	-2.35987	1.95182	3.01526
Q9Y2R9	MRPS7	28S ribosomal protein S7, mitochondrial (MRP-S7) (S7mt) (Mitochondrial small ribosomal subunit protein uS7m) (bMRP-27a) (bMRP27a)	0.00434683	0.00299724	0.00134959	408	1.15112	7	3.95892e+07	3.40708e+07	4.67591e+07	2.3897e+08	1.87982e+08	2.31992e+08	Yes	Yes	0.639563	2.24452	68.9524	2.44406	-2.36183	1.94986	3.0038
Q13601	KRR1	KRR1 small subunit processome component homolog (HIV-1 Rev-binding protein 2) (KRR-R motif-containing protein 1) (Rev-interacting protein 1) (Rip-1)	0.00431438	0.00330339	0.00101099	354	1.70818	7	2.05171e+07	4.0183e+07	2.99236e+07	2.27402e+08	2.2358e+08	2.3194e+08	Yes	Yes	0.156495	3.32514	76.5669	2.9136	-2.36508	1.9466	4.86034
O00469	PLOD2	Procollagen-lysine,2-oxoglutarate 5-dioxygenase 2	0.00430632	0.000967127	0.00333919	789	-1.78772	10	5.48532e+07	9.46755e+07	1.48577e+08	1.53795e+08	1.37661e+08	1.82538e+08	Yes	Yes	2.22029	-3.47853	22.4583	0.659247	-2.36589	1.94579	1.81278
P54136	RARS1	Arginine--tRNA ligase, cytoplasmic	0.00428519	0.00277973	0.00150545	457	0.884752	11	1.3121e+07	5.5384e+07	6.5852e+07	2.30609e+08	1.81358e+08	2.21986e+08	Yes	Yes	0.547232	1.71965	64.8685	2.23048	-2.36803	1.94365	2.93612
Q86UK7	ZNF598	E3 ubiquitin-protein ligase ZNF598	0.00428025	0	0.00428025	1139	-10	6	1.84179e+08	2.08423e+08	1.84533e+08	5.16029e+07	6.44778e+07	7.42099e+07	No	Yes	7.66424	-19.365		-1.61659	-2.36853	1.94315	0.00191356
P51858	HDGF	Hepatoma-derived growth factor (HDGF) (High mobility group protein 1-like 2) (HMG-1L2)	0.00426974	0.000652356	0.00361739	838	-2.47122	4	1.03386e+08	8.06569e+07	1.34957e+08	1.14529e+08	1.99359e+08	1.32654e+08	No	Yes	1.83781	-4.79931	15.2786	0.444326	-2.3696	1.94208	0.990697
Q8NC42	RNF149	E3 ubiquitin-protein ligase RNF149	0.0042574	0.000372419	0.00388498	898	-3.38291	6	1.31594e+08	1.36087e+08	7.87725e+07	1.56315e+08	1.47499e+08	1.1306e+08	No	Yes	3.29449	-6.56564	8.74757	0.253048	-2.37086	1.94083	0.957251
Q3T906	GNPTAB	N-acetylglucosamine-1-phosphotransferase subunits alpha/beta	0.0042517	0	0.0042517	1138	-10	7	1.59213e+08	1.47823e+08	1.45085e+08	1.04829e+08	1.00982e+08	1.04375e+08	No	Yes	6.46009	-19.3361		-0.543775	-2.37144	1.94025	0.000212739
Q8N2M8	CLASRP	CLK4-associating serine/arginine rich protein (Splicing factor, arginine/serine-rich 16) (Suppressor of white-apricot homolog 2)	0.00423973	0.000282539	0.00395719	928	-3.80796	5	1.03157e+08	1.40645e+08	1.10396e+08	1.31674e+08	1.49556e+08	1.24732e+08	No	Yes	2.65571	-7.38371	6.66407	0.19257	-2.37266	1.93902	1.18306
Q5VYS8	TUT7	Terminal uridylyltransferase 7 (TUTase 7)	0.00419582	0.00365546	0.000540365	257	2.75805	12	2.12655e+07	4.23947e+06	2.2353e+07	2.3571e+08	2.80129e+08	1.88592e+08	Yes	Yes	0.609506	5.33544	87.1214	3.86092	-2.37718	1.9345	3.03944
P41214	EIF2D	Eukaryotic translation initiation factor 2D (eIF2d) (Hepatocellular carcinoma-associated antigen 56) (Ligatin)	0.00417955	0.00282807	0.00135149	421	1.06527	12	3.70419e+07	5.09813e+07	3.30748e+07	2.11397e+08	2.16971e+08	1.99905e+08	Yes	Yes	0.356735	2.05897	67.6643	2.37438	-2.37887	1.93281	3.96745
Q9ULU4	ZMYND8	Protein kinase C-binding protein 1 (Cutaneous T-cell lymphoma-associated antigen se14-3) (CTCL-associated antigen se14-3) (Rack7) (Zinc finger MYND domain-containing protein 8)	0.00412817	0	0.00412817	1137	-10	9	1.34222e+08	1.73613e+08	1.19419e+08	8.8225e+07	1.50165e+08	7.45159e+07	No	Yes	9.86765	-19.2085		-0.51632	-2.38424	1.92744	0.0535836
O43707	ACTN4	Alpha-actinin-4 (Non-muscle alpha-actinin 4)	0.0041149	0.00206159	0.00205332	576	0.00579939	4	5.23917e+07	7.08582e+07	6.0809e+07	1.85463e+08	1.87396e+08	1.80862e+08	Yes	Yes	0.296798	0.0111699	50.1005	1.58883	-2.38564	1.92604	4.33951
P13987	CD59	CD59 glycoprotein (1F5 antigen) (20 kDa homologous restriction factor) (HRF-20) (HRF20) (MAC-inhibitory protein) (MAC-IP) (MEM43 antigen) (Membrane attack complex inhibition factor) (MACIF) (Membrane inhibitor of reactive lysis) (MIRL) (Protectin) (CD antigen CD59)	0.00406942	0.00294449	0.00112493	382	1.38818	3	2.90492e+07	4.32943e+07	2.83475e+07	1.92649e+08	2.22004e+08	2.14281e+08	Yes	Yes	0.427631	2.667	72.3565	2.64038	-2.39047	1.92122	3.56718
P05388	RPLP0	60S acidic ribosomal protein P0 (60S ribosomal protein L10E) (Large ribosomal subunit protein uL10)	0.00405952	0.00267531	0.00138421	450	0.95064	7	5.03002e+07	2.80281e+07	4.572e+07	2.01086e+08	1.94279e+08	2.08436e+08	Yes	Yes	0.386865	1.82538	65.9021	2.28258	-2.39153	1.92016	4.0844
P62805	H4C1	Histone H4	0.00405293	0.00183902	0.00221391	611	-0.267656	5	6.72492e+07	5.51088e+07	7.1265e+07	1.20031e+08	2.27146e+08	1.85869e+08	Yes	Yes	1.35319	-0.513753	45.3751	1.41215	-2.39223	1.91945	1.75603
P35555	FBN1	Fibrillin-1 [Cleaved into: Asprosin]	0.00405173	0	0.00405173	1136	-10	10	1.37667e+08	1.28638e+08	1.20595e+08	1.03183e+08	8.19112e+07	1.5446e+08	No	Yes	8.62494	-19.1276		-0.238805	-2.39236	1.91932	0.115224
Q6PJT7	ZC3H14	Zinc finger CCCH domain-containing protein 14 (Mammalian suppressor of tau pathology-2) (MSUT-2) (Renal carcinoma antigen NY-REN-37)	0.00404608	0.00392665	0.000119434	121	5.03901	9	3.76307e+06	4.26734e+06	2.63908e+06	2.30876e+08	2.17884e+08	2.66011e+08	Yes	Yes	0.35985	9.66844	97.0482	6.06079	-2.39297	1.91872	4.00207
Q9P015	MRPL15	39S ribosomal protein L15, mitochondrial (L15mt) (MRP-L15) (Mitochondrial large ribosomal subunit protein uL15m)	0.00404555	0.00343049	0.000615057	280	2.47962	9	4.5289e+06	3.22286e+07	1.83787e+07	2.21165e+08	2.26004e+08	2.2304e+08	Yes	Yes	0.280473	4.75755	84.7967	3.60348	-2.39302	1.91866	5.49768
Q9H9Y2	RPF1	Ribosome production factor 1 (Brix domain-containing protein 5) (Ribosome biogenesis protein RPF1)	0.00403896	0.00360061	0.000438353	234	3.03808	8	2.03195e+06	1.95504e+07	1.72953e+07	2.78543e+08	2.0334e+08	2.03402e+08	Yes	Yes	0.535901	5.82689	89.1469	4.12333	-2.39373	1.91795	3.17295
Q9Y2Z2	MTO1	Protein MTO1 homolog, mitochondrial	0.00401422	0	0.00401422	1135	-10	9	1.02789e+08	1.36419e+08	1.35543e+08	8.90122e+07	1.25517e+08	1.30448e+08	No	Yes	9.18644	-19.0873		-0.139828	-2.3964	1.91528	0.127456
P01008	SERPINC1	Antithrombin-III (ATIII) (Serpin C1)	0.00397888	0	0.00397888	1134	-10	3	2.1942e+08	2.9614e+08	1.59122e+08	1.54396e+07	1.31431e+07	1.01263e+07	No	Yes	10.1263	-19.049		-4.14482	-2.40024	1.91144	0.000396417
P21291	CSRP1	Cysteine and glycine-rich protein 1 (Cysteine-rich protein 1) (CRP) (CRP1) (Epididymis luminal protein 141) (HEL-141)	0.00396245	0.00342431	0.00053814	265	2.66976	2	8.55865e+06	8.55865e+06	8.55865e+06	1.50476e+07	2.6868e+08	4.01043e+08	No	Yes	5.74808	5.0983	86.419	3.77889	-2.40204	1.90965	1.19773
P50991	CCT4	T-complex protein 1 subunit delta (TCP-1-delta) (CCT-delta) (Stimulator of TAR RNA-binding)	0.00389565	0.000160093	0.00373556	951	-4.54434	7	5.8301e+07	1.23926e+08	1.52377e+08	1.11873e+08	1.27523e+08	1.24468e+08	No	Yes	4.51132	-8.64454	4.10952	0.118643	-2.40942	1.90226	1.05173
O95218	ZRANB2	Zinc finger Ran-binding domain-containing protein 2 (Zinc finger protein 265) (Zinc finger, splicing)	0.00387543	0.00369425	0.000181175	156	4.34983	5	5.40844e+06	5.40844e+06	5.40844e+06	2.16357e+08	2.40601e+08	2.2166e+08	Yes	Yes	0.203668	8.26469	95.325	5.38478	-2.41168	1.9	4.43105
Q9NUL3	STAU2	Double-stranded RNA-binding protein Staufen homolog 2	0.00387295	0.00241741	0.00145554	483	0.73191	7	3.69011e+07	4.42858e+07	4.87523e+07	2.02658e+08	1.61867e+08	1.99936e+08	Yes	Yes	0.533854	1.39043	62.4178	2.11159	-2.41196	1.89973	2.90967
Q96A33	CCDC47	PAT complex subunit CCDC47 (Calumin) (Coiled-coil domain-containing protein 47)	0.00377951	0.00139831	0.00238119	696	-0.767999	8	4.08283e+07	1.2287e+08	4.88804e+07	1.36684e+08	1.78186e+08	1.50196e+08	Yes	Yes	1.88169	-1.45084	36.9972	1.12066	-2.42257	1.88912	2.30832
Q9NXH9	TRMT1	tRNA (guanine(26)-N(2))-dimethyltransferase	0.00377054	0.00243266	0.00133788	466	0.86259	6	3.88537e+07	4.29277e+07	3.79229e+07	2.03414e+08	1.73714e+08	1.79204e+08	Yes	Yes	0.340862	1.62864	64.5176	2.21307	-2.4236	1.88809	3.30598
O14672	ADAM10	Disintegrin and metalloproteinase domain-containing protein 10 (ADAM 10)	0.00377052	0.000401413	0.00336911	871	-3.06921	6	8.86693e+07	1.03622e+08	1.08468e+08	1.33039e+08	1.0412e+08	1.38117e+08	No	Yes	1.70086	-5.79493	10.6461	0.30835	-2.4236	1.88808	1.16327
Q9NRA2	SLC17A5	Sialin (H(+)/nitrate cotransporter) (H(+)/sialic acid cotransporter) (AST) (Membrane glycoprotein HP59) (Solute carrier family 17 member 5) (Vesicular H(+)/Aspartate-glutamate cotransporter)	0.00375243	0.000240971	0.00351146	924	-3.86514	3	1.17294e+08	8.69115e+07	1.09138e+08	1.275e+08	9.85102e+07	1.33436e+08	No	Yes	3.08218	-7.28964	6.42172	0.185547	-2.42569	1.886	0.81454
O60828	PQBP1	Polyglutamine-binding protein 1 (PQBP-1) (38 kDa nuclear protein containing a WW domain) (Npw38) (Polyglutamine tract-binding protein 1)	0.00374591	0.000965589	0.00278032	763	-1.52577	5	8.23704e+07	9.27459e+07	7.38319e+07	1.52559e+08	1.3869e+08	1.31424e+08	Yes	Yes	0.833918	-2.87644	25.7772	0.760936	-2.42644	1.88524	2.47081
P82933	MRPS9	28S ribosomal protein S9, mitochondrial (MRP-S9) (S9mt) (Mitochondrial small ribosomal subunit protein uS9m)	0.0037373	0.0030885	0.000648799	301	2.25106	8	1.61133e+07	2.86773e+07	1.32998e+07	1.89205e+08	2.09668e+08	2.13115e+08	Yes	Yes	0.322459	4.24154	82.6399	3.39515	-2.42744	1.88424	3.90236
O60869	EDF1	Endothelial differentiation-related factor 1 (EDF-1) (Multiprotein-bridging factor 1) (MBF1)	0.00372895	0.00318775	0.000541198	278	2.55831	4	1.34524e+07	1.44045e+07	2.03069e+07	2.03951e+08	1.76511e+08	2.39955e+08	Yes	Yes	0.633732	4.81799	85.4866	3.67586	-2.42841	1.88327	3.21839
P41252	IARS1	Isoleucine--tRNA ligase, cytoplasmic	0.00372305	0.00281445	0.000908594	363	1.63115	13	2.34097e+07	3.11257e+07	2.66685e+07	1.81614e+08	1.85921e+08	2.18784e+08	Yes	Yes	0.421542	3.07077	75.5954	2.84703	-2.4291	1.88258	3.35694
Q5C9Z4	NOM1	Nucleolar MIF4G domain-containing protein 1 (SGD1 homolog)	0.00368566	0.00152342	0.00216224	663	-0.505211	10	4.71145e+07	8.59495e+07	6.03609e+07	1.4002e+08	1.69085e+08	1.58289e+08	Yes	Yes	1.09327	-0.948886	41.3337	1.2685	-2.43348	1.8782	2.70699
Q9Y333	LSM2	U6 snRNA-associated Sm-like protein LSm2 (Protein G7b) (Small nuclear ribonuclear protein D homolog) (snRNP core Sm-like protein Sm-x5)	0.00366162	0.00323775	0.000423864	248	2.93332	5	6.38722e+06	4.57539e+06	2.49318e+07	2.53661e+08	1.16081e+08	2.50872e+08	Yes	Yes	1.77548	5.50102	88.4241	4.02479	-2.43633	1.87536	2.37198
Q9UKV8	AGO2	Protein argonaute-2 (Argonaute2) (hAgo2)	0.00365223	0.00234563	0.0013066	471	0.844152	11	1.42509e+07	1.00494e+08	2.24817e+06	1.88093e+08	1.83773e+08	1.65966e+08	Yes	Yes	1.29729	1.58214	64.2245	2.19863	-2.43744	1.87424	3.49792
Q9BYD3	MRPL4	39S ribosomal protein L4, mitochondrial (L4mt) (MRP-L4) (Mitochondrial large ribosomal subunit protein uL4m)	0.00364463	0.00225817	0.00138646	489	0.703749	7	5.61114e+07	6.10294e+07	7.09705e+06	1.84355e+08	1.74303e+08	1.70566e+08	Yes	Yes	0.880168	1.31836	61.9588	2.08999	-2.43835	1.87334	3.89358
Q08170	SRSF4	Serine/arginine-rich splicing factor 4 (Pre-mRNA-splicing factor SRP75) (SRP001LB) (Splicing factor, arginine/serine-rich 4)	0.00363606	0.00363606	0		10	5				2.41484e+08	1.9892e+08	2.11523e+08	Yes	Yes	0.35523		99.8049	10	-2.43937	1.87231	10
Q9H7E2	TDRD3	Tudor domain-containing protein 3	0.00363605	0	0.00363605	1133	-10	5	9.65487e+07	1.73505e+08	1.22374e+08	8.68942e+07	7.03586e+07	1.02243e+08	No	Yes	8.78195	-18.6591		-0.61342	-2.43937	1.87231	0.0130203
P27708	CAD	CAD protein [Includes: Glutamine-dependent carbamoyl-phosphate synthase	0.00363011	0.0001945	0.00343561	934	-4.14273	3	8.67186e+07	9.48557e+07	1.2554e+08	1.0064e+08	1.29819e+08	1.13286e+08	No	Yes	2.97638	-7.75354	5.35795	0.154746	-2.44008	1.8716	0.850574
Q6UB99	ANKRD11	Ankyrin repeat domain-containing protein 11 (Ankyrin repeat-containing cofactor 1)	0.00359117	0.000282311	0.00330886	901	-3.55098	10	6.51841e+07	1.17256e+08	1.07996e+08	8.17614e+07	1.1037e+08	1.6131e+08	No	Yes	3.99354	-6.62938	7.86126	0.227297	-2.44476	1.86692	0.596015
O75376	NCOR1	Nuclear receptor corepressor 1 (N-CoR) (N-CoR1)	0.00358016	0.00171612	0.00186404	591	-0.119286	5	4.05215e+07	7.04243e+07	5.54566e+07	1.43115e+08	1.82592e+08	1.49794e+08	Yes	Yes	1.02747	-0.222539	47.9341	1.50654	-2.4461	1.86559	2.59453
Q14669	TRIP12	E3 ubiquitin-protein ligase TRIP12	0.00351675	0.00106448	0.00245227	738	-1.20397	9	5.42467e+07	8.38942e+07	7.1167e+07	1.48993e+08	1.96664e+08	7.55693e+07	No	Yes	2.3455	-2.23676	30.2689	0.901617	-2.45386	1.85782	1.10012
P49411	TUFM	Elongation factor Tu, mitochondrial (EF-Tu) (P43)	0.00350765	0.002945	0.000562642	293	2.38798	8	1.01463e+07	1.46595e+07	2.16267e+07	1.17484e+08	1.52188e+08	3.12797e+08	Yes	Yes	1.96401	4.43376	83.9595	3.5196	-2.45498	1.8567	2.1513
Q6ZN18	AEBP2	Zinc finger protein AEBP2 (Adipocyte enhancer-binding protein 2) (AE-binding protein 2)	0.00349795	0	0.00349795	1132	-10	6	1.10278e+08	1.42516e+08	9.23277e+07	8.90717e+07	1.0247e+08	9.04993e+07	No	Yes	8.82628	-18.4915		-0.294068	-2.45619	1.8555	0.00969003
P62308	SNRPG	Small nuclear ribonucleoprotein G (snRNP-G) (Sm protein G) (Sm-G) (SmG)	0.00347314	0.00306783	0.000405317	252	2.9201	2	1.30314e+07	1.07648e+07	1.20337e+07	2.06437e+08	1.51475e+08	2.28974e+08	Yes	Yes	0.815374	5.4092	88.33	4.01238	-2.45928	1.85241	3.00311
Q9BRJ2	MRPL45	39S ribosomal protein L45, mitochondrial (L45mt) (MRP-L45) (Mitochondrial large ribosomal subunit protein mL45)	0.00347306	0.00319462	0.000278435	207	3.52023	7	8.31449e+06	8.31449e+06	8.31449e+06	2.03603e+08	1.8865e+08	2.05503e+08	Yes	Yes	0.174576	6.52086	91.983	4.58177	-2.45929	1.8524	4.43864
Q96IZ5	RBM41	RNA-binding protein 41 (RNA-binding motif protein 41)	0.00341668	0.0012356	0.00218108	700	-0.819835	5	6.00557e+07	7.57567e+07	5.95147e+07	1.35057e+08	1.49906e+08	1.32303e+08	Yes	Yes	0.753915	-1.51283	36.1637	1.09289	-2.4664	1.84529	2.88691
P06576	ATP5F1B	ATP synthase subunit beta, mitochondrial	0.00339002	0.000742529	0.00264749	783	-1.83411	9	7.62298e+07	6.94796e+07	8.95903e+07	1.08589e+08	1.09272e+08	1.54652e+08	Yes	Yes	1.77467	-3.37822	21.9034	0.642406	-2.4698	1.84189	1.50537
P15328	FOLR1	Folate receptor alpha (FR-alpha) (Adult folate-binding protein) (FBP) (Folate receptor 1) (Folate receptor, adult) (KB cells FBP) (Ovarian tumor-associated antigen MOv18)	0.00338802	0	0.00338802	1130	-10	5	6.55367e+07	1.69923e+08	8.41937e+07	1.00067e+08	1.35002e+08	5.27313e+07	No	Yes	10.8358	-18.3533		-0.254658	-2.47005	1.84163	0.151662
Q9Y6M1	IGF2BP2	Insulin-like growth factor 2 mRNA-binding protein 2 (IGF2 mRNA-binding protein 2) (IMP-2) (Hepatocellular carcinoma autoantigen p62) (IGF-II mRNA-binding protein 2) (VICKZ family member 2)	0.00338743	0.00292809	0.000459335	276	2.67234	10	2.13311e+07	8.49757e+06	1.13375e+07	1.94666e+08	1.88418e+08	1.83097e+08	Yes	Yes	0.235374	4.92126	86.44	3.78128	-2.47013	1.84155	4.64208
Q8WWY3	PRPF31	U4/U6 small nuclear ribonucleoprotein Prp31 (Pre-mRNA-processing factor 31) (Serologically defined breast cancer antigen NY-BR-99) (U4/U6 snRNP 61 kDa protein) (Protein 61K) (hPrp31)	0.00337545	0.00298746	0.000387989	251	2.94483	7	1.35165e+07	6.42167e+06	1.48258e+07	1.84774e+08	1.86565e+08	1.99097e+08	Yes	Yes	0.214279	5.41854	88.5056	4.0356	-2.47167	1.84001	4.45449
Q9NTZ6	RBM12	RNA-binding protein 12 (RNA-binding motif protein 12) (SH3/WW domain anchor protein in the nucleus) (SWAN)	0.0033716	0.00294416	0.000427434	264	2.78409	7	6.43331e+06	1.78717e+07	1.39946e+07	1.97288e+08	1.83223e+08	1.85698e+08	Yes	Yes	0.0414862	5.12138	87.3225	3.88518	-2.47216	1.83952	4.44766
Q15434	RBMS2	RNA-binding motif, single-stranded-interacting protein 2 (Suppressor of CDC2 with RNA-binding motif 3)	0.00336697	0.00315028	0.000216691	184	3.86177	7	4.44274e+06	6.41681e+06	8.39089e+06	2.31636e+08	1.6729e+08	1.85503e+08	Yes	Yes	0.588144	7.10149	93.5642	4.91055	-2.47276	1.83892	3.40084
Q9HC36	MRM3	rRNA methyltransferase 3, mitochondrial	0.00334692	0.00234727	0.000999651	407	1.23149	7	3.3754e+07	2.23607e+07	3.34305e+07	1.77729e+08	1.60331e+08	1.72479e+08	Yes	Yes	0.383363	2.26141	70.1322	2.50999	-2.47535	1.83633	3.81099
Q9H6B4	CLMP	CXADR-like membrane protein (Adipocyte adhesion molecule) (Coxsackie- and adenovirus receptor-like membrane protein) (CAR-like membrane protein)	0.00333504	0.000210631	0.00312441	918	-3.89079	5	9.52314e+07	8.39509e+07	9.95575e+07	8.84451e+07	1.07662e+08	1.23108e+08	No	Yes	2.46477	-7.13877	6.3157	0.182476	-2.4769	1.83478	0.797988
Q00059	TFAM	Transcription factor A, mitochondrial (mtTFA) (Mitochondrial transcription factor 1) (MtTF1) (Transcription factor 6) (TCF-6) (Transcription factor 6-like 2)	0.00332689	0.00161594	0.00171095	587	-0.0824256	4	5.55474e+07	4.98417e+07	4.78838e+07	1.54735e+08	1.49279e+08	1.39206e+08	Yes	Yes	0.402336	-0.151146	48.5721	1.53054	-2.47796	1.83372	3.36883
Q86U42	PABPN1	Polyadenylate-binding protein 2 (PABP-2) (Poly(A)-binding protein 2) (Nuclear poly(A)-binding protein 1) (Poly(A)-binding protein II) (PABII) (Polyadenylate-binding nuclear protein 1)	0.0033137	0.00321071	0.000102985	140	4.96238	3	3.05525e+06	3.05525e+06	3.05525e+06	2.03193e+08	1.63532e+08	2.18237e+08	Yes	Yes	0.543788	9.09106	96.8921	5.98534	-2.47969	1.832	3.66038
Q01082	SPTBN1	Spectrin beta chain, non-erythrocytic 1 (Beta-II spectrin) (Fodrin beta chain) (Spectrin, non-erythroid beta chain 1)	0.00330293	0.00298923	0.000313691	229	3.25236	4	3.46047e+06	1.20253e+07	1.26162e+07	1.78556e+08	1.95906e+08	1.89633e+08	Yes	Yes	0.275572	5.95371	90.5026	4.32614	-2.4811	1.83058	4.38697
Q9Y2Z4	YARS2	Tyrosine--tRNA ligase, mitochondrial	0.00329415	0.00255635	0.000737794	356	1.7928	9	1.60297e+07	2.81762e+07	2.17678e+07	1.69606e+08	1.61796e+08	1.93247e+08	Yes	Yes	0.355298	3.27979	77.6029	2.98727	-2.48226	1.82943	3.48303
Q9H0X4	FAM234A	Protein FAM234A (Protein ITFG3)	0.00327477	0	0.00327477	1129	-10	4	1.15874e+08	9.94536e+07	9.2312e+07	9.96603e+07	8.84194e+07	9.14293e+07	No	Yes	7.91049	-18.2061		-0.140195	-2.48482	1.82686	0.0251066
Q86SQ4	ADGRG6	Adhesion G-protein coupled receptor G6 (Developmentally regulated G-protein-coupled receptor) (G-protein coupled receptor 126) (Vascular inducible G protein-coupled receptor) [Cleaved into: ADGRG6 N-terminal fragment (ADGRG6-NTF); ADGRG6 C-terminal fragment (ADGRG6-CTF)]	0.00323977	1.47739e-05	0.00322499	1062	-7.7701	5	8.34113e+07	9.33848e+07	1.11909e+08	9.75948e+07	8.83876e+07	1.06185e+08	No	Yes	6.07272	-14.1587	0.456018	0.013158	-2.48949	1.8222	0.35692
Q9NS93	TM7SF3	Transmembrane 7 superfamily member 3 (Seven span transmembrane protein)	0.00323061	0	0.00323061	1127	-10	2	1.34335e+08	1.33821e+08	1.40896e+08	7.08681e+07	4.75348e+07	5.17759e+07	No	Yes	7.38296	-18.1474		-1.28712	-2.49072	1.82097	0.00393067
Q8NBS9	TXNDC5	Thioredoxin domain-containing protein 5 (Endoplasmic reticulum resident protein 46) (ER protein 46) (ERp46) (Thioredoxin-like protein p46)	0.00322217	0.00257395	0.000648224	340	1.98942	8	2.59953e+07	1.61802e+07	1.53419e+07	1.53767e+08	2.11562e+08	1.54871e+08	Yes	Yes	0.665833	3.6204	79.8824	3.16052	-2.49185	1.81983	2.93976
Q8N983	MRPL43	39S ribosomal protein L43, mitochondrial (L43mt) (MRP-L43) (Mitochondrial large ribosomal subunit protein mL43) (Mitochondrial ribosomal protein bMRP36a)	0.00322089	0.00141523	0.00180565	629	-0.351478	5	3.15543e+07	6.94291e+07	6.02411e+07	1.20733e+08	1.39156e+08	1.56374e+08	Yes	Yes	1.26486	-0.63957	43.9393	1.3604	-2.49202	1.81966	2.5064
P18084	ITGB5	Integrin beta-5	0.00321981	0	0.00321981	1126	-10	8	6.34366e+07	1.42759e+08	8.48567e+07	6.20841e+07	1.28611e+08	9.55462e+07	No	Yes	10.6511	-18.1329		-0.0864559	-2.49217	1.81951	0.223112
Q13740	ALCAM	CD166 antigen (Activated leukocyte cell adhesion molecule) (CD antigen CD166)	0.00321587	0	0.00321587	1125	-10	7	1.15759e+08	1.07815e+08	9.61551e+07	8.79899e+07	9.46973e+07	7.41718e+07	No	Yes	8.17294	-18.1276		-0.323304	-2.4927	1.81898	0.0200806
Q96QR8	PURB	Transcriptional activator protein Pur-beta (Purine-rich element-binding protein B)	0.00320306	0.00298456	0.000218496	194	3.77184	5	6.67536e+06	2.48619e+06	1.04017e+07	1.90406e+08	1.7186e+08	1.92462e+08	Yes	Yes	0.307049	6.85437	93.1785	4.8237	-2.49443	1.81725	4.23491
Q12899	TRIM26	Tripartite motif-containing protein 26	0.00318742	0.000416987	0.00277043	846	-2.73203	4	9.30655e+07	7.69908e+07	7.74072e+07	1.25206e+08	1.02585e+08	9.62322e+07	No	Yes	1.90423	-4.95897	13.0823	0.379651	-2.49656	1.81512	1.39808
Q9P2N5	RBM27	RNA-binding protein 27 (RNA-binding motif protein 27)	0.00318464	0.000479884	0.00270475	824	-2.49474	8	1.09553e+08	1.08966e+08	1.90353e+07	7.26465e+07	1.32668e+08	1.28119e+08	No	Yes	2.73773	-4.52731	15.0687	0.438128	-2.49694	1.81474	0.886024
P21675	TAF1	Transcription initiation factor TFIID subunit 1	0.00317809	0.000114213	0.00306387	950	-4.74555	7	8.29685e+07	8.2232e+07	1.07724e+08	8.23863e+07	1.2003e+08	9.44725e+07	No	Yes	3.36559	-8.60772	3.59378	0.103739	-2.49783	1.81385	0.537352
P31689	DNAJA1	DnaJ homolog subfamily A member 1 (DnaJ protein homolog 2) (HSDJ) (Heat shock 40 kDa protein 4) (Heat shock protein J2) (HSJ-2) (Human DnaJ protein 2) (hDj-2)	0.00316195	0.00210393	0.00105801	451	0.99173	7	1.57154e+07	4.48121e+07	3.42308e+07	1.52006e+08	1.52038e+08	1.68117e+08	Yes	Yes	0.51597	1.79666	66.5392	2.31532	-2.50005	1.81164	3.66094
P48643	CCT5	T-complex protein 1 subunit epsilon (TCP-1-epsilon) (CCT-epsilon)	0.00311885	0.000761185	0.00235767	767	-1.63104	8	6.62963e+07	7.86568e+07	6.61667e+07	1.09857e+08	1.12284e+08	1.25931e+08	Yes	Yes	0.606801	-2.94513	24.4059	0.71871	-2.50601	1.80568	2.44679
Q8N684	CPSF7	Cleavage and polyadenylation specificity factor subunit 7 (Cleavage and polyadenylation specificity factor 59 kDa subunit) (CPSF 59 kDa subunit) (Cleavage factor Im complex 59 kDa subunit) (CFIm59) (Pre-mRNA cleavage factor Im 59 kDa subunit)	0.00307892	0.00107519	0.00200373	706	-0.898089	7	4.87925e+07	6.03668e+07	6.92032e+07	1.00432e+08	1.32316e+08	1.40923e+08	Yes	Yes	1.37326	-1.61663	34.9211	1.05186	-2.5116	1.80008	2.00545
Q13573	SNW1	SNW domain-containing protein 1 (Nuclear protein SkiP) (Nuclear receptor coactivator NCoA-62) (Ski-interacting protein)	0.00307372	0.00255767	0.000516044	308	2.30927	9	2.08356e+07	1.14534e+06	2.37684e+07	1.51996e+08	1.4678e+08	2.06575e+08	Yes	Yes	0.924052	4.15517	83.2111	3.44793	-2.51234	1.79935	2.98781
P04114	APOB	Apolipoprotein B-100 (Apo B-100) [Cleaved into: Apolipoprotein B-48 (Apo B-48)]	0.00301839	0	0.00301839	1123	-10	7	1.32336e+08	1.26513e+08	1.64167e+08	3.45913e+07	6.21575e+07	2.14162e+07	No	Yes	7.496	-17.8533		-1.976	-2.52022	1.79146	0.0103408
Q9H6R4	NOL6	Nucleolar protein 6 (Nucleolar RNA-associated protein) (Nrap)	0.00299049	0.00260459	0.000385901	275	2.75475	10	1.37735e+07	1.42109e+07	6.40059e+06	1.87602e+08	1.71826e+08	1.42365e+08	Yes	Yes	0.629825	4.92391	87.0957	3.85785	-2.52426	1.78743	3.33487
P19525	EIF2AK2	Interferon-induced, double-stranded RNA-activated protein kinase	0.00295783	0.00247238	0.000485442	307	2.34853	8	2.20666e+07	1.60471e+07	5.26588e+06	1.53671e+08	1.81774e+08	1.51497e+08	Yes	Yes	0.48597	4.18663	83.5879	3.48364	-2.52903	1.78266	3.53279
P01857	IGHG1	Immunoglobulin heavy constant gamma 1 (Ig gamma-1 chain C region) (Ig gamma-1 chain C region EU) (Ig gamma-1 chain C region KOL) (Ig gamma-1 chain C region NIE)	0.00294784	0	0.00294784	1120	-10	5	1.04919e+08	1.04665e+08	1.27937e+08	5.71794e+07	7.30437e+07	6.07881e+07	No	Yes	7.71873	-17.7509		-0.829258	-2.5305	1.78119	0.00348658
O00422	SAP18	Histone deacetylase complex subunit SAP18 (18 kDa Sin3-associated polypeptide) (2HOR0202) (Cell growth-inhibiting gene 38 protein) (Sin3-associated polypeptide p18)	0.00294111	0.001631	0.00131011	535	0.316073	5	3.95568e+07	3.80615e+07	3.97469e+07	1.29969e+08	1.44148e+08	1.35842e+08	Yes	Yes	0.225245	0.562671	55.4553	1.80318	-2.53149	1.78019	3.54098
P00338	LDHA	L-lactate dehydrogenase A chain (LDH-A)	0.00290664	0.000352798	0.00255384	849	-2.85576	3	8.31055e+07	6.75427e+07	7.72729e+07	1.11778e+08	8.20851e+07	9.93604e+07	No	Yes	2.08379	-5.06918	12.1377	0.351954	-2.53661	1.77507	1.24666
P00558	PGK1	Phosphoglycerate kinase 1	0.00289819	0.00100701	0.00189118	705	-0.909205	5	5.9927e+07	5.12315e+07	5.81999e+07	1.07617e+08	1.2174e+08	1.20914e+08	Yes	Yes	0.320563	-1.61276	34.7462	1.04611	-2.53787	1.77381	2.8193
Q8NI36	WDR36	WD repeat-containing protein 36 (T-cell activation WD repeat-containing protein) (TA-WDRP)	0.00289117	0.00267987	0.000211302	209	3.66478	6	3.60211e+06	5.06654e+06	1.01602e+07	1.58278e+08	1.48547e+08	1.92718e+08	Yes	Yes	0.56392	6.49677	92.6915	4.72057	-2.53893	1.77276	3.54275
Q96JP5	ZFP91	E3 ubiquitin-protein ligase ZFP91	0.00288314	0.000731678	0.00215146	758	-1.55603	5	7.44549e+07	4.72032e+07	7.12032e+07	1.05965e+08	1.09248e+08	1.08856e+08	Yes	Yes	0.91561	-2.75659	25.3778	0.748606	-2.54013	1.77155	3.76428
Q86YZ3	HRNR	Hornerin	0.00286222	0	0.00286222	1118	-10	6	1.96207e+08	9.05435e+07	2.01398e+08	1.58024e+07	4.43925e+06	4.79003e+06	No	Yes	11.0384	-17.6234		-4.54874	-2.5433	1.76839	0.00361571
Q86UP2	KTN1	Kinectin (CG-1 antigen) (Kinesin receptor)	0.00286091	0.00163972	0.00122119	523	0.425166	13	1.84533e+07	4.57151e+07	4.4226e+07	1.19861e+08	1.66066e+08	1.18623e+08	Yes	Yes	1.15716	0.751773	57.3147	1.88184	-2.5435	1.76819	2.45011
O43395	PRPF3	U4/U6 small nuclear ribonucleoprotein Prp3 (Pre-mRNA-splicing factor 3) (hPrp3) (U4/U6 snRNP 90 kDa protein)	0.00286045	0.00155996	0.00130049	542	0.262452	7	4.0062e+07	3.85084e+07	3.79491e+07	1.36571e+08	1.34652e+08	1.2512e+08	Yes	Yes	0.262423	0.464045	54.5354	1.76512	-2.54357	1.76812	3.60934
O75054	IGSF3	Immunoglobulin superfamily member 3 (IgSF3) (Glu-Trp-Ile EWI motif-containing protein 3) (EWI-3)	0.00285862	0.000407324	0.00245129	828	-2.58929	8	9.19709e+07	5.83891e+07	6.80169e+07	1.18647e+08	9.12972e+07	8.42138e+07	No	Yes	2.40584	-4.57745	14.249	0.413956	-2.54384	1.76784	1.26303
Q9P2J5	LARS1	Leucine--tRNA ligase, cytoplasmic	0.00283444	0.00217866	0.000655775	364	1.73217	12	1.48321e+07	1.65645e+07	2.70508e+07	1.33886e+08	1.41556e+08	1.74311e+08	Yes	Yes	0.709791	3.05581	76.864	2.93443	-2.54753	1.76415	3.10939
Q96SB4	SRPK1	SRSF protein kinase 1	0.00282593	0.00214299	0.000682944	370	1.64978	8	1.58979e+07	2.42928e+07	2.08048e+07	1.43966e+08	1.34355e+08	1.67358e+08	Yes	Yes	0.439864	2.90831	75.833	2.86309	-2.54884	1.76284	3.27329
Q9Y3A2	UTP11	Probable U3 small nucleolar RNA-associated protein 11 (U3 snoRNA-associated protein 11) (UTP11-like protein)	0.00280678	0.00218159	0.000625188	359	1.80302	4	1.44287e+07	1.99259e+07	2.13836e+07	1.35552e+08	1.38829e+08	1.7312e+08	Yes	Yes	0.603753	3.17311	77.7258	2.99621	-2.55179	1.75989	3.15402
A0A7P0T9B0	ANTXR1	Anthrax toxin receptor 1 (Fragment)	0.00280456	0.000577738	0.00222683	786	-1.9465	7	5.59428e+07	7.19528e+07	7.06739e+07	8.61569e+07	9.90741e+07	1.19043e+08	Yes	Yes	1.64513	-3.42496	20.5999	0.603017	-2.55213	1.75955	1.63188
Q9ULW3	ABT1	Activator of basal transcription 1 (hABT1) (Basal transcriptional activator)	0.00278862	0.00115697	0.00163165	652	-0.495978	4	5.76135e+07	4.83852e+07	3.99143e+07	1.17731e+08	1.06127e+08	1.30214e+08	Yes	Yes	0.515513	-0.871469	41.489	1.27391	-2.55461	1.75707	2.65344
Q96N46	TTC14	Tetratricopeptide repeat protein 14 (TPR repeat protein 14)	0.00276115	0.000819694	0.00194146	731	-1.24399	6	5.57605e+07	7.42601e+07	2.01417e+07	2.26892e+08	6.26657e+07	5.53404e+07	No	Yes	3.90914	-2.18042	29.6866	0.883159	-2.55891	1.75277	0.813076
P55884	EIF3B	Eukaryotic translation initiation factor 3 subunit B (eIF3b) (Eukaryotic translation initiation factor 3 subunit 9) (Prt1 homolog) (hPrt1) (eIF-3-eta) (eIF3 p110) (eIF3 p116)	0.00275469	0.00139259	0.00136209	572	0.0319501	10	4.19806e+07	3.73046e+07	4.17007e+07	1.03384e+08	1.50678e+08	1.18853e+08	Yes	Yes	0.80826	0.0559688	50.5536	1.60634	-2.55993	1.75176	2.3182
P47813	EIF1AX	Eukaryotic translation initiation factor 1A, X-chromosomal (eIF-1A X isoform) (Eukaryotic translation initiation factor 4C) (eIF-4C)	0.00275279	0.00275279	0		10	2				1.76309e+08	1.60433e+08	1.56818e+08	Yes	Yes	0.222668		99.8049	10	-2.56023	1.75146	10
P54709	ATP1B3	Sodium/potassium-transporting ATPase subunit beta-3 (Sodium/potassium-dependent ATPase subunit beta-3) (ATPB-3) (CD antigen CD298)	0.00274187	0.00089558	0.0018463	716	-1.04374	4	2.67936e+07	8.13027e+07	5.47312e+07	8.48745e+07	1.43546e+08	1.00355e+08	Yes	Yes	2.38991	-1.82626	32.663	0.978296	-2.56195	1.74973	1.61558
P34897	SHMT2	Serine hydroxymethyltransferase, mitochondrial (SHMT)	0.00272791	0.00235011	0.0003778	287	2.63703	6	1.37308e+07	4.29046e+06	1.50559e+07	1.28622e+08	1.25062e+08	2.02338e+08	Yes	Yes	1.10028	4.60825	86.1506	3.74857	-2.56417	1.74751	2.74701
P08240	SRPRA	Signal recognition particle receptor subunit alpha (SR-alpha) (Docking protein alpha) (DP-alpha)	0.0027222	0.00188596	0.000836246	424	1.1733	8	3.34925e+07	2.37671e+07	1.67498e+07	1.05674e+08	1.52709e+08	1.55684e+08	Yes	Yes	0.636476	2.04928	69.2805	2.46219	-2.56508	1.7466	2.56767
Q15029	EFTUD2	116 kDa U5 small nuclear ribonucleoprotein component (Elongation factor Tu GTP-binding domain-containing protein 2) (SNU114 homolog) (hSNU114) (U5 snRNP-specific protein, 116 kDa) (U5-116 kDa)	0.00269772	0.000981434	0.00171629	687	-0.806328	8	5.93977e+07	4.20729e+07	5.22334e+07	1.03537e+08	1.18081e+08	1.08365e+08	Yes	Yes	0.0892503	-1.40517	36.3801	1.10008	-2.569	1.74268	2.89556
Q12797	ASPH	Aspartyl/asparaginyl beta-hydroxylase	0.00269282	0.00183492	0.000857899	439	1.09683	8	1.82482e+07	3.18199e+07	2.55189e+07	1.00547e+08	1.646e+08	1.42074e+08	Yes	Yes	1.20826	1.91057	68.1412	2.39991	-2.56979	1.74189	2.41885
P02545	LMNA	Prelamin-A/C [Cleaved into: Lamin-A/C (70 kDa lamin) (Renal carcinoma antigen NY-REN-32)]	0.00268907	0.000974218	0.00171485	691	-0.815765	6	2.33074e+07	5.40704e+07	7.09489e+07	6.60762e+07	1.43292e+08	1.2444e+08	No	Yes	2.759	-1.42048	36.2289	1.09506	-2.5704	1.74128	1.36723
Q9BRL6	SRSF8	Serine/arginine-rich splicing factor 8 (Pre-mRNA-splicing factor SRP46) (Splicing factor SRp46) (Splicing factor, arginine/serine-rich 2B)	0.00267625	0.00165129	0.00102495	495	0.688036	4	2.68911e+07	3.25482e+07	3.19977e+07	1.28438e+08	1.12594e+08	1.47368e+08	Yes	Yes	0.583941	1.19664	61.7018	2.07799	-2.57247	1.73921	2.83901
Q01780	EXOSC10	Exosome component 10	0.00267082	0.00132328	0.00134754	583	-0.0262037	5	1.83849e+07	5.03348e+07	5.09861e+07	9.72469e+07	1.19214e+08	1.42696e+08	Yes	Yes	1.5388	-0.0455507	49.5459	1.56755	-2.57336	1.73833	2.291
Q9UBR2	CTSZ	Cathepsin Z	0.00266098	0.000844581	0.0018164	721	-1.10477	3	3.32457e+07	3.81886e+07	8.97697e+07	8.55833e+07	1.00031e+08	1.30281e+08	Yes	Yes	2.2756	-1.91868	31.7395	0.948565	-2.57496	1.73672	1.78154
O43148	RNMT	mRNA cap guanine-N7 methyltransferase	0.00264983	0.00191909	0.000730737	397	1.393	4	2.78943e+07	2.0218e+07	1.73457e+07	1.38677e+08	1.42265e+08	1.287e+08	Yes	Yes	0.335144	2.41671	72.4232	2.64443	-2.57678	1.7349	3.87147
Q969X6	UTP4	U3 small nucleolar RNA-associated protein 4 homolog (Cirhin) (UTP4 small subunit processome component)	0.00264789	0.00230241	0.000345481	281	2.73647	8	7.87496e+06	1.09022e+07	1.20727e+07	1.67371e+08	1.40276e+08	1.36255e+08	Yes	Yes	0.370194	4.74663	86.9526	3.84084	-2.5771	1.73458	3.53596
Q9NUQ6	SPATS2L	SPATS2-like protein (DNA polymerase-transactivated protein 6) (Stress granule and nucleolar protein) (SGNP)	0.00264431	0.0019568	0.00068751	386	1.50904	6	3.09148e+07	2.25493e+07	8.13316e+06	1.37895e+08	1.43472e+08	1.31145e+08	Yes	Yes	0.49483	2.61667	74.0004	2.74253	-2.57769	1.73399	4.02944
Q9NP92	MRPS30	39S ribosomal protein S30, mitochondrial (MRP-S30) (S30mt) (Mitochondrial large ribosomal subunit protein mL65) (Mitochondrial large ribosomal subunit protein mS30) (Programmed cell death protein 9)	0.00261673	0	0.00261673	1114	-10	3	8.97988e+07	7.81762e+07	1.0349e+08	6.4927e+07	4.31163e+07	8.9658e+07	No	Yes	9.61428	-17.2353		-0.520571	-2.58224	1.72944	0.053206
P29401	TKT	Transketolase (TK)	0.00260385	0.000970232	0.00163362	681	-0.751673	7	5.01993e+07	5.20039e+07	4.41362e+07	1.05457e+08	1.13581e+08	1.01479e+08	Yes	Yes	0.550221	-1.29836	37.2614	1.1295	-2.58438	1.7273	3.05083
P49760	CLK2	Dual specificity protein kinase CLK2	0.00259655	0.000557221	0.00203933	779	-1.87178	3	5.89474e+07	6.73206e+07	5.62471e+07	8.49715e+07	1.01418e+08	9.66435e+07	Yes	Yes	1.02016	-3.23084	21.46	0.628982	-2.5856	1.72608	2.14398
Q9GZP0	PDGFD	Platelet-derived growth factor D (PDGF-D) (Iris-expressed growth factor) (Spinal cord-derived growth factor B) (SCDGF-B) [Cleaved into: Platelet-derived growth factor D, latent form (PDGFD latent form); Platelet-derived growth factor D, receptor-binding form (PDGFD receptor-binding form)]	0.00259237	0	0.00259237	1112	-10	1	7.81748e+07	8.02413e+07	8.00074e+07	7.05821e+07	8.58692e+07	6.99229e+07	No	Yes	7.37762	-17.1948		-0.081423	-2.5863	1.72538	0.121502
Q96D46	NMD3	60S ribosomal export protein NMD3 (hNMD3)	0.00259136	0.00214002	0.000451337	327	2.24535	8	1.5019e+07	1.41103e+07	1.12891e+07	1.40064e+08	1.33788e+08	1.50346e+08	Yes	Yes	0.190618	3.8737	82.583	3.38999	-2.58647	1.72521	3.98178
Q8NBW4	SLC38A9	Sodium-coupled neutral amino acid transporter 9 (Solute carrier family 38 member 9) (Up-regulated in lung cancer 11)	0.00258443	0	0.00258443	1111	-10	2	7.49125e+07	9.29396e+07	1.02137e+08	8.06835e+07	6.48155e+07	4.78869e+07	No	Yes	6.07996	-17.1815		-0.513786	-2.58763	1.72405	0.0321562
P27694	RPA1	Replication protein A 70 kDa DNA-binding subunit (RP-A p70) (Replication factor A protein 1) (RF-A protein 1) (Single-stranded DNA-binding protein) [Cleaved into: Replication protein A 70 kDa DNA-binding subunit, N-terminally processed]	0.00258277	0.00112205	0.00146072	630	-0.380551	8	5.86586e+07	3.13584e+07	4.07918e+07	1.15229e+08	1.02293e+08	1.14745e+08	Yes	Yes	0.920956	-0.655981	43.4435	1.34272	-2.58791	1.72377	3.0574
P25398	RPS12	40S ribosomal protein S12 (Small ribosomal subunit protein eS12)	0.00257665	0.00208863	0.000488024	341	2.09753	5	2.07098e+07	1.22669e+07	1.00699e+07	1.15779e+08	1.77735e+08	1.25419e+08	Yes	Yes	0.814762	3.6135	81.0598	3.25694	-2.58894	1.72274	2.77212
Q9Y324	FCF1	rRNA-processing protein FCF1 homolog	0.00257277	0.000856595	0.00171618	709	-1.00251	4	7.86766e+07	3.78748e+07	3.7026e+07	1.1216e+08	9.38377e+07	1.01709e+08	Yes	Yes	1.55614	-1.72641	33.2946	0.998744	-2.5896	1.72208	2.56044
P13667	PDIA4	Protein disulfide-isomerase A4	0.00254951	0.00224918	0.000300326	271	2.9048	9	3.50837e+06	1.12052e+07	1.19203e+07	1.38327e+08	1.72578e+08	1.19575e+08	Yes	Yes	0.695305	4.99085	88.2202	3.99804	-2.59354	1.71814	3.13133
Q8TBF4	ZCRB1	Zinc finger CCHC-type and RNA-binding motif-containing protein 1 (U11/U12 small nuclear ribonucleoprotein 31 kDa protein) (U11/U12 snRNP 31 kDa protein) (U11/U12-31K)	0.00253428	1.7684e-05	0.00251659	1029	-7.15288	3	7.83612e+07	7.19951e+07	7.44374e+07	7.38322e+07	6.67838e+07	8.89722e+07	No	Yes	5.05829	-12.271	0.697794	0.0201344	-2.59615	1.71554	0.35488
Q9BQC6	MRPL57	Ribosomal protein 63, mitochondrial (hMRP63) (Mitochondrial large ribosomal subunit protein mL63) (Mitochondrial ribosomal protein 63) (Mitochondrial ribosomal protein L57)	0.00251231	4.30338e-05	0.00246928	984	-5.84248	2	7.33137e+07	2.4617e+07	1.2201e+08	7.82674e+07	6.14816e+07	9.07544e+07	No	Yes	6.95642	-10.0009	1.71291	0.0494291	-2.59993	1.71176	0.402727
Q9Y4P3	TBL2	Transducin beta-like protein 2 (WS beta-transducin repeats protein) (WS-betaTRP) (Williams-Beuren syndrome chromosomal region 13 protein)	0.00250963	0.00174958	0.000760044	422	1.20286	8	2.60058e+07	1.58372e+07	2.61028e+07	1.37294e+08	1.31343e+08	1.1338e+08	Yes	Yes	0.39592	2.05844	69.7149	2.48643	-2.60039	1.71129	3.2501
P46940	IQGAP1	Ras GTPase-activating-like protein IQGAP1 (p195)	0.00249815	0.00103548	0.00146267	651	-0.498314	10	2.86606e+07	4.10957e+07	6.11373e+07	9.53079e+07	1.10549e+08	1.11154e+08	Yes	Yes	1.15706	-0.85177	41.4497	1.27254	-2.60238	1.7093	2.78957
P31641	SLC6A6	Sodium- and chloride-dependent taurine transporter (Solute carrier family 6 member 6)	0.00248817	0	0.00248817	1110	-10	2	8.59181e+07	9.27762e+07	9.33657e+07	5.57886e+07	5.86678e+07	5.95993e+07	No	Yes	6.77849	-17.0172		-0.644945	-2.60412	1.70756	0.000430311
P14384	CPM	Carboxypeptidase M (CPM)	0.00248294	0.00162742	0.000855514	470	0.927727	5	1.41772e+07	4.91451e+07	1.25022e+07	1.06337e+08	1.52827e+08	1.10189e+08	Yes	Yes	1.39655	1.5833	65.5443	2.2644	-2.60503	1.70665	2.57151
P07942	LAMB1	Laminin subunit beta-1 (Laminin B1 chain) (Laminin-1 subunit beta) (Laminin-10 subunit beta) (Laminin-12 subunit beta) (Laminin-2 subunit beta) (Laminin-6 subunit beta) (Laminin-8 subunit beta)	0.00248057	0.000320334	0.00216024	835	-2.75354	3	5.14885e+07	7.81337e+07	6.33705e+07	7.21598e+07	8.50796e+07	9.45212e+07	No	Yes	2.18247	-4.69819	12.9137	0.374703	-2.60545	1.70624	1.39484
O15347	HMGB3	High mobility group protein B3 (High mobility group protein 2a) (HMG-2a) (High mobility group protein 4) (HMG-4)	0.00246211	0	0.00246211	1108	-10	1	1.23764e+08	1.02064e+08	1.7303e+08	1.36731e+07	1.66805e+07	1.22311e+07	No	Yes	9.56488	-16.9716		-3.23949	-2.60869	1.70299	0.000353887
P49368	CCT3	T-complex protein 1 subunit gamma (TCP-1-gamma) (CCT-gamma) (hTRiC5)	0.00245987	0.000467878	0.00199199	794	-2.09001	6	4.04157e+07	4.09795e+07	9.21127e+07	5.95637e+07	8.16086e+07	1.26362e+08	No	Yes	3.34048	-3.55844	19.0204	0.555579	-2.60909	1.7026	0.959707
Q96PZ0	PUS7	Pseudouridylate synthase 7 homolog	0.0024496	0.0018222	0.000627402	387	1.53822	7	2.67161e+07	1.13429e+07	1.79492e+07	1.10444e+08	1.37278e+08	1.35471e+08	Yes	Yes	0.271652	2.61617	74.3876	2.76738	-2.6109	1.70078	3.1726
Q53EL6	PDCD4	Programmed cell death protein 4 (Neoplastic transformation inhibitor protein) (Nuclear antigen H731-like) (Protein 197/15a)	0.00244697	0.0011861	0.00126087	586	-0.0881905	4	4.61332e+07	2.10524e+07	4.562e+07	1.00658e+08	1.19745e+08	1.0552e+08	Yes	Yes	0.251896	-0.149951	48.4723	1.52677	-2.61137	1.70031	2.92248
P25705	ATP5F1A	ATP synthase subunit alpha, mitochondrial (ATP synthase F1 subunit alpha)	0.00244657	0.000947603	0.00149897	671	-0.661614	6	3.71502e+07	4.70097e+07	4.85024e+07	8.3857e+07	9.19817e+07	1.30156e+08	Yes	Yes	1.39719	-1.1249	38.7319	1.17909	-2.61144	1.70024	1.88981
Q8WU90	ZC3H15	Zinc finger CCCH domain-containing protein 15 (DRG family-regulatory protein 1) (Likely ortholog of mouse immediate early response erythropoietin 4)	0.00243204	0.00138463	0.00104741	526	0.402671	5	2.37162e+07	3.74941e+07	3.23691e+07	9.95337e+07	1.22417e+08	1.20522e+08	Yes	Yes	0.786698	0.683597	56.9328	1.86549	-2.61403	1.69765	2.87993
O75127	PTCD1	Pentatricopeptide repeat-containing protein 1, mitochondrial	0.0024216	0.00193774	0.000483855	352	2.00173	7	1.02031e+07	1.48784e+07	1.8254e+07	1.30276e+08	1.22999e+08	1.37569e+08	Yes	Yes	0.289453	3.3945	80.0192	3.17146	-2.6159	1.69578	3.96635
Q9NZM5	NOP53	Ribosome biogenesis protein NOP53 (Glioma tumor suppressor candidate region gene 2 protein) (Protein interacting with carboxyl terminus 1) (PICT-1) (p60)	0.00241813	0.00221714	0.000200989	230	3.46351	4	1.0958e+07	3.83355e+06	3.21361e+06	1.31009e+08	1.41967e+08	1.42575e+08	Yes	Yes	0.0599091	5.87121	91.6882	4.52746	-2.61652	1.69516	4.41521
Q9C0C2	TNKS1BP1	182 kDa tankyrase-1-binding protein	0.00240893	0	0.00240893	1107	-10	4	1.05611e+08	1.17614e+08	1.34347e+08	2.39261e+07	3.0051e+07	2.03591e+07	No	Yes	8.01147	-16.8771		-2.28464	-2.61818	1.69351	0.00109762
P46779	RPL28	60S ribosomal protein L28 (Large ribosomal subunit protein eL28)	0.00240581	0.00168004	0.000725775	423	1.2109	5	2.01208e+07	2.07195e+07	2.3938e+07	1.39815e+08	1.16073e+08	1.10683e+08	Yes	Yes	0.466532	2.04999	69.8324	2.49304	-2.61874	1.69294	3.07116
Q15043	SLC39A14	Metal cation symporter ZIP14 (LIV-1 subfamily of ZIP zinc transporter 4) (LZT-Hs4) (Solute carrier family 39 member 14) (Zrt- and Irt-like protein 14) (ZIP-14)	0.00240139	0.00100968	0.00139171	642	-0.462953	3	2.69978e+07	5.74878e+07	3.96989e+07	8.79582e+07	1.16431e+08	1.01982e+08	Yes	Yes	1.37741	-0.783384	42.0458	1.29337	-2.61954	1.69215	2.39446
Q96GA3	LTV1	Protein LTV1 homolog	0.00240029	0.00225751	0.00014278	198	3.98286	4	3.94796e+06	4.98303e+06	3.81598e+06	1.21664e+08	1.45357e+08	1.5059e+08	Yes	Yes	0.424058	6.73879	94.0515	5.02778	-2.61974	1.69195	3.7466
Q9Y289	SLC5A6	Sodium-dependent multivitamin transporter (Na(+)-dependent multivitamin transporter) (Solute carrier family 5 member 6)	0.00239639	0	0.00239639	1106	-10	3	6.65304e+07	7.43281e+07	9.25418e+07	6.223e+07	5.99561e+07	7.40736e+07	No	Yes	8.68299	-16.8545		-0.25628	-2.62044	1.69124	0.0251101
Q96G46	DUS3L	tRNA-dihydrouridine(47) synthase [NAD(P)(+)]-like	0.00239011	0.00146481	0.000925305	499	0.66271	7	1.51425e+07	3.545e+07	3.16578e+07	9.63663e+07	1.12672e+08	1.37246e+08	Yes	Yes	1.09211	1.12005	61.2861	2.0587	-2.62158	1.6901	2.59338
Q9UH17	APOBEC3B	DNA dC->dU-editing enzyme APOBEC-3B (A3B)	0.00237245	0.00206223	0.000310219	286	2.73285	5	7.1704e+06	3.33228e+06	1.72885e+07	1.38871e+08	1.26441e+08	1.32264e+08	Yes	Yes	0.308957	4.60999	86.9241	3.83747	-2.6248	1.68688	4.28565
Q8N3C0	ASCC3	Activating signal cointegrator 1 complex subunit 3	0.00235631	0.00209711	0.000259208	267	3.01622	10	1.3163e+07	3.74639e+06	6.32543e+06	1.35869e+08	1.31914e+08	1.31456e+08	Yes	Yes	0.201322	5.07906	88.9994	4.10273	-2.62777	1.68392	5.16856
Q9ULG6	CCPG1	Cell cycle progression protein 1 (Cell cycle progression restoration protein 8)	0.00235452	8.22426e-05	0.00227228	938	-4.78811	4	6.60938e+07	6.22551e+07	7.45297e+07	7.37826e+07	6.16771e+07	8.38152e+07	No	Yes	3.48258	-8.0612	3.49296	0.100827	-2.6281	1.68359	0.589754
Q16540	MRPL23	39S ribosomal protein L23, mitochondrial (L23mt) (MRP-L23) (L23 mitochondrial-related protein) (Mitochondrial large ribosomal subunit protein uL23m) (Ribosomal protein L23-like)	0.00235167	0.00213754	0.000214133	243	3.31937	5	6.38104e+06	6.46959e+06	6.29248e+06	1.42718e+08	1.20048e+08	1.39732e+08	Yes	Yes	0.348722	5.5867	90.8944	4.38988	-2.62862	1.68306	3.79536
Q9GZR2	REXO4	RNA exonuclease 4	0.00234743	0.00221976	0.000127671	193	4.11991	5	2.37981e+06	3.80141e+06	5.22301e+06	1.36156e+08	1.22312e+08	1.5101e+08	Yes	Yes	0.403778	6.93082	94.5613	5.16081	-2.62941	1.68228	3.83982
Q9BSC4	NOL10	Nucleolar protein 10	0.0023445	0.0020127	0.000331808	296	2.60071	7	1.55404e+07	4.7909e+06	9.13155e+06	1.42284e+08	1.43705e+08	1.04904e+08	Yes	Yes	0.699352	4.3737	85.8474	3.71498	-2.62995	1.68173	3.09553
Q96CT7	CCDC124	Coiled-coil domain-containing protein 124	0.00234353	0.00162737	0.000716165	430	1.18418	4	2.01734e+07	1.84346e+07	2.51912e+07	1.31395e+08	9.91793e+07	1.25808e+08	Yes	Yes	0.701177	1.99126	69.4408	2.4711	-2.63013	1.68155	2.8869
P79522	PRR3	Proline-rich protein 3 (MHC class I region proline-rich protein CAT56)	0.00234286	0.00228958	5.3277e-05	138	5.42543	3	1.59105e+06	1.82612e+06	1.35598e+06	1.38064e+08	1.32588e+08	1.44637e+08	Yes	Yes	0.151384	9.12247	97.726	6.44212	-2.63025	1.68143	4.80042
Q9UEE9	CFDP1	Craniofacial development protein 1 (Bucentaur)	0.0023425	0	0.0023425	1105	-10	3	8.25425e+07	9.57341e+07	5.80869e+07	6.31201e+07	6.46708e+07	5.58425e+07	No	Yes	9.10611	-16.7561		-0.367114	-2.63032	1.68136	0.0066559
P04920	SLC4A2	Anion exchange protein 2 (AE 2) (Anion exchanger 2) (Non-erythroid band 3-like protein) (BND3L) (Solute carrier family 4 member 2)	0.00228556	0	0.00228556	1104	-10	4	6.71157e+07	7.28699e+07	1.05151e+08	2.89508e+07	6.88974e+07	6.6804e+07	No	Yes	10.0903	-16.6496		-0.67789	-2.64101	1.67068	0.055482
P02462	COL4A1	Collagen alpha-1(IV) chain [Cleaved into: Arresten]	0.00228496	0.000257203	0.00202775	847	-2.9789	3	4.28096e+07	6.63108e+07	7.1584e+07	6.46907e+07	9.16642e+07	7.26213e+07	No	Yes	2.7558	-4.97644	11.2564	0.326173	-2.64112	1.67056	1.10198
O95373	IPO7	Importin-7 (Imp7) (Ran-binding protein 7) (RanBP7)	0.0022815	0.00174905	0.000532454	372	1.71584	8	1.20674e+07	2.04093e+07	1.49756e+07	1.01762e+08	1.33367e+08	1.2648e+08	Yes	Yes	0.690214	2.86529	76.6621	2.92025	-2.64178	1.6699	3.0791
Q92581	SLC9A6	Sodium/hydrogen exchanger 6 (Na(+)/H(+) exchanger 6) (NHE-6) (Solute carrier family 9 member 6)	0.00225971	0	0.00225971	1102	-10	4	7.36176e+07	7.47554e+07	7.88876e+07	5.41198e+07	5.39606e+07	6.98132e+07	No	Yes	7.89521	-16.6004		-0.364125	-2.64595	1.66574	0.0217956
P04439	HLA-A	HLA class I histocompatibility antigen, A alpha chain (Human leukocyte antigen A) (HLA-A)	0.0022297	0.000273232	0.00195647	836	-2.84005	4	5.92353e+07	5.8358e+07	5.72488e+07	7.54671e+07	8.43607e+07	6.51036e+07	No	Yes	1.45319	-4.71429	12.2542	0.355368	-2.65175	1.65993	1.38923
Q9NUK0	MBNL3	Muscleblind-like protein 3 (Cys3His CCG1-required protein) (Muscleblind-like X-linked protein) (Protein HCHCR)	0.00222915	0.00113749	0.00109166	565	0.0593292	3	5.53902e+06	5.91154e+07	3.23272e+07	1.15193e+08	8.00777e+07	1.07422e+08	Yes	Yes	0.536411	0.0984759	51.028	1.62479	-2.65186	1.65982	2.31679
P60228	EIF3E	Eukaryotic translation initiation factor 3 subunit E (eIF3e) (Eukaryotic translation initiation factor 3 subunit 6) (Viral integration site protein INT-6 homolog) (eIF-3 p48)	0.00220748	0.000144558	0.00206292	892	-3.83497	3	5.87285e+07	4.64824e+07	7.39815e+07	4.42924e+07	6.90868e+07	1.03218e+08	No	Yes	4.06812	-6.34911	6.54853	0.189222	-2.6561	1.65558	0.491384
Q969L2	MAL2	Protein MAL2	0.00220388	6.64126e-06	0.00219724	1057	-8.37002	1	5.80751e+07	6.51675e+07	7.14555e+07	4.94194e+07	6.71444e+07	8.38817e+07	No	Yes	7.5992	-13.8513	0.301344	0.00869498	-2.65681	1.65487	0.313264
Q52LJ0	FAM98B	Protein FAM98B	0.0021946	0.0021946	0		10	4				1.35129e+08	1.18375e+08	1.39975e+08	Yes	Yes	0.316801		99.8049	10	-2.65865	1.65304	10
P14923	JUP	Junction plakoglobin (Catenin gamma) (Desmoplakin III) (Desmoplakin-3)	0.00218252	0	0.00218252	1101	-10	6	8.67499e+07	4.83342e+07	1.10688e+08	4.04686e+07	4.91344e+07	5.594e+07	No	Yes	9.88823	-16.4499		-0.76848	-2.66104	1.65064	0.00652018
Q69YN4	VIRMA	Protein virilizer homolog	0.00218093	0.00081438	0.00136655	679	-0.746763	7	3.60339e+07	4.81142e+07	3.75205e+07	7.53348e+07	8.76882e+07	1.06337e+08	Yes	Yes	1.04236	-1.2324	37.341	1.13217	-2.66136	1.65032	2.1032
Q6NZY4	ZCCHC8	Zinc finger CCHC domain-containing protein 8 (TRAMP-like complex RNA-binding factor ZCCHC8)	0.00217176	0.00182824	0.000343518	318	2.412	9	1.02389e+07	9.1587e+06	1.13859e+07	1.22063e+08	1.21894e+08	1.14645e+08	Yes	Yes	0.108854	3.97617	84.1825	3.54154	-2.66319	1.6485	4.45043
Q8NEJ9	NGDN	Neuroguidin (Centromere accumulated nuclear protein 1) (CANu1) (EIF4E-binding protein)	0.00216446	0.00199161	0.000172848	235	3.52636	4	4.15534e+06	8.12619e+06	3.2026e+06	1.22476e+08	1.30814e+08	1.19301e+08	Yes	Yes	0.252347	5.80802	92.0143	4.58764	-2.66465	1.64703	4.4304
Q9BSH4	TACO1	Translational activator of cytochrome c oxidase 1 (Coiled-coil domain-containing protein 44) (Translational activator of mitochondrially-encoded cytochrome c oxidase I)	0.002158	0.00133824	0.000819763	497	0.707061	3	1.70096e+07	1.87691e+07	3.71532e+07	9.31352e+07	9.53925e+07	1.25459e+08	Yes	Yes	1.09735	1.16363	62.0129	2.09253	-2.66595	1.64574	2.66622
P17813	ENG	Endoglin (CD antigen CD105)	0.00214121	0	0.00214121	1099	-10	4	1.07447e+08	9.62931e+07	9.66471e+07	2.1678e+07	2.81517e+07	3.369e+07	No	Yes	5.99261	-16.3672		-1.86986	-2.66934	1.64234	0.00209257
Q9NZ53	PODXL2	Podocalyxin-like protein 2 (Endoglycan)	0.00213772	4.62407e-05	0.00209148	962	-5.49922	4	5.5705e+07	8.75862e+07	4.12889e+07	5.05937e+07	8.96219e+07	5.84862e+07	No	Yes	5.80246	-9.0277	2.16308	0.0624231	-2.67005	1.64163	0.384848
P50750	CDK9	Cyclin-dependent kinase 9	0.00211939	0.00177554	0.000343846	326	2.36843	3	1.24387e+07	9.64378e+06	8.61948e+06	1.06222e+08	1.11319e+08	1.31752e+08	Yes	Yes	0.385322	3.87923	83.7762	3.50176	-2.67379	1.63789	3.44057
P68133	ACTA1	Actin, alpha skeletal muscle (Alpha-actin-1) [Cleaved into: Actin, alpha skeletal muscle, intermediate form]	0.00209643	0.000290193	0.00180624	815	-2.6379	1	3.63575e+07	7.25576e+07	4.94931e+07	4.75449e+07	9.36486e+07	7.62765e+07	No	Yes	3.42413	-4.30813	13.8422	0.401983	-2.67852	1.63316	0.824692
Q16531	DDB1	DNA damage-binding protein 1 (DDB p127 subunit) (DNA damage-binding protein a) (DDBa) (Damage-specific DNA-binding protein 1) (HBV X-associated protein 1) (XAP-1) (UV-damaged DNA-binding factor) (UV-damaged DNA-binding protein 1) (UV-DDB 1) (XPE-binding factor) (XPE-BF) (Xeroderma pigmentosum group E-complementing protein) (XPCe)	0.00207902	0.000554415	0.0015246	747	-1.45939	6	4.54531e+07	5.705e+07	3.39082e+07	7.05935e+07	8.51818e+07	8.05697e+07	Yes	Yes	1.21498	-2.37814	26.6672	0.788512	-2.68214	1.62954	2.29118
O95900	TRUB2	Mitochondrial mRNA pseudouridine synthase TRUB2	0.00207165	0.00105397	0.00101768	570	0.050539	5	3.23658e+07	2.8639e+07	2.9967e+07	1.00199e+08	9.79722e+07	8.2292e+07	Yes	Yes	0.552842	0.0822774	50.8757	1.61885	-2.68368	1.628	2.8152
P53582	METAP1	Methionine aminopeptidase 1 (MAP 1) (MetAP 1)	0.00206281	0.00206281	0		10	5				1.33063e+08	1.14429e+08	1.22358e+08	Yes	Yes	0.270982		99.8049	10	-2.68554	1.62614	10
Q96EU6	RRP36	Ribosomal RNA processing protein 36 homolog	0.00204827	0.00204827	0		10	5				1.42585e+08	1.28389e+08	9.62705e+07	Yes	Yes	0.728957		99.8049	10	-2.68861	1.62307	10
Q96KG9	SCYL1	N-terminal kinase-like protein (Coated vesicle-associated kinase of 90 kDa) (SCY1-like protein 1) (Telomerase regulation-associated protein) (Telomerase transcriptional element-interacting factor) (Teratoma-associated tyrosine kinase)	0.00203218	0.00105222	0.000979959	557	0.102641	2	2.37827e+07	3.57942e+07	2.76086e+07	7.57774e+07	1.07031e+08	9.43642e+07	Yes	Yes	1.06688	0.166241	51.7779	1.65419	-2.69204	1.61964	2.41714
Q9Y3D9	MRPS23	28S ribosomal protein S23, mitochondrial (MRP-S23) (S23mt) (Mitochondrial small ribosomal subunit protein mS23)	0.00202799	0.000730955	0.00129703	686	-0.827361	4	3.6861e+07	3.7922e+07	3.91497e+07	8.51098e+07	5.82755e+07	1.0629e+08	Yes	Yes	1.52049	-1.33929	36.0434	1.0889	-2.69293	1.61875	1.60196
Q9UNN8	PROCR	Endothelial protein C receptor (Activated protein C receptor) (APC receptor) (Endothelial cell protein C receptor) (CD antigen CD201)	0.00200765	0.000707594	0.00130005	690	-0.877576	2	2.98901e+07	5.00365e+07	3.55184e+07	7.07876e+07	1.01397e+08	7.23305e+07	Yes	Yes	1.606	-1.41673	35.245	1.06251	-2.69731	1.61437	1.91964
P38571	LIPA	Lysosomal acid lipase/cholesteryl ester hydrolase (Acid cholesteryl ester hydrolase) (LAL)	0.00199296	0	0.00199296	1097	-10	3	5.68756e+07	7.61851e+07	5.78135e+07	7.04387e+07	7.40105e+07	2.20029e+07	No	Yes	10.2983	-16.0567		-0.388991	-2.7005	1.61118	0.144639
O75369	FLNB	Filamin-B (FLN-B) (ABP-278) (ABP-280 homolog) (Actin-binding-like protein) (Beta-filamin) (Filamin homolog 1) (Fh1) (Filamin-3) (Thyroid autoantigen) (Truncated actin-binding protein) (Truncated ABP)	0.0019882	0.000861174	0.00112703	627	-0.388149	7	2.90851e+07	4.0277e+07	3.11756e+07	7.16931e+07	9.0496e+07	9.37477e+07	Yes	Yes	0.965181	-0.624976	43.3142	1.33812	-2.70154	1.61014	2.39099
P42892	ECE1	Endothelin-converting enzyme 1	0.0019749	0.000760363	0.00121454	667	-0.675651	6	1.44615e+07	5.03134e+07	3.83633e+07	4.50984e+07	1.20303e+08	8.555e+07	No	Yes	3.056	-1.08593	38.5013	1.17127	-2.70445	1.60723	1.27604
P28715	ERCC5	DNA excision repair protein ERCC-5	0.00194247	0	0.00194247	1094	-10	5	6.01796e+07	6.58103e+07	6.02782e+07	5.53269e+07	5.36361e+07	5.30424e+07	No	Yes	6.11836	-15.9456		-0.201569	-2.71165	1.60004	0.00175284
P49281	SLC11A2	Natural resistance-associated macrophage protein 2 (NRAMP 2) (Divalent cation transporter 1) (Divalent metal transporter 1) (DMT-1) (Solute carrier family 11 member 2)	0.00194041	0	0.00194041	1093	-10	2	8.48329e+07	5.52545e+07	7.51864e+07	4.21564e+07	3.49166e+07	5.55579e+07	No	Yes	9.39198	-15.941		-0.725254	-2.71211	1.59958	0.0143573
Q9BYK8	HELZ2	Helicase with zinc finger domain 2 (ATP-dependent helicase PRIC285) (Helicase with zinc finger 2, transcriptional coactivator) (PPAR-alpha-interacting complex protein 285) (PPAR-gamma DNA-binding domain-interacting protein 1) (PDIP1) (PPAR-gamma DBD-interacting protein 1) (Peroxisomal proliferator-activated receptor A-interacting complex 285 kDa protein)	0.00191818	0.00146004	0.000458141	383	1.67214	10	1.60601e+07	1.69712e+07	7.93345e+06	1.10181e+08	9.13003e+07	1.01473e+08	Yes	Yes	0.391652	2.66635	76.1158	2.8824	-2.71711	1.59457	3.43144
Q9H9J4	USP42	Ubiquitin carboxyl-terminal hydrolase 42	0.00191624	0.0001045	0.00181174	897	-4.11581	5	4.98855e+07	6.24582e+07	4.98787e+07	5.53067e+07	6.07915e+07	6.52517e+07	No	Yes	2.32173	-6.56115	5.45337	0.157507	-2.71755	1.59413	1.12415
P82914	MRPS15	28S ribosomal protein S15, mitochondrial (MRP-S15) (S15mt) (Mitochondrial small ribosomal subunit protein uS15m)	0.00191524	0.00157573	0.000339515	344	2.21447	4	6.85106e+06	1.38718e+07	9.62414e+06	1.03438e+08	9.45316e+07	1.15075e+08	Yes	Yes	0.326224	3.52966	82.273	3.36208	-2.71778	1.59391	3.52704
P23229	ITGA6	Integrin alpha-6 (CD49 antigen-like family member F) (VLA-6) (CD antigen CD49f) [Cleaved into: Integrin alpha-6 heavy chain; Integrin alpha-6 light chain; Processed integrin alpha-6 (Alpha6p)]	0.00189834	0.000340815	0.00155753	790	-2.1922	5	4.95462e+07	4.72661e+07	4.20639e+07	5.47894e+07	7.29842e+07	7.37126e+07	No	Yes	1.08071	-3.48572	17.9533	0.523699	-2.72163	1.59006	1.48876
P78371	CCT2	T-complex protein 1 subunit beta (TCP-1-beta) (CCT-beta)	0.00189288	0	0.00189288	1090	-10	4	2.44541e+06	1.14964e+08	1.0876e+08	4.38219e+07	3.25691e+07	3.68234e+07	No	Yes	12.0451	-15.8337		-1.0091	-2.72288	1.58881	0.00322896
P48651	PTDSS1	Phosphatidylserine synthase 1 (PSS-1) (PtdSer synthase 1)	0.00188729	0.00178498	0.00010231	206	4.12489	3	3.04651e+06	3.04651e+06	3.04651e+06	9.68369e+07	1.15494e+08	1.16911e+08	Yes	Yes	0.385484	6.54835	94.579	5.16565	-2.72416	1.58752	3.84039
Q17RY0	CPEB4	Cytoplasmic polyadenylation element-binding protein 4 (CPE-BP4) (CPE-binding protein 4) (hCPEB-4)	0.0018838	0.00145565	0.000428145	377	1.76549	5	2.35828e+07	6.6494e+06	5.88275e+06	7.83572e+07	1.55215e+08	6.80673e+07	Yes	Yes	1.6535	2.80134	77.2722	2.96344	-2.72497	1.58672	2.12452
Q9Y3A5	SBDS	Ribosome maturation protein SBDS (Shwachman-Bodian-Diamond syndrome protein)	0.00188242	0.0015918	0.000290615	325	2.45348	5	8.70135e+06	3.87417e+06	1.33678e+07	9.89902e+07	9.46668e+07	1.17907e+08	Yes	Yes	0.604213	3.8922	84.5616	3.57951	-2.72528	1.5864	3.43881
Q9NUQ3	TXLNG	Gamma-taxilin (Environmental lipopolysaccharide-responding gene protein) (Factor inhibiting ATF4-mediated transcription) (FIAT) (Lipopolysaccharide-specific response protein 5)	0.00186678	0.000962581	0.000904196	562	0.0902725	5	2.62296e+07	2.61608e+07	2.8639e+07	8.26442e+07	8.82789e+07	8.27506e+07	Yes	Yes	0.168602	0.142881	51.5638	1.64577	-2.72891	1.58278	3.73976
Q9H583	HEATR1	HEAT repeat-containing protein 1 (Protein BAP28) (U3 small nucleolar RNA-associated protein 10 homolog) [Cleaved into: HEAT repeat-containing protein 1, N-terminally processed]	0.00186253	0.00065159	0.00121094	689	-0.894093	7	3.75662e+07	3.58211e+07	3.47034e+07	6.4357e+07	8.47304e+07	7.67636e+07	Yes	Yes	0.733549	-1.41426	34.9841	1.05392	-2.7299	1.58179	2.22518
Q96GM8	TOE1	Target of EGR1 protein 1	0.00185603	0.00134847	0.000507563	412	1.40966	4	1.337e+07	1.04597e+07	2.10967e+07	7.39248e+07	1.0415e+08	1.09775e+08	Yes	Yes	0.942173	2.22765	72.6533	2.65844	-2.73141	1.58027	2.64829
Q99543	DNAJC2	DnaJ homolog subfamily C member 2 (M-phase phosphoprotein 11) (Zuotin-related factor 1) [Cleaved into: DnaJ homolog subfamily C member 2, N-terminally processed]	0.00184376	0.00184376	0		10	4				1.0663e+08	9.82125e+07	1.25733e+08	Yes	Yes	0.450926		99.8049	10	-2.7343	1.57739	10
Q9UNQ2	DIMT1	Probable dimethyladenosine transferase	0.00183704	0.00106194	0.000775108	525	0.454227	6	1.4931e+07	2.4479e+07	3.00565e+07	8.33585e+07	8.83815e+07	8.81656e+07	Yes	Yes	0.551749	0.715772	57.8068	1.90308	-2.73588	1.5758	3.97922
Q9NYL2	MAP3K20	Mitogen-activated protein kinase kinase kinase 20	0.00181627	0.000576294	0.00123998	711	-1.10544	6	9.12623e+07	1.17329e+07	8.15038e+06	6.94679e+07	7.26205e+07	7.24136e+07	Yes	Yes	2.60146	-1.73649	31.7295	0.948245	-2.74082	1.57086	3.6236
Q92552	MRPS27	28S ribosomal protein S27, mitochondrial (MRP-S27) (S27mt) (Mitochondrial ribosomal protein S27) (Mitochondrial small ribosomal subunit protein mS27)	0.00180705	0	0.00180705	1086	-10	3	7.08856e+07	8.32559e+07	9.13329e+07	2.21813e+07	3.01996e+07	2.61382e+07	No	Yes	8.52094	-15.6329		-1.65586	-2.74303	1.56865	0.0013
Q9Y6M7	SLC4A7	Sodium bicarbonate cotransporter 3 (Electroneutral Na/HCO(3) cotransporter) (Sodium bicarbonate cotransporter 2) (Sodium bicarbonate cotransporter 2b) (Bicarbonate transporter) (Solute carrier family 4 member 7)	0.00178756	0.000155955	0.0016316	853	-3.38709	5	3.91997e+07	5.80644e+07	4.73707e+07	4.35896e+07	6.07357e+07	7.15396e+07	No	Yes	3.135	-5.29721	8.72449	0.252377	-2.74774	1.56394	0.753394
P78536	ADAM17	Disintegrin and metalloproteinase domain-containing protein 17 (ADAM 17)	0.00177547	0	0.00177547	1085	-10	5	5.0826e+07	7.31636e+07	4.84171e+07	3.20214e+07	6.96756e+07	4.42277e+07	No	Yes	10.0289	-15.5565		-0.314568	-2.75069	1.561	0.106679
Q9HCD5	NCOA5	Nuclear receptor coactivator 5 (NCoA-5) (Coactivator independent of AF-2) (CIA)	0.00176621	0.0015061	0.000260118	320	2.53358	7	1.32134e+07	1.08469e+06	9.01643e+06	1.00535e+08	9.60078e+07	9.68153e+07	Yes	Yes	0.327738	3.94915	85.2726	3.65307	-2.75296	1.55873	4.80526
Q9BYD6	MRPL1	39S ribosomal protein L1, mitochondrial (L1mt) (MRP-L1) (Mitochondrial large ribosomal subunit protein uL1m)	0.00176539	0.00128586	0.00047953	413	1.42304	5	1.23572e+07	6.91471e+06	2.36506e+07	9.63462e+07	8.37838e+07	9.34726e+07	Yes	Yes	0.613495	2.21785	72.8372	2.66971	-2.75316	1.55852	3.58055
P08572	COL4A2	Collagen alpha-2(IV) chain [Cleaved into: Canstatin]	0.00176242	0.000608249	0.00115417	693	-0.924127	3	1.83616e+07	4.93016e+07	3.49962e+07	5.71549e+07	8.2832e+07	7.33467e+07	Yes	Yes	1.98611	-1.4396	34.5121	1.03844	-2.75389	1.55779	1.9536
Q9HBL0	TNS1	Tensin-1	0.00175944	0	0.00175944	1083	-10	2	6.99487e+07	7.88137e+07	8.69343e+07	2.38091e+07	2.62032e+07	2.97499e+07	No	Yes	8.29177	-15.5173		-1.56918	-2.75462	1.55706	0.000760597
O95467	GNAS	Neuroendocrine secretory protein 55 (NESP55) [Cleaved into: LHAL tetrapeptide; GPIPIRRH peptide]	0.00175269	0.000707877	0.00104481	653	-0.561667	2	2.47056e+07	3.12778e+07	3.72871e+07	6.45418e+07	8.42439e+07	7.21909e+07	Yes	Yes	0.996894	-0.87361	40.3881	1.23575	-2.7563	1.55539	2.39625
Q9H089	LSG1	Large subunit GTPase 1 homolog (hLsg1)	0.00175111	0.00146886	0.000282244	334	2.37969	4	4.81347e+06	1.25047e+07	7.62245e+06	8.90465e+07	1.20394e+08	7.95828e+07	Yes	Yes	0.920074	3.70041	83.882	3.51204	-2.75669	1.555	2.89146
Q8IY37	DHX37	Probable ATP-dependent RNA helicase DHX37	0.00174357	0.00164291	0.000100652	216	4.02881	8	2.10809e+06	3.45526e+06	3.35109e+06	8.05167e+07	1.05156e+08	1.18025e+08	Yes	Yes	0.742788	6.25723	94.2272	5.07234	-2.75856	1.55312	3.2857
Q9Y6E2	BZW2	eIF5-mimic protein 1 (Basic leucine zipper and W2 domain-containing protein 2)	0.00173633	0.00107519	0.000661141	505	0.701562	3	4.98781e+06	698644	5.33851e+07	7.36981e+07	9.10872e+07	8.74582e+07	Yes	Yes	1.48549	1.08834	61.9231	2.08832	-2.76037	1.55132	2.99899
Q9HCJ3	RAVER2	Ribonucleoprotein PTB-binding 2 (Protein raver-2)	0.00173097	0.00142763	0.000303333	347	2.23465	6	2.88135e+06	5.84324e+06	1.79169e+07	1.04516e+08	6.81027e+07	1.11093e+08	Yes	Yes	1.163	3.46364	82.4761	3.38031	-2.76171	1.54997	2.6686
O43896	KIF1C	Kinesin-like protein KIF1C	0.00172248	0.00137169	0.000350795	365	1.96726	7	2.88567e+06	1.14591e+07	1.70023e+07	8.1702e+07	9.71987e+07	9.85843e+07	Yes	Yes	0.711331	3.04499	79.6344	3.14086	-2.76384	1.54784	3.41534
O75683	SURF6	Surfeit locus protein 6	0.00172124	0.000460267	0.00126098	740	-1.454	4	2.36571e+07	5.11535e+07	3.59198e+07	4.70857e+07	6.29453e+07	8.78484e+07	No	Yes	2.37278	-2.2501	26.7403	0.790785	-2.76416	1.54753	1.33166
Q13501	SQSTM1	Sequestosome-1 (EBI3-associated protein of 60 kDa) (EBIAP) (p60) (Phosphotyrosine-independent ligand for the Lck SH2 domain of 62 kDa) (Ubiquitin-binding protein p62)	0.00171316	0.00132978	0.000383381	378	1.79434	3	8.84136e+06	1.13585e+07	1.38756e+07	8.44046e+07	7.95471e+07	1.09134e+08	Yes	Yes	0.735994	2.77312	77.6214	2.98862	-2.7662	1.54548	2.96106
Q13286	CLN3	Battenin (Batten disease protein) (Protein CLN3)	0.00170924	3.60935e-05	0.00167315	947	-5.53469	2	6.59038e+07	4.15107e+07	4.09102e+07	6.87576e+07	4.6035e+07	4.33411e+07	No	Yes	5.46055	-8.54825	2.11166	0.0609387	-2.7672	1.54449	0.399015
Q92508	PIEZO1	Piezo-type mechanosensitive ion channel component 1 (Membrane protein induced by beta-amyloid treatment) (Mib) (Protein FAM38A)	0.00170261	0	0.00170261	1081	-10	5	5.94283e+07	6.40019e+07	6.48619e+07	3.46789e+07	4.38876e+07	3.84103e+07	No	Yes	7.57277	-15.3752		-0.693483	-2.76888	1.5428	0.00426198
P12236	SLC25A6	ADP/ATP translocase 3 (ADP,ATP carrier protein 3) (ADP,ATP carrier protein, isoform T2) (ANT 2) (Adenine nucleotide translocator 3) (ANT 3) (Solute carrier family 25 member 6) [Cleaved into: ADP/ATP translocase 3, N-terminally processed]	0.00169869	0.000564648	0.00113405	701	-1.00606	2	3.76736e+07	3.20097e+07	3.1762e+07	6.21709e+07	6.57348e+07	7.52156e+07	Yes	Yes	0.458294	-1.55114	33.2401	0.996975	-2.76988	1.5418	2.4797
P15260	IFNGR1	Interferon gamma receptor 1 (IFN-gamma receptor 1) (IFN-gamma-R1) (CDw119) (Interferon gamma receptor alpha-chain) (IFN-gamma-R-alpha) (CD antigen CD119)	0.00169006	0	0.00169006	1080	-10	3	4.52739e+07	6.12212e+07	7.64016e+07	3.46808e+07	4.0641e+07	4.48003e+07	No	Yes	9.4126	-15.3432		-0.614468	-2.7721	1.53959	0.0064186
P41440	SLC19A1	Reduced folate transporter (FOLT) (Intestinal folate carrier 1) (IFC-1) (Placental folate transporter) (Reduced folate carrier protein) (RFC) (hRFC) (Reduced folate transporter 1) (RFT-1) (Solute carrier family 19 member 1) (hSLC19A1)	0.00168199	0.000293828	0.00138816	787	-2.24013	4	2.0384e+07	4.65451e+07	5.30541e+07	3.41706e+07	7.95961e+07	6.78222e+07	No	Yes	3.78216	-3.44422	17.469	0.509273	-2.77418	1.53751	0.81455
Q04721	NOTCH2	Neurogenic locus notch homolog protein 2 (Notch 2) (hN2) [Cleaved into: Notch 2 extracellular truncation (N2ECD); Notch 2 intracellular domain (N2ICD)]	0.00167994	0.00105193	0.000628013	498	0.744173	3	1.04417e+07	2.66382e+07	1.91596e+07	7.73679e+07	8.7391e+07	8.02063e+07	Yes	Yes	0.689002	1.14378	62.617	2.12102	-2.77471	1.53698	3.5204
Q9UK59	DBR1	Lariat debranching enzyme	0.00167664	0	0.00167664	1079	-10	5	6.36781e+07	5.49651e+07	5.98458e+07	4.69989e+07	5.09748e+07	2.4149e+07	No	Yes	8.80219	-15.3087		-0.621343	-2.77556	1.53612	0.0482718
Q9NRW3	APOBEC3C	DNA dC->dU-editing enzyme APOBEC-3C (A3C)	0.00167524	0.00118913	0.000486105	433	1.29057	3	1.67537e+07	1.01228e+07	1.65126e+07	9.33441e+07	7.39163e+07	8.97113e+07	Yes	Yes	0.695035	1.982	70.9829	2.55888	-2.77592	1.53576	3.08414
Q15361	TTF1	Transcription termination factor 1 (TTF-1) (RNA polymerase I termination factor) (Transcription termination factor I) (TTF-I)	0.00165151	0.000758737	0.000892776	600	-0.234698	4	2.54846e+07	2.33477e+07	3.01634e+07	9.1517e+07	6.70306e+07	5.8564e+07	Yes	Yes	1.01354	-0.358986	45.9419	1.43281	-2.78212	1.52957	2.06412
P58107	EPPK1	Epiplakin (450 kDa epidermal antigen)	0.00164825	0.000292554	0.0013557	784	-2.21226	6	4.4273e+07	2.09585e+07	5.62625e+07	5.53627e+07	5.99927e+07	5.86736e+07	Yes	Yes	2.03312	-3.3819	17.7493	0.517619	-2.78298	1.52871	2.65523
Q9BQ52	ELAC2	Zinc phosphodiesterase ELAC protein 2	0.00163653	0.00101316	0.00062337	506	0.700709	4	1.97667e+07	9.31036e+06	2.21339e+07	5.05733e+07	5.54754e+07	1.36162e+08	Yes	Yes	2.28922	1.06901	61.9092	2.08767	-2.78607	1.52561	1.65279
P34810	CD68	Macrosialin (Gp110) (CD antigen CD68)	0.00162424	0	0.00162424	1075	-10	1	5.45861e+07	4.21117e+07	6.01198e+07	5.2206e+07	4.5346e+07	3.68474e+07	No	Yes	8.14314	-15.1712		-0.237134	-2.78935	1.52233	0.0569488
O43818	RRP9	U3 small nucleolar RNA-interacting protein 2 (RRP9 homolog) (U3 small nucleolar ribonucleoprotein-associated 55 kDa protein) (U3 snoRNP-associated 55 kDa protein) (U3-55K)	0.0016221	0.00097278	0.000649316	514	0.583193	3	1.32988e+07	2.90474e+07	1.40328e+07	1.10194e+08	5.81468e+07	6.61129e+07	Yes	Yes	1.18781	0.887479	59.9706	1.99867	-2.78992	1.52176	2.01572
Q86XZ4	SPATS2	Spermatogenesis-associated serine-rich protein 2 (Serine-rich spermatocytes and round spermatid 59 kDa protein) (p59scr)	0.00160408	0.00125769	0.00034639	376	1.86031	4	1.0223e+07	9.6515e+06	1.07944e+07	7.47406e+07	7.56789e+07	1.06515e+08	Yes	Yes	0.802056	2.82193	78.4057	3.04644	-2.79477	1.51691	2.82283
Q9BYD2	MRPL9	39S ribosomal protein L9, mitochondrial (L9mt) (MRP-L9) (Mitochondrial large ribosomal subunit protein bL9m)	0.001596	0.00106914	0.00052687	474	1.02093	4	1.80214e+07	8.28259e+06	2.0758e+07	9.02087e+07	7.59878e+07	7.28965e+07	Yes	Yes	0.628848	1.54641	66.9882	2.33869	-2.79697	1.51472	3.09295
P43003	SLC1A3	Excitatory amino acid transporter 1 (Sodium-dependent glutamate/aspartate transporter 1) (GLAST-1) (Solute carrier family 1 member 3)	0.00159441	0.000479458	0.00111495	717	-1.2175	3	3.78717e+07	3.45172e+07	2.59542e+07	7.85039e+07	6.36601e+07	4.53614e+07	Yes	Yes	1.94088	-1.84364	30.0713	0.895345	-2.7974	1.51428	1.5203
P43487	RANBP1	Ran-specific GTPase-activating protein (Ran-binding protein 1) (RanBP1)	0.00159303	0.00133598	0.000257047	342	2.3778	2	7.65422e+06	7.77722e+06	7.53122e+06	8.87272e+07	7.77305e+07	9.6201e+07	Yes	Yes	0.407766	3.59976	83.8643	3.51031	-2.79778	1.51391	3.48708
Q99661	KIF2C	Kinesin-like protein KIF2C (Kinesin-like protein 6) (Mitotic centromere-associated kinesin) (MCAK)	0.00158173	0.0010331	0.000548634	484	0.913058	5	6.28949e+06	2.11595e+07	2.15827e+07	8.07007e+07	6.90842e+07	8.47791e+07	Yes	Yes	0.552041	1.37946	65.3143	2.2528	-2.80087	1.51082	3.10874
P10909	CLU	Clusterin (Aging-associated gene 4 protein) (Apolipoprotein J) (Apo-J) (Complement cytolysis inhibitor) (CLI) (Complement-associated protein SP-40,40) (Ku70-binding protein 1) (NA1/NA2) (Sulfated glycoprotein 2) (SGP-2) (Testosterone-repressed prostate message 2) (TRPM-2) [Cleaved into: Clusterin beta chain (ApoJalpha) (Complement cytolysis inhibitor a chain); Clusterin alpha chain (ApoJbeta) (Co…	0.00157925	0	0.00157925	1074	-10	4	3.49816e+07	6.20191e+07	4.60079e+07	3.91289e+07	5.95288e+07	4.14839e+07	No	Yes	9.76542	-15.0497		-0.0549427	-2.80155	1.51013	0.221473
A5YKK6	CNOT1	CCR4-NOT transcription complex subunit 1 (CCR4-associated factor 1) (Negative regulator of transcription subunit 1 homolog) (NOT1H) (hNOT1)	0.00156398	0.00151938	4.46071e-05	170	5.09006	6	1.33026e+06	1.04898e+06	1.61154e+06	9.67333e+07	8.39139e+07	9.57756e+07	Yes	Yes	0.297328	7.6652	97.1478	6.11108	-2.80577	1.50592	4.23287
P55011	SLC12A2	Solute carrier family 12 member 2 (Basolateral Na-K-Cl symporter) (Bumetanide-sensitive sodium-(potassium)-chloride cotransporter 2)	0.00154275	0.000441201	0.00110155	723	-1.32003	5	3.27003e+07	3.16774e+07	3.33525e+07	4.54209e+07	6.91429e+07	6.43131e+07	Yes	Yes	1.28751	-1.98002	28.5983	0.848841	-2.8117	1.49998	1.64481
Q9H0Z9	RBM38	RNA-binding protein 38 (CLL-associated antigen KW-5) (HSRNASEB) (RNA-binding motif protein 38) (RNA-binding region-containing protein 1) (ssDNA-binding protein SEB4)	0.00154178	0.00154178	0		10	3				9.81662e+07	8.42221e+07	9.40444e+07	Yes	Yes	0.283328		99.8049	10	-2.81198	1.49971	10
P22102	GART	Trifunctional purine biosynthetic protein adenosine-3 [Includes: Phosphoribosylamine--glycine ligase	0.00152598	0.000791536	0.000734442	558	0.108006	9	7.04992e+06	4.00956e+07	1.86343e+07	6.48571e+07	6.9818e+07	7.31448e+07	Yes	Yes	1.22845	0.161494	51.8707	1.65786	-2.81645	1.49523	3.33404
Q9H6E5	TUT1	Speckle targeted PIP5K1A-regulated poly(A) polymerase (Star-PAP)	0.00151384	0.00107628	0.00043756	437	1.2985	7	1.70309e+07	1.44213e+07	7.37679e+06	6.66323e+07	7.13022e+07	9.46598e+07	Yes	Yes	0.519867	1.93706	71.096	2.56547	-2.81992	1.49176	2.74028
Q9Y4G6	TLN2	Talin-2	0.00150469	0	0.00150469	1072	-10	2	4.94854e+07	8.13898e+07	4.20238e+07	2.91892e+07	3.99799e+07	2.77151e+07	No	Yes	10.0547	-14.8404		-0.855103	-2.82255	1.48913	0.00774231
Q8IVS2	MCAT	Malonyl-CoA-acyl carrier protein transacylase, mitochondrial (MCT)	0.00149931	0.00126723	0.000232082	338	2.44897	7	6.98192e+06	7.51296e+06	6.13857e+06	7.01297e+07	8.08126e+07	9.72432e+07	Yes	Yes	0.603986	3.64303	84.5208	3.57538	-2.82411	1.48758	3.13818
O43175	PHGDH	D-3-phosphoglycerate dehydrogenase (3-PGDH)	0.00147644	0.000659675	0.000816761	607	-0.308158	5	2.06688e+07	2.06744e+07	3.17532e+07	7.00533e+07	6.16652e+07	5.99022e+07	Yes	Yes	0.437244	-0.456351	44.6802	1.387	-2.83079	1.4809	2.90451
P05067	APP	Amyloid-beta precursor protein (APP) (ABPP) (APPI) (Alzheimer disease amyloid A4 protein homolog) (Alzheimer disease amyloid protein) (Amyloid precursor protein) (Amyloid-beta (A4) precursor protein) (Amyloid-beta A4 protein) (Cerebral vascular amyloid peptide) (CVAP) (PreA4) (Protease nexin-II) (PN-II) [Cleaved into: N-APP; Soluble APP-alpha (S-APP-alpha); Soluble APP-beta (S-APP-beta); C99 (Bet…	0.00147299	0.000308926	0.00116407	761	-1.91384	4	3.14237e+07	4.75804e+07	2.45273e+07	4.70309e+07	6.61469e+07	4.73903e+07	Yes	Yes	2.30946	-2.83226	20.9727	0.614258	-2.8318	1.47988	1.50028
Q9P0M9	MRPL27	39S ribosomal protein L27, mitochondrial (L27mt) (MRP-L27) (Mitochondrial large ribosomal subunit protein bL27m)	0.00144384	9.30043e-05	0.00135084	867	-3.86041	1	4.02993e+07	4.02993e+07	4.02993e+07	4.29936e+07	4.37875e+07	5.11941e+07	No	Yes	1.64425	-5.67945	6.44145	0.186119	-2.84048	1.4712	1.13892
P62857	RPS28	40S ribosomal protein S28 (Small ribosomal subunit protein eS28)	0.00144207	0.00130276	0.00013931	282	3.22521	3	3.73581e+06	3.07485e+06	5.05932e+06	4.85292e+07	1.06384e+08	9.1773e+07	Yes	Yes	1.51244	4.74322	90.3396	4.30035	-2.84101	1.47067	2.49055
Q9NP58	ABCB6	ATP-binding cassette sub-family B member 6 (ABC-type heme transporter ABCB6)	0.00143425	0.000267357	0.00116689	774	-2.12583	4	4.14106e+07	3.24942e+07	3.05516e+07	5.60117e+07	4.85523e+07	4.81324e+07	Yes	Yes	1.47805	-3.12137	18.6409	0.544227	-2.84338	1.46831	2.08206
O75554	WBP4	WW domain-binding protein 4 (WBP-4) (Formin-binding protein 21) (WW domain-containing-binding protein 4)	0.00142898	0	0.00142898	1070	-10	4	5.29724e+07	4.04194e+07	3.16625e+07	2.64228e+07	6.9987e+07	3.47448e+07	No	Yes	9.81195	-14.6169		-0.0576305	-2.84497	1.46671	0.260851
Q96G21	IMP4	U3 small nucleolar ribonucleoprotein protein IMP4 (U3 snoRNP protein IMP4) (Brix domain-containing protein 4)	0.0014275	0.00128196	0.000145542	288	3.13885	3	4.34155e+06	4.34155e+06	4.34155e+06	8.77614e+07	7.60613e+07	7.90959e+07	Yes	Yes	0.277508	4.60236	89.8044	4.2185	-2.84542	1.46626	3.97239
P06744	GPI	Glucose-6-phosphate isomerase (GPI)	0.00142524	0.000613599	0.000811643	618	-0.403548	3	3.38841e+07	1.84885e+07	1.98206e+07	5.70501e+07	5.23905e+07	7.39045e+07	Yes	Yes	1.0538	-0.591428	43.0523	1.32883	-2.84611	1.46557	2.2083
Q9NS56	TOPORS	E3 ubiquitin-protein ligase Topors	0.00141724	2.03923e-05	0.00139685	955	-6.09801	3	3.61036e+07	4.6992e+07	4.2106e+07	4.14397e+07	4.41565e+07	4.33062e+07	No	Yes	4.04893	-8.92217	1.43887	0.0415199	-2.84856	1.46313	0.87747
Q9NXF1	TEX10	Testis-expressed protein 10	0.00141412	0.000768542	0.000645575	546	0.25154	4	1.58732e+07	2.10999e+07	2.08643e+07	6.54636e+07	6.83474e+07	6.18952e+07	Yes	Yes	0.317755	0.367794	54.3478	1.75743	-2.84951	1.46217	3.55684
O60812	HNRNPCL1	Heterogeneous nuclear ribonucleoprotein C-like 1 (hnRNP C-like-1) (hnRNP core protein C-like 1)	0.00138443	0.000948953	0.000435474	465	1.12375	1	1.38641e+07	1.08836e+07	1.41609e+07	6.85962e+07	7.79449e+07	6.27705e+07	Yes	Yes	0.361933	1.63276	68.5448	2.42176	-2.85873	1.45295	3.15538
O43709	BUD23	Probable 18S rRNA (guanine-N(7))-methyltransferase	0.00138411	0.00114211	0.000242007	357	2.23857	2	9.20171e+06	3.96093e+06	8.41335e+06	6.44002e+07	7.86725e+07	8.35155e+07	Yes	Yes	0.470215	3.25232	82.5154	3.38386	-2.85883	1.45285	3.25142
A0A0G2JJT9	VARS1	Valine--tRNA ligase (Fragment)	0.00137423	0.000844435	0.000529796	511	0.672548	7	2.72198e+07	1.34258e+07	6.71103e+06	7.17836e+07	6.85112e+07	5.87408e+07	Yes	Yes	1.06657	0.975021	61.4478	2.06618	-2.86194	1.44974	3.04952
Q96BD0	SLCO4A1	Solute carrier organic anion transporter family member 4A1 (OATP4A1) (Colon organic anion transporter) (Organic anion transporter polypeptide-related protein 1) (OATP-RP1) (OATPRP1) (POAT) (Organic anion-transporting polypeptide E) (OATP-E) (Sodium-independent organic anion transporter E) (Solute carrier family 21 member 12)	0.00137278	0	0.00137278	1068	-10	1	3.70461e+07	4.86676e+07	3.5597e+07	4.1191e+07	5.4173e+07	2.94577e+07	No	Yes	9.59546	-14.4433		-0.00282284	-2.8624	1.44928	0.297633
Q8WVS4	DYNC2I1	Cytoplasmic dynein 2 intermediate chain 1 (Dynein 2 intermediate chain 1) (WD repeat-containing protein 60)	0.0013574	0.000987295	0.000370104	425	1.41555	3	6.99543e+06	1.40158e+07	1.20925e+07	7.51494e+07	6.32669e+07	7.18543e+07	Yes	Yes	0.207213	2.04461	72.7343	2.6634	-2.86729	1.44439	3.4096
O00442	RTCA	RNA 3'-terminal phosphate cyclase (RNA cyclase) (RNA-3'-phosphate cyclase)	0.00135086	0.000865863	0.000484999	494	0.836156	4	1.31025e+07	1.6507e+07	1.38678e+07	6.59526e+07	6.70945e+07	6.56778e+07	Yes	Yes	0.167826	1.20598	64.0971	2.19238	-2.86939	1.44229	5.03469
Q9BTL3	RAMAC	RNA guanine-N7 methyltransferase activating subunit (Protein FAM103A1) (RNA guanine-7 methyltransferase activating subunit) (RNMT-activating mRNA cap methyltransferase subunit) (RNMT-activating mini protein) (RAM)	0.00134959	0	0.00134959	1067	-10	2	5.35428e+07	6.7011e+07	4.00745e+07	3.37859e+07	2.01529e+07	2.74073e+07	No	Yes	8.80275	-14.3695		-1.01337	-2.8698	1.44189	0.00937961
Q5VYK3	ECPAS	Proteasome adapter and scaffold protein ECM29 (Ecm29 proteasome adapter and scaffold) (Proteasome-associated protein ECM29 homolog)	0.00134765	0	0.00134765	1066	-10	4	5.52383e+07	6.47405e+07	5.68298e+07	1.41449e+07	2.69062e+07	2.3766e+07	No	Yes	8.69529	-14.3633		-1.50011	-2.87042	1.44126	0.00745763
Q04446	GBE1	1,4-alpha-glucan-branching enzyme	0.00134334	0.00112452	0.000218822	351	2.36147	5	8.06197e+06	6.96226e+06	3.64865e+06	1.0982e+08	5.36307e+07	5.87298e+07	Yes	Yes	1.50821	3.40021	83.7106	3.49542	-2.87181	1.43987	2.36975
P41091	EIF2S3	Eukaryotic translation initiation factor 2 subunit 3	0.00133531	0.000479351	0.000855956	676	-0.836454	5	2.05122e+07	3.21362e+07	2.40418e+07	5.50922e+07	5.12113e+07	5.64197e+07	Yes	Yes	0.447057	-1.20221	35.8982	1.08409	-2.87442	1.43726	3.12481
Q9BTD8	RBM42	RNA-binding protein 42 (RNA-binding motif protein 42)	0.00131696	0.00112651	0.000190444	336	2.56442	4	1.94798e+06	1.12149e+07	3.76222e+06	8.71572e+07	6.33439e+07	6.86968e+07	Yes	Yes	0.459412	3.67034	85.539	3.68149	-2.88043	1.43125	3.15323
Q01804	OTUD4	OTU domain-containing protein 4	0.00131646	0	0.00131646	1065	-10	3	4.61586e+07	5.79651e+07	4.81405e+07	2.18342e+07	3.46051e+07	2.7331e+07	No	Yes	8.9007	-14.2619		-0.887503	-2.88059	1.43109	0.00958873
Q86TB9	PATL1	Protein PAT1 homolog 1 (PAT1-like protein 1) (Protein PAT1 homolog b) (Pat1b) (hPat1b)	0.00131392	0.00120424	0.000109682	274	3.45673	4	3.27458e+06	3.27458e+06	3.27458e+06	7.26327e+07	7.99161e+07	7.32066e+07	Yes	Yes	0.197679	4.944	91.6524	4.52098	-2.88143	1.43025	4.32101
Q8NFJ5	GPRC5A	Retinoic acid-induced protein 3 (G-protein coupled receptor family C group 5 member A) (Phorbol ester induced gene 1) (PEIG-1) (Retinoic acid-induced gene 1 protein) (RAIG-1)	0.00131125	0.000560121	0.00075113	622	-0.423324	2	1.67984e+07	2.51431e+07	2.44166e+07	4.90142e+07	4.68571e+07	7.2871e+07	Yes	Yes	1.35081	-0.605087	42.7165	1.31696	-2.88231	1.42937	1.94279
Q9UPN6	SCAF8	SR-related and CTD-associated factor 8 (CDC5L complex-associated protein 7) (RNA-binding motif protein 16)	0.00130595	0.000780094	0.000525859	519	0.568973	3	1.52262e+07	1.63591e+07	1.55319e+07	6.55459e+07	6.04902e+07	6.0997e+07	Yes	Yes	0.175738	0.812272	59.7337	1.98802	-2.88407	1.42761	3.76735
Q8TCS8	PNPT1	Polyribonucleotide nucleotidyltransferase 1, mitochondrial	0.00129978	0.00109616	0.000203615	348	2.42854	3	9.4276e+06	6.04979e+06	2.67197e+06	7.47489e+07	6.09138e+07	7.92309e+07	Yes	Yes	0.51719	3.46201	84.3346	3.55667	-2.88613	1.42555	3.28229
Q8IVF2	AHNAK2	Protein AHNAK2	0.00129169	0.00129169	0		10	2				7.91944e+07	7.14274e+07	8.09713e+07	Yes	Yes	0.239929		99.8049	10	-2.88884	1.42284	10
Q14114	LRP8	Low-density lipoprotein receptor-related protein 8 (LRP-8) (Apolipoprotein E receptor 2)	0.0012867	0.000550351	0.000736346	621	-0.420033	3	1.51192e+07	3.30405e+07	1.77862e+07	5.11234e+07	5.80931e+07	5.55354e+07	Yes	Yes	1.11501	-0.596934	42.7724	1.31893	-2.89052	1.42116	3.07785
O60716	CTNND1	Catenin delta-1 (Cadherin-associated Src substrate) (CAS) (p120 catenin) (p120(ctn)) (p120(cas))	0.00128417	0	0.00128417	1061	-10	2	1.05449e+07	4.86352e+07	8.72495e+07	1.56706e+07	1.84661e+07	4.96783e+07	No	Yes	12.7401	-14.1545		-1.00532	-2.89138	1.42031	0.0440317
Q9Y6G3	MRPL42	39S ribosomal protein L42, mitochondrial (L42mt) (MRP-L42) (39S ribosomal protein L31, mitochondrial) (L31mt) (MRP-L31) (Mitochondrial large ribosomal subunit protein mL42)	0.001281	0.00107738	0.000203624	350	2.40354	3	6.05519e+06	6.79837e+06	5.31201e+06	7.94847e+07	6.17584e+07	7.02679e+07	Yes	Yes	0.461462	3.41119	84.1043	3.53382	-2.89245	1.41923	3.35489
Q9H0S4	DDX47	Probable ATP-dependent RNA helicase DDX47	0.00127162	0.00111893	0.00015269	313	2.87345	4	5.19969e+06	4.55752e+06	3.91535e+06	7.13827e+07	6.71554e+07	7.57836e+07	Yes	Yes	0.215163	4.06891	87.9925	3.96867	-2.89564	1.41604	4.09458
P28827	PTPRM	Receptor-type tyrosine-protein phosphatase mu (Protein-tyrosine phosphatase mu) (R-PTP-mu)	0.00126028	0.000222689	0.00103759	775	-2.22014	4	2.10571e+07	4.67688e+07	2.42693e+07	3.36427e+07	4.9319e+07	5.09049e+07	No	Yes	2.75527	-3.13517	17.6698	0.51525	-2.89953	1.41215	1.23905
Q9BZF1	OSBPL8	Oxysterol-binding protein-related protein 8 (ORP-8) (OSBP-related protein 8)	0.00125284	0.000240406	0.00101244	765	-2.07429	4	2.63429e+07	2.06266e+07	4.30285e+07	4.37538e+07	3.62258e+07	5.46504e+07	No	Yes	2.5969	-2.92388	19.1888	0.560622	-2.9021	1.40958	1.38641
P42771	CDKN2A	Cyclin-dependent kinase inhibitor 2A (Cyclin-dependent kinase 4 inhibitor A) (CDK4I) (Multiple tumor suppressor 1) (MTS-1) (p16-INK4a) (p16-INK4) (p16INK4A)	0.00124205	0.000807723	0.000434328	493	0.895075	2	1.25575e+07	1.66061e+07	8.5089e+06	3.91125e+07	7.3643e+07	7.2265e+07	Yes	Yes	1.41278	1.25832	65.0314	2.23861	-2.90586	1.40582	2.05863
Q14004	CDK13	Cyclin-dependent kinase 13	0.00123385	0	0.00123385	1060	-10	4	1.77476e+07	5.82047e+07	4.92397e+07	2.81158e+07	3.43485e+07	3.3566e+07	No	Yes	10.6022	-13.9814		-0.388231	-2.90874	1.40294	0.0112301
P55010	EIF5	Eukaryotic translation initiation factor 5 (eIF-5)	0.00122453	0.00122453	0		10	3				7.39329e+07	5.47478e+07	9.08703e+07	Yes	Yes	0.913269		99.8049	10	-2.91203	1.39965	10
Q5SY16	NOL9	Polynucleotide 5'-hydroxyl-kinase NOL9	0.00122155	0.000889356	0.000332192	432	1.42074	5	1.55819e+07	5.02662e+06	8.92801e+06	7.18033e+07	5.16574e+07	6.60198e+07	Yes	Yes	0.996212	1.98704	72.8056	2.66777	-2.91309	1.39859	2.8474
O43809	NUDT21	Cleavage and polyadenylation specificity factor subunit 5 (Cleavage and polyadenylation specificity factor 25 kDa subunit) (CPSF 25 kDa subunit) (Cleavage factor Im complex 25 kDa subunit) (CFIm25) (Nucleoside diphosphate-linked moiety X motif 21) (Nudix motif 21) (Nudix hydrolase 21) (Pre-mRNA cleavage factor Im 68 kDa subunit)	0.00122087	0.00122087	0		10	4				6.20394e+07	5.65732e+07	1.00283e+08	Yes	Yes	1.10162		99.8049	10	-2.91333	1.39835	10
O43670	ZNF207	BUB3-interacting and GLEBS motif-containing protein ZNF207 (BuGZ) (hBuGZ) (Zinc finger protein 207)	0.00120851	0.00120851	0		10	3				6.89726e+07	7.15123e+07	7.61948e+07	Yes	Yes	0.180716		99.8049	10	-2.91775	1.39393	10
Q8WUM9	SLC20A1	Sodium-dependent phosphate transporter 1 (Gibbon ape leukemia virus receptor 1) (GLVR-1) (Leukemia virus receptor 1 homolog) (Phosphate transporter 1) (PiT-1) (Solute carrier family 20 member 1)	0.00118631	0	0.00118631	1055	-10	3	3.99938e+07	3.68194e+07	4.56126e+07	2.36633e+07	3.28382e+07	3.37709e+07	No	Yes	8.31575	-13.8114		-0.457605	-2.9258	1.38588	0.0242993
P07602	PSAP	Prosaposin (Proactivator polypeptide) [Cleaved into: Saposin-A (Protein A); Saposin-B-Val; Saposin-B (Cerebroside sulfate activator) (CSAct) (Dispersin) (Sphingolipid activator protein 1) (SAP-1) (Sulfatide/GM1 activator); Saposin-C (A1 activator) (Co-beta-glucosidase) (Glucosylceramidase activator) (Sphingolipid activator protein 2) (SAP-2); Saposin-D (Component C) (Protein C)]	0.00118282	0.000679833	0.000502987	531	0.43466	3	1.03863e+07	1.93532e+07	1.33236e+07	3.56222e+07	8.19112e+07	5.14768e+07	Yes	Yes	1.96558	0.60183	57.4756	1.88877	-2.92708	1.3846	1.79274
Q9Y2R5	MRPS17	28S ribosomal protein S17, mitochondrial (MRP-S17) (S17mt) (Mitochondrial small ribosomal subunit protein uS17m)	0.00117204	0.00117204	0		10	2				7.29494e+07	6.53428e+07	7.18491e+07	Yes	Yes	0.213931		99.8049	10	-2.93106	1.38063	10
P61011	SRP54	Signal recognition particle 54 kDa protein (SRP54)	0.00117112	0.000541453	0.000629664	598	-0.217745	4	1.84892e+07	2.04891e+07	1.61949e+07	3.95867e+07	4.50716e+07	7.01435e+07	Yes	Yes	1.27441	-0.300549	46.2339	1.44351	-2.9314	1.38028	1.84364
Q9NV31	IMP3	U3 small nucleolar ribonucleoprotein protein IMP3 (U3 snoRNP protein IMP3) (BRMS2)	0.00117072	0.00117072	0		10	3				7.53619e+07	6.46343e+07	6.99083e+07	Yes	Yes	0.27526		99.8049	10	-2.93155	1.38014	10
P05546	SERPIND1	Heparin cofactor 2 (Heparin cofactor II) (HC-II) (Protease inhibitor leuserpin-2) (HLS2) (Serpin D1)	0.00116694	0	0.00116694	1054	-10	2	5.76629e+07	8.10753e+07	5.18003e+07	8.96009e+06	5.52538e+06	4.20143e+06	No	Yes	9.50389	-13.7401		-3.42215	-2.93295	1.37873	0.00187139
Q9BYJ9	YTHDF1	YTH domain-containing family protein 1 (DF1) (Dermatomyositis associated with cancer putative autoantigen 1) (DACA-1)	0.00116108	0.00116108	0		10	3				6.79669e+07	5.81479e+07	8.20608e+07	Yes	Yes	0.618285		99.8049	10	-2.93514	1.37655	10
E1B2D1	HBA1	Hemoglobin alpha-1 globin chain variant (Fragment)	0.00115629	0.000463963	0.000692329	645	-0.577447	2	1.11047e+07	2.21286e+07	2.87278e+07	4.56426e+07	5.32443e+07	4.6469e+07	Yes	Yes	1.16672	-0.793846	40.1251	1.22669	-2.93693	1.37475	2.78836
Q14241	ELOA	Elongin-A (EloA) (Elongin 110 kDa subunit) (RNA polymerase II transcription factor SIII subunit A1) (SIII p110) (Transcription elongation factor B polypeptide 3)	0.00114465	1.98613e-05	0.00112479	937	-5.82354	4	2.14503e+07	3.38533e+07	4.44721e+07	2.97461e+07	4.56279e+07	3.00793e+07	No	Yes	5.56467	-7.98032	1.73515	0.0500709	-2.94133	1.37035	0.382855
P48200	IREB2	Iron-responsive element-binding protein 2 (IRE-BP 2) (Iron regulatory protein 2) (IRP2)	0.0011402	0.000108087	0.00103211	820	-3.25533	6	1.91085e+07	4.27003e+07	2.89572e+07	2.80187e+07	5.20491e+07	3.35976e+07	No	Yes	3.97105	-4.45545	9.4797	0.27435	-2.94302	1.36866	0.688705
P07737	PFN1	Profilin-1 (Epididymis tissue protein Li 184a) (Profilin I)	0.00113904	0.000810921	0.000328118	453	1.30535	2	7.65261e+06	6.36063e+06	1.53522e+07	5.378e+07	6.27193e+07	5.8359e+07	Yes	Yes	0.445693	1.786	71.1934	2.57116	-2.94346	1.36822	3.50822
P41250	GARS1	Glycine--tRNA ligase	0.00112674	0	0.00112674	1051	-10	6	1.628e+07	9.20546e+06	8.94351e+07	3.40283e+07	2.76206e+07	2.54481e+07	No	Yes	11.6917	-13.5884		-0.410924	-2.94818	1.36351	0.0179879
Q6ZRP7	QSOX2	Sulfhydryl oxidase 2	0.00112596	6.7666e-05	0.0010583	859	-3.96717	4	3.96423e+07	3.47141e+07	1.90546e+07	4.25596e+07	4.12168e+07	2.46912e+07	No	Yes	4.54887	-5.40807	6.00962	0.17361	-2.94848	1.36321	0.548597
Q9NTK5	OLA1	Obg-like ATPase 1 (DNA damage-regulated overexpressed in cancer 45) (DOC45) (GTP-binding protein 9)	0.0011219	0.000996937	0.000124962	312	2.99601	2	3.59652e+06	3.86659e+06	3.73156e+06	6.37958e+07	6.01368e+07	6.60231e+07	Yes	Yes	0.17343	4.07948	88.8616	4.08371	-2.95005	1.36164	4.33345
Q8N5F7	NKAP	NF-kappa-B-activating protein	0.00111836	0.000195194	0.000923163	773	-2.24168	2	3.33392e+07	2.65733e+07	2.21103e+07	3.98311e+07	4.76214e+07	3.104e+07	No	Yes	2.14523	-3.04927	17.4536	0.508815	-2.95142	1.36026	1.28089
Q9Y4W2	LAS1L	Ribosomal biogenesis protein LAS1L (Protein LAS1 homolog)	0.00111785	0.000509674	0.000608179	599	-0.254923	2	2.25166e+07	1.10525e+07	1.67846e+07	5.17934e+07	7.49265e+07	2.33513e+07	No	Yes	2.2606	-0.346713	45.594	1.42011	-2.95162	1.36007	1.28602
Q9HC35	EML4	Echinoderm microtubule-associated protein-like 4 (EMAP-4) (Restrictedly overexpressed proliferation-associated protein) (Ropp 120)	0.00109794	0.000789583	0.000308356	449	1.3565	4	1.18008e+07	7.84659e+06	7.17615e+06	7.16318e+07	6.06822e+07	3.77169e+07	Yes	Yes	1.41236	1.83434	71.915	2.61383	-2.95942	1.35226	2.25688
Q96CM3	RPUSD4	Mitochondrial RNA pseudouridine synthase RPUSD4	0.0010968	3.91134e-05	0.00105768	893	-4.7571	3	3.21346e+07	2.69874e+07	3.47874e+07	3.80514e+07	3.92478e+07	2.54414e+07	No	Yes	2.79239	-6.4307	3.56614	0.102941	-2.95987	1.35181	0.481376
Q9NVV4	MTPAP	Poly(A) RNA polymerase, mitochondrial (PAP)	0.0010825	0.0010825	0		10	3				5.02352e+07	7.35722e+07	7.02788e+07	Yes	Yes	0.746735		99.8049	10	-2.96557	1.34611	10
Q9UBV8	PEF1	Peflin (PEF protein with a long N-terminal hydrophobic domain) (Penta-EF hand domain-containing protein 1)	0.00107317	0.000863912	0.00020926	380	2.04558	2	8.57116e+06	7.52016e+06	2.55881e+06	5.70214e+07	5.03066e+07	6.64359e+07	Yes	Yes	0.394646	2.7459	80.5008	3.21051	-2.96933	1.34235	3.18604
P10599	TXN	Thioredoxin (Trx) (ATL-derived factor) (ADF) (Surface-associated sulphydryl protein) (SASP) (allergen Hom s Trx)	0.00106983	0.000531273	0.000538558	580	-0.0196489	2	1.18078e+07	1.76297e+07	1.87377e+07	4.84392e+07	4.31886e+07	5.20119e+07	Yes	Yes	0.590012	-0.0263491	49.6595	1.57189	-2.97068	1.341	2.90989
O00468	AGRN	Agrin [Cleaved into: Agrin N-terminal 110 kDa subunit; Agrin C-terminal 110 kDa subunit; Agrin C-terminal 90 kDa fragment (C90); Agrin C-terminal 22 kDa fragment (C22)]	0.00105929	0.000147051	0.000912236	793	-2.63309	5	2.99008e+07	2.81495e+07	2.33566e+07	3.49553e+07	4.23459e+07	3.12162e+07	No	Yes	1.90997	-3.51965	13.8821	0.403155	-2.97499	1.3367	1.35549
P06241	FYN	Tyrosine-protein kinase Fyn	0.00105713	0.000529155	0.000527971	577	0.0032296	1	1.75601e+07	1.37321e+07	1.56461e+07	5.06757e+07	3.80511e+07	5.38718e+07	Yes	Yes	1.00782	0.00431413	50.056	1.58712	-2.97587	1.33581	2.32993
Q7Z2T5	TRMT1L	TRMT1-like protein	0.00105709	0.00105709	0		10	5				6.66286e+07	6.34528e+07	5.94495e+07	Yes	Yes	0.205048		99.8049	10	-2.97589	1.3358	10
O95777	LSM8	U6 snRNA-associated Sm-like protein LSm8	0.00105495	0.000964047	9.09067e-05	289	3.40664	3	2.69901e+06	2.69901e+06	2.69901e+06	5.38633e+07	5.68693e+07	7.03179e+07	Yes	Yes	0.521691	4.54759	91.3829	4.47311	-2.97677	1.33492	3.46381
Q14554	PDIA5	Protein disulfide-isomerase A5	0.00104651	0.000910443	0.000136071	337	2.74221	3	4.0628e+06	4.0628e+06	4.0628e+06	5.76676e+07	6.1826e+07	5.59525e+07	Yes	Yes	0.195502	3.65105	86.9977	3.84618	-2.98025	1.33143	4.21153
Q4U2R6	MRPL51	39S ribosomal protein L51, mitochondrial (L51mt) (MRP-L51) (Mitochondrial large ribosomal subunit protein mL51) (bMRP-64) (bMRP64)	0.00104141	0.00104141	0		10	2				6.77573e+07	5.421e+07	6.47524e+07	Yes	Yes	0.422619		99.8049	10	-2.98238	1.32931	10
Q9NRX5	SERINC1	Serine incorporator 1 (Tumor differentially expressed protein 1-like) (Tumor differentially expressed protein 2)	0.00102849	7.46756e-05	0.000953817	841	-3.675	1	2.64629e+07	1.94586e+07	3.90309e+07	3.68984e+07	2.61676e+07	3.63849e+07	No	Yes	3.72007	-4.86528	7.26068	0.209868	-2.9878	1.32388	0.789802
P61073	CXCR4	C-X-C chemokine receptor type 4 (CXC-R4) (CXCR-4) (FB22) (Fusin) (HM89) (LCR1) (Leukocyte-derived seven transmembrane domain receptor) (LESTR) (Lipopolysaccharide-associated protein 3) (LAP-3) (LPS-associated protein 3) (NPYRL) (Stromal cell-derived factor 1 receptor) (SDF-1 receptor) (CD antigen CD184)	0.00102437	0	0.00102437	1046	-10	1	2.47532e+07	4.16436e+07	3.04563e+07	2.37945e+07	3.545e+07	2.75668e+07	No	Yes	9.61866	-13.1762		-0.17772	-2.98954	1.32214	0.0971354
P20908	COL5A1	Collagen alpha-1(V) chain	0.00101707	0	0.00101707	1044	-10	2	1.54097e+07	4.0586e+07	3.98648e+07	3.20603e+07	3.68564e+07	1.75776e+07	No	Yes	9.72588	-13.1452		-0.217161	-2.99265	1.31903	0.147431
Q92896	GLG1	Golgi apparatus protein 1 (CFR-1) (Cysteine-rich fibroblast growth factor receptor) (E-selectin ligand 1) (ESL-1) (Golgi sialoglycoprotein MG-160)	0.00101574	0.000614878	0.00040086	518	0.6172	5	9.64636e+06	1.19521e+07	1.35813e+07	3.47313e+07	5.13716e+07	6.08338e+07	Yes	Yes	1.34099	0.813757	60.5351	2.02425	-2.99322	1.31847	2.16402
P78346	RPP30	Ribonuclease P protein subunit p30 (RNaseP protein p30) (RNase P subunit 2)	0.00101298	0.000682172	0.000330813	486	1.04412	4	4.77846e+06	5.10234e+06	1.81636e+07	4.02424e+07	3.47607e+07	7.85751e+07	Yes	Yes	2.14128	1.3754	67.3427	2.35733	-2.9944	1.31729	1.94311
Q05048	CSTF1	Cleavage stimulation factor subunit 1 (CF-1 50 kDa subunit) (Cleavage stimulation factor 50 kDa subunit) (CSTF 50 kDa subunit) (CstF-50)	0.00100797	0.000809728	0.000198237	381	2.03021	4	5.85073e+06	5.85073e+06	5.85073e+06	4.95313e+07	6.7371e+07	4.62682e+07	Yes	Yes	0.772034	2.66999	80.3329	3.19681	-2.99655	1.31513	2.86811
Q9H5Q4	TFB2M	Dimethyladenosine transferase 2, mitochondrial	0.00100627	0.000695473	0.000310799	476	1.16201	5	9.04079e+06	7.99002e+06	1.00915e+07	4.45795e+07	3.90659e+07	6.96514e+07	Yes	Yes	1.27191	1.52735	69.1138	2.45296	-2.99728	1.3144	2.28307
Q9Y4Z0	LSM4	U6 snRNA-associated Sm-like protein LSm4 (Glycine-rich protein) (GRP)	0.00100571	0.000839585	0.000166128	362	2.33738	3	5.38923e+06	2.13831e+06	7.3466e+06	5.1487e+07	5.85228e+07	5.54349e+07	Yes	Yes	0.212651	3.07169	83.4816	3.47349	-2.99753	1.31416	3.92513
P49321	NASP	Nuclear autoantigenic sperm protein (NASP)	0.00100446	0.000151574	0.000852883	780	-2.49232	2	2.58012e+07	3.27899e+07	1.70911e+07	3.08991e+07	4.43119e+07	2.92006e+07	No	Yes	2.78905	-3.27395	15.0902	0.438761	-2.99807	1.31361	1.13873
Q99873	PRMT1	Protein arginine N-methyltransferase 1	0.000997389	0.000449014	0.000548376	604	-0.288406	2	2.58616e+07	1.69258e+07	6.35477e+06	4.49262e+07	4.15462e+07	4.32119e+07	Yes	Yes	1.16171	-0.37797	45.0189	1.39923	-3.00114	1.31055	3.5674
P35573	AGL	Glycogen debranching enzyme (Glycogen debrancher) [Includes: 4-alpha-glucanotransferase	0.000993747	0.00034666	0.000647087	673	-0.900437	6	2.2472e+07	4.92799e+06	3.06022e+07	4.10303e+07	3.91219e+07	4.00192e+07	Yes	Yes	1.77995	-1.17864	34.8841	1.05064	-3.00272	1.30896	3.74895
P53985	SLC16A1	Monocarboxylate transporter 1 (MCT 1) (Solute carrier family 16 member 1)	0.000993125	0.000472526	0.0005206	589	-0.139781	2	1.80629e+07	1.27399e+07	1.57801e+07	4.25644e+07	4.8169e+07	4.07457e+07	Yes	Yes	0.298748	-0.18293	47.5797	1.4933	-3.003	1.30869	2.93245
O15427	SLC16A3	Monocarboxylate transporter 4 (MCT 4) (Solute carrier family 16 member 3)	0.000985943	0.000502787	0.000483156	571	0.0574566	2	8.8011e+06	1.52761e+07	1.92341e+07	4.38793e+07	4.51709e+07	4.44127e+07	Yes	Yes	0.621622	0.0750116	50.9955	1.62352	-3.00615	1.30553	4.55371
P42785	PRCP	Lysosomal Pro-X carboxypeptidase	0.000980869	0	0.000980869	1042	-10	3	3.52634e+07	2.59923e+07	3.34121e+07	3.15735e+07	1.90234e+07	3.05998e+07	No	Yes	9.4812	-12.9883		-0.257909	-3.00839	1.30329	0.0940183
P46063	RECQL	ATP-dependent DNA helicase Q1	0.000977686	0.000698776	0.00027891	456	1.32503	3	5.01987e+06	9.48236e+06	1.048e+07	4.91591e+07	4.79413e+07	5.32113e+07	Yes	Yes	0.395729	1.72503	71.4724	2.58755	-3.0098	1.30188	3.81399
Q96B23	C18orf25	Uncharacterized protein C18orf25 (ARKadia-like protein 1)	0.000953033	7.48133e-05	0.00087822	829	-3.55322	1	3.22649e+07	2.43881e+07	2.14778e+07	3.55648e+07	2.3999e+07	3.31791e+07	No	Yes	2.95228	-4.58646	7.85002	0.226971	-3.02089	1.29079	0.790711
Q86UN3	RTN4RL2	Reticulon-4 receptor-like 2 (Nogo receptor-like 3) (Nogo-66 receptor homolog 1) (Nogo-66 receptor-related protein 2) (NgR2)	0.000944082	0.000944082	0		10	3				4.30592e+07	5.81781e+07	6.80315e+07	Yes	Yes	0.833239		99.8049	10	-3.02499	1.28669	10
Q9Y262	EIF3L	Eukaryotic translation initiation factor 3 subunit L (eIF3l) (Eukaryotic translation initiation factor 3 subunit 6-interacting protein) (Eukaryotic translation initiation factor 3 subunit E-interacting protein)	0.000930913	0.00053739	0.000393523	533	0.449521	5	1.04408e+07	7.66277e+06	1.61932e+07	3.04618e+07	5.88693e+07	4.32798e+07	Yes	Yes	1.33812	0.575653	57.7272	1.89963	-3.03109	1.28059	1.99436
Q9Y6K0	CEPT1	Choline/ethanolaminephosphotransferase 1 (hCEPT1)	0.000928478	0.000928478	0		10	1				5.10827e+07	6.00057e+07	5.53828e+07	Yes	Yes	0.288567		99.8049	10	-3.03223	1.27945	10
Q99832	CCT7	T-complex protein 1 subunit eta (TCP-1-eta) (CCT-eta) (HIV-1 Nef-interacting protein) [Cleaved into: T-complex protein 1 subunit eta, N-terminally processed]	0.000926623	0.000402663	0.00052396	608	-0.379886	3	9.57572e+06	2.01119e+07	1.70478e+07	3.39782e+07	3.99858e+07	4.5439e+07	Yes	Yes	1.2998	-0.485717	43.4549	1.34312	-3.0331	1.27859	2.39454
Q9UBU9	NXF1	Nuclear RNA export factor 1 (Tip-associated protein) (Tip-associating protein) (mRNA export factor TAP)	0.000924286	0.000811533	0.000112754	339	2.84747	5	3.30659e+06	3.614e+06	2.99918e+06	5.52174e+07	6.2139e+07	3.84434e+07	Yes	Yes	0.947075	3.63762	87.801	3.94437	-3.03419	1.27749	2.85696
O43865	AHCYL1	S-adenosylhomocysteine hydrolase-like protein 1 (DC-expressed AHCY-like molecule) (IP(3)Rs binding protein released with IP(3)) (IRBIT) (Putative adenosylhomocysteinase 2) (S-adenosyl-L-homocysteine hydrolase 2) (AdoHcyase 2)	0.000920774	0.000357393	0.000563381	649	-0.656598	3	3.04969e+07	2.49768e+06	1.6892e+07	3.62614e+07	3.06878e+07	4.8254e+07	Yes	Yes	2.41176	-0.837711	38.8144	1.18189	-3.03585	1.27584	1.90226
Q96DV4	MRPL38	39S ribosomal protein L38, mitochondrial (L38mt) (MRP-L38) (Mitochondrial large ribosomal subunit protein mL38)	0.000918836	0.000683228	0.000235609	435	1.53597	4	7.96721e+06	5.11804e+06	7.94541e+06	4.36547e+07	5.47021e+07	4.53549e+07	Yes	Yes	0.36227	1.95824	74.3579	2.76547	-3.03676	1.27492	3.18052
Q8N5L8	RPP25L	Ribonuclease P protein subunit p25-like protein (RNase P protein subunit-like p25) (Rpp25-like protein)	0.000915892	0.000915892	0		10	1				5.41083e+07	5.22459e+07	5.78603e+07	Yes	Yes	0.185934		99.8049	10	-3.03816	1.27353	10
P23284	PPIB	Peptidyl-prolyl cis-trans isomerase B (PPIase B)	0.000915576	0.00022842	0.000687157	724	-1.58895	3	1.95754e+07	1.72331e+07	2.4719e+07	3.55275e+07	3.58469e+07	3.1256e+07	Yes	Yes	0.357143	-2.02334	24.9482	0.735371	-3.03831	1.27338	2.42844
P49759	CLK1	Dual specificity protein kinase CLK1	0.000914421	0.000349974	0.000564447	654	-0.689592	2	1.49046e+07	1.65912e+07	1.84539e+07	2.93863e+07	4.72485e+07	3.73662e+07	Yes	Yes	1.33483	-0.877733	38.2727	1.16354	-3.03885	1.27283	1.85855
Q14974	KPNB1	Importin subunit beta-1 (Importin-90) (Karyopherin subunit beta-1) (Nuclear factor p97) (Pore targeting complex 97 kDa subunit) (PTAC97)	0.000911432	0.000523232	0.0003882	539	0.430652	3	8.77763e+06	1.24491e+07	1.11072e+07	2.08368e+07	5.74665e+07	5.27776e+07	Yes	Yes	2.28738	0.547534	57.4077	1.88584	-3.04028	1.27141	1.54831
Q5UIP0	RIF1	Telomere-associated protein RIF1 (Rap1-interacting factor 1 homolog)	0.000904279	0.000389922	0.000514357	609	-0.399585	4	1.75861e+07	1.11452e+07	1.72077e+07	3.43958e+07	3.77815e+07	4.40159e+07	Yes	Yes	0.826896	-0.506668	43.1197	1.33122	-3.0437	1.26799	2.52208
O00178	GTPBP1	GTP-binding protein 1 (G-protein 1) (GP-1) (GP1)	0.000900796	0.000798348	0.000102448	333	2.96212	4	2.86246e+06	3.05776e+06	3.25305e+06	4.93388e+07	4.85947e+07	5.44011e+07	Yes	Yes	0.242854	3.75096	88.6269	4.05184	-3.04537	1.26631	4.10098
P68371	TUBB4B	Tubulin beta-4B chain (Tubulin beta-2 chain) (Tubulin beta-2C chain)	0.000897598	0.00046062	0.000436978	566	0.0760146	2	9.21572e+06	2.20901e+07	7.36253e+06	3.14617e+07	4.12181e+07	4.95863e+07	Yes	Yes	1.32705	0.0961405	51.3169	1.63608	-3.04692	1.26476	2.17723
Q9C0B0	UNK	RING finger protein unkempt homolog (Zinc finger CCCH domain-containing protein 5)	0.000892853	0.000892853	0		10	3				6.34148e+07	5.37208e+07	4.29482e+07	Yes	Yes	0.700993		99.8049	10	-3.04922	1.26246	10
Q5T280	SPOUT1	Putative methyltransferase C9orf114	0.000883698	0.000883698	0		10	2				5.34341e+07	5.33499e+07	5.16583e+07	Yes	Yes	0.0683813		99.8049	10	-3.0537	1.25799	10
O00410	IPO5	Importin-5 (Imp5) (Importin subunit beta-3) (Karyopherin beta-3) (Ran-binding protein 5) (RanBP5)	0.000883439	0.000688026	0.000195413	404	1.81594	5	3.85491e+06	7.72331e+06	5.65824e+06	3.52271e+07	5.52926e+07	5.06397e+07	Yes	Yes	1.07228	2.2842	77.8804	3.00751	-3.05382	1.25786	2.66233
P17301	ITGA2	Integrin alpha-2 (CD49 antigen-like family member B) (Collagen receptor) (Platelet membrane glycoprotein Ia) (GPIa) (VLA-2 subunit alpha) (CD antigen CD49b)	0.000882556	0.000269532	0.000613024	699	-1.18549	3	1.26195e+07	2.19195e+06	3.94316e+07	3.99569e+07	2.54437e+07	3.85938e+07	Yes	Yes	3.28508	-1.49066	30.5399	0.910235	-3.05426	1.25743	1.61107
Q9Y6K5	OAS3	2'-5'-oligoadenylate synthase 3 ((2-5')oligo(A) synthase 3) (2-5A synthase 3)	0.000882316	0.000771968	0.000110348	345	2.80648	3	5.38658e+06	3.28574e+06	1.18489e+06	4.647e+07	5.56518e+07	4.62153e+07	Yes	Yes	0.440384	3.52861	87.4934	3.90608	-3.05438	1.25731	3.59528
P0CG47	UBB	Polyubiquitin-B [Cleaved into: Ubiquitin]	0.000878902	0	0.000878902	1035	-10	1	2.31546e+07	3.01403e+07	2.70283e+07	2.5661e+07	2.44234e+07	2.71748e+07	No	Yes	7.39965	-12.5133		-0.0574864	-3.05606	1.25562	0.0771566
O60231	DHX16	Pre-mRNA-splicing factor ATP-dependent RNA helicase DHX16	0.00087426	0.000478431	0.000395829	547	0.273434	4	1.17673e+07	5.13111e+06	1.84034e+07	3.42641e+07	4.20365e+07	4.51477e+07	Yes	Yes	1.01905	0.342702	54.7241	1.77288	-3.05836	1.25332	2.64841
Q9H813	PACC1	Proton-activated chloride channel (PAC) (hPAC) (Acid-sensitive outwardly-rectifying anion channel) (ASOR) (Proton-activated outwardly rectifying anion channel) (PAORAC) (Transmembrane protein 206) (hTMEM206)	0.000855752	0	0.000855752	1033	-10	2	1.96681e+07	2.99206e+07	3.60365e+07	1.78134e+07	2.42034e+07	2.57897e+07	No	Yes	9.822	-12.3977		-0.354753	-3.06765	1.24403	0.0372168
O95707	POP4	Ribonuclease P protein subunit p29 (hPOP4)	0.000850728	0.000550896	0.000299832	504	0.877628	3	8.95724e+06	3.29644e+06	1.44129e+07	4.82265e+07	4.32012e+07	3.44366e+07	Yes	Yes	0.560812	1.08955	64.7559	2.22487	-3.07021	1.24147	2.6874
Q9BQ04	RBM4B	RNA-binding protein 4B (RNA-binding motif protein 30) (RNA-binding motif protein 4B) (RNA-binding protein 30)	0.000848887	0.000848887	0		10	2				6.31568e+07	4.42716e+07	4.47725e+07	Yes	Yes	0.723867		99.8049	10	-3.07115	1.24053	10
O15318	POLR3G	DNA-directed RNA polymerase III subunit RPC7 (RNA polymerase III subunit C7) (DNA-directed RNA polymerase III subunit G) (RNA polymerase III 32 kDa apha subunit) (RPC32-alpha) (RNA polymerase III 32 kDa subunit) (RPC32)	0.000845452	0	0.000845452	1031	-10	1	2.12875e+07	2.7949e+07	3.38598e+07	2.41064e+07	2.50864e+07	1.92959e+07	No	Yes	7.98372	-12.3453		-0.288283	-3.07291	1.23877	0.0301572
Q1ED39	KNOP1	Lysine-rich nucleolar protein 1 (Protein FAM191A) (Testis-specific gene 118 protein)	0.000843737	0.000187795	0.000655942	735	-1.80441	3	1.67814e+07	2.05821e+07	1.86817e+07	2.09795e+07	5.01533e+07	2.40995e+07	No	Yes	2.75663	-2.23366	22.2575	0.653148	-3.07379	1.23789	0.928056
Q9P2R6	RERE	Arginine-glutamic acid dipeptide repeats protein (Atrophin-1-like protein) (Atrophin-1-related protein)	0.000840307	3.89775e-05	0.000801329	857	-4.36168	3	2.99045e+07	2.18308e+07	1.93278e+07	3.33151e+07	2.02315e+07	2.60528e+07	No	Yes	4.03208	-5.39157	4.63849	0.133935	-3.07556	1.23612	0.533749
P50990	CCT8	T-complex protein 1 subunit theta (TCP-1-theta) (CCT-theta) (Chaperonin containing T-complex polypeptide 1 subunit 8) (Renal carcinoma antigen NY-REN-15)	0.000839817	0.000483981	0.000355836	538	0.443736	3	7.78919e+06	1.47549e+07	8.68402e+06	2.77621e+07	4.35431e+07	4.80414e+07	Yes	Yes	1.44617	0.5484	57.6293	1.8954	-3.07582	1.23587	2.09386
Q9NRR4	DROSHA	Ribonuclease 3	0.000838578	0.000665229	0.000173349	398	1.94017	2	4.14185e+06	5.13032e+06	6.1188e+06	4.02429e+07	4.01241e+07	5.45946e+07	Yes	Yes	0.755733	2.39655	79.3282	3.11687	-3.07646	1.23523	2.95298
P05198	EIF2S1	Eukaryotic translation initiation factor 2 subunit 1 (Eukaryotic translation initiation factor 2 subunit alpha) (eIF-2-alpha) (eIF-2A) (eIF-2alpha)	0.000838485	0.000624146	0.000214339	440	1.54199	3	2.98709e+06	7.79474e+06	8.077e+06	3.17454e+07	4.99814e+07	4.97501e+07	Yes	Yes	1.2895	1.90464	74.4374	2.7706	-3.0765	1.23518	2.51654
Q9Y2K5	R3HDM2	R3H domain-containing protein 2	0.000838322	0.000838322	0		10	3				5.72081e+07	5.48905e+07	3.82079e+07	Yes	Yes	0.795992		99.8049	10	-3.07659	1.23509	10
O75319	DUSP11	RNA/RNP complex-1-interacting phosphatase	0.000832087	0.000748926	8.3161e-05	324	3.17084	3	2.54163e+06	2.45226e+06	2.3629e+06	5.08832e+07	3.67306e+07	5.42181e+07	Yes	Yes	0.768785	3.90601	90.0057	4.2488	-3.07983	1.23185	3.07746
P19256	CD58	Lymphocyte function-associated antigen 3 (Ag3) (Surface glycoprotein LFA-3) (CD antigen CD58)	0.00083206	0	0.00083206	1030	-10	2	3.47569e+07	4.30449e+07	2.64688e+07	9.18749e+06	2.20578e+07	1.36679e+07	No	Yes	9.80601	-12.2762		-1.30735	-3.07985	1.23184	0.0154664
P18615	NELFE	Negative elongation factor E (NELF-E) (RNA-binding protein RD)	0.000829574	6.27143e-05	0.000766859	819	-3.6121	4	1.52929e+07	3.26206e+07	1.87201e+07	1.56242e+07	3.35515e+07	3.29288e+07	No	Yes	4.48808	-4.44482	7.55982	0.218547	-3.08115	1.23054	0.51684
Q9H7E9	C8orf33	UPF0488 protein C8orf33	0.000823059	0.00029597	0.000527089	665	-0.832597	2	1.31669e+07	1.92632e+07	1.36156e+07	2.29159e+07	4.52169e+07	3.33917e+07	Yes	Yes	1.97866	-1.02169	35.9597	1.08613	-3.08457	1.22711	1.50924
P13726	F3	Tissue factor (TF) (Coagulation factor III) (Thromboplastin) (CD antigen CD142)	0.000821445	0	0.000821445	1028	-10	2	3.57331e+07	2.15996e+07	3.59741e+07	2.53016e+07	6.26112e+06	2.24111e+07	No	Yes	10.9572	-12.2207		-1.02771	-3.08542	1.22626	0.058437
Q96HC4	PDLIM5	PDZ and LIM domain protein 5 (Enigma homolog) (Enigma-like PDZ and LIM domains protein)	0.000810902	0.000474208	0.000336693	530	0.494087	3	1.004e+07	7.58029e+06	1.24996e+07	3.45309e+07	4.05108e+07	4.02286e+07	Yes	Yes	0.482708	0.603107	58.4792	1.93239	-3.09103	1.22065	3.12198
Q9NRX1	PNO1	RNA-binding protein PNO1 (Partner of NOB1)	0.000801189	0.000584199	0.00021699	455	1.42883	2	2.5401e+06	6.38181e+06	1.02235e+07	4.25049e+07	3.1539e+07	5.04596e+07	Yes	Yes	1.07311	1.73663	72.9165	2.67459	-3.09626	1.21542	2.56541
Q8WXI7	MUC16	Mucin-16 (MUC-16) (Ovarian cancer-related tumor marker CA125) (CA-125) (Ovarian carcinoma antigen CA125)	0.00080016	0	0.00080016	1025	-10	2	3.22884e+07	3.07665e+07	2.27183e+07	3.28427e+07	1.4576e+07	1.02725e+07	No	Yes	10.3773	-12.107		-0.749583	-3.09682	1.21486	0.0630565
Q9Y4D7	PLXND1	Plexin-D1	0.000798572	0.000180494	0.000618078	730	-1.77584	3	2.05141e+07	1.61933e+07	1.8561e+07	3.28766e+07	2.63921e+07	2.86425e+07	Yes	Yes	1.28444	-2.15586	22.6021	0.663617	-3.09769	1.214	2.02517
O00462	MANBA	Beta-mannosidase	0.000791679	0	0.000791679	1024	-10	3	1.95962e+07	2.60791e+07	3.59889e+07	2.79695e+07	1.68564e+07	1.54537e+07	No	Yes	7.98663	-12.0609		-0.489708	-3.10145	1.21023	0.0476774
P30050	RPL12	60S ribosomal protein L12 (Large ribosomal subunit protein uL11)	0.000789302	0.000789302	0		10	2				4.89394e+07	4.67912e+07	4.5787e+07	Yes	Yes	0.121736		99.8049	10	-3.10276	1.20893	10
P16435	POR	NADPH--cytochrome P450 reductase (CPR) (P450R)	0.000785265	0.000427999	0.000357265	550	0.260613	2	3.72102e+06	1.40337e+07	1.41579e+07	3.61052e+07	4.06739e+07	3.2102e+07	Yes	Yes	0.915945	0.314481	54.5038	1.76383	-3.10498	1.2067	2.80851
Q9HAZ1	CLK4	Dual specificity protein kinase CLK4	0.000783504	5.73877e-05	0.000726116	818	-3.66139	2	1.81897e+07	2.79033e+07	1.89801e+07	2.62653e+07	2.41223e+07	2.50174e+07	Yes	Yes	2.197	-4.41462	7.3245	0.211719	-3.10596	1.20572	1.86836
P26232	CTNNA2	Catenin alpha-2 (Alpha N-catenin) (Alpha-catenin-related protein)	0.000776642	0	0.000776642	1023	-10	1	3.07429e+07	1.86079e+07	2.97882e+07	2.05717e+07	2.02897e+07	1.92474e+07	No	Yes	8.80592	-11.9779		-0.3974	-3.10978	1.2019	0.0011685
Q8TB96	ITFG1	T-cell immunomodulatory protein (Protein TIP) (Integrin-alpha FG-GAP repeat-containing protein 1) (Linkin)	0.000774529	0	0.000774529	1021	-10	4	1.73609e+07	2.71451e+07	2.99461e+07	1.52376e+07	3.16482e+07	1.7531e+07	No	Yes	10.1041	-11.9661		-0.284796	-3.11096	1.20072	0.116639
Q9NV96	TMEM30A	Cell cycle control protein 50A (P4-ATPase flippase complex beta subunit TMEM30A) (Transmembrane protein 30A)	0.000773628	0.000283662	0.000489965	661	-0.788504	2	1.08305e+07	2.15578e+07	9.79946e+06	2.35871e+07	4.85111e+07	2.44213e+07	No	Yes	2.55079	-0.946375	36.6665	1.10962	-3.11147	1.20022	1.38775
Q9Y606	PUS1	tRNA pseudouridine synthase A	0.00077185	0.000741903	2.99464e-05	246	4.63078	4	889591	889591	889591	4.75874e+07	4.96386e+07	3.84937e+07	Yes	Yes	0.494573	5.5533	96.1202	5.6596	-3.11247	1.19922	3.69686
Q92665	MRPS31	28S ribosomal protein S31, mitochondrial (MRP-S31) (S31mt) (Imogen 38) (Mitochondrial small ribosomal subunit protein mS31)	0.000767311	0.000767311	0		10	4				5.29771e+07	4.03344e+07	4.42632e+07	Yes	Yes	0.496855		99.8049	10	-3.11503	1.19665	10
Q13442	PDAP1	28 kDa heat- and acid-stable phosphoprotein (PDGF-associated protein) (PAP) (PDGFA-associated protein 1) (PAP1)	0.00076429	0.000626616	0.000137674	388	2.18633	3	4.05398e+06	4.87661e+06	3.23135e+06	3.82782e+07	3.43677e+07	5.22253e+07	Yes	Yes	0.761785	2.61253	81.9867	3.3367	-3.11674	1.19494	2.83435
O75503	CLN5	Ceroid-lipofuscinosis neuronal protein 5 (Protein CLN5) [Cleaved into: Ceroid-lipofuscinosis neuronal protein 5, secreted form]	0.000761967	0	0.000761967	1019	-10	2	1.94474e+07	2.63007e+07	2.42127e+07	1.36261e+07	2.77251e+07	2.53045e+07	No	Yes	9.84146	-11.8954		-0.135932	-3.11806	1.19362	0.191749
P50395	GDI2	Rab GDP dissociation inhibitor beta (Rab GDI beta) (Guanosine diphosphate dissociation inhibitor 2) (GDI-2)	0.00076179	0.000579165	0.000182625	431	1.66509	3	6.18101e+06	5.44085e+06	4.70069e+06	4.18346e+07	4.29e+07	3.55276e+07	Yes	Yes	0.473209	1.98731	76.0268	2.8763	-3.11816	1.19352	3.35759
Q8IZH2	XRN1	5'-3' exoribonuclease 1	0.000760954	0.000760954	0		10	4				4.827e+07	5.07287e+07	3.74362e+07	Yes	Yes	0.584247		99.8049	10	-3.11864	1.19304	10
Q9Y3A4	RRP7A	Ribosomal RNA-processing protein 7 homolog A (Gastric cancer antigen Zg14)	0.000758938	0.000758938	0		10	2				4.10346e+07	3.99105e+07	5.51284e+07	Yes	Yes	0.64169		99.8049	10	-3.11979	1.19189	10
P50443	SLC26A2	Sulfate transporter (Diastrophic dysplasia protein) (Solute carrier family 26 member 2)	0.00075875	0	0.00075875	1018	-10	2	2.19732e+07	2.55083e+07	2.25869e+07	2.46878e+07	1.9059e+07	2.22246e+07	No	Yes	6.02899	-11.877		-0.0949918	-3.1199	1.19178	0.117271
P47974	ZFP36L2	mRNA decay activator protein ZFP36L2 (Butyrate response factor 2) (EGF-response factor 2) (ERF-2) (TPA-induced sequence 11d) (Zinc finger protein 36, C3H1 type-like 2) (ZFP36-like 2)	0.000755871	0.000514538	0.000241332	491	1.09226	3	4.2339e+06	4.08251e+06	1.32967e+07	4.06065e+07	3.64193e+07	3.68847e+07	Yes	Yes	0.533955	1.29993	68.0723	2.3962	-3.12155	1.19013	3.67
Q2KJY2	KIF26B	Kinesin-like protein KIF26B	0.000739633	0.000739633	0		10	2				5.13388e+07	3.05244e+07	5.07491e+07	Yes	Yes	1.06412		99.8049	10	-3.13098	1.1807	10
Q92954	PRG4	Proteoglycan 4 (Lubricin) (Megakaryocyte-stimulating factor) (Superficial zone proteoglycan) [Cleaved into: Proteoglycan 4 C-terminal part]	0.000737079	0	0.000737079	1014	-10	3	4.66888e+07	2.93776e+07	3.16408e+07	1.01428e+07	1.04505e+07	3.8539e+06	No	Yes	9.71546	-11.7516		-2.27461	-3.13249	1.1792	0.00890192
Q9H2G4	TSPYL2	Testis-specific Y-encoded-like protein 2 (TSPY-like protein 2) (Cell division autoantigen 1) (Cutaneous T-cell lymphoma-associated antigen se20-4) (CTCL-associated antigen se20-4) (Differentially-expressed nucleolar TGF-beta1 target protein) (Nuclear protein of 79 kDa) (NP79)	0.000736049	4.18607e-05	0.000694188	837	-4.05166	3	2.3867e+07	1.8481e+07	1.98803e+07	2.29675e+07	2.30218e+07	2.37521e+07	Yes	Yes	1.94905	-4.77525	5.68721	0.164275	-3.13309	1.17859	2.35085
Q9UHR5	SAP30BP	SAP30-binding protein (Transcriptional regulator protein HCNGP)	0.000735493	0.00041334	0.000322153	545	0.359585	2	1.02851e+07	1.00387e+07	8.28347e+06	2.82684e+07	4.13653e+07	3.3629e+07	Yes	Yes	0.839952	0.423686	56.1991	1.83435	-3.13342	1.17826	2.4314
Q92526	CCT6B	T-complex protein 1 subunit zeta-2 (TCP-1-zeta-2) (CCT-zeta-2) (CCT-zeta-like) (TCP-1-zeta-like) (Testis-specific Tcp20) (Testis-specific protein TSA303)	0.000726813	0.000279168	0.000447645	646	-0.681219	2	1.33412e+07	1.33412e+07	1.33412e+07	3.31271e+07	3.04217e+07	2.67413e+07	Yes	Yes	0.611438	-0.799142	38.4099	1.16818	-3.13858	1.17311	2.5333
Q15393	SF3B3	Splicing factor 3B subunit 3 (Pre-mRNA-splicing factor SF3b 130 kDa subunit) (SF3b130) (STAF130) (Spliceosome-associated protein 130) (SAP 130)	0.000720328	0.000285824	0.000434504	636	-0.604243	3	1.2048e+07	1.43936e+07	9.70233e+06	1.42087e+07	4.43014e+07	3.44969e+07	No	Yes	2.43813	-0.706489	39.6797	1.21141	-3.14247	1.16921	1.16951
P42166	TMPO	Lamina-associated polypeptide 2, isoform alpha (Thymopoietin isoform alpha) (TP alpha) (Thymopoietin-related peptide isoform alpha) (TPRP isoform alpha) [Cleaved into: Thymopoietin (TP) (Splenin); Thymopentin (TP5)]	0.000717393	0.000563645	0.000153747	415	1.87423	3	4.56465e+06	4.56465e+06	4.56465e+06	3.25675e+07	4.37584e+07	3.86048e+07	Yes	Yes	0.579454	2.18805	78.5686	3.05868	-3.14424	1.16744	3.08995
Q13813	SPTAN1	Spectrin alpha chain, non-erythrocytic 1 (Alpha-II spectrin) (Fodrin alpha chain) (Spectrin, non-erythroid alpha subunit)	0.000707846	2.75334e-06	0.000705093	971	-8.00048	3	1.42807e+07	2.14923e+07	2.70167e+07	2.55947e+07	2.13693e+07	1.71592e+07	No	Yes	5.20479	-9.29354	0.388975	0.0112235	-3.15006	1.16162	0.322178
Q7Z3B1	NEGR1	Neuronal growth regulator 1 (IgLON family member 4)	0.00070716	7.53596e-05	0.0006318	795	-3.06761	1	1.75577e+07	2.36233e+07	1.52148e+07	2.01773e+07	2.73201e+07	2.28969e+07	No	Yes	2.57153	-3.56211	10.6567	0.308658	-3.15048	1.1612	1.16966
Q9Y3B4	SF3B6	Splicing factor 3B subunit 6 (Pre-mRNA branch site protein p14) (SF3b 14 kDa subunit) (SF3B14a) (Spliceosome-associated protein, 14-kDa) (Splicing factor 3b, subunit 6, 14kDa)	0.000698964	0.000495055	0.000203909	480	1.27966	3	5.87786e+06	5.87786e+06	5.87786e+06	4.13292e+07	2.24889e+07	4.38689e+07	Yes	Yes	1.39972	1.47947	70.827	2.54983	-3.15554	1.15614	2.14635
Q96HR8	NAF1	H/ACA ribonucleoprotein complex non-core subunit NAF1 (hNAF1)	0.000693524	0.000233928	0.000459596	670	-0.974298	2	1.14913e+07	1.40846e+07	1.54377e+07	3.20345e+07	2.41052e+07	2.71917e+07	Yes	Yes	0.646267	-1.12312	33.7304	1.01291	-3.15894	1.15274	2.17069
P49406	MRPL19	39S ribosomal protein L19, mitochondrial (L19mt) (MRP-L19) (39S ribosomal protein L15, mitochondrial) (L15mt) (MRP-L15) (Mitochondrial large ribosomal subunit protein bL19m)	0.000690164	0.000641904	4.82598e-05	298	3.73347	2	1.40546e+06	1.46751e+06	1.40554e+06	3.19776e+07	4.13235e+07	4.61631e+07	Yes	Yes	0.689915	4.29586	93.0075	4.7867	-3.16105	1.15064	3.27075
Q14697	GANAB	Neutral alpha-glucosidase AB	0.000679207	0.000317913	0.000361293	590	-0.184539	3	1.29493e+07	9.12498e+06	1.01053e+07	3.30125e+07	3.21141e+07	2.44718e+07	Yes	Yes	0.937689	-0.211054	46.8065	1.4646	-3.168	1.14369	2.35962
O94886	TMEM63A	CSC1-like protein 1 (Transmembrane protein 63A)	0.000670742	3.72712e-05	0.00063347	833	-4.08714	2	2.15936e+07	1.51051e+07	1.88594e+07	2.41204e+07	2.69292e+07	1.36526e+07	No	Yes	3.45542	-4.65215	5.55671	0.160498	-3.17344	1.13824	0.488173
P35241	RDX	Radixin	0.00066284	0.00048856	0.00017428	461	1.48713	3	3.70302e+06	6.53154e+06	5.09215e+06	4.16929e+07	2.51429e+07	3.66812e+07	Yes	Yes	0.855408	1.68506	73.7071	2.72391	-3.17859	1.13309	2.49465
Q7Z3C6	ATG9A	Autophagy-related protein 9A (APG9-like 1) (mATG9)	0.00066082	0.000364213	0.000296607	548	0.296233	3	4.91595e+06	1.73925e+07	4.14993e+06	2.79095e+07	3.56829e+07	2.84306e+07	Yes	Yes	1.4947	0.335266	55.1154	1.78905	-3.17992	1.13177	2.69532
Q9BRT6	LLPH	Protein LLP homolog (Protein LAPS18-like)	0.000658095	0.000658095	0		10	1				4.27759e+07	3.1534e+07	4.36829e+07	Yes	Yes	0.653798		99.8049	10	-3.18171	1.12997	10
P45880	VDAC2	Voltage-dependent anion-selective channel protein 2 (VDAC-2) (hVDAC2) (Outer mitochondrial membrane protein porin 2)	0.000657162	0.000235629	0.000421533	662	-0.839125	2	1.12839e+07	1.72041e+07	9.16149e+06	2.69396e+07	2.32325e+07	3.00041e+07	Yes	Yes	0.265982	-0.947671	35.8556	1.08268	-3.18233	1.12936	2.31785
P82673	MRPS35	28S ribosomal protein S35, mitochondrial (MRP-S35) (S35mt) (28S ribosomal protein S28, mitochondrial) (MRP-S28) (S28mt) (Mitochondrial small ribosomal subunit protein mS35)	0.000655933	0.000253486	0.000402448	641	-0.666897	3	1.45658e+07	1.0364e+07	1.06065e+07	3.4088e+07	2.75862e+07	2.03948e+07	Yes	Yes	1.558	-0.752622	38.645	1.17614	-3.18314	1.12854	1.79809
Q9H9J2	MRPL44	39S ribosomal protein L44, mitochondrial (L44mt) (MRP-L44)	0.000650625	0.000130277	0.000520348	739	-1.99789	3	8.75568e+06	3.15366e+07	5.64252e+06	1.80746e+07	3.09671e+07	2.16771e+07	No	Yes	3.65276	-2.24765	20.0234	0.585666	-3.18667	1.12501	1.20719
P01889	HLA-B	HLA class I histocompatibility antigen, B alpha chain (Human leukocyte antigen B) (HLA-B)	0.000649823	0.000491546	0.000158277	447	1.63488	2	4.62613e+06	4.62613e+06	4.62613e+06	2.42558e+07	4.14403e+07	3.69353e+07	Yes	Yes	1.07625	1.83838	75.6431	2.85024	-3.1872	1.12448	2.47365
Q15021	NCAPD2	Condensin complex subunit 1 (Chromosome condensation-related SMC-associated protein 1) (Chromosome-associated protein D2) (hCAP-D2) (Non-SMC condensin I complex subunit D2) (XCAP-D2 homolog)	0.000643791	0.000305813	0.000337978	588	-0.144279	2	9.92648e+06	9.92648e+06	9.92648e+06	2.15603e+07	2.75041e+07	3.65844e+07	Yes	Yes	1.21101	-0.161654	47.5019	1.4904	-3.19125	1.12043	1.97501
P61026	RAB10	Ras-related protein Rab-10	0.000642836	0.000642836	0		10	2				4.04062e+07	4.16002e+07	3.32506e+07	Yes	Yes	0.436655		99.8049	10	-3.1919	1.11978	10
Q9BVI4	NOC4L	Nucleolar complex protein 4 homolog (NOC4 protein homolog) (NOC4-like protein) (Nucleolar complex-associated protein 4-like protein)	0.000641605	0.000641605	0		10	4				4.22474e+07	3.85144e+07	3.42746e+07	Yes	Yes	0.375684		99.8049	10	-3.19273	1.11895	10
P29692	EEF1D	Elongation factor 1-delta (EF-1-delta) (Antigen NY-CO-4)	0.000637689	0.000551775	8.59141e-05	368	2.68311	3	2.53347e+06	2.53347e+06	2.53347e+06	2.76362e+07	3.79189e+07	4.11788e+07	Yes	Yes	0.784418	2.99514	86.5273	3.79127	-3.19539	1.11629	2.97219
O75607	NPM3	Nucleoplasmin-3	0.000630176	0.000251224	0.000378953	632	-0.593045	2	1.70295e+07	9.7044e+06	7.06614e+06	3.02477e+07	2.25081e+07	2.64315e+07	Yes	Yes	1.44804	-0.658959	39.8656	1.21778	-3.20054	1.11115	2.29726
Q9BUL9	RPP25	Ribonuclease P protein subunit p25 (RNase P protein subunit p25)	0.000629129	0.00031635	0.000312779	575	0.0163777	2	9.33524e+06	1.58717e+07	2.79878e+06	2.98278e+07	2.88832e+07	2.60828e+07	Yes	Yes	1.31244	0.0181862	50.2838	1.5959	-3.20126	1.11042	3.17595
Q86W33	TPRA1	Transmembrane protein adipocyte-associated 1 (Integral membrane protein GPR175) (Transmembrane protein 227)	0.000624933	0	0.000624933	1006	-10	1	2.09579e+07	2.76552e+07	2.65139e+07	1.32034e+07	9.7043e+06	1.40124e+07	No	Yes	7.89232	-11.0373		-1.04293	-3.20417	1.10752	0.00522471
P34741	SDC2	Syndecan-2 (SYND2) (Fibroglycan) (Heparan sulfate proteoglycan core protein) (HSPG) (CD antigen CD362)	0.000621412	0.000286226	0.000335186	592	-0.227809	1	9.94715e+06	1.28264e+07	7.06788e+06	3.22756e+07	2.61018e+07	2.31969e+07	Yes	Yes	1.11755	-0.251743	46.0606	1.43715	-3.20662	1.10506	2.3335
Q00325	SLC25A3	Phosphate carrier protein, mitochondrial (Phosphate transport protein) (PTP) (Solute carrier family 25 member 3)	0.000619058	0	0.000619058	1004	-10	2	7.47139e+06	2.19351e+07	3.85915e+07	1.14772e+07	2.49811e+07	6.53756e+06	No	Yes	11.3296	-10.9964		-0.878386	-3.20827	1.10341	0.0599095
Q07021	C1QBP	Complement component 1 Q subcomponent-binding protein, mitochondrial (ASF/SF2-associated protein p32) (Glycoprotein gC1qBP) (C1qBP) (Hyaluronan-binding protein 1) (Mitochondrial matrix protein p32) (gC1q-R protein) (p33) (SF2AP32)	0.00061527	0	0.00061527	1003	-10	2	1.06736e+07	2.2407e+07	2.05897e+07	8.06889e+06	2.20325e+07	2.65428e+07	No	Yes	11.3478	-10.9698		-0.0930292	-3.21093	1.10075	0.250893
Q8NC60	NOA1	Nitric oxide-associated protein 1	0.000612415	0.000612415	0		10	4				3.67564e+07	3.93214e+07	3.37249e+07	Yes	Yes	0.275866		99.8049	10	-3.21295	1.09873	10
Q92504	SLC39A7	Zinc transporter SLC39A7 (Histidine-rich membrane protein Ke4) (Really interesting new gene 5 protein) (Solute carrier family 39 member 7) (Zrt-, Irt-like protein 7) (ZIP7)	0.00060802	0.000442119	0.000165901	473	1.41411	1	4.79591e+06	6.64579e+06	2.94603e+06	2.53119e+07	4.44476e+07	2.48674e+07	Yes	Yes	1.45925	1.5493	72.7145	2.66218	-3.21608	1.0956	2.27935
O00148	DDX39A	ATP-dependent RNA helicase DDX39A	0.000605487	0.000247707	0.00035778	617	-0.530437	2	1.4399e+07	8.56792e+06	8.99587e+06	2.32438e+07	2.42144e+07	2.91397e+07	Yes	Yes	0.646629	-0.580186	40.9104	1.2538	-3.21789	1.09379	2.49874
Q15527	SURF2	Surfeit locus protein 2 (Surf-2)	0.000603899	0	0.000603899	1002	-10	1	2.30113e+07	2.30113e+07	2.30113e+07	1.64702e+07	1.54033e+07	7.36826e+06	No	Yes	8.75268	-10.8891		-0.901511	-3.21904	1.09265	0.0306235
Q6NUS6	TCTN3	Tectonic-3	0.000599704	0	0.000599704	1001	-10	2	2.6892e+07	2.05417e+07	2.6195e+07	1.9534e+07	5.96656e+06	8.39452e+06	No	Yes	9.97666	-10.8589		-1.30581	-3.22206	1.08962	0.027811
Q9H9A6	LRRC40	Leucine-rich repeat-containing protein 40	0.000599093	0.00039545	0.000203643	509	0.957453	2	6.0031e+06	5.06547e+06	6.94072e+06	2.53154e+07	3.76531e+07	2.64365e+07	Yes	Yes	0.816488	1.04284	66.0081	2.28799	-3.22251	1.08918	2.50674
P05156	CFI	Complement factor I	0.000593231	0	0.000593231	1000	-10	2	1.95559e+07	3.61187e+07	3.26841e+07	5.74013e+06	5.19275e+06	7.07158e+06	No	Yes	9.92235	-10.8119		-2.30713	-3.22678	1.08491	0.000699702
Q8NDF8	TENT4B	Terminal nucleotidyltransferase 4B (Non-canonical poly(A) RNA polymerase PAPD5)	0.000590063	0.000221728	0.000368335	644	-0.732228	2	1.12151e+07	9.88441e+06	1.18068e+07	2.6186e+07	2.09504e+07	2.57523e+07	Yes	Yes	0.894637	-0.792696	37.577	1.14009	-3.2291	1.08258	2.39044
Q5VZF2	MBNL2	Muscleblind-like protein 2 (Muscleblind-like protein 1) (Muscleblind-like protein-like) (Muscleblind-like protein-like 39)	0.000586234	0.000473082	0.000113152	410	2.06383	2	2.98459e+06	3.3558e+06	3.72701e+06	3.04897e+07	2.73043e+07	3.72473e+07	Yes	Yes	0.635366	2.22843	80.6985	3.2268	-3.23193	1.07975	3.08431
Q14CX7	NAA25	N-alpha-acetyltransferase 25, NatB auxiliary subunit (Mitochondrial distribution and morphology protein 20) (N-terminal acetyltransferase B complex subunit MDM20) (NatB complex subunit MDM20) (N-terminal acetyltransferase B complex subunit NAA25) (p120)	0.000579031	0.000420659	0.000158372	477	1.40934	4	2.93141e+06	6.40111e+06	4.80919e+06	2.7734e+07	2.79285e+07	3.40129e+07	Yes	Yes	0.554194	1.51417	72.6488	2.65816	-3.2373	1.07438	3.18195
P36776	LONP1	Lon protease homolog, mitochondrial	0.000578781	0.000578781	0		10	4				1.60515e+07	2.99006e+07	5.78203e+07	Yes	Yes	2.29645		99.8049	10	-3.23749	1.0742	10
Q8NHQ9	DDX55	ATP-dependent RNA helicase DDX55	0.000576699	0.000576699	0		10	3				3.68173e+07	4.56729e+07	2.09087e+07	Yes	Yes	1.44624		99.8049	10	-3.23905	1.07263	10
Q96NT5	SLC46A1	Proton-coupled folate transporter (G21) (Heme carrier protein 1) (PCFT/HCP1) (Solute carrier family 46 member 1)	0.000568575	0	0.000568575	996	-10	1	1.31999e+07	2.48057e+07	1.57293e+07	1.22835e+07	1.60987e+07	1.98252e+07	No	Yes	9.69738	-10.6282		-0.183897	-3.24521	1.06647	0.112037
Q9UIG0	BAZ1B	Tyrosine-protein kinase BAZ1B	0.000563936	0.000226111	0.000337825	625	-0.579247	4	6.94346e+06	8.21968e+06	1.47836e+07	2.29434e+07	2.92867e+07	1.89339e+07	Yes	Yes	0.858186	-0.615689	40.0951	1.22566	-3.24877	1.06291	1.97131
Q9NXV6	CDKN2AIP	CDKN2A-interacting protein (Collaborator of ARF)	0.000563781	0.000202468	0.000361313	656	-0.835558	2	7.6287e+06	6.62214e+06	1.31783e+07	3.34917e+07	6.45822e+06	3.37038e+07	No	Yes	3.82097	-0.888026	35.9125	1.08456	-3.24889	1.06279	0.81695
Q8IYD1	GSPT2	Eukaryotic peptide chain release factor GTP-binding subunit ERF3B (Eukaryotic peptide chain release factor subunit 3b) (eRF3b) (G1 to S phase transition protein 2 homolog)	0.000563485	0.000563485	0		10	1				3.07056e+07	3.80243e+07	3.22999e+07	Yes	Yes	0.40048		99.8049	10	-3.24912	1.06257	10
P37802	TAGLN2	Transgelin-2 (Epididymis tissue protein Li 7e) (SM22-alpha homolog)	0.000555087	0.000483147	7.19402e-05	371	2.74759	3	2.13461e+06	3.2482e+06	1.02101e+06	2.61193e+07	3.52153e+07	3.17856e+07	Yes	Yes	0.619296	2.90158	87.0398	3.85119	-3.25564	1.05604	3.26892
Q9H2X9	SLC12A5	Solute carrier family 12 member 5 (Electroneutral potassium-chloride cotransporter 2) (K-Cl cotransporter 2) (hKCC2) (Neuronal K-Cl cotransporter)	0.000554658	0	0.000554658	993	-10	2	2.19742e+07	1.9564e+07	2.96e+07	8.41106e+06	9.09297e+06	1.0805e+07	No	Yes	9.17937	-10.521		-1.33737	-3.25597	1.05571	0.00137279
Q15428	SF3A2	Splicing factor 3A subunit 2 (SF3a66) (Spliceosome-associated protein 62) (SAP 62)	0.000543257	0.000406838	0.000136419	464	1.57641	2	3.24421e+06	3.18188e+06	5.73708e+06	2.59637e+07	2.62782e+07	3.29979e+07	Yes	Yes	0.72595	1.65001	74.8886	2.80002	-3.26499	1.04669	3.09402
P10586	PTPRF	Receptor-type tyrosine-protein phosphatase F	0.000542674	0.000342019	0.000200656	520	0.769354	3	8.13299e+06	5.9667e+06	3.80041e+06	2.41745e+07	3.06603e+07	2.45637e+07	Yes	Yes	0.671423	0.804915	63.0247	2.14046	-3.26546	1.04622	2.87584
P82979	SARNP	SAP domain-containing ribonucleoprotein (Cytokine-induced protein of 29 kDa) (Nuclear protein Hcc-1) (Proliferation-associated cytokine-inducible protein CIP29)	0.000542077	0.000327432	0.000214645	528	0.609246	1	6.37515e+06	6.37515e+06	6.37515e+06	3.06438e+07	2.33304e+07	2.40918e+07	Yes	Yes	0.657134	0.637116	60.4033	2.01825	-3.26594	1.04574	2.72569
O43684	BUB3	Mitotic checkpoint protein BUB3	0.000536182	0.000448353	8.78295e-05	395	2.35186	2	3.1105e+06	2.11129e+06	2.61089e+06	2.52583e+07	3.25763e+07	3.04673e+07	Yes	Yes	0.439944	2.44827	83.6195	3.48666	-3.27069	1.041	3.30484
Q92545	TMEM131	Transmembrane protein 131 (Protein RW1)	0.000526532	0.000133944	0.000392588	704	-1.55138	1	1.17102e+07	1.23112e+07	1.11091e+07	2.00164e+07	1.78151e+07	2.14425e+07	Yes	Yes	0.489916	-1.60275	25.4389	0.750491	-3.27857	1.03311	2.27417
Q5TC82	RC3H1	Roquin-1 (Roquin)	0.0005257	0.000457327	6.83728e-05	374	2.74173	3	2.03135e+06	2.03135e+06	2.03135e+06	2.97399e+07	3.31619e+07	2.52593e+07	Yes	Yes	0.515861	2.83062	86.994	3.84574	-3.27926	1.03242	3.35685
Q02241	KIF23	Kinesin-like protein KIF23 (Kinesin-like protein 5) (Mitotic kinesin-like protein 1)	0.000522351	0.000522351	0		10	3				2.04327e+07	3.23513e+07	4.08707e+07	Yes	Yes	1.26411		99.8049	10	-3.28204	1.02965	10
P98160	HSPG2	Basement membrane-specific heparan sulfate proteoglycan core protein (HSPG) (Perlecan) (PLC) [Cleaved into: Endorepellin; LG3 peptide]	0.000513369	0.000116624	0.000396745	714	-1.76635	3	5.66778e+06	2.14827e+07	8.3066e+06	1.63174e+07	1.95791e+07	2.06905e+07	Yes	Yes	2.62601	-1.80541	22.7173	0.667122	-3.28957	1.02211	1.93493
Q5JRA6	MIA3	Transport and Golgi organization protein 1 homolog (TANGO1) (C219-reactive peptide) (D320) (Melanoma inhibitory activity protein 3)	0.000508617	0.000112298	0.000396319	718	-1.81933	3	4.16909e+06	1.82947e+07	1.01482e+07	9.7097e+06	3.38328e+07	1.50379e+07	No	Yes	4.31794	-1.85221	22.0791	0.647735	-3.29361	1.01807	0.76393
P62304	SNRPE	Small nuclear ribonucleoprotein E (snRNP-E) (Sm protein E) (Sm-E) (SmE)	0.000506315	0.000506315	0		10	1				2.77598e+07	3.04755e+07	3.25443e+07	Yes	Yes	0.286445		99.8049	10	-3.29558	1.0161	10
P29966	MARCKS	Myristoylated alanine-rich C-kinase substrate (MARCKS) (Protein kinase C substrate, 80 kDa protein, light chain) (80K-L protein) (PKCSL)	0.000504895	0	0.000504895	987	-10	2	9.48791e+06	4.12128e+07	1.52429e+07	3.31579e+06	1.52618e+07	6.00364e+06	No	Yes	12.4287	-10.1141		-1.70918	-3.2968	1.01488	0.0260807
Q12996	CSTF3	Cleavage stimulation factor subunit 3 (CF-1 77 kDa subunit) (Cleavage stimulation factor 77 kDa subunit) (CSTF 77 kDa subunit) (CstF-77)	0.00049951	2.82986e-05	0.000471212	808	-4.05758	2	1.27511e+07	9.25391e+06	1.62483e+07	1.74007e+07	6.00033e+06	2.79051e+07	No	Yes	5.65925	-4.09908	5.66526	0.16364	-3.30146	1.01023	0.383927
P50454	SERPINH1	Serpin H1 (47 kDa heat shock protein) (Arsenic-transactivated protein 3) (AsTP3) (Cell proliferation-inducing gene 14 protein) (Collagen-binding protein) (Colligin) (Rheumatoid arthritis-related antigen RA-A47)	0.000498081	0.000369857	0.000128224	475	1.5283	3	3.57034e+06	6.00475e+06	1.13593e+06	1.35984e+07	3.67454e+07	2.82484e+07	Yes	Yes	1.94759	1.54203	74.2563	2.75892	-3.3027	1.00898	1.93296
P20700	LMNB1	Lamin-B1	0.00049724	8.80296e-05	0.000409211	736	-2.21678	2	4.22533e+06	1.67068e+07	1.50077e+07	1.18738e+07	1.87767e+07	2.25622e+07	No	Yes	3.77166	-2.23507	17.7036	0.516258	-3.30343	1.00825	0.996373
O95639	CPSF4	Cleavage and polyadenylation specificity factor subunit 4 (Cleavage and polyadenylation specificity factor 30 kDa subunit) (CPSF 30 kDa subunit) (NS1 effector domain-binding protein 1) (Neb-1) (No arches homolog)	0.00049495	0	0.00049495	985	-10	1	1.48379e+07	1.48379e+07	1.48379e+07	1.82931e+07	1.34636e+07	1.24715e+07	No	Yes	8.19033	-10.028		-0.0296182	-3.30544	1.00624	0.250615
P10155	RO60	RNA-binding protein RO60 (60 kDa SS-A/Ro ribonucleoprotein) (60 kDa Ro protein) (60 kDa ribonucleoprotein Ro) (RoRNP) (Ro 60 kDa autoantigen) (Ro60 autoantigen) (Sjoegren syndrome antigen A2) (Sjoegren syndrome type A antigen) (SS-A) (TROVE domain family member 2)	0.000492796	0.000492796	0		10	3				2.21337e+07	3.57492e+07	3.04727e+07	Yes	Yes	0.87501		99.8049	10	-3.30733	1.00435	10
Q12788	TBL3	Transducin beta-like protein 3 (WD repeat-containing protein SAZD)	0.000491085	0.000393944	9.71409e-05	426	2.01984	4	2.39819e+06	4.9192e+06	1.37506e+06	2.44284e+07	2.63663e+07	2.85617e+07	Yes	Yes	0.345725	2.02558	80.2191	3.18757	-3.30884	1.00284	3.68095
Q9H0H5	RACGAP1	Rac GTPase-activating protein 1 (Male germ cell RacGap) (MgcRacGAP) (Protein CYK4 homolog) (CYK4) (HsCYK-4)	0.000484735	0.000484735	0		10	3				1.40117e+07	3.04044e+07	4.24942e+07	Yes	Yes	2.03934		99.8049	10	-3.3145	0.997187	10
Q92979	EMG1	Ribosomal RNA small subunit methyltransferase NEP1	0.000477922	0.000477922	0		10	2				3.03881e+07	2.4484e+07	3.08169e+07	Yes	Yes	0.462279		99.8049	10	-3.32064	0.991041	10
P23497	SP100	Nuclear autoantigen Sp-100 (Nuclear dot-associated Sp100 protein) (Speckled 100 kDa)	0.000476489	0.000340592	0.000135897	490	1.32552	1	4.01646e+06	4.33936e+06	3.69356e+06	2.87898e+07	1.94742e+07	2.51185e+07	Yes	Yes	0.75544	1.31192	71.4794	2.58796	-3.32195	0.989736	2.69322
Q9NUD5	ZCCHC3	Zinc finger CCHC domain-containing protein 3	0.000474233	0.000474233	0		10	3				2.97294e+07	2.25396e+07	3.27585e+07	Yes	Yes	0.695445		99.8049	10	-3.32401	0.987675	10
Q92667	AKAP1	A-kinase anchor protein 1, mitochondrial (A-kinase anchor protein 149 kDa) (AKAP 149) (Dual specificity A-kinase-anchoring protein 1) (D-AKAP-1) (Protein kinase A-anchoring protein 1) (PRKA1) (Spermatid A-kinase anchor protein 84) (S-AKAP84)	0.000473934	0.000405327	6.86067e-05	391	2.56267	3	1.91979e+06	1.00274e+06	2.83683e+06	1.47863e+07	2.66954e+07	3.77329e+07	Yes	Yes	1.74878	2.53038	85.524	3.67987	-3.32428	0.987401	2.24784
P15509	CSF2RA	Granulocyte-macrophage colony-stimulating factor receptor subunit alpha (GM-CSF-R-alpha) (GMCSFR-alpha) (GMR-alpha) (CDw116) (CD antigen CD116)	0.000473577	0	0.000473577	981	-10	1	1.58768e+07	1.25266e+07	1.40743e+07	9.44925e+06	1.47548e+07	1.82281e+07	No	Yes	8.50837	-9.83697		-0.053203	-3.32461	0.987074	0.246625
Q6P6C2	ALKBH5	RNA demethylase ALKBH5	0.000472767	0.000146649	0.000326118	672	-1.15303	1	1.29448e+07	2.16887e+06	7.55683e+06	4.60685e+07	7.87598e+06	8.14955e+06	No	Yes	4.88188	-1.13727	31.0193	0.925514	-3.32535	0.98633	0.714424
Q5TAX3	TUT4	Terminal uridylyltransferase 4 (TUTase 4)	0.000470734	0.000251702	0.000219032	555	0.200575	3	7.92658e+06	6.63234e+06	4.99224e+06	1.96665e+07	2.02788e+07	2.49035e+07	Yes	Yes	0.348594	0.197458	53.4701	1.72173	-3.32722	0.984458	2.71727
P49588	AARS1	Alanine--tRNA ligase, cytoplasmic	0.000468415	0.000317343	0.000151072	508	1.0708	2	3.51393e+06	4.31113e+06	5.10833e+06	1.37213e+07	2.854e+07	2.87896e+07	Yes	Yes	1.73651	1.05187	67.7482	2.37885	-3.32937	0.982314	1.96919
P55854	SUMO3	Small ubiquitin-related modifier 3 (SUMO-3) (SMT3 homolog 1) (SUMO-2) (Ubiquitin-like protein SMT3A) (Smt3A)	0.000465994	0.000101507	0.000364487	715	-1.84428	1	1.03373e+07	1.06932e+07	9.98129e+06	9.1592e+06	2.55918e+07	1.77874e+07	No	Yes	2.66886	-1.80751	21.783	0.638758	-3.33162	0.980064	0.855581
Q53EP0	FNDC3B	Fibronectin type III domain-containing protein 3B (Factor for adipocyte differentiation 104) (HCV NS5A-binding protein 37)	0.000465294	0	0.000465294	979	-10	2	1.67717e+07	1.72278e+07	8.70374e+06	1.45614e+07	1.47782e+07	1.1382e+07	No	Yes	9.85086	-9.7606		-0.0785895	-3.33227	0.979411	0.150569
Q16666	IFI16	Gamma-interferon-inducible protein 16 (Ifi-16) (Interferon-inducible myeloid differentiation transcriptional activator)	0.000465089	7.36709e-05	0.000391418	744	-2.40954	2	2.98817e+06	3.37741e+06	2.87209e+07	1.59848e+07	1.58259e+07	1.64907e+07	Yes	Yes	4.03709	-2.35947	15.8402	0.460932	-3.33246	0.979219	3.12466
Q7Z4Q2	HEATR3	HEAT repeat-containing protein 3	0.000461648	0.000461648	0		10	2				1.9411e+07	3.3877e+07	2.94831e+07	Yes	Yes	1.03893		99.8049	10	-3.33569	0.975994	10
A1X283	SH3PXD2B	SH3 and PX domain-containing protein 2B (Adapter protein HOFI) (Factor for adipocyte differentiation 49) (Tyrosine kinase substrate with four SH3 domains)	0.000459534	0.000459534	0		10	2				2.10177e+07	2.76896e+07	3.36847e+07	Yes	Yes	0.84933		99.8049	10	-3.33768	0.974001	10
P78552	IL13RA1	Interleukin-13 receptor subunit alpha-1 (IL-13 receptor subunit alpha-1) (IL-13R subunit alpha-1) (IL-13R-alpha-1) (IL-13RA1) (Cancer/testis antigen 19) (CT19) (CD antigen CD213a1)	0.00045896	4.05955e-05	0.000418364	782	-3.36537	1	1.11652e+07	1.76636e+07	8.40641e+06	1.22929e+07	1.82535e+07	1.45073e+07	No	Yes	3.44383	-3.27604	8.84512	0.255885	-3.33823	0.973458	0.882998
Q9UJA5	TRMT6	tRNA (adenine(58)-N(1))-methyltransferase non-catalytic subunit TRM6 (mRNA methyladenosine-N(1)-methyltransferase non-catalytic subunit TRM6) (tRNA(m1A58)-methyltransferase subunit TRM6) (tRNA(m1A58)MTase subunit TRM6)	0.000452934	0.000358731	9.42034e-05	444	1.92905	3	2.79781e+06	2.79781e+06	2.79781e+06	2.60751e+07	2.03811e+07	2.6359e+07	Yes	Yes	0.565396	1.86678	79.2015	3.10703	-3.34397	0.967718	3.11994
O75144	ICOSLG	ICOS ligand (B7 homolog 2) (B7-H2) (B7-like protein Gl50) (B7-related protein 1) (B7RP-1) (CD antigen CD275)	0.000447236	5.37243e-05	0.000393512	759	-2.87276	1	8.62231e+06	1.5756e+07	1.0524e+07	1.2877e+07	1.94072e+07	1.30005e+07	No	Yes	3.10882	-2.76423	12.0125	0.34829	-3.34946	0.96222	0.966548
Q6P087	RPUSD3	Mitochondrial mRNA pseudouridine synthase RPUSD3	0.000439278	0.000302463	0.000136816	503	1.14452	3	4.37281e+06	4.35272e+06	3.0688e+06	2.5322e+07	2.79748e+07	1.36691e+07	Yes	Yes	1.62309	1.09236	68.8544	2.43868	-3.35726	0.954423	2.06786
P23458	JAK1	Tyrosine-protein kinase JAK1	0.000438183	0.000216009	0.000222175	582	-0.0406052	2	3.24493e+06	8.66675e+06	7.76672e+06	1.48888e+07	2.19738e+07	2.20228e+07	Yes	Yes	1.6742	-0.0387106	49.2964	1.55802	-3.35834	0.953339	2.14847
P40222	TXLNA	Alpha-taxilin	0.000422574	0.000422574	0		10	2				1.08518e+07	1.8763e+07	4.61504e+07	Yes	Yes	2.61902		99.8049	10	-3.3741	0.937586	10
Q8WWH5	TRUB1	Probable tRNA pseudouridine synthase 1	0.000418528	0.000356752	6.17756e-05	399	2.52981	3	2.70042e+06	916685	1.80855e+06	2.75857e+07	1.68042e+07	2.52242e+07	Yes	Yes	1.13215	2.36135	85.2398	3.64961	-3.37828	0.933407	2.74293
P55060	CSE1L	Exportin-2 (Exp2) (Cellular apoptosis susceptibility protein) (Chromosome segregation 1-like protein) (Importin-alpha re-exporter)	0.000415016	0.000178808	0.000236208	603	-0.401645	2	3.67567e+06	6.0856e+06	1.1284e+07	1.47133e+07	2.01506e+07	1.85009e+07	Yes	Yes	1.58317	-0.373429	43.0846	1.32998	-3.38194	0.929748	2.29184
Q5D862	FLG2	Filaggrin-2 (FLG-2) (Intermediate filament-associated and psoriasis-susceptibility protein) (Ifapsoriasin)	0.000414548	0	0.000414548	970	-10	2	1.90709e+07	1.57983e+07	3.04772e+07	2.19946e+06	1.79323e+06	4.98708e+06	No	Yes	10.5144	-9.26079		-3.01244	-3.38243	0.929258	0.00473247
Q92922	SMARCC1	SWI/SNF complex subunit SMARCC1 (BRG1-associated factor 155) (BAF155) (SWI/SNF complex 155 kDa subunit) (SWI/SNF-related matrix-associated actin-dependent regulator of chromatin subfamily C member 1)	0.000413429	0.000139586	0.000273843	659	-0.972189	2	5.00627e+06	6.85209e+06	1.0739e+07	7.22446e+06	2.40235e+07	2.02803e+07	No	Yes	3.20851	-0.902274	33.7631	1.01397	-3.3836	0.928084	0.995405
Q9NX05	FAM120C	Constitutive coactivator of PPAR-gamma-like protein 2 (Protein FAM120C) (Tumor antigen BJ-HCC-21)	0.000412402	0.000323058	8.93433e-05	458	1.85436	4	3.23932e+06	2.22828e+06	2.3696e+06	1.56834e+07	2.64137e+07	2.40071e+07	Yes	Yes	0.944475	1.719	78.3359	3.04122	-3.38468	0.927004	2.54304
Q9H814	PHAX	Phosphorylated adapter RNA export protein (RNA U small nuclear RNA export adapter protein)	0.000407802	0.000272893	0.000134909	512	1.01635	2	3.9477e+06	3.98213e+06	3.91327e+06	2.46759e+07	1.4479e+07	2.21187e+07	Yes	Yes	1.10807	0.937211	66.9181	2.33502	-3.38955	0.922132	2.30368
O95084	PRSS23	Serine protease 23	0.000406318	7.17669e-05	0.000334551	727	-2.22083	1	1.1334e+07	8.2668e+06	8.93795e+06	1.22947e+07	8.80191e+06	2.32152e+07	No	Yes	2.95708	-2.04439	17.6628	0.515041	-3.39113	0.920549	0.774402
Q9BXW9	FANCD2	Fanconi anemia group D2 protein (Protein FACD2)	0.000405182	5.31265e-05	0.000352055	752	-2.7283	2	1.02779e+07	1.59235e+07	4.94353e+06	1.39726e+07	1.73418e+07	1.01876e+07	No	Yes	3.78447	-2.50821	13.1118	0.380516	-3.39235	0.919333	0.939607
P82663	MRPS25	28S ribosomal protein S25, mitochondrial (MRP-S25) (S25mt) (Mitochondrial small ribosomal subunit protein mS25)	0.000400041	0.000316322	8.37194e-05	454	1.91776	2	2.45364e+06	2.77588e+06	2.1314e+06	1.84297e+07	1.7933e+07	2.80016e+07	Yes	Yes	0.916487	1.75242	79.0723	3.09706	-3.3979	0.913788	2.64956
Q99459	CDC5L	Cell division cycle 5-like protein (Cdc5-like protein) (Pombe cdc5-related protein)	0.000398724	0.000275113	0.00012361	507	1.15423	2	3.67813e+06	3.67813e+06	3.67813e+06	2.14713e+07	1.73709e+07	2.16124e+07	Yes	Yes	0.514858	1.05307	68.9985	2.4466	-3.39933	0.912355	3.04925
Q14689	DIP2A	Disco-interacting protein 2 homolog A (DIP2 homolog A)	0.000394225	0	0.000394225	963	-10	2	1.97464e+07	3.22199e+07	1.49301e+07	1.0642e+06	1.46888e+06	1.2529e+06	No	Yes	10.5739	-9.04323		-4.15564	-3.40426	0.907427	0.000226239
Q9NX20	MRPL16	39S ribosomal protein L16, mitochondrial (L16mt) (MRP-L16) (Mitochondrial large ribosomal subunit protein uL16m)	0.000393039	0.000393039	0		10	1				2.337e+07	2.19413e+07	2.51585e+07	Yes	Yes	0.245494		99.8049	10	-3.40556	0.906119	10
O14980	XPO1	Exportin-1 (Exp1) (Chromosome region maintenance 1 protein homolog)	0.00039053	0.000294924	9.5606e-05	481	1.62517	3	2.54839e+06	1.92318e+06	3.40612e+06	9.71707e+06	2.55935e+07	2.68316e+07	Yes	Yes	2.07451	1.46808	75.5189	2.84189	-3.40835	0.903337	1.86824
P11117	ACP2	Lysosomal acid phosphatase (LAP)	0.000390212	2.58475e-05	0.000364365	788	-3.81729	1	5.26541e+06	1.90339e+07	7.46468e+06	8.93799e+06	1.86711e+07	1.05898e+07	No	Yes	5.29602	-3.44695	6.62395	0.191407	-3.4087	0.902984	0.514394
Q9NRF9	POLE3	DNA polymerase epsilon subunit 3 (Arsenic-transactivated protein) (AsTP) (Chromatin accessibility complex 17 kDa protein) (CHRAC-17) (HuCHRAC17) (DNA polymerase II subunit 3) (DNA polymerase epsilon subunit p17)	0.000388916	4.23695e-05	0.000346547	757	-3.03195	2	7.30899e+06	1.11625e+07	1.20261e+07	8.73623e+06	1.6091e+07	1.44058e+07	No	Yes	3.46318	-2.73343	10.8942	0.315594	-3.41014	0.90154	0.739431
Q6RI45	BRWD3	Bromodomain and WD repeat-containing protein 3	0.000388291	0	0.000388291	960	-10	2	1.52092e+07	8.05646e+06	1.16486e+07	1.64891e+07	6.99943e+06	1.12157e+07	No	Yes	10.5775	-8.97758		-0.09474	-3.41084	0.90084	0.227604
Q09161	NCBP1	Nuclear cap-binding protein subunit 1 (80 kDa nuclear cap-binding protein) (CBP80) (NCBP 80 kDa subunit)	0.00038657	0.000347536	3.90338e-05	373	3.15437	3	1.15668e+06	1.15668e+06	1.15668e+06	1.81063e+07	2.28254e+07	2.49082e+07	Yes	Yes	0.610634	2.8355	89.9025	4.23319	-3.41277	0.898912	3.27981
Q9NYK5	MRPL39	39S ribosomal protein L39, mitochondrial (L39mt) (MRP-L39) (39S ribosomal protein L5, mitochondrial) (L5mt) (MRP-L5) (Mitochondrial large ribosomal subunit protein mL39)	0.000384751	0.000384751	0		10	2				2.54038e+07	1.62292e+07	2.73509e+07	Yes	Yes	1.01233		99.8049	10	-3.41482	0.896863	10
P28799	GRN	Progranulin (PGRN) (Acrogranin) (Epithelin precursor) (Glycoprotein of 88 Kda) (GP88) (Glycoprotein 88) (Granulin precursor) (PC cell-derived growth factor) (PCDGF) (Proepithelin) (PEPI) [Cleaved into: Paragranulin; Granulin-1 (Granulin G); Granulin-2 (Granulin F); Granulin-3 (Epithelin-2) (Granulin B); Granulin-4 (Epithelin-1) (Granulin A); Granulin-5 (Granulin C); Granulin-6 (Granulin D); Granu…	0.000373633	9.29725e-05	0.00028066	688	-1.59395	1	4.53073e+06	1.57014e+07	4.80447e+06	1.21511e+07	1.3406e+07	1.63966e+07	Yes	Yes	2.32748	-1.40925	24.8834	0.733378	-3.42756	0.884128	1.84154
Q16576	RBBP7	Histone-binding protein RBBP7 (Histone acetyltransferase type B subunit 2) (Nucleosome-remodeling factor subunit RBAP46) (Retinoblastoma-binding protein 7) (RBBP-7) (Retinoblastoma-binding protein p46)	0.000368268	0.000368268	0		10	2				1.94144e+07	2.10036e+07	2.56104e+07	Yes	Yes	0.511637		99.8049	10	-3.43384	0.877847	10
Q96EV2	RBM33	RNA-binding protein 33 (Proline-rich protein 8) (RNA-binding motif protein 33)	0.000366308	0.000206908	0.000159401	549	0.376331	2	4.21586e+06	4.36197e+06	4.50808e+06	1.94729e+07	7.84105e+06	2.52773e+07	No	Yes	2.27022	0.329489	56.4846	1.84642	-3.43615	0.87553	1.46226
Q66PJ3	ARL6IP4	ADP-ribosylation factor-like protein 6-interacting protein 4 (ARL-6-interacting protein 4) (Aip-4) (HSP-975) (HSVI-binding protein) (SR-15) (SRp25) (SR-25) (Splicing factor SRrp37)	0.000364794	0.000144573	0.000220221	613	-0.60716	1	5.98932e+06	6.97215e+06	6.48073e+06	1.13986e+07	1.90707e+07	1.54941e+07	Yes	Yes	1.40692	-0.530495	39.6313	1.20975	-3.43795	0.873731	1.81898
Q8IYB8	SUPV3L1	ATP-dependent RNA helicase SUPV3L1, mitochondrial	0.000363985	0.000363985	0		10	2				1.98036e+07	1.95897e+07	2.58671e+07	Yes	Yes	0.564364		99.8049	10	-3.43892	0.872766	10
A0A0C4DGK8	APEX1	DNA-(apurinic or apyrimidinic site) endonuclease	0.000362918	5.34844e-05	0.000309433	732	-2.53244	2	7.70855e+06	9.10679e+06	1.08267e+07	1.1481e+07	1.44778e+07	1.14684e+07	Yes	Yes	1.61164	-2.207	14.7373	0.428349	-3.44019	0.871491	1.5096
Q99598	TSNAX	Translin-associated protein X (Translin-associated factor X)	0.000360859	0.00014092	0.000219939	615	-0.642231	3	5.98989e+06	3.30475e+06	1.00505e+07	1.13265e+07	1.41217e+07	1.99067e+07	Yes	Yes	2.01141	-0.558112	39.0512	1.18995	-3.44266	0.869021	1.72858
Q9Y624	F11R	Junctional adhesion molecule A (JAM-A) (Junctional adhesion molecule 1) (JAM-1) (Platelet F11 receptor) (Platelet adhesion molecule 1) (PAM-1) (CD antigen CD321)	0.000355955	0.000148399	0.000207556	605	-0.484025	2	6.12655e+06	6.31532e+06	5.32847e+06	1.09999e+07	2.35281e+07	1.15225e+07	No	Yes	1.9934	-0.417751	41.6903	1.28093	-3.44861	0.863078	1.46245
O15091	PRORP	Mitochondrial ribonuclease P catalytic subunit	0.000352999	0.000287536	6.5463e-05	448	2.13499	3	1.95125e+06	2.24978e+06	1.65273e+06	1.92336e+07	1.73604e+07	2.0843e+07	Yes	Yes	0.297157	1.83493	81.4552	3.29052	-3.45223	0.859456	3.57057
Q14008	CKAP5	Cytoskeleton-associated protein 5 (Colonic and hepatic tumor overexpressed gene protein) (Ch-TOG)	0.000352682	0.000115039	0.000237643	658	-1.04667	3	7.04528e+06	5.5018e+06	8.58876e+06	1.70151e+07	1.33153e+07	1.17679e+07	Yes	Yes	1.08476	-0.899161	32.6184	0.976853	-3.45262	0.859067	1.90894
Q8WVM0	TFB1M	Dimethyladenosine transferase 1, mitochondrial	0.00035068	0.00035068	0		10	1				2.21773e+07	1.44244e+07	2.62734e+07	Yes	Yes	1.1079		99.8049	10	-3.45509	0.856594	10
Q92614	MYO18A	Unconventional myosin-XVIIIa (Molecule associated with JAK3 N-terminus) (MAJN) (Myosin containing a PDZ domain) (Surfactant protein receptor SP-R210) (SP-R210)	0.000350414	0.000139299	0.000211115	610	-0.599848	2	2.5545e+06	6.05548e+06	1.03136e+07	1.48976e+07	1.42616e+07	1.47444e+07	Yes	Yes	1.2829	-0.513628	39.7526	1.21391	-3.45542	0.856264	3.91256
Q93073	SECISBP2L	Selenocysteine insertion sequence-binding protein 2-like (SECIS-binding protein 2-like)	0.000337284	0.00027136	6.59239e-05	459	2.04134	3	1.1998e+06	3.51724e+06	1.17206e+06	1.87122e+07	1.60503e+07	1.98216e+07	Yes	Yes	0.161352	1.71407	80.4545	3.20673	-3.472	0.839679	3.39688
Q9UPQ9	TNRC6B	Trinucleotide repeat-containing gene 6B protein	0.000335766	0.000335766	0		10	1				5.27515e+06	5.72296e+06	4.9203e+07	Yes	Yes	4.53688		99.8049	10	-3.47396	0.837721	10
Q9H3R2	MUC13	Mucin-13 (MUC-13) (Down-regulated in colon cancer 1)	0.000328043	0	0.000328043	942	-10	1	1.01057e+07	1.03965e+07	1.06873e+07	5.71879e+06	9.93142e+06	1.19766e+07	No	Yes	9.18337	-8.24782		-0.241404	-3.48407	0.827614	0.133553
Q86TU7	SETD3	Actin-histidine N-methyltransferase	0.000327173	0.000138488	0.000188685	601	-0.446217	2	6.34231e+06	5.62331e+06	4.90431e+06	1.39198e+07	1.24602e+07	1.54105e+07	Yes	Yes	0.50958	-0.368781	42.3287	1.3033	-3.48522	0.826461	2.63992
O95602	POLR1A	DNA-directed RNA polymerase I subunit RPA1 (RNA polymerase I subunit A1)	0.000314373	0.000193569	0.000120803	537	0.680187	2	5.14252e+06	1.87721e+06	3.44601e+06	9.58241e+06	1.75498e+07	1.87673e+07	Yes	Yes	1.07671	0.550358	61.5732	2.072	-3.50256	0.809128	1.96974
Q9H3N1	TMX1	Thioredoxin-related transmembrane protein 1 (Thioredoxin domain-containing protein 1) (Transmembrane Trx-related protein)	0.000308742	0.000308742	0		10	2				1.45693e+07	1.807e+07	2.27165e+07	Yes	Yes	0.796155		99.8049	10	-3.5104	0.801279	10
Q5VV67	PPRC1	Peroxisome proliferator-activated receptor gamma coactivator-related protein 1 (PGC-1-related coactivator) (PRC)	0.000305496	0.000124088	0.000181408	606	-0.547873	2	5.35369e+06	4.30993e+06	5.51009e+06	6.14385e+06	1.71291e+07	1.63272e+07	No	Yes	2.21204	-0.436484	40.6186	1.2437	-3.51499	0.796689	1.21092
Q14344	GNA13	Guanine nucleotide-binding protein subunit alpha-13 (G alpha-13) (G-protein subunit alpha-13)	0.000305458	0.000305458	0		10	1				2.65251e+07	2.34496e+07	4.79238e+06	Yes	Yes	3.41923		99.8049	10	-3.51505	0.796635	10
O60779	SLC19A2	Thiamine transporter 1 (ThTr-1) (ThTr1) (Solute carrier family 19 member 2) (Thiamine carrier 1) (TC1)	0.000305311	0.000104832	0.000200479	640	-0.935367	1	5.95732e+06	5.95732e+06	5.95732e+06	1.12975e+07	1.45827e+07	1.09884e+07	Yes	Yes	0.909836	-0.74495	34.3362	1.03268	-3.51526	0.796425	2.11167
Q8N5I9	NOPCHAP1	NOP protein chaperone 1	0.000299973	0	0.000299973	936	-10	1	2.05559e+07	1.39582e+07	9.07507e+06	2.6849e+06	4.79365e+06	2.71576e+06	No	Yes	10.4179	-7.86066		-2.15182	-3.52292	0.788765	0.00350181
Q32NC0	C18orf21	UPF0711 protein C18orf21 (HBV X-transactivated gene 13 protein) (HBV XAg-transactivated protein 13)	0.000293492	0.000293492	0		10	1				1.75853e+07	1.7368e+07	1.76682e+07	Yes	Yes	0.0317513		99.8049	10	-3.5324	0.779279	10
Q7Z5W3	BCDIN3D	RNA 5'-monophosphate methyltransferase	0.000291968	0.000291968	0		10	2				1.19572e+07	1.94963e+07	2.08948e+07	Yes	Yes	1.09043		99.8049	10	-3.53466	0.777018	10
Q9Y314	NOSIP	Nitric oxide synthase-interacting protein (E3 ubiquitin-protein ligase NOSIP)	0.000287119	3.98189e-05	0.0002473	725	-2.63474	2	6.78338e+06	7.38234e+06	7.98129e+06	9.35997e+06	1.06186e+07	9.35324e+06	Yes	Yes	1.04355	-2.02807	13.8684	0.402754	-3.54194	0.769745	1.95719
Q13510	ASAH1	Acid ceramidase (AC) (ACDase) (Acid CDase)	0.000284638	3.004e-05	0.000254598	745	-3.08326	1	7.36475e+06	6.88706e+06	8.54942e+06	9.24338e+06	8.81208e+06	1.01774e+07	Yes	Yes	1.75468	-2.36171	10.5538	0.305656	-3.54571	0.765976	1.72438
Q9Y6N7	ROBO1	Roundabout homolog 1 (Deleted in U twenty twenty) (H-Robo-1)	0.000283229	6.51944e-05	0.000218035	684	-1.74174	2	5.94028e+06	1.92376e+06	1.049e+07	1.38196e+07	4.95166e+06	1.36562e+07	No	Yes	4.31174	-1.33038	23.0183	0.676284	-3.54786	0.763821	0.820879
Q99741	CDC6	Cell division control protein 6 homolog (CDC6-related protein) (Cdc18-related protein) (HsCdc18) (p62(cdc6)) (HsCDC6)	0.00028078	0.00028078	0		10	1				1.99832e+07	1.66558e+07	1.37033e+07	Yes	Yes	0.676264		99.8049	10	-3.55163	0.760049	10
P08579	SNRPB2	U2 small nuclear ribonucleoprotein B'' (U2 snRNP B'')	0.000279783	0.000137653	0.00014213	581	-0.0461692	1	4.19796e+06	4.19796e+06	4.19796e+06	1.20493e+07	1.54569e+07	1.00634e+07	Yes	Yes	1.0008	-0.0350195	49.2	1.55435	-3.55318	0.758504	2.18461
Q14CZ7	FASTKD3	FAST kinase domain-containing protein 3, mitochondrial	0.000278754	0.000278754	0		10	2				1.5645e+07	1.47088e+07	1.96254e+07	Yes	Yes	0.54432		99.8049	10	-3.55478	0.756905	10
Q96LR5	UBE2E2	Ubiquitin-conjugating enzyme E2 E2	0.000276649	3.10205e-06	0.000273547	842	-6.46243	1	7.8653e+06	6.83117e+06	8.75014e+06	1.30507e+07	4.60135e+06	8.50307e+06	No	Yes	6.69592	-4.87017	1.12129	0.032355	-3.55807	0.753613	0.324381
Q92974	ARHGEF2	Rho guanine nucleotide exchange factor 2 (Guanine nucleotide exchange factor H1) (GEF-H1) (Microtubule-regulated Rho-GEF) (Proliferating cell nucleolar antigen p40)	0.000275942	0.000233419	4.25228e-05	446	2.45661	2	1.26251e+06	1.26251e+06	1.26251e+06	1.30155e+07	1.73964e+07	1.52755e+07	Yes	Yes	0.552527	1.8486	84.5899	3.58238	-3.55918	0.752501	3.24423
Q9BRU9	UTP23	rRNA-processing protein UTP23 homolog	0.000273609	5.19121e-05	0.000221697	702	-2.09444	1	6.6051e+06	6.6051e+06	6.6051e+06	1.09382e+07	8.5565e+06	9.74664e+06	Yes	Yes	1.03332	-1.56835	18.9731	0.554163	-3.56287	0.748814	1.78981
P16615	ATP2A2	Sarcoplasmic/endoplasmic reticulum calcium ATPase 2 (SERCA2) (SR Ca(2+)-ATPase 2)	0.000273482	9.5097e-05	0.000178385	635	-0.907524	2	4.74305e+06	8.54554e+06	1.566e+06	5.12725e+06	1.59914e+07	1.30606e+07	No	Yes	2.81995	-0.679384	34.7727	1.04698	-3.56307	0.748612	1.06021
Q9UMS4	PRPF19	Pre-mRNA-processing factor 19	0.000272107	5.65469e-05	0.00021556	695	-1.93057	2	2.88077e+06	6.79804e+06	7.07395e+06	1.38772e+07	2.91845e+06	1.52389e+07	No	Yes	3.31007	-1.44102	20.7811	0.608479	-3.56526	0.746423	0.590237
P11310	ACADM	Medium-chain specific acyl-CoA dehydrogenase, mitochondrial (MCAD)	0.000269519	7.45283e-05	0.000194991	666	-1.38755	1	5.05849e+06	5.25592e+06	5.45335e+06	4.11434e+06	1.1326e+07	1.71152e+07	No	Yes	3.11188	-1.02994	27.6523	0.819201	-3.56941	0.742273	0.806937
Q9UJK0	TSR3	18S rRNA aminocarboxypropyltransferase	0.000265854	0.000265854	0		10	1				1.51974e+07	1.58435e+07	1.66252e+07	Yes	Yes	0.161096		99.8049	10	-3.57536	0.736326	10
P33993	MCM7	DNA replication licensing factor MCM7	0.00026198	4.81436e-06	0.000257166	811	-5.73921	2	9.80983e+06	7.19712e+06	5.7267e+06	5.64657e+06	9.89558e+06	8.69578e+06	No	Yes	3.79219	-4.18934	1.83768	0.0530303	-3.58173	0.729951	0.372359
Q8N8A6	DDX51	ATP-dependent RNA helicase DDX51	0.000261238	0.000261238	0		10	2				1.86361e+07	1.31918e+07	1.50107e+07	Yes	Yes	0.625769		99.8049	10	-3.58296	0.72872	10
A0A0C4DGM5	ZNF106	Zinc finger protein 106 (Zinc finger protein 106 homolog (Mouse), isoform CRA_c)	0.000256799	0.000256799	0		10	2				1.03361e+07	1.56553e+07	2.00512e+07	Yes	Yes	1.20007		99.8049	10	-3.59041	0.721276	10
Q9NWU5	MRPL22	39S ribosomal protein L22, mitochondrial (L22mt) (MRP-L22) (39S ribosomal protein L25, mitochondrial) (L25mt) (MRP-L25) (Mitochondrial large ribosomal subunit protein uL22m)	0.000254964	0.000254964	0		10	1				1.27663e+07	1.32385e+07	1.97088e+07	Yes	Yes	0.863517		99.8049	10	-3.59352	0.718162	10
O60503	ADCY9	Adenylate cyclase type 9	0.000254935	0	0.000254935	920	-10	2	7.95662e+06	1.14358e+07	9.13668e+06	4.24459e+06	9.42352e+06	3.51132e+06	No	Yes	10.1123	-7.15656		-0.87143	-3.59357	0.718113	0.0418913
Q9UM00	TMCO1	Calcium load-activated calcium channel (CLAC channel) (Transmembrane and coiled-coil domain-containing protein 1) (Transmembrane and coiled-coil domains protein 4) (Xenogeneic cross-immune protein PCIA3)	0.000254825	0.000184321	7.05037e-05	510	1.38645	1	1.39293e+06	2.50228e+06	2.39e+06	1.52636e+07	1.17623e+07	1.23776e+07	Yes	Yes	0.388979	0.995366	72.3325	2.63893	-3.59376	0.717925	3.02353
Q8IWZ8	SUGP1	SURP and G-patch domain-containing protein 1 (RNA-binding protein RBP) (Splicing factor 4)	0.000254711	0.000254711	0		10	2				1.57218e+07	1.28675e+07	1.70789e+07	Yes	Yes	0.521838		99.8049	10	-3.59395	0.717731	10
P29372	MPG	DNA-3-methyladenine glycosylase	0.000251756	0.000251756	0		10	1				1.3102e+07	1.56501e+07	1.63864e+07	Yes	Yes	0.423474		99.8049	10	-3.59902	0.712663	10
Q15303	ERBB4	Receptor tyrosine-protein kinase erbB-4	0.00025002	0.00025002	0		10	1				1.73608e+07	1.40446e+07	1.34219e+07	Yes	Yes	0.492394		99.8049	10	-3.60202	0.709658	10
A0A024RD78	MRPL14	Mitochondrial ribosomal protein L14, isoform CRA_b	0.000247833	0.000247833	0		10	1				1.28968e+07	1.49943e+07	1.6544e+07	Yes	Yes	0.449645		99.8049	10	-3.60584	0.705842	10
[truncated: 77 more rows]
[truncated: 4 more columns]
