# Supplementary material for: Signal-noise metrics for RNA binding protein identification reveal broad spectrum protein-RNA interaction frequencies and dynamics
Source: Nat Commun. 2023 Sep 21;14:5868. doi: 10.1038/s41467-023-41284-9 (PMC10514315; doi:10.1038/s41467-023-41284-9)
Supplement: Supplementary file 10 — Supplementary Dataset 6 [file 41467_2023_41284_MOESM10_ESM.xlsx]

## Sheet: Primary Uniprot ID formatting
Supplementary Data 6	Primary Uniprot ID formatting.
Homo sapiens reference proteome was downloaded from Uniprot (UP000005640); 2022/03/01.
Saccharomyces cerevisiae (strain ATCC 204508 / S288c) (Baker's yeast) reference proteome was downloaded from Uniprot (UP000002311); 2022/03/01.
The human proteome contains 20479 primary gene names but a total of 143670 unique Uniprot IDs.
We generated a table containing most unique Uniprot IDs (excluding those made obsolete) and their associated primary gene names.
A table with one "Primary Uniprot ID" for each Primary gene was used to convert uniprot IDs and/or gene names from referenced MS datasets and GO-annotation lists (see Supplementary Data 7).
Original IDs from referenced MS datasets and assigned primary Uniprot IDs are provided to the right.
																											XRNAX (Trendel, 2019)							XRNAX (Trendel, 2019)							OOPs (Hoefig, 2021); not from the original OOPs methods paper (Queiroz, 2019)						OOPs (Hoefig, 2021); not from the original OOPs methods paper (Queiroz, 2019)
Homo Sapien	Homo Sapien		Homo Sapien	Homo Sapien	Homo Sapien					Saccharomyces cerevisiae	Saccharomyces cerevisiae		Saccharomyces cerevisiae	Saccharomyces cerevisiae	Saccharomyces cerevisiae												PXD010520 (Proteome Xchange) proteingroups maxquant output							Proteins with UV-enrichment* status based on conclusions of original publication.							PXD021169 (Proteome Xchange) proteingroups maxquant output						UV-enriched* proteins reported in Hoefig, 2021. Supplementary Data 1.
Uniprot IDs	Primary Uniprot ID		Primary Uniprot ID, duplicates removed	Primary gene name	Protein name					Uniprot IDs	Primary Uniprot ID		Primary Uniprot ID, duplicates removed	Primary gene name	Protein name												FastaHeader	Extracted gene name	Extracted uniprotID	Assigned primary Uniprot ID				Extracted gene name	Extracted uniprotID	Assigned primary Uniprot ID					Extracted gene name	Extracted uniprotID	Assigned primary Uniprot ID				Extracted gene name	Extracted uniprotID	Assigned primary Uniprot ID
P04217	P04217		P04217	A1BG	Alpha-1B-glycoprotein (Alpha-1-B glycoprotein)					P61829	P61829		P61829	OLI1	ATP synthase subunit 9, mitochondrial (Lipid-binding protein) (Oligomycin resistance protein 1)												>SP Q9Y6Z5|AFAS1_HUMAN Putative uncharacterized protein AFDN-AS1 OS=Homo sapiens GN=AFDN-AS1 PE=5 SV=1	AFAS1	Q9Y6Z5	Q9Y6Z5				DDX49	Q9Y6V7	Q9Y6V7					HSPE1-MOB4	S4R3N1	S4R3N1				ZHX2	Q9Y6X8	Q9Y6X8
M0R009	P04217		Q9NQ94	A1CF	APOBEC1 complementation factor (APOBEC1-stimulating protein)					Q07457	Q07457		Q07457	BRE1	E3 ubiquitin-protein ligase BRE1												>SP Q9Y6Y8|S23IP_HUMAN SEC23-interacting protein OS=Homo sapiens GN=SEC23IP PE=1 SV=1	S23IP	Q9Y6Y8	Q9Y6Y8				CDH10	Q9Y6N8	Q9Y6N8					SEC23IP	Q9Y6Y8	Q9Y6Y8				MAU2	Q9Y6X3	Q9Y6X3
Q9NQ94	Q9NQ94		P01023	A2M	Alpha-2-macroglobulin (Alpha-2-M) (C3 and PZP-like alpha-2-macroglobulin domain-containing protein 5)					Q05949	Q05949		Q05949	BUR2	Protein BUR2 (Bypass UAS requirement protein 2) (Chromosome stability protein 4)												>SP Q9Y6X5|ENPP4_HUMAN Bis(5-adenosyl)-triphosphatase ENPP4 OS=Homo sapiens GN=ENPP4 PE=1 SV=3	ENPP4	Q9Y6X5	Q9Y6X5				SLC4A7	Q9Y6M7	Q9Y6M7					IVNS1ABP	Q9Y6Y0	Q9Y6Y0				CCDC61	Q9Y6R9	Q9Y6R9
F8W9F8	Q9NQ94		A8K2U0	A2ML1	Alpha-2-macroglobulin-like protein 1 (C3 and PZP-like alpha-2-macroglobulin domain-containing protein 9)					P32504	P32504		P32504	CBF2	Centromere DNA-binding protein complex CBF3 subunit A (Centromere-binding factor 2) (Chromosome transmission fidelity protein 14) (Kinetochore protein CTF14)												>SP Q9Y6V7|DDX49_HUMAN Probable ATP-dependent RNA helicase DDX49 OS=Homo sapiens GN=DDX49 PE=1 SV=1	DDX49	Q9Y6V7	Q9Y6V7				IGF2BP2	Q9Y6M1	Q9Y6M1					MORC2	Q9Y6X9	Q9Y6X9				OAS3	Q9Y6K5	Q9Y6K5
Q5T0W7	Q9NQ94		U3KPV4	A3GALT2	Alpha-1,3-galactosyltransferase 2					P40969	P40969		P40969	CEP3	Centromere DNA-binding protein complex CBF3 subunit B (Centromere protein 3)												>SP Q9Y6R1|S4A4_HUMAN Electrogenic sodium bicarbonate cotransporter 1 OS=Homo sapiens GN=SLC4A4 PE=1 SV=1	S4A4	Q9Y6R1	Q9Y6R1				OAS3	Q9Y6K5	Q9Y6K5					ZHX2	Q9Y6X8	Q9Y6X8				MRPL42	Q9Y6G3	Q9Y6G3
Q7Z2U9	Q9NQ94		Q9NPC4	A4GALT	Lactosylceramide 4-alpha-galactosyltransferase					P53941	P53941		P53941	IMP4	U3 small nucleolar ribonucleoprotein protein IMP4 (U3 snoRNP protein IMP4) (Interacting with MPP10 protein 4)												>SP Q9Y6Q5|AP1M2_HUMAN AP-1 complex subunit mu-2 OS=Homo sapiens GN=AP1M2 PE=1 SV=4	AP1M2	Q9Y6Q5	Q9Y6Q5				CEPT1	Q9Y6K0	Q9Y6K0					ENPP4	Q9Y6X5	Q9Y6X5				BZW2	Q9Y6E2	Q9Y6E2
P01023	P01023		Q9UNA3	A4GNT	Alpha-1,4-N-acetylglucosaminyltransferase (Alpha4GnT)					P46972	P46972		P46972	IMP2	Mitochondrial inner membrane protease subunit 2												>SP Q9Y6N8|CAD10_HUMAN Cadherin-10 OS=Homo sapiens GN=CDH10 PE=1 SV=2	CAD10	Q9Y6N8	Q9Y6N8				MRPL42	Q9Y6G3	Q9Y6G3					FAM169A	Q9Y6X4	Q9Y6X4				TACC3	Q9Y6A5	Q9Y6A5
F5H1E8	P01023		Q9NRG9	AAAS	Aladin (Adracalin)					P28239	P28239		P28239	PPA2	Inorganic pyrophosphatase, mitochondrial												>SP Q9Y6N7|ROBO1_HUMAN Roundabout homolog 1 OS=Homo sapiens GN=ROBO1 PE=1 SV=1	ROBO1	Q9Y6N7	Q9Y6N7				BZW2	Q9Y6E2	Q9Y6E2					MAU2	Q9Y6X3	Q9Y6X3				NCOR2	Q9Y618	Q9Y618
F8W7L3	P01023		Q86V21	AACS	Acetoacetyl-CoA synthetase					P42846	P42846		P42846	KRI1	Protein KRI1 (KRR1-interacting protein 1)												>SP Q9Y6M7|S4A7_HUMAN Sodium bicarbonate cotransporter 3 OS=Homo sapiens GN=SLC4A7 PE=1 SV=2	S4A7	Q9Y6M7	Q9Y6M7				MTCH2	Q9Y6C9	Q9Y6C9					ICOS	Q9Y6W8	Q9Y6W8				PUS1	Q9Y606	Q9Y606
H0YFH1	P01023		P22760	AADAC	Arylacetamide deacetylase					Q06147	Q06147		Q06147	LCB5	Sphingoid long chain base kinase 5 (LCB kinase 5)												>SP Q9Y6M5|ZNT1_HUMAN Zinc transporter 1 OS=Homo sapiens GN=SLC30A1 PE=1 SV=3	ZNT1	Q9Y6M5	Q9Y6M5				MRPS18B	Q9Y676	Q9Y676					WASF2	Q9Y6W5	Q9Y6W5				SNX9	Q9Y5X1	Q9Y5X1
L0R6B6	P01023		Q6P093	AADACL2	Arylacetamide deacetylase-like 2					Q92325	Q92325		Q92325	LAG2	Cullin-associated NEDD8-dissociated protein 1 homolog (CAND1 homolog) (Longevity-assurance protein 2)												>SP Q9Y6M1|IF2B2_HUMAN Insulin-like growth factor 2 mRNA-binding protein 2 OS=Homo sapiens GN=IGF2BP2 PE=1 SV=2	IF2B2	Q9Y6M1	Q9Y6M1				SLC12A7	Q9Y666	Q9Y666					CAPN7	Q9Y6W3	Q9Y6W3				USP16	Q9Y5T5	Q9Y5T5
Q9BQ22	P01023		Q5VUY0	AADACL3	Arylacetamide deacetylase-like 3					P38703	P38703		P38703	LAG1	Ceramide synthase LAG1 (Longevity assurance factor 1) (Longevity assurance gene 1 protein) (Longevity assurance protein 1) (Very-long-chain ceramide synthase LAG1)												>SP Q9Y6K5|OAS3_HUMAN 2-5-oligoadenylate synthase 3 OS=Homo sapiens GN=OAS3 PE=1 SV=3	OAS3	Q9Y6K5	Q9Y6K5				NPTN	Q9Y639	Q9Y639					DDX49	Q9Y6V7	Q9Y6V7				GTF3C5	Q9Y5Q8	Q9Y5Q8
A8K2U0	A8K2U0		Q5VUY2	AADACL4	Arylacetamide deacetylase-like 4					P25587	P25587		P25587	LDB16	Protein LDB16 (Low dye-binding protein 16)												>SP Q9Y6K0|CEPT1_HUMAN Choline/ethanolaminephosphotransferase 1 OS=Homo sapiens GN=CEPT1 PE=1 SV=1	CEPT1	Q9Y6K0	Q9Y6K0				PUS1	Q9Y606	Q9Y606					CCDC61	Q9Y6R9	Q9Y6R9				TNPO3	Q9Y5L0	Q9Y5L0
F5GXP1	A8K2U0		Q8N5Z0	AADAT	Kynurenine/alpha-aminoadipate aminotransferase, mitochondrial (KAT/AadAT) (2-aminoadipate aminotransferase) (2-aminoadipate transaminase)					P16523	P16523		P16523	MER1	Meiotic recombination 1 protein												>SP Q9Y6G3|RM42_HUMAN 39S ribosomal protein L42, mitochondrial OS=Homo sapiens GN=MRPL42 PE=1 SV=1	RM42	Q9Y6G3	Q9Y6G3				RBM8A	Q9Y5S9	Q9Y5S9					MAP3K4	Q9Y6R4	Q9Y6R4				CD2AP	Q9Y5K6	Q9Y5K6
F5GYG7	A8K2U0		Q6PD74	AAGAB	Alpha- and gamma-adaptin-binding protein p34					Q12525	Q12525		Q12525	MHT1	Homocysteine S-methyltransferase 1												>SP Q9Y6E2|BZW2_HUMAN Basic leucine zipper and W2 domain-containing protein 2 OS=Homo sapiens GN=BZW2 PE=1 SV=1	BZW2	Q9Y6E2	Q9Y6E2				GTF3C3	Q9Y5Q9	Q9Y5Q9					ROBO1	Q9Y6N7	Q9Y6N7				UTP18	Q9Y5J1	Q9Y5J1
H0YGG5	A8K2U0		Q2M2I8	AAK1	AP2-associated protein kinase 1					P16861	P16861		P16861	PFK1	ATP-dependent 6-phosphofructokinase subunit alpha												>SP Q9Y6C9|MTCH2_HUMAN Mitochondrial carrier homolog 2 OS=Homo sapiens GN=MTCH2 PE=1 SV=1	MTCH2	Q9Y6C9	Q9Y6C9				SRPRB	Q9Y5M8	Q9Y5M8					SQRDL	Q9Y6N5	Q9Y6N5				YTHDF2	Q9Y5A9	Q9Y5A9
H0YH14	A8K2U0		Q9H7C9	AAMDC	Mth938 domain-containing protein (Adipogenesis associated Mth938 domain-containing protein)					P25625	P25625		P25625	PER1	Protein PER1 (Protein processing in the ER protein 1)												>SP Q9Y6A9|SPCS1_HUMAN Signal peptidase complex subunit 1 OS=Homo sapiens GN=SPCS1 PE=1 SV=4	SPCS1	Q9Y6A9	Q9Y6A9				TNPO3	Q9Y5L0	Q9Y5L0					NDUFB9	Q9Y6M9	Q9Y6M9				RBM7	Q9Y580;I3L521	Q9Y580
U3KPV4	U3KPV4		Q13685	AAMP	Angio-associated migratory cell protein					P47180	P47180		P47180	PGU1	Polygalacturonase (PG)												>SP Q9Y692|GMEB1_HUMAN Glucocorticoid modulatory element-binding protein 1 OS=Homo sapiens GN=GMEB1 PE=1 SV=2	GMEB1	Q9Y692	Q9Y692				CD2AP	Q9Y5K6	Q9Y5K6					SLC4A7	Q9Y6M7	Q9Y6M7				PPME1	Q9Y570	Q9Y570
Q9NPC4	Q9NPC4		Q16613	AANAT	Serotonin N-acetyltransferase (Serotonin acetylase)					P36093	P36093		P36093	PHD1	Putative transcription factor PHD1												>SP Q9Y678|COPG1_HUMAN Coatomer subunit gamma-1 OS=Homo sapiens GN=COPG1 PE=1 SV=1	COPG1	Q9Y678	Q9Y678				UTP18	Q9Y5J1	Q9Y5J1					SLC30A1	Q9Y6M5	Q9Y6M5				PRRC2C	Q9Y520	Q9Y520
A0A0S2Z5J1	Q9NPC4		Q9Y312	AAR2	Protein AAR2 homolog (AAR2 splicing factor homolog)					Q12511	Q12511		Q12511	PTC5	[Pyruvate dehydrogenase [acetyl-transferring]]-phosphatase 1, mitochondrial (PDP 1)												>SP Q9Y676|RT18B_HUMAN 28S ribosomal protein S18b, mitochondrial OS=Homo sapiens GN=MRPS18B PE=1 SV=1	RT18B	Q9Y676	Q9Y676				SUPT16H	Q9Y5B9	Q9Y5B9					CSNK1G3	Q9Y6M4	Q9Y6M4				AFG3L2	Q9Y4W6	Q9Y4W6
A0A0S2Z671	Q9NPC4		Q4LEZ3	AARD	Alanine and arginine-rich domain-containing protein					P25646	P25646		P25646	PTC6	[Pyruvate dehydrogenase [acetyl-transferring]]-phosphatase 2, mitochondrial (PDP 2)												>SP Q9Y673|ALG5_HUMAN Dolichyl-phosphate beta-glucosyltransferase OS=Homo sapiens GN=ALG5 PE=1 SV=1	ALG5	Q9Y673	Q9Y673				YTHDF2	Q9Y5A9	Q9Y5A9					IKBKG	Q9Y6K9	Q9Y6K9				LAS1L	Q9Y4W2	Q9Y4W2
A0A192ZI69	Q9NPC4		P49588	AARS1	Alanine--tRNA ligase, cytoplasmic					Q12144	Q12144		Q12144	PER33	Pore and endoplasmic reticulum protein of 33 kDa												>SP Q9Y672|ALG6_HUMAN Dolichyl pyrophosphate Man9GlcNAc2 alpha-1,3-glucosyltransferase OS=Homo sapiens GN=ALG6 PE=1 SV=1	ALG6	Q9Y672	Q9Y672				RBM7	Q9Y580	Q9Y580					OAS3	Q9Y6K5	Q9Y6K5				TBL2	Q9Y4P3	Q9Y4P3
B0L3P6	Q9NPC4		Q5JTZ9	AARS2	Alanine--tRNA ligase, mitochondrial					P33401	P33401		P33401	PGM1	Phosphoglucomutase 1 (PGM 1)												>SP Q9Y666|S12A7_HUMAN Solute carrier family 12 member 7 OS=Homo sapiens GN=SLC12A7 PE=1 SV=3	S12A7	Q9Y666	Q9Y666				PPME1	Q9Y570	Q9Y570					DNMT3A	Q9Y6K1	Q9Y6K1				KIAA0430	Q9Y4F3	Q9Y4F3
B0L3P7	Q9NPC4		Q9BTE6	AARSD1	Alanyl-tRNA editing protein Aarsd1 (Alanyl-tRNA synthetase domain-containing protein 1)					P37012	P37012		P37012	PGM2	Phosphoglucomutase 2 (PGM 2)												>SP Q9Y653|AGRG1_HUMAN Adhesion G-protein coupled receptor G1 OS=Homo sapiens GN=ADGRG1 PE=1 SV=2	AGRG1	Q9Y653	Q9Y653				PRRC2C	Q9Y520	Q9Y520					CEPT1	Q9Y6K0	Q9Y6K0				USP15	Q9Y4E8	Q9Y4E8
F2VPV4	Q9NPC4		Q4L235	AASDH	Beta-alanine-activating enzyme					Q03262	Q03262		Q03262	PRM15	Phosphoribomutase (PRM)												>SP Q9Y639|NPTN_HUMAN Neuroplastin OS=Homo sapiens GN=NPTN PE=1 SV=2	NPTN	Q9Y639	Q9Y639				LSM4	Q9Y4Z0	Q9Y4Z0					CABIN1	Q9Y6J0	Q9Y6J0				ZNF451	Q9Y4E5	Q9Y4E5
F2VPV5	Q9NPC4		Q9NRN7	AASDHPPT	L-aminoadipate-semialdehyde dehydrogenase-phosphopantetheinyl transferase					P51533	P51533		P51533	PDR10	ATP-dependent permease PDR10												>SP Q9Y624|JAM1_HUMAN Junctional adhesion molecule A OS=Homo sapiens GN=F11R PE=1 SV=1	JAM1	Q9Y624	Q9Y624				LAS1L	Q9Y4W2	Q9Y4W2					TEX264	Q9Y6I9	Q9Y6I9				RBM19	Q9Y4C8	Q9Y4C8
M1KVK7	Q9NPC4		Q9UDR5	AASS	Alpha-aminoadipic semialdehyde synthase, mitochondrial (LKR/SDH) [Includes: Lysine ketoglutarate reductase (LKR) (LOR)					P40550	P40550		P40550	PDR11	ATP-dependent permease PDR11												>SP Q9Y618|NCOR2_HUMAN Nuclear receptor corepressor 2 OS=Homo sapiens GN=NCOR2 PE=1 SV=2	NCOR2	Q9Y618	Q9Y618				TBL2	Q9Y4P3	Q9Y4P3					PXMP4	Q9Y6I8	Q9Y6I8				KDM3A	Q9Y4C1	Q9Y4C1
Q540I5	Q9NPC4		Q9NY61	AATF	Protein AATF (Apoptosis-antagonizing transcription factor) (Rb-binding protein Che-1)					Q02785	Q02785		Q02785	PDR12	ATP-dependent permease PDR12												>SP Q9Y606|TRUA_HUMAN tRNA pseudouridine synthase A, mitochondrial OS=Homo sapiens GN=PUS1 PE=1 SV=3	TRUA	Q9Y606	Q9Y606				HYOU1	Q9Y4L1	Q9Y4L1					USP3	Q9Y6I4	Q9Y6I4				RAD54L2	Q9Y4B4	Q9Y4B4
Q540I6	Q9NPC4		Q6ZMQ8	AATK	Serine/threonine-protein kinase LMTK1					Q04182	Q04182		Q04182	PDR15	ATP-dependent permease PDR15												>SP Q9Y5Y0|FLVC1_HUMAN Feline leukemia virus subgroup C receptor-related protein 1 OS=Homo sapiens GN=FLVCR1 PE=1 SV=1	FLVC1	Q9Y5Y0	Q9Y5Y0				MYO5A	Q9Y4I1	Q9Y4I1					EPN1	Q9Y6I3	Q9Y6I3				HBS1L	Q9Y450	Q9Y450
Q5D079	Q9NPC4		P80404	ABAT	4-aminobutyrate aminotransferase, mitochondrial					P53860	P53860		P53860	PDR16	Phosphatidylinositol transfer protein PDR16 (PITP) (Pleiotropic drug resistance protein 16) (SEC14 homolog 3)												>SP Q9Y5T5|UBP16_HUMAN Ubiquitin carboxyl-terminal hydrolase 16 OS=Homo sapiens GN=USP16 PE=1 SV=1	UBP16	Q9Y5T5	Q9Y5T5				RBM19	Q9Y4C8	Q9Y4C8					CHCHD2	Q9Y6H1	Q9Y6H1				CCDC9	Q9Y3X0	Q9Y3X0
Q6RJV6	Q9NPC4		O95477	ABCA1	Phospholipid-transporting ATPase ABCA1					P53844	P53844		P53844	PDR17	Phosphatidylinositol transfer protein PDR17 (PITP) (Phosphatidylserine transport B pathway protein 2) (Pleiotropic drug resistance protein 17) (SEC14 homolog 3)												>SP Q9Y5S9|RBM8A_HUMAN RNA-binding protein 8A OS=Homo sapiens GN=RBM8A PE=1 SV=1	RBM8A	Q9Y5S9	Q9Y5S9				TRRAP	Q9Y4A5	Q9Y4A5					DYNC1LI1	Q9Y6G9	Q9Y6G9				NOC2L	Q9Y3T9	Q9Y3T9
Q6RJV7	Q9NPC4		Q8WWZ4	ABCA10	ATP-binding cassette sub-family A member 10					P32452	P32452		P32452	PHA2	Probable prephenate dehydratase (PDT)												>SP Q9Y5Q9|TF3C3_HUMAN General transcription factor 3C polypeptide 3 OS=Homo sapiens GN=GTF3C3 PE=1 SV=1	TF3C3	Q9Y5Q9	Q9Y5Q9				TLN1	Q9Y490	Q9Y490					COMMD10	Q9Y6G5	Q9Y6G5				MRPS23	Q9Y3D9	Q9Y3D9
Q6RJV8	Q9NPC4		Q86UK0	ABCA12	Glucosylceramide transporter ABCA12					P53756	P53756		P53756	PDR18	ABC transporter ATP-binding protein/permease PDR18 (Pleiotropic drug resistance protein 18)												>SP Q9Y5Q8|TF3C5_HUMAN General transcription factor 3C polypeptide 5 OS=Homo sapiens GN=GTF3C5 PE=1 SV=2	TF3C5	Q9Y5Q8	Q9Y5Q8				HBS1L	Q9Y450	Q9Y450					MRPL42	Q9Y6G3	Q9Y6G3				UFC1	Q9Y3C8	Q9Y3C8
Q6RJV9	Q9NPC4		Q86UQ4	ABCA13	ATP-binding cassette sub-family A member 13					P12383	P12383		P12383	PDR1	Transcription factor PDR1 (Pleiotropic drug resistance protein 1)												>SP Q9Y5M8|SRPRB_HUMAN Signal recognition particle receptor subunit beta OS=Homo sapiens GN=SRPRB PE=1 SV=3	SRPRB	Q9Y5M8	Q9Y5M8				PKP3	Q9Y446	Q9Y446					BZW2	Q9Y6E2	Q9Y6E2				NOP16	Q9Y3C1	Q9Y3C1
Q6RJW0	Q9NPC4		Q9BZC7	ABCA2	ATP-binding cassette sub-family A member 2					P33200	P33200		P33200	PDR3	Transcription factor PDR3 (Pleiotropic drug resistance protein 3)												>SP Q9Y5L0|TNPO3_HUMAN Transportin-3 OS=Homo sapiens GN=TNPO3 PE=1 SV=3	TNPO3	Q9Y5L0	Q9Y5L0				CHTOP	Q9Y3Y2	Q9Y3Y2					MAD1L1	Q9Y6D9	Q9Y6D9				RRP15	Q9Y3B9	Q9Y3B9
Q6RJW1	Q9NPC4		Q99758	ABCA3	Phospholipid-transporting ATPase ABCA3					P33302	P33302		P33302	PDR5	Pleiotropic ABC efflux transporter of multiple drugs (Pleiotropic drug resistance protein 5) (Suppressor of toxicity of sporidesmin)												>SP Q9Y5K6|CD2AP_HUMAN CD2-associated protein OS=Homo sapiens GN=CD2AP PE=1 SV=1	CD2AP	Q9Y5K6	Q9Y5K6				CCDC9	Q9Y3X0	Q9Y3X0					ARFGEF1	Q9Y6D6	Q9Y6D6				RRP7A	Q9Y3A4	Q9Y3A4
Q7Z2I1	Q9NPC4		P78363	ABCA4	Retinal-specific phospholipid-transporting ATPase ABCA4					Q06149	Q06149		Q06149	PDR8	Transcription factor PDR8 (Pleiotropic drug resistance protein 8)												>SP Q9Y5J1|UTP18_HUMAN U3 small nucleolar RNA-associated protein 18 homolog OS=Homo sapiens GN=UTP18 PE=1 SV=3	UTP18	Q9Y5J1	Q9Y5J1				RPL36	Q9Y3U8	Q9Y3U8					ARFGEF2	Q9Y6D5	Q9Y6D5				UTP11L	Q9Y3A2	Q9Y3A2
Q7Z7C2	Q9NPC4		Q8WWZ7	ABCA5	Cholesterol transporter ABCA5					P42841	P42841		P42841	PFS2	Polyadenylation factor subunit 2												>SP Q9Y5B9|SP16H_HUMAN FACT complex subunit SPT16 OS=Homo sapiens GN=SUPT16H PE=1 SV=1	SP16H	Q9Y5B9	Q9Y5B9				NOC2L	Q9Y3T9	Q9Y3T9					SELK	Q9Y6D0	Q9Y6D0				CAB39	Q9Y376	Q9Y376
Q7Z7C3	Q9NPC4		Q8N139	ABCA6	ATP-binding cassette sub-family A member 6					P53872	P53872		P53872	YNL190W	Hydrophilin YNL190W												>SP Q9Y5A9|YTHD2_HUMAN YTH domain-containing family protein 2 OS=Homo sapiens GN=YTHDF2 PE=1 SV=2	YTHD2	Q9Y5A9	Q9Y5A9				R3HCC1	Q9Y3T6	Q9Y3T6					MTCH2	Q9Y6C9	Q9Y6C9				LSM2	Q9Y333	Q9Y333
Q7Z7C4	Q9NPC4		Q8IZY2	ABCA7	Phospholipid-transporting ATPase ABCA7					P53896	P53896		P53896	PGA1	GPI mannosyltransferase 2 subunit PGA1 (Processing of GAS1 and ALP protein 1)												>SP Q9Y586|MB212_HUMAN Protein mab-21-like 2 OS=Homo sapiens GN=MAB21L2 PE=1 SV=1;>SP Q13394|MB211_HUMAN Putative nucleotidyltransferase MAB21L1 OS=Homo sapiens GN=MAB21L1 PE=1 SV=1	MB212	Q9Y586	Q9Y586				RTCB	Q9Y3I0	Q9Y3I0					SAR1B	Q9Y6B6	Q9Y6B6				ACOT9	Q9Y305	Q9Y305
Q7Z7C5	Q9NPC4		O94911	ABCA8	ABC-type organic anion transporter ABCA8					P53903	P53903		P53903	PGA2	Processing of GAS1 and ALP protein 2												>SP Q9Y580|RBM7_HUMAN RNA-binding protein 7 OS=Homo sapiens GN=RBM7 PE=1 SV=1	RBM7	Q9Y580	Q9Y580				STRAP	Q9Y3F4	Q9Y3F4					SPCS1	Q9Y6A9	Q9Y6A9				GIT1	Q9Y2X7	Q9Y2X7
Q7Z7C6	Q9NPC4		Q8IUA7	ABCA9	ATP-binding cassette sub-family A member 9					Q12746	Q12746		Q12746	PGA3	Plasma membrane-associated coenzyme Q6 reductase PGA3												>SP Q9Y570|PPME1_HUMAN Protein phosphatase methylesterase 1 OS=Homo sapiens GN=PPME1 PE=1 SV=3	PPME1	Q9Y570	Q9Y570				PTRH2	Q9Y3E5	Q9Y3E5					TACC3	Q9Y6A5	Q9Y6A5				NOP58	Q9Y2X3	Q9Y2X3
R4X5Z8	Q9NPC4		P08183	ABCB1	ATP-dependent translocase ABCB1 (ATP-binding cassette sub-family B member 1) (Multidrug resistance protein 1)					Q06608	Q06608		Q06608	YPR172W	Pyridoxamine 5'-phosphate oxidase homolog (PNP/PMP oxidase homolog) (PNPOx homolog)												>SP Q9Y536|PAL4A_HUMAN Peptidyl-prolyl cis-trans isomerase A-like 4A OS=Homo sapiens GN=PPIAL4A PE=2 SV=1;>SP P0DN26|PAL4F_HUMAN Peptidyl-prolyl cis-trans isomerase A-like 4F OS=Homo sapiens GN=PPIAL4F PE=3 SV=1;>SP F5H284|PAL4D_HUMAN Peptidyl-prolyl cis-t	PAL4A	Q9Y536	Q9Y536				MRPS23	Q9Y3D9	Q9Y3D9					CFAP20	Q9Y6A4	Q9Y6A4				AP3M1	Q9Y2T2	Q9Y2T2
S6CPX2	Q9NPC4		Q9NRK6	ABCB10	ATP-binding cassette sub-family B member 10, mitochondrial (ABC-mitochondrial erythroid protein) (ABC-me protein) (ATP-binding cassette transporter 10) (ABC transporter 10 protein) (Mitochondrial ATP-binding cassette 2) (M-ABC2)					P40091	P40091		P40091	PEA2	Protein PEA2 (Protein PPF2)												>SP Q9Y520|PRC2C_HUMAN Protein PRRC2C OS=Homo sapiens GN=PRRC2C PE=1 SV=4	PRC2C	Q9Y520	Q9Y520				MRPS18C	Q9Y3D5	Q9Y3D5					NFS1	Q9Y697	Q9Y697				DDX52	Q9Y2R4	Q9Y2R4
S6CQ09	Q9NPC4		O95342	ABCB11	Bile salt export pump					P40961	P40961		P40961	PHB1	Prohibitin-1												>SP Q9Y4Z0|LSM4_HUMAN U6 snRNA-associated Sm-like protein LSm4 OS=Homo sapiens GN=LSM4 PE=1 SV=1	LSM4	Q9Y4Z0	Q9Y4Z0				MRPS16	Q9Y3D3	Q9Y3D3					CLIC4	Q9Y696	Q9Y696				ICE1	Q9Y2F5	Q9Y2F5
S6CQT5	Q9NPC4		P21439	ABCB4	Phosphatidylcholine translocator ABCB4					P50085	P50085		P50085	PHB2	Prohibitin-2												>SP Q9Y4Y9|LSM5_HUMAN U6 snRNA-associated Sm-like protein LSm5 OS=Homo sapiens GN=LSM5 PE=1 SV=3	LSM5	Q9Y4Y9	Q9Y4Y9				NOP16	Q9Y3C1	Q9Y3C1					GMEB1	Q9Y692	Q9Y692				DRG1	Q9Y295	Q9Y295
S6CRD2	Q9NPC4		Q2M3G0	ABCB5	ATP-binding cassette sub-family B member 5 (ABCB5 P-gp) (P-glycoprotein ABCB5)					P32854	P32854		P32854	PEP12	Syntaxin PEP12 (Carboxypeptidase Y-deficient protein 12) (Vacuolar protein sorting-associated protein 6) (Vacuolar protein-targeting protein 13)												>SP Q9Y4W2|LAS1L_HUMAN Ribosomal biogenesis protein LAS1L OS=Homo sapiens GN=LAS1L PE=1 SV=2	LAS1L	Q9Y4W2	Q9Y4W2				RRP15	Q9Y3B9	Q9Y3B9					AUP1	Q9Y679	Q9Y679				FARSA	Q9Y285	Q9Y285
Q9UNA3	Q9UNA3		Q9NP58	ABCB6	ATP-binding cassette sub-family B member 6 (ABC-type heme transporter ABCB6)					P27801	P27801		P27801	PEP3	Vacuolar membrane protein PEP3 (Carboxypeptidase Y-deficient protein 3) (Vacuolar morphogenesis protein 8) (Vacuolar protein sorting-associated protein 18) (Vacuolar protein-targeting protein 18)												>SP Q9Y4R8|TELO2_HUMAN Telomere length regulation protein TEL2 homolog OS=Homo sapiens GN=TELO2 PE=1 SV=2	TELO2	Q9Y4R8	Q9Y4R8				MRPL11	Q9Y3B7	Q9Y3B7					COPG1	Q9Y678	Q9Y678				VDAC3	Q9Y277	Q9Y277
Q9NRG9	Q9NRG9		O75027	ABCB7	Iron-sulfur clusters transporter ABCB7, mitochondrial (ATP-binding cassette sub-family B member 7, mitochondrial) (ATP-binding cassette transporter 7) (ABC transporter 7 protein)					Q08959	Q08959		Q08959	PGC1	Phosphatidylglycerol phospholipase C												>SP Q9Y4P3|TBL2_HUMAN Transducin beta-like protein 2 OS=Homo sapiens GN=TBL2 PE=1 SV=1	TBL2	Q9Y4P3	Q9Y4P3				SF3B6	Q9Y3B4	Q9Y3B4					MRPS18B	Q9Y676	Q9Y676				NUDC	Q9Y266	Q9Y266
D9DBS9	Q9NRG9		Q9NUT2	ABCB8	Mitochondrial potassium channel ATP-binding subunit (ATP-binding cassette sub-family B member 8, mitochondrial) (ABCB8) (Mitochondrial ATP-binding cassette 1) (M-ABC1) (Mitochondrial sulfonylurea-receptor) (MITOSUR)					P12868	P12868		P12868	PEP5	E3 ubiquitin-protein ligase PEP5												>SP Q9Y4L1|HYOU1_HUMAN Hypoxia up-regulated protein 1 OS=Homo sapiens GN=HYOU1 PE=1 SV=1	HYOU1	Q9Y4L1	Q9Y4L1				SBDS	Q9Y3A5	Q9Y3A5					ALG5	Q9Y673	Q9Y673				PLAA	Q9Y263	Q9Y263
D9DBT0	Q9NRG9		Q9NP78	ABCB9	ABC-type oligopeptide transporter ABCB9					P32609	P32609		P32609	PEP7	Vacuolar segregation protein PEP7 (Carboxypeptidase Y-deficient protein 7) (Protein VAC1) (Vacuolar protein sorting-associated protein 19) (Vacuolar protein-targeting protein 19)												>SP Q9Y4K4|M4K5_HUMAN Mitogen-activated protein kinase kinase kinase kinase 5 OS=Homo sapiens GN=MAP4K5 PE=1 SV=1	M4K5	Q9Y4K4	Q9Y4K4				RRP7A	Q9Y3A4	Q9Y3A4					ALG6	Q9Y672	Q9Y672				EIF3L	Q9Y262	Q9Y262
D9DBT1	Q9NRG9		P33527	ABCC1	Multidrug resistance-associated protein 1					P40335	P40335		P40335	PEP8	Carboxypeptidase Y-deficient protein 8 (Vacuolar protein sorting-associated protein 26) (Vacuolar protein-targeting protein 4)												>SP Q9Y4I1|MYO5A_HUMAN Unconventional myosin-Va OS=Homo sapiens GN=MYO5A PE=1 SV=2	MYO5A	Q9Y4I1	Q9Y4I1				UTP11	Q9Y3A2	Q9Y3A2					SLC12A7	Q9Y666	Q9Y666				PA2G4	Q9UQ80	Q9UQ80
D9DBT2	Q9NRG9		Q5T3U5	ABCC10	ATP-binding cassette sub-family C member 10					P13259	P13259		P13259	PCT1	Choline-phosphate cytidylyltransferase												>SP Q9Y4G6|TLN2_HUMAN Talin-2 OS=Homo sapiens GN=TLN2 PE=1 SV=4	TLN2	Q9Y4G6	Q9Y4G6				MRPS2	Q9Y399	Q9Y399					SPIN1	Q9Y657	Q9Y657				USP24	Q9UPU5	Q9UPU5
D9DBT3	Q9NRG9		Q96J66	ABCC11	ATP-binding cassette sub-family C member 11					P53238	P53238		P53238	PEF1	Peflin (Penta-EF hand domain-containing protein 1)												>SP Q9Y4D7|PLXD1_HUMAN Plexin-D1 OS=Homo sapiens GN=PLXND1 PE=1 SV=3	PLXD1	Q9Y4D7	Q9Y4D7				RBMX2	Q9Y388	Q9Y388					GPR56	Q9Y653	Q9Y653				ZC3H4	Q9UPT8	Q9UPT8
F8VUB6	Q9NRG9		Q96J65	ABCC12	ATP-binding cassette sub-family C member 12 (Multidrug resistance-associated protein 9)					P38075	P38075		P38075	PDX3	Pyridoxamine 5'-phosphate oxidase												>SP Q9Y4C8|RBM19_HUMAN Probable RNA-binding protein 19 OS=Homo sapiens GN=RBM19 PE=1 SV=3	RBM19	Q9Y4C8	Q9Y4C8				LUC7L2	Q9Y383	Q9Y383					NPTN	Q9Y639	Q9Y639				PLCL2	Q9UPR0	Q9UPR0
F8VZ44	Q9NRG9		Q92887	ABCC2	ATP-binding cassette sub-family C member 2					P22434	P22434		P22434	PDE1	3',5'-cyclic-nucleotide phosphodiesterase 1 (PDEase 1)												>SP Q9Y4B4|ARIP4_HUMAN Helicase ARIP4 OS=Homo sapiens GN=RAD54L2 PE=1 SV=4	ARIP4	Q9Y4B4	Q9Y4B4				CAB39	Q9Y376	Q9Y376					F11R	Q9Y624	Q9Y624				TNRC6B	Q9UPQ9	Q9UPQ9
H3BU82	Q9NRG9		O15438	ABCC3	ATP-binding cassette sub-family C member 3					P53124	P53124		P53124	PCL10	PHO85 cyclin-10												>SP Q9Y4A5|TRRAP_HUMAN Transformation/transcription domain-associated protein OS=Homo sapiens GN=TRRAP PE=1 SV=3	TRRAP	Q9Y4A5	Q9Y4A5				LSM2	Q9Y333	Q9Y333					NCOR2	Q9Y618	Q9Y618				PHF8	Q9UPP1	Q9UPP1
Q86V21	Q86V21		O15439	ABCC4	ATP-binding cassette sub-family C member 4					P24867	P24867		P24867	PCL1	PHO85 cyclin-1 (Cyclin HCS26) (G1/S-specific cyclin PCL1)												>SP Q9Y490|TLN1_HUMAN Talin-1 OS=Homo sapiens GN=TLN1 PE=1 SV=3	TLN1	Q9Y490	Q9Y490				FCF1	Q9Y324	Q9Y324					PSAT1	Q9Y617	Q9Y617				TRIM33	Q9UPN9	Q9UPN9
A0A024RBV2	Q86V21		O15440	ABCC5	ATP-binding cassette sub-family C member 5					P06776	P06776		P06776	PDE2	3',5'-cyclic-nucleotide phosphodiesterase 2 (PDEase 2)												>SP Q9Y450|HBS1L_HUMAN HBS1-like protein OS=Homo sapiens GN=HBS1L PE=1 SV=1	HBS1L	Q9Y450	Q9Y450				NOSIP	Q9Y314	Q9Y314					FHOD1	Q9Y613	Q9Y613				SCAF8	Q9UPN6	Q9UPN6
A0A5A4UB59	Q86V21		O95255	ABCC6	ATP-binding cassette sub-family C member 6					P25693	P25693		P25693	PCL2	PHO85 cyclin-2 (Cyclin HCS26 homolog) (G1/S-specific cyclin PCL2)												>SP Q9Y446|PKP3_HUMAN Plakophilin-3 OS=Homo sapiens GN=PKP3 PE=1 SV=1	PKP3	Q9Y446	Q9Y446				YARS2	Q9Y2Z4	Q9Y2Z4					LRRFIP2	Q9Y608	Q9Y608				CEP131	Q9UPN4	Q9UPN4
E7EW25	Q86V21		Q09428	ABCC8	ATP-binding cassette sub-family C member 8 (Sulfonylurea receptor 1)					P38794	P38794		P38794	PCL5	PHO85 cyclin-5 (G1/S-specific cyclin PCL5)												>SP Q9Y421|FA32A_HUMAN Protein FAM32A OS=Homo sapiens GN=FAM32A PE=1 SV=2	FA32A	Q9Y421	Q9Y421				NOP58	Q9Y2X3	Q9Y2X3					PUS1	Q9Y606	Q9Y606				MACF1	Q9UPN3	Q9UPN3
L8ECK1	Q86V21		O60706	ABCC9	ATP-binding cassette sub-family C member 9 (Sulfonylurea receptor 2)					P40038	P40038		P40038	PCL6	PHO85 cyclin-6												>SP Q9Y3Y2|CHTOP_HUMAN Chromatin target of PRMT1 protein OS=Homo sapiens GN=CHTOP PE=1 SV=2	CHTOP	Q9Y3Y2	Q9Y3Y2				WBP11	Q9Y2W2	Q9Y2W2					MRFAP1	Q9Y605	Q9Y605				WDR3	Q9UNX4	Q9UNX4
Q49AJ4	Q86V21		P33897	ABCD1	ATP-binding cassette sub-family D member 1					P40186	P40186		P40186	PCL7	PHO85 cyclin-7 (PHO85-associated protein 1)												>SP Q9Y3X0|CCDC9_HUMAN Coiled-coil domain-containing protein 9 OS=Homo sapiens GN=CCDC9 PE=1 SV=1	CCDC9	Q9Y3X0	Q9Y3X0				THRAP3	Q9Y2W1	Q9Y2W1					HEBP2	Q9Y5Z4	Q9Y5Z4				PPIE	Q9UNP9	Q9UNP9
P22760	P22760		Q9UBJ2	ABCD2	ATP-binding cassette sub-family D member 2					Q08966	Q08966		Q08966	PCL8	PHO85 cyclin-8												>SP Q9Y3U8|RL36_HUMAN 60S ribosomal protein L36 OS=Homo sapiens GN=RPL36 PE=1 SV=3	RL36	Q9Y3U8	Q9Y3U8				YBX2	Q9Y2T7	Q9Y2T7					PEX16	Q9Y5Y5	Q9Y5Y5				G3BP2	Q9UN86	Q9UN86
C9K0E9	P22760		P28288	ABCD3	ATP-binding cassette sub-family D member 3					Q12477	Q12477		Q12477	PCL9	PHO85 cyclin-9												>SP Q9Y3T9|NOC2L_HUMAN Nucleolar complex protein 2 homolog OS=Homo sapiens GN=NOC2L PE=1 SV=4	NOC2L	Q9Y3T9	Q9Y3T9				GDA	Q9Y2T3	Q9Y2T3					NUBP2	Q9Y5Y2	Q9Y5Y2				AKAP8L	Q9ULX6	Q9ULX6
Q6P093	Q6P093		O14678	ABCD4	Lysosomal cobalamin transporter ABCD4					P40345	P40345		P40345	LRO1	Phospholipid:diacylglycerol acyltransferase (PDAT)												>SP Q9Y3T6|R3HC1_HUMAN R3H and coiled-coil domain-containing protein 1 OS=Homo sapiens GN=R3HCC1 PE=1 SV=3	R3HC1	Q9Y3T6	Q9Y3T6				AP3M1	Q9Y2T2	Q9Y2T2					FLVCR1	Q9Y5Y0	Q9Y5Y0				NOB1	Q9ULX3	Q9ULX3
F8WFE5	Q6P093		P61221	ABCE1	ATP-binding cassette sub-family E member 1 (2'-5'-oligoadenylate-binding protein) (HuHP68) (RNase L inhibitor) (Ribonuclease 4 inhibitor) (RNS4I)					P06169	P06169		P06169	PDC1	Pyruvate decarboxylase isozyme 1												>SP Q9Y3L3|3BP1_HUMAN SH3 domain-binding protein 1 OS=Homo sapiens GN=SH3BP1 PE=1 SV=3	3BP1	Q9Y3L3	Q9Y3L3				TMA7	Q9Y2S6	Q9Y2S6					SNX5	Q9Y5X3	Q9Y5X3				ABT1	Q9ULW3	Q9ULW3
Q5VUY0	Q5VUY0		Q8NE71	ABCF1	ATP-binding cassette sub-family F member 1 (ATP-binding cassette 50) (TNF-alpha-stimulated ABC protein)					P32896	P32896		P32896	PDC2	Protein PDC2												>SP Q9Y3I0|RTCB_HUMAN tRNA-splicing ligase RtcB homolog OS=Homo sapiens GN=RTCB PE=1 SV=1	RTCB	Q9Y3I0	Q9Y3I0				MRPS7	Q9Y2R9	Q9Y2R9					SNX8	Q9Y5X2	Q9Y5X2				TPX2	Q9ULW0	Q9ULW0
Q5VUY2	Q5VUY2		Q9UG63	ABCF2	ATP-binding cassette sub-family F member 2 (Iron-inhibited ABC transporter 2)					P16467	P16467		P16467	PDC5	Pyruvate decarboxylase isozyme 2												>SP Q9Y3F4|STRAP_HUMAN Serine-threonine kinase receptor-associated protein OS=Homo sapiens GN=STRAP PE=1 SV=1	STRAP	Q9Y3F4	Q9Y3F4				MRPS17	Q9Y2R5	Q9Y2R5					SNX9	Q9Y5X1	Q9Y5X1				CIZ1	Q9ULV3	Q9ULV3
L8E711	Q5VUY2		Q9NUQ8	ABCF3	ATP-binding cassette sub-family F member 3					P26263	P26263		P26263	PDC6	Pyruvate decarboxylase isozyme 3												>SP Q9Y3E1|HDGR3_HUMAN Hepatoma-derived growth factor-related protein 3 OS=Homo sapiens GN=HDGFL3 PE=1 SV=1	HDGR3	Q9Y3E1	Q9Y3E1				DDX52	Q9Y2R4	Q9Y2R4					ZNF706	Q9Y5V0	Q9Y5V0				MCTS1	Q9ULC4	Q9ULC4
Q8N5Z0	Q8N5Z0		P45844	ABCG1	ATP-binding cassette sub-family G member 1					P15873	P15873		P15873	POL30	Proliferating cell nuclear antigen (PCNA)												>SP Q9Y3D9|RT23_HUMAN 28S ribosomal protein S23, mitochondrial OS=Homo sapiens GN=MRPS23 PE=1 SV=2	RT23	Q9Y3D9	Q9Y3D9				RCL1	Q9Y2P8	Q9Y2P8					IER3IP1	Q9Y5U9	Q9Y5U9				DNPEP	Q9ULA0	Q9ULA0
D6RC56	Q8N5Z0		Q9UNQ0	ABCG2	Broad substrate specificity ATP-binding cassette transporter ABCG2					P53259	P53259		P53259	PCP1	Rhomboid protein 1, mitochondrial												>SP Q9Y3D6|FIS1_HUMAN Mitochondrial fission 1 protein OS=Homo sapiens GN=FIS1 PE=1 SV=2	FIS1	Q9Y3D6	Q9Y3D6				DIS3	Q9Y2L1	Q9Y2L1					TNFRSF18	Q9Y5U5	Q9Y5U5				CDV3	Q9UKY7	Q9UKY7
D6REB9	Q8N5Z0		Q9H172	ABCG4	ATP-binding cassette sub-family G member 4					P87284	P87284		P87284	PMP3	Plasma membrane proteolipid 3												>SP Q9Y3D5|RT18C_HUMAN 28S ribosomal protein S18c, mitochondrial OS=Homo sapiens GN=MRPS18C PE=1 SV=1	RT18C	Q9Y3D5	Q9Y3D5				R3HDM2	Q9Y2K5	Q9Y2K5					TSSC4	Q9Y5U2	Q9Y5U2				NUP50	Q9UKX7	Q9UKX7
D6RFY7	Q8N5Z0		Q9H222	ABCG5	ATP-binding cassette sub-family G member 5					P41903	P41903		P41903	TES1	Peroxisomal acyl-coenzyme A thioester hydrolase 1												>SP Q9Y3D3|RT16_HUMAN 28S ribosomal protein S16, mitochondrial OS=Homo sapiens GN=MRPS16 PE=1 SV=1	RT16	Q9Y3D3	Q9Y3D3				FNDC3A	Q9Y2H6	Q9Y2H6					USP16	Q9Y5T5	Q9Y5T5				AGO2	Q9UKV8	Q9UKV8
Q4W5N8	Q8N5Z0		Q9H221	ABCG8	ATP-binding cassette sub-family G member 8					P50109	P50109		P50109	PSP2	Protein PSP2 (Mitochondrial regulator of splicing 15) (Polymerase suppressor protein 2)												>SP Q9Y3C1|NOP16_HUMAN Nucleolar protein 16 OS=Homo sapiens GN=NOP16 PE=1 SV=2	NOP16	Q9Y3C1	Q9Y3C1				ICE1	Q9Y2F5	Q9Y2F5					RBM8A	Q9Y5S9	Q9Y5S9				ACIN1	Q9UKV3	Q9UKV3
Q6PD74	Q6PD74		Q96SE0	ABHD1	Protein ABHD1					P39994	P39994		P39994	PXP1	Putative 2-hydroxyacyl-CoA lyase												>SP Q9Y3B9|RRP15_HUMAN RRP15-like protein OS=Homo sapiens GN=RRP15 PE=1 SV=2	RRP15	Q9Y3B9	Q9Y3B9				DRG1	Q9Y295	Q9Y295					TRPV2	Q9Y5S1	Q9Y5S1				RALY	Q9UKM9	Q9UKM9
H0YL49	Q6PD74		Q9NUJ1	ABHD10	Palmitoyl-protein thioesterase ABHD10, mitochondrial					P42073	P42073		P42073	REF2	RNA end formation protein 2												>SP Q9Y3B7|RM11_HUMAN 39S ribosomal protein L11, mitochondrial OS=Homo sapiens GN=MRPL11 PE=1 SV=1	RM11	Q9Y3B7	Q9Y3B7				MRPS33	Q9Y291	Q9Y291					TRAPPC1	Q9Y5R8	Q9Y5R8				CASP8AP2	Q9UKL3	Q9UKL3
Q2M2I8	Q2M2I8		Q8NFV4	ABHD11	Protein ABHD11					Q12167	Q12167		Q12167	RRG1	Required for respiratory growth protein 1, mitochondrial												>SP Q9Y3B4|SF3B6_HUMAN Splicing factor 3B subunit 6 OS=Homo sapiens GN=SF3B6 PE=1 SV=1	SF3B6	Q9Y3B4	Q9Y3B4				FARSA	Q9Y285	Q9Y285					GTF3C3	Q9Y5Q9	Q9Y5Q9				RCOR1	Q9UKL0	Q9UKL0
A0A096LNZ0	Q2M2I8		Q8N2K0	ABHD12	Lysophosphatidylserine lipase ABHD12					P0CX40	P0CX40		P0CX40	RPS8B	40S ribosomal protein S8-B (RP19) (S14) (Small ribosomal subunit protein eS8-B) (YS9)												>SP Q9Y3A5|SBDS_HUMAN Ribosome maturation protein SBDS OS=Homo sapiens GN=SBDS PE=1 SV=4	SBDS	Q9Y3A5	Q9Y3A5				VDAC3	Q9Y277	Q9Y277					GTF3C5	Q9Y5Q8	Q9Y5Q8				PARP4	Q9UKK3	Q9UKK3
A0A096LP25	Q2M2I8		Q7Z5M8	ABHD12B	Protein ABHD12B					Q03323	Q03323		Q03323	SDC1	COMPASS component SDC1 (Complex proteins associated with SET1 protein SDC1) (Set1C component SDC1) (Suppressor of CDC25 protein 1)												>SP Q9Y3A4|RRP7A_HUMAN Ribosomal RNA-processing protein 7 homolog A OS=Homo sapiens GN=RRP7A PE=1 SV=2	RRP7A	Q9Y3A4	Q9Y3A4				NUDC	Q9Y266	Q9Y266					GMPPB	Q9Y5P6	Q9Y5P6				FAM208A	Q9UK61	Q9UK61
A0A096LP60	Q2M2I8		Q7L211	ABHD13	Protein ABHD13					P32602	P32602		P32602	SEC17	Alpha-soluble NSF attachment protein (SNAP-alpha) (N-ethylmaleimide-sensitive factor attachment protein alpha) (Vesicular-fusion protein SEC17) (alpha-SNAP chaperone)												>SP Q9Y3A2|UTP11_HUMAN Probable U3 small nucleolar RNA-associated protein 11 OS=Homo sapiens GN=UTP11 PE=1 SV=2	UTP11	Q9Y3A2	Q9Y3A2				RUVBL1	Q9Y265	Q9Y265					COL4A3BP	Q9Y5P4	Q9Y5P4				CCNL1	Q9UK58	Q9UK58
B7ZLC4	Q2M2I8		Q9BUJ0	ABHD14A	Protein ABHD14A					P40510	P40510		P40510	SER33	D-3-phosphoglycerate dehydrogenase 2 (3-PGDH 2)												>SP Q9Y399|RT02_HUMAN 28S ribosomal protein S2, mitochondrial OS=Homo sapiens GN=MRPS2 PE=1 SV=1	RT02	Q9Y399	Q9Y399				EIF3L	Q9Y262	Q9Y262					SRPRB	Q9Y5M8	Q9Y5M8				DDX41	Q9UJV9	Q9UJV9
D6W5G0	Q2M2I8		A0A1B0GU64	ABHD14A-ACY1	ABHD14A-ACY1 readthrough					Q08204	Q08204		Q08204	SMC5	Structural maintenance of chromosomes protein 5												>SP Q9Y388|RBMX2_HUMAN RNA-binding motif protein, X-linked 2 OS=Homo sapiens GN=RBMX2 PE=1 SV=2	RBMX2	Q9Y388	Q9Y388				PIN4	Q9Y237	Q9Y237					TIMM13	Q9Y5L4	Q9Y5L4				HERC5	Q9UII4	Q9UII4
E9PG46	Q2M2I8		Q96IU4	ABHD14B	Protein ABHD14B					P39990	P39990		P39990	SNU13	13 kDa ribonucleoprotein-associated protein (Small nuclear ribonucleoprotein-associated protein 1)												>SP Q9Y383|LC7L2_HUMAN Putative RNA-binding protein Luc7-like 2 OS=Homo sapiens GN=LUC7L2 PE=1 SV=2	LC7L2	Q9Y383	Q9Y383				RUVBL2	Q9Y230	Q9Y230					TNPO3	Q9Y5L0	Q9Y5L0				BAZ1B	Q9UIG0	Q9UIG0
L0R804	Q2M2I8		Q6UXT9	ABHD15	Protein ABHD15 (Alpha/beta hydrolase domain-containing protein 15) (Abhydrolase domain-containing protein 15)					P33330	P33330		P33330	SER1	Phosphoserine aminotransferase (PSAT)												>SP Q9Y376|CAB39_HUMAN Calcium-binding protein 39 OS=Homo sapiens GN=CAB39 PE=1 SV=1;>SP Q9H9S4|CB39L_HUMAN Calcium-binding protein 39-like OS=Homo sapiens GN=CAB39L PE=1 SV=3	CAB39	Q9Y376	Q9Y376				NIP7	Q9Y221	Q9Y221					ATP6V1D	Q9Y5K8	Q9Y5K8				BAZ2A	Q9UIF9	Q9UIF9
Q9BUD9	Q2M2I8		O95870	ABHD16A	Phosphatidylserine lipase ABHD16A					P53438	P53438		P53438	SOK2	Protein SOK2												>SP Q9Y365|STA10_HUMAN START domain-containing protein 10 OS=Homo sapiens GN=STARD10 PE=1 SV=2	STA10	Q9Y365	Q9Y365				SMC3	Q9UQE7	Q9UQE7					CD2AP	Q9Y5K6	Q9Y5K6				XPO7	Q9UIA9	Q9UIA9
Q9H7C9	Q9H7C9		Q9H3Z7	ABHD16B	Protein ABHD16B					P40167	P40167		P40167	SLZ1	Sporulation-specific with a leucine zipper motif protein 1												>SP Q9Y333|LSM2_HUMAN U6 snRNA-associated Sm-like protein LSm2 OS=Homo sapiens GN=LSM2 PE=1 SV=1	LSM2	Q9Y333	Q9Y333				PA2G4	Q9UQ80	Q9UQ80					UCHL5	Q9Y5K5	Q9Y5K5				TRMT112	Q9UI30	Q9UI30
E9PIQ4	Q9H7C9		Q96GS6	ABHD17A	Alpha/beta hydrolase domain-containing protein 17A (Abhydrolase domain-containing protein 17A)					P50278	P50278		P50278	SOL1	6-phosphogluconolactonase-like protein 1												>SP Q9Y324|FCF1_HUMAN rRNA-processing protein FCF1 homolog OS=Homo sapiens GN=FCF1 PE=2 SV=1	FCF1	Q9Y324	Q9Y324				SRRM2	Q9UQ35	Q9UQ35					TIMM9	Q9Y5J7	Q9Y5J7				ATP6V1H	Q9UI12	Q9UI12
E9PJP1	Q9H7C9		Q5VST6	ABHD17B	Alpha/beta hydrolase domain-containing protein 17B (Abhydrolase domain-containing protein 17B)					P36048	P36048		P36048	SNU114	Pre-mRNA-splicing factor SNU114 (114 kDa U5 small nuclear ribonucleoprotein component) (Growth inhibitory protein 10)												>SP Q9Y316|MEMO1_HUMAN Protein MEMO1 OS=Homo sapiens GN=MEMO1 PE=1 SV=1	MEMO1	Q9Y316	Q9Y316				DICER1	Q9UPY3	Q9UPY3					UTP18	Q9Y5J1	Q9Y5J1				PUF60	Q9UHX1	Q9UHX1
E9PLK9	Q9H7C9		Q6PCB6	ABHD17C	Alpha/beta hydrolase domain-containing protein 17C (Abhydrolase domain-containing protein 17C)					P40150	P40150		P40150	SSB2	Ribosome-associated molecular chaperone SSB2												>SP Q9Y314|NOSIP_HUMAN Nitric oxide synthase-interacting protein OS=Homo sapiens GN=NOSIP PE=1 SV=1	NOSIP	Q9Y314	Q9Y314				USP24	Q9UPU5	Q9UPU5					SUPT16H	Q9Y5B9	Q9Y5B9				DDX20	Q9UHI6	Q9UHI6
E9PNP3	Q9H7C9		Q0P651	ABHD18	Protein ABHD18 (Alpha/beta hydrolase domain-containing protein 18) (Abhydrolase domain-containing protein 18)					P35177	P35177		P35177	SPT7	Transcriptional activator SPT7												>SP Q9Y314|NOSIP_HUMAN Nitric oxide synthase-interacting protein OS=Homo sapiens GN=NOSIP PE=1 SV=1	NOSIP	Q9Y314	Q9Y314				ZC3H4	Q9UPT8	Q9UPT8					NME7	Q9Y5B8	Q9Y5B8				TBK1	Q9UHD2	Q9UHD2
E9PR47	Q9H7C9		P08910	ABHD2	Monoacylglycerol lipase ABHD2					P32583	P32583		P32583	SRP40	Suppressor protein SRP40												>SP Q9Y2Z4|SYYM_HUMAN Tyrosine--tRNA ligase, mitochondrial OS=Homo sapiens GN=YARS2 PE=1 SV=2	SYYM	Q9Y2Z4	Q9Y2Z4				TNRC6B	Q9UPQ9	Q9UPQ9					PAXBP1	Q9Y5B6	Q9Y5B6				LIMA1	Q9UHB6	Q9UHB6
H0YF35	Q9H7C9		Q8WU67	ABHD3	Phospholipase ABHD3					P09007	P09007		P09007	SRD1	Pre-rRNA-processing protein SRD1 (Suppressor of rRNA-processing defect protein 1)												>SP Q9Y2X3|NOP58_HUMAN Nucleolar protein 58 OS=Homo sapiens GN=NOP58 PE=1 SV=1	NOP58	Q9Y2X3	Q9Y2X3				TRIM33	Q9UPN9	Q9UPN9					CTDP1	Q9Y5B0	Q9Y5B0				SUN2	Q9UH99	Q9UH99
K4DI89	Q9H7C9		Q8TB40	ABHD4	(Lyso)-N-acylphosphatidylethanolamine lipase					P22217	P22217		P22217	TRX1	Thioredoxin-1 (Thioredoxin I) (TR-I) (Thioredoxin-2)												>SP Q9Y2W2|WBP11_HUMAN WW domain-binding protein 11 OS=Homo sapiens GN=WBP11 PE=1 SV=1	WBP11	Q9Y2W2	Q9Y2W2				SCAF8	Q9UPN6	Q9UPN6					YTHDF2	Q9Y5A9	Q9Y5A9				APOBEC3B	Q9UH17	Q9UH17
Q13685	Q13685		Q8WTS1	ABHD5	1-acylglycerol-3-phosphate O-acyltransferase ABHD5					Q12516	Q12516		Q12516	SRF1	Regulator of phospholipase D SRF1 (SPO14 regulatory factor 1)												>SP Q9Y2W1|TR150_HUMAN Thyroid hormone receptor-associated protein 3 OS=Homo sapiens GN=THRAP3 PE=1 SV=2	TR150	Q9Y2W1	Q9Y2W1				CEP131	Q9UPN4	Q9UPN4					NUB1	Q9Y5A7	Q9Y5A7				TCF20	Q9UGU0	Q9UGU0
C9JEH3	Q13685		Q9BV23	ABHD6	Monoacylglycerol lipase ABHD6					P53101	P53101		P53101	STR3	Cystathionine beta-lyase (CBL)												>SP Q9Y2U8|MAN1_HUMAN Inner nuclear membrane protein Man1 OS=Homo sapiens GN=LEMD3 PE=1 SV=2	MAN1	Q9Y2U8	Q9Y2U8				MACF1	Q9UPN3	Q9UPN3					RBM7	Q9Y580	Q9Y580				ZC3H7B	Q9UGR2	Q9UGR2
C9JG97	Q13685		Q96I13	ABHD8	Protein ABHD8					Q02794	Q02794		Q02794	STD1	Protein STD1 (Glucose repression modulator MSN3) (Suppressor of Tbp deletion protein 1) (Suppressor of fluoride sensitivity 3)												>SP Q9Y2T7|YBOX2_HUMAN Y-box-binding protein 2 OS=Homo sapiens GN=YBX2 PE=1 SV=2	YBOX2	Q9Y2T7	Q9Y2T7				SLC12A4	Q9UP95	Q9UP95					RIPK3	Q9Y572	Q9Y572				ABCF2	Q9UG63	Q9UG63
C9JTS3	Q13685		Q8IZP0	ABI1	Abl interactor 1 (Abelson interactor 1) (Abi-1) (Abl-binding protein 4) (AblBP4) (Eps8 SH3 domain-binding protein) (Eps8-binding protein) (Nap1-binding protein) (Nap1BP) (Spectrin SH3 domain-binding protein 1) (e3B1)					P13574	P13574		P13574	STE12	Protein STE12												>SP Q9Y2T3|GUAD_HUMAN Guanine deaminase OS=Homo sapiens GN=GDA PE=1 SV=1	GUAD	Q9Y2T3	Q9Y2T3				TTF2	Q9UNY4	Q9UNY4					PPME1	Q9Y570	Q9Y570				STK39	Q9UEW8	Q9UEW8
H7C0R2	Q13685		Q9NYB9	ABI2	Abl interactor 2 (Abelson interactor 2) (Abi-2) (Abl-binding protein 3) (AblBP3) (Arg-binding protein 1) (ArgBP1)					P23561	P23561		P23561	STE11	Serine/threonine-protein kinase STE11												>SP Q9Y2T2|AP3M1_HUMAN AP-3 complex subunit mu-1 OS=Homo sapiens GN=AP3M1 PE=1 SV=1;>SP P53677|AP3M2_HUMAN AP-3 complex subunit mu-2 OS=Homo sapiens GN=AP3M2 PE=2 SV=1	AP3M1	Q9Y2T2	Q9Y2T2				WDR3	Q9UNX4	Q9UNX4					YIPF1	Q9Y548	Q9Y548				DAXX	Q9UER7	Q9UER7
Q16613	Q16613		Q9P2A4	ABI3	ABI gene family member 3 (New molecule including SH3) (Nesh)					Q08673	Q08673		Q08673	SRL1	Cell wall protein SRL1												>SP Q9Y2S6|TMA7_HUMAN Translation machinery-associated protein 7 OS=Homo sapiens GN=TMA7 PE=1 SV=1	TMA7	Q9Y2S6	Q9Y2S6				RPL26L1	Q9UNX3	Q9UNX3					HSPB11	Q9Y547	Q9Y547				PEF1	Q9UBV8	Q9UBV8
F1T0I5	Q16613		Q7Z7G0	ABI3BP	Target of Nesh-SH3 (Tarsh) (ABI gene family member 3-binding protein) (Nesh-binding protein) (NeshBP)					P38198	P38198		P38198	STU1	Protein STU1 (Suppressor of tubulin 1)												>SP Q9Y2R9|RT07_HUMAN 28S ribosomal protein S7, mitochondrial OS=Homo sapiens GN=MRPS7 PE=1 SV=2	RT07	Q9Y2R9	Q9Y2R9				NOVA2	Q9UNW9	Q9UNW9					PPIAL4A	Q9Y536	Q9Y536				NXF1	Q9UBU9	Q9UBU9
K7ERF6	Q16613		Q9NX38	ABITRAM	Protein Abitram (Actin-binding transcription modulator) (Protein Simiate)					Q04673	Q04673		Q04673	SSL1	General transcription and DNA repair factor IIH subunit SSL1 (TFIIH subunit SSL1) (RNA polymerase II transcription factor B subunit SSL1) (TFB subunit SSL1) (Suppressor of stem-loop protein 1)												>SP Q9Y2R5|RT17_HUMAN 28S ribosomal protein S17, mitochondrial OS=Homo sapiens GN=MRPS17 PE=1 SV=1	RT17	Q9Y2R5	Q9Y2R5				DIMT1	Q9UNQ2	Q9UNQ2					OARD1	Q9Y530	Q9Y530				TFIP11	Q9UBB9	Q9UBB9
K7ESH7	Q16613		P00519	ABL1	Tyrosine-protein kinase ABL1					P38931	P38931		P38931	SSN2	Mediator of RNA polymerase II transcription subunit 13 (Mediator complex subunit 13) (Protein SCA1) (Suppressor of RNA polymerase B SSN2)												>SP Q9Y2R4|DDX52_HUMAN Probable ATP-dependent RNA helicase DDX52 OS=Homo sapiens GN=DDX52 PE=1 SV=3	DDX52	Q9Y2R4	Q9Y2R4				PPIE	Q9UNP9	Q9UNP9					PRRC2C	Q9Y520	Q9Y520				ATXN10	Q9UBB4	Q9UBB4
Q9GZS4	Q16613		P42684	ABL2	Tyrosine-protein kinase ABL2					P38871	P38871		P38871	SSP1	Sporulation-specific protein 1												>SP Q9Y2P8|RCL1_HUMAN RNA 3-terminal phosphate cyclase-like protein OS=Homo sapiens GN=RCL1 PE=1 SV=3	RCL1	Q9Y2P8	Q9Y2P8				DUSP12	Q9UNI6	Q9UNI6					SAMM50	Q9Y512	Q9Y512				RBM27	Q9P2N5;U3KPZ7	Q9P2N5
Q9H3S9	Q16613		O14639	ABLIM1	Actin-binding LIM protein 1 (abLIM-1) (Actin-binding LIM protein family member 1) (Actin-binding double zinc finger protein) (LIMAB1) (Limatin)					Q06524	Q06524		Q06524	SUE1	Protein SUE1, mitochondrial												>SP Q9Y2L1|RRP44_HUMAN Exosome complex exonuclease RRP44 OS=Homo sapiens GN=DIS3 PE=1 SV=2	RRP44	Q9Y2L1	Q9Y2L1				G3BP2	Q9UN86	Q9UN86					RNF114	Q9Y508	Q9Y508				MYEF2	Q9P2K5	Q9P2K5
Q9H3T0	Q16613		Q6H8Q1	ABLIM2	Actin-binding LIM protein 2 (abLIM-2) (Actin-binding LIM protein family member 2)					P53937	P53937		P53937	SWS2	37S ribosomal protein SWS2, mitochondrial (Mitochondrial small ribosomal subunit protein uS13m) (Sick without securin protein 2)												>SP Q9Y2K5|R3HD2_HUMAN R3H domain-containing protein 2 OS=Homo sapiens GN=R3HDM2 PE=1 SV=3	R3HD2	Q9Y2K5	Q9Y2K5				L1RE1	Q9UN81	Q9UN81					LSM4	Q9Y4Z0	Q9Y4Z0				SLAIN2	Q9P270	Q9P270
Q9H3T1	Q16613		O94929	ABLIM3	Actin-binding LIM protein 3 (abLIM-3) (Actin-binding LIM protein family member 3)					P38358	P38358		P38358	VBA2	Vacuolar basic amino acid transporter 2												>SP Q9Y2J2|E41L3_HUMAN Band 4.1-like protein 3 OS=Homo sapiens GN=EPB41L3 PE=1 SV=2	E41L3	Q9Y2J2	Q9Y2J2				NOL7	Q9UMY1	Q9UMY1					LSM5	Q9Y4Y9	Q9Y4Y9				VPS18	Q9P253	Q9P253
Q9Y312	Q9Y312		P16442	ABO	Histo-blood group ABO system transferase (Fucosylglycoprotein 3-alpha-galactosyltransferase) (Fucosylglycoprotein alpha-N-acetylgalactosaminyltransferase) (Glycoprotein-fucosylgalactoside alpha-N-acetylgalactosaminyltransferase)					P04803	P04803		P04803	MSW1	Tryptophan--tRNA ligase, mitochondrial												>SP Q9Y2H6|FND3A_HUMAN Fibronectin type-III domain-containing protein 3A OS=Homo sapiens GN=FNDC3A PE=1 SV=4	FND3A	Q9Y2H6	Q9Y2H6				PRPF19	Q9UMS4	Q9UMS4					ARIH1	Q9Y4X5	Q9Y4X5				CEP72	Q9P209	Q9P209
A0A7P0T8J7	Q9Y312		Q12979	ABR	Active breakpoint cluster region-related protein					Q99385	Q99385		Q99385	VCX1	Vacuolar calcium ion transporter (High copy number undoes manganese protein 1) (Manganese resistance 1 protein) (Vacuolar Ca(2+)/H(+) exchanger)												>SP Q9Y2F5|ICE1_HUMAN Little elongation complex subunit 1 OS=Homo sapiens GN=ICE1 PE=1 SV=5	ICE1	Q9Y2F5	Q9Y2F5				AKAP8L	Q9ULX6	Q9ULX6					AFG3L2	Q9Y4W6	Q9Y4W6				PHRF1	Q9P1Y6	Q9P1Y6
A0A7P0TA70	Q9Y312		Q8N0Z2	ABRA	Actin-binding Rho-activating protein (Striated muscle activator of Rho-dependent signaling) (STARS)					P04840	P04840		P04840	POR1	Mitochondrial outer membrane protein porin 1 (Voltage-dependent anion-selective channel protein 1) (VDAC-1)												>SP Q9Y2D8|ADIP_HUMAN Afadin- and alpha-actinin-binding protein OS=Homo sapiens GN=SSX2IP PE=1 SV=3	ADIP	Q9Y2D8	Q9Y2D8				NOB1	Q9ULX3	Q9ULX3					LAS1L	Q9Y4W2	Q9Y4W2				ABRACL	Q9P1F3	Q9P1F3
A2A2Q9	Q9Y312		Q9P1F3	ABRACL	Costars family protein ABRACL (ABRA C-terminal-like protein)					P40478	P40478		P40478	POR2	Mitochondrial outer membrane protein porin 2 (Voltage-dependent anion-selective channel protein 2) (VDAC-2)												>SP Q9Y2B4|T53G5_HUMAN TP53-target gene 5 protein OS=Homo sapiens GN=TP53TG5 PE=1 SV=1	T53G5	Q9Y2B4	Q9Y2B4				ABT1	Q9ULW3	Q9ULW3					TELO2	Q9Y4R8	Q9Y4R8				GMIP	Q9P107	Q9P107
Q4LEZ3	Q4LEZ3		Q6UWZ7	ABRAXAS1	BRCA1-A complex subunit Abraxas 1 (Coiled-coil domain-containing protein 98) (Protein FAM175A)					P40498	P40498		P40498	UTP25	U3 small nucleolar RNA-associated protein 25 (U3 snoRNA-associated protein 25) (U three protein 25)												>SP Q9Y2B1|TMEM5_HUMAN UDP-D-xylose:ribitol-5-phosphate beta1,4-xylosyltransferase OS=Homo sapiens GN=TMEM5 PE=1 SV=1	TMEM5	Q9Y2B1	Q9Y2B1				TPX2	Q9ULW0	Q9ULW0					WIPI2	Q9Y4P8	Q9Y4P8				SENP1	Q9P0U3	Q9P0U3
P49588	P49588		Q15018	ABRAXAS2	BRISC complex subunit Abraxas 2 (Abraxas brother protein 1) (Protein FAM175B)					P16140	P16140		P16140	VMA2	V-type proton ATPase subunit B (V-ATPase subunit B) (V-ATPase 57 kDa subunit) (Vacuolar proton pump subunit B)												>SP Q9Y2A7|NCKP1_HUMAN Nck-associated protein 1 OS=Homo sapiens GN=NCKAP1 PE=1 SV=1	NCKP1	Q9Y2A7	Q9Y2A7				CORO1C	Q9ULV4	Q9ULV4					TBL2	Q9Y4P3	Q9Y4P3				CNOT2	Q9NZN8	Q9NZN8
A0A6Q8PF33	P49588		Q9ULW3	ABT1	Activator of basal transcription 1 (hABT1) (Basal transcriptional activator)					Q06679	Q06679		Q06679	UTP4	U3 small nucleolar RNA-associated protein 4 (U3 snoRNA-associated protein 4) (U three protein 4) (U3 protein 4 required for transcription) (t-UTP4)												>SP Q9Y295|DRG1_HUMAN Developmentally-regulated GTP-binding protein 1 OS=Homo sapiens GN=DRG1 PE=1 SV=1	DRG1	Q9Y295	Q9Y295				ZMYND8	Q9ULU4	Q9ULU4					ATG4B	Q9Y4P1	Q9Y4P1				ITSN2	Q9NZM3	Q9NZM3
A0A6Q8PF77	P49588		Q969K4	ABTB1	Ankyrin repeat and BTB/POZ domain-containing protein 1 (Elongation factor 1A-binding protein)					Q04177	Q04177		Q04177	UTP5	U3 small nucleolar RNA-associated protein 5 (U3 snoRNA-associated protein 5) (U three protein 5) (U3 protein 5 required for transcription) (t-UTP5)												>SP Q9Y291|RT33_HUMAN 28S ribosomal protein S33, mitochondrial OS=Homo sapiens GN=MRPS33 PE=1 SV=1	RT33	Q9Y291	Q9Y291				ISY1	Q9ULR0	Q9ULR0					HYOU1	Q9Y4L1	Q9Y4L1				MYOF	Q9NZM1	Q9NZM1
A0A6Q8PFK3	P49588		Q8N961	ABTB2	Ankyrin repeat and BTB/POZ domain-containing protein 2					Q02354	Q02354		Q02354	UTP6	U3 small nucleolar RNA-associated protein 6 (U3 snoRNA-associated protein 6) (U three protein 6)												>SP Q9Y289|SC5A6_HUMAN Sodium-dependent multivitamin transporter OS=Homo sapiens GN=SLC5A6 PE=2 SV=2	SC5A6	Q9Y289	Q9Y289				KIDINS220	Q9ULH0	Q9ULH0					TRAF6	Q9Y4K3	Q9Y4K3				HSPBP1	Q9NZL4	Q9NZL4
A0A6Q8PFY2	P49588		P09110	ACAA1	3-ketoacyl-CoA thiolase, peroxisomal					P40055	P40055		P40055	UTP7	U3 small nucleolar RNA-associated protein 7 (U3 snoRNA-associated protein 7) (U three protein 7)												>SP Q9Y285|SYFA_HUMAN Phenylalanine--tRNA ligase alpha subunit OS=Homo sapiens GN=FARSA PE=1 SV=3	SYFA	Q9Y285	Q9Y285				MCTS1	Q9ULC4	Q9ULC4					AIM1	Q9Y4K1	Q9Y4K1				FAM120A	Q9NZB2	Q9NZB2
A0A6Q8PG28	P49588		P42765	ACAA2	3-ketoacyl-CoA thiolase, mitochondrial					P53276	P53276		P53276	UTP8	U3 small nucleolar RNA-associated protein 8 (U3 snoRNA-associated protein 8) (U three protein 8) (U3 protein 8 required for transcription) (t-UTP8)												>SP Q9Y277|VDAC3_HUMAN Voltage-dependent anion-selective channel protein 3 OS=Homo sapiens GN=VDAC3 PE=1 SV=1	VDAC3	Q9Y277	Q9Y277				PSME2	Q9UL46	Q9UL46					MYO5A	Q9Y4I1	Q9Y4I1				C9orf78	Q9NZ63	Q9NZ63
A0A6Q8PG62	P49588		Q13085	ACACA	Acetyl-CoA carboxylase 1 (ACC1)					P38882	P38882		P38882	UTP9	U3 small nucleolar RNA-associated protein 9 (U3 snoRNA-associated protein 9) (U three protein 9) (U3 protein 9 required for transcription) (t-UTP9)												>SP Q9Y266|NUDC_HUMAN Nuclear migration protein nudC OS=Homo sapiens GN=NUDC PE=1 SV=1	NUDC	Q9Y266	Q9Y266				ZNF346	Q9UL40	Q9UL40					GPSM3	Q9Y4H4	Q9Y4H4				GGA3	Q9NZ52	Q9NZ52
A0A6Q8PGB5	P49588		O00763	ACACB	Acetyl-CoA carboxylase 2					P40554	P40554		P40554	URM1	Ubiquitin-related modifier 1												>SP Q9Y265|RUVB1_HUMAN RuvB-like 1 OS=Homo sapiens GN=RUVBL1 PE=1 SV=1	RUVB1	Q9Y265	Q9Y265				RAB21	Q9UL25	Q9UL25					TLN2	Q9Y4G6	Q9Y4G6				UTP6	Q9NYH9	Q9NYH9
A0A6Q8PGE8	P49588		Q6JQN1	ACAD10	Acyl-CoA dehydrogenase family member 10 (ACAD-10)					Q06525	Q06525		Q06525	URN1	Pre-mRNA-splicing factor URN1 (U2-U5-U6 snRNP, RES complex and NTC-interacting pre-mRNA-splicing factor 1)												>SP Q9Y263|PLAP_HUMAN Phospholipase A-2-activating protein OS=Homo sapiens GN=PLAA PE=1 SV=2	PLAP	Q9Y263	Q9Y263				AGO1	Q9UL18	Q9UL18					FAM65B	Q9Y4F9	Q9Y4F9				DDX56	Q9NY93	Q9NY93
A0A6Q8PGI8	P49588		Q709F0	ACAD11	Acyl-CoA dehydrogenase family member 11 (ACAD-11)					P21373	P21373		P21373	UTR1	NAD(+) kinase												>SP Q9Y262|EIF3L_HUMAN Eukaryotic translation initiation factor 3 subunit L OS=Homo sapiens GN=EIF3L PE=1 SV=1	EIF3L	Q9Y262	Q9Y262				CDV3	Q9UKY7	Q9UKY7					KIAA0430	Q9Y4F3	Q9Y4F3				AATF	Q9NY61	Q9NY61
A0A6Q8PGN5	P49588		Q9UKU7	ACAD8	Isobutyryl-CoA dehydrogenase, mitochondrial (IBDH)					P32630	P32630		P32630	UTR5	Protein UTR5 (Unknown transcript 5 protein)												>SP Q9Y237|PIN4_HUMAN Peptidyl-prolyl cis-trans isomerase NIMA-interacting 4 OS=Homo sapiens GN=PIN4 PE=1 SV=1	PIN4	Q9Y237	Q9Y237				AGO2	Q9UKV8	Q9UKV8					USP15	Q9Y4E8	Q9Y4E8				GAR1	Q9NY12	Q9NY12
A0A6Q8PGR9	P49588		Q9H845	ACAD9	Complex I assembly factor ACAD9, mitochondrial (Acyl-CoA dehydrogenase family member 9) (ACAD-9)					P31412	P31412		P31412	VMA5	V-type proton ATPase subunit C (V-ATPase subunit C) (V-ATPase 42 kDa subunit) (Vacuolar proton pump subunit C)												>SP Q9Y230|RUVB2_HUMAN RuvB-like 2 OS=Homo sapiens GN=RUVBL2 PE=1 SV=3	RUVB2	Q9Y230	Q9Y230				ACIN1	Q9UKV3	Q9UKV3					ZNF451	Q9Y4E5	Q9Y4E5				CDKN2AIP	Q9NXV6	Q9NXV6
A0A6Q8PH44	P49588		P28330	ACADL	Long-chain specific acyl-CoA dehydrogenase, mitochondrial (LCAD)					Q12063	Q12063		Q12063	NUS1	Dehydrodolichyl diphosphate synthase complex subunit NUS1												>SP Q9Y221|NIP7_HUMAN 60S ribosome subunit biogenesis protein NIP7 homolog OS=Homo sapiens GN=NIP7 PE=1 SV=1	NIP7	Q9Y221	Q9Y221				FBXO5	Q9UKT4	Q9UKT4					FAM21C	Q9Y4E1	Q9Y4E1				NDE1	Q9NXR1	Q9NXR1
A0A6Q8PHJ2	P49588		P11310	ACADM	Medium-chain specific acyl-CoA dehydrogenase, mitochondrial (MCAD)					P32610	P32610		P32610	VMA8	V-type proton ATPase subunit D (V-ATPase subunit D) (Vacuolar proton pump subunit D)												>SP Q9UQE7|SMC3_HUMAN Structural maintenance of chromosomes protein 3 OS=Homo sapiens GN=SMC3 PE=1 SV=2	SMC3	Q9UQE7	Q9UQE7				RALY	Q9UKM9	Q9UKM9					HECTD4	Q9Y4D8	Q9Y4D8				TOR4A	Q9NXH8	Q9NXH8
A0A6Q8PHN5	P49588		P16219	ACADS	Short-chain specific acyl-CoA dehydrogenase, mitochondrial (SCAD)					P22203	P22203		P22203	VMA4	V-type proton ATPase subunit E (V-ATPase subunit E) (V-ATPase 27 kDa subunit) (Vacuolar proton pump subunit E)												>SP Q9UQ88|CD11A_HUMAN Cyclin-dependent kinase 11A OS=Homo sapiens GN=CDK11A PE=1 SV=4	CD11A	Q9UQ88	Q9UQ88				GPATCH8	Q9UKJ3	Q9UKJ3					RBM19	Q9Y4C8	Q9Y4C8				THUMPD1	Q9NXG2	Q9NXG2
A0A6Q8PHP3	P49588		P45954	ACADSB	Short/branched chain specific acyl-CoA dehydrogenase, mitochondrial (SBCAD)					P39111	P39111		P39111	VMA7	V-type proton ATPase subunit F (V-ATPase subunit F) (V-ATPase 14 kDa subunit) (Vacuolar proton pump subunit F)												>SP Q9UQ80|PA2G4_HUMAN Proliferation-associated protein 2G4 OS=Homo sapiens GN=PA2G4 PE=1 SV=3	PA2G4	Q9UQ80	Q9UQ80				MRTO4	Q9UKD2	Q9UKD2					KDM3A	Q9Y4C1	Q9Y4C1				CWC25	Q9NXE8	Q9NXE8
A0A6Q8PHP7	P49588		P49748	ACADVL	Very long-chain specific acyl-CoA dehydrogenase, mitochondrial (VLCAD)					P48836	P48836		P48836	VMA10	V-type proton ATPase subunit G (V-ATPase subunit G) (V-ATPase 13 kDa subunit) (Vacuolar proton pump subunit G)												>SP Q9UQ35|SRRM2_HUMAN Serine/arginine repetitive matrix protein 2 OS=Homo sapiens GN=SRRM2 PE=1 SV=2	SRRM2	Q9UQ35	Q9UQ35				PTBP2	Q9UKA9	Q9UKA9					VPRBP	Q9Y4B6	Q9Y4B6				CHCHD3	Q9NX63	Q9NX63
H3BPK7	P49588		P16112	ACAN	Aggrecan core protein (Cartilage-specific proteoglycan core protein) (CSPCP) (Chondroitin sulfate proteoglycan core protein 1) (Chondroitin sulfate proteoglycan 1) [Cleaved into: Aggrecan core protein 2]					P41807	P41807		P41807	VMA13	V-type proton ATPase subunit H (V-ATPase subunit H) (V-ATPase 54 kDa subunit) (Vacuolar proton pump subunit H)												>SP Q9UPY5|XCT_HUMAN Cystine/glutamate transporter OS=Homo sapiens GN=SLC7A11 PE=1 SV=1	XCT	Q9UPY5	Q9UPY5				DBR1	Q9UK59	Q9UK59					RAD54L2	Q9Y4B4	Q9Y4B4				LYAR	Q9NX58	Q9NX58
Q5JTZ9	Q5JTZ9		Q15027	ACAP1	Arf-GAP with coiled-coil, ANK repeat and PH domain-containing protein 1 (Centaurin-beta-1) (Cnt-b1)					P25515	P25515		P25515	VMA3	V-type proton ATPase subunit c (V-ATPase subunit c) (Guanine nucleotide exchange factor 2) (V-ATPase 16 kDa proteolipid subunit 1) (Vacuolar proton pump c subunit)												>SP Q9UPY3|DICER_HUMAN Endoribonuclease Dicer OS=Homo sapiens GN=DICER1 PE=1 SV=3	DICER	Q9UPY3	Q9UPY3				DDX41	Q9UJV9	Q9UJV9					TRRAP	Q9Y4A5	Q9Y4A5				NHP2	Q9NX24	Q9NX24
A2VCL8	Q5JTZ9		Q15057	ACAP2	Arf-GAP with coiled-coil, ANK repeat and PH domain-containing protein 2 (Centaurin-beta-2) (Cnt-b2)					P32842	P32842		P32842	VMA11	V-type proton ATPase subunit c' (V-ATPase subunit c') (Proteolipid protein VMA11) (Trifluoperazine resistance protein 3) (V-ATPase 16 kDa proteolipid subunit 2) (Vacuolar proton pump c' subunit)												>SP Q9UPU5|UBP24_HUMAN Ubiquitin carboxyl-terminal hydrolase 24 OS=Homo sapiens GN=USP24 PE=1 SV=3	UBP24	Q9UPU5	Q9UPU5				TSR3	Q9UJK0	Q9UJK0					KIF3A	Q9Y496	Q9Y496				TRNAU1AP	Q9NX07	Q9NX07
Q9BTE6	Q9BTE6		Q96P50	ACAP3	Arf-GAP with coiled-coil, ANK repeat and PH domain-containing protein 3 (Centaurin-beta-5) (Cnt-b5)					Q12132	Q12132		Q12132	USV1	Nutrient and stress factor 1 (Up in starvation protein 1)												>SP Q9UPT8|ZC3H4_HUMAN Zinc finger CCCH domain-containing protein 4 OS=Homo sapiens GN=ZC3H4 PE=1 SV=3	ZC3H4	Q9UPT8	Q9UPT8				TRMT6	Q9UJA5	Q9UJA5					TLN1	Q9Y490	Q9Y490				C4orf27	Q9NWY4	Q9NWY4
H7C1K1	Q9BTE6		P24752	ACAT1	Acetyl-CoA acetyltransferase, mitochondrial					P01149	P01149		P01149	MF(ALPHA)1	Mating factor alpha-1 (Alpha-1 mating pheromone) [Cleaved into: Mating factor alpha]												>SP Q9UPS6|SET1B_HUMAN Histone-lysine N-methyltransferase SETD1B OS=Homo sapiens GN=SETD1B PE=1 SV=3	SET1B	Q9UPS6	Q9UPS6				LNPEP	Q9UIQ6	Q9UIQ6					ATP6V0A2	Q9Y487	Q9Y487				PAG1	Q9NWQ8	Q9NWQ8
K7EQ85	Q9BTE6		Q9BWD1	ACAT2	Acetyl-CoA acetyltransferase, cytosolic					Q08179	Q08179		Q08179	MDM38	Mitochondrial distribution and morphology protein 38												>SP Q9UPQ9|TNR6B_HUMAN Trinucleotide repeat-containing gene 6B protein OS=Homo sapiens GN=TNRC6B PE=1 SV=4	TNR6B	Q9UPQ9	Q9UPQ9				HERC5	Q9UII4	Q9UII4					WDR45	Q9Y484	Q9Y484				SLTM	Q9NWH9	Q9NWH9
K7N799	Q9BTE6		Q9H3P7	ACBD3	Golgi resident protein GCP60 (Acyl-CoA-binding domain-containing protein 3) (Golgi complex-associated protein 1) (GOCAP1) (Golgi phosphoprotein 1) (GOLPH1) (PBR- and PKA-associated protein 7) (Peripheral benzodiazepine receptor-associated protein PAP7) [Cleaved into: Golgi resident protein GCP60, N-terminally processed]					P33308	P33308		P33308	CSE2	Mediator of RNA polymerase II transcription subunit 9 (Chromosome segregation protein 2) (Mediator complex subunit 9)												>SP Q9UPQ8|DOLK_HUMAN Dolichol kinase OS=Homo sapiens GN=DOLK PE=1 SV=1	DOLK	Q9UPQ8	Q9UPQ8				BAZ1B	Q9UIG0	Q9UIG0					PRKAB1	Q9Y478	Q9Y478				RBM22	Q9NW64	Q9NW64
L7N2F4	Q9BTE6		Q8NC06	ACBD4	Acyl-CoA-binding domain-containing protein 4					P54199	P54199		P54199	MPS1	Serine/threonine-protein kinase MPS1												>SP Q9UPN9|TRI33_HUMAN E3 ubiquitin-protein ligase TRIM33 OS=Homo sapiens GN=TRIM33 PE=1 SV=3	TRI33	Q9UPN9	Q9UPN9				BAZ2B	Q9UIF8	Q9UIF8					HBS1L	Q9Y450	Q9Y450				RBM28	Q9NW13	Q9NW13
L7N2F5	Q9BTE6		Q5T8D3	ACBD5	Acyl-CoA-binding domain-containing protein 5					Q12083	Q12083		Q12083	MLH3	DNA mismatch repair protein MLH3 (MutL protein homolog 3)												>SP Q9UPN6|SCAF8_HUMAN Protein SCAF8 OS=Homo sapiens GN=SCAF8 PE=1 SV=1	SCAF8	Q9UPN6	Q9UPN6				XPO7	Q9UIA9	Q9UIA9					FAM32A	Q9Y421	Q9Y421				DDX18	Q9NVP1	Q9NVP1
Q4L235	Q4L235		Q9BR61	ACBD6	Acyl-CoA-binding domain-containing protein 6					P35198	P35198		P35198	MTH1	Protein MTH1												>SP Q9UPN4|CP131_HUMAN Centrosomal protein of 131 kDa OS=Homo sapiens GN=CEP131 PE=1 SV=3	CP131	Q9UPN4	Q9UPN4				PUF60	Q9UHX1	Q9UHX1					SAMHD1	Q9Y3Z3	Q9Y3Z3				GNL3L	Q9NVN8	Q9NVN8
D6RJA2	Q4L235		Q8N6N7	ACBD7	Acyl-CoA-binding domain-containing protein 7					Q03677	Q03677		Q03677	ADI1	1,2-dihydroxy-3-keto-5-methylthiopentene dioxygenase												>SP Q9UPN3|MACF1_HUMAN Microtubule-actin cross-linking factor 1, isoforms 1/2/3/5 OS=Homo sapiens GN=MACF1 PE=1 SV=4	MACF1	Q9UPN3	Q9UPN3				NUFIP1	Q9UHK0	Q9UHK0					CHTOP	Q9Y3Y2	Q9Y3Y2				DNAJC17	Q9NVM6	Q9NVM6
E9PH98	Q4L235		Q96QU6	ACCS	1-aminocyclopropane-1-carboxylate synthase-like protein 1 (ACC synthase-like protein 1)					P33749	P33749		P33749	MSN4	Zinc finger protein MSN4 (Multicopy suppressor of SNF1 protein 4)												>SP Q9UP95|S12A4_HUMAN Solute carrier family 12 member 4 OS=Homo sapiens GN=SLC12A4 PE=1 SV=2	S12A4	Q9UP95	Q9UP95				DDX20	Q9UHI6	Q9UHI6					CCDC9	Q9Y3X0	Q9Y3X0				ARL8B	Q9NVJ2	Q9NVJ2
R4GNB1	Q4L235		Q4AC99	ACCSL	Probable inactive 1-aminocyclopropane-1-carboxylate synthase-like protein 2 (ACC synthase-like protein 2)					Q06106	Q06106		Q06106	MRD1	Multiple RNA-binding domain-containing protein 1												>SP Q9UNZ5|L10K_HUMAN Leydig cell tumor 10 kDa protein homolog OS=Homo sapiens GN=C19orf53 PE=1 SV=1	L10K	Q9UNZ5	Q9UNZ5				SEPT9	Q9UHD8	Q9UHD8					RPL36	Q9Y3U8	Q9Y3U8				ATAD3A	Q9NVI7	Q9NVI7
Q9NRN7	Q9NRN7		A0A590TQL1	ACD	Adrenocortical dysplasia homolog (Mouse), isoform CRA_a (Adrenocortical dysplasia protein homolog)					Q03104	Q03104		Q03104	MSC1	Meiotic sister chromatid recombination protein 1												>SP Q9UNY4|TTF2_HUMAN Transcription termination factor 2 OS=Homo sapiens GN=TTF2 PE=1 SV=2	TTF2	Q9UNY4	Q9UNY4				SRP68	Q9UHB9	Q9UHB9					NOC2L	Q9Y3T9	Q9Y3T9				IMP3	Q9NV31	Q9NV31
E9PLW6	Q9NRN7		P12821	ACE	Angiotensin-converting enzyme (ACE)					P32633	P32633		P32633	MTC7	Maintenance of telomere capping protein 7												>SP Q9UNX4|WDR3_HUMAN WD repeat-containing protein 3 OS=Homo sapiens GN=WDR3 PE=1 SV=1	WDR3	Q9UNX4	Q9UNX4				AFF4	Q9UHB7	Q9UHB7					TSC22D4	Q9Y3Q8	Q9Y3Q8				DCAF13	Q9NV06	Q9NV06
E9PNF3	Q9NRN7		Q9BYF1	ACE2	Angiotensin-converting enzyme 2					P35719	P35719		P35719	MRP8	Uncharacterized protein MRP8												>SP Q9UNX3|RL26L_HUMAN 60S ribosomal protein L26-like 1 OS=Homo sapiens GN=RPL26L1 PE=1 SV=1	RL26L	Q9UNX3	Q9UNX3				LIMA1	Q9UHB6	Q9UHB6					TMED3	Q9Y3Q3	Q9Y3Q3				TDP1	Q9NUW8	Q9NUW8
Q9UDR5	Q9UDR5		Q8TDN7	ACER1	Alkaline ceramidase 1 (AlkCDase 1) (Alkaline CDase 1)					P15424	P15424		P15424	MSS116	ATP-dependent RNA helicase MSS116, mitochondrial												>SP Q9UNW9|NOVA2_HUMAN RNA-binding protein Nova-2 OS=Homo sapiens GN=NOVA2 PE=1 SV=1	NOVA2	Q9UNW9	Q9UNW9				APOBEC3B	Q9UH17	Q9UH17					RABGAP1	Q9Y3P9	Q9Y3P9				FAM49B	Q9NUQ9	Q9NUQ9
A0A7P0T834	Q9UDR5		Q5QJU3	ACER2	Alkaline ceramidase 2 (AlkCDase 2) (Alkaline CDase 2) (haCER2)					Q08471	Q08471		Q08471	MSA1	G1-specific transcription factors activator MSA1 (MBF and SBF-associated protein 1)												>SP Q9UNQ2|DIM1_HUMAN Probable dimethyladenosine transferase OS=Homo sapiens GN=DIMT1 PE=1 SV=1	DIM1	Q9UNQ2	Q9UNQ2				NOL12	Q9UGY1	Q9UGY1					SIT1	Q9Y3P8	Q9Y3P8				SPATS2L	Q9NUQ6	Q9NUQ6
A0A7P0T8W7	Q9UDR5		Q9NUN7	ACER3	Alkaline ceramidase 3 (AlkCDase 3) (Alkaline CDase 3)					P38795	P38795		P38795	QNS1	Glutamine-dependent NAD(+) synthetase												>SP Q9UNQ0|ABCG2_HUMAN ATP-binding cassette sub-family G member 2 OS=Homo sapiens GN=ABCG2 PE=1 SV=3	ABCG2	Q9UNQ0	Q9UNQ0				ZC3H7B	Q9UGR2	Q9UGR2					RAP2C	Q9Y3L5	Q9Y3L5				C19orf66	Q9NUL5	Q9NUL5
A0A7P0T9N4	Q9UDR5		P22303	ACHE	Acetylcholinesterase (AChE)					Q04149	Q04149		Q04149	MUS81	Crossover junction endonuclease MUS81												>SP Q9UNP9|PPIE_HUMAN Peptidyl-prolyl cis-trans isomerase E OS=Homo sapiens GN=PPIE PE=1 SV=1	PPIE	Q9UNP9	Q9UNP9				SEC63	Q9UGP8	Q9UGP8					SH3BP1	Q9Y3L3	Q9Y3L3				STAU2	Q9NUL3	Q9NUL3
A0A7P0TA09	Q9UDR5		Q9UKV3	ACIN1	Apoptotic chromatin condensation inducer in the nucleus (Acinus)					Q12493	Q12493		Q12493	NKP1	Inner kinetochore subunit NKP1 (Constitutive centromere-associated network protein NKP1) (Non-essential kinetochore protein 1)												>SP Q9UNN5|FAF1_HUMAN FAS-associated factor 1 OS=Homo sapiens GN=FAF1 PE=1 SV=2	FAF1	Q9UNN5	Q9UNN5				ABCF2	Q9UG63	Q9UG63					FBXO7	Q9Y3I1	Q9Y3I1				ZCCHC3	Q9NUD5	Q9NUD5
A0A7P0TA62	Q9UDR5		Q16570	ACKR1	Atypical chemokine receptor 1 (Duffy antigen/chemokine receptor) (Fy glycoprotein) (GpFy) (Glycoprotein D) (Plasmodium vivax receptor) (CD antigen CD234)					P53204	P53204		P53204	NMA2	Nicotinamide/nicotinic acid mononucleotide adenylyltransferase 2 (NMN/NaMN adenylyltransferase 2)												>SP Q9UNL2|SSRG_HUMAN Translocon-associated protein subunit gamma OS=Homo sapiens GN=SSR3 PE=1 SV=1	SSRG	Q9UNL2	Q9UNL2				ZMAT5	Q9UDW3	Q9UDW3					RTCB	Q9Y3I0	Q9Y3I0				MDN1	Q9NU22	Q9NU22
A0A7P0TAY5	Q9UDR5		V9GYB7	ACKR2	Atypical chemokine receptor 2 (Fragment)					P39682	P39682		P39682	PRP39	Pre-mRNA-processing factor 39												>SP Q9UNI6|DUS12_HUMAN Dual specificity protein phosphatase 12 OS=Homo sapiens GN=DUSP12 PE=1 SV=1	DUS12	Q9UNI6	Q9UNI6				PEF1	Q9UBV8	Q9UBV8					STRAP	Q9Y3F4	Q9Y3F4				OLA1	Q9NTK5	Q9NTK5
A0A7P0TB07	Q9UDR5		P25106	ACKR3	Atypical chemokine receptor 3 (C-X-C chemokine receptor type 7) (CXC-R7) (CXCR-7) (Chemokine orphan receptor 1) (G-protein coupled receptor 159) (G-protein coupled receptor RDC1 homolog) (RDC-1)					Q12311	Q12311		Q12311	NTO1	NuA3 HAT complex component NTO1												>SP Q9UNF1|MAGD2_HUMAN Melanoma-associated antigen D2 OS=Homo sapiens GN=MAGED2 PE=1 SV=2	MAGD2	Q9UNF1	Q9UNF1				NXF1	Q9UBU9	Q9UBU9					CHMP3	Q9Y3E7	Q9Y3E7				SMC4	Q9NTJ3	Q9NTJ3
A0A7P0TBD2	Q9UDR5		Q9NPB9	ACKR4	Atypical chemokine receptor 4 (C-C chemokine receptor type 11) (C-C CKR-11) (CC-CKR-11) (CCR-11) (CC chemokine receptor-like 1) (CCRL1) (CCX CKR)					P23287	P23287		P23287	CNA1	Serine/threonine-protein phosphatase 2B catalytic subunit A1												>SP Q9UN86|G3BP2_HUMAN Ras GTPase-activating protein-binding protein 2 OS=Homo sapiens GN=G3BP2 PE=1 SV=2	G3BP2	Q9UN86	Q9UN86				MORF4L1	Q9UBU8	Q9UBU8					PTRH2	Q9Y3E5	Q9Y3E5				PDS5B	Q9NTI5	Q9NTI5
A0A7P0Z402	Q9UDR5		P53396	ACLY	ATP-citrate synthase					P14747	P14747		P14747	CMP2	Serine/threonine-protein phosphatase 2B catalytic subunit A2												>SP Q9UN81|LORF1_HUMAN LINE-1 retrotransposable element ORF1 protein OS=Homo sapiens GN=L1RE1 PE=1 SV=1	LORF1	Q9UN81	Q9UN81				CRNN	Q9UBG3	Q9UBG3					BOLA1	Q9Y3E2	Q9Y3E2				IARS2	Q9NSE4	Q9NSE4
A0A7P0Z428	Q9UDR5		Q8TDX5	ACMSD	2-amino-3-carboxymuconate-6-semialdehyde decarboxylase					P06100	P06100		P06100	CDC36	General negative regulator of transcription subunit 2 (cell division cycle protein 36)												>SP Q9UMY1|NOL7_HUMAN Nucleolar protein 7 OS=Homo sapiens GN=NOL7 PE=1 SV=2	NOL7	Q9UMY1	Q9UMY1				ATXN10	Q9UBB4	Q9UBB4					HDGFRP3	Q9Y3E1	Q9Y3E1				FARSB	Q9NSD9	Q9NSD9
A0A7P0Z4M3	Q9UDR5		P21399	ACO1	Cytoplasmic aconitate hydratase (Aconitase)					P21957	P21957		P21957	OPI1	Transcriptional repressor OPI1 (Negative regulator of phospholipid biosynthesis) (Overproducer of inositol protein 1)												>SP Q9UMS4|PRP19_HUMAN Pre-mRNA-processing factor 19 OS=Homo sapiens GN=PRPF19 PE=1 SV=1	PRP19	Q9UMS4	Q9UMS4				STARD9	Q9P2P6	Q9P2P6					MRPS23	Q9Y3D9	Q9Y3D9				KIF15	Q9NS87	Q9NS87
A4D0W4	Q9UDR5		Q99798	ACO2	Aconitate hydratase, mitochondrial (Aconitase)					P53949	P53949		P53949	OCA2	Tyrosine-protein phosphatase-like protein OCA2 (Oxidant-induced cell-cycle arrest protein 2)												>SP Q9UM54|MYO6_HUMAN Unconventional myosin-VI OS=Homo sapiens GN=MYO6 PE=1 SV=4	MYO6	Q9UM54	Q9UM54				RBM27	Q9P2N5	Q9P2N5					AK6	Q9Y3D8	Q9Y3D8				LANCL2	Q9NS86	Q9NS86
F8WAH1	Q9UDR5		A6NK06	ACOD1	Cis-aconitate decarboxylase (CAD)					P54784	P54784		P54784	ORC1	Origin recognition complex subunit 1 (Origin recognition complex 120 kDa subunit)												>SP Q9ULZ3|ASC_HUMAN Apoptosis-associated speck-like protein containing a CARD OS=Homo sapiens GN=PYCARD PE=1 SV=2	ASC	Q9ULZ3	Q9ULZ3				MYEF2	Q9P2K5	Q9P2K5					FIS1	Q9Y3D6	Q9Y3D6				PNO1	Q9NRX1	Q9NRX1
F8WE53	Q9UDR5		Q86TX2	ACOT1	Acyl-coenzyme A thioesterase 1 (Acyl-CoA thioesterase 1)					P0CE85	P0CE85		P0CE85	PAU19	Seripauperin-19												>SP Q9ULX6|AKP8L_HUMAN A-kinase anchor protein 8-like OS=Homo sapiens GN=AKAP8L PE=1 SV=3	AKP8L	Q9ULX6	Q9ULX6				LARS	Q9P2J5	Q9P2J5					MRPS16	Q9Y3D3	Q9Y3D3				APOBEC3C	Q9NRW3	Q9NRW3
Q9NY61	Q9NY61		Q8WXI4	ACOT11	Acyl-coenzyme A thioesterase 11 (Acyl-CoA thioesterase 11)					P08018	P08018		P08018	PBS2	MAP kinase kinase PBS2												>SP Q9ULX3|NOB1_HUMAN RNA-binding protein NOB1 OS=Homo sapiens GN=NOB1 PE=1 SV=1	NOB1	Q9ULX3	Q9ULX3				RRBP1	Q9P2E9	Q9P2E9					FAM96B	Q9Y3D0	Q9Y3D0				DROSHA	Q9NRR4	Q9NRR4
A0A087WTH8	Q9NY61		Q8WYK0	ACOT12	Acetyl-coenzyme A thioesterase					Q12447	Q12447		Q12447	PAA1	Polyamine N-acetyltransferase 1												>SP Q9ULW3|ABT1_HUMAN Activator of basal transcription 1 OS=Homo sapiens GN=ABT1 PE=1 SV=1	ABT1	Q9ULW3	Q9ULW3				ZNFX1	Q9P2E3	Q9P2E3					UFC1	Q9Y3C8	Q9Y3C8				STRN4	Q9NRL3	Q9NRL3
A0A087WW41	Q9NY61		Q9NPJ3	ACOT13	Acyl-coenzyme A thioesterase 13 (Acyl-CoA thioesterase 13)					P07259	P07259		P07259	URA2	Protein URA2 [Includes: Glutamine-dependent carbamoyl-phosphate synthase												>SP Q9ULW0|TPX2_HUMAN Targeting protein for Xklp2 OS=Homo sapiens GN=TPX2 PE=1 SV=2	TPX2	Q9ULW0	Q9ULW0				IBTK	Q9P2D0	Q9P2D0					PPIL1	Q9Y3C6	Q9Y3C6				EIF4ENIF1	Q9NRA8	Q9NRA8
A0A087WWS8	Q9NY61		P49753	ACOT2	Acyl-coenzyme A thioesterase 2, mitochondrial (Acyl-CoA thioesterase 2)					P39937	P39937		P39937	PAC2	Protein PAC2												>SP Q9ULV4|COR1C_HUMAN Coronin-1C OS=Homo sapiens GN=CORO1C PE=1 SV=1	COR1C	Q9ULV4	Q9ULV4				CFAP97	Q9P2B7	Q9P2B7					TPRKB	Q9Y3C4	Q9Y3C4				MBNL1	Q9NR56	Q9NR56
A0A0J9YWE9	Q9NY61		Q8N9L9	ACOT4	Peroxisomal succinyl-coenzyme A thioesterase					P38292	P38292		P38292	PEX32	Peroxisomal membrane protein PEX32 (Peroxin-32)												>SP Q9ULU4|PKCB1_HUMAN Protein kinase C-binding protein 1 OS=Homo sapiens GN=ZMYND8 PE=1 SV=2	PKCB1	Q9ULU4	Q9ULU4				PTGFRN	Q9P2B2	Q9P2B2					NOP16	Q9Y3C1	Q9Y3C1				DDX21	Q9NR30	Q9NR30
A0A7P0T868	Q9NY61		Q3I5F7	ACOT6	Acyl-coenzyme A thioesterase 6 (Acyl-CoA thioesterase 6)					P25611	P25611		P25611	RDS1	Regulator of drug sensitivity 1												>SP Q9ULR0|ISY1_HUMAN Pre-mRNA-splicing factor ISY1 homolog OS=Homo sapiens GN=ISY1 PE=1 SV=3	ISY1	Q9ULR0	Q9ULR0				BCCIP	Q9P287	Q9P287					CCDC53	Q9Y3C0	Q9Y3C0				UTP3	Q9NQZ2	Q9NQZ2
A0A7P0TAR0	Q9NY61		O00154	ACOT7	Cytosolic acyl coenzyme A thioester hydrolase					P19541	P19541		P19541	RDS2	Regulator of drug sensitivity 2												>SP Q9ULQ1|TPC1_HUMAN Two pore calcium channel protein 1 OS=Homo sapiens GN=TPCN1 PE=1 SV=3	TPC1	Q9ULQ1	Q9ULQ1				USP36	Q9P275	Q9P275					RRP15	Q9Y3B9	Q9Y3B9				RIC8A	Q9NPQ8	Q9NPQ8
A0A7P0TBG4	Q9NY61		Q6ZUV0	ACOT7L	Putative cytosolic acyl coenzyme A thioester hydrolase-like					Q06835	Q06835		Q06835	RDS3	Pre-mRNA-splicing factor RDS3 (Regulator of drug sensitivity 3)												>SP Q9ULK4|MED23_HUMAN Mediator of RNA polymerase II transcription subunit 23 OS=Homo sapiens GN=MED23 PE=1 SV=2	MED23	Q9ULK4	Q9ULK4				RCC2	Q9P258	Q9P258					MRPL11	Q9Y3B7	Q9Y3B7				DCP1A	Q9NPI6	Q9NPI6
A0A7P0TBI0	Q9NY61		O14734	ACOT8	Acyl-coenzyme A thioesterase 8 (Acyl-CoA thioesterase 8)					A0A0B7P221	A0A0B7P221		A0A0B7P221	RDT1	Uncharacterized protein RDT1 (Ribosomally detected transcript 1)												>SP Q9ULH0|KDIS_HUMAN Kinase D-interacting substrate of 220 kDa OS=Homo sapiens GN=KIDINS220 PE=1 SV=3	KDIS	Q9ULH0	Q9ULH0				PHRF1	Q9P1Y6	Q9P1Y6					SF3B6	Q9Y3B4	Q9Y3B4				XAB2	Q9HCS7	Q9HCS7
A0A7P0Z434	Q9NY61		Q9Y305	ACOT9	Acyl-coenzyme A thioesterase 9, mitochondrial (Acyl-CoA thioesterase 9)					P33323	P33323		P33323	REC104	Meiotic recombination protein REC104												>SP Q9ULF5|S39AA_HUMAN Zinc transporter ZIP10 OS=Homo sapiens GN=SLC39A10 PE=1 SV=2	S39AA	Q9ULF5	Q9ULF5				MRPL27	Q9P0M9	Q9P0M9					TMED7	Q9Y3B3	Q9Y3B3				CSNK1G1	Q9HCP0	Q9HCP0
A0A7P0Z4N2	Q9NY61		Q15067	ACOX1	Peroxisomal acyl-coenzyme A oxidase 1 (AOX)					P21651	P21651		P21651	REC107	Recombination protein 107 (Meiotic recombination protein 2)												>SP Q9ULC4|MCTS1_HUMAN Malignant T-cell-amplified sequence 1 OS=Homo sapiens GN=MCTS1 PE=1 SV=1	MCTS1	Q9ULC4	Q9ULC4				VAPA	Q9P0L0	Q9P0L0					EXOSC1	Q9Y3B2	Q9Y3B2				MOV10	Q9HCE1	Q9HCE1
A0A7P0Z4P2	Q9NY61		Q99424	ACOX2	Peroxisomal acyl-coenzyme A oxidase 2					P32841	P32841		P32841	REC114	Meiotic recombination protein REC114												>SP Q9UL62|TRPC5_HUMAN Short transient receptor potential channel 5 OS=Homo sapiens GN=TRPC5 PE=1 SV=1;>SP Q9UBN4|TRPC4_HUMAN Short transient receptor potential channel 4 OS=Homo sapiens GN=TRPC4 PE=1 SV=1	TRPC5	Q9UL62	Q9UL62				HACD3	Q9P035	Q9P035					TMED5	Q9Y3A6	Q9Y3A6				NCOA5	Q9HCD5	Q9HCD5
Q6ZMQ8	Q6ZMQ8		O15254	ACOX3	Peroxisomal acyl-coenzyme A oxidase 3					P21538	P21538		P21538	REB1	DNA-binding protein REB1 (QBP)												>SP Q9UL46|PSME2_HUMAN Proteasome activator complex subunit 2 OS=Homo sapiens GN=PSME2 PE=1 SV=4	PSME2	Q9UL46	Q9UL46				CCDC59	Q9P031	Q9P031					SBDS	Q9Y3A5	Q9Y3A5				EML4	Q9HC35	Q9HC35
A0A3B3ISA0	Q6ZMQ8		Q9NUZ1	ACOXL	Acyl-coenzyme A oxidase-like protein (Acyl-CoA oxidase-like protein)					Q12188	Q12188		Q12188	REC8	Meiotic recombination protein REC8 (Cohesin REC8) (Sporulation protein 69)												>SP Q9UL40|ZN346_HUMAN Zinc finger protein 346 OS=Homo sapiens GN=ZNF346 PE=1 SV=1	ZN346	Q9UL40	Q9UL40				MRPL15	Q9P015	Q9P015					RRP7A	Q9Y3A4	Q9Y3A4				APOBEC3G	Q9HC16	Q9HC16
A0A3B3ISC2	Q6ZMQ8		P24666	ACP1	Low molecular weight phosphotyrosine protein phosphatase (LMW-PTP) (LMW-PTPase)					P53170	P53170		P53170	PKP2	[Pyruvate dehydrogenase (acetyl-transferring)] kinase 2, mitochondrial (PDK 2) (Pyruvate dehydrogenase kinase 2)												>SP Q9UL25|RAB21_HUMAN Ras-related protein Rab-21 OS=Homo sapiens GN=RAB21 PE=1 SV=3	RAB21	Q9UL25	Q9UL25				CALML5	Q9NZT1	Q9NZT1					UTP11L	Q9Y3A2	Q9Y3A2				SP110	Q9HB58	Q9HB58
A0A3B3ISX0	Q6ZMQ8		P11117	ACP2	Lysosomal acid phosphatase (LAP)					P01119	P01119		P01119	RAS1	Ras-like protein 1												>SP Q9UL18|AGO1_HUMAN Protein argonaute-1 OS=Homo sapiens GN=AGO1 PE=1 SV=3	AGO1	Q9UL18	Q9UL18				NOP53	Q9NZM5	Q9NZM5					MRPS2	Q9Y399	Q9Y399				PLEKHA2	Q9HB19	Q9HB19
H7C175	Q6ZMQ8		P15309	ACP3	Prostatic acid phosphatase (PAP)					P38086	P38086		P38086	RDH54	DNA repair and recombination protein RDH54 (RAD homolog 54) (Recombination factor TID1) (Two hybrid interaction with DMC1 protein 1) [Includes: DNA topoisomerase												>SP Q9UKY7|CDV3_HUMAN Protein CDV3 homolog OS=Homo sapiens GN=CDV3 PE=1 SV=1	CDV3	Q9UKY7	Q9UKY7				MYOF	Q9NZM1	Q9NZM1					DHRS7	Q9Y394	Q9Y394				XPO5	Q9HAV4	Q9HAV4
I3L360	Q6ZMQ8		Q9BZG2	ACP4	Testicular acid phosphatase					Q12305	Q12305		Q12305	RDL1	Thiosulfate:glutathione sulfurtransferase (TST)												>SP Q9UKV8|AGO2_HUMAN Protein argonaute-2 OS=Homo sapiens GN=AGO2 PE=1 SV=3	AGO2	Q9UKV8	Q9UKV8				FAM120A	Q9NZB2	Q9NZB2					RBMX2	Q9Y388	Q9Y388				UPF2	Q9HAU5	Q9HAU5
I3L461	Q6ZMQ8		P13686	ACP5	Tartrate-resistant acid phosphatase type 5 (TR-AP)					Q08742	Q08742		Q08742	RDL2	Thiosulfate sulfurtransferase RDL2, mitochondrial												>SP Q9UKV3|ACINU_HUMAN Apoptotic chromatin condensation inducer in the nucleus OS=Homo sapiens GN=ACIN1 PE=1 SV=2	ACINU	Q9UKV3	Q9UKV3				PODXL2	Q9NZ53	Q9NZ53					UBE2J1	Q9Y385	Q9Y385				CNOT10	Q9H9A5	Q9H9A5
P80404	P80404		Q9NPH0	ACP6	Lysophosphatidic acid phosphatase type 6					Q08904	Q08904		Q08904	RDR1	Protein RDR1 (Repressor of drug resistance protein 1)												>SP Q9UKT4|FBX5_HUMAN F-box only protein 5 OS=Homo sapiens GN=FBXO5 PE=1 SV=1	FBX5	Q9UKT4	Q9UKT4				FASTKD2	Q9NYY8	Q9NYY8					LUC7L2	Q9Y383	Q9Y383				HN1L	Q9H910	Q9H910
H3BMJ9	P80404		Q6ZNF0	ACP7	Acid phosphatase type 7					Q08273	Q08273		Q08273	HRT1	RING-box protein HRT1 (RING-box protein 1) (E3 ubiquitin-protein ligase complex SCF subunit HRT1) (High level expression reduces Ty3 transposition protein 1) (Regulator of cullins protein 1)												>SP Q9UKS6|PACN3_HUMAN Protein kinase C and casein kinase substrate in neurons protein 3 OS=Homo sapiens GN=PACSIN3 PE=1 SV=2	PACN3	Q9UKS6	Q9UKS6				MAP3K20	Q9NYL2	Q9NYL2					CAB39	Q9Y376	Q9Y376				ANKZF1	Q9H8Y5	Q9H8Y5
H3BNQ7	P80404		P10323	ACR	Acrosin					P07271	P07271		P07271	PIF1	ATP-dependent DNA helicase PIF1												>SP Q9UKN8|TF3C4_HUMAN General transcription factor 3C polypeptide 4 OS=Homo sapiens GN=GTF3C4 PE=1 SV=2	TF3C4	Q9UKN8	Q9UKN8				MRPL39	Q9NYK5	Q9NYK5					NDUFAF1	Q9Y375	Q9Y375				DDX31	Q9H8H2	Q9H8H2
H3BP74	P80404		Q8NEB7	ACRBP	Acrosin-binding protein (Acrosin-binding protein, 60 kDa form) (Cancer/testis antigen 23) (CT23) (Cancer/testis antigen OY-TES-1) (Proacrosin-binding protein sp32) [Cleaved into: Acrosin-binding protein, mature form (Acrosin-binding protein, 32 kDa form, mature form)]					P46999	P46999		P46999	PIR5	Cell wall protein PIR5 (Protein with internal repeats 5)												>SP Q9UKM9|RALY_HUMAN RNA-binding protein Raly OS=Homo sapiens GN=RALY PE=1 SV=1	RALY	Q9UKM9	Q9UKM9				UTP6	Q9NYH9	Q9NYH9					SH3GLB1	Q9Y371	Q9Y371				NOL11	Q9H8H0	Q9H8H0
H3BP84	P80404		P26436	ACRV1	Acrosomal protein SP-10 (Acrosomal vesicle protein 1)					P11938	P11938		P11938	RAP1	DNA-binding protein RAP1 (Repressor/activator site-binding protein) (SBF-E) (TUF)												>SP Q9UKK3|PARP4_HUMAN Poly [ADP-ribose] polymerase 4 OS=Homo sapiens GN=PARP4 PE=1 SV=3	PARP4	Q9UKK3	Q9UKK3				BCLAF1	Q9NYF8	Q9NYF8					SIGLEC9	Q9Y336	Q9Y336				ACAD9	Q9H845	Q9H845
H3BPW8	P80404		Q96GR2	ACSBG1	Long-chain-fatty-acid--CoA ligase ACSBG1					P04650	P04650		P04650	RPL39	60S ribosomal protein L39 (L46) (Large ribosomal subunit protein eL39) (YL40)												>SP Q9UKJ3|GPTC8_HUMAN G patch domain-containing protein 8 OS=Homo sapiens GN=GPATCH8 PE=1 SV=2	GPTC8	Q9UKJ3	Q9UKJ3				DDX56	Q9NY93	Q9NY93					LSM2	Q9Y333	Q9Y333				TDRD3	Q9H7E2	Q9H7E2
H3BRJ1	P80404		Q5FVE4	ACSBG2	Long-chain-fatty-acid--CoA ligase ACSBG2					P26755	P26755		P26755	RFA3	Replication factor A protein 3 (RF-A) (Replication protein A 13 kDa subunit)												>SP Q9UKF6|CPSF3_HUMAN Cleavage and polyadenylation specificity factor subunit 3 OS=Homo sapiens GN=CPSF3 PE=1 SV=1	CPSF3	Q9UKF6	Q9UKF6				AATF	Q9NY61	Q9NY61					FCF1	Q9Y324	Q9Y324				WDR26	Q9H7D7	Q9H7D7
H3BRN4	P80404		Q96CM8	ACSF2	Medium-chain acyl-CoA ligase ACSF2, mitochondrial					P03872	P03872		P03872	REP2	Partitioning protein REP2 (R2) (Protein Charlie) (Trans-acting factor C)												>SP Q9UKD2|MRT4_HUMAN mRNA turnover protein 4 homolog OS=Homo sapiens GN=MRTO4 PE=1 SV=2	MRT4	Q9UKD2	Q9UKD2				GAR1	Q9NY12	Q9NY12					TMX2	Q9Y320	Q9Y320				DCTPP1	Q9H773	Q9H773
H3BRT1	P80404		Q4G176	ACSF3	Malonate--CoA ligase ACSF3, mitochondrial					Q06407	Q06407		Q06407	RGA2	Rho-type GTPase-activating protein 2												>SP Q9UKB1|FBW1B_HUMAN F-box/WD repeat-containing protein 11 OS=Homo sapiens GN=FBXW11 PE=1 SV=1;>SP Q9Y297|FBW1A_HUMAN F-box/WD repeat-containing protein 1A OS=Homo sapiens GN=BTRC PE=1 SV=1	FBW1B	Q9UKB1	Q9UKB1				DDX43	Q9NXZ2	Q9NXZ2					MEMO1	Q9Y316	Q9Y316				RANBP3	Q9H6Z4	Q9H6Z4
X5D2Y3	P80404		P33121	ACSL1	Long-chain-fatty-acid--CoA ligase 1					P12687	P12687		P12687	MRP7	54S ribosomal protein L2, mitochondrial (Mitochondrial large ribosomal subunit protein bL27m) (YMR6) (YmL2)												>SP Q9UKA9|PTBP2_HUMAN Polypyrimidine tract-binding protein 2 OS=Homo sapiens GN=PTBP2 PE=1 SV=1	PTBP2	Q9UKA9	Q9UKA9				TRMT1	Q9NXH9	Q9NXH9					DERA	Q9Y315	Q9Y315				YTHDC2	Q9H6S0	Q9H6S0
X5D8S1	P80404		O95573	ACSL3	Fatty acid CoA ligase Acsl3 (Arachidonate--CoA ligase)					P35996	P35996		P35996	MRPL38	54S ribosomal protein L38, mitochondrial (Mitochondrial large ribosomal subunit protein uL14m) (YmL38) [Cleaved into: 54S ribosomal protein L34, mitochondrial (YmL34)]												>SP Q9UK61|TASOR_HUMAN Protein TASOR OS=Homo sapiens GN=FAM208A PE=1 SV=3	TASOR	Q9UK61	Q9UK61				TOR4A	Q9NXH8	Q9NXH8					NOSIP	Q9Y314	Q9Y314				NOL6	Q9H6R4	Q9H6R4
O95477	O95477		O60488	ACSL4	Long-chain-fatty-acid--CoA ligase 4					Q04225	Q04225		Q04225	RRB1	Ribosome assembly protein RRB1												>SP Q9UK59|DBR1_HUMAN Lariat debranching enzyme OS=Homo sapiens GN=DBR1 PE=1 SV=2	DBR1	Q9UK59	Q9UK59				THUMPD1	Q9NXG2	Q9NXG2					AAR2	Q9Y312	Q9Y312				TUT1	Q9H6E5;H3BRB1	Q9H6E5
A0A7I2V5U0	O95477		Q9ULC5	ACSL5	Long-chain-fatty-acid--CoA ligase 5					Q12481	Q12481		Q12481	RRP36	rRNA biogenesis protein RRP36 (Ribosomal RNA-processing protein 36)												>SP Q9UK58|CCNL1_HUMAN Cyclin-L1 OS=Homo sapiens GN=CCNL1 PE=1 SV=1	CCNL1	Q9UK58	Q9UK58				TEX10	Q9NXF1	Q9NXF1					ACOT9	Q9Y305	Q9Y305				HAUS4	Q9H6D7	Q9H6D7
A5D8U6	O95477		Q9UKU0	ACSL6	Long-chain-fatty-acid--CoA ligase 6					P39938	P39938		P39938	RPS26A	40S ribosomal protein S26-A (Small ribosomal subunit protein eS26-A)												>SP Q9UK23|NAGPA_HUMAN N-acetylglucosamine-1-phosphodiester alpha-N-acetylglucosaminidase OS=Homo sapiens GN=NAGPA PE=1 SV=2	NAGPA	Q9UK23	Q9UK23				CWC25	Q9NXE8	Q9NXE8					AMDHD2	Q9Y303	Q9Y303				DENND2D	Q9H6A0	Q9H6A0
B1AMI1	O95477		Q08AH1	ACSM1	Acyl-coenzyme A synthetase ACSM1, mitochondrial					P05759	P05759		P05759	RPS31	Ubiquitin-40S ribosomal protein S31 [Cleaved into: Ubiquitin; 40S ribosomal protein S31 (CEP76) (S37) (Small ribosomal subunit protein eS31) (YS24)]												>SP Q9UJX5|APC4_HUMAN Anaphase-promoting complex subunit 4 OS=Homo sapiens GN=ANAPC4 PE=1 SV=2	APC4	Q9UJX5	Q9UJX5				SMPD4	Q9NXE4	Q9NXE4					COQ6	Q9Y2Z9	Q9Y2Z9				ESF1	Q9H501	Q9H501
B1AMI2	O95477		Q08AH3	ACSM2A	Acyl-coenzyme A synthetase ACSM2A, mitochondrial					Q04693	Q04693		Q04693	RSE1	Pre-mRNA-splicing factor RSE1 (RNA splicing and ER to Golgi transport factor 1) (Spliceosome-associated protein 130)												>SP Q9UJV9|DDX41_HUMAN Probable ATP-dependent RNA helicase DDX41 OS=Homo sapiens GN=DDX41 PE=1 SV=2	DDX41	Q9UJV9	Q9UJV9				LYAR	Q9NX58	Q9NX58					YARS2	Q9Y2Z4	Q9Y2Z4				PCIF1	Q9H4Z3	Q9H4Z3
B2RUU2	O95477		Q68CK6	ACSM2B	Acyl-coenzyme A synthetase ACSM2B, mitochondrial					P39940	P39940		P39940	RSP5	E3 ubiquitin-protein ligase RSP5												>SP Q9UJV8|PURG_HUMAN Purine-rich element-binding protein gamma OS=Homo sapiens GN=PURG PE=2 SV=1	PURG	Q9UJV8	Q9UJV8				NHP2	Q9NX24	Q9NX24					SUGT1	Q9Y2Z0	Q9Y2Z0				GOLPH3	Q9H4A6	Q9H4A6
B7XCW9	O95477		Q53FZ2	ACSM3	Acyl-coenzyme A synthetase ACSM3, mitochondrial					P38129	P38129		P38129	TAF5	Transcription initiation factor TFIID subunit 5 (TAFII-90) (TBP-associated factor 5) (TBP-associated factor 90 kDa)												>SP Q9UJK0|TSR3_HUMAN Ribosome biogenesis protein TSR3 homolog OS=Homo sapiens GN=TSR3 PE=1 SV=1	TSR3	Q9UJK0	Q9UJK0				MRPL16	Q9NX20	Q9NX20					KLF13	Q9Y2Y9	Q9Y2Y9				WNK1	Q9H4A3	Q9H4A3
L8E884	O95477		P0C7M7	ACSM4	Acyl-coenzyme A synthetase ACSM4, mitochondrial					P53040	P53040		P53040	TAF6	Transcription initiation factor TFIID subunit 6 (TBP-associated factor 6) (TBP-associated factor 60 kDa) (TAFII-60) (TAFII60)												>SP Q9UJA5|TRM6_HUMAN tRNA (adenine(58)-N(1))-methyltransferase non-catalytic subunit TRM6 OS=Homo sapiens GN=TRMT6 PE=1 SV=1	TRM6	Q9UJA5	Q9UJA5				TRNAU1AP	Q9NX07	Q9NX07					ARL2BP	Q9Y2Y0	Q9Y2Y0				DSN1	Q9H410	Q9H410
Q9NP93	O95477		Q6NUN0	ACSM5	Acyl-coenzyme A synthetase ACSM5, mitochondrial					Q05506	Q05506		Q05506	YDR341C	Arginine--tRNA ligase, cytoplasmic												>SP Q9UIX4|KCNG1_HUMAN Potassium voltage-gated channel subfamily G member 1 OS=Homo sapiens GN=KCNG1 PE=1 SV=1	KCNG1	Q9UIX4	Q9UIX4				FAM120C	Q9NX05	Q9NX05					GIT1	Q9Y2X7	Q9Y2X7				LIME1	Q9H400	Q9H400
Q8WWZ4	Q8WWZ4		Q6P461	ACSM6	Acyl-coenzyme A synthetase ACSM6, mitochondrial					Q05021	Q05021		Q05021	TAF7	Transcription initiation factor TFIID subunit 7 (TAFII-67) (TBP-associated factor 67 kDa) (TBP-associated factor 7)												>SP Q9UIQ6|LCAP_HUMAN Leucyl-cystinyl aminopeptidase OS=Homo sapiens GN=LNPEP PE=1 SV=3	LCAP	Q9UIQ6	Q9UIQ6				MRPL22	Q9NWU5	Q9NWU5					NOP58	Q9Y2X3	Q9Y2X3				UNC45A	Q9H3U1	Q9H3U1
E5RFN6	Q8WWZ4		Q9NUB1	ACSS1	Acetyl-coenzyme A synthetase 2-like, mitochondrial					P38714	P38714		P38714	MSR1	Arginine--tRNA ligase, mitochondrial												>SP Q9UII4|HERC5_HUMAN E3 ISG15--protein ligase HERC5 OS=Homo sapiens GN=HERC5 PE=1 SV=2	HERC5	Q9UII4	Q9UII4				PAK1IP1	Q9NWT1	Q9NWT1					MED16	Q9Y2X0	Q9Y2X0				MRPL46	Q9H2W6	Q9H2W6
E5RFP5	Q8WWZ4		Q9NR19	ACSS2	Acetyl-coenzyme A synthetase, cytoplasmic					Q03750	Q03750		Q03750	TAF8	Transcription initiation factor TFIID subunit 8 (TAFII-65) (TBP-associated factor 65 kDa) (TBP-associated factor 8)												>SP Q9UIG0|BAZ1B_HUMAN Tyrosine-protein kinase BAZ1B OS=Homo sapiens GN=BAZ1B PE=1 SV=2	BAZ1B	Q9UIG0	Q9UIG0				SLTM	Q9NWH9	Q9NWH9					KCNIP3	Q9Y2W7	Q9Y2W7				DHX36	Q9H2U1	Q9H2U1
H0YBL8	Q8WWZ4		Q9H6R3	ACSS3	Acyl-CoA synthetase short-chain family member 3, mitochondrial					Q05027	Q05027		Q05027	TAF9	Transcription initiation factor TFIID subunit 9 (TAFII-17) (TAFII20) (TBP-associated factor 17 kDa) (TBP-associated factor 9)												>SP Q9UIF8|BAZ2B_HUMAN Bromodomain adjacent to zinc finger domain protein 2B OS=Homo sapiens GN=BAZ2B PE=1 SV=3	BAZ2B	Q9UIF8	Q9UIF8				RBM22	Q9NW64	Q9NW64					TDRKH	Q9Y2W6	Q9Y2W6				ADNP	Q9H2P0	Q9H2P0
K7EMH5	Q8WWZ4		P68133	ACTA1	Actin, alpha skeletal muscle (Alpha-actin-1) [Cleaved into: Actin, alpha skeletal muscle, intermediate form]					Q06836	Q06836		Q06836	SYT1	Arf guanine nucleotide exchange factor SYT1 (Arf-GEF SYT1) (Suppressor of YPT3 protein 1)												>SP Q9UID3|VPS51_HUMAN Vacuolar protein sorting-associated protein 51 homolog OS=Homo sapiens GN=VPS51 PE=1 SV=2	VPS51	Q9UID3	Q9UID3				RBM28	Q9NW13	Q9NW13					WBP11	Q9Y2W2	Q9Y2W2				RAB3GAP2	Q9H2M9	Q9H2M9
K7ERP5	Q8WWZ4		P62736	ACTA2	Actin, aortic smooth muscle (Alpha-actin-2) (Cell growth-inhibiting gene 46 protein) [Cleaved into: Actin, aortic smooth muscle, intermediate form]					P36421	P36421		P36421	TYS1	Tyrosine--tRNA ligase, cytoplasmic												>SP Q9UIA9|XPO7_HUMAN Exportin-7 OS=Homo sapiens GN=XPO7 PE=1 SV=3	XPO7	Q9UIA9	Q9UIA9				NLE1	Q9NVX2	Q9NVX2					THRAP3	Q9Y2W1	Q9Y2W1				SLK	Q9H2G2	Q9H2G2
Q86UK0	Q86UK0		P60709	ACTB	Actin, cytoplasmic 1 (Beta-actin) [Cleaved into: Actin, cytoplasmic 1, N-terminally processed]					P48527	P48527		P48527	MSY1	Tyrosine--tRNA ligase, mitochondrial												>SP Q9UI43|MRM2_HUMAN rRNA methyltransferase 2, mitochondrial OS=Homo sapiens GN=MRM2 PE=1 SV=1	MRM2	Q9UI43	Q9UI43				MTPAP	Q9NVV4	Q9NVV4					COG6	Q9Y2V7	Q9Y2V7				VPS16	Q9H269	Q9H269
E9PBK1	Q86UK0		Q562R1	ACTBL2	Beta-actin-like protein 2 (Kappa-actin)					P04801	P04801		P04801	THS1	Threonine--tRNA ligase, cytoplasmic												>SP Q9UI30|TR112_HUMAN Multifunctional methyltransferase subunit TRM112-like protein OS=Homo sapiens GN=TRMT112 PE=1 SV=1	TR112	Q9UI30	Q9UI30				SDAD1	Q9NVU7	Q9NVU7					CARHSP1	Q9Y2V2	Q9Y2V2				ASCC2	Q9H1I8	Q9H1I8
Q86UQ4	Q86UQ4		P68032	ACTC1	Actin, alpha cardiac muscle 1 (Alpha-cardiac actin) [Cleaved into: Actin, alpha cardiac muscle 1, intermediate form]					Q07395	Q07395		Q07395	SYO1	Synchronized import protein 1 (Symportin 1)												>SP Q9UI12|VATH_HUMAN V-type proton ATPase subunit H OS=Homo sapiens GN=ATP6V1H PE=1 SV=1	VATH	Q9UI12	Q9UI12				MRPS18A	Q9NVS2	Q9NVS2					LEMD3	Q9Y2U8	Q9Y2U8				TMX4	Q9H1E5	Q9H1E5
A0A0A0MT16	Q86UQ4		P63261	ACTG1	Actin, cytoplasmic 2 (Gamma-actin) [Cleaved into: Actin, cytoplasmic 2, N-terminally processed]					P25623	P25623		P25623	SYP1	Suppressor of yeast profilin deletion												>SP Q9UHX1|PUF60_HUMAN Poly(U)-binding-splicing factor PUF60 OS=Homo sapiens GN=PUF60 PE=1 SV=1	PUF60	Q9UHX1	Q9UHX1				DDX18	Q9NVP1	Q9NVP1					MAP3K2	Q9Y2U5	Q9Y2U5				RBM38;RBM24	Q9H0Z9;Q9BX46	Q9H0Z9
F5H7B7	Q86UQ4		P63267	ACTG2	Actin, gamma-enteric smooth muscle (Alpha-actin-3) (Gamma-2-actin) (Smooth muscle gamma-actin) [Cleaved into: Actin, gamma-enteric smooth muscle, intermediate form]					P07236	P07236		P07236	MST1	Threonine--tRNA ligase, mitochondrial												>SP Q9UHW9|S12A6_HUMAN Solute carrier family 12 member 6 OS=Homo sapiens GN=SLC12A6 PE=1 SV=2	S12A6	Q9UHW9	Q9UHW9				GNL3L	Q9NVN8	Q9NVN8					AP3M1	Q9Y2T2	Q9Y2T2				DDX47	Q9H0S4	Q9H0S4
H0Y4D2	Q86UQ4		Q5JWF8	ACTL10	Actin-like protein 10					P39965	P39965		P39965	AIM10	Probable proline--tRNA ligase, mitochondrial												>SP Q9UHN6|TMEM2_HUMAN Cell surface hyaluronidase OS=Homo sapiens GN=TMEM2 PE=1 SV=1	TMEM2	Q9UHN6	Q9UHN6				FANCI	Q9NVI1	Q9NVI1					POLDIP2	Q9Y2S7	Q9Y2S7				CSTF2T	Q9H0L4	Q9H0L4
H7BZI9	Q86UQ4		O96019	ACTL6A	Actin-like protein 6A (53 kDa BRG1-associated factor A) (Actin-related protein Baf53a) (ArpNbeta) (BRG1-associated factor 53A) (BAF53A) (INO80 complex subunit K)					P32774	P32774		P32774	TOA2	Transcription initiation factor IIA subunit 2 (General transcription factor IIA subunit 2) (TFIIA 13.5 kDa subunit) (Transcription initiation factor IIA small chain) (Transcription initiation factor IIA small subunit)												>SP Q9UHK0|NUFP1_HUMAN Nuclear fragile X mental retardation-interacting protein 1 OS=Homo sapiens GN=NUFIP1 PE=1 SV=2	NUFP1	Q9UHK0	Q9UHK0				SEPT11	Q9NVA2	Q9NVA2					CRYL1	Q9Y2S2	Q9Y2S2				TOLLIP	Q9H0E2	Q9H0E2
H7C0U5	Q86UQ4		O94805	ACTL6B	Actin-like protein 6B (53 kDa BRG1-associated factor B) (Actin-related protein Baf53b) (ArpNalpha) (BRG1-associated factor 53B) (BAF53B)					P0CD99	P0CD99		P0CD99	MPH2	Alpha-glucosides permease MPH2 (Maltose transport protein 2)												>SP Q9UHI6|DDX20_HUMAN Probable ATP-dependent RNA helicase DDX20 OS=Homo sapiens GN=DDX20 PE=1 SV=2	DDX20	Q9UHI6	Q9UHI6				IMP3	Q9NV31	Q9NV31					MRPS7	Q9Y2R9	Q9Y2R9				XRN2	Q9H0D6	Q9H0D6
L8E9N5	Q86UQ4		Q9Y615	ACTL7A	Actin-like protein 7A (Actin-like-7-alpha)					Q12404	Q12404		Q12404	MPD1	Protein disulfide-isomerase MPD1												>SP Q9UHI6|DDX20_HUMAN Probable ATP-dependent RNA helicase DDX20 OS=Homo sapiens GN=DDX20 PE=1 SV=2	DDX20	Q9UHI6	Q9UHI6				DCAF13	Q9NV06	Q9NV06					DDX52	Q9Y2R4	Q9Y2R4				NAT10	Q9H0A0	Q9H0A0
Q9BZC7	Q9BZC7		Q9Y614	ACTL7B	Actin-like protein 7B (Actin-like-7-beta)					P47083	P47083		P47083	MPP10	U3 small nucleolar RNA-associated protein MPP10 (U3 snoRNA-associated protein MPP10) (M phase phosphoprotein 10)												>SP Q9UHG3|PCYOX_HUMAN Prenylcysteine oxidase 1 OS=Homo sapiens GN=PCYOX1 PE=1 SV=3	PCYOX	Q9UHG3	Q9UHG3				DDX19A	Q9NUU7	Q9NUU7					PTPN22	Q9Y2R2	Q9Y2R2				LSG1	Q9H089	Q9H089
A0A087WXK5	Q9BZC7		Q9H568	ACTL8	Actin-like protein 8 (Cancer/testis antigen 57) (CT57)					Q05812	Q05812		Q05812	MSC3	Meiotic sister-chromatid recombination protein 3												>SP Q9UHD8|SEPT9_HUMAN Septin-9 OS=Homo sapiens GN=SEPT9 PE=1 SV=2	SEPT9	Q9UHD8	Q9UHD8				ABCF3	Q9NUQ8	Q9NUQ8					COA3	Q9Y2R0	Q9Y2R0				EGLN1	Q9GZT9	Q9GZT9
A0A096LP90	Q9BZC7		Q8TC94	ACTL9	Actin-like protein 9					Q03151	Q03151		Q03151	MTG1	Mitochondrial GTPase 1												>SP Q9UHB9|SRP68_HUMAN Signal recognition particle subunit SRP68 OS=Homo sapiens GN=SRP68 PE=1 SV=2	SRP68	Q9UHB9	Q9UHB9				SPATS2L	Q9NUQ6	Q9NUQ6					LAMTOR2	Q9Y2Q5	Q9Y2Q5				SLIRP	Q9GZT3	Q9GZT3
E9PGB2	Q9BZC7		P12814	ACTN1	Alpha-actinin-1 (Alpha-actinin cytoskeletal isoform) (F-actin cross-linking protein) (Non-muscle alpha-actinin-1)					P25270	P25270		P25270	MRM1	rRNA methyltransferase 1, mitochondrial												>SP Q9UHB7|AFF4_HUMAN AF4/FMR2 family member 4 OS=Homo sapiens GN=AFF4 PE=1 SV=1	AFF4	Q9UHB7	Q9UHB7				TXLNG	Q9NUQ3	Q9NUQ3					GSTK1	Q9Y2Q3	Q9Y2Q3				DDX24	Q9GZR7	Q9GZR7
H0Y8C9	Q9BZC7		P35609	ACTN2	Alpha-actinin-2 (Alpha-actinin skeletal muscle isoform 2) (F-actin cross-linking protein)					P53081	P53081		P53081	NIF3	NGG1-interacting factor 3												>SP Q9UHB6|LIMA1_HUMAN LIM domain and actin-binding protein 1 OS=Homo sapiens GN=LIMA1 PE=1 SV=1	LIMA1	Q9UHB6	Q9UHB6				TMEM106B	Q9NUM4	Q9NUM4					RCL1	Q9Y2P8	Q9Y2P8				REXO4	Q9GZR2	Q9GZR2
H0Y8D6	Q9BZC7		Q08043	ACTN3	Alpha-actinin-3 (Alpha-actinin skeletal muscle isoform 3) (F-actin cross-linking protein)					Q02892	Q02892		Q02892	NOG1	Nucleolar GTP-binding protein 1												>SP Q9UHA3|RLP24_HUMAN Probable ribosome biogenesis protein RLP24 OS=Homo sapiens GN=RSL24D1 PE=1 SV=1	RLP24	Q9UHA3	Q9UHA3				DDX28	Q9NUL7	Q9NUL7					LRCH1	Q9Y2L9	Q9Y2L9				WDR33	Q9C0J8	Q9C0J8
H0Y8E3	Q9BZC7		O43707	ACTN4	Alpha-actinin-4 (Non-muscle alpha-actinin 4)					Q08920	Q08920		Q08920	CBC2	Nuclear cap-binding protein subunit 2 (20 kDa nuclear cap-binding protein) (NCBP 20 kDa subunit) (CBP20)												>SP Q9UH99|SUN2_HUMAN SUN domain-containing protein 2 OS=Homo sapiens GN=SUN2 PE=1 SV=3	SUN2	Q9UH99	Q9UH99				RYDEN	Q9NUL5	Q9NUL5					TRAPPC8	Q9Y2L5	Q9Y2L5				XPO4	Q9C0E2	Q9C0E2
H7C5M6	Q9BZC7		Q9NZ32	ACTR10	Actin-related protein 10 (Actin-related protein 11) (hARP11)					P40447	P40447		P40447	NIT1	Putative nitrilase-like protein NIT1												>SP Q9UH65|SWP70_HUMAN Switch-associated protein 70 OS=Homo sapiens GN=SWAP70 PE=1 SV=1	SWP70	Q9UH65	Q9UH65				STAU2	Q9NUL3	Q9NUL3					DIS3	Q9Y2L1	Q9Y2L1				FTO	Q9C0B1	Q9C0B1
J3QSS3	Q9BZC7		P61163	ACTR1A	Alpha-centractin (Centractin) (ARP1) (Actin-RPV) (Centrosome-associated actin homolog)					P42836	P42836		P42836	PFA3	Palmitoyltransferase PFA3												>SP Q9UH17|ABC3B_HUMAN DNA dC->dU-editing enzyme APOBEC-3B OS=Homo sapiens GN=APOBEC3B PE=1 SV=1;>SP P31941|ABC3A_HUMAN DNA dC->dU-editing enzyme APOBEC-3A OS=Homo sapiens GN=APOBEC3A PE=1 SV=3	ABC3B	Q9UH17	Q9UH17				MBNL3	Q9NUK0	Q9NUK0					KDM2A	Q9Y2K7	Q9Y2K7				UNK	Q9C0B0	Q9C0B0
Q08EJ9	Q9BZC7		P42025	ACTR1B	Beta-centractin (Actin-related protein 1B) (ARP1B)					P32800	P32800		P32800	PEX2	Peroxisomal biogenesis factor 2 (Peroxin-2) (Peroxisomal protein PAS5) (Protein CRT1)												>SP Q9UGY1|NOL12_HUMAN Nucleolar protein 12 OS=Homo sapiens GN=NOL12 PE=1 SV=1	NOL12	Q9UGY1	Q9UGY1				ZCCHC3	Q9NUD5	Q9NUD5					ZBTB1	Q9Y2K1	Q9Y2K1				API5	Q9BZZ5	Q9BZZ5
Q13039	Q9BZC7		P61160	ACTR2	Actin-related protein 2 (Actin-like protein 2)					P40048	P40048		P40048	PTP3	Tyrosine-protein phosphatase 3												>SP Q9UGT4|SUSD2_HUMAN Sushi domain-containing protein 2 OS=Homo sapiens GN=SUSD2 PE=1 SV=1	SUSD2	Q9UGT4	Q9UGT4				MDN1	Q9NU22	Q9NU22					EPB41L3	Q9Y2J2	Q9Y2J2				FOXP3	Q9BZS1	Q9BZS1
Q6P2G5	Q9BZC7		P61158	ACTR3	Actin-related protein 3 (Actin-like protein 3)					P40454	P40454		P40454	RRD1	Serine/threonine-protein phosphatase 2A activator 1												>SP Q9UGR2|Z3H7B_HUMAN Zinc finger CCCH domain-containing protein 7B OS=Homo sapiens GN=ZC3H7B PE=1 SV=1	Z3H7B	Q9UGR2	Q9UGR2				RBM12	Q9NTZ6	Q9NTZ6					WDR37	Q9Y2I8	Q9Y2I8				UPF3B	Q9BZI7	Q9BZI7
Q96HC2	Q9BZC7		Q9P1U1	ACTR3B	Actin-related protein 3B (ARP3-beta) (Actin-like protein 3B) (Actin-related protein ARP4)					P29539	P29539		P29539	RIF1	Telomere length regulator protein RIF1 (RAP1-interacting factor 1)												>SP Q9UGQ3|GTR6_HUMAN Solute carrier family 2, facilitated glucose transporter member 6 OS=Homo sapiens GN=SLC2A6 PE=1 SV=2	GTR6	Q9UGQ3	Q9UGQ3				OLA1	Q9NTK5	Q9NTK5					NISCH	Q9Y2I1	Q9Y2I1				WDR11	Q9BZH6	Q9BZH6
Q99758	Q99758		Q9C0K3	ACTR3C	Actin-related protein 3C (Actin-related protein 11)					P54780	P54780		P54780	RPL15B	60S ribosomal protein L15-B (L13) (Large ribosomal subunit protein eL15-B) (RP15R) (YL10) (YP18)												>SP Q9UGP8|SEC63_HUMAN Translocation protein SEC63 homolog OS=Homo sapiens GN=SEC63 PE=1 SV=2	SEC63	Q9UGP8	Q9UGP8				SACM1L	Q9NTJ5	Q9NTJ5					FNDC3A	Q9Y2H6	Q9Y2H6				OSBPL8	Q9BZF1	Q9BZF1
A7MBM9	Q99758		Q9H9F9	ACTR5	Actin-related protein 5 (hARP5) (Sarcoma antigen NY-SAR-16)					P0CX83	P0CX83		P0CX83	RPL19B	60S ribosomal protein L19-B (L23) (Large ribosomal subunit protein eL19) (RP15L) (RP33) (YL14)												>SP Q9UGH3|S23A2_HUMAN Solute carrier family 23 member 2 OS=Homo sapiens GN=SLC23A2 PE=1 SV=1	S23A2	Q9UGH3	Q9UGH3				SMC4	Q9NTJ3	Q9NTJ3					STK38L	Q9Y2H1	Q9Y2H1				GTPBP4	Q9BZE4	Q9BZE4
H0Y3H2	Q99758		Q9GZN1	ACTR6	Actin-related protein 6 (hArp6) (hARPX)					P05740	P05740		P05740	RPL17A	60S ribosomal protein L17-A (L20A) (Large ribosomal subunit protein uL22-A) (YL17)												>SP Q9UG63|ABCF2_HUMAN ATP-binding cassette sub-family F member 2 OS=Homo sapiens GN=ABCF2 PE=1 SV=2	ABCF2	Q9UG63	Q9UG63				DIAPH3	Q9NSV4	Q9NSV4					DLGAP4	Q9Y2H0	Q9Y2H0				MRPL37	Q9BZE1	Q9BZE1
P78363	P78363		Q9H981	ACTR8	Actin-related protein 8 (hArp8) (INO80 complex subunit N)					P38711	P38711		P38711	RPS27B	40S ribosomal protein S27-B (RP61) (Small ribosomal subunit protein eS27-B) (YS20)												>SP Q9UFN0|NPS3A_HUMAN Protein NipSnap homolog 3A OS=Homo sapiens GN=NIPSNAP3A PE=1 SV=2	NPS3A	Q9UFN0	Q9UFN0				BRWD1	Q9NSI6	Q9NSI6					ATP11B	Q9Y2G3	Q9Y2G3				DOCK9	Q9BZ29	Q9BZ29
A0A3B3IRV8	P78363		Q8TDG2	ACTRT1	Actin-related protein T1 (ARP-T1)					P38164	P38164		P38164	SEA4	SEH-associated protein 4												>SP Q9UFC0|LRWD1_HUMAN Leucine-rich repeat and WD repeat-containing protein 1 OS=Homo sapiens GN=LRWD1 PE=1 SV=2	LRWD1	Q9UFC0	Q9UFC0				FAM207A	Q9NSI2	Q9NSI2					CARD8	Q9Y2G2	Q9Y2G2				SETD2	Q9BYW2	Q9BYW2
F6TT59	P78363		Q8TDY3	ACTRT2	Actin-related protein T2 (ARP-T2) (Actin-related protein M2)					P23833	P23833		P23833	SCO1	Protein SCO1, mitochondrial												>SP Q9UEG4|ZN629_HUMAN Zinc finger protein 629 OS=Homo sapiens GN=ZNF629 PE=1 SV=2	ZN629	Q9UEG4	Q9UEG4				IARS2	Q9NSE4	Q9NSE4					ICE1	Q9Y2F5	Q9Y2F5				NIFK	Q9BYG3	Q9BYG3
Q8WWZ7	Q8WWZ7		Q9BYD9	ACTRT3	Actin-related protein T3 (ARP-T3) (Actin-related protein M1)					P32908	P32908		P32908	SMC1	Structural maintenance of chromosomes protein 1 (DA-box protein SMC1)												>SP Q9UEE9|CFDP1_HUMAN Craniofacial development protein 1 OS=Homo sapiens GN=CFDP1 PE=1 SV=1	CFDP1	Q9UEE9	Q9UEE9				FARSB	Q9NSD9	Q9NSD9					SLC9A8	Q9Y2E8	Q9Y2E8				MRPL1	Q9BYD6	Q9BYD6
A0A024R8J6	Q8WWZ7		Q04771	ACVR1	Activin receptor type-1					P40054	P40054		P40054	SER3	D-3-phosphoglycerate dehydrogenase 1 (3-PGDH 1)												>SP Q9UDW3|ZMAT5_HUMAN Zinc finger matrin-type protein 5 OS=Homo sapiens GN=ZMAT5 PE=1 SV=1	ZMAT5	Q9UDW3	Q9UDW3				ADARB2	Q9NS39	Q9NS39					MAN2B2	Q9Y2E5	Q9Y2E5				MRPL13	Q9BYD1	Q9BYD1
A0A075B778	Q8WWZ7		P36896	ACVR1B	Activin receptor type-1B					Q03782	Q03782		Q03782	SNU56	56 kDa U1 small nuclear ribonucleoprotein component												>SP Q9UD71|PPR1B_HUMAN Protein phosphatase 1 regulatory subunit 1B OS=Homo sapiens GN=PPP1R1B PE=1 SV=2	PPR1B	Q9UD71	Q9UD71				MRPL17	Q9NRX2	Q9NRX2					AKAP2	Q9Y2D5	Q9Y2D5				POLDIP3	Q9BY77	Q9BY77
K7EJW6	Q8WWZ7		Q8NER5	ACVR1C	Activin receptor type-1C					P00942	P00942		P00942	TPI1	Triosephosphate isomerase (TIM)												>SP Q9UC06|ZNF70_HUMAN Zinc finger protein 70 OS=Homo sapiens GN=ZNF70 PE=2 SV=2	ZNF70	Q9UC06	Q9UC06				PNO1	Q9NRX1	Q9NRX1					EXOC6B	Q9Y2D4	Q9Y2D4				EIF2A	Q9BY44	Q9BY44
K7EKS9	Q8WWZ7		P27037	ACVR2A	Activin receptor type-2A					P38890	P38890		P38890	SET5	Putative protein lysine methyltransferase SET5												>SP Q9UBX3|DIC_HUMAN Mitochondrial dicarboxylate carrier OS=Homo sapiens GN=SLC25A10 PE=1 SV=2	DIC	Q9UBX3	Q9UBX3				DROSHA	Q9NRR4	Q9NRR4					CA5B	Q9Y2D0	Q9Y2D0				NAA15	Q9BXJ9	Q9BXJ9
K7EMV2	Q8WWZ7		Q13705	ACVR2B	Activin receptor type-2B					Q06091	Q06091		Q06091	SNT309	Pre-mRNA-splicing factor SNT309 (PRP19-associated complex protein 25) (Synergistic to PRP19 mutation protein 309)												>SP Q9UBV8|PEF1_HUMAN Peflin OS=Homo sapiens GN=PEF1 PE=1 SV=1	PEF1	Q9UBV8	Q9UBV8				ZNF277	Q9NRM2	Q9NRM2					EXOG	Q9Y2C4	Q9Y2C4				TBC1D10A	Q9BXI6;H7C1Q1	Q9BXI6
K7ENF9	Q8WWZ7		P37023	ACVRL1	Serine/threonine-protein kinase receptor R3 (SKR3)					Q08581	Q08581		Q08581	SLK19	Kinetochore protein SLK19 (Synthetic lethal KAR3 protein 19)												>SP Q9UBU9|NXF1_HUMAN Nuclear RNA export factor 1 OS=Homo sapiens GN=NXF1 PE=1 SV=1	NXF1	Q9UBU9	Q9UBU9				BAZ1A	Q9NRL2	Q9NRL2					CNPY2	Q9Y2B0	Q9Y2B0				LSM14B	Q9BX40	Q9BX40
K7EPM3	Q8WWZ7		Q03154	ACY1	Aminoacylase-1 (ACY-1)					P53955	P53955		P53955	SLM2	Phosphatidylinositol 4,5-bisphosphate-binding protein SLM2 (Synthetic lethal with MSS4 protein 2) (TORC2 effector protein SLM2)												>SP Q9UBU8|MO4L1_HUMAN Mortality factor 4-like protein 1 OS=Homo sapiens GN=MORF4L1 PE=1 SV=2;>SP Q15014|MO4L2_HUMAN Mortality factor 4-like protein 2 OS=Homo sapiens GN=MORF4L2 PE=1 SV=1	MO4L1	Q9UBU8	Q9UBU8				EIF4ENIF1	Q9NRA8	Q9NRA8					BTRC	Q9Y297	Q9Y297				SLC4A1AP	Q9BWU0	Q9BWU0
K7EQ50	Q8WWZ7		Q96HD9	ACY3	N-acyl-aromatic-L-amino acid amidohydrolase (carboxylate-forming)					P10870	P10870		P10870	SNF3	Low glucose sensor SNF3 (High-affinity glucose receptor SNF3) (High-affinity transporter-like sensor SNF3) (Sucrose nonfermenting protein 3)												>SP Q9UBP0|SPAST_HUMAN Spastin OS=Homo sapiens GN=SPAST PE=1 SV=1	SPAST	Q9UBP0	Q9UBP0				MBNL1	Q9NR56	Q9NR56					TRAPPC4	Q9Y296	Q9Y296				RBM4	Q9BWF3	Q9BWF3
Q05C38	Q8WWZ7		P07311	ACYP1	Acylphosphatase-1					P32600	P32600		P32600	TOR2	Serine/threonine-protein kinase TOR2												>SP Q9UBM7|DHCR7_HUMAN 7-dehydrocholesterol reductase OS=Homo sapiens GN=DHCR7 PE=1 SV=1	DHCR7	Q9UBM7	Q9UBM7				SAR1A	Q9NR31	Q9NR31					DRG1	Q9Y295	Q9Y295				NUP85	Q9BW27	Q9BW27
Q6N017	Q8WWZ7		P14621	ACYP2	Acylphosphatase-2					Q08457	Q08457		Q08457	SLD7	Mitochondrial morphogenesis protein SLD7 (Synthetic lethality with DPB11-24 mutation protein 7)												>SP Q9UBG3|CRNN_HUMAN Cornulin OS=Homo sapiens GN=CRNN PE=1 SV=1	CRNN	Q9UBG3	Q9UBG3				DDX21	Q9NR30	Q9NR30					ASF1A	Q9Y294	Q9Y294				KIFC1	Q9BW19	Q9BW19
Q8N139	Q8N139		P00813	ADA	Adenosine deaminase					P18480	P18480		P18480	SNF5	SWI/SNF chromatin-remodeling complex subunit SNF5 (SWI/SNF complex subunit SNF5) (Transcription factor TYE4) (Transcription regulatory protein SNF5)												>SP Q9UBD5|ORC3_HUMAN Origin recognition complex subunit 3 OS=Homo sapiens GN=ORC3 PE=1 SV=1	ORC3	Q9UBD5	Q9UBD5				BIRC6	Q9NR09	Q9NR09					MRPS33	Q9Y291	Q9Y291				GNL3	Q9BVP2	Q9BVP2
A4FVC6	Q8N139		Q9NZK5	ADA2	Adenosine deaminase 2					P39929	P39929		P39929	SNF7	Vacuolar-sorting protein SNF7 (DOA4-independent degradation protein 1) (Sucrose nonfermenting protein 7) (Vacuolar protein-sorting-associated protein 32)												>SP Q9UBB4|ATX10_HUMAN Ataxin-10 OS=Homo sapiens GN=ATXN10 PE=1 SV=1	ATX10	Q9UBB4	Q9UBB4				UTP3	Q9NQZ2	Q9NQZ2					SLC5A6	Q9Y289	Q9Y289				DUSP23	Q9BVJ7	Q9BVJ7
Q8IZY2	Q8IZY2		Q96M93	ADAD1	Adenosine deaminase domain-containing protein 1 (Testis nuclear RNA-binding protein)					Q12232	Q12232		Q12232	SLP1	Uncharacterized protein SLP1 (SUN-like protein 1)												>SP Q9P2P6|STAR9_HUMAN StAR-related lipid transfer protein 9 OS=Homo sapiens GN=STARD9 PE=1 SV=3	STAR9	Q9P2P6	Q9P2P6				EXOSC3	Q9NQT5	Q9NQT5					ITM2B	Q9Y287	Q9Y287				UTP14A	Q9BVJ6	Q9BVJ6
A0A087WX86	Q8IZY2		Q8NCV1	ADAD2	Adenosine deaminase domain-containing protein 2 (Testis nuclear RNA-binding protein-like)					P53251	P53251		P53251	SLX9	Ribosome biogenesis protein SLX9												>SP Q9P2N5|RBM27_HUMAN RNA-binding protein 27 OS=Homo sapiens GN=RBM27 PE=1 SV=2	RBM27	Q9P2N5	Q9P2N5				PPAN	Q9NQ55	Q9NQ55					SIGLEC7	Q9Y286	Q9Y286				NOC4L	Q9BVI4	Q9BVI4
A0A087WZX6	Q8IZY2		Q6DHV7	ADAL	Adenosine deaminase-like protein					P54867	P54867		P54867	SLG1	Protein SLG1 (Cell wall integrity and stress response component 1) (Synthetic lethal with GAP protein 1)												>SP Q9P2K8|E2AK4_HUMAN eIF-2-alpha kinase GCN2 OS=Homo sapiens GN=EIF2AK4 PE=1 SV=3	E2AK4	Q9P2K8	Q9P2K8				MRPL40	Q9NQ50	Q9NQ50					FARSA	Q9Y285	Q9Y285				CEP250	Q9BV73	Q9BV73
A0A6E1ZGS3	Q8IZY2		O14672	ADAM10	Disintegrin and metalloproteinase domain-containing protein 10 (ADAM 10)					P46954	P46954		P46954	SIP4	Protein SIP4												>SP Q9P2K5|MYEF2_HUMAN Myelin expression factor 2 OS=Homo sapiens GN=MYEF2 PE=1 SV=3	MYEF2	Q9P2K5	Q9P2K5				LUC7L	Q9NQ29	Q9NQ29					ERGIC3	Q9Y282	Q9Y282				HTATIP2	Q9BUP3	Q9BUP3
D6W5Y0	Q8IZY2		O75078	ADAM11	Disintegrin and metalloproteinase domain-containing protein 11 (ADAM 11) (Metalloproteinase-like, disintegrin-like, and cysteine-rich protein) (MDC)					Q06177	Q06177		Q06177	TMA10	Translation machinery-associated protein 10												>SP Q9P2J5|SYLC_HUMAN Leucine--tRNA ligase, cytoplasmic OS=Homo sapiens GN=LARS PE=1 SV=2	SYLC	Q9P2J5	Q9P2J5				IL1RAP	Q9NPH3	Q9NPH3					VDAC3	Q9Y277	Q9Y277				HNRNPUL1	Q9BUJ2	Q9BUJ2
E9PKG5	Q8IZY2		O43184	ADAM12	Disintegrin and metalloproteinase domain-containing protein 12 (ADAM 12)					P42843	P42843		P42843	SKP2	F-box protein SKP2												>SP Q9P2G9|KLHL8_HUMAN Kelch-like protein 8 OS=Homo sapiens GN=KLHL8 PE=1 SV=4	KLHL8	Q9P2G9	Q9P2G9				NOP10	Q9NPE3	Q9NPE3					BCS1L	Q9Y276	Q9Y276				FAM103A1	Q9BTL3	Q9BTL3
E9PL63	Q8IZY2		Q13444	ADAM15	Disintegrin and metalloproteinase domain-containing protein 15 (ADAM 15)					Q00764	Q00764		Q00764	TPS1	Alpha,alpha-trehalose-phosphate synthase [UDP-forming] 56 kDa subunit												>SP Q9P2F8|SI1L2_HUMAN Signal-induced proliferation-associated 1-like protein 2 OS=Homo sapiens GN=SIPA1L2 PE=1 SV=2	SI1L2	Q9P2F8	Q9P2F8				NGRN	Q9NPE2	Q9NPE2					NUDC	Q9Y266	Q9Y266				MCMBP	Q9BTE3	Q9BTE3
H0YCN5	Q8IZY2		P78536	ADAM17	Disintegrin and metalloproteinase domain-containing protein 17 (ADAM 17)					P32802	P32802		P32802	EMP70	Transmembrane 9 superfamily member 1 (70 kDa endomembrane protein) (Endomembrane protein EMP70) [Cleaved into: Protein p24a (Acidic 24 kDa late endocytic intermediate component)]												>SP Q9P2E9|RRBP1_HUMAN Ribosome-binding protein 1 OS=Homo sapiens GN=RRBP1 PE=1 SV=4	RRBP1	Q9P2E9	Q9P2E9				UBE2T	Q9NPD8	Q9NPD8					RUVBL1	Q9Y265	Q9Y265				RBM42	Q9BTD8	Q9BTD8
H0YF58	Q8IZY2		Q9Y3Q7	ADAM18	Disintegrin and metalloproteinase domain-containing protein 18 (ADAM 18) (Transmembrane metalloproteinase-like, disintegrin-like, and cysteine-rich protein III) (tMDC III)					P53099	P53099		P53099	TPN1	Vitamin B6 transporter TPN1 (Transport of pyridoxine protein 1)												>SP Q9P2E3|ZNFX1_HUMAN NFX1-type zinc finger-containing protein 1 OS=Homo sapiens GN=ZNFX1 PE=2 SV=2	ZNFX1	Q9P2E3	Q9P2E3				EXOSC4	Q9NPD3	Q9NPD3					PLAA	Q9Y263	Q9Y263				DIDO1	Q9BTC0	Q9BTC0
L8EB07	Q8IZY2		Q9H013	ADAM19	Disintegrin and metalloproteinase domain-containing protein 19 (ADAM 19)					Q04562	Q04562		Q04562	TMN2	Transmembrane 9 superfamily member 2												>SP Q9P2D1|CHD7_HUMAN Chromodomain-helicase-DNA-binding protein 7 OS=Homo sapiens GN=CHD7 PE=1 SV=3	CHD7	Q9P2D1	Q9P2D1				MRPS30	Q9NP92	Q9NP92					EIF3L	Q9Y262	Q9Y262				WAC	Q9BTA9	Q9BTA9
O94911	O94911		Q99965	ADAM2	Disintegrin and metalloproteinase domain-containing protein 2 (ADAM 2) (Cancer/testis antigen 15) (CT15) (Fertilin subunit beta) (PH-30) (PH30) (PH30-beta)					Q07824	Q07824		Q07824	TPO1	Polyamine transporter 1												>SP Q9P2D0|IBTK_HUMAN Inhibitor of Bruton tyrosine kinase OS=Homo sapiens GN=IBTK PE=1 SV=3	IBTK	Q9P2D0	Q9P2D0				SARS2	Q9NP81	Q9NP81					CHKB	Q9Y259	Q9Y259				HAUS8	Q9BT25	Q9BT25
A0A024R8L6	O94911		O43506	ADAM20	Disintegrin and metalloproteinase domain-containing protein 20 (ADAM 20)					P53283	P53283		P53283	TPO2	Polyamine transporter 2												>SP Q9P2C4|TM181_HUMAN Transmembrane protein 181 OS=Homo sapiens GN=TMEM181 PE=1 SV=2	TM181	Q9P2C4	Q9P2C4				VTA1	Q9NP79	Q9NP79					KCNK6	Q9Y257	Q9Y257				CCM2	Q9BSQ5	Q9BSQ5
A0A075B774	O94911		Q9UKJ8	ADAM21	Disintegrin and metalloproteinase domain-containing protein 21 (ADAM 21)					P40071	P40071		P40071	TMN3	Transmembrane 9 superfamily member 3												>SP Q9P2B7|CFA97_HUMAN Cilia- and flagella-associated protein 97 OS=Homo sapiens GN=CFAP97 PE=1 SV=2	CFA97	Q9P2B7	Q9P2B7				ZCCHC17	Q9NP64	Q9NP64					HPSE	Q9Y251	Q9Y251				NOL10	Q9BSC4	Q9BSC4
A0A0A0MSU4	O94911		Q9P0K1	ADAM22	Disintegrin and metalloproteinase domain-containing protein 22 (ADAM 22) (Metalloproteinase-disintegrin ADAM22-3) (Metalloproteinase-like, disintegrin-like, and cysteine-rich protein 2)					Q06451	Q06451		Q06451	TPO3	Polyamine transporter 3												>SP Q9P2B2|FPRP_HUMAN Prostaglandin F2 receptor negative regulator OS=Homo sapiens GN=PTGFRN PE=1 SV=2	FPRP	Q9P2B2	Q9P2B2				WDR6	Q9NNW5	Q9NNW5					GINS2	Q9Y248	Q9Y248				TRIM56	Q9BRZ2	Q9BRZ2
K7ELK9	O94911		O75077	ADAM23	Disintegrin and metalloproteinase domain-containing protein 23 (ADAM 23) (Metalloproteinase-like, disintegrin-like, and cysteine-rich protein 3) (MDC-3)					Q12256	Q12256		Q12256	TPO4	Polyamine transporter 4												>SP Q9P287|BCCIP_HUMAN BRCA2 and CDKN1A-interacting protein OS=Homo sapiens GN=BCCIP PE=1 SV=1	BCCIP	Q9P287	Q9P287				TM9SF3	Q9HD45	Q9HD45					PIN4	Q9Y237	Q9Y237				PELO	Q9BRX2	Q9BRX2
Q49AI9	O94911		Q9UKQ2	ADAM28	Disintegrin and metalloproteinase domain-containing protein 28 (ADAM 28)					P36029	P36029		P36029	TPO5	Polyamine transporter TPO5												>SP Q9P275|UBP36_HUMAN Ubiquitin carboxyl-terminal hydrolase 36 OS=Homo sapiens GN=USP36 PE=1 SV=3	UBP36	Q9P275	Q9P275				MRPL47	Q9HD33	Q9HD33					CDYL	Q9Y232	Q9Y232				ARHGAP9	Q9BRR9	Q9BRR9
Q8IUA7	Q8IUA7		Q9UKF5	ADAM29	Disintegrin and metalloproteinase domain-containing protein 29 (ADAM 29) (Cancer/testis antigen 73) (CT73)					P31688	P31688		P31688	TPS2	Trehalose-phosphatase												>SP Q9P265|DIP2B_HUMAN Disco-interacting protein 2 homolog B OS=Homo sapiens GN=DIP2B PE=1 SV=3	DIP2B	Q9P265	Q9P265				ATP13A1	Q9HD20	Q9HD20					RUVBL2	Q9Y230	Q9Y230				GPATCH1	Q9BRR8	Q9BRR8
H0Y4U7	Q8IUA7		Q9UKF2	ADAM30	Disintegrin and metalloproteinase domain-containing protein 30 (ADAM 30)					P27654	P27654		P27654	TIP1	Temperature shock-inducible protein 1												>SP Q9P258|RCC2_HUMAN Protein RCC2 OS=Homo sapiens GN=RCC2 PE=1 SV=2	RCC2	Q9P258	Q9P258				PREB	Q9HCU5	Q9HCU5					TRAF3IP3	Q9Y228	Q9Y228				NUDT16L1	Q9BRJ7	Q9BRJ7
K7EJJ0	Q8IUA7		Q8TC27	ADAM32	Disintegrin and metalloproteinase domain-containing protein 32 (ADAM 32)					P33891	P33891		P33891	TIP20	Protein transport protein TIP20												>SP Q9P219|DAPLE_HUMAN Protein Daple OS=Homo sapiens GN=CCDC88C PE=1 SV=3	DAPLE	Q9P219	Q9P219				CHD8	Q9HCK8	Q9HCK8					C14orf166	Q9Y224	Q9Y224				MRPL45	Q9BRJ2	Q9BRJ2
P08183	P08183		Q9BZ11	ADAM33	Disintegrin and metalloproteinase domain-containing protein 33 (ADAM 33)					P38426	P38426		P38426	TPS3	Trehalose synthase complex regulatory subunit TPS3 (Alpha,alpha-trehalose-phosphate synthase [UDP-forming] 115 kDa subunit)												>SP Q9P212|PLCE1_HUMAN 1-phosphatidylinositol 4,5-bisphosphate phosphodiesterase epsilon-1 OS=Homo sapiens GN=PLCE1 PE=1 SV=3	PLCE1	Q9P212	Q9P212				ZDBF2	Q9HCK1	Q9HCK1					GNE	Q9Y223	Q9Y223				CPPED1	Q9BRF8	Q9BRF8
A1L471	P08183		Q6NVV9	ADAM5	Putative disintegrin and metalloproteinase domain-containing protein 5 (Putative transmembrane metalloproteinase-like, disintegrin-like, and cysteine-rich protein II) (tMDC II)					Q03796	Q03796		Q03796	TPP1	Polynucleotide 3'-phosphatase												>SP Q9P1Y6|PHRF1_HUMAN PHD and RING finger domain-containing protein 1 OS=Homo sapiens GN=PHRF1 PE=1 SV=3	PHRF1	Q9P1Y6	Q9P1Y6				RAVER2	Q9HCJ3	Q9HCJ3					NIP7	Q9Y221	Q9Y221				BUD13	Q9BRD0	Q9BRD0
A4D1D2	P08183		Q9H2U9	ADAM7	Disintegrin and metalloproteinase domain-containing protein 7 (ADAM 7) (Sperm maturation-related glycoprotein GP-83)					Q12199	Q12199		Q12199	TIP41	Type 2A phosphatase activator TIP41 (PP2A phosphatase activator TIP41) (TAP42-interacting protein 1)												>SP Q9P0V9|SEP10_HUMAN Septin-10 OS=Homo sapiens GN=SEPT10 PE=1 SV=2	SEP10	Q9P0V9	Q9P0V9				CWC22	Q9HCG8	Q9HCG8					MTMR6	Q9Y217	Q9Y217				MYBBP1A	Q9BQG0	Q9BQG0
A8E2S6	P08183		P78325	ADAM8	Disintegrin and metalloproteinase domain-containing protein 8 (ADAM 8)					P10863	P10863		P10863	TIR1	Cold shock-induced protein TIR1 (Serine-rich protein 1) (TIP1-related protein 1)												>SP Q9P0T7|TMEM9_HUMAN Transmembrane protein 9 OS=Homo sapiens GN=TMEM9 PE=1 SV=1	TMEM9	Q9P0T7	Q9P0T7				MOV10	Q9HCE1	Q9HCE1					LAMP3	Q9UQV4	Q9UQV4				TUBA1C	Q9BQE3	Q9BQE3
B5U2G4	P08183		Q13443	ADAM9	Disintegrin and metalloproteinase domain-containing protein 9 (ADAM 9)					P33890	P33890		P33890	TIR2	Cold shock-induced protein TIR2 (Serine-rich protein 2) (TIP1-related protein 2)												>SP Q9P0P8|CF203_HUMAN Uncharacterized protein C6orf203 OS=Homo sapiens GN=C6orf203 PE=1 SV=1	CF203	Q9P0P8	Q9P0P8				NCOA5	Q9HCD5	Q9HCD5					ZNF148	Q9UQR1	Q9UQR1				GRWD1	Q9BQ67	Q9BQ67
E7EWT8	P08183		O15204	ADAMDEC1	ADAM DEC1					P40552	P40552		P40552	TIR3	Cell wall protein TIR3 (TIP1-related protein 3)												>SP Q9P0M9|RM27_HUMAN 39S ribosomal protein L27, mitochondrial OS=Homo sapiens GN=MRPL27 PE=1 SV=1	RM27	Q9P0M9	Q9P0M9				CBX8	Q9HC52	Q9HC52					CHMP2B	Q9UQN3	Q9UQN3				ELAC2	Q9BQ52	Q9BQ52
F4ZUQ5	P08183		Q9UHI8	ADAMTS1	A disintegrin and metalloproteinase with thrombospondin motifs 1 (ADAM-TS 1) (ADAM-TS1) (ADAMTS-1)					Q12116	Q12116		Q12116	TMS1	Membrane protein TMS1												>SP Q9P0L0|VAPA_HUMAN Vesicle-associated membrane protein-associated protein A OS=Homo sapiens GN=VAPA PE=1 SV=3	VAPA	Q9P0L0	Q9P0L0				MRM3	Q9HC36	Q9HC36					SMC3	Q9UQE7	Q9UQE7				DDX50	Q9BQ39	Q9BQ39
F4ZUT2	P08183		Q9H324	ADAMTS10	A disintegrin and metalloproteinase with thrombospondin motifs 10 (ADAM-TS 10) (ADAM-TS10) (ADAMTS-10)					Q12218	Q12218		Q12218	TIR4	Cell wall protein TIR4 (TIP1-related protein 4)												>SP Q9P035|HACD3_HUMAN Very-long-chain (3R)-3-hydroxyacyl-CoA dehydratase 3 OS=Homo sapiens GN=HACD3 PE=1 SV=2	HACD3	Q9P035	Q9P035				EML4	Q9HC35	Q9HC35					SPG7	Q9UQ90	Q9UQ90				AKAP9	Q99996	Q99996
F4ZUV0	P08183		P58397	ADAMTS12	A disintegrin and metalloproteinase with thrombospondin motifs 12 (ADAM-TS 12) (ADAM-TS12) (ADAMTS-12)					P32643	P32643		P32643	TMT1	Trans-aconitate 3-methyltransferase												>SP Q9P031|TAP26_HUMAN Thyroid transcription factor 1-associated protein 26 OS=Homo sapiens GN=CCDC59 PE=1 SV=2	TAP26	Q9P031	Q9P031				TMEM165	Q9HC07	Q9HC07					CDK11A	Q9UQ88	Q9UQ88				HIST1H2BN	Q99877	Q99877
F4ZUV4	P08183		Q76LX8	ADAMTS13	A disintegrin and metalloproteinase with thrombospondin motifs 13 (ADAM-TS 13) (ADAM-TS13) (ADAMTS-13)					Q03868	Q03868		Q03868	SPO71	Sporulation-specific protein 71												>SP Q9P015|RM15_HUMAN 39S ribosomal protein L15, mitochondrial OS=Homo sapiens GN=MRPL15 PE=1 SV=1	RM15	Q9P015	Q9P015				MKNK2	Q9HBH9	Q9HBH9					PA2G4	Q9UQ80	Q9UQ80				EBNA1BP2	Q99848	Q99848
F4ZUX9	P08183		Q8WXS8	ADAMTS14	A disintegrin and metalloproteinase with thrombospondin motifs 14 (ADAM-TS 14) (ADAM-TS14) (ADAMTS-14)					P40031	P40031		P40031	SPO73	Sporulation-specific protein 73												>SP Q9P003|CNIH4_HUMAN Protein cornichon homolog 4 OS=Homo sapiens GN=CNIH4 PE=1 SV=1	CNIH4	Q9P003	Q9P003				RC3H2	Q9HBD1	Q9HBD1					NEU3	Q9UQ49	Q9UQ49				HNRNPAB	Q99729	Q99729
F4ZUY5	P08183		Q8TE58	ADAMTS15	A disintegrin and metalloproteinase with thrombospondin motifs 15 (ADAM-TS 15) (ADAM-TS15) (ADAMTS-15)					Q07798	Q07798		Q07798	SPO75	Sporulation-specific protein 75												>SP Q9NZT2|OGFR_HUMAN Opioid growth factor receptor OS=Homo sapiens GN=OGFR PE=1 SV=3	OGFR	Q9NZT2	Q9NZT2				CACYBP	Q9HB71	Q9HB71					SRRM2	Q9UQ35	Q9UQ35				ATXN2	Q99700	Q99700
F4ZV79	P08183		Q8TE57	ADAMTS16	A disintegrin and metalloproteinase with thrombospondin motifs 16 (ADAM-TS 16) (ADAM-TS16) (ADAMTS-16)					Q06134	Q06134		Q06134	SPO77	Sporulation-specific protein 77												>SP Q9NZT1|CALL5_HUMAN Calmodulin-like protein 5 OS=Homo sapiens GN=CALML5 PE=1 SV=2	CALL5	Q9NZT1	Q9NZT1				C12orf10	Q9HB07	Q9HB07					SHOC2	Q9UQ13	Q9UQ13				KIF2C	Q99661	Q99661
Q6TBL4	P08183		Q8TE56	ADAMTS17	A disintegrin and metalloproteinase with thrombospondin motifs 17 (ADAM-TS 17) (ADAM-TS17) (ADAMTS-17)					Q06160	Q06160		Q06160	SPH1	Protein SPH1 (SPA2 homolog 1)												>SP Q9NZM5|NOP53_HUMAN Ribosome biogenesis protein NOP53 OS=Homo sapiens GN=NOP53 PE=1 SV=2	NOP53	Q9NZM5	Q9NZM5				XPO5	Q9HAV4	Q9HAV4					DICER1	Q9UPY3	Q9UPY3				EIF3C;EIF3CL	Q99613;B5ME19	Q99613
Q9NRK6	Q9NRK6		Q8TE60	ADAMTS18	A disintegrin and metalloproteinase with thrombospondin motifs 18 (ADAM-TS 18) (ADAM-TS18) (ADAMTS-18)					P32611	P32611		P32611	RML2	54S ribosomal protein RML2, mitochondrial (L2) (Mitochondrial large ribosomal subunit protein uL2m)												>SP Q9NZM1|MYOF_HUMAN Myoferlin OS=Homo sapiens GN=MYOF PE=1 SV=1	MYOF	Q9NZM1	Q9NZM1				UPF2	Q9HAU5	Q9HAU5					AGTPBP1	Q9UPW5	Q9UPW5				SCAF11	Q99590	Q99590
O95342	O95342		Q8TE59	ADAMTS19	A disintegrin and metalloproteinase with thrombospondin motifs 19 (ADAM-TS 19) (ADAM-TS19) (ADAMTS-19)					P0CX53	P0CX53		P0CX53	RPL12A	60S ribosomal protein L12-A (L15) (Large ribosomal subunit protein uL11-A) (YL23)												>SP Q9NZL4|HPBP1_HUMAN Hsp70-binding protein 1 OS=Homo sapiens GN=HSPBP1 PE=1 SV=1	HPBP1	Q9NZL4	Q9NZL4				RPF1	Q9H9Y2	Q9H9Y2					FOXJ3	Q9UPW0	Q9UPW0				POP1	Q99575	Q99575
A0A2U9Q1W5	O95342		O95450	ADAMTS2	A disintegrin and metalloproteinase with thrombospondin motifs 2 (ADAM-TS 2) (ADAM-TS2) (ADAMTS-2)					Q04712	Q04712		Q04712	RRN11	RNA polymerase I-specific transcription initiation factor RRN11												>SP Q9NZI2|KCIP1_HUMAN Kv channel-interacting protein 1 OS=Homo sapiens GN=KCNIP1 PE=1 SV=2	KCIP1	Q9NZI2	Q9NZI2				ISG20L2	Q9H9L3	Q9H9L3					CEP164	Q9UPV0	Q9UPV0				DNAJC2	Q99543	Q99543
A0A3B3IS78	O95342		P59510	ADAMTS20	A disintegrin and metalloproteinase with thrombospondin motifs 20 (ADAM-TS 20) (ADAM-TS20) (ADAMTS-20)					P04449	P04449		P04449	RPL24A	60S ribosomal protein L24-A (L30) (Large ribosomal subunit protein eL24-A) (RP29) (YL21)												>SP Q9NZC9|SMAL1_HUMAN SWI/SNF-related matrix-associated actin-dependent regulator of chromatin subfamily A-like protein 1 OS=Homo sapiens GN=SMARCAL1 PE=1 SV=1	SMAL1	Q9NZC9	Q9NZC9				MRPL44	Q9H9J2	Q9H9J2					TBC1D2B	Q9UPU7	Q9UPU7				AGAP2	Q99490	Q99490
A0A3B3ISD4	O95342		O15072	ADAMTS3	A disintegrin and metalloproteinase with thrombospondin motifs 3 (ADAM-TS 3) (ADAM-TS3) (ADAMTS-3)					P05747	P05747		P05747	RPL29	60S ribosomal protein L29 (Large ribosomal subunit protein eL29) (YL43)												>SP Q9NZB2|F120A_HUMAN Constitutive coactivator of PPAR-gamma-like protein 1 OS=Homo sapiens GN=FAM120A PE=1 SV=2	F120A	Q9NZB2	Q9NZB2				LRRC40	Q9H9A6	Q9H9A6					USP24	Q9UPU5	Q9UPU5				CDC5L	Q99459	Q99459
A0A3B3ITV9	O95342		O75173	ADAMTS4	A disintegrin and metalloproteinase with thrombospondin motifs 4 (ADAM-TS 4) (ADAM-TS4) (ADAMTS-4)					P05737	P05737		P05737	RPL7A	60S ribosomal protein L7-A (L6) (Large ribosomal subunit protein uL30-A) (RP11) (YL8)												>SP Q9NZ53|PDXL2_HUMAN Podocalyxin-like protein 2 OS=Homo sapiens GN=PODXL2 PE=1 SV=1	PDXL2	Q9NZ53	Q9NZ53				JPT2	Q9H910	Q9H910					USP22	Q9UPT9	Q9UPT9				UHRF1	Q96T88	Q96T88
H7C486	O95342		Q9UNA0	ADAMTS5	A disintegrin and metalloproteinase with thrombospondin motifs 5 (ADAM-TS 5) (ADAM-TS5) (ADAMTS-5)					P40018	P40018		P40018	SMB1	Small nuclear ribonucleoprotein-associated protein B (snRNP-B) (Sm protein B) (Sm-B) (SmB)												>SP Q9NZ45|CISD1_HUMAN CDGSH iron-sulfur domain-containing protein 1 OS=Homo sapiens GN=CISD1 PE=1 SV=1	CISD1	Q9NZ45	Q9NZ45				ANKZF1	Q9H8Y5	Q9H8Y5					ZC3H4	Q9UPT8	Q9UPT8				MMS19	Q96T76	Q96T76
Q53S60	O95342		Q9UKP5	ADAMTS6	A disintegrin and metalloproteinase with thrombospondin motifs 6 (ADAM-TS 6) (ADAM-TS6) (ADAMTS-6)					P17558	P17558		P17558	PET123	37S ribosomal protein PET123, mitochondrial (Mitochondrial small ribosomal subunit protein mS26)												>SP Q9NZ01|TECR_HUMAN Very-long-chain enoyl-CoA reductase OS=Homo sapiens GN=TECR PE=1 SV=1	TECR	Q9NZ01	Q9NZ01				DDX31	Q9H8H2	Q9H8H2					EXOC7	Q9UPT5	Q9UPT5				SPEN	Q96T58	Q96T58
P21439	P21439		Q9UKP4	ADAMTS7	A disintegrin and metalloproteinase with thrombospondin motifs 7 (ADAM-TS 7) (ADAM-TS7) (ADAMTS-7)					P13856	P13856		P13856	RSR1	Ras-related protein RSR1												>SP Q9NYY8|FAKD2_HUMAN FAST kinase domain-containing protein 2, mitochondrial OS=Homo sapiens GN=FASTKD2 PE=1 SV=1	FAKD2	Q9NYY8	Q9NYY8				NOL11	Q9H8H0	Q9H8H0					SETD1B	Q9UPS6	Q9UPS6				PPP1R16B	Q96T49	Q96T49
A0A2R8Y291	P21439		Q9UP79	ADAMTS8	A disintegrin and metalloproteinase with thrombospondin motifs 8 (ADAM-TS 8) (ADAM-TS8) (ADAMTS-8)					Q07794	Q07794		Q07794	RTT109	Histone acetyltransferase RTT109												>SP Q9NYV4|CDK12_HUMAN Cyclin-dependent kinase 12 OS=Homo sapiens GN=CDK12 PE=1 SV=2	CDK12	Q9NYV4	Q9NYV4				METTL8	Q9H825	Q9H825					SMG5	Q9UPR3	Q9UPR3				RBM15	Q96T37	Q96T37
A0A2R8Y8A1	P21439		Q9P2N4	ADAMTS9	A disintegrin and metalloproteinase with thrombospondin motifs 9 (ADAM-TS 9) (ADAM-TS9) (ADAMTS-9)					Q08932	Q08932		Q08932	RSA1	Ribosome assembly 1 protein												>SP Q9NYU2|UGGG1_HUMAN UDP-glucose:glycoprotein glucosyltransferase 1 OS=Homo sapiens GN=UGGT1 PE=1 SV=3	UGGG1	Q9NYU2	Q9NYU2				METTL17	Q9H7H0	Q9H7H0					PLCL2	Q9UPR0	Q9UPR0				SIN3A	Q96ST3	Q96ST3
A7J1Q3	P21439		Q8N6G6	ADAMTSL1	ADAMTS-like protein 1 (ADAMTSL-1) (Punctin-1)					Q05942	Q05942		Q05942	RSA3	Ribosome assembly protein 3												>SP Q9NYQ6|CELR1_HUMAN Cadherin EGF LAG seven-pass G-type receptor 1 OS=Homo sapiens GN=CELSR1 PE=1 SV=1	CELR1	Q9NYQ6	Q9NYQ6				ATP13A3	Q9H7F0	Q9H7F0					TNRC6B	Q9UPQ9	Q9UPQ9				CDK5RAP2	Q96SN8	Q96SN8
A7J1Q4	P21439		Q86TH1	ADAMTSL2	ADAMTS-like protein 2 (ADAMTSL-2)					P40161	P40161		P40161	RTT106	Histone chaperone RTT106 (Regulator of Ty1 transposition protein 106)												>SP Q9NYL2|M3K20_HUMAN Mitogen-activated protein kinase kinase kinase 20 OS=Homo sapiens GN=MAP3K20 PE=1 SV=3	M3K20	Q9NYL2	Q9NYL2				C8orf33	Q9H7E9	Q9H7E9					PHF8	Q9UPP1	Q9UPP1				STRBP	Q96SI9	Q96SI9
A7J1Q5	P21439		P82987	ADAMTSL3	ADAMTS-like protein 3 (ADAMTSL-3) (Punctin-2)					P38850	P38850		P38850	RTT107	Regulator of Ty1 transposition protein 107 (Establishes silent chromatin protein 4)												>SP Q9NYK5|RM39_HUMAN 39S ribosomal protein L39, mitochondrial OS=Homo sapiens GN=MRPL39 PE=1 SV=3	RM39	Q9NYK5	Q9NYK5				TDRD3	Q9H7E2	Q9H7E2					TRIM33	Q9UPN9	Q9UPN9				SRPK1	Q96SB4	Q96SB4
A7J1Q6	P21439		Q6UY14	ADAMTSL4	ADAMTS-like protein 4 (ADAMTSL-4) (Thrombospondin repeat-containing protein 1)					Q03940	Q03940		Q03940	RVB1	RuvB-like protein 1 (RUVBL1)												>SP Q9NYH9|UTP6_HUMAN U3 small nucleolar RNA-associated protein 6 homolog OS=Homo sapiens GN=UTP6 PE=2 SV=2	UTP6	Q9NYH9	Q9NYH9				RPF2	Q9H7B2	Q9H7B2					PPP6R1	Q9UPN7	Q9UPN7				WRNIP1	Q96S55	Q96S55
A7J1Q7	P21439		Q5T5F5	ADAMTSL4-AS1	Uncharacterized protein ADAMTSL4-AS1 (ADAMTSL4 antisense RNA 1) (ADAMTSL4 antisense gene protein 1)					Q08417	Q08417		Q08417	RSB1	Sphingoid long-chain base transporter RSB1												>SP Q9NYF8|BCLF1_HUMAN Bcl-2-associated transcription factor 1 OS=Homo sapiens GN=BCLAF1 PE=1 SV=2	BCLF1	Q9NYF8	Q9NYF8				RANBP3	Q9H6Z4	Q9H6Z4					SCAF8	Q9UPN6	Q9UPN6				USP28	Q96RU2	Q96RU2
A7J1Q8	P21439		Q6ZMM2	ADAMTSL5	ADAMTS-like protein 5 (ADAMTSL-5) (Thrombospondin type-1 domain-containing protein 6)					Q03201	Q03201		Q03201	RSM10	37S ribosomal protein S10, mitochondrial (Mitochondrial small ribosomal subunit protein uS10m)												>SP Q9NY93|DDX56_HUMAN Probable ATP-dependent RNA helicase DDX56 OS=Homo sapiens GN=DDX56 PE=1 SV=1	DDX56	Q9NY93	Q9NY93				ESRP2	Q9H6T0	Q9H6T0					CEP131	Q9UPN4	Q9UPN4				NUDCD1	Q96RS6	Q96RS6
A7J1Q9	P21439		O75689	ADAP1	Arf-GAP with dual PH domain-containing protein 1 (Centaurin-alpha-1) (Cnt-a1) (Putative MAPK-activating protein PM25)					Q12464	Q12464		Q12464	RVB2	RuvB-like protein 2 (RUVBL2)												>SP Q9NY61|AATF_HUMAN Protein AATF OS=Homo sapiens GN=AATF PE=1 SV=1	AATF	Q9NY61	Q9NY61				YTHDC2	Q9H6S0	Q9H6S0					MACF1	Q9UPN3	Q9UPN3				GFM1	Q96RP9	Q96RP9
A7J1R0	P21439		Q9NPF8	ADAP2	Arf-GAP with dual PH domain-containing protein 2 (Centaurin-alpha-2) (Cnt-a2)					P53732	P53732		P53732	MRPS12	37S ribosomal protein S12, mitochondrial (Mitochondrial small ribosomal subunit protein uS12m)												>SP Q9NY12|GAR1_HUMAN H/ACA ribonucleoprotein complex subunit 1 OS=Homo sapiens GN=GAR1 PE=1 SV=1	GAR1	Q9NY12	Q9NY12				NOL6	Q9H6R4	Q9H6R4					SLC12A4	Q9UP95	Q9UP95				NACC1	Q96RE7	Q96RE7
A7J1R1	P21439		P55265	ADAR	Double-stranded RNA-specific adenosine deaminase (DRADA)					P12686	P12686		P12686	MRP13	37S ribosomal protein MRP13, mitochondrial (Mitochondrial small ribosomal subunit protein mS44) (YmS-A)												>SP Q9NXZ2|DDX43_HUMAN Probable ATP-dependent RNA helicase DDX43 OS=Homo sapiens GN=DDX43 PE=2 SV=2	DDX43	Q9NXZ2	Q9NXZ2				DHX33	Q9H6R0	Q9H6R0					COG5	Q9UP83	Q9UP83				SPAG5	Q96R06	Q96R06
A7J1R2	P21439		P78563	ADARB1	Double-stranded RNA-specific editase 1					P53236	P53236		P53236	RSC1	Chromatin structure-remodeling complex subunit RSC1 (RSC complex subunit RSC1) (Remodel the structure of chromatin complex subunit 1)												>SP Q9NXL6|SIDT1_HUMAN SID1 transmembrane family member 1 OS=Homo sapiens GN=SIDT1 PE=2 SV=2	SIDT1	Q9NXL6	Q9NXL6				CCDC86	Q9H6F5	Q9H6F5					C19orf53	Q9UNZ5	Q9UNZ5				PURB	Q96QR8	Q96QR8
A7J1R3	P21439		Q9NS39	ADARB2	Double-stranded RNA-specific editase B2					Q06488	Q06488		Q06488	RSC2	Chromatin structure-remodeling complex subunit RSC2 (RSC complex subunit RSC2) (Remodel the structure of chromatin complex subunit 2)												>SP Q9NXH9|TRM1_HUMAN tRNA (guanine(26)-N(2))-dimethyltransferase OS=Homo sapiens GN=TRMT1 PE=1 SV=1	TRM1	Q9NXH9	Q9NXH9				TFB2M	Q9H5Q4	Q9H5Q4					NSFL1C	Q9UNZ2	Q9UNZ2				VPS35	Q96QK1	Q96QK1
A7J1R4	P21439		A8MUL3	ADARB2-AS1	Putative uncharacterized protein ADARB2-AS1 (ADARB2 antisense RNA 1) (ADARB2 antisense gene protein 1)					P38781	P38781		P38781	RSC30	Chromatin structure-remodeling complex protein RSC30 (Remodel the structure of chromatin complex subunit 30)												>SP Q9NXH8|TOR4A_HUMAN Torsin-4A OS=Homo sapiens GN=TOR4A PE=1 SV=2	TOR4A	Q9NXH8	Q9NXH8				ZNF768	Q9H5H4	Q9H5H4					TTF2	Q9UNY4	Q9UNY4				PPP1R10	Q96QC0	Q96QC0
A7J1R5	P21439		Q9BUB4	ADAT1	tRNA-specific adenosine deaminase 1 (hADAT1)					Q06639	Q06639		Q06639	RSC3	Chromatin structure-remodeling complex protein RSC3 (Remodel the structure of chromatin complex subunit 3)												>SP Q9NXG2|THUM1_HUMAN THUMP domain-containing protein 1 OS=Homo sapiens GN=THUMPD1 PE=1 SV=2	THUM1	Q9NXG2	Q9NXG2				HEATR1	Q9H583	Q9H583					WDR3	Q9UNX4	Q9UNX4				FAM111A	Q96PZ2	Q96PZ2
A7J1R6	P21439		Q7Z6V5	ADAT2	tRNA-specific adenosine deaminase 2					Q02206	Q02206		Q02206	RSC4	Chromatin structure-remodeling complex subunit RSC4 (RSC complex subunit RSC4) (Remodel the structure of chromatin complex subunit 4)												>SP Q9NXF1|TEX10_HUMAN Testis-expressed protein 10 OS=Homo sapiens GN=TEX10 PE=1 SV=2	TEX10	Q9NXF1	Q9NXF1				ESF1	Q9H501	Q9H501					RPL26L1	Q9UNX3	Q9UNX3				PUS7	Q96PZ0	Q96PZ0
A7J1R7	P21439		Q96EY9	ADAT3	Probable inactive tRNA-specific adenosine deaminase-like protein 3 (tRNA-specific adenosine-34 deaminase subunit ADAT3)					Q07979	Q07979		Q07979	RSC58	Chromatin structure-remodeling complex protein RSC58 (Remodel the structure of chromatin complex subunit 58)												>SP Q9NXE8|CWC25_HUMAN Pre-mRNA-splicing factor CWC25 homolog OS=Homo sapiens GN=CWC25 PE=1 SV=1	CWC25	Q9NXE8	Q9NXE8				MTG2	Q9H4K7	Q9H4K7					GPR132	Q9UNW8	Q9UNW8				LENG8	Q96PV6	Q96PV6
A7J1R8	P21439		Q86TW2	ADCK1	AarF domain-containing protein kinase 1					P25632	P25632		P25632	RSC6	Chromatin structure-remodeling complex protein RSC6 (Remodel the structure of chromatin complex subunit 6)												>SP Q9NXE4|NSMA3_HUMAN Sphingomyelin phosphodiesterase 4 OS=Homo sapiens GN=SMPD4 PE=1 SV=2	NSMA3	Q9NXE4	Q9NXE4				WNK1	Q9H4A3	Q9H4A3					RABL2B	Q9UNT1	Q9UNT1				RBM14	Q96PK6	Q96PK6
A7J1R9	P21439		Q7Z695	ADCK2	Uncharacterized aarF domain-containing protein kinase 2					P10662	P10662		P10662	MRP1	37S ribosomal protein MRP1, mitochondrial (Mitochondrial small ribosomal subunit protein mS43)												>SP Q9NX58|LYAR_HUMAN Cell growth-regulating nucleolar protein OS=Homo sapiens GN=LYAR PE=1 SV=2	LYAR	Q9NX58	Q9NX58				TXNIP	Q9H3M7	Q9H3M7					TIMELESS	Q9UNS1	Q9UNS1				ARAP1	Q96P48	Q96P48
A7J1S0	P21439		Q3MIX3	ADCK5	Uncharacterized aarF domain-containing protein kinase 5					P32832	P32832		P32832	NPL6	Chromatin structure-remodeling complex subunit RSC7 (Nuclear protein localization protein 6) (Remodel the structure of chromatin complex subunit 7)												>SP Q9NX24|NHP2_HUMAN H/ACA ribonucleoprotein complex subunit 2 OS=Homo sapiens GN=NHP2 PE=1 SV=1	NHP2	Q9NX24	Q9NX24				BOLA2	Q9H3K6	Q9H3K6					DIMT1	Q9UNQ2	Q9UNQ2				NSUN5	Q96P11	Q96P11
A7J1S1	P21439		Q08828	ADCY1	Adenylate cyclase type 1					P43609	P43609		P43609	RSC8	Chromatin structure-remodeling complex protein RSC8 (Remodel the structure of chromatin complex subunit 8) (SWI3 homolog)												>SP Q9NX20|RM16_HUMAN 39S ribosomal protein L16, mitochondrial OS=Homo sapiens GN=MRPL16 PE=1 SV=1	RM16	Q9NX20	Q9NX20				GGNBP2	Q9H3C7	Q9H3C7					PPIE	Q9UNP9	Q9UNP9				CEP63	Q96MT8	Q96MT8
A7J1S2	P21439		Q96PN6	ADCY10	Adenylate cyclase type 10					Q03124	Q03124		Q03124	RSC9	Chromatin structure-remodeling complex subunit RSC9 (RSC complex subunit RSC9) (Remodel the structure of chromatin complex subunit 9)												>SP Q9NX07|TSAP1_HUMAN tRNA selenocysteine 1-associated protein 1 OS=Homo sapiens GN=TRNAU1AP PE=1 SV=1	TSAP1	Q9NX07	Q9NX07				PNN	Q9H307	Q9H307					FAF1	Q9UNN5	Q9UNN5				RNPC3	Q96LT9	Q96LT9
A7J1S3	P21439		Q08462	ADCY2	Adenylate cyclase type 2					P10663	P10663		P10663	MRP2	37S ribosomal protein MRP2, mitochondrial (Mitochondrial small ribosomal subunit protein uS14m)												>SP Q9NX05|F120C_HUMAN Constitutive coactivator of PPAR-gamma-like protein 2 OS=Homo sapiens GN=FAM120C PE=1 SV=3	F120C	Q9NX05	Q9NX05				DHX36	Q9H2U1	Q9H2U1					PSMD13	Q9UNM6	Q9UNM6				SNX27	Q96L92	Q96L92
A7J1S4	P21439		O60266	ADCY3	Adenylate cyclase type 3					Q02608	Q02608		Q02608	MRPS16	37S ribosomal protein S16, mitochondrial (Mitochondrial small ribosomal subunit protein bS16m)												>SP Q9NWU5|RM22_HUMAN 39S ribosomal protein L22, mitochondrial OS=Homo sapiens GN=MRPL22 PE=1 SV=1	RM22	Q9NWU5	Q9NWU5				ADNP	Q9H2P0	Q9H2P0					SSR3	Q9UNL2	Q9UNL2				ZFR	Q96KR1	Q96KR1
A7J1S5	P21439		Q8NFM4	ADCY4	Adenylate cyclase type 4					Q05900	Q05900		Q05900	YHC1	U1 small nuclear ribonucleoprotein C (U1 snRNP C) (U1-C) (U1C)												>SP Q9NWT1|PK1IP_HUMAN p21-activated protein kinase-interacting protein 1 OS=Homo sapiens GN=PAK1IP1 PE=1 SV=2	PK1IP	Q9NWT1	Q9NWT1				TAOK3	Q9H2K8	Q9H2K8					STX8	Q9UNK0	Q9UNK0				EXOC2	Q96KP1	Q96KP1
A7K6Y6	P21439		O95622	ADCY5	Adenylate cyclase type 5					P32902	P32902		P32902	MRP4	37S ribosomal protein MRP4, mitochondrial (Mitochondrial small ribosomal subunit protein uS2m)												>SP Q9NWS8|RMND1_HUMAN Required for meiotic nuclear division protein 1 homolog OS=Homo sapiens GN=RMND1 PE=1 SV=2	RMND1	Q9NWS8	Q9NWS8				SLC6A15	Q9H2J7	Q9H2J7					DUSP12	Q9UNI6	Q9UNI6				SCYL1	Q96KG9	Q96KG9
A8HT68	P21439		O43306	ADCY6	Adenylate cyclase type 6					Q03246	Q03246		Q03246	MRPS17	37S ribosomal protein S17, mitochondrial (Mitochondrial small ribosomal subunit protein uS17m)												>SP Q9NWH9|SLTM_HUMAN SAFB-like transcription modulator OS=Homo sapiens GN=SLTM PE=1 SV=2	SLTM	Q9NWH9	Q9NWH9				SLK	Q9H2G2	Q9H2G2					SNX6	Q9UNH7	Q9UNH7				VPS39	Q96JC1	Q96JC1
A8HT72	P21439		P51828	ADCY7	Adenylate cyclase type 7					P33759	P33759		P33759	MRPS5	37S ribosomal protein S5, mitochondrial (Mitochondrial small ribosomal subunit protein uS5m)												>SP Q9NWB6|ARGL1_HUMAN Arginine and glutamate-rich protein 1 OS=Homo sapiens GN=ARGLU1 PE=1 SV=1	ARGL1	Q9NWB6	Q9NWB6				ASCC2	Q9H1I8	Q9H1I8					MAGED2	Q9UNF1	Q9UNF1				LRCH3	Q96II8	Q96II8
E5LR39	P21439		P40145	ADCY8	Adenylate cyclase type 8					P28778	P28778		P28778	MRP17	37S ribosomal protein MRP17, mitochondrial (Mitochondrial small ribosomal subunit protein bS6m) (YmS16)												>SP Q9NW64|RBM22_HUMAN Pre-mRNA-splicing factor RBM22 OS=Homo sapiens GN=RBM22 PE=1 SV=1	RBM22	Q9NW64	Q9NW64				RBM38	Q9H0Z9	Q9H0Z9					PACSIN2	Q9UNF0	Q9UNF0				FUBP3	Q96I24	Q96I24
E7EQI1	P21439		O60503	ADCY9	Adenylate cyclase type 9					Q08963	Q08963		Q08963	LEA1	U2 small nuclear ribonucleoprotein A' (U2 snRNP A') (Looks exceptionally like U2A protein 1)												>SP Q9NW13|RBM28_HUMAN RNA-binding protein 28 OS=Homo sapiens GN=RBM28 PE=1 SV=3	RBM28	Q9NW13	Q9NW13				FAM234A	Q9H0X4	Q9H0X4					STUB1	Q9UNE7	Q9UNE7				PGAM5	Q96HS1	Q96HS1
H7C0M2	P21439		P18509	ADCYAP1	Pituitary adenylate cyclase-activating polypeptide (PACAP) [Cleaved into: PACAP-related peptide (PRP-48); Pituitary adenylate cyclase-activating polypeptide 27 (PACAP-27) (PACAP27); Pituitary adenylate cyclase-activating polypeptide 38 (PACAP-38) (PACAP38)]					P36056	P36056		P36056	RSM22	Probable S-adenosyl-L-methionine-dependent RNA methyltransferase RSM22, mitochondrial												>SP Q9NVX2|NLE1_HUMAN Notchless protein homolog 1 OS=Homo sapiens GN=NLE1 PE=1 SV=4	NLE1	Q9NVX2	Q9NVX2				TSPYL1	Q9H0U9	Q9H0U9					ARHGAP26	Q9UNA1	Q9UNA1				POM121	Q96HA1	Q96HA1
Q4G0Q4	P21439		P41586	ADCYAP1R1	Pituitary adenylate cyclase-activating polypeptide type I receptor (PACAP type I receptor) (PACAP-R-1) (PACAP-R1)					P42847	P42847		P42847	MRPS18	37S ribosomal protein S18, mitochondrial (Mitochondrial small ribosomal subunit protein uS11m) (YmS18)												>SP Q9NVV4|PAPD1_HUMAN Poly(A) RNA polymerase, mitochondrial OS=Homo sapiens GN=MTPAP PE=1 SV=1	PAPD1	Q9NVV4	Q9NVV4				MRPL18	Q9H0U6	Q9H0U6					G3BP2	Q9UN86	Q9UN86				DDX27	Q96GQ7	Q96GQ7
Q6PJ81	P21439		P35611	ADD1	Alpha-adducin (Erythrocyte adducin subunit alpha)					P53733	P53733		P53733	RSM19	37S ribosomal protein S19, mitochondrial (Mitochondrial small ribosomal subunit protein uS19m)												>SP Q9NVV0|TM38B_HUMAN Trimeric intracellular cation channel type B OS=Homo sapiens GN=TMEM38B PE=1 SV=1	TM38B	Q9NVV0	Q9NVV0				RAB1B	Q9H0U4	Q9H0U4					VPS4A	Q9UN37	Q9UN37				TOE1	Q96GM8	Q96GM8
Q75MQ5	P21439		P35612	ADD2	Beta-adducin (Erythrocyte adducin subunit beta)					P47150	P47150		P47150	RSM7	37S ribosomal protein S7, mitochondrial (Mitochondrial small ribosomal subunit protein uS7m)												>SP Q9NVU7|SDA1_HUMAN Protein SDA1 homolog OS=Homo sapiens GN=SDAD1 PE=1 SV=3	SDA1	Q9NVU7	Q9NVU7				DDX47	Q9H0S4	Q9H0S4					DAPP1	Q9UN19	Q9UN19				AURKB	Q96GD4	Q96GD4
V5N6U4	P21439		Q9UEY8	ADD3	Gamma-adducin (Adducin-like protein 70)					P38175	P38175		P38175	MRP21	37S ribosomal protein MRP21, mitochondrial (Mitochondrial small ribosomal subunit protein bS21m)												>SP Q9NVS2|RT18A_HUMAN 39S ribosomal protein S18a, mitochondrial OS=Homo sapiens GN=MRPS18A PE=1 SV=1	RT18A	Q9NVS2	Q9NVS2				CSTF2T	Q9H0L4	Q9H0L4					SYNRG	Q9UMZ2	Q9UMZ2				DUS3L	Q96G46	Q96G46
Q2M3G0	Q2M3G0		Q8N7X0	ADGB	Androglobin (Calpain-7-like protein)					Q03799	Q03799		Q03799	MRPS8	37S ribosomal protein S8, mitochondrial (Mitochondrial small ribosomal subunit protein uS8m)												>SP Q9NVP1|DDX18_HUMAN ATP-dependent RNA helicase DDX18 OS=Homo sapiens GN=DDX18 PE=1 SV=2	DDX18	Q9NVP1	Q9NVP1				PARP12	Q9H0J9	Q9H0J9					SNX12	Q9UMY4	Q9UMY4				PGM2	Q96G03	Q96G03
A0ASV4	Q2M3G0		Q86SQ6	ADGRA1	Adhesion G protein-coupled receptor A1 (G-protein coupled receptor 123)					Q03919	Q03919		Q03919	RUB1	NEDD8-like protein RUB1 (Related to ubiquitin protein 1) (Ubiquitin-like protein RUB1)												>SP Q9NVN8|GNL3L_HUMAN Guanine nucleotide-binding protein-like 3-like protein OS=Homo sapiens GN=GNL3L PE=1 SV=1	GNL3L	Q9NVN8	Q9NVN8				NSRP1	Q9H0G5	Q9H0G5					NOL7	Q9UMY1	Q9UMY1				EDC3	Q96F86	Q96F86
H7C165	Q2M3G0		Q96PE1	ADGRA2	Adhesion G protein-coupled receptor A2 (G-protein coupled receptor 124) (Tumor endothelial marker 5)					P38120	P38120		P38120	MRPS9	37S ribosomal protein S9, mitochondrial (Mitochondrial small ribosomal subunit protein uS9m)												>SP Q9NVI1|FANCI_HUMAN Fanconi anemia group I protein OS=Homo sapiens GN=FANCI PE=1 SV=4	FANCI	Q9NVI1	Q9NVI1				XRN2	Q9H0D6	Q9H0D6					NENF	Q9UMX5	Q9UMX5				CYFIP2	Q96F07	Q96F07
Q9NP58	Q9NP58		Q8IWK6	ADGRA3	Adhesion G protein-coupled receptor A3 (G-protein coupled receptor 125)					P53330	P53330		P53330	RTT102	Regulator of Ty1 transposition protein 102												>SP Q9NVA4|T184C_HUMAN Transmembrane protein 184C OS=Homo sapiens GN=TMEM184C PE=1 SV=2	T184C	Q9NVA4	Q9NVA4				NAT10	Q9H0A0	Q9H0A0					UBQLN1	Q9UMX0	Q9UMX0				PTCD3	Q96EY7	Q96EY7
A0A024R436	Q9NP58		O14514	ADGRB1	Adhesion G protein-coupled receptor B1 (Brain-specific angiogenesis inhibitor 1) [Cleaved into: Vasculostatin-40 (Vstat40); Vasculostatin-120 (Vstat120)]					Q05543	Q05543		Q05543	RTT103	Regulator of Ty1 transposition protein 103												>SP Q9NVA2|SEP11_HUMAN Septin-11 OS=Homo sapiens GN=SEPT11 PE=1 SV=3	SEP11	Q9NVA2	Q9NVA2				LSG1	Q9H089	Q9H089					PRPF19	Q9UMS4	Q9UMS4				RBM33	Q96EV2	Q96EV2
A0A1D9ITY9	Q9NP58		O60241	ADGRB2	Adhesion G protein-coupled receptor B2 (Brain-specific angiogenesis inhibitor 2)					Q01163	Q01163		Q01163	RSM23	37S ribosomal protein S23, mitochondrial (DAP-3) (Mitochondrial small ribosomal subunit protein mS29)												>SP Q9NV96|CC50A_HUMAN Cell cycle control protein 50A OS=Homo sapiens GN=TMEM30A PE=1 SV=1	CC50A	Q9NV96	Q9NV96				MKRN2	Q9H000	Q9H000					NFU1	Q9UMS0	Q9UMS0				DAZAP1	Q96EP5	Q96EP5
A0A6B9LUA1	Q9NP58		O60242	ADGRB3	Adhesion G protein-coupled receptor B3 (Brain-specific angiogenesis inhibitor 3)					P53064	P53064		P53064	RTF1	RNA polymerase-associated protein RTF1												>SP Q9NV66|TYW1_HUMAN S-adenosyl-L-methionine-dependent tRNA 4-demethylwyosine synthase OS=Homo sapiens GN=TYW1 PE=2 SV=2;>SP Q6NUM6|TYW1B_HUMAN S-adenosyl-L-methionine-dependent tRNA 4-demethylwyosine synthase OS=Homo sapiens GN=TYW1B PE=2 SV=3	TYW1	Q9NV66	Q9NV66				SLIRP	Q9GZT3	Q9GZT3					DDX19B	Q9UMR2	Q9UMR2				FAM120B	Q96EK7	Q96EK7
A0A6B9LUM2	Q9NP58		Q6QNK2	ADGRD1	Adhesion G-protein coupled receptor D1 (G-protein coupled receptor 133) (G-protein coupled receptor PGR25)					P40063	P40063		P40063	RTT105	Regulator of Ty1 transposition protein 105												>SP Q9NV31|IMP3_HUMAN U3 small nucleolar ribonucleoprotein protein IMP3 OS=Homo sapiens GN=IMP3 PE=1 SV=1	IMP3	Q9NV31	Q9NV31				DDX24	Q9GZR7	Q9GZR7					KMT2B	Q9UMN6	Q9UMN6				THAP11	Q96EK4	Q96EK4
H7C049	Q9NP58		Q7Z7M1	ADGRD2	Adhesion G-protein coupled receptor D2 (G-protein coupled receptor 144) (G-protein coupled receptor PGR24)					Q03976	Q03976		Q03976	RSM24	37S ribosomal protein S24, mitochondrial (Mitochondrial ribosomal small subunit protein 24) (Mitochondrial small ribosomal subunit protein mS35)												>SP Q9NV06|DCA13_HUMAN DDB1- and CUL4-associated factor 13 OS=Homo sapiens GN=DCAF13 PE=1 SV=2	DCA13	Q9NV06	Q9NV06				REXO4	Q9GZR2	Q9GZR2					MGAT4A	Q9UM21	Q9UM21				SEH1L	Q96EE3	Q96EE3
H7C1R6	Q9NP58		Q14246	ADGRE1	Adhesion G protein-coupled receptor E1 (EGF-like module receptor 1) (EGF-like module-containing mucin-like hormone receptor-like 1) (EMR1 hormone receptor)					P32607	P32607		P32607	RTG1	Retrograde regulation protein 1												>SP Q9NUU7|DD19A_HUMAN ATP-dependent RNA helicase DDX19A OS=Homo sapiens GN=DDX19A PE=1 SV=1;>SP Q9UMR2|DD19B_HUMAN ATP-dependent RNA helicase DDX19B OS=Homo sapiens GN=DDX19B PE=1 SV=1	DD19A	Q9NUU7	Q9NUU7				WDR33	Q9C0J8	Q9C0J8					TMCO1	Q9UM00	Q9UM00				RBMXL1	Q96E39	Q96E39
H7C245	Q9NP58		Q9UHX3	ADGRE2	Adhesion G protein-coupled receptor E2 (EGF-like module receptor 2) (EGF-like module-containing mucin-like hormone receptor-like 2) (CD antigen CD312)					P32608	P32608		P32608	RTG2	Retrograde regulation protein 2												>SP Q9NUQ8|ABCF3_HUMAN ATP-binding cassette sub-family F member 3 OS=Homo sapiens GN=ABCF3 PE=1 SV=2	ABCF3	Q9NUQ8	Q9NUQ8				UBE2O	Q9C0C9	Q9C0C9					PYCARD	Q9ULZ3	Q9ULZ3				MRPL38	Q96DV4	Q96DV4
H7C3Z0	Q9NP58		Q9BY15	ADGRE3	Adhesion G protein-coupled receptor E3 (EGF-like module receptor 3) (EGF-like module-containing mucin-like hormone receptor-like 3)					P38165	P38165		P38165	RTG3	Retrograde regulation protein 3												>SP Q9NUQ6|SPS2L_HUMAN SPATS2-like protein OS=Homo sapiens GN=SPATS2L PE=1 SV=2	SPS2L	Q9NUQ6	Q9NUQ6				UNK	Q9C0B0	Q9C0B0					MAFF	Q9ULX9	Q9ULX9				TBC1D31	Q96DN5	Q96DN5
U3TD89	Q9NP58		Q86SQ3	ADGRE4P	Putative adhesion G protein-coupled receptor E4P (EGF-like module receptor 4) (EGF-like module-containing mucin-like hormone receptor-like 4) (G-protein coupled receptor 127) (G-protein coupled receptor PGR16)					Q12100	Q12100		Q12100	RTK1	Probable serine/threonine-protein kinase RTK1												>SP Q9NUQ3|TXLNG_HUMAN Gamma-taxilin OS=Homo sapiens GN=TXLNG PE=1 SV=2	TXLNG	Q9NUQ3	Q9NUQ3				API5	Q9BZZ5	Q9BZZ5					AKAP8L	Q9ULX6	Q9ULX6				MSI2	Q96DH6	Q96DH6
U3TGG4	Q9NP58		P48960	ADGRE5	Adhesion G protein-coupled receptor E5 (Leukocyte antigen CD97) (CD antigen CD97) [Cleaved into: Adhesion G protein-coupled receptor E5 subunit alpha; Adhesion G protein-coupled receptor E5 subunit beta]					P40496	P40496		P40496	RSM25	37S ribosomal protein S25, mitochondrial (Mitochondrial small ribosomal subunit protein mS23)												>SP Q9NUN5|LMBD1_HUMAN Probable lysosomal cobalamin transporter OS=Homo sapiens GN=LMBRD1 PE=1 SV=1	LMBD1	Q9NUN5	Q9NUN5				CRNKL1	Q9BZJ0	Q9BZJ0					NOB1	Q9ULX3	Q9ULX3				TUBGCP3	Q96CW5	Q96CW5
U3THN0	Q9NP58		Q5T601	ADGRF1	Adhesion G-protein coupled receptor F1 (G protein-coupled receptor 110) (G protein-coupled receptor KPG_012) (G protein-coupled receptor PGR19)					Q12234	Q12234		Q12234	RUD3	GRIP domain-containing protein RUD3 (Golgin-related protein 1) (Relieves USO1-1 transport defect protein 3)												>SP Q9NUM4|T106B_HUMAN Transmembrane protein 106B OS=Homo sapiens GN=TMEM106B PE=1 SV=2	T106B	Q9NUM4	Q9NUM4				UPF3B	Q9BZI7	Q9BZI7					ABT1	Q9ULW3	Q9ULW3				CCDC124	Q96CT7	Q96CT7
U3THP2	Q9NP58		Q8IZF7	ADGRF2	Adhesion G-protein coupled receptor F2 (G-protein coupled receptor 111) (G-protein coupled receptor PGR20)					P47141	P47141		P47141	RSM26	37S ribosomal protein S26, mitochondrial (Mitochondrial small ribosomal subunit protein mS42)												>SP Q9NUL7|DDX28_HUMAN Probable ATP-dependent RNA helicase DDX28 OS=Homo sapiens GN=DDX28 PE=1 SV=2	DDX28	Q9NUL7	Q9NUL7				GTPBP4	Q9BZE4	Q9BZE4					TPX2	Q9ULW0	Q9ULW0				GALM	Q96C23	Q96C23
U3TJJ6	Q9NP58		Q8IZF5	ADGRF3	Adhesion G-protein coupled receptor F3 (G-protein coupled receptor 113) (G-protein coupled receptor PGR23)					P53305	P53305		P53305	RSM27	Mitochondrial 37S ribosomal protein S27 (Mitochondrial small ribosomal subunit protein mS33)												>SP Q9NUL5|RYDEN_HUMAN Repressor of yield of DENV protein OS=Homo sapiens GN=RYDEN PE=1 SV=2	RYDEN	Q9NUL5	Q9NUL5				MRPL37	Q9BZE1	Q9BZE1					CORO1C	Q9ULV4	Q9ULV4				DOCK10	Q96BY6	Q96BY6
U3TJK0	Q9NP58		Q8IZF3	ADGRF4	Adhesion G protein-coupled receptor F4 (G-protein coupled receptor 115) (G-protein coupled receptor PGR18)					P21771	P21771		P21771	MRPS28	37S ribosomal protein S28, mitochondrial (Mitochondrial small ribosomal subunit protein uS15m)												>SP Q9NUL3|STAU2_HUMAN Double-stranded RNA-binding protein Staufen homolog 2 OS=Homo sapiens GN=STAU2 PE=1 SV=1	STAU2	Q9NUL3	Q9NUL3				ABCA2	Q9BZC7	Q9BZC7					CIZ1	Q9ULV3	Q9ULV3				MOB3A	Q96BX8	Q96BX8
O75027	O75027		Q8IZF2	ADGRF5	Adhesion G protein-coupled receptor F5 (G-protein coupled receptor 116)					Q04947	Q04947		Q04947	RTN1	Reticulon-like protein 1												>SP Q9NUK0|MBNL3_HUMAN Muscleblind-like protein 3 OS=Homo sapiens GN=MBNL3 PE=1 SV=2	MBNL3	Q9NUK0	Q9NUK0				POTEKP	Q9BYX7	Q9BYX7					ZMYND8	Q9ULU4	Q9ULU4				PINX1	Q96BK5	Q96BK5
A0A087WW65	O75027		Q9Y653	ADGRG1	Adhesion G-protein coupled receptor G1 (G-protein coupled receptor 56) (Protein TM7XN1) [Cleaved into: ADGRG1 N-terminal fragment (ADGRG1 NT) (GPR56 N-terminal fragment) (GPR56 NT) (GPR56(N)) (GPR56 extracellular subunit) (GPR56 subunit alpha); ADGRG1 C-terminal fragment (ADGRG1 CT) (GPR56 C-terminal fragment) (GPR56 CT) (GPR56(C)) (GPR56 seven-transmembrane subunit) (GPR56 7TM) (GPR56 subunit be…					P19955	P19955		P19955	YMR31	37S ribosomal protein YMR-31, mitochondrial												>SP Q9NUD5|ZCHC3_HUMAN Zinc finger CCHC domain-containing protein 3 OS=Homo sapiens GN=ZCCHC3 PE=1 SV=1	ZCHC3	Q9NUD5	Q9NUD5				SETD2	Q9BYW2	Q9BYW2					HECTD1	Q9ULT8	Q9ULT8				APOBEC3D	Q96AK3	Q96AK3
A0A0S2Z2W5	O75027		Q8IZP9	ADGRG2	Adhesion G-protein coupled receptor G2 (G-protein coupled receptor 64) (Human epididymis-specific protein 6) (He6)					Q12443	Q12443		Q12443	RTN2	Reticulon-like protein 2												>SP Q9NU22|MDN1_HUMAN Midasin OS=Homo sapiens GN=MDN1 PE=1 SV=2	MDN1	Q9NU22	Q9NU22				MRPS26	Q9BYN8	Q9BYN8					ISY1	Q9ULR0	Q9ULR0				FUBP1	Q96AE4	Q96AE4
A0A0S2Z2Z3	O75027		Q86Y34	ADGRG3	Adhesion G protein-coupled receptor G3 (G-protein coupled receptor 97) (G-protein coupled receptor PGR26)					P39678	P39678		P39678	MBP1	Transcription factor MBP1 (MBF subunit p120)												>SP Q9NTZ6|RBM12_HUMAN RNA-binding protein 12 OS=Homo sapiens GN=RBM12 PE=1 SV=1	RBM12	Q9NTZ6	Q9NTZ6				HELZ2	Q9BYK8	Q9BYK8					TPCN1	Q9ULQ1	Q9ULQ1				TBRG4	Q969Z0	Q969Z0
A0A0S2Z367	O75027		Q8IZF6	ADGRG4	Adhesion G-protein coupled receptor G4 (G-protein coupled receptor 112)					Q08972	Q08972		Q08972	NEW1	[NU+] prion formation protein 1												>SP Q9NTK5|OLA1_HUMAN Obg-like ATPase 1 OS=Homo sapiens GN=OLA1 PE=1 SV=2	OLA1	Q9NTK5	Q9NTK5				YTHDF1	Q9BYJ9	Q9BYJ9					TBC1D24	Q9ULP9	Q9ULP9				WBP2	Q969T9	Q969T9
A0A0S2Z376	O75027		Q8IZF4	ADGRG5	Adhesion G-protein coupled receptor G5 (G-protein coupled receptor 114) (G-protein coupled receptor PGR27)					P40155	P40155		P40155	PEX17	Peroxisomal membrane protein PEX17 (Peroxin-17)												>SP Q9NTJ5|SAC1_HUMAN Phosphatidylinositide phosphatase SAC1 OS=Homo sapiens GN=SACM1L PE=1 SV=2	SAC1	Q9NTJ5	Q9NTJ5				NIFK	Q9BYG3	Q9BYG3					MED23	Q9ULK4	Q9ULK4				ZNF622	Q969S3	Q969S3
A0A2R8Y3N2	O75027		Q86SQ4	ADGRG6	Adhesion G-protein coupled receptor G6 (Developmentally regulated G-protein-coupled receptor) (G-protein coupled receptor 126) (Vascular inducible G protein-coupled receptor) [Cleaved into: ADGRG6 N-terminal fragment (ADGRG6-NTF); ADGRG6 C-terminal fragment (ADGRG6-CTF)]					P52867	P52867		P52867	PMT5	Dolichyl-phosphate-mannose--protein mannosyltransferase 5												>SP Q9NTJ3|SMC4_HUMAN Structural maintenance of chromosomes protein 4 OS=Homo sapiens GN=SMC4 PE=1 SV=2	SMC4	Q9NTJ3	Q9NTJ3				MRPL1	Q9BYD6	Q9BYD6					HEG1	Q9ULI3	Q9ULI3				RPL36AL	Q969Q0	Q969Q0
A0A2R8Y473	O75027		Q96K78	ADGRG7	Adhesion G-protein coupled receptor G7 (G-protein coupled receptor 128)					P19657	P19657		P19657	PMA2	Plasma membrane ATPase 2												>SP Q9NTI5|PDS5B_HUMAN Sister chromatid cohesion protein PDS5 homolog B OS=Homo sapiens GN=PDS5B PE=1 SV=1	PDS5B	Q9NTI5	Q9NTI5				MRPL4	Q9BYD3	Q9BYD3					ATAD2B	Q9ULI0	Q9ULI0				USP9X	Q93008	Q93008
A0A2R8YF35	O75027		O94910	ADGRL1	Adhesion G protein-coupled receptor L1 (Calcium-independent alpha-latrotoxin receptor 1) (CIRL-1) (Latrophilin-1) (Lectomedin-2)					Q04004	Q04004		Q04004	PLP1	Phosducin-like protein 1												>SP Q9NSV4|DIAP3_HUMAN Protein diaphanous homolog 3 OS=Homo sapiens GN=DIAPH3 PE=1 SV=4	DIAP3	Q9NSV4	Q9NSV4				MRPL9	Q9BYD2	Q9BYD2					ASAP1	Q9ULH1	Q9ULH1				EMG1	Q92979	Q92979
A0A590UJS8	O75027		O95490	ADGRL2	Adhesion G protein-coupled receptor L2 (Calcium-independent alpha-latrotoxin receptor 2) (CIRL-2) (Latrophilin homolog 1) (Latrophilin-2) (Lectomedin-1)					Q03760	Q03760		Q03760	PML39	Pre-mRNA leakage protein 39 (39 kDa pre-mRNA leakage protein)												>SP Q9NSI6|BRWD1_HUMAN Bromodomain and WD repeat-containing protein 1 OS=Homo sapiens GN=BRWD1 PE=1 SV=4	BRWD1	Q9NSI6	Q9NSI6				MRPL13	Q9BYD1	Q9BYD1					KIDINS220	Q9ULH0	Q9ULH0				ARHGEF2	Q92974	Q92974
A0A5F9ZA98	O75027		Q9HAR2	ADGRL3	Adhesion G protein-coupled receptor L3 (Calcium-independent alpha-latrotoxin receptor 3) (CIRL-3) (Latrophilin-3) (Lectomedin-3)					P07283	P07283		P07283	SEC53	Phosphomannomutase (PMM)												>SP Q9NSI2|F207A_HUMAN Protein FAM207A OS=Homo sapiens GN=FAM207A PE=1 SV=2	F207A	Q9NSI2	Q9NSI2				MRPL20	Q9BYC9	Q9BYC9					INO80	Q9ULG1	Q9ULG1				TNPO1	Q92973	Q92973
B4DGL8	O75027		Q9HBW9	ADGRL4	Adhesion G protein-coupled receptor L4 (EGF, latrophilin and seven transmembrane domain-containing protein 1) (EGF-TM7-latrophilin-related protein) (ETL protein)					P53043	P53043		P53043	PPT1	Serine/threonine-protein phosphatase T (PPT)												>SP Q9NSE4|SYIM_HUMAN Isoleucine--tRNA ligase, mitochondrial OS=Homo sapiens GN=IARS2 PE=1 SV=2	SYIM	Q9NSE4	Q9NSE4				MRPL32	Q9BYC8	Q9BYC8					SLC39A10	Q9ULF5	Q9ULF5				KHSRP	Q92945	Q92945
E9PJR8	O75027		Q8WXG9	ADGRV1	Adhesion G-protein coupled receptor V1 (ADGRV1)					P21242	P21242		P21242	PRE10	Probable proteasome subunit alpha type-7 (Macropain subunit C1) (Multicatalytic endopeptidase complex subunit C1) (Proteasome component C1) (Proteinase YSCE subunit 1)												>SP Q9NSD9|SYFB_HUMAN Phenylalanine--tRNA ligase beta subunit OS=Homo sapiens GN=FARSB PE=1 SV=3	SYFB	Q9NSD9	Q9NSD9				POLDIP3	Q9BY77	Q9BY77					ACSL5	Q9ULC5	Q9ULC5				SMARCC1	Q92922	Q92922
E9PNQ5	O75027		P07327	ADH1A	Alcohol dehydrogenase 1A					P24384	P24384		P24384	PRP22	Pre-mRNA-splicing factor ATP-dependent RNA helicase PRP22												>SP Q9NSD4|ZN275_HUMAN Zinc finger protein 275 OS=Homo sapiens GN=ZNF275 PE=1 SV=2	ZN275	Q9NSD4	Q9NSD4				EIF2A	Q9BY44	Q9BY44					MCTS1	Q9ULC4	Q9ULC4				MAP4K1	Q92918	Q92918
Q9NUT2	Q9NUT2		P00325	ADH1B	All-trans-retinol dehydrogenase [NAD(+)] ADH1B					P49960	P49960		P49960	PRP24	U4/U6 snRNA-associated-splicing factor PRP24 (U4/U6 snRNP protein)												>SP Q9NS93|TM7S3_HUMAN Transmembrane 7 superfamily member 3 OS=Homo sapiens GN=TM7SF3 PE=2 SV=1	TM7S3	Q9NS93	Q9NS93				CHMP4A	Q9BY43	Q9BY43					DNPEP	Q9ULA0	Q9ULA0				COPS5	Q92905	Q92905
C9JA03	Q9NUT2		P00326	ADH1C	Alcohol dehydrogenase 1C					P39955	P39955		P39955	SAP1	Protein SAP1 (SIN1-associated protein)												>SP Q9NS39|RED2_HUMAN Double-stranded RNA-specific editase B2 OS=Homo sapiens GN=ADARB2 PE=1 SV=1	RED2	Q9NS39	Q9NS39				RTFDC1	Q9BY42	Q9BY42					MKLN1	Q9UL63	Q9UL63				UPF1	Q92900	Q92900
C9JTY4	Q9NUT2		P08319	ADH4	All-trans-retinol dehydrogenase [NAD(+)] ADH4					P40479	P40479		P40479	SDP1	Dual-specificity protein phosphatase SDP1												>SP Q9NRY4|RHG35_HUMAN Rho GTPase-activating protein 35 OS=Homo sapiens GN=ARHGAP35 PE=1 SV=3	RHG35	Q9NRY4	Q9NRY4				SCAPER	Q9BY12	Q9BY12					TAOK2	Q9UL54	Q9UL54				GLG1	Q92896	Q92896
C9JYI3	Q9NUT2		P11766	ADH5	Alcohol dehydrogenase class-3					P25365	P25365		P25365	SED4	Putative guanine nucleotide-exchange factor SED4												>SP Q9NRX5|SERC1_HUMAN Serine incorporator 1 OS=Homo sapiens GN=SERINC1 PE=1 SV=1	SERC1	Q9NRX5	Q9NRX5				MAK16	Q9BXY0	Q9BXY0					PSME2	Q9UL46	Q9UL46				CELF1	Q92879	Q92879
F2Z2Z1	Q9NUT2		P28332	ADH6	Alcohol dehydrogenase 6					P40505	P40505		P40505	SDS3	Transcriptional regulatory protein SDS3 (Suppressor of defective silencing protein 3)												>SP Q9NRX4|PHP14_HUMAN 14 kDa phosphohistidine phosphatase OS=Homo sapiens GN=PHPT1 PE=1 SV=1	PHP14	Q9NRX4	Q9NRX4				FANCD2	Q9BXW9	Q9BXW9					BLOC1S6	Q9UL45	Q9UL45				DDX17	Q92841	Q92841
F2Z3G8	Q9NUT2		P40394	ADH7	All-trans-retinol dehydrogenase [NAD(+)] ADH7					P53078	P53078		P53078	SDT1	Suppressor of disruption of TFIIS												>SP Q9NRX2|RM17_HUMAN 39S ribosomal protein L17, mitochondrial OS=Homo sapiens GN=MRPL17 PE=1 SV=1	RM17	Q9NRX2	Q9NRX2				NUSAP1	Q9BXS6	Q9BXS6					ZNF346	Q9UL40	Q9UL40				TAF15	Q92804	Q92804
F8WC43	Q9NUT2		Q8IWW8	ADHFE1	Hydroxyacid-oxoacid transhydrogenase, mitochondrial (HOT)					P40075	P40075		P40075	SCS2	Vesicle-associated membrane protein-associated protein SCS2 (VAMP-associated protein SCS2) (Choline sensitivity suppressor protein 2) (VAP homolog 1)												>SP Q9NRX1|PNO1_HUMAN RNA-binding protein PNO1 OS=Homo sapiens GN=PNO1 PE=1 SV=1	PNO1	Q9NRX1	Q9NRX1				QTRT1	Q9BXR0	Q9BXR0					TRAPPC2L	Q9UL33	Q9UL33				SYMPK	Q92797	Q92797
H7C5K9	Q9NUT2		Q9BV57	ADI1	1,2-dihydroxy-3-keto-5-methylthiopentene dioxygenase					P32564	P32564		P32564	SCM4	Protein SCM4 (Suppressor of CDC4 mutation 4)												>SP Q9NRW7|VPS45_HUMAN Vacuolar protein sorting-associated protein 45 OS=Homo sapiens GN=VPS45 PE=1 SV=1	VPS45	Q9NRW7	Q9NRW7				SRRT	Q9BXP5	Q9BXP5					RAB22A	Q9UL26	Q9UL26				CREBBP	Q92793	Q92793
L8EAK9	Q9NUT2		Q0VDE8	ADIG	Adipogenin					P40482	P40482		P40482	SEC24	Protein transport protein SEC24 (Abnormal nuclear morphology 1)												>SP Q9NRR4|RNC_HUMAN Ribonuclease 3 OS=Homo sapiens GN=DROSHA PE=1 SV=2	RNC	Q9NRR4	Q9NRR4				SLC12A9	Q9BXP2	Q9BXP2					RAB21	Q9UL25	Q9UL25				NUP205	Q92621	Q92621
Q9NP78	Q9NP78		Q15848	ADIPOQ	Adiponectin (30 kDa adipocyte complement-related protein) (Adipocyte complement-related 30 kDa protein) (ACRP30) (Adipocyte, C1q and collagen domain-containing protein) (Adipose most abundant gene transcript 1 protein) (apM-1) (Gelatin-binding protein)					P20840	P20840		P20840	SAG1	Alpha-agglutinin (AG-alpha-1)												>SP Q9NRM2|ZN277_HUMAN Zinc finger protein 277 OS=Homo sapiens GN=ZNF277 PE=1 SV=2	ZN277	Q9NRM2	Q9NRM2				NAA15	Q9BXJ9	Q9BXJ9					AGO1	Q9UL18	Q9UL18				GCN1L1	Q92616	Q92616
A0A024RBU1	Q9NP78		Q96A54	ADIPOR1	Adiponectin receptor protein 1 (Progestin and adipoQ receptor family member 1) (Progestin and adipoQ receptor family member I)					P52870	P52870		P52870	SBH1	Protein transport protein SBH1 (Sec61 complex subunit SBH1) (Sec61 complex subunit beta)												>SP Q9NRL2|BAZ1A_HUMAN Bromodomain adjacent to zinc finger domain protein 1A OS=Homo sapiens GN=BAZ1A PE=1 SV=2	BAZ1A	Q9NRL2	Q9NRL2				LSM14B	Q9BX40	Q9BX40					TBX21	Q9UL17	Q9UL17				LARP4B	Q92615	Q92615
F5GX86	Q9NP78		Q86V24	ADIPOR2	Adiponectin receptor protein 2 (Progestin and adipoQ receptor family member 2) (Progestin and adipoQ receptor family member II)					P43321	P43321		P43321	SMD3	Small nuclear ribonucleoprotein Sm D3 (Sm-D3) (snRNP core protein D3)												>SP Q9NRK6|ABCBA_HUMAN ATP-binding cassette sub-family B member 10, mitochondrial OS=Homo sapiens GN=ABCB10 PE=1 SV=2	ABCBA	Q9NRK6	Q9NRK6				RBM4	Q9BWF3	Q9BWF3					BAG5	Q9UL15	Q9UL15				MYO18A	Q92614	Q92614
F5GXZ5	Q9NP78		Q15847	ADIRF	Adipogenesis regulatory factor (Adipogenesis factor rich in obesity) (Adipose most abundant gene transcript 2 protein) (Adipose-specific protein 2) (apM-2)					P00445	P00445		P00445	SOD1	Superoxide dismutase [Cu-Zn]												>SP Q9NRH3|TBG2_HUMAN Tubulin gamma-2 chain OS=Homo sapiens GN=TUBG2 PE=2 SV=1;>SP P23258|TBG1_HUMAN Tubulin gamma-1 chain OS=Homo sapiens GN=TUBG1 PE=1 SV=2	TBG2	Q9NRH3	Q9NRH3				HIRIP3	Q9BW71	Q9BW71					INTS6	Q9UL03	Q9UL03				DOCK2	Q92608	Q92608
F5GYI2	Q9NP78		P55263	ADK	Adenosine kinase (AK)					P42948	P42948		P42948	SET4	SET domain-containing protein 4												>SP Q9NRG9|AAAS_HUMAN Aladin OS=Homo sapiens GN=AAAS PE=1 SV=1	AAAS	Q9NRG9	Q9NRG9				TRMT61B	Q9BVS5	Q9BVS5					CNOT11	Q9UKZ1	Q9UKZ1				RQCD1	Q92600	Q92600
F5H0G0	Q9NP78		P35318	ADM	Pro-adrenomedullin [Cleaved into: Adrenomedullin (AM); Proadrenomedullin N-20 terminal peptide (ProAM N-terminal 20 peptide) (PAMP) (ProAM-N20)]					P48232	P48232		P48232	SNN1	Biogenesis of lysosome-related organelles complex 1 subunit SNN1 (BLOC-1 subunit SNN1) (SNAPIN-like protein 1)												>SP Q9NRA8|4ET_HUMAN Eukaryotic translation initiation factor 4E transporter OS=Homo sapiens GN=EIF4ENIF1 PE=1 SV=2	4ET	Q9NRA8	Q9NRA8				RIOK2	Q9BVS4	Q9BVS4					CDV3	Q9UKY7	Q9UKY7				PHF3	Q92576	Q92576
F5H4Y2	Q9NP78		Q7Z4H4	ADM2	Protein ADM2 (Intermedin) [Cleaved into: Adrenomedullin-2 (AM2) (Intermedin-long) (IMDL); Intermedin-short (IMDS)]					P38343	P38343		P38343	SLM6	Protein SLM6 (Synthetic lethal with MSS4 protein 6)												>SP Q9NRA2|S17A5_HUMAN Sialin OS=Homo sapiens GN=SLC17A5 PE=1 SV=2	S17A5	Q9NRA2	Q9NRA2				GNL3	Q9BVP2	Q9BVP2					NUP50	Q9UKX7	Q9UKX7				ELMO1	Q92556	Q92556
F5H5F9	Q9NP78		C9JUS6	ADM5	Putative adrenomedullin-5-like protein					P33328	P33328		P33328	SNC2	Synaptobrevin homolog 2												>SP Q9NR56|MBNL1_HUMAN Muscleblind-like protein 1 OS=Homo sapiens GN=MBNL1 PE=1 SV=2	MBNL1	Q9NR56	Q9NR56				DUSP23	Q9BVJ7	Q9BVJ7					VAV3	Q9UKW4	Q9UKW4				MRPS27	Q92552	Q92552
F5H5I5	Q9NP78		Q9H2P0	ADNP	Activity-dependent neuroprotector homeobox protein (Activity-dependent neuroprotective protein)					P53135	P53135		P53135	SLD3	DNA replication regulator SLD3												>SP Q9NR48|ASH1L_HUMAN Histone-lysine N-methyltransferase ASH1L OS=Homo sapiens GN=ASH1L PE=1 SV=2	ASH1L	Q9NR48	Q9NR48				UTP14A	Q9BVJ6	Q9BVJ6					AGO2	Q9UKV8	Q9UKV8				TOPBP1	Q92547	Q92547
F5H5Q0	Q9NP78		Q6IQ32	ADNP2	Activity-dependent neuroprotector homeobox protein 2 (ADNP homeobox protein 2) (Zinc finger protein 508)					P38324	P38324		P38324	SLX1	Structure-specific endonuclease subunit SLX1												>SP Q9NR34|MA1C1_HUMAN Mannosyl-oligosaccharide 1,2-alpha-mannosidase IC OS=Homo sapiens GN=MAN1C1 PE=1 SV=1	MA1C1	Q9NR34	Q9NR34				NOC4L	Q9BVI4	Q9BVI4					ACIN1	Q9UKV3	Q9UKV3				GBF1	Q92538	Q92538
F5H7U2	Q9NP78		Q96SZ5	ADO	2-aminoethanethiol dioxygenase					P34252	P34252		P34252	SLD2	DNA replication regulator SLD2 (DNA replication and checkpoint protein 1)												>SP Q9NR31|SAR1A_HUMAN GTP-binding protein SAR1a OS=Homo sapiens GN=SAR1A PE=1 SV=1;>SP Q9Y6B6|SAR1B_HUMAN GTP-binding protein SAR1b OS=Homo sapiens GN=SAR1B PE=1 SV=1	SAR1A	Q9NR31	Q9NR31				MLPH	Q9BV36	Q9BV36					ACAD8	Q9UKU7	Q9UKU7				H1FX	Q92522	Q92522
H7C478	Q9NP78		P30542	ADORA1	Adenosine receptor A1					P18888	P18888		P18888	SNF6	Transcription regulatory protein SNF6 (SWI/SNF complex component SNF6)												>SP Q9NR30|DDX21_HUMAN Nucleolar RNA helicase 2 OS=Homo sapiens GN=DDX21 PE=1 SV=5	DDX21	Q9NR30	Q9NR30				MCRIP2	Q9BUT9	Q9BUT9					IKZF3	Q9UKT9	Q9UKT9				DGCR8	Q8WYQ5	Q8WYQ5
Q6P2Q0	Q9NP78		P29274	ADORA2A	Adenosine receptor A2a					P32828	P32828		P32828	SLX5	E3 ubiquitin-protein ligase complex SLX5-SLX8 subunit SLX5												>SP Q9NR12|PDLI7_HUMAN PDZ and LIM domain protein 7 OS=Homo sapiens GN=PDLIM7 PE=1 SV=1	PDLI7	Q9NR12	Q9NR12				DDX23	Q9BUQ8	Q9BUQ8					FBXO4	Q9UKT5	Q9UKT5				AHCTF1	Q8WYP5	Q8WYP5
P33527	P33527		P86434	ADORA2A-AS1	Putative uncharacterized protein ADORA2A-AS1 (ADORA2A antisense RNA 1) (ADORA2A antisense gene protein 1)					P47008	P47008		P47008	SFH5	Phosphatidylinositol transfer protein SFH5 (PITP SFH5) (SEC14 homolog 5)												>SP Q9NR09|BIRC6_HUMAN Baculoviral IAP repeat-containing protein 6 OS=Homo sapiens GN=BIRC6 PE=1 SV=2	BIRC6	Q9NR09	Q9NR09				RPP25	Q9BUL9	Q9BUL9					GTF3C4	Q9UKN8	Q9UKN8				CTNNBL1	Q8WYA6	Q8WYA6
A0A0A0MS99	P33527		P29275	ADORA2B	Adenosine receptor A2b					P40072	P40072		P40072	SLX8	E3 ubiquitin-protein ligase complex SLX5-SLX8 subunit SLX8												>SP Q9NQZ2|SAS10_HUMAN Something about silencing protein 10 OS=Homo sapiens GN=UTP3 PE=1 SV=1	SAS10	Q9NQZ2	Q9NQZ2				HNRNPUL1	Q9BUJ2	Q9BUJ2					RALY	Q9UKM9	Q9UKM9				DNAJC9	Q8WXX5	Q8WXX5
A0A7I2V2E0	P33527		P0DMS8	ADORA3	Adenosine receptor A3					P46950	P46950		P46950	SNG1	Nitrosoguanidine resistance protein SNG1												>SP Q9NQX5|NPDC1_HUMAN Neural proliferation differentiation and control protein 1 OS=Homo sapiens GN=NPDC1 PE=1 SV=2	NPDC1	Q9NQX5	Q9NQX5				MMTAG2	Q9BU76	Q9BU76					MAN1B1	Q9UKM7	Q9UKM7				PIBF1	Q8WXW3	Q8WXW3
A0A7I2V4C6	P33527		Q9BRR6	ADPGK	ADP-dependent glucokinase (ADP-GK) (ADPGK)					P38128	P38128		P38128	SMP1	Transcription factor SMP1												>SP Q9NQT5|EXOS3_HUMAN Exosome complex component RRP40 OS=Homo sapiens GN=EXOSC3 PE=1 SV=3	EXOS3	Q9NQT5	Q9NQT5				FAM103A1	Q9BTL3	Q9BTL3					CASP8AP2	Q9UKL3	Q9UKL3				GATAD2B	Q8WXI9	Q8WXI9
G0ZCM3	P33527		P54922	ADPRH	ADP-ribosylhydrolase ARH1					Q12369	Q12369		Q12369	SFI1	Protein SFI1 (Suppressor of fermentation induced loss of stress resistance protein 1)												>SP Q9NQC3|RTN4_HUMAN Reticulon-4 OS=Homo sapiens GN=RTN4 PE=1 SV=2	RTN4	Q9NQC3	Q9NQC3				RBM42	Q9BTD8	Q9BTD8					RCOR1	Q9UKL0	Q9UKL0				SYNE2	Q8WXH0	Q8WXH0
G0ZCM4	P33527		Q8NDY3	ADPRHL1	Inactive ADP-ribosyltransferase ARH2 (ADP-ribosylhydrolase-like protein 1) ([Protein ADP-ribosylarginine] hydrolase-like protein 1)					P20134	P20134		P20134	SFL1	Flocculation suppression protein (Protein SFL1)												>SP Q9NQ84|GPC5C_HUMAN G-protein coupled receptor family C group 5 member C OS=Homo sapiens GN=GPRC5C PE=1 SV=2	GPC5C	Q9NQ84	Q9NQ84				DIDO1	Q9BTC0	Q9BTC0					NUDT5	Q9UKK9	Q9UKK9				PSPC1	Q8WXF1	Q8WXF1
G0ZCM5	P33527		Q3LIE5	ADPRM	Manganese-dependent ADP-ribose/CDP-alcohol diphosphatase					P42900	P42900		P42900	SLS1	Sigma-like sequence protein 1, mitochondrial (Protein SLS1)												>SP Q9NQ55|SSF1_HUMAN Suppressor of SWI4 1 homolog OS=Homo sapiens GN=PPAN PE=2 SV=1	SSF1	Q9NQ55	Q9NQ55				MTG1	Q9BT17	Q9BT17					PARP4	Q9UKK3	Q9UKK3				NELFB	Q8WX92	Q8WX92
G0ZCM6	P33527		Q9NX46	ADPRS	ADP-ribosylhydrolase ARH3 (ADP-ribose glycohydrolase ARH3) (ADP-ribosylhydrolase 3) (O-acetyl-ADP-ribose deacetylase ARH3)					Q04174	Q04174		Q04174	SMP3	GPI mannosyltransferase 4												>SP Q9NQ50|RM40_HUMAN 39S ribosomal protein L40, mitochondrial OS=Homo sapiens GN=MRPL40 PE=1 SV=1	RM40	Q9NQ50	Q9NQ50				ESYT1	Q9BSJ8	Q9BSJ8					GPATCH8	Q9UKJ3	Q9UKJ3				ATXN2L	Q8WWM7	Q8WWM7
I3L4X2	P33527		P35348	ADRA1A	Alpha-1A adrenergic receptor (Alpha-1A adrenoreceptor) (Alpha-1A adrenoceptor) (Alpha-1C adrenergic receptor) (Alpha-adrenergic receptor 1c)					P22213	P22213		P22213	SLY1	Protein SLY1 (Suppressor of loss of YPT1 protein 1)												>SP Q9NQ29|LUC7L_HUMAN Putative RNA-binding protein Luc7-like 1 OS=Homo sapiens GN=LUC7L PE=1 SV=1	LUC7L	Q9NQ29	Q9NQ29				TACO1	Q9BSH4	Q9BSH4					PILRA	Q9UKJ1	Q9UKJ1				UBLCP1	Q8WVY7	Q8WVY7
Q5T3U5	Q5T3U5		P35368	ADRA1B	Alpha-1B adrenergic receptor (Alpha-1B adrenoreceptor) (Alpha-1B adrenoceptor)					Q01684	Q01684		Q01684	SPR6	Sporulation-specific protein (SPR6)												>SP Q9NPR9|GP108_HUMAN Protein GPR108 OS=Homo sapiens GN=GPR108 PE=2 SV=3	GP108	Q9NPR9	Q9NPR9				NTPCR	Q9BSD7	Q9BSD7					TLK1	Q9UKI8	Q9UKI8				HNRNPLL	Q8WVV9	Q8WVV9
A0A024RD21	Q5T3U5		P25100	ADRA1D	Alpha-1D adrenergic receptor (Alpha-1A adrenergic receptor) (Alpha-1D adrenoreceptor) (Alpha-1D adrenoceptor) (Alpha-adrenergic receptor 1a)					P32914	P32914		P32914	SPT4	Transcription elongation factor SPT4 (Chromatin elongation factor SPT4)												>SP Q9NPH3|IL1AP_HUMAN Interleukin-1 receptor accessory protein OS=Homo sapiens GN=IL1RAP PE=1 SV=2	IL1AP	Q9NPH3	Q9NPH3				NOL10	Q9BSC4	Q9BSC4					APPL1	Q9UKG1	Q9UKG1				NUP133	Q8WUM0	Q8WUM0
D6R9B3	Q5T3U5		P08913	ADRA2A	Alpha-2A adrenergic receptor (Alpha-2 adrenergic receptor subtype C10) (Alpha-2A adrenoreceptor) (Alpha-2A adrenoceptor) (Alpha-2AAR)					P16658	P16658		P16658	SEN2	tRNA-splicing endonuclease subunit SEN2												>SP Q9NPE3|NOP10_HUMAN H/ACA ribonucleoprotein complex subunit 3 OS=Homo sapiens GN=NOP10 PE=1 SV=1	NOP10	Q9NPE3	Q9NPE3				TRIM56	Q9BRZ2	Q9BRZ2					PITPNC1	Q9UKF7	Q9UKF7				PPIL4	Q8WUA2	Q8WUA2
H0Y904	Q5T3U5		P18089	ADRA2B	Alpha-2B adrenergic receptor (Alpha-2 adrenergic receptor subtype C2) (Alpha-2B adrenoreceptor) (Alpha-2B adrenoceptor) (Alpha-2BAR)					P32432	P32432		P32432	SFP1	Transcription factor SFP1 (Split finger protein 1)												>SP Q9NPE2|NGRN_HUMAN Neugrin OS=Homo sapiens GN=NGRN PE=1 SV=2	NGRN	Q9NPE2	Q9NPE2				PELO	Q9BRX2	Q9BRX2					CPSF3	Q9UKF6	Q9UKF6				ZC3H15	Q8WU90	Q8WU90
Q96J66	Q96J66		P18825	ADRA2C	Alpha-2C adrenergic receptor (Alpha-2 adrenergic receptor subtype C4) (Alpha-2C adrenoreceptor) (Alpha-2C adrenoceptor) (Alpha-2CAR)					Q00416	Q00416		Q00416	SEN1	Helicase SEN1												>SP Q9NPD8|UBE2T_HUMAN Ubiquitin-conjugating enzyme E2 T OS=Homo sapiens GN=UBE2T PE=1 SV=1	UBE2T	Q9NPD8	Q9NPD8				UTP23	Q9BRU9	Q9BRU9					TNIK	Q9UKE5	Q9UKE5				GEMIN5	Q8TEQ6	Q8TEQ6
A0A024R6Q6	Q96J66		P08588	ADRB1	Beta-1 adrenergic receptor (Beta-1 adrenoreceptor) (Beta-1 adrenoceptor)					P40210	P40210		P40210	SIP5	Protein SIP5 (SNF1-interacting protein 5)												>SP Q9NPD3|EXOS4_HUMAN Exosome complex component RRP41 OS=Homo sapiens GN=EXOSC4 PE=1 SV=3	EXOS4	Q9NPD3	Q9NPD3				LLPH	Q9BRT6	Q9BRT6					MRTO4	Q9UKD2	Q9UKD2				CEP192	Q8TEP8	Q8TEP8
A0A024R6R9	Q96J66		P07550	ADRB2	Beta-2 adrenergic receptor (Beta-2 adrenoreceptor) (Beta-2 adrenoceptor)					Q02825	Q02825		Q02825	SEN54	tRNA-splicing endonuclease subunit SEN54 (Splicing endonuclease of 54 kDa) (tRNA-intron endonuclease SEN54)												>SP Q9NP92|RT30_HUMAN 39S ribosomal protein S30, mitochondrial OS=Homo sapiens GN=MRPS30 PE=1 SV=2	RT30	Q9NP92	Q9NP92				RIOK1	Q9BRS2	Q9BRS2					GMEB2	Q9UKD1	Q9UKD1				NUP210	Q8TEM1	Q8TEM1
H3BRJ2	Q96J66		P13945	ADRB3	Beta-3 adrenergic receptor (Beta-3 adrenoreceptor) (Beta-3 adrenoceptor)					P39707	P39707		P39707	SEN34	tRNA-splicing endonuclease subunit SEN34												>SP Q9NP81|SYSM_HUMAN Serine--tRNA ligase, mitochondrial OS=Homo sapiens GN=SARS2 PE=1 SV=1	SYSM	Q9NP81	Q9NP81				PYM1	Q9BRP8	Q9BRP8					AKAP11	Q9UKA4	Q9UKA4				UTP15	Q8TED0	Q8TED0
Q96J65	Q96J65		Q16186	ADRM1	Proteasomal ubiquitin receptor ADRM1 (110 kDa cell membrane glycoprotein) (Gp110) (Adhesion-regulating molecule 1) (ARM-1) (Proteasome regulatory particle non-ATPase 13) (hRpn13) (Rpn13 homolog)					P35180	P35180		P35180	TOM20	Mitochondrial import receptor subunit TOM20 (Mitochondrial 20 kDa outer membrane protein) (Protein MAS20) (Translocase of outer membrane 20 kDa subunit)												>SP Q9NP79|VTA1_HUMAN Vacuolar protein sorting-associated protein VTA1 homolog OS=Homo sapiens GN=VTA1 PE=1 SV=1	VTA1	Q9NP79	Q9NP79				LZTS2	Q9BRK4	Q9BRK4					FBXO3	Q9UK99	Q9UK99				MICAL1	Q8TDZ2	Q8TDZ2
A0A024R6Q5	Q96J65		P30566	ADSL	Adenylosuccinate lyase (ADSL) (ASL)					P49334	P49334		P49334	TOM22	Mitochondrial import receptor subunit TOM22 (Mitochondrial 17 kDa assembly protein) (Mitochondrial 22 kDa outer membrane protein) (Protein MAS17) (Translocase of outer membrane 22 kDa subunit)												>SP Q9NP73|ALG13_HUMAN Putative bifunctional UDP-N-acetylglucosamine transferase and deubiquitinase ALG13 OS=Homo sapiens GN=ALG13 PE=1 SV=2	ALG13	Q9NP73	Q9NP73				NUDT16L1	Q9BRJ7	Q9BRJ7					HN1	Q9UK76	Q9UK76				BRIX1	Q8TDN6	Q8TDN6
A0A3B3ITL4	Q96J65		Q8N142	ADSS1	Adenylosuccinate synthetase isozyme 1 (AMPSase 1) (AdSS 1)					P52286	P52286		P52286	SKP1	Suppressor of kinetochore protein 1 (Centromere DNA-binding protein complex CBF3 subunit D) (E3 ubiquitin ligase complex SCF subunit SKP1)												>SP Q9NP64|NO40_HUMAN Nucleolar protein of 40 kDa OS=Homo sapiens GN=ZCCHC17 PE=1 SV=1	NO40	Q9NP64	Q9NP64				C7orf50	Q9BRJ6	Q9BRJ6					FAM208A	Q9UK61	Q9UK61				DDX54	Q8TDD1	Q8TDD1
B4DYN2	Q96J65		P30520	ADSS2	Adenylosuccinate synthetase isozyme 2 (AMPSase 2) (AdSS 2)					P39000	P39000		P39000	SHC1	Protein SHC1 (Sporulation-specific homolog of CSD4)												>SP Q9NP58|ABCB6_HUMAN ATP-binding cassette sub-family B member 6, mitochondrial OS=Homo sapiens GN=ABCB6 PE=1 SV=1	ABCB6	Q9NP58	Q9NP58				MRPL45	Q9BRJ2	Q9BRJ2					DBR1	Q9UK59	Q9UK59				DTX3L	Q8TDB6	Q8TDB6
E9PHY2	Q96J65		Q96IZ2	ADTRP	Androgen-dependent TFPI-regulating protein (Fatty acid esters of hydroxy fatty acids hydrolase ADTRP) (FAHFA hydrolase ADTRP)					P45819	P45819		P45819	SPO74	Sporulation-specific protein 74												>SP Q9NNW5|WDR6_HUMAN WD repeat-containing protein 6 OS=Homo sapiens GN=WDR6 PE=1 SV=1	WDR6	Q9NNW5	Q9NNW5				CORO1B	Q9BR76	Q9BR76					CCNL1	Q9UK58	Q9UK58				PREX1	Q8TCU6	Q8TCU6
Q92887	Q92887		Q8IUX7	AEBP1	Adipocyte enhancer-binding protein 1 (AE-binding protein 1) (Aortic carboxypeptidase-like protein)					P53538	P53538		P53538	SSU72	RNA polymerase II subunit A C-terminal domain phosphatase SSU72 (CTD phosphatase SSU72)												>SP Q9HDC9|APMAP_HUMAN Adipocyte plasma membrane-associated protein OS=Homo sapiens GN=APMAP PE=1 SV=2	APMAP	Q9HDC9	Q9HDC9				MYBBP1A	Q9BQG0	Q9BQG0					ING1	Q9UK53	Q9UK53				ALMS1	Q8TCU4	Q8TCU4
A0A3B3IRU4	Q92887		Q6ZN18	AEBP2	Zinc finger protein AEBP2 (Adipocyte enhancer-binding protein 2) (AE-binding protein 2)					P32558	P32558		P32558	SPT16	FACT complex subunit SPT16 (Cell division control protein 68) (Facilitates chromatin transcription complex subunit SPT16) (Suppressor of Ty protein 16)												>SP Q9HD45|TM9S3_HUMAN Transmembrane 9 superfamily member 3 OS=Homo sapiens GN=TM9SF3 PE=1 SV=2	TM9S3	Q9HD45	Q9HD45				TUBA1C	Q9BQE3	Q9BQE3					LSM7	Q9UK45	Q9UK45				KIAA1524	Q8TCG1	Q8TCG1
A0A3B3IRZ2	Q92887		Q8WTP8	AEN	Apoptosis-enhancing nuclease					Q03175	Q03175		Q03175	SRT1	Dehydrodolichyl diphosphate synthase complex subunit SRT1												>SP Q9HD42|CHM1A_HUMAN Charged multivesicular body protein 1a OS=Homo sapiens GN=CHMP1A PE=1 SV=1	CHM1A	Q9HD42	Q9HD42				MRPL57	Q9BQC6	Q9BQC6					VPS28	Q9UK41	Q9UK41				POC1B	Q8TC44	Q8TC44
A0A3B3IS94	Q92887		Q8N556	AFAP1	Actin filament-associated protein 1 (110 kDa actin filament-associated protein) (AFAP-110)					P50875	P50875		P50875	SPT20	Transcription factor SPT20												>SP Q9HD33|RM47_HUMAN 39S ribosomal protein L47, mitochondrial OS=Homo sapiens GN=MRPL47 PE=1 SV=2	RM47	Q9HD33	Q9HD33				CMSS1	Q9BQ75	Q9BQ75					NAGPA	Q9UK23	Q9UK23				ZCRB1	Q8TBF4	Q8TBF4
A0A3B3ITG8	Q92887		Q8TED9	AFAP1L1	Actin filament-associated protein 1-like 1 (AFAP1-like protein 1)					Q03012	Q03012		Q03012	SPP1	COMPASS component SPP1 (Complex proteins associated with SET1 protein SPP1) (Set1C component SPP1) (Suppressor of PRP protein 1)												>SP Q9HD20|AT131_HUMAN Manganese-transporting ATPase 13A1 OS=Homo sapiens GN=ATP13A1 PE=1 SV=2	AT131	Q9HD20	Q9HD20				TCF25	Q9BQ70	Q9BQ70					C3orf18	Q9UK00	Q9UK00				UBA3	Q8TBC4	Q8TBC4
O15438	O15438		Q8N4X5	AFAP1L2	Actin filament-associated protein 1-like 2 (AFAP1-like protein 2)					P35210	P35210		P35210	SPT23	Protein SPT23												>SP Q9HCY8|S10AE_HUMAN Protein S100-A14 OS=Homo sapiens GN=S100A14 PE=1 SV=1	S10AE	Q9HCY8	Q9HCY8				GRWD1	Q9BQ67	Q9BQ67					STOML2	Q9UJZ1	Q9UJZ1				SHKBP1	Q8TBC3	Q8TBC3
D3DTY0	O15438		P55196	AFDN	Afadin (ALL1-fused gene from chromosome 6 protein) (Protein AF-6) (Afadin adherens junction formation factor)					P32603	P32603		P32603	SPR1	Sporulation-specific glucan 1,3-beta-glucosidase												>SP Q9HCU5|PREB_HUMAN Prolactin regulatory element-binding protein OS=Homo sapiens GN=PREB PE=1 SV=2	PREB	Q9HCU5	Q9HCU5				C19orf43	Q9BQ61	Q9BQ61					GGA1	Q9UJY5	Q9UJY5				PUM2	Q8TB72	Q8TB72
D6RAB7	O15438		Q9Y6Z5	AFDN-DT	Putative uncharacterized protein AFDN-DT (AFDN divergent transcript) (Protein HGC6.4)					P38789	P38789		P38789	SSF1	Ribosome biogenesis protein SSF1												>SP Q9HCU4|CELR2_HUMAN Cadherin EGF LAG seven-pass G-type receptor 2 OS=Homo sapiens GN=CELSR2 PE=1 SV=1	CELR2	Q9HCU4	Q9HCU4				ELAC2	Q9BQ52	Q9BQ52					GGA2	Q9UJY4	Q9UJY4				WDR48	Q8TAF3	Q8TAF3
D6RJE5	O15438		P51825	AFF1	AF4/FMR2 family member 1 (ALL1-fused gene from chromosome 4 protein) (Protein AF-4) (Protein FEL) (Proto-oncogene AF4)					P08459	P08459		P08459	SPS2	Sporulation-specific protein 2												>SP Q9HCK8|CHD8_HUMAN Chromodomain-helicase-DNA-binding protein 8 OS=Homo sapiens GN=CHD8 PE=1 SV=5	CHD8	Q9HCK8	Q9HCK8				MRPL34	Q9BQ48	Q9BQ48					ANAPC2	Q9UJX6	Q9UJX6				NEDD1	Q8NHV4	Q8NHV4
H0Y8Q6	O15438		P51816	AFF2	AF4/FMR2 family member 2 (Fragile X E mental retardation syndrome protein) (Fragile X mental retardation 2 protein) (FMR2P) (Protein FMR-2) (Protein Ox19)					Q03784	Q03784		Q03784	TRS23	Trafficking protein particle complex subunit 23 (TRAPP subunit 23) (Transport protein particle 23 kDa subunit)												>SP Q9HCK1|ZDBF2_HUMAN DBF4-type zinc finger-containing protein 2 OS=Homo sapiens GN=ZDBF2 PE=1 SV=3	ZDBF2	Q9HCK1	Q9HCK1				DDX50	Q9BQ39	Q9BQ39					ANAPC4	Q9UJX5	Q9UJX5				FLAD1	Q8NFF5	Q8NFF5
H0Y8T5	O15438		P51826	AFF3	AF4/FMR2 family member 3 (Lymphoid nuclear protein related to AF4) (Protein LAF-4)					Q04969	Q04969		Q04969	SPC2	Signal peptidase complex subunit 2 (Microsomal signal peptidase subunit 2)												>SP Q9HCJ3|RAVR2_HUMAN Ribonucleoprotein PTB-binding 2 OS=Homo sapiens GN=RAVER2 PE=1 SV=2	RAVR2	Q9HCJ3	Q9HCJ3				RBM4B	Q9BQ04	Q9BQ04					ANAPC5	Q9UJX4	Q9UJX4				BOD1L1	Q8NFC6	Q8NFC6
H0Y9T4	O15438		Q9UHB7	AFF4	AF4/FMR2 family member 4 (ALL1-fused gene from chromosome 5q31 protein) (Protein AF-5q31) (Major CDK9 elongation factor-associated protein)					P38637	P38637		P38637	STS1	Tethering factor for nuclear proteasome STS1 (Dumbbell former protein 8) (SEC23 suppressor 1)												>SP Q9HCG8|CWC22_HUMAN Pre-mRNA-splicing factor CWC22 homolog OS=Homo sapiens GN=CWC22 PE=1 SV=3	CWC22	Q9HCG8	Q9HCG8				NCAPG	Q9BPX3	Q9BPX3					ANAPC7	Q9UJX3	Q9UJX3				SYNE1	Q8NF91	Q8NF91
Q2M3C9	O15438		Q8WV93	AFG1L	AFG1-like ATPase (Lactation elevated protein 1)					P38353	P38353		P38353	SSH1	Sec sixty-one protein homolog (Ssh1 complex subunit SSH1) (Ssh1 complex subunit alpha)												>SP Q9HCE1|MOV10_HUMAN Putative helicase MOV-10 OS=Homo sapiens GN=MOV10 PE=1 SV=2	MOV10	Q9HCE1	Q9HCE1				AKAP9	Q99996	Q99996					CDC23	Q9UJX2	Q9UJX2				DOCK8	Q8NF50	Q8NF50
Q86VN9	O15438		Q9Y4W6	AFG3L2	AFG3-like protein 2					P32343	P32343		P32343	SSH4	Protein SSH4 (Multicopy suppressor of leflunomide protein 4) (Suppressor of SHR3 null mutation protein 4)												>SP Q9HCD5|NCOA5_HUMAN Nuclear receptor coactivator 5 OS=Homo sapiens GN=NCOA5 PE=1 SV=2	NCOA5	Q9HCD5	Q9HCD5				SH3GL1	Q99961	Q99961					DCTN4	Q9UJW0	Q9UJW0				NGDN	Q8NEJ9	Q8NEJ9
O15439	O15439		P43652	AFM	Afamin (Alpha-albumin) (Alpha-Alb)					Q12038	Q12038		Q12038	SRO7	Lethal(2) giant larvae protein homolog SRO7 (Polarity protein SRO7) (Sodium protection protein 1) (Suppressor of RHO3 protein 7)												>SP Q9HC52|CBX8_HUMAN Chromobox protein homolog 8 OS=Homo sapiens GN=CBX8 PE=1 SV=3	CBX8	Q9HC52	Q9HC52				PRMT1	Q99873	Q99873					DDX41	Q9UJV9	Q9UJV9				ABCF1	Q8NE71	Q8NE71
A0A2R8Y5Z3	O15439		Q63HM1	AFMID	Kynurenine formamidase (KFA) (KFase)					Q99176	Q99176		Q99176	SRN2	Protein SRN2 (ESCRT-I complex subunit VPS37) (Vacuolar protein sorting-associated protein 37)												>SP Q9HC38|GLOD4_HUMAN Glyoxalase domain-containing protein 4 OS=Homo sapiens GN=GLOD4 PE=1 SV=1	GLOD4	Q9HC38	Q9HC38				EBNA1BP2	Q99848	Q99848					DBNL	Q9UJU6	Q9UJU6				PSD4	Q8NDX1	Q8NDX1
A0A2R8Y6V8	O15439		P02771	AFP	Alpha-fetoprotein (Alpha-1-fetoprotein) (Alpha-fetoglobulin)					P47002	P47002		P47002	SSY5	SPS-sensor serine protease component SSY5 (Endoprotease SSY5)												>SP Q9HC36|MRM3_HUMAN rRNA methyltransferase 3, mitochondrial OS=Homo sapiens GN=MRM3 PE=1 SV=2	MRM3	Q9HC36	Q9HC36				CCT7	Q99832	Q99832					LEF1	Q9UJU2	Q9UJU2				TNRC6A	Q8NDV7	Q8NDV7
A0A2R8YDC1	O15439		Q6ULP2	AFTPH	Aftiphilin					P54000	P54000		P54000	SUB1	RNA polymerase II transcriptional coactivator SUB1												>SP Q9HC35|EMAL4_HUMAN Echinoderm microtubule-associated protein-like 4 OS=Homo sapiens GN=EML4 PE=1 SV=3	EMAL4	Q9HC35	Q9HC35				TM9SF2	Q99805	Q99805					SLC25A13	Q9UJS0	Q9UJS0				RBM15B	Q8NDT2	Q8NDT2
A0A2R8YDG7	O15439		P20933	AGA	N(4)-(beta-N-acetylglucosaminyl)-L-asparaginase					Q12504	Q12504		Q12504	RKM4	Ribosomal lysine N-methyltransferase 4												>SP Q9HC07|TM165_HUMAN Transmembrane protein 165 OS=Homo sapiens GN=TMEM165 PE=1 SV=1	TM165	Q9HC07	Q9HC07				ACO2	Q99798	Q99798					TRMT6	Q9UJA5	Q9UJA5				CCNY;CCNYL1	Q8ND76;Q8N7R7	Q8ND76
A0A5C0NTB8	O15439		Q9UPQ3	AGAP1	Arf-GAP with GTPase, ANK repeat and PH domain-containing protein 1 (AGAP-1) (Centaurin-gamma-2) (Cnt-g2) (GTP-binding and GTPase-activating protein 1) (GGAP1)					P0CX50	P0CX50		P0CX50	RPL18B	60S ribosomal protein L18-B (Large ribosomal subunit protein eL18-B) (RP28)												>SP Q9HBH9|MKNK2_HUMAN MAP kinase-interacting serine/threonine-protein kinase 2 OS=Homo sapiens GN=MKNK2 PE=1 SV=3	MKNK2	Q9HBH9	Q9HBH9				CDC6	Q99741	Q99741					HACL1	Q9UJ83	Q9UJ83				GIMAP8	Q8ND71	Q8ND71
Q8IUA3	O15439		Q8TF27	AGAP11	Arf-GAP with GTPase, ANK repeat and PH domain-containing protein 11 (AGAP-11) (Centaurin-gamma-like protein KIAA1975)					P02406	P02406		P02406	RPL28	60S ribosomal protein L28 (L27a) (L29) (Large ribosomal subunit protein uL15) (RP44) (RP62) (YL24)												>SP Q9HBE1|PATZ1_HUMAN POZ-, AT hook-, and zinc finger-containing protein 1 OS=Homo sapiens GN=PATZ1 PE=1 SV=1	PATZ1	Q9HBE1	Q9HBE1				NAP1L4	Q99733	Q99733					NAGK	Q9UJ70	Q9UJ70				LSM14A	Q8ND56	Q8ND56
Q8IWU1	O15439		Q99490	AGAP2	Arf-GAP with GTPase, ANK repeat and PH domain-containing protein 2 (AGAP-2) (Centaurin-gamma-1) (Cnt-g1) (GTP-binding and GTPase-activating protein 2) (GGAP2) (Phosphatidylinositol 3-kinase enhancer) (PIKE)					P0CX85	P0CX85		P0CX85	RPL35B	60S ribosomal protein L35-B (Large ribosomal subunit protein uL29-B)												>SP Q9HBD1|RC3H2_HUMAN Roquin-2 OS=Homo sapiens GN=RC3H2 PE=1 SV=2	RC3H2	Q9HBD1	Q9HBD1				HNRNPAB	Q99729	Q99729					MSRA	Q9UJ68	Q9UJ68				RNF214	Q8ND24	Q8ND24
O15440	O15440		Q96P47	AGAP3	Arf-GAP with GTPase, ANK repeat and PH domain-containing protein 3 (AGAP-3) (CRAM-associated GTPase) (CRAG) (Centaurin-gamma-3) (Cnt-g3) (MR1-interacting protein) (MRIP-1)					Q12213	Q12213		Q12213	RPL7B	60S ribosomal protein L7-B (L6) (Large ribosomal subunit protein uL30-B) (RP11) (YL8)												>SP Q9HB71|CYBP_HUMAN Calcyclin-binding protein OS=Homo sapiens GN=CACYBP PE=1 SV=2	CYBP	Q9HB71	Q9HB71				ATXN2	Q99700	Q99700					RABGEF1	Q9UJ41	Q9UJ41				FAM98A	Q8NCA5	Q8NCA5
A5PKY6	O15440		Q96P64	AGAP4	Arf-GAP with GTPase, ANK repeat and PH domain-containing protein 4 (AGAP-4) (Centaurin-gamma-like family member 1) (Centaurin-gamma-like family member 5)					P51862	P51862		P51862	ROM2	RHO1 GDP-GTP exchange protein 2												>SP Q9HB07|MYG1_HUMAN UPF0160 protein MYG1, mitochondrial OS=Homo sapiens GN=C12orf10 PE=1 SV=2	MYG1	Q9HB07	Q9HB07				KIF2C	Q99661	Q99661					PLXNA1	Q9UIW2	Q9UIW2				SERBP1	Q8NC51	Q8NC51
C9JZL5	O15440		A6NIR3	AGAP5	Arf-GAP with GTPase, ANK repeat and PH domain-containing protein 5 (AGAP-5) (Centaurin-gamma-like family member 2)					P53313	P53313		P53313	SDA1	Protein SDA1 (Severe depolymerization of actin protein 1)												>SP Q9HAZ1|CLK4_HUMAN Dual specificity protein kinase CLK4 OS=Homo sapiens GN=CLK4 PE=1 SV=1	CLK4	Q9HAZ1	Q9HAZ1				EIF3C	Q99613	Q99613					CNOT7	Q9UIV1	Q9UIV1				POC5	Q8NA72	Q8NA72
E9PET4	O15440		Q5VW22	AGAP6	Arf-GAP with GTPase, ANK repeat and PH domain-containing protein 6 (AGAP-6) (Centaurin-gamma-like family member 3)					P29478	P29478		P29478	SEC65	Signal recognition particle subunit SEC65												>SP Q9HAV4|XPO5_HUMAN Exportin-5 OS=Homo sapiens GN=XPO5 PE=1 SV=1	XPO5	Q9HAV4	Q9HAV4				TSNAX	Q99598	Q99598					LNPEP	Q9UIQ6	Q9UIQ6				KRI1	Q8N9T8	Q8N9T8
F8WCY8	O15440		Q5VUJ5	AGAP7P	Putative Arf-GAP with GTPase, ANK repeat and PH domain-containing protein 7 (AGAP-7) (Arf-GAP with GTPase, ANK repeat and PH domain-containing protein 7 pseudogene) (Centaurin-gamma-like family member 4)					P33754	P33754		P33754	SEC66	Translocation protein SEC66 (Protein HSS1) (Sec62/63 complex 31.5 kDa subunit)												>SP Q9HAV0|GBB4_HUMAN Guanine nucleotide-binding protein subunit beta-4 OS=Homo sapiens GN=GNB4 PE=1 SV=3;>SP P62879|GBB2_HUMAN Guanine nucleotide-binding protein G(I)/G(S)/G(T) subunit beta-2 OS=Homo sapiens GN=GNB2 PE=1 SV=3	GBB4	Q9HAV0	Q9HAV0				SCAF11	Q99590	Q99590					SCOC	Q9UIL1	Q9UIL1				MRPL43	Q8N983	Q8N983
F8WDH3	O15440		Q5VTM2	AGAP9	Arf-GAP with GTPase, ANK repeat and PH domain-containing protein 9 (AGAP-9) (Centaurin-gamma-like family member 6)					P32349	P32349		P32349	RPC82	DNA-directed RNA polymerase III subunit RPC3 (RNA polymerase III subunit C3) (C82) (DNA-directed III 74 kDa polypeptide) (C74)												>SP Q9HAU5|RENT2_HUMAN Regulator of nonsense transcripts 2 OS=Homo sapiens GN=UPF2 PE=1 SV=1	RENT2	Q9HAU5	Q9HAU5				POP1	Q99575	Q99575					HERC5	Q9UII4	Q9UII4				CEP120	Q8N960	Q8N960
H7C271	O15440		Q96MI9	AGBL1	Cytosolic carboxypeptidase 4					Q02805	Q02805		Q02805	ROD1	Protein ROD1 (Resistance to o-dinitrobenzene protein 1)												>SP Q9HAK2|COE2_HUMAN Transcription factor COE2 OS=Homo sapiens GN=EBF2 PE=1 SV=4	COE2	Q9HAK2	Q9HAK2				PIK3R4	Q99570	Q99570					SLCO3A1	Q9UIG8	Q9UIG8				UBR7	Q8N806	Q8N806
O95255	O95255		Q5U5Z8	AGBL2	Cytosolic carboxypeptidase 2					Q01080	Q01080		Q01080	RPA49	DNA-directed RNA polymerase I subunit RPA49 (A49) (DNA-directed RNA polymerase I 49 kDa polypeptide)												>SP Q9H9Y2|RPF1_HUMAN Ribosome production factor 1 OS=Homo sapiens GN=RPF1 PE=1 SV=2	RPF1	Q9H9Y2	Q9H9Y2				MTERF1	Q99551	Q99551					BAZ1B	Q9UIG0	Q9UIG0				METTL13	Q8N6R0	Q8N6R0
A0A0G2JMG3	O95255		Q8NEM8	AGBL3	Cytosolic carboxypeptidase 3					P46669	P46669		P46669	RPA43	DNA-directed RNA polymerase I subunit RPA43 (A43) (DNA-directed DNA-dependent RNA polymerase 36 kDa polypeptide)												>SP Q9H9Q2|CSN7B_HUMAN COP9 signalosome complex subunit 7b OS=Homo sapiens GN=COPS7B PE=1 SV=1	CSN7B	Q9H9Q2	Q9H9Q2				DNAJC2	Q99543	Q99543					BAZ2A	Q9UIF9	Q9UIF9				CPSF7	Q8N684	Q8N684
A0A0J9YVW5	O95255		Q5VU57	AGBL4	Cytosolic carboxypeptidase 6					P53875	P53875		P53875	MRPL19	54S ribosomal protein L19, mitochondrial (Mitochondrial large ribosomal subunit protein uL11m) (YmL19)												>SP Q9H9P5|UNKL_HUMAN Putative E3 ubiquitin-protein ligase UNKL OS=Homo sapiens GN=UNKL PE=1 SV=3	UNKL	Q9H9P5	Q9H9P5				CDC5L	Q99459	Q99459					MUTYH	Q9UIF7	Q9UIF7				ARRDC1	Q8N5I2	Q8N5I2
A0A1W2PPQ8	O95255		Q8NDL9	AGBL5	Cytosolic carboxypeptidase-like protein 5					P36527	P36527		P36527	MRPL28	54S ribosomal protein L28, mitochondrial (Mitochondrial large ribosomal subunit protein mL40) (YmL28)												>SP Q9H9L3|I20L2_HUMAN Interferon-stimulated 20 kDa exonuclease-like 2 OS=Homo sapiens GN=ISG20L2 PE=1 SV=1	I20L2	Q9H9L3	Q9H9L3				SPEN	Q96T58	Q96T58					VPS51	Q9UID3	Q9UID3				ZGPAT	Q8N5A5	Q8N5A5
A0A804HJ04	O95255		Q15109	AGER	Advanced glycosylation end product-specific receptor (Receptor for advanced glycosylation end products)					P38771	P38771		P38771	RRF1	Ribosome-recycling factor, mitochondrial (RRF) (Ribosome-releasing factor, mitochondrial)												>SP Q9H9J4|UBP42_HUMAN Ubiquitin carboxyl-terminal hydrolase 42 OS=Homo sapiens GN=USP42 PE=1 SV=3	UBP42	Q9H9J4	Q9H9J4				RBM15	Q96T37	Q96T37					LCMT1	Q9UIC8	Q9UIC8				NIN	Q8N4C6	Q8N4C6
A0A8C8Q0G8	O95255		P52594	AGFG1	Arf-GAP domain and FG repeat-containing protein 1 (HIV-1 Rev-binding protein) (Nucleoporin-like protein RIP) (Rev-interacting protein) (Rev/Rex activation domain-binding protein)					Q01855	Q01855		Q01855	RPS15	40S ribosomal protein S15 (RIG protein) (RP52) (S21) (Small ribosomal subunit protein uS19) (YS21)												>SP Q9H9J2|RM44_HUMAN 39S ribosomal protein L44, mitochondrial OS=Homo sapiens GN=MRPL44 PE=1 SV=1	RM44	Q9H9J2	Q9H9J2				RSF1	Q96T23	Q96T23					CD84	Q9UIB8	Q9UIB8				FNBP4	Q8N3X1	Q8N3X1
I3L1Z6	O95255		O95081	AGFG2	Arf-GAP domain and FG repeat-containing protein 2 (HIV-1 Rev-binding protein-like protein) (Rev/Rex activation domain-binding protein related) (RAB-R)					P32573	P32573		P32573	SPS19	Peroxisomal 2,4-dienoyl-CoA reductase SPS19 [(3E)-enoyl-CoA-producing]												>SP Q9H9B4|SFXN1_HUMAN Sideroflexin-1 OS=Homo sapiens GN=SFXN1 PE=1 SV=4	SFXN1	Q9H9B4	Q9H9B4				SECISBP2	Q96T21	Q96T21					XPO7	Q9UIA9	Q9UIA9				STAG2	Q8N3U4	Q8N3U4
Q09428	Q09428		Q8N302	AGGF1	Angiogenic factor with G patch and FHA domains 1 (Angiogenic factor VG5Q) (hVG5Q) (G patch domain-containing protein 7) (Vasculogenesis gene on 5q protein)					Q08285	Q08285		Q08285	RRP40	Exosome complex component RRP40 (Ribosomal RNA-processing protein 40)												>SP Q9H9A6|LRC40_HUMAN Leucine-rich repeat-containing protein 40 OS=Homo sapiens GN=LRRC40 PE=1 SV=1	LRC40	Q9H9A6	Q9H9A6				IWS1	Q96ST2	Q96ST2					CYTH4	Q9UIA0	Q9UIA0				EHBP1L1	Q8N3D4	Q8N3D4
A0A220SZZ5	Q09428		Q53H12	AGK	Acylglycerol kinase, mitochondrial (hAGK)					P38192	P38192		P38192	RRT1	Regulator of rDNA transcription protein 1												>SP Q9H993|ARMT1_HUMAN Protein-glutamate O-methyltransferase OS=Homo sapiens GN=ARMT1 PE=1 SV=1	ARMT1	Q9H993	Q9H993				STRBP	Q96SI9	Q96SI9					CPA4	Q9UI42	Q9UI42				ASCC3	Q8N3C0	Q8N3C0
A0A2R8Y3M7	Q09428		P35573	AGL	Glycogen debranching enzyme (Glycogen debrancher) [Includes: 4-alpha-glucanotransferase					Q3E7X9	Q3E7X9		Q3E7X9	RPS28A	40S ribosomal protein S28-A (S33) (Small ribosomal subunit protein eS28-A) (YS27)												>SP Q9H967|WDR76_HUMAN WD repeat-containing protein 76 OS=Homo sapiens GN=WDR76 PE=1 SV=2	WDR76	Q9H967	Q9H967				SRPK1	Q96SB4	Q96SB4					TRMT112	Q9UI30	Q9UI30				THEMIS	Q8N1K5	Q8N1K5
A0A2R8Y475	Q09428		Q9BSE5	AGMAT	Agmatinase, mitochondrial					P53047	P53047		P53047	RTA1	Protein RTA1												>SP Q9H910|JUPI2_HUMAN Jupiter microtubule associated homolog 2 OS=Homo sapiens GN=JPT2 PE=1 SV=1	JUPI2	Q9H910	Q9H910				MYADM	Q96S97	Q96S97					IPO11	Q9UI26	Q9UI26				LRRC47	Q8N1G4	Q8N1G4
A0A2R8Y4V0	Q09428		Q6ZNB7	AGMO	Alkylglycerol monooxygenase					P25443	P25443		P25443	RPS2	40S ribosomal protein S2 (Omnipotent suppressor protein SUP44) (RP12) (S4) (Small ribosomal subunit protein uS5) (YS5)												>SP Q9H8Y5|ANKZ1_HUMAN Ankyrin repeat and zinc finger domain-containing protein 1 OS=Homo sapiens GN=ANKZF1 PE=1 SV=1	ANKZ1	Q9H8Y5	Q9H8Y5				GFM1	Q96RP9	Q96RP9					TAGLN3	Q9UI15	Q9UI15				CMTR1	Q8N1G2	Q8N1G2
A0A2R8Y4Z4	Q09428		Q9UL18	AGO1	Protein argonaute-1 (Argonaute1) (hAgo1) (Argonaute RISC catalytic component 1) (Eukaryotic translation initiation factor 2C 1) (eIF-2C 1) (eIF2C 1) (Putative RNA-binding protein Q99)					P03882	P03882		P03882	SCEI	Intron-encoded endonuclease I-SceI												>SP Q9H8M5|CNNM2_HUMAN Metal transporter CNNM2 OS=Homo sapiens GN=CNNM2 PE=1 SV=2	CNNM2	Q9H8M5	Q9H8M5				PURB	Q96QR8	Q96QR8					ATP6V1H	Q9UI12	Q9UI12				NUP93	Q8N1F7	Q8N1F7
A0A2R8Y5D8	Q09428		Q9UKV8	AGO2	Protein argonaute-2 (Argonaute2) (hAgo2)					P38814	P38814		P38814	SBE22	Protein SBE22												>SP Q9H8H2|DDX31_HUMAN Probable ATP-dependent RNA helicase DDX31 OS=Homo sapiens GN=DDX31 PE=1 SV=2	DDX31	Q9H8H2	Q9H8H2				TEFM	Q96QE5	Q96QE5					EIF2B4	Q9UI10	Q9UI10				CNTROB	Q8N137	Q8N137
A0A2R8Y5I7	Q09428		Q9H9G7	AGO3	Protein argonaute-3 (Argonaute3) (hAgo3)					P03878	P03878		P03878	AI4	Intron-encoded DNA endonuclease aI4 (DNA endonuclease I-SceII) [Cleaved into: Truncated non-functional cytochrome oxidase 1; DNA endonuclease aI4												>SP Q9H8H0|NOL11_HUMAN Nucleolar protein 11 OS=Homo sapiens GN=NOL11 PE=1 SV=1	NOL11	Q9H8H0	Q9H8H0				FYTTD1	Q96QD9	Q96QD9					NDUFA12	Q9UI09	Q9UI09				SPICE1	Q8N0Z3	Q8N0Z3
A0A2R8Y5V4	Q09428		Q9HCK5	AGO4	Protein argonaute-4 (Argonaute4) (hAgo4) (Argonaute RISC catalytic component 4) (Eukaryotic translation initiation factor 2C 4) (eIF-2C 4) (eIF2C 4)					P36047	P36047		P36047	SDS22	Protein phosphatase 1 regulatory subunit SDS22												>SP Q9H845|ACAD9_HUMAN Acyl-CoA dehydrogenase family member 9, mitochondrial OS=Homo sapiens GN=ACAD9 PE=1 SV=1	ACAD9	Q9H845	Q9H845				PPP1R10	Q96QC0	Q96QC0					EVL	Q9UI08	Q9UI08				XRN1	Q8IZH2	Q8IZH2
A0A2R8Y5X1	Q09428		Q99943	AGPAT1	1-acyl-sn-glycerol-3-phosphate acyltransferase alpha					P50110	P50110		P50110	SAM37	Sorting assembly machinery 37 kDa subunit (MAS37 protein) (Mitochondrial 37 kDa outer membrane protein)												>SP Q9H825|METL8_HUMAN Methyltransferase-like protein 8 OS=Homo sapiens GN=METTL8 PE=2 SV=2	METL8	Q9H825	Q9H825				TMEM237	Q96Q45	Q96Q45					ENOPH1	Q9UHY7	Q9UHY7				DCP1B	Q8IZD4	Q8IZD4
A0A2R8Y605	Q09428		O15120	AGPAT2	1-acyl-sn-glycerol-3-phosphate acyltransferase beta					P11655	P11655		P11655	SEC12	Guanine nucleotide-exchange factor SEC12 (Protein transport protein SEC12)												>SP Q9H813|TM206_HUMAN Transmembrane protein 206 OS=Homo sapiens GN=TMEM206 PE=1 SV=1	TM206	Q9H813	Q9H813				PLIN4	Q96Q06	Q96Q06					NRBP1	Q9UHY1	Q9UHY1				TRMT2A	Q8IZ69	Q8IZ69
A0A2R8Y698	Q09428		Q9NRZ7	AGPAT3	1-acyl-sn-glycerol-3-phosphate acyltransferase gamma					P35179	P35179		P35179	SSS1	Protein transport protein SSS1 (Sec61 complex subunit SSS1) (Sec61 complex subunit gamma) (Ssh1 complex subunit SSS1) (Ssh1 complex subunit gamma)												>SP Q9H7H0|MET17_HUMAN Methyltransferase-like protein 17, mitochondrial OS=Homo sapiens GN=METTL17 PE=1 SV=1	MET17	Q9H7H0	Q9H7H0				FAM111A	Q96PZ2	Q96PZ2					PUF60	Q9UHX1	Q9UHX1				TRIM22	Q8IYM9	Q8IYM9
A0A2R8Y6B7	Q09428		Q9NRZ5	AGPAT4	1-acyl-sn-glycerol-3-phosphate acyltransferase delta					P48415	P48415		P48415	SEC16	COPII coat assembly protein SEC16 (Protein transport protein SEC16)												>SP Q9H7F0|AT133_HUMAN Probable cation-transporting ATPase 13A3 OS=Homo sapiens GN=ATP13A3 PE=1 SV=4	AT133	Q9H7F0	Q9H7F0				PUS7	Q96PZ0	Q96PZ0					SLC12A6	Q9UHW9	Q9UHW9				SUPV3L1	Q8IYB8	Q8IYB8
A0A2R8Y6I7	Q09428		Q9H0P7	AGPAT4-IT1	Putative uncharacterized protein encoded by AGPAT4-IT1 (AGPAT4 intronic transcript 1)					P25357	P25357		P25357	SNT1	Probable DNA-binding protein SNT1 (SANT domain-containing protein 1)												>SP Q9H7E9|CH033_HUMAN UPF0488 protein C8orf33 OS=Homo sapiens GN=C8orf33 PE=1 SV=1	CH033	Q9H7E9	Q9H7E9				QKI	Q96PU8	Q96PU8					PFDN2	Q9UHV9	Q9UHV9				SMAP1	Q8IYB5	Q8IYB5
A0A2R8Y6Q0	Q09428		Q9NUQ2	AGPAT5	1-acyl-sn-glycerol-3-phosphate acyltransferase epsilon					P32897	P32897		P32897	TIM23	Mitochondrial import inner membrane translocase subunit TIM23 (Membrane import machinery protein MIM23) (Mitochondrial protein import protein 3) (Mitochondrial protein import protein MAS6)												>SP Q9H7E2|TDRD3_HUMAN Tudor domain-containing protein 3 OS=Homo sapiens GN=TDRD3 PE=1 SV=1	TDRD3	Q9H7E2	Q9H7E2				ZNF385A	Q96PM9	Q96PM9					SAP30BP	Q9UHR5	Q9UHR5				SRRM1	Q8IYB3	Q8IYB3
A0A2R8Y775	Q09428		O00116	AGPS	Alkyldihydroxyacetonephosphate synthase, peroxisomal (Alkyl-DHAP synthase)					P53266	P53266		P53266	SHY1	Cytochrome oxidase assembly protein SHY1 (SURF1 homolog of Yeast) (SURF1-like protein)												>SP Q9H7C9|AAMDC_HUMAN Mth938 domain-containing protein OS=Homo sapiens GN=AAMDC PE=1 SV=1	AAMDC	Q9H7C9	Q9H7C9				RBM14	Q96PK6	Q96PK6					CYB5R1	Q9UHQ9	Q9UHQ9				CKAP2L	Q8IYA6	Q8IYA6
A0A2R8Y781	Q09428		O95994	AGR2	Anterior gradient protein 2 homolog (AG-2) (hAG-2) (HPC8) (Secreted cement gland protein XAG-2 homolog)					P56508	P56508		P56508	SNA2	Protein SNA2												>SP O43776|SYNC_HUMAN Asparagine--tRNA ligase, cytoplasmic OS=Homo sapiens GN=NARS PE=1 SV=1	SYNC	O43776	Q9H7C4				NSUN5	Q96P11	Q96P11					BCAP29	Q9UHQ4	Q9UHQ4				FTSJ3	Q8IY81	Q8IY81
A0A2R8Y7I1	Q09428		Q8TD06	AGR3	Anterior gradient protein 3 (AG-3) (AG3) (hAG-3) (Anterior gradient 3 homolog) (Breast cancer membrane protein 11) (Protein disulfide isomerase family A, member 18)					Q04658	Q04658		Q04658	SMA2	Spore membrane assembly protein 2												>SP Q9H7B2|RPF2_HUMAN Ribosome production factor 2 homolog OS=Homo sapiens GN=RPF2 PE=1 SV=2	RPF2	Q9H7B2	Q9H7B2				DOCK7	Q96N67	Q96N67					NARF	Q9UHQ1	Q9UHQ1				RAVER1	Q8IY67	Q8IY67
A0A2R8YCG4	Q09428		O00468	AGRN	Agrin [Cleaved into: Agrin N-terminal 110 kDa subunit; Agrin C-terminal 110 kDa subunit; Agrin C-terminal 90 kDa fragment (C90); Agrin C-terminal 22 kDa fragment (C22)]					P53148	P53148		P53148	SPC105	Spindle pole body component SPC105 (105 kDa spindle pole component protein)												>SP Q9H6Z4|RANB3_HUMAN Ran-binding protein 3 OS=Homo sapiens GN=RANBP3 PE=1 SV=1	RANB3	Q9H6Z4	Q9H6Z4				MBOAT7	Q96N66	Q96N66					CLEC2D	Q9UHP7	Q9UHP7				DDX60	Q8IY21	Q8IY21
A0A2R8YD94	Q09428		O00253	AGRP	Agouti-related protein					Q12118	Q12118		Q12118	SGT2	Small glutamine-rich tetratricopeptide repeat-containing protein 2 (SGT/UBP) (Viral protein U-binding protein)												>SP Q9H6Y2|WDR55_HUMAN WD repeat-containing protein 55 OS=Homo sapiens GN=WDR55 PE=1 SV=2	WDR55	Q9H6Y2	Q9H6Y2				YTHDC1	Q96MU7	Q96MU7					USP25	Q9UHP3	Q9UHP3				RBM12B	Q8IXT5	Q8IXT5
A0A2R8YDB5	Q09428		P01019	AGT	Angiotensinogen (Serpin A8) [Cleaved into: Angiotensin-1 (Angiotensin 1-10) (Angiotensin I) (Ang I); Angiotensin-2 (Angiotensin 1-8) (Angiotensin II) (Ang II); Angiotensin-3 (Angiotensin 2-8) (Angiotensin III) (Ang III) (Des-Asp[1]-angiotensin II); Angiotensin-4 (Angiotensin 3-8) (Angiotensin IV) (Ang IV); Angiotensin 1-9; Angiotensin 1-7; Angiotensin 1-5; Angiotensin 1-4]					P38956	P38956		P38956	SNF11	Transcription regulatory protein SNF11 (SWI/SNF complex component SNF11)												>SP Q9H6T0|ESRP2_HUMAN Epithelial splicing regulatory protein 2 OS=Homo sapiens GN=ESRP2 PE=1 SV=1	ESRP2	Q9H6T0	Q9H6T0				ZFR	Q96KR1	Q96KR1					TMEM2	Q9UHN6	Q9UHN6				PARP9	Q8IXQ6	Q8IXQ6
A0A2R8YDE9	Q09428		Q9UPW5	AGTPBP1	Cytosolic carboxypeptidase 1					Q04007	Q04007		Q04007	SND1	SRP-independent targeting protein 1												>SP Q9H6T0|ESRP2_HUMAN Epithelial splicing regulatory protein 2 OS=Homo sapiens GN=ESRP2 PE=1 SV=1	ESRP2	Q9H6T0	Q9H6T0				SCYL1	Q96KG9	Q96KG9					DPP7	Q9UHL4	Q9UHL4				CCAR1	Q8IX12	Q8IX12
A0A2R8YDG0	Q09428		P30556	AGTR1	Type-1 angiotensin II receptor (AT1AR) (AT1BR) (Angiotensin II type-1 receptor) (AT1)					P53628	P53628		P53628	SNF12	Transcription regulatory protein SNF12 (SWI/SNF complex component SWP73)												>SP Q9H6S0|YTDC2_HUMAN Probable ATP-dependent RNA helicase YTHDC2 OS=Homo sapiens GN=YTHDC2 PE=1 SV=2	YTDC2	Q9H6S0	Q9H6S0				DNAJC1	Q96KC8	Q96KC8					SHPK	Q9UHJ6	Q9UHJ6				SUGP2	Q8IX01	Q8IX01
A0A2R8YDG6	Q09428		P50052	AGTR2	Type-2 angiotensin II receptor (Angiotensin II type-2 receptor) (AT2)					P40032	P40032		P40032	TPA1	Prolyl 3,4-dihydroxylase TPA1												>SP Q9H6R4|NOL6_HUMAN Nucleolar protein 6 OS=Homo sapiens GN=NOL6 PE=1 SV=2	NOL6	Q9H6R4	Q9H6R4				CLPTM1L	Q96KA5	Q96KA5					DDX20	Q9UHI6	Q9UHI6				SUGP1	Q8IWZ8	Q8IWZ8
A0A2R8YDX3	Q09428		Q6RW13	AGTRAP	Type-1 angiotensin II receptor-associated protein (AT1 receptor-associated protein)					P22082	P22082		P22082	SNF2	Transcription regulatory protein SNF2												>SP Q9H6R0|DHX33_HUMAN Putative ATP-dependent RNA helicase DHX33 OS=Homo sapiens GN=DHX33 PE=1 SV=2	DHX33	Q9H6R0	Q9H6R0				ZC3H10	Q96K80	Q96K80					PCYOX1	Q9UHG3	Q9UHG3				ANKHD1	Q8IWZ3	Q8IWZ3
A0A2R8YEE5	Q09428		P21549	AGXT	Serine--pyruvate aminotransferase (SPT)					Q03406	Q03406		Q03406	SLD5	DNA replication complex GINS protein SLD5												>SP Q9H6F5|CCD86_HUMAN Coiled-coil domain-containing protein 86 OS=Homo sapiens GN=CCDC86 PE=1 SV=1	CCD86	Q9H6F5	Q9H6F5				ZNF668	Q96K58	Q96K58					UBQLN2	Q9UHD9	Q9UHD9				CHERP	Q8IWX8	Q8IWX8
A0A2R8YFB3	Q09428		Q9BYV1	AGXT2	Alanine--glyoxylate aminotransferase 2, mitochondrial (AGT 2)					P32383	P32383		P32383	PLC1	1-phosphatidylinositol 4,5-bisphosphate phosphodiesterase 1												>SP Q9H6E5|STPAP_HUMAN Speckle targeted PIP5K1A-regulated poly(A) polymerase OS=Homo sapiens GN=TUT1 PE=1 SV=2	STPAP	Q9H6E5	Q9H6E5				BTF3L4	Q96K17	Q96K17					44813	Q9UHD8	Q9UHD8				PHF6	Q8IWS0	Q8IWS0
A0A2R8YFU3	Q09428		Q8WYP5	AHCTF1	Protein ELYS (Embryonic large molecule derived from yolk sac) (Protein MEL-28) (Putative AT-hook-containing transcription factor 1)					P04046	P04046		P04046	ADE4	Amidophosphoribosyltransferase (ATase)												>SP Q9H6B4|CLMP_HUMAN CXADR-like membrane protein OS=Homo sapiens GN=CLMP PE=1 SV=1	CLMP	Q9H6B4	Q9H6B4				DCAF5	Q96JK2	Q96JK2					TBK1	Q9UHD2	Q9UHD2				ZC3H7A	Q8IWR0	Q8IWR0
A0A2R8YG67	Q09428		P23526	AHCY	Adenosylhomocysteinase (AdoHcyase)					P0C2H9	P0C2H9		P0C2H9	RPL31B	60S ribosomal protein L31-B (L34) (Large ribosomal subunit protein eL31-B) (YL28)												>SP Q9H672|ASB7_HUMAN Ankyrin repeat and SOCS box protein 7 OS=Homo sapiens GN=ASB7 PE=1 SV=2	ASB7	Q9H672	Q9H672				RBM41	Q96IZ5	Q96IZ5					SRP68	Q9UHB9	Q9UHB9				GCC2	Q8IWJ2	Q8IWJ2
A0A2R8YGQ6	Q09428		O43865	AHCYL1	S-adenosylhomocysteine hydrolase-like protein 1 (DC-expressed AHCY-like molecule) (IP(3)Rs binding protein released with IP(3)) (IRBIT) (Putative adenosylhomocysteinase 2) (S-adenosyl-L-homocysteine hydrolase 2) (AdoHcyase 2)					P38061	P38061		P38061	RPL32	60S ribosomal protein L32 (Large ribosomal subunit protein eL32)												>SP Q9H5V9|CX056_HUMAN UPF0428 protein CXorf56 OS=Homo sapiens GN=CXorf56 PE=1 SV=1	CX056	Q9H5V9	Q9H5V9				RCC1L	Q96I51	Q96I51					AFF4	Q9UHB7	Q9UHB7				MAP7D3	Q8IWC1	Q8IWC1
A0A2R8YHG6	Q09428		Q96HN2	AHCYL2	Adenosylhomocysteinase 3 (AdoHcyase 3)					P26321	P26321		P26321	RPL5	60S ribosomal protein L5 (L1) (L1a) (Large ribosomal subunit protein uL18) (Ribosomal 5S RNA-binding protein) (YL3)												>SP Q9H5Q4|TFB2M_HUMAN Dimethyladenosine transferase 2, mitochondrial OS=Homo sapiens GN=TFB2M PE=1 SV=1	TFB2M	Q9H5Q4	Q9H5Q4				FUBP3	Q96I24	Q96I24					LIMA1	Q9UHB6	Q9UHB6				WDR75	Q8IWA0	Q8IWA0
A0A804HI74	Q09428		Q5TGY3	AHDC1	AT-hook DNA-binding motif-containing protein 1					P32529	P32529		P32529	RPA12	DNA-directed RNA polymerase I subunit RPA12 (A12) (A12.2) (DNA-directed RNA polymerase I 13.7 kDa polypeptide)												>SP Q9H5H4|ZN768_HUMAN Zinc finger protein 768 OS=Homo sapiens GN=ZNF768 PE=1 SV=2	ZN768	Q9H5H4	Q9H5H4				NAF1	Q96HR8	Q96HR8					NDOR1	Q9UHB4	Q9UHB4				CEP97	Q8IW35	Q8IW35
A0A804HJG5	Q09428		Q8N157	AHI1	Jouberin (Abelson helper integration site 1 protein homolog) (AHI-1)					Q06678	Q06678		Q06678	MRPL35	54S ribosomal protein L35, mitochondrial (Mitochondrial large ribosomal subunit protein mL38) (YmL35)												>SP Q9H583|HEAT1_HUMAN HEAT repeat-containing protein 1 OS=Homo sapiens GN=HEATR1 PE=1 SV=3	HEAT1	Q9H583	Q9H583				PDLIM5	Q96HC4	Q96HC4					LAMTOR3	Q9UHA4	Q9UHA4				VRK3	Q8IV63	Q8IV63
A0A804HJH4	Q09428		P0C7V0	AHI1-DT	Putative uncharacterized protein encoded by LINC00271 (AHI1 divergent transcript)					Q04598	Q04598		Q04598	YDR115W	54S ribosomal protein L34, mitochondrial (L34mt) (Mitochondrial large ribosomal subunit protein bL34m)												>SP Q9H501|ESF1_HUMAN ESF1 homolog OS=Homo sapiens GN=ESF1 PE=1 SV=1	ESF1	Q9H501	Q9H501				ZC3HAV1L	Q96H79	Q96H79					RSL24D1	Q9UHA3	Q9UHA3				DENND1C	Q8IV53	Q8IV53
A0A804HJZ2	Q09428		Q09666	AHNAK	Neuroblast differentiation-associated protein AHNAK (Desmoyokin)					Q04172	Q04172		Q04172	SHE9	Sensitive to high expression protein 9, mitochondrial (Mitochondrial distribution and morphology protein 33)												>SP Q9H4L7|SMRCD_HUMAN SWI/SNF-related matrix-associated actin-dependent regulator of chromatin subfamily A containing DEAD/H box 1 OS=Homo sapiens GN=SMARCAD1 PE=1 SV=2	SMRCD	Q9H4L7	Q9H4L7				MARS2	Q96GW9	Q96GW9					SUN2	Q9UH99	Q9UH99				APOBEC3F	Q8IUX4	Q8IUX4
A0A804HK47	Q09428		Q8IVF2	AHNAK2	Protein AHNAK2					P39677	P39677		P39677	MEF2	Ribosome-releasing factor 2, mitochondrial (RRF2mt) (Elongation factor G 2, mitochondrial) (EF-G2mt) (mEF-G 2)												>SP Q9H4L4|SENP3_HUMAN Sentrin-specific protease 3 OS=Homo sapiens GN=SENP3 PE=1 SV=2	SENP3	Q9H4L4	Q9H4L4				DDX27	Q96GQ7	Q96GQ7					SWAP70	Q9UH65	Q9UH65				RBM45	Q8IUH3	Q8IUH3
A0A804HK92	Q09428		P35869	AHR	Aryl hydrocarbon receptor (Ah receptor) (AhR) (Class E basic helix-loop-helix protein 76) (bHLHe76)					P46969	P46969		P46969	RPE1	Ribulose-phosphate 3-epimerase												>SP Q9H4K7|MTG2_HUMAN Mitochondrial ribosome-associated GTPase 2 OS=Homo sapiens GN=MTG2 PE=1 SV=1	MTG2	Q9H4K7	Q9H4K7				TOE1	Q96GM8	Q96GM8					ARMCX3	Q9UH62	Q9UH62				MINA	Q8IUF8	Q8IUF8
A0A804HL76	Q09428		A9YTQ3	AHRR	Aryl hydrocarbon receptor repressor (AhR repressor) (AhRR) (Class E basic helix-loop-helix protein 77) (bHLHe77)					P48589	P48589		P48589	RPS12	40S ribosomal protein S12 (Small ribosomal subunit protein eS12)												>SP Q9H4A3|WNK1_HUMAN Serine/threonine-protein kinase WNK1 OS=Homo sapiens GN=WNK1 PE=1 SV=2	WNK1	Q9H4A3	Q9H4A3				MRPL48	Q96GC5	Q96GC5					APOBEC3B	Q9UH17	Q9UH17				DCP2	Q8IU60	Q8IU60
A0A804HLA1	Q09428		O95433	AHSA1	Activator of 90 kDa heat shock protein ATPase homolog 1 (AHA1) (p38)					P0CX55	P0CX55		P0CX55	RPS18A	40S ribosomal protein S18-A (Small ribosomal subunit protein uS13-A)												>SP Q9H490|PIGU_HUMAN Phosphatidylinositol glycan anchor biosynthesis class U protein OS=Homo sapiens GN=PIGU PE=1 SV=3	PIGU	Q9H490	Q9H490				LTV1	Q96GA3	Q96GA3					NDRG3	Q9UGV2	Q9UGV2				RASAL3	Q86YV0	Q86YV0
E9PK50	Q09428		Q719I0	AHSA2P	Putative activator of 90 kDa heat shock protein ATPase homolog 2 (Activator of HSP90 ATPase homolog 2 pseudogene)					P0CX56	P0CX56		P0CX56	RPS18B	40S ribosomal protein S18-B (Small ribosomal subunit protein uS13-B)												>SP Q9H444|CHM4B_HUMAN Charged multivesicular body protein 4b OS=Homo sapiens GN=CHMP4B PE=1 SV=1	CHM4B	Q9H444	Q9H444				DUS3L	Q96G46	Q96G46					HMGXB4	Q9UGU5	Q9UGU5				CEP57	Q86XR8	Q86XR8
H0YDH8	Q09428		P02765	AHSG	Alpha-2-HS-glycoprotein (Alpha-2-Z-globulin) (Ba-alpha-2-glycoprotein) (Fetuin-A) [Cleaved into: Alpha-2-HS-glycoprotein chain A; Alpha-2-HS-glycoprotein chain B]					P21825	P21825		P21825	SEC62	Translocation protein SEC62 (Sec62/63 complex 30 kDa subunit)												>SP Q9H3Z4|DNJC5_HUMAN DnaJ homolog subfamily C member 5 OS=Homo sapiens GN=DNAJC5 PE=1 SV=1	DNJC5	Q9H3Z4	Q9H3Z4				IMP4	Q96G21	Q96G21					TCF20	Q9UGU0	Q9UGU0				DDX42	Q86XP3	Q86XP3
H0YE33	Q09428		Q9NZD4	AHSP	Alpha-hemoglobin-stabilizing protein (Erythroid differentiation-related factor) (Erythroid-associated factor)					P22470	P22470		P22470	SAN1	Protein SAN1												>SP Q9H3U5|MFSD1_HUMAN Major facilitator superfamily domain-containing protein 1 OS=Homo sapiens GN=MFSD1 PE=2 SV=2	MFSD1	Q9H3U5	Q9H3U5				TRMT61A	Q96FX7	Q96FX7					ZC3H7B	Q9UGR2	Q9UGR2				ANKLE2	Q86XL3	Q86XL3
H0YEA9	Q09428		Q9GZX7	AICDA	Single-stranded DNA cytosine deaminase					Q12330	Q12330		Q12330	SME1	Small nuclear ribonucleoprotein E (snRNP-E) (Sm protein E) (Sm-E) (SmE)												>SP Q9H3R2|MUC13_HUMAN Mucin-13 OS=Homo sapiens GN=MUC13 PE=1 SV=3	MUC13	Q9H3R2	Q9H3R2				S100A16	Q96FQ6	Q96FQ6					SLC2A6	Q9UGQ3	Q9UGQ3				TMEM173	Q86WV6	Q86WV6
H0YF51	Q09428		Q96BJ3	AIDA	Axin interactor, dorsalization-associated protein (Axin interaction partner and dorsalization antagonist)					Q12749	Q12749		Q12749	SMC6	Structural maintenance of chromosomes protein 6 (DNA repair protein RHC18) (Rad18 homolog)												>SP Q9H3Q1|BORG4_HUMAN Cdc42 effector protein 4 OS=Homo sapiens GN=CDC42EP4 PE=1 SV=1	BORG4	Q9H3Q1	Q9H3Q1				PTCD3	Q96EY7	Q96EY7					SEC63	Q9UGP8	Q9UGP8				METTL16	Q86W50	Q86W50
O60706	O60706		P55008	AIF1	Allograft inflammatory factor 1 (AIF-1) (Ionized calcium-binding adapter molecule 1) (Protein G1)					P53127	P53127		P53127	SNT2	E3 ubiquitin-protein ligase SNT2												>SP Q9H3N1|TMX1_HUMAN Thioredoxin-related transmembrane protein 1 OS=Homo sapiens GN=TMX1 PE=1 SV=1	TMX1	Q9H3N1	Q9H3N1				TMA16	Q96EY4	Q96EY4					POLL	Q9UGP5	Q9UGP5				CAND1	Q86VP6	Q86VP6
A0A024RAV7	O60706		Q9BQI0	AIF1L	Allograft inflammatory factor 1-like (Ionized calcium-binding adapter molecule 2)					Q02260	Q02260		Q02260	SMD1	Small nuclear ribonucleoprotein Sm D1 (Sm-D1) (snRNP core protein D1)												>SP Q9H3M7|TXNIP_HUMAN Thioredoxin-interacting protein OS=Homo sapiens GN=TXNIP PE=1 SV=1	TXNIP	Q9H3M7	Q9H3M7				RBM33	Q96EV2	Q96EV2					LIMD1	Q9UGP4	Q9UGP4				ALYREF	Q86V81	Q86V81
A0A7R6M6P4	O60706		O95831	AIFM1	Apoptosis-inducing factor 1, mitochondrial					Q12529	Q12529		Q12529	SET6	Potential protein lysine methyltransferase SET6												>SP Q9H3K6|BOLA2_HUMAN BolA-like protein 2 OS=Homo sapiens GN=BOLA2 PE=1 SV=1	BOLA2	Q9H3K6	Q9H3K6				RRP36	Q96EU6	Q96EU6					PARP2	Q9UGN5	Q9UGN5				LUZP1	Q86V48	Q86V48
A0A7R6M6P9	O60706		Q96NN9	AIFM3	Apoptosis-inducing factor 3					P38858	P38858		P38858	SOL3	6-phosphogluconolactonase 3 (6PGL)												>SP Q9H3K2|GHITM_HUMAN Growth hormone-inducible transmembrane protein OS=Homo sapiens GN=GHITM PE=1 SV=2	GHITM	Q9H3K2	Q9H3K2				DAZAP1	Q96EP5	Q96EP5					CD300A	Q9UGN4	Q9UGN4				N4BP2	Q86UW6	Q86UW6
A0A7R6M6Q9	O60706		Q9NVV5	AIG1	Androgen-induced gene 1 protein (AIG-1) (Fatty acid esters of hydroxy fatty acids hydrolase AIG1) (FAHFA hydrolase AIG1)					P40485	P40485		P40485	SLM1	Phosphatidylinositol 4,5-bisphosphate-binding protein SLM1 (Synthetic lethal with MSS4 protein 1) (TORC2 effector protein SLM1)												>SP Q9H3J6|CL065_HUMAN Probable peptide chain release factor C12orf65, mitochondrial OS=Homo sapiens GN=C12orf65 PE=2 SV=1	CL065	Q9H3J6	Q9H3J6				MRPS24	Q96EL2	Q96EL2					WARS2	Q9UGM6	Q9UGM6				USP48	Q86UV5	Q86UV5
A0A804HHX2	O60706		O14862	AIM2	Interferon-inducible protein AIM2 (Absent in melanoma 2)					P43682	P43682		P43682	SFT1	Protein transport protein SFT1 (P14)												>SP Q9H3H3|CK068_HUMAN UPF0696 protein C11orf68 OS=Homo sapiens GN=C11orf68 PE=1 SV=2	CK068	Q9H3H3	Q9H3H3				FAM120B	Q96EK7	Q96EK7					KDM5B	Q9UGL1	Q9UGL1				KTN1	Q86UP2	Q86UP2
A0A804HIU2	O60706		Q12904	AIMP1	Aminoacyl tRNA synthase complex-interacting multifunctional protein 1 (Multisynthase complex auxiliary component p43) [Cleaved into: Endothelial monocyte-activating polypeptide 2 (EMAP-2) (Endothelial monocyte-activating polypeptide II) (EMAP-II) (Small inducible cytokine subfamily E member 1)]					Q3E784	Q3E784		Q3E784	SLO1	SCOCO-like protein 1												>SP Q9H3C7|GGNB2_HUMAN Gametogenetin-binding protein 2 OS=Homo sapiens GN=GGNBP2 PE=1 SV=1	GGNB2	Q9H3C7	Q9H3C7				MALSU1	Q96EH3	Q96EH3					SERGEF	Q9UGK8	Q9UGK8				ZNF598	Q86UK7	Q86UK7
A0A804HK56	O60706		Q13155	AIMP2	Aminoacyl tRNA synthase complex-interacting multifunctional protein 2 (Multisynthase complex auxiliary component p38) (Protein JTV-1)					Q12034	Q12034		Q12034	SLF1	Protein SLF1												>SP Q9H307|PININ_HUMAN Pinin OS=Homo sapiens GN=PNN PE=1 SV=4	PININ	Q9H307	Q9H307				SEH1L	Q96EE3	Q96EE3					TUBGCP4	Q9UGJ1	Q9UGJ1				MTDH	Q86UE4	Q86UE4
A0A804HKB7	O60706		O00170	AIP	AH receptor-interacting protein (AIP) (Aryl-hydrocarbon receptor-interacting protein) (HBV X-associated protein 2) (XAP-2) (Immunophilin homolog ARA9)					Q12314	Q12314		Q12314	SFM1	Protein arginine N-methyltransferase SFM1												>SP Q9H2X9|S12A5_HUMAN Solute carrier family 12 member 5 OS=Homo sapiens GN=SLC12A5 PE=1 SV=3	S12A5	Q9H2X9	Q9H2X9				RBMXL1	Q96E39	Q96E39					TES	Q9UGI8	Q9UGI8				PBRM1	Q86U86	Q86U86
A0A804HL22	O60706		Q9NZN9	AIPL1	Aryl-hydrocarbon-interacting protein-like 1					P22215	P22215		P22215	SLY41	Uncharacterized transporter SLY41												>SP Q9H2U1|DHX36_HUMAN ATP-dependent RNA helicase DHX36 OS=Homo sapiens GN=DHX36 PE=1 SV=2	DHX36	Q9H2U1	Q9H2U1				MTERF3	Q96E29	Q96E29					ABCF2	Q9UG63	Q9UG63				NOP9	Q86U38	Q86U38
A0A804HL58	O60706		O43918	AIRE	Autoimmune regulator (Autoimmune polyendocrinopathy candidiasis ectodermal dystrophy protein) (APECED protein)					P40548	P40548		P40548	SNL1	HSP70 co-chaperone SNL1 (Suppressor of NUP116-C lethal)												>SP Q9H2P0|ADNP_HUMAN Activity-dependent neuroprotector homeobox protein OS=Homo sapiens GN=ADNP PE=1 SV=1	ADNP	Q9H2P0	Q9H2P0				MRPL38	Q96DV4	Q96DV4					PISD	Q9UG56	Q9UG56				SETD3	Q86TU7	Q86TU7
G3V1N6	O60706		Q9UKB5	AJAP1	Adherens junction-associated protein 1 (Membrane protein shrew-1)					Q03280	Q03280		Q03280	TOM1	E3 ubiquitin-protein ligase TOM1												>SP Q9H2K8|TAOK3_HUMAN Serine/threonine-protein kinase TAO3 OS=Homo sapiens GN=TAOK3 PE=1 SV=2	TAOK3	Q9H2K8	Q9H2K8				TBC1D31	Q96DN5	Q96DN5					GIMAP2	Q9UG22	Q9UG22				DPP9	Q86TI2	Q86TI2
H0YFV4	O60706		C9J069	AJM1	Apical junction component 1 homolog					Q05024	Q05024		Q05024	TRI1	Protein TRI1												>SP Q9H2J7|S6A15_HUMAN Sodium-dependent neutral amino acid transporter B(0)AT2 OS=Homo sapiens GN=SLC6A15 PE=1 SV=1	S6A15	Q9H2J7	Q9H2J7				SNRNP40	Q96DI7	Q96DI7					CGGBP1	Q9UFW8	Q9UFW8				PATL1	Q86TB9	Q86TB9
K4DI86	O60706		Q96IF1	AJUBA	LIM domain-containing protein ajuba					P40462	P40462		P40462	TMA108	Protein TMA108												>SP Q9H2H9|S38A1_HUMAN Sodium-coupled neutral amino acid transporter 1 OS=Homo sapiens GN=SLC38A1 PE=1 SV=1	S38A1	Q9H2H9	Q9H2H9				MSI2	Q96DH6	Q96DH6					NIPSNAP3A	Q9UFN0	Q9UFN0				SLFN11	Q7Z7L1	Q7Z7L1
Q8N4N7	O60706		P00568	AK1	Adenylate kinase isoenzyme 1 (AK 1)					P23644	P23644		P23644	TOM40	Mitochondrial import receptor subunit TOM40 (Mitochondrial import site protein ISP42) (Translocase of outer membrane 40 kDa subunit)												>SP Q9H2G4|TSYL2_HUMAN Testis-specific Y-encoded-like protein 2 OS=Homo sapiens GN=TSPYL2 PE=1 SV=1	TSYL2	Q9H2G4	Q9H2G4				NMD3	Q96D46	Q96D46					CNOT8	Q9UFF9	Q9UFF9				CNTRL	Q7Z7A1	Q7Z7A1
P33897	P33897		P54819	AK2	Adenylate kinase 2, mitochondrial (AK 2)					P18410	P18410		P18410	SPO7	Sporulation-specific protein SPO7												>SP Q9H2G2|SLK_HUMAN STE20-like serine/threonine-protein kinase OS=Homo sapiens GN=SLK PE=1 SV=1	SLK	Q9H2G2	Q9H2G2				KCTD12	Q96CX2	Q96CX2					LRWD1	Q9UFC0	Q9UFC0				YTHDF3	Q7Z739	Q7Z739
A6NEP8	P33897		Q7Z4Y4	AK3	GTP:AMP phosphotransferase AK3, mitochondrial					Q02521	Q02521		Q02521	SPP2	Pre-mRNA-splicing factor SPP2 (Spliceosome maturation protein SPP2) (Suppressor of PRP protein 2)												>SP Q9H1I8|ASCC2_HUMAN Activating signal cointegrator 1 complex subunit 2 OS=Homo sapiens GN=ASCC2 PE=1 SV=3	ASCC2	Q9H1I8	Q9H1I8				CCDC124	Q96CT7	Q96CT7					ADD3	Q9UEY8	Q9UEY8				HUWE1	Q7Z6Z7	Q7Z6Z7
L8E9C7	P33897		P27144	AK4	Adenylate kinase 4, mitochondrial (AK 4)					P13130	P13130		P13130	SPS100	Sporulation-specific wall maturation protein												>SP Q9H1E3|NUCKS_HUMAN Nuclear ubiquitous casein and cyclin-dependent kinase substrate 1 OS=Homo sapiens GN=NUCKS1 PE=1 SV=1	NUCKS	Q9H1E3	Q9H1E3				FLYWCH2	Q96CP2	Q96CP2					STK39	Q9UEW8	Q9UEW8				ARHGAP30	Q7Z6I6	Q7Z6I6
Q2PRN6	P33897		Q9Y6K8	AK5	Adenylate kinase isoenzyme 5 (AK 5)					P10080	P10080		P10080	SBP1	Single-stranded nucleic acid-binding protein												>SP Q9H1A4|APC1_HUMAN Anaphase-promoting complex subunit 1 OS=Homo sapiens GN=ANAPC1 PE=1 SV=1	APC1	Q9H1A4	Q9H1A4				RPUSD4	Q96CM3	Q96CM3					VTI1B	Q9UEU0	Q9UEU0				SNX20	Q7Z614	Q7Z614
Q9UBJ2	Q9UBJ2		Q9Y3D8	AK6	Adenylate kinase isoenzyme 6 (AK6)					Q96VH5	Q96VH5		Q96VH5	MIC10	MICOS complex subunit MIC10 (Mitochondrial contact site complex 10 kDa subunit) (Mitochondrial inner membrane organization component of 10 kDa) (Mitochondrial organizing structure protein 1) (MitOS1)												>SP Q9H116|GZF1_HUMAN GDNF-inducible zinc finger protein 1 OS=Homo sapiens GN=GZF1 PE=1 SV=1	GZF1	Q9H116	Q9H116				NSUN4	Q96CB9	Q96CB9					FTSJ1	Q9UET6	Q9UET6				IRF2BP2	Q7Z5L9	Q7Z5L9
P28288	P28288		Q96M32	AK7	Adenylate kinase 7 (AK 7)					P32570	P32570		P32570	SRB6	Mediator of RNA polymerase II transcription subunit 22 (Mediator complex subunit 22) (Suppressor of RNA polymerase B 6)												>SP Q9H0Z9|RBM38_HUMAN RNA-binding protein 38 OS=Homo sapiens GN=RBM38 PE=1 SV=2;>SP Q9BX46|RBM24_HUMAN RNA-binding protein 24 OS=Homo sapiens GN=RBM24 PE=1 SV=1	RBM38	Q9H0Z9	Q9H0Z9				EFHD2	Q96C19	Q96C19					DAXX	Q9UER7	Q9UER7				WAPAL	Q7Z5K2	Q7Z5K2
A0A3B3ITW3	P28288		Q96MA6	AK8	Adenylate kinase 8 (AK 8)					P32377	P32377		P32377	MVD1	Diphosphomevalonate decarboxylase												>SP Q9H0X4|F234A_HUMAN Protein FAM234A OS=Homo sapiens GN=FAM234A PE=1 SV=1	F234A	Q9H0X4	Q9H0X4				FAM149B1	Q96BN6	Q96BN6					CFDP1	Q9UEE9	Q9UEE9				AKNA	Q7Z591	Q7Z591
O14678	O14678		Q5TCS8	AK9	Adenylate kinase 9 (AK 9)					Q08215	Q08215		Q08215	PEX15	Peroxisomal membrane protein PEX15 (Peroxin-15) (Peroxisome biosynthesis protein PAS21)												>SP Q9H0V9|LMA2L_HUMAN VIP36-like protein OS=Homo sapiens GN=LMAN2L PE=1 SV=1	LMA2L	Q9H0V9	Q9H0V9				PINX1	Q96BK5	Q96BK5					STK17A	Q9UEE5	Q9UEE5				HAUS6	Q7Z4H7	Q7Z4H7
A0A024R6B9	O14678		P0CW23	AKAIN1	A-kinase anchor protein inhibitor 1					Q06169	Q06169		Q06169	PEX30	Peroxisomal membrane protein PEX30 (Peroxin-30)												>SP Q9H0V1|TM168_HUMAN Transmembrane protein 168 OS=Homo sapiens GN=TMEM168 PE=2 SV=2	TM168	Q9H0V1	Q9H0V1				LRRC59	Q96AG4	Q96AG4					MALT1	Q9UDY8	Q9UDY8				DHX29	Q7Z478	Q7Z478
A0A024R6C6	O14678		Q92667	AKAP1	A-kinase anchor protein 1, mitochondrial (A-kinase anchor protein 149 kDa) (AKAP 149) (Dual specificity A-kinase-anchoring protein 1) (D-AKAP-1) (Protein kinase A-anchoring protein 1) (PRKA1) (Spermatid A-kinase anchor protein 84) (S-AKAP84)					P53184	P53184		P53184	PNC1	Nicotinamidase												>SP Q9H0U9|TSYL1_HUMAN Testis-specific Y-encoded-like protein 1 OS=Homo sapiens GN=TSPYL1 PE=1 SV=3	TSYL1	Q9H0U9	Q9H0U9				FUBP1	Q96AE4	Q96AE4					MTFP1	Q9UDX5	Q9UDX5				NUFIP2	Q7Z417	Q7Z417
A0A024R6C8	O14678		O43572	AKAP10	A-kinase anchor protein 10, mitochondrial (AKAP-10) (Dual specificity A kinase-anchoring protein 2) (D-AKAP-2) (Protein kinase A-anchoring protein 10) (PRKA10)					P42934	P42934		P42934	PMT6	Dolichyl-phosphate-mannose--protein mannosyltransferase 6												>SP Q9H0U6|RM18_HUMAN 39S ribosomal protein L18, mitochondrial OS=Homo sapiens GN=MRPL18 PE=1 SV=1	RM18	Q9H0U6	Q9H0U6				MRPL24	Q96A35	Q96A35					UQCR10	Q9UDW1	Q9UDW1				POGZ	Q7Z3K3	Q7Z3K3
A0A024R6G8	O14678		Q9UKA4	AKAP11	A-kinase anchor protein 11 (AKAP-11) (A-kinase anchor protein 220 kDa) (AKAP 220) (hAKAP220) (Protein kinase A-anchoring protein 11) (PRKA11)					P35999	P35999		P35999	44835	Mitochondrial intermediate peptidase (MIP)												>SP Q9H0U4|RAB1B_HUMAN Ras-related protein Rab-1B OS=Homo sapiens GN=RAB1B PE=1 SV=1	RAB1B	Q9H0U4	Q9H0U4				CCDC47	Q96A33	Q96A33					SLC25A10	Q9UBX3	Q9UBX3				SETX	Q7Z333	Q7Z333
E9PI46	O14678		Q02952	AKAP12	A-kinase anchor protein 12 (AKAP-12) (A-kinase anchor protein 250 kDa) (AKAP 250) (Gravin) (Myasthenia gravis autoantigen)					P38768	P38768		P38768	PIH1	Protein interacting with Hsp90 1 (Nucleolar protein 17)												>SP Q9H0S4|DDX47_HUMAN Probable ATP-dependent RNA helicase DDX47 OS=Homo sapiens GN=DDX47 PE=1 SV=1	DDX47	Q9H0S4	Q9H0S4				TBRG4	Q969Z0	Q969Z0					COPS7A	Q9UBW8	Q9UBW8				ZC3HAV1	Q7Z2W4	Q7Z2W4
E9PPB6	O14678		Q12802	AKAP13	A-kinase anchor protein 13 (AKAP-13) (AKAP-Lbc) (Breast cancer nuclear receptor-binding auxiliary protein) (Guanine nucleotide exchange factor Lbc) (Human thyroid-anchoring protein 31) (Lymphoid blast crisis oncogene) (LBC oncogene) (Non-oncogenic Rho GTPase-specific GTP exchange factor) (Protein kinase A-anchoring protein 13) (PRKA13) (p47)					P19735	P19735		P19735	PRP6	Pre-mRNA-splicing factor 6												>SP Q9H0S4|DDX47_HUMAN Probable ATP-dependent RNA helicase DDX47 OS=Homo sapiens GN=DDX47 PE=1 SV=1	DDX47	Q9H0S4	Q9H0S4				UTP4	Q969X6	Q969X6					ZMYM2	Q9UBW7	Q9UBW7				TRMT1L	Q7Z2T5	Q7Z2T5
G3V3W1	O14678		Q86UN6	AKAP14	A-kinase anchor protein 14 (AKAP-14) (A-kinase anchor protein 28 kDa) (AKAP 28) (Protein kinase A-anchoring protein 14) (PRKA14)					P32606	P32606		P32606	PET127	Putative mitochondrial translation system component PET127												>SP Q9H0L4|CSTFT_HUMAN Cleavage stimulation factor subunit 2 tau variant OS=Homo sapiens GN=CSTF2T PE=1 SV=1	CSTFT	Q9H0L4	Q9H0L4				ZNF622	Q969S3	Q969S3					BIN2	Q9UBW5	Q9UBW5				KDM3B	Q7LBC6	Q7LBC6
G3V4U7	O14678		Q02040	AKAP17A	A-kinase anchor protein 17A (AKAP-17A) (721P) (B-lymphocyte antigen) (Protein XE7) (Protein kinase A-anchoring protein 17A) (PRKA17A) (Splicing factor, arginine/serine-rich 17A)					P38624	P38624		P38624	PRE3	Proteasome subunit beta type-1												>SP Q9H0J9|PAR12_HUMAN Poly [ADP-ribose] polymerase 12 OS=Homo sapiens GN=PARP12 PE=1 SV=1	PAR12	Q9H0J9	Q9H0J9				SECISBP2L	Q93073	Q93073					PEF1	Q9UBV8	Q9UBV8				MEPCE	Q7L2J0	Q7L2J0
H0YCY9	O14678		Q9Y2D5	AKAP2	A-kinase anchor protein 2 (AKAP-2) (AKAP-KL) (Protein kinase A-anchoring protein 2) (PRKA2)					Q05911	Q05911		Q05911	ADE13	Adenylosuccinate lyase (ASL)												>SP Q9H0H5|RGAP1_HUMAN Rac GTPase-activating protein 1 OS=Homo sapiens GN=RACGAP1 PE=1 SV=1	RGAP1	Q9H0H5	Q9H0H5				RBPMS	Q93062	Q93062					SEL1L	Q9UBV2	Q9UBV2				DHX30	Q7L2E3	Q7L2E3
H0YJ78	O14678		O75969	AKAP3	A-kinase anchor protein 3 (AKAP-3) (A-kinase anchor protein 110 kDa) (AKAP 110) (Cancer/testis antigen 82) (CT82) (Fibrous sheath protein of 95 kDa) (FSP95) (Fibrousheathin I) (Fibrousheathin-1) (Protein kinase A-anchoring protein 3) (PRKA3) (Sperm oocyte-binding protein)					Q12192	Q12192		Q12192	RFM1	Repression factor of MSEs protein 1												>SP Q9H0G5|NSRP1_HUMAN Nuclear speckle splicing regulatory protein 1 OS=Homo sapiens GN=NSRP1 PE=1 SV=1	NSRP1	Q9H0G5	Q9H0G5				USP7	Q93009	Q93009					NXF1	Q9UBU9	Q9UBU9				TRMT10C	Q7L0Y3	Q7L0Y3
H0YJ82	O14678		Q5JQC9	AKAP4	A-kinase anchor protein 4 (AKAP-4) (A-kinase anchor protein 82 kDa) (AKAP 82) (hAKAP82) (Major sperm fibrous sheath protein) (HI) (Protein kinase A-anchoring protein 4) (PRKA4)					P38232	P38232		P38232	REG2	Protein REG2												>SP Q9H0D6|XRN2_HUMAN 5-3 exoribonuclease 2 OS=Homo sapiens GN=XRN2 PE=1 SV=1	XRN2	Q9H0D6	Q9H0D6				USP9X	Q93008	Q93008					MORF4L1	Q9UBU8	Q9UBU8				SND1	Q7KZF4	Q7KZF4
H0YJL8	O14678		P24588	AKAP5	A-kinase anchor protein 5 (AKAP-5) (A-kinase anchor protein 79 kDa) (AKAP 79) (H21) (cAMP-dependent protein kinase regulatory subunit II high affinity-binding protein)					P53942	P53942		P53942	RNH201	Ribonuclease H2 subunit A (RNase H2 subunit A)												>SP Q9H0C8|ILKAP_HUMAN Integrin-linked kinase-associated serine/threonine phosphatase 2C OS=Homo sapiens GN=ILKAP PE=1 SV=1	ILKAP	Q9H0C8	Q9H0C8				DVL3	Q92997	Q92997					UBA2	Q9UBT2	Q9UBT2				SUPT6H	Q7KZ85	Q7KZ85
H0YJX8	O14678		Q13023	AKAP6	A-kinase anchor protein 6 (AKAP-6) (A-kinase anchor protein 100 kDa) (AKAP 100) (Protein kinase A-anchoring protein 6) (PRKA6) (mAKAP)					Q08237	Q08237		Q08237	REX4	RNA exonuclease 4												>SP Q9H0C1|ZMY12_HUMAN Zinc finger MYND domain-containing protein 12 OS=Homo sapiens GN=ZMYND12 PE=1 SV=3	ZMY12	Q9H0C1	Q9H0C1				GLMN	Q92990	Q92990					RNF14	Q9UBS8	Q9UBS8				NOL8	Q76FK4	Q76FK4
P61221	P61221		O43687	AKAP7	A-kinase anchor protein 7 isoforms alpha and beta (AKAP-7 isoforms alpha and beta) (A-kinase anchor protein 18 kDa) (AKAP 18) (Protein kinase A-anchoring protein 7 isoforms alpha/beta) (PRKA7 isoforms alpha/beta)					P38222	P38222		P38222	RKM3	Ribosomal lysine N-methyltransferase 3												>SP Q9H0A0|NAT10_HUMAN RNA cytidine acetyltransferase OS=Homo sapiens GN=NAT10 PE=1 SV=2	NAT10	Q9H0A0	Q9H0A0				EMG1	Q92979	Q92979					DNAJB11	Q9UBS4	Q9UBS4				H2AFV;H2AFZ	Q71UI9;P0C0S5	Q71UI9
D6R9I9	P61221		O43823	AKAP8	A-kinase anchor protein 8 (AKAP-8) (A-kinase anchor protein 95 kDa) (AKAP 95)					P25359	P25359		P25359	RRP43	Exosome complex component RRP43 (Ribosomal RNA-processing protein 43)												>SP Q9H098|F107B_HUMAN Protein FAM107B OS=Homo sapiens GN=FAM107B PE=1 SV=1	F107B	Q9H098	Q9H098				TNPO1	Q92973	Q92973					RPS6KB2	Q9UBS0	Q9UBS0				LARP4	Q71RC2	Q71RC2
D6RGF4	P61221		Q9ULX6	AKAP8L	A-kinase anchor protein 8-like (AKAP8-like protein) (Helicase A-binding protein 95) (HAP95) (Homologous to AKAP95 protein) (HA95) (Neighbor of A-kinase-anchoring protein 95) (Neighbor of AKAP95)					Q08745	Q08745		Q08745	RPS10A	40S ribosomal protein S10-A (Small ribosomal subunit protein eS10-A)												>SP Q9H089|LSG1_HUMAN Large subunit GTPase 1 homolog OS=Homo sapiens GN=LSG1 PE=1 SV=2	LSG1	Q9H089	Q9H089				KHSRP	Q92945	Q92945					CTSZ	Q9UBR2	Q9UBR2				HIST2H3A	Q71DI3	Q71DI3
H0Y990	P61221		Q99996	AKAP9	A-kinase anchor protein 9 (AKAP-9) (A-kinase anchor protein 350 kDa) (AKAP 350) (hgAKAP 350) (A-kinase anchor protein 450 kDa) (AKAP 450) (AKAP 120-like protein) (Centrosome- and Golgi-localized PKN-associated protein) (CG-NAP) (Protein hyperion) (Protein kinase A-anchoring protein 9) (PRKA9) (Protein yotiao)					P48526	P48526		P48526	ISM1	Isoleucine--tRNA ligase, mitochondrial												>SP Q9H074|PAIP1_HUMAN Polyadenylate-binding protein-interacting protein 1 OS=Homo sapiens GN=PAIP1 PE=1 SV=1	PAIP1	Q9H074	Q9H074				UPF1	Q92900	Q92900					GRHPR	Q9UBQ7	Q9UBQ7				GPRIN3	Q6ZVF9	Q6ZVF9
Q8NE71	Q8NE71		Q9NQ31	AKIP1	A-kinase-interacting protein 1 (Breast cancer-associated gene 3 protein) (PKA-interacting protein) (Proline-rich protein BCA3)					P39735	P39735		P39735	SAW1	Single-strand annealing weakened protein 1												>SP Q9H000|MKRN2_HUMAN Probable E3 ubiquitin-protein ligase makorin-2 OS=Homo sapiens GN=MKRN2 PE=1 SV=2	MKRN2	Q9H000	Q9H000				ABCC2	Q92887	Q92887					EIF3K	Q9UBQ5	Q9UBQ5				CEP128	Q6ZU80	Q6ZU80
A0A0G2JIC2	Q8NE71		Q9H9L7	AKIRIN1	Akirin-1					Q04279	Q04279		Q04279	SEG1	Eisosome protein SEG1 (Stability of eisosomes guaranteed protein 1)												>SP Q9GZZ1|NAA50_HUMAN N-alpha-acetyltransferase 50 OS=Homo sapiens GN=NAA50 PE=1 SV=1	NAA50	Q9GZZ1	Q9GZZ1				CELF1	Q92879	Q92879					VPS29	Q9UBQ0	Q9UBQ0				NBEAL2	Q6ZNJ1	Q6ZNJ1
A0A0G2JJB9	Q8NE71		Q53H80	AKIRIN2	Akirin-2					P14906	P14906		P14906	SEC63	Protein translocation protein SEC63 (Protein NPL1) (Sec62/63 complex 73 kDa subunit)												>SP Q9GZU3|TM39B_HUMAN Transmembrane protein 39B OS=Homo sapiens GN=TMEM39B PE=1 SV=1	TM39B	Q9GZU3	Q9GZU3				DDX17	Q92841	Q92841					METTL1	Q9UBP6	Q9UBP6				SYNE3	Q6ZMZ3	Q6ZMZ3
A0PJ72	Q8NE71		Q7Z591	AKNA	Microtubule organization protein AKNA (AT-hook-containing transcription factor)					P33332	P33332		P33332	SEC3	Exocyst complex component SEC3 (Protein PSL1)												>SP Q9GZT3|SLIRP_HUMAN SRA stem-loop-interacting RNA-binding protein, mitochondrial OS=Homo sapiens GN=SLIRP PE=1 SV=1	SLIRP	Q9GZT3	Q9GZT3				GGH	Q92820	Q92820					SPAST	Q9UBP0	Q9UBP0				GIGYF2	Q6Y7W6	Q6Y7W6
F5GYK6	Q8NE71		Q5T1N1	AKNAD1	Protein AKNAD1					P28791	P28791		P28791	SEC20	Protein transport protein SEC20												>SP Q9GZS1|RPA49_HUMAN DNA-directed RNA polymerase I subunit RPA49 OS=Homo sapiens GN=POLR1E PE=1 SV=2	RPA49	Q9GZS1	Q9GZS1				TAF15	Q92804	Q92804					HDAC6	Q9UBN7	Q9UBN7				RAB11FIP1	Q6WKZ4	Q6WKZ4
H0YGW7	Q8NE71		P14550	AKR1A1	Aldo-keto reductase family 1 member A1					Q03707	Q03707		Q03707	SRC1	Inner nuclear membrane protein SRC1 (Helix-extension-helix domain-containing protein 1)												>SP Q9GZR7|DDX24_HUMAN ATP-dependent RNA helicase DDX24 OS=Homo sapiens GN=DDX24 PE=1 SV=1	DDX24	Q9GZR7	Q9GZR7				ALG3	Q92685	Q92685					DHCR7	Q9UBM7	Q9UBM7				MPRIP	Q6WCQ1	Q6WCQ1
L0R6B8	Q8NE71		P15121	AKR1B1	Aldo-keto reductase family 1 member B1					P36094	P36094		P36094	SPC42	Spindle pole body component SPC42												>SP Q9GZR2|REXO4_HUMAN RNA exonuclease 4 OS=Homo sapiens GN=REXO4 PE=1 SV=2	REXO4	Q9GZR2	Q9GZR2				SORL1	Q92673	Q92673					ASH2L	Q9UBL3	Q9UBL3				PACS1	Q6VY07	Q6VY07
Q2L6I2	Q8NE71		O60218	AKR1B10	Aldo-keto reductase family 1 member B10					P50104	P50104		P50104	STB4	Probable transcriptional regulatory protein STB4												>SP Q9GZP9|DERL2_HUMAN Derlin-2 OS=Homo sapiens GN=DERL2 PE=1 SV=1	DERL2	Q9GZP9	Q9GZP9				AKAP1	Q92667	Q92667					UXT	Q9UBK9	Q9UBK9				ATAD2	Q6PL18	Q6PL18
Q5STZ8	Q8NE71		C9JRZ8	AKR1B15	Aldo-keto reductase family 1 member B15					P40014	P40014		P40014	SPC25	Kinetochore protein SPC25												>SP Q9GZP8|IMUP_HUMAN Immortalization up-regulated protein OS=Homo sapiens GN=IMUP PE=1 SV=1	IMUP	Q9GZP8	Q9GZP8				MRPS31	Q92665	Q92665					MTRR	Q9UBK8	Q9UBK8				LARP1	Q6PKG0	Q6PKG0
Q9UG63	Q9UG63		Q04828	AKR1C1	Aldo-keto reductase family 1 member C1					P22803	P22803		P22803	TRX2	Thioredoxin-2 (Thioredoxin II) (TR-II) (Thioredoxin-1)												>SP Q9GZP4|PITH1_HUMAN PITH domain-containing protein 1 OS=Homo sapiens GN=PITHD1 PE=1 SV=1	PITH1	Q9GZP4	Q9GZP4				NUP205	Q92621	Q92621					HECA	Q9UBI9	Q9UBI9				ZC3H14	Q6PJT7	Q6PJT7
A0A090N7X1	Q9UG63		P52895	AKR1C2	Aldo-keto reductase family 1 member C2					P38816	P38816		P38816	TRR2	Thioredoxin reductase 2, mitochondrial												>SP Q9GZN8|CT027_HUMAN UPF0687 protein C20orf27 OS=Homo sapiens GN=C20orf27 PE=1 SV=3	CT027	Q9GZN8	Q9GZN8				DHX38	Q92620	Q92620					COMMD3	Q9UBI1	Q9UBI1				TRAT1	Q6PIZ9	Q6PIZ9
A0A090N7Y2	Q9UG63		P42330	AKR1C3	Aldo-keto reductase family 1 member C3					P25379	P25379		P25379	CHA1	Catabolic L-serine/threonine dehydratase [Includes: L-serine dehydratase												>SP Q9GZM5|YIPF3_HUMAN Protein YIPF3 OS=Homo sapiens GN=YIPF3 PE=1 SV=1	YIPF3	Q9GZM5	Q9GZM5				GCN1	Q92616	Q92616					CRNN	Q9UBG3	Q9UBG3				PAPD4	Q6PIY7	Q6PIY7
C9JHK9	Q9UG63		P17516	AKR1C4	Aldo-keto reductase family 1 member C4					P25344	P25344		P25344	STE50	Protein STE50												>SP Q9GZL7|WDR12_HUMAN Ribosome biogenesis protein WDR12 OS=Homo sapiens GN=WDR12 PE=1 SV=2	WDR12	Q9GZL7	Q9GZL7				LARP4B	Q92615	Q92615					PI4KB	Q9UBF8	Q9UBF8				DARS2	Q6PI48	Q6PI48
C9JZV3	Q9UG63		Q5T2L2	AKR1C8	Putative aldo-keto reductase family 1 member C8 (Aldo-keto reductase family 1 member C-like protein 1)					D6VTK4	D6VTK4		D6VTK4	STE2	Pheromone alpha factor receptor												>SP Q9C0J8|WDR33_HUMAN pre-mRNA 3 end processing protein WDR33 OS=Homo sapiens GN=WDR33 PE=1 SV=2	WDR33	Q9C0J8	Q9C0J8				HSPH1	Q92598	Q92598					COPG2	Q9UBF2	Q9UBF2				TTC37	Q6PGP7	Q6PGP7
L0R4T3	Q9UG63		P51857	AKR1D1	Aldo-keto reductase family 1 member D1					P38163	P38163		P38163	SRO77	Lethal(2) giant larvae protein homolog SRO77 (Sodium protection protein 2) (Suppressor of RHO3 protein 77)												>SP Q9C0E2|XPO4_HUMAN Exportin-4 OS=Homo sapiens GN=XPO4 PE=1 SV=2	XPO4	Q9C0E2	Q9C0E2				PHF3	Q92576	Q92576					SAE1	Q9UBE0	Q9UBE0				RSBN1L	Q6PCB5	Q6PCB5
Q9NUQ8	Q9NUQ8		Q96JD6	AKR1E2	1,5-anhydro-D-fructose reductase (AF reductase)					P39926	P39926		P39926	SSO2	Protein SSO2												>SP Q9C0D9|EPT1_HUMAN Ethanolaminephosphotransferase 1 OS=Homo sapiens GN=SELENOI PE=1 SV=3	EPT1	Q9C0D9	Q9C0D9				MRPS27	Q92552	Q92552					ORC3	Q9UBD5	Q9UBD5				ALKBH5	Q6P6C2	Q6P6C2
A0A0S2Z5L1	Q9NUQ8		O43488	AKR7A2	Aflatoxin B1 aldehyde reductase member 2					Q03770	Q03770		Q03770	SSY1	SPS-sensor component SSY1 (Amino-acid permease homolog SSY1)												>SP Q9C0C9|UBE2O_HUMAN (E3-independent) E2 ubiquitin-conjugating enzyme OS=Homo sapiens GN=UBE2O PE=1 SV=3	UBE2O	Q9C0C9	Q9C0C9				TMEM131	Q92545	Q92545					EPS15L1	Q9UBC2	Q9UBC2				RPL22L1	Q6P5R6	Q6P5R6
A0A0S2Z645	Q9NUQ8		O95154	AKR7A3	Aflatoxin B1 aldehyde reductase member 3					P32048	P32048		P32048	MSK1	Lysine--tRNA ligase, mitochondrial												>SP Q9C0C4|SEM4C_HUMAN Semaphorin-4C OS=Homo sapiens GN=SEMA4C PE=1 SV=2	SEM4C	Q9C0C4	Q9C0C4				RTF1	Q92541	Q92541					TFIP11	Q9UBB9	Q9UBB9				PRPF8	Q6P2Q9	Q6P2Q9
F8WCU6	Q9NUQ8		Q8NHP1	AKR7L	Aflatoxin B1 aldehyde reductase member 4					P39685	P39685		P39685	POM152	Nucleoporin POM152 (Nuclear pore protein POM152) (P150) (Pore membrane protein POM152)												>SP Q9C0C2|TB182_HUMAN 182 kDa tankyrase-1-binding protein OS=Homo sapiens GN=TNKS1BP1 PE=1 SV=4	TB182	Q9C0C2	Q9C0C2				H1FX	Q92522	Q92522					NCDN	Q9UBB6	Q9UBB6				EDC4	Q6P2E9	Q6P2E9
P45844	P45844		P31749	AKT1	RAC-alpha serine/threonine-protein kinase					P40508	P40508		P40508	YIL077C	PUP1 protein homolog												>SP Q9C0B2|CFA74_HUMAN Cilia- and flagella-associated protein 74 OS=Homo sapiens GN=CFAP74 PE=2 SV=3	CFA74	Q9C0B2	Q9C0B2				PIEZO1	Q92508	Q92508					MBD2	Q9UBB5	Q9UBB5				CDC73	Q6P1J9	Q6P1J9
C9JKD9	P45844		Q96B36	AKT1S1	Proline-rich AKT1 substrate 1 (40 kDa proline-rich AKT substrate)					P01120	P01120		P01120	RAS2	Ras-like protein 2												>SP Q9C0B0|UNK_HUMAN RING finger protein unkempt homolog OS=Homo sapiens GN=UNK PE=1 SV=2	UNK	Q9C0B0	Q9C0B0				DDX1	Q92499	Q92499					ATXN10	Q9UBB4	Q9UBB4				ERAP2	Q6P179	Q6P179
E9PGV9	P45844		P31751	AKT2	RAC-beta serine/threonine-protein kinase					P40043	P40043		P40043	RGI1	Respiratory growth induced protein 1												>SP Q9BZZ5|API5_HUMAN Apoptosis inhibitor 5 OS=Homo sapiens GN=API5 PE=1 SV=3	API5	Q9BZZ5	Q9BZZ5				TTN	Q8WZ42	Q8WZ42					IMPACT	Q9P2X3	Q9P2X3				DHX57	Q6P158	Q6P158
Q9UNQ0	Q9UNQ0		Q9Y243	AKT3	RAC-gamma serine/threonine-protein kinase					Q03792	Q03792		Q03792	RIM13	Calpain-like protease 1												>SP Q9BZV1|UBXN6_HUMAN UBX domain-containing protein 6 OS=Homo sapiens GN=UBXN6 PE=1 SV=1	UBXN6	Q9BZV1	Q9BZV1				AHCTF1	Q8WYP5	Q8WYP5					DPM3	Q9P2X0	Q9P2X0				ZCCHC8	Q6NZY4	Q6NZY4
A1LUE4	Q9UNQ0		Q9H8T0	AKTIP	AKT-interacting protein (Ft1) (Fused toes protein homolog)					P36159	P36159		P36159	TRZ1	Ribonuclease Z (RNase Z)												>SP Q9BZJ0|CRNL1_HUMAN Crooked neck-like protein 1 OS=Homo sapiens GN=CRNKL1 PE=1 SV=4	CRNL1	Q9BZJ0	Q9BZJ0				DNAJC9	Q8WXX5	Q8WXX5					STX18	Q9P2W9	Q9P2W9				HIBCH	Q6NVY1	Q6NVY1
F8S0F2	Q9UNQ0		P13716	ALAD	Delta-aminolevulinic acid dehydratase (ALADH)					P43565	P43565		P43565	RIM15	Serine/threonine-protein kinase RIM15												>SP Q9BZI7|REN3B_HUMAN Regulator of nonsense transcripts 3B OS=Homo sapiens GN=UPF3B PE=1 SV=1	REN3B	Q9BZI7	Q9BZI7				SYNE2	Q8WXH0	Q8WXH0					PSMC3IP	Q9P2W1	Q9P2W1				PDE12	Q6L8Q7	Q6L8Q7
F8S0F6	Q9UNQ0		P13196	ALAS1	5-aminolevulinate synthase, nonspecific, mitochondrial (ALAS-H)					P38741	P38741		P38741	RIM4	Meiotic activator RIM4 (Regulator of IME2 protein 4)												>SP Q9BZE4|NOG1_HUMAN Nucleolar GTP-binding protein 1 OS=Homo sapiens GN=GTPBP4 PE=1 SV=3	NOG1	Q9BZE4	Q9BZE4				PSPC1	Q8WXF1	Q8WXF1					GMPR2	Q9P2T1	Q9P2T1				NIPBL	Q6KC79	Q6KC79
F8S0F7	Q9UNQ0		P22557	ALAS2	5-aminolevulinate synthase, erythroid-specific, mitochondrial (ALAS-E)					P32385	P32385		P32385	RNP1	Ribonucleoprotein 1												>SP Q9BZE1|RM37_HUMAN 39S ribosomal protein L37, mitochondrial OS=Homo sapiens GN=MRPL37 PE=1 SV=2	RM37	Q9BZE1	Q9BZE1				SRSF12	Q8WXF0	Q8WXF0					WRAP73	Q9P2S5	Q9P2S5				RCSD1	Q6JBY9	Q6JBY9
I4EPX2	Q9UNQ0		P02768	ALB	Albumin					P38927	P38927		P38927	REV7	DNA polymerase zeta processivity subunit (Revertibility protein 7)												>SP Q9BZD2|S29A3_HUMAN Equilibrative nucleoside transporter 3 OS=Homo sapiens GN=SLC29A3 PE=1 SV=3	S29A3	Q9BZD2	Q9BZD2				SREK1	Q8WXA9	Q8WXA9					SUCLA2	Q9P2R7	Q9P2R7				SIGIRR	Q6IA17	Q6IA17
I7JB59	Q9UNQ0		Q13740	ALCAM	CD166 antigen (Activated leukocyte cell adhesion molecule) (CD antigen CD166)					P48743	P48743		P48743	RFX1	RFX-like DNA-binding protein RFX1												>SP Q9BZC7|ABCA2_HUMAN ATP-binding cassette sub-family A member 2 OS=Homo sapiens GN=ABCA2 PE=1 SV=3	ABCA2	Q9BZC7	Q9BZC7				PALLD	Q8WX93	Q8WX93					RERE	Q9P2R6	Q9P2R6				HIST2H2AA3;HIST2H2AC	Q6FI13;Q16777	Q6FI13
Q8WZ76	Q9UNQ0		Q8IZ83	ALDH16A1	Aldehyde dehydrogenase family 16 member A1					P0CX24	P0CX24		P0CX24	RPL20B	60S ribosomal protein L20-B (L18a) (Large ribosomal subunit protein eL20-B)												>SP Q9BYX7|ACTBM_HUMAN Putative beta-actin-like protein 3 OS=Homo sapiens GN=POTEKP PE=5 SV=1	ACTBM	Q9BYX7	Q9BYX7				PRPF31	Q8WWY3	Q8WWY3					ANKFY1	Q9P2R3	Q9P2R3				RLTPR	Q6F5E8	Q6F5E8
Q9H172	Q9H172		P54886	ALDH18A1	Delta-1-pyrroline-5-carboxylate synthase (P5CS) (Aldehyde dehydrogenase family 18 member A1) [Includes: Glutamate 5-kinase (GK)					P14126	P14126		P14126	RPL3	60S ribosomal protein L3 (Large ribosomal subunit protein uL3) (Maintenance of killer protein 8) (RP1) (Trichodermin resistance protein) (YL1)												>SP Q9BYX4|IFIH1_HUMAN Interferon-induced helicase C domain-containing protein 1 OS=Homo sapiens GN=IFIH1 PE=1 SV=3	IFIH1	Q9BYX4	Q9BYX4				PHIP	Q8WWQ0	Q8WWQ0					RBM27	Q9P2N5	Q9P2N5				IQSEC1	Q6DN90	Q6DN90
E9PJ00	Q9H172		P00352	ALDH1A1	Aldehyde dehydrogenase 1A1					Q04307	Q04307		Q04307	RPC11	DNA-directed RNA polymerase III subunit RPC10 (RNA polymerase III subunit C10) (DNA-directed RNA polymerases III 12.5 kDa polypeptide) (RNA polymerase III subunit C11)												>SP Q9BYW2|SETD2_HUMAN Histone-lysine N-methyltransferase SETD2 OS=Homo sapiens GN=SETD2 PE=1 SV=3	SETD2	Q9BYW2	Q9BYW2				ATXN2L	Q8WWM7	Q8WWM7					EIF2AK4	Q9P2K8	Q9P2K8				KIAA1429	Q69YN4	Q69YN4
Q9H222	Q9H222		O94788	ALDH1A2	Retinal dehydrogenase 2 (RALDH 2) (RalDH2)					P39743	P39743		P39743	RVS167	Reduced viability upon starvation protein 167												>SP Q9BYN8|RT26_HUMAN 28S ribosomal protein S26, mitochondrial OS=Homo sapiens GN=MRPS26 PE=1 SV=1	RT26	Q9BYN8	Q9BYN8				CKAP2	Q8WWK9	Q8WWK9					MYEF2	Q9P2K5	Q9P2K5				INTS3	Q68E01	Q68E01
Q53QN9	Q9H222		P47895	ALDH1A3	Aldehyde dehydrogenase family 1 member A3					P11745	P11745		P11745	RNA1	Ran GTPase-activating protein 1 (Protein involved in RNA production/processing)												>SP Q9BYK8|HELZ2_HUMAN Helicase with zinc finger domain 2 OS=Homo sapiens GN=HELZ2 PE=1 SV=6	HELZ2	Q9BYK8	Q9BYK8				TRUB1	Q8WWH5	Q8WWH5					RCOR3	Q9P2K3	Q9P2K3				MSL1	Q68DK7	Q68DK7
Q53T83	Q9H222		P30837	ALDH1B1	Aldehyde dehydrogenase X, mitochondrial					P33421	P33421		P33421	SDH3	Succinate dehydrogenase [ubiquinone] cytochrome b subunit, mitochondrial												>SP Q9BYJ9|YTHD1_HUMAN YTH domain-containing family protein 1 OS=Homo sapiens GN=YTHDF1 PE=1 SV=1	YTHD1	Q9BYJ9	Q9BYJ9				FAR1	Q8WVX9	Q8WVX9					LARS	Q9P2J5	Q9P2J5				SPTY2D1	Q68D10	Q68D10
Q9H221	Q9H221		O75891	ALDH1L1	Cytosolic 10-formyltetrahydrofolate dehydrogenase (10-FTHFDH) (FDH)					P22138	P22138		P22138	RPA135	DNA-directed RNA polymerase I subunit RPA135												>SP Q9BYG5|PAR6B_HUMAN Partitioning defective 6 homolog beta OS=Homo sapiens GN=PARD6B PE=1 SV=1	PAR6B	Q9BYG5	Q9BYG5				HNRNPLL	Q8WVV9	Q8WVV9					CPSF2	Q9P2I0	Q9P2I0				HAUS3	Q68CZ6	Q68CZ6
A0A2R8Y6M1	Q9H221		Q3SY69	ALDH1L2	Mitochondrial 10-formyltetrahydrofolate dehydrogenase (Mitochondrial 10-FTHFDH) (mtFDH)					Q05022	Q05022		Q05022	RRP5	rRNA biogenesis protein RRP5 (Ribosomal RNA-processing protein 5) (U3 small nucleolar RNA-associated protein RRP5) (U3 snoRNA-associated protein RRP5)												>SP Q9BYG3|MK67I_HUMAN MKI67 FHA domain-interacting nucleolar phosphoprotein OS=Homo sapiens GN=NIFK PE=1 SV=1	MK67I	Q9BYG3	Q9BYG3				TFB1M	Q8WVM0	Q8WVM0					RRBP1	Q9P2E9	Q9P2E9				ARID2	Q68CP9	Q68CP9
B7ZL41	Q9H221		P05091	ALDH2	Aldehyde dehydrogenase, mitochondrial					Q08219	Q08219		Q08219	RRT8	Outer spore wall protein RRT8 (Regulator of rDNA transcription protein 8)												>SP Q9BYD6|RM01_HUMAN 39S ribosomal protein L1, mitochondrial OS=Homo sapiens GN=MRPL1 PE=1 SV=2	RM01	Q9BYD6	Q9BYD6				SNRNP27	Q8WVK2	Q8WVK2					ZNFX1	Q9P2E3	Q9P2E3				MAP1S	Q66K74	Q66K74
Q14CR0	Q9H221		P30838	ALDH3A1	Aldehyde dehydrogenase, dimeric NADP-preferring					P38961	P38961		P38961	RRP8	25S rRNA (adenine(645)-N(1))-methyltransferase												>SP Q9BYD3|RM04_HUMAN 39S ribosomal protein L4, mitochondrial OS=Homo sapiens GN=MRPL4 PE=1 SV=1	RM04	Q9BYD3	Q9BYD3				PTCD2	Q8WV60	Q8WV60					HEATR5B	Q9P2D3	Q9P2D3				CEP135	Q66GS9	Q66GS9
Q96A01	Q9H221		P51648	ALDH3A2	Aldehyde dehydrogenase family 3 member A2					P0C0V8	P0C0V8		P0C0V8	RPS21A	40S ribosomal protein S21-A (S26) (Small ribosomal subunit protein eS21-A) (YS25)												>SP Q9BYD2|RM09_HUMAN 39S ribosomal protein L9, mitochondrial OS=Homo sapiens GN=MRPL9 PE=1 SV=2	RM09	Q9BYD2	Q9BYD2				DEPDC1B	Q8WUY9	Q8WUY9					CHD7	Q9P2D1	Q9P2D1				RNF213	Q63HN8	Q63HN8
Q96SE0	Q96SE0		P43353	ALDH3B1	Aldehyde dehydrogenase family 3 member B1					P45978	P45978		P45978	SCD6	Protein SCD6												>SP Q9BYD1|RM13_HUMAN 39S ribosomal protein L13, mitochondrial OS=Homo sapiens GN=MRPL13 PE=1 SV=1	RM13	Q9BYD1	Q9BYD1				CACTIN	Q8WUQ7	Q8WUQ7					IBTK	Q9P2D0	Q9P2D0				FAM160B1	Q5W0V3	Q5W0V3
A0A140VJD1	Q96SE0		P48448	ALDH3B2	Aldehyde dehydrogenase family 3 member B2					P17065	P17065		P17065	SEC2	Rab guanine nucleotide exchange factor SEC2 (GDP-GTP exchange factor SEC2)												>SP Q9BYC9|RM20_HUMAN 39S ribosomal protein L20, mitochondrial OS=Homo sapiens GN=MRPL20 PE=1 SV=1	RM20	Q9BYC9	Q9BYC9				PDCD6IP	Q8WUM4	Q8WUM4					ABI3	Q9P2A4	Q9P2A4				RNF219	Q5W0B1	Q5W0B1
C9J8C2	Q96SE0		P30038	ALDH4A1	Delta-1-pyrroline-5-carboxylate dehydrogenase, mitochondrial (P5C dehydrogenase)					P48525	P48525		P48525	MSE1	Glutamate--tRNA ligase, mitochondrial												>SP Q9BYC8|RM32_HUMAN 39S ribosomal protein L32, mitochondrial OS=Homo sapiens GN=MRPL32 PE=1 SV=1	RM32	Q9BYC8	Q9BYC8				PPIL4	Q8WUA2	Q8WUA2					STK26	Q9P289	Q9P289				ZCCHC6	Q5VYS8	Q5VYS8
F8WBB3	Q96SE0		P51649	ALDH5A1	Succinate-semialdehyde dehydrogenase, mitochondrial					Q06677	Q06677		Q06677	SWA2	Auxilin-like clathrin uncoating factor SWA2 (Bud site selection protein 24) (DnaJ-related protein SWA2) (J protein SWA2) (Synthetic lethal with ARF1 protein 2)												>SP Q9BY77|PDIP3_HUMAN Polymerase delta-interacting protein 3 OS=Homo sapiens GN=POLDIP3 PE=1 SV=2	PDIP3	Q9BY77	Q9BY77				ZC3H15	Q8WU90	Q8WU90					BCCIP	Q9P287	Q9P287				ECM29	Q5VYK3	Q5VYK3
Q9NUJ1	Q9NUJ1		Q02252	ALDH6A1	Methylmalonate-semialdehyde dehydrogenase [acylating], mitochondrial (MMSDH) (Malonate-semialdehyde dehydrogenase [acylating])					P09547	P09547		P09547	SWI1	SWI/SNF chromatin-remodeling complex subunit SWI1 (Regulatory protein GAM3) (SWI/SNF complex subunit SWI1) (Transcription regulatory protein ADR6) (Transcription regulatory protein SWI1)												>SP Q9BY67|CADM1_HUMAN Cell adhesion molecule 1 OS=Homo sapiens GN=CADM1 PE=1 SV=2	CADM1	Q9BY67	Q9BY67				NOC3L	Q8WTT2	Q8WTT2					USP36	Q9P275	Q9P275				RSBN1	Q5VWQ0	Q5VWQ0
F8WBJ5	Q9NUJ1		P49419	ALDH7A1	Alpha-aminoadipic semialdehyde dehydrogenase (Alpha-AASA dehydrogenase)					P36150	P36150		P36150	MET1	Uroporphyrinogen-III C-methyltransferase (Urogen III methylase)												>SP Q9BY44|EIF2A_HUMAN Eukaryotic translation initiation factor 2A OS=Homo sapiens GN=EIF2A PE=1 SV=3	EIF2A	Q9BY44	Q9BY44				AEN	Q8WTP8	Q8WTP8					SLAIN2	Q9P270	Q9P270				FAM208B	Q5VWN6	Q5VWN6
F8WBQ6	Q9NUJ1		Q9H2A2	ALDH8A1	2-aminomuconic semialdehyde dehydrogenase					P13188	P13188		P13188	GLN4	Glutamine--tRNA ligase												>SP Q9BY43|CHM4A_HUMAN Charged multivesicular body protein 4a OS=Homo sapiens GN=CHMP4A PE=1 SV=3	CHM4A	Q9BY43	Q9BY43				IPO4	Q8TEX9	Q8TEX9					DIP2B	Q9P265	Q9P265				ZNF318	Q5VUA4	Q5VUA4
Q8NFV4	Q8NFV4		P49189	ALDH9A1	4-trimethylaminobutyraldehyde dehydrogenase (TMABA-DH) (TMABALDH)					P18562	P18562		P18562	FUR1	Uracil phosphoribosyltransferase (UPRTase)												>SP Q9BY42|RTF2_HUMAN Protein RTF2 homolog OS=Homo sapiens GN=RTFDC1 PE=1 SV=3	RTF2	Q9BY42	Q9BY42				GEMIN5	Q8TEQ6	Q8TEQ6					RCC2	Q9P258	Q9P258				RPRD2	Q5VT52	Q5VT52
C9J7Q4	Q8NFV4		P04075	ALDOA	Fructose-bisphosphate aldolase A					P47108	P47108		P47108	URB2	Nucleolar pre-ribosomal-associated protein 2 (Unhealthy ribosome biogenesis protein 2)												>SP Q9BY12|SCAPE_HUMAN S phase cyclin A-associated protein in the endoplasmic reticulum OS=Homo sapiens GN=SCAPER PE=1 SV=2	SCAPE	Q9BY12	Q9BY12				NUP210	Q8TEM1	Q8TEM1					VPS18	Q9P253	Q9P253				CEP350	Q5VT06	Q5VT06
D3DXF2	Q8NFV4		P05062	ALDOB	Fructose-bisphosphate aldolase B					Q04411	Q04411		Q04411	URC2	Uracil catabolism protein 2												>SP Q9BY11|PACN1_HUMAN Protein kinase C and casein kinase substrate in neurons protein 1 OS=Homo sapiens GN=PACSIN1 PE=1 SV=1	PACN1	Q9BY11	Q9BY11				UTP15	Q8TED0	Q8TED0					STIM2	Q9P246	Q9P246				RIF1	Q5UIP0	Q5UIP0
H0YC52	Q8NFV4		P09972	ALDOC	Fructose-bisphosphate aldolase C					P29029	P29029		P29029	CTS1	Endochitinase												>SP Q9BXY0|MAK16_HUMAN Protein MAK16 homolog OS=Homo sapiens GN=MAK16 PE=1 SV=2	MAK16	Q9BXY0	Q9BXY0				BRIX1	Q8TDN6	Q8TDN6					CCDC88C	Q9P219	Q9P219				HIST2H3PS2	Q5TEC6	Q5TEC6
H7BZ58	Q8NFV4		Q9BT22	ALG1	Chitobiosyldiphosphodolichol beta-mannosyltransferase					P32797	P32797		P32797	CDC13	Cell division control protein 13												>SP Q9BXW9|FACD2_HUMAN Fanconi anemia group D2 protein OS=Homo sapiens GN=FANCD2 PE=1 SV=2	FACD2	Q9BXW9	Q9BXW9				DDX54	Q8TDD1	Q8TDD1					POGK	Q9P215	Q9P215				RC3H1	Q5TC82	Q5TC82
H7C396	Q8NFV4		Q5BKT4	ALG10	Dol-P-Glc:Glc(2)Man(9)GlcNAc(2)-PP-Dol alpha-1,2-glucosyltransferase					P47112	P47112		P47112	TAH11	Cell division cycle protein CDT1 (SIC1 indispensable protein 2) (Topoisomerase-A hypersensitive protein 11)												>SP Q9BXT6|M10L1_HUMAN RNA helicase Mov10l1 OS=Homo sapiens GN=MOV10L1 PE=2 SV=1	M10L1	Q9BXT6	Q9BXT6				ALMS1	Q8TCU4	Q8TCU4					CEP72	Q9P209	Q9P209				RBM26	Q5T8P6	Q5T8P6
Q8N2K0	Q8N2K0		Q5I7T1	ALG10B	Putative Dol-P-Glc:Glc(2)Man(9)GlcNAc(2)-PP-Dol alpha-1,2-glucosyltransferase					P47187	P47187		P47187	COS5	Protein COS5												>SP Q9BXS9|S26A6_HUMAN Solute carrier family 26 member 6 OS=Homo sapiens GN=SLC26A6 PE=1 SV=1	S26A6	Q9BXS9	Q9BXS9				PNPT1	Q8TCS8	Q8TCS8					ZBTB4	Q9P1Z0	Q9P1Z0				UBAP2	Q5T6F2	Q5T6F2
A0A5F9ZGT4	Q8N2K0		Q2TAA5	ALG11	GDP-Man:Man(3)GlcNAc(2)-PP-Dol alpha-1,2-mannosyltransferase					P19454	P19454		P19454	CKA2	Casein kinase II subunit alpha' (CK II)												>SP Q9BXS6|NUSAP_HUMAN Nucleolar and spindle-associated protein 1 OS=Homo sapiens GN=NUSAP1 PE=1 SV=1	NUSAP	Q9BXS6	Q9BXS6				KIAA1524	Q8TCG1	Q8TCG1					PHRF1	Q9P1Y6	Q9P1Y6				UBR4	Q5T4S7	Q5T4S7
A0A5F9ZGW7	Q8N2K0		Q9BV10	ALG12	Dol-P-Man:Man(7)GlcNAc(2)-PP-Dol alpha-1,6-mannosyltransferase					P38859	P38859		P38859	DNA2	DNA replication ATP-dependent helicase/nuclease DNA2 [Includes: DNA replication nuclease DNA2												>SP Q9BXR0|TGT_HUMAN Queuine tRNA-ribosyltransferase catalytic subunit 1 OS=Homo sapiens GN=QTRT1 PE=1 SV=3	TGT	Q9BXR0	Q9BXR0				ZCRB1	Q8TBF4	Q8TBF4					SIRPG	Q9P1W8	Q9P1W8				GPATCH4	Q5T3I0	Q5T3I0
A0A5F9ZGZ9	Q8N2K0		Q9NP73	ALG13	Putative bifunctional UDP-N-acetylglucosamine transferase and deubiquitinase ALG13					P40366	P40366		P40366	DLS1	Protein DLS1 (DPB3-like subunit of ISW2 complex 1)												>SP Q9BXP5|SRRT_HUMAN Serrate RNA effector molecule homolog OS=Homo sapiens GN=SRRT PE=1 SV=1	SRRT	Q9BXP5	Q9BXP5				KLHDC4	Q8TBB5	Q8TBB5					ABRACL	Q9P1F3	Q9P1F3				C9orf114	Q5T280	Q5T280
A0A5F9ZH28	Q8N2K0		Q96F25	ALG14	UDP-N-acetylglucosamine transferase subunit ALG14 homolog					P09032	P09032		P09032	GCD1	Translation initiation factor eIF-2B subunit gamma (GCD complex subunit GCD1) (Guanine nucleotide exchange factor subunit GCD1) (eIF-2B GDP-GTP exchange factor subunit gamma)												>SP Q9BXP2|S12A9_HUMAN Solute carrier family 12 member 9 OS=Homo sapiens GN=SLC12A9 PE=1 SV=1	S12A9	Q9BXP2	Q9BXP2				PUM2	Q8TB72	Q8TB72					GMIP	Q9P107	Q9P107				FKBP15	Q5T1M5	Q5T1M5
A0A5F9ZH49	Q8N2K0		Q6GMV1	ALG1L	Putative glycosyltransferase ALG1-like					Q99382	Q99382		Q99382	ENV10	SRP-independent targeting protein 2 (Late endosome and vacuole interface protein 10)												>SP Q9BXJ9|NAA15_HUMAN N-alpha-acetyltransferase 15, NatA auxiliary subunit OS=Homo sapiens GN=NAA15 PE=1 SV=1	NAA15	Q9BXJ9	Q9BXJ9				GADD45GIP1	Q8TAE8	Q8TAE8					CXXC1	Q9P0U4	Q9P0U4				CEP85L	Q5SZL2	Q5SZL2
A0A5F9ZH71	Q8N2K0		C9J202	ALG1L2	Putative glycosyltransferase ALG1L2					Q08421	Q08421		Q08421	ETT1	Enhancer of translation termination 1												>SP Q9BXF3|CECR2_HUMAN Cat eye syndrome critical region protein 2 OS=Homo sapiens GN=CECR2 PE=1 SV=2	CECR2	Q9BXF3	Q9BXF3				WDR36	Q8NI36	Q8NI36					SENP1	Q9P0U3	Q9P0U3				NOL9	Q5SY16	Q5SY16
A0A5F9ZHB5	Q8N2K0		Q9H553	ALG2	Alpha-1,3/1,6-mannosyltransferase ALG2					P39676	P39676		P39676	YHB1	Flavohemoprotein												>SP Q9BX40|LS14B_HUMAN Protein LSM14 homolog B OS=Homo sapiens GN=LSM14B PE=1 SV=1	LS14B	Q9BX40	Q9BX40				THOC2	Q8NI27	Q8NI27					TOMM7	Q9P0U1	Q9P0U1				CEP170	Q5SW79	Q5SW79
A0A5F9ZHE8	Q8N2K0		Q92685	ALG3	Dol-P-Man:Man(5)GlcNAc(2)-PP-Dol alpha-1,3-mannosyltransferase					P43557	P43557		P43557	FMP32	Protein FMP32, mitochondrial (Found in mitochondrial proteome protein 32)												>SP Q9BX10|GTPB2_HUMAN GTP-binding protein 2 OS=Homo sapiens GN=GTPBP2 PE=1 SV=1	GTPB2	Q9BX10	Q9BX10				DDX55	Q8NHQ9	Q8NHQ9					TMEM9	Q9P0T7	Q9P0T7				DNTTIP2	Q5QJE6	Q5QJE6
A0A5F9ZHF0	Q8N2K0		Q9Y673	ALG5	Dolichyl-phosphate beta-glucosyltransferase (DolP-glucosyltransferase)					P32771	P32771		P32771	SFA1	S-(hydroxymethyl)glutathione dehydrogenase												>SP Q9BWQ6|YIPF2_HUMAN Protein YIPF2 OS=Homo sapiens GN=YIPF2 PE=1 SV=1	YIPF2	Q9BWQ6	Q9BWQ6				BOD1L1	Q8NFC6	Q8NFC6					ORMDL1	Q9P0S3	Q9P0S3				PCID2	Q5JVF3	Q5JVF3
A0A5F9ZHG5	Q8N2K0		Q9Y672	ALG6	Dolichyl pyrophosphate Man9GlcNAc2 alpha-1,3-glucosyltransferase					P32480	P32480		P32480	HIR2	Protein HIR2 (Histone transcription regulator 2)												>SP Q9BWF3|RBM4_HUMAN RNA-binding protein 4 OS=Homo sapiens GN=RBM4 PE=1 SV=1	RBM4	Q9BWF3	Q9BWF3				LPCAT1	Q8NF37	Q8NF37					RNF181	Q9P0P0	Q9P0P0				AARS2	Q5JTZ9	Q5JTZ9
A0A5F9ZHH2	Q8N2K0		Q9BVK2	ALG8	Probable dolichyl pyrophosphate Glc1Man9GlcNAc2 alpha-1,3-glucosyltransferase					P47171	P47171		P47171	HIR3	Histone transcription regulator 3												>SP Q9BWD1|THIC_HUMAN Acetyl-CoA acetyltransferase, cytosolic OS=Homo sapiens GN=ACAT2 PE=1 SV=2	THIC	Q9BWD1	Q9BWD1				PPHLN1	Q8NEY8	Q8NEY8					MRPL27	Q9P0M9	Q9P0M9				DOCK11	Q5JSL3	Q5JSL3
A0A5F9ZHM3	Q8N2K0		Q9H6U8	ALG9	Alpha-1,2-mannosyltransferase ALG9					P38199	P38199		P38199	HEK2	Heterogeneous nuclear rnp K-like protein 2 (KH domain-containing protein 1)												>SP Q9BW71|HIRP3_HUMAN HIRA-interacting protein 3 OS=Homo sapiens GN=HIRIP3 PE=1 SV=3	HIRP3	Q9BW71	Q9BW71				PDZD8	Q8NEN9	Q8NEN9					H2AFY2	Q9P0M6	Q9P0M6				PPP6R3	Q5H9R7	Q5H9R7
A0A5F9ZHQ0	Q8N2K0		Q9UM73	ALK	ALK tyrosine kinase receptor					P32791	P32791		P32791	FRE1	Ferric/cupric reductase transmembrane component 1												>SP Q9BW60|ELOV1_HUMAN Elongation of very long chain fatty acids protein 1 OS=Homo sapiens GN=ELOVL1 PE=1 SV=1	ELOV1	Q9BW60	Q9BW60				NGDN	Q8NEJ9	Q8NEJ9					VAPA	Q9P0L0	Q9P0L0				HERC4	Q5GLZ8	Q5GLZ8
A0A5F9ZHQ8	Q8N2K0		Q6UXT8	ALKAL1	ALK and LTK ligand 1 (Augmentor beta) (AUG-beta) (Protein FAM150A)					P33734	P33734		P33734	HIS7	Imidazole glycerol phosphate synthase hisHF (IGP synthase) (IGPS) (ImGP synthase)												>SP Q9BVX2|T106C_HUMAN Transmembrane protein 106C OS=Homo sapiens GN=TMEM106C PE=1 SV=1	T106C	Q9BVX2	Q9BVX2				SRFBP1	Q8NEF9	Q8NEF9					KCMF1	Q9P0J7	Q9P0J7				ZNF326	Q5BKZ1	Q5BKZ1
I3L1V0	Q8N2K0		Q6UX46	ALKAL2	ALK and LTK ligand 2 (Augmentor alpha) (AUG-alpha) (Protein FAM150B)					Q03937	Q03937		Q03937	HED1	Meiosis-specific protein HED1 (RED1 suppressor protein 1)												>SP Q9BVS5|TR61B_HUMAN tRNA (adenine(58)-N(1))-methyltransferase, mitochondrial OS=Homo sapiens GN=TRMT61B PE=1 SV=2	TR61B	Q9BVS5	Q9BVS5				ABCF1	Q8NE71	Q8NE71					PDP1	Q9P0J1	Q9P0J1				ODF2	Q5BJF6	Q5BJF6
I3L206	Q8N2K0		Q13686	ALKBH1	Nucleic acid dioxygenase ALKBH1					Q05580	Q05580		Q05580	HEL2	E3 ubiquitin-protein ligase HEL2												>SP Q9BVS4|RIOK2_HUMAN Serine/threonine-protein kinase RIO2 OS=Homo sapiens GN=RIOK2 PE=1 SV=2	RIOK2	Q9BVS4	Q9BVS4				RBM15B	Q8NDT2	Q8NDT2					NDUFA13	Q9P0J0	Q9P0J0				HSP90AB2P	Q58FF8	Q58FF8
I3L294	Q8N2K0		Q6NS38	ALKBH2	DNA oxidative demethylase ALKBH2					P25364	P25364		P25364	HCM1	Forkhead transcription factor HCM1 (High-copy suppressor of calmodulin protein 1)												>SP Q9BVP2|GNL3_HUMAN Guanine nucleotide-binding protein-like 3 OS=Homo sapiens GN=GNL3 PE=1 SV=2	GNL3	Q9BVP2	Q9BVP2				PAPD5	Q8NDF8	Q8NDF8					EMC3	Q9P0I2	Q9P0I2				USP39	Q53GS9	Q53GS9
I3L380	Q8N2K0		Q96Q83	ALKBH3	Alpha-ketoglutarate-dependent dioxygenase alkB homolog 3					Q96VH4	Q96VH4		Q96VH4	HBN1	Putative nitroreductase HBN1												>SP Q9BVJ7|DUS23_HUMAN Dual specificity protein phosphatase 23 OS=Homo sapiens GN=DUSP23 PE=1 SV=1	DUS23	Q9BVJ7	Q9BVJ7				C1orf131	Q8NDD1	Q8NDD1					MED11	Q9P086	Q9P086				CEP55	Q53EZ4	Q53EZ4
I3L440	Q8N2K0		Q9NXW9	ALKBH4	Alpha-ketoglutarate-dependent dioxygenase alkB homolog 4 (Alkylated DNA repair protein alkB homolog 4) (DNA N6-methyl adenine demethylase ALKBH4)					Q99332	Q99332		Q99332	FRT1	Protein HPH1 (Functionally related to TCP1 protein 1) (High pH protein 1)												>SP Q9BVJ6|UT14A_HUMAN U3 small nucleolar RNA-associated protein 14 homolog A OS=Homo sapiens GN=UTP14A PE=1 SV=1	UT14A	Q9BVJ6	Q9BVJ6				LSM14A	Q8ND56	Q8ND56					HACD3	Q9P035	Q9P035				LARP7	Q4G0J3	Q4G0J3
Q5T712	Q8N2K0		Q6P6C2	ALKBH5	RNA demethylase ALKBH5					Q08732	Q08732		Q08732	HRK1	Serine/threonine-protein kinase HRK1												>SP Q9BVI4|NOC4L_HUMAN Nucleolar complex protein 4 homolog OS=Homo sapiens GN=NOC4L PE=1 SV=1	NOC4L	Q9BVI4	Q9BVI4				FAM98A	Q8NCA5	Q8NCA5					NDUFAF4	Q9P032	Q9P032				VPS26B	Q4G0F5	Q4G0F5
Q7Z5M8	Q7Z5M8		Q3KRA9	ALKBH6	Alpha-ketoglutarate-dependent dioxygenase alkB homolog 6					P15108	P15108		P15108	HSC82	ATP-dependent molecular chaperone HSC82 (82 kDa heat shock cognate protein) (Heat shock protein Hsp90 constitutive isoform)												>SP Q9BVC6|TM109_HUMAN Transmembrane protein 109 OS=Homo sapiens GN=TMEM109 PE=1 SV=1	TM109	Q9BVC6	Q9BVC6				NOA1	Q8NC60	Q8NC60					CCDC59	Q9P031	Q9P031				PARP14	Q460N5	Q460N5
Q7L211	Q7L211		Q9BT30	ALKBH7	Alpha-ketoglutarate-dependent dioxygenase alkB homolog 7, mitochondrial					P12683	P12683		P12683	HMG1	3-hydroxy-3-methylglutaryl-coenzyme A reductase 1 (HMG-CoA reductase 1)												>SP Q9BVA1|TBB2B_HUMAN Tubulin beta-2B chain OS=Homo sapiens GN=TUBB2B PE=1 SV=1;>SP Q13885|TBB2A_HUMAN Tubulin beta-2A chain OS=Homo sapiens GN=TUBB2A PE=1 SV=1	TBB2B	Q9BVA1	Q9BVA1				SERBP1	Q8NC51	Q8NC51					THYN1	Q9P016	Q9P016				RABL6	Q3YEC7	Q3YEC7
A0A024RDX1	Q7L211		Q96BT7	ALKBH8	Alkylated DNA repair protein alkB homolog 8 (Probable alpha-ketoglutarate-dependent dioxygenase ABH8) (S-adenosyl-L-methionine-dependent tRNA methyltransferase ABH8) (tRNA (carboxymethyluridine(34)-5-O)-methyltransferase ABH8)					P38878	P38878		P38878	LNP1	Endoplasmic reticulum junction formation protein lunapark (ER junction formation factor lunapark)												>SP Q9BV86|NTM1A_HUMAN N-terminal Xaa-Pro-Lys N-methyltransferase 1 OS=Homo sapiens GN=NTMT1 PE=1 SV=3	NTM1A	Q9BV86	Q9BV86				TMEM87A	Q8NBN3	Q8NBN3					MRPL15	Q9P015	Q9P015				MAP7D1	Q3KQU3	Q3KQU3
Q9BUJ0	Q9BUJ0		Q8N6M5	ALLC	Probable inactive allantoicase (Allantoate amidinohydrolase)					P38801	P38801		P38801	LRP1	Exosome complex protein LRP1 (Like an rRNA processing protein 1) (Yeast C1D domain-containing protein) (rRNA processing protein 47)												>SP Q9BV38|WDR18_HUMAN WD repeat-containing protein 18 OS=Homo sapiens GN=WDR18 PE=1 SV=2	WDR18	Q9BV38	Q9BV38				PRPF38A	Q8NAV1	Q8NAV1					CWC15	Q9P013	Q9P013				LRRFIP1	Q32MZ4	Q32MZ4
C9IYJ8	Q9BUJ0		Q8TCU4	ALMS1	Alstrom syndrome protein 1					P47093	P47093		P47093	LSM8	U6 snRNA-associated Sm-like protein LSm8												>SP Q9BV36|MELPH_HUMAN Melanophilin OS=Homo sapiens GN=MLPH PE=1 SV=1	MELPH	Q9BV36	Q9BV36				KRI1	Q8N9T8	Q8N9T8					CNIH4	Q9P003	Q9P003				CWF19L2	Q2TBE0	Q2TBE0
C9J7W8	Q9BUJ0		P18054	ALOX12	Polyunsaturated fatty acid lipoxygenase ALOX12					Q3E827	Q3E827		Q3E827	LSO1	Protein LSO1 (Late-annotated small open reading frame 1)												>SP Q9BUT9|MCRI2_HUMAN MAPK regulated corepressor interacting protein 2 OS=Homo sapiens GN=MCRIP2 PE=1 SV=2	MCRI2	Q9BUT9	Q9BUT9				EIF1AD	Q8N9N8	Q8N9N8					COMMD9	Q9P000	Q9P000				TSR1	Q2NL82	Q2NL82
C9JMW6	Q9BUJ0		O75342	ALOX12B	Arachidonate 12-lipoxygenase, 12R-type (12R-LOX) (12R-lipoxygenase)					Q3E772	Q3E772		Q3E772	LSO2	Protein LSO2 (Late-annotated small open reading frame 2)												>SP Q9BUQ8|DDX23_HUMAN Probable ATP-dependent RNA helicase DDX23 OS=Homo sapiens GN=DDX23 PE=1 SV=3	DDX23	Q9BUQ8	Q9BUQ8				MRPL43	Q8N983	Q8N983					CHMP5	Q9NZZ3	Q9NZZ3				PDS5A	Q29RF7	Q29RF7
K7N7A0	Q9BUJ0		P16050	ALOX15	Polyunsaturated fatty acid lipoxygenase ALOX15 (12/15-lipoxygenase) (Arachidonate 12-lipoxygenase, leukocyte-type) (12-LOX)					Q12230	Q12230		Q12230	LSP1	Sphingolipid long chain base-responsive protein LSP1												>SP Q9BUN8|DERL1_HUMAN Derlin-1 OS=Homo sapiens GN=DERL1 PE=1 SV=1	DERL1	Q9BUN8	Q9BUN8				DDX51	Q8N8A6	Q8N8A6					MPP6	Q9NZW5	Q9NZW5				INF2	Q27J81	Q27J81
A0A1B0GU64	A0A1B0GU64		O15296	ALOX15B	Polyunsaturated fatty acid lipoxygenase ALOX15B (15-lipoxygenase 2) (15-LOX-2) (Arachidonate 15-lipoxygenase B) (15-LOX-B)					Q03579	Q03579		Q03579	LIP1	Ceramide synthase subunit LIP1 (LAG1/LAC1-interacting protein 1)												>SP Q9BUL9|RPP25_HUMAN Ribonuclease P protein subunit p25 OS=Homo sapiens GN=RPP25 PE=1 SV=1	RPP25	Q9BUL9	Q9BUL9				MB21D1	Q8N884	Q8N884					LMCD1	Q9NZU5	Q9NZU5				HADH	Q16836	Q16836
A0A1B0GUT4	A0A1B0GU64		P09917	ALOX5	Polyunsaturated fatty acid 5-lipoxygenase					Q10740	Q10740		Q10740	LAP2	Leucine aminopeptidase 2												>SP Q9BUJ2|HNRL1_HUMAN Heterogeneous nuclear ribonucleoprotein U-like protein 1 OS=Homo sapiens GN=HNRNPUL1 PE=1 SV=2	HNRL1	Q9BUJ2	Q9BUJ2				PAF1	Q8N7H5	Q8N7H5					OGFR	Q9NZT2	Q9NZT2				PCK2	Q16822	Q16822
A0A1B0GV31	A0A1B0GU64		P20292	ALOX5AP	Arachidonate 5-lipoxygenase-activating protein (FLAP) (MK-886-binding protein)					Q02796	Q02796		Q02796	LGE1	Transcriptional regulatory protein LGE1 (Large cells protein 1)												>SP Q9BU76|MMTA2_HUMAN Multiple myeloma tumor-associated protein 2 OS=Homo sapiens GN=MMTAG2 PE=1 SV=1	MMTA2	Q9BU76	Q9BU76				EMC1	Q8N766	Q8N766					CALML5	Q9NZT1	Q9NZT1				FSCN1	Q16658	Q16658
A0A1B0GVA5	A0A1B0GU64		Q9BYJ1	ALOXE3	Hydroperoxide isomerase ALOXE3 (Epidermis-type lipoxygenase 3) (Epidermal LOX-3) (e-LOX-3) (eLOX-3) (Hydroperoxy dehydratase ALOXE3) (Hydroperoxy icosatetraenoate dehydratase)					Q04087	Q04087		Q04087	LRS4	Monopolin complex subunit LRS4 (Loss of rDNA silencing protein 4)												>SP Q9BTX1|NDC1_HUMAN Nucleoporin NDC1 OS=Homo sapiens GN=NDC1 PE=1 SV=2	NDC1	Q9BTX1	Q9BTX1				C1orf52	Q8N6N3	Q8N6N3					CD274	Q9NZQ7	Q9NZQ7				CPSF6	Q16630	Q16630
A0A1B0GVC5	A0A1B0GU64		P10696	ALPG	Alkaline phosphatase, germ cell type					P50107	P50107		P50107	GLO1	Glyoxalase I (Glx I)												>SP Q9BTW9|TBCD_HUMAN Tubulin-specific chaperone D OS=Homo sapiens GN=TBCD PE=1 SV=2	TBCD	Q9BTW9	Q9BTW9				OTUD6B	Q8N6M0	Q8N6M0					NCKIPSD	Q9NZQ3	Q9NZQ3				CAMK4	Q16566	Q16566
A0A1B0GVN8	A0A1B0GU64		P09923	ALPI	Intestinal-type alkaline phosphatase (IAP) (Intestinal alkaline phosphatase)					P53281	P53281		P53281	LSB1	LAS seventeen-binding protein 1 (LAS17-binding protein 1)												>SP Q9BTV4|TMM43_HUMAN Transmembrane protein 43 OS=Homo sapiens GN=TMEM43 PE=1 SV=1	TMM43	Q9BTV4	Q9BTV4				CPSF7	Q8N684	Q8N684					CNOT2	Q9NZN8	Q9NZN8				DDB1	Q16531	Q16531
A0A1B0GVQ8	A0A1B0GU64		Q96QP1	ALPK1	Alpha-protein kinase 1					P43603	P43603		P43603	LSB3	LAS seventeen-binding protein 3 (LAS17-binding protein 3)												>SP Q9BTT0|AN32E_HUMAN Acidic leucine-rich nuclear phosphoprotein 32 family member E OS=Homo sapiens GN=ANP32E PE=1 SV=1	AN32E	Q9BTT0	Q9BTT0				ZC3H8	Q8N5P1	Q8N5P1					EHD3	Q9NZN3	Q9NZN3				CCDC6	Q16204	Q16204
A0A1B0GVW5	A0A1B0GU64		Q86TB3	ALPK2	Alpha-protein kinase 2					P25369	P25369		P25369	LSB5	LAS seventeen-binding protein 5 (LAS17-binding protein 5)												>SP Q9BTL3|RAM_HUMAN RNMT-activating mini protein OS=Homo sapiens GN=FAM103A1 PE=1 SV=1	RAM	Q9BTL3	Q9BTL3				RPP25L	Q8N5L8	Q8N5L8					GLTSCR2	Q9NZM5	Q9NZM5				RAB11B	Q15907	Q15907
A0A1B0GW23	A0A1B0GU64		P05186	ALPL	Alkaline phosphatase, tissue-nonspecific isozyme (AP-TNAP) (TNS-ALP) (TNSALP)					P42951	P42951		P42951	LSB6	Phosphatidylinositol 4-kinase LSB6 (PI4-kinase) (PtdIns-4-kinase)												>SP Q9BTD8|RBM42_HUMAN RNA-binding protein 42 OS=Homo sapiens GN=RBM42 PE=1 SV=1	RBM42	Q9BTD8	Q9BTD8				NKAP	Q8N5F7	Q8N5F7					GLTSCR1	Q9NZM4	Q9NZM4				STXBP2	Q15833	Q15833
A0A1B0GW28	A0A1B0GU64		P05187	ALPP	Alkaline phosphatase, placental type					P53145	P53145		P53145	LSG1	Large subunit GTPase 1												>SP Q9BTC0|DIDO1_HUMAN Death-inducer obliterator 1 OS=Homo sapiens GN=DIDO1 PE=1 SV=5	DIDO1	Q9BTC0	Q9BTC0				SRBD1	Q8N5C6	Q8N5C6					ITSN2	Q9NZM3	Q9NZM3				ELAVL1	Q15717	Q15717
A0A1B0GWD9	A0A1B0GU64		Q96Q42	ALS2	Alsin (Amyotrophic lateral sclerosis 2 chromosomal region candidate gene 6 protein) (Amyotrophic lateral sclerosis 2 protein)					P36013	P36013		P36013	MAE1	NAD-dependent malic enzyme, mitochondrial (NAD-ME)												>SP Q9BT43|RPC7L_HUMAN DNA-directed RNA polymerase III subunit RPC7-like OS=Homo sapiens GN=POLR3GL PE=1 SV=1	RPC7L	Q9BT43	Q9BT43				ZCCHC9	Q8N567	Q8N567					MYOF	Q9NZM1	Q9NZM1				OASL	Q15646	Q15646
C9JMV9	A0A1B0GU64		Q60I27	ALS2CL	ALS2 C-terminal-like protein					P53885	P53885		P53885	MDG1	Signal transduction protein MDG1 (Multicopy suppressor of defective G-protein 1)												>SP Q9BT22|ALG1_HUMAN Chitobiosyldiphosphodolichol beta-mannosyltransferase OS=Homo sapiens GN=ALG1 PE=1 SV=2	ALG1	Q9BT22	Q9BT22				GUF1	Q8N442	Q8N442					MAT2B	Q9NZL9	Q9NZL9				SF1	Q15637	Q15637
F2Z3Q0	A0A1B0GU64		Q15699	ALX1	ALX homeobox protein 1 (Cartilage homeoprotein 1) (CART-1)					P22134	P22134		P22134	MAG1	DNA-3-methyladenine glycosylase												>SP Q9BT17|MTG1_HUMAN Mitochondrial ribosome-associated GTPase 1 OS=Homo sapiens GN=MTG1 PE=1 SV=2	MTG1	Q9BT17	Q9BT17				ZCCHC7	Q8N3Z6	Q8N3Z6					HSPBP1	Q9NZL4	Q9NZL4				TERF2	Q15554	Q15554
Q96IU4	Q96IU4		O95076	ALX3	Homeobox protein aristaless-like 3 (Proline-rich transcription factor ALX3)					P20484	P20484		P20484	MAK11	Protein MAK11 (Maintenance of killer protein 11)												>SP Q9BSJ8|ESYT1_HUMAN Extended synaptotagmin-1 OS=Homo sapiens GN=ESYT1 PE=1 SV=1	ESYT1	Q9BSJ8	Q9BSJ8				GTPBP8	Q8N3Z3	Q8N3Z3					CECR1	Q9NZK5	Q9NZK5				SF3A1	Q15459	Q15459
B4DQI4	Q96IU4		Q9H161	ALX4	Homeobox protein aristaless-like 4					P10962	P10962		P10962	MAK16	Protein MAK16 (Maintenance of killer protein 16)												>SP Q9BSH4|TACO1_HUMAN Translational activator of cytochrome c oxidase 1 OS=Homo sapiens GN=TACO1 PE=1 SV=1	TACO1	Q9BSH4	Q9BSH4				FNBP4	Q8N3X1	Q8N3X1					NUDT4	Q9NZJ9	Q9NZJ9				SEC23B	Q15437	Q15437
F8W9U3	Q96IU4		Q86V81	ALYREF	THO complex subunit 4 (Tho4) (Ally of AML-1 and LEF-1) (Aly/REF export factor) (Transcriptional coactivator Aly/REF) (bZIP-enhancing factor BEF)					Q12176	Q12176		Q12176	MAK21	Ribosome biogenesis protein MAK21 (Maintenance of killer protein 21) (Nucleolar complex protein 1)												>SP Q9BSD7|NTPCR_HUMAN Cancer-related nucleoside-triphosphatase OS=Homo sapiens GN=NTPCR PE=1 SV=1	NTPCR	Q9BSD7	Q9BSD7				STAG2	Q8N3U4	Q8N3U4					COQ3	Q9NZJ6	Q9NZJ6				SF3A2	Q15428	Q15428
V9HW87	Q96IU4		Q9UHK6	AMACR	Alpha-methylacyl-CoA racemase					P23060	P23060		P23060	MAK32	Protein MAK32 (Maintenance of killer protein 32)												>SP Q9BSC4|NOL10_HUMAN Nucleolar protein 10 OS=Homo sapiens GN=NOL10 PE=1 SV=1	NOL10	Q9BSC4	Q9BSC4				ASCC3	Q8N3C0	Q8N3C0					SACS	Q9NZJ4	Q9NZJ4				SF3B4	Q15427	Q15427
Q6UXT9	Q6UXT9		Q9NP70	AMBN	Ameloblastin					P22133	P22133		P22133	MDH2	Malate dehydrogenase, cytoplasmic												>SP Q9BRZ2|TRI56_HUMAN E3 ubiquitin-protein ligase TRIM56 OS=Homo sapiens GN=TRIM56 PE=1 SV=3	TRI56	Q9BRZ2	Q9BRZ2				ABHD12	Q8N2K0	Q8N2K0					DTL	Q9NZJ0	Q9NZJ0				SAFB	Q15424	Q15424
O95870	O95870		P02760	AMBP	Protein AMBP (Protein HC) [Cleaved into: Alpha-1-microglobulin					Q01662	Q01662		Q01662	MAP1	Methionine aminopeptidase 1 (MAP 1) (MetAP 1)												>SP Q9BRX8|F213A_HUMAN Redox-regulatory protein FAM213A OS=Homo sapiens GN=FAM213A PE=1 SV=3	F213A	Q9BRX8	Q9BRX8				ZCCHC24	Q8N2G6	Q8N2G6					UBP1	Q9NZI7	Q9NZI7				KIAA0020	Q15397	Q15397
A0A0G2JI89	O95870		Q9C0C7	AMBRA1	Activating molecule in BECN1-regulated autophagy protein 1 (DDB1- and CUL4-associated factor 3)					P38112	P38112		P38112	MAK5	ATP-dependent RNA helicase MAK5												>SP Q9BRX2|PELO_HUMAN Protein pelota homolog OS=Homo sapiens GN=PELO PE=1 SV=2	PELO	Q9BRX2	Q9BRX2				LRRC47	Q8N1G4	Q8N1G4					SPG21	Q9NZD8	Q9NZD8				PCBP2	Q15366	Q15366
A0A0G2JJD3	O95870		P17707	AMD1	S-adenosylmethionine decarboxylase proenzyme (AdoMetDC) (SAMDC)					P17505	P17505		P17505	MDH1	Malate dehydrogenase, mitochondrial												>SP Q9BRU9|UTP23_HUMAN rRNA-processing protein UTP23 homolog OS=Homo sapiens GN=UTP23 PE=1 SV=2	UTP23	Q9BRU9	Q9BRU9				NUP93	Q8N1F7	Q8N1F7					GLTP	Q9NZD2	Q9NZD2				PCBP1	Q15365	Q15365
F2Z3G6	O95870		Q96NU7	AMDHD1	Probable imidazolonepropionase					P53048	P53048		P53048	MAL11	General alpha-glucoside permease (Maltose permease MAL11) (Maltose transport protein MAL11)												>SP Q9BRT6|LLPH_HUMAN Protein LLP homolog OS=Homo sapiens GN=LLPH PE=1 SV=1	LLPH	Q9BRT6	Q9BRT6				CCAR2	Q8N163	Q8N163					SMARCAL1	Q9NZC9	Q9NZC9				ZMYND11	Q15326	Q15326
F2Z3H2	O95870		Q9Y303	AMDHD2	N-acetylglucosamine-6-phosphate deacetylase (GlcNAc 6-P deacetylase)					P53341	P53341		P53341	MAL12	Alpha-glucosidase MAL12												>SP Q9BRS8|LARP6_HUMAN La-related protein 6 OS=Homo sapiens GN=LARP6 PE=1 SV=1	LARP6	Q9BRS8	Q9BRS8				SPG20	Q8N0X7	Q8N0X7					GDE1	Q9NZC3	Q9NZC3				IRF4	Q15306	Q15306
F2Z3Q3	O95870		Q99217	AMELX	Amelogenin, X isoform					P53338	P53338		P53338	MAL13	Maltose fermentation regulatory protein MAL13												>SP Q9BRS2|RIOK1_HUMAN Serine/threonine-protein kinase RIO1 OS=Homo sapiens GN=RIOK1 PE=1 SV=2	RIOK1	Q9BRS2	Q9BRS2				RBFA	Q8N0V3	Q8N0V3					FAM120A	Q9NZB2	Q9NZB2				RASA2	Q15283	Q15283
Q9H3Z7	Q9H3Z7		Q99218	AMELY	Amelogenin, Y isoform					P32419	P32419		P32419	MDH3	Malate dehydrogenase, peroxisomal												>SP Q9BRR8|GPTC1_HUMAN G patch domain-containing protein 1 OS=Homo sapiens GN=GPATCH1 PE=1 SV=1	GPTC1	Q9BRR8	Q9BRR8				C8orf59	Q8N0T1	Q8N0T1					CLIC5	Q9NZA1	Q9NZA1				PWP2	Q15269;A0A0B4J2E5	Q15269
Q96GS6	Q96GS6		Q5JTC6	AMER1	APC membrane recruitment protein 1 (Amer1) (Protein FAM123B) (Wilms tumor gene on the X chromosome protein)					P07251	P07251		P07251	ATP1	ATP synthase subunit alpha, mitochondrial												>SP Q9BRP8|PYM1_HUMAN Partner of Y14 and mago OS=Homo sapiens GN=PYM1 PE=1 SV=1	PYM1	Q9BRP8	Q9BRP8				ASPM	Q8IZT6	Q8IZT6					C9orf78	Q9NZ63	Q9NZ63				PCM1	Q15154	Q15154
A0A7I2YQW9	Q96GS6		Q8N7J2	AMER2	APC membrane recruitment protein 2 (Amer2) (Protein FAM123A)					Q03153	Q03153		Q03153	ATP25	ATPase synthesis protein 25, mitochondrial (OLI1 mRNA stabilization factor)												>SP Q9BRL6|SRSF8_HUMAN Serine/arginine-rich splicing factor 8 OS=Homo sapiens GN=SRSF8 PE=1 SV=1	SRSF8	Q9BRL6	Q9BRL6				PELP1	Q8IZL8	Q8IZL8					GGA3	Q9NZ52	Q9NZ52				PDIA6	Q15084	Q15084
K7ENJ6	Q96GS6		Q8N944	AMER3	APC membrane recruitment protein 3 (Amer3) (Protein FAM123C)					P29311	P29311		P29311	BMH1	Protein BMH1												>SP Q9BRK5|CAB45_HUMAN 45 kDa calcium-binding protein OS=Homo sapiens GN=SDF4 PE=1 SV=1	CAB45	Q9BRK5	Q9BRK5				XRN1	Q8IZH2	Q8IZH2					CISD1	Q9NZ45	Q9NZ45				BRD3	Q15059	Q15059
K7EQ25	Q96GS6		Q9UKV5	AMFR	E3 ubiquitin-protein ligase AMFR					Q06631	Q06631		Q06631	BFR2	Protein BFR2 (Brefeldin A resistance protein 2)												>SP Q9BRK4|LZTS2_HUMAN Leucine zipper putative tumor suppressor 2 OS=Homo sapiens GN=LZTS2 PE=1 SV=2	LZTS2	Q9BRK4	Q9BRK4				SUPV3L1	Q8IYB8	Q8IYB8					USE1	Q9NZ43	Q9NZ43				EFTUD2	Q15029	Q15029
Q5VST6	Q5VST6		A0A348FVH7	AMH	Muellerian-inhibiting factor (Fragment)					P47136	P47136		P47136	BUD4	Bud site selection protein 4												>SP Q9BRJ7|TIRR_HUMAN Tudor-interacting repair regulator protein OS=Homo sapiens GN=NUDT16L1 PE=1 SV=1	TIRR	Q9BRJ7	Q9BRJ7				SRRM1	Q8IYB3	Q8IYB3					ACTR10	Q9NZ32	Q9NZ32				TNIP1	Q15025	Q15025
Q6PCB6	Q6PCB6		Q16671	AMHR2	Anti-Muellerian hormone type-2 receptor					P40450	P40450		P40450	BNR1	BNI1-related protein 1												>SP Q9BRJ6|CG050_HUMAN Uncharacterized protein C7orf50 OS=Homo sapiens GN=C7orf50 PE=1 SV=1	CG050	Q9BRJ6	Q9BRJ6				FTSJ3	Q8IY81	Q8IY81					UBAP1	Q9NZ09	Q9NZ09				SUZ12	Q15022	Q15022
H0YN98	Q6PCB6		Q86WK6	AMIGO1	Amphoterin-induced protein 1 (AMIGO-1) (Alivin-2)					P33314	P33314		P33314	BUD2	Inhibitory regulator protein BUD2/CLA2 (Bud site selection protein 2)												>SP Q9BRJ2|RM45_HUMAN 39S ribosomal protein L45, mitochondrial OS=Homo sapiens GN=MRPL45 PE=1 SV=2	RM45	Q9BRJ2	Q9BRJ2				RAVER1	Q8IY67	Q8IY67					ERAP1	Q9NZ08	Q9NZ08				NCAPD2	Q15021	Q15021
Q0P651	Q0P651		Q86SJ2	AMIGO2	Amphoterin-induced protein 2 (AMIGO-2) (Alivin-1) (Differentially expressed in gastric adenocarcinomas) (DEGA)					P23285	P23285		P23285	CPR2	Peptidyl-prolyl cis-trans isomerase B (PPIase B)												>SP Q9BR76|COR1B_HUMAN Coronin-1B OS=Homo sapiens GN=CORO1B PE=1 SV=1	COR1B	Q9BR76	Q9BR76				DHX37	Q8IY37	Q8IY37					TECR	Q9NZ01	Q9NZ01				PSMD6	Q15008	Q15008
A0A2R8YEZ0	Q0P651		Q86WK7	AMIGO3	Amphoterin-induced protein 3 (AMIGO-3) (Alivin-3)					P36106	P36106		P36106	BYE1	Transcription factor BYE1 (Bypass of ESS1 protein 1)												>SP Q9BQG0|MBB1A_HUMAN Myb-binding protein 1A OS=Homo sapiens GN=MYBBP1A PE=1 SV=2	MBB1A	Q9BQG0	Q9BQG0				RBM12B	Q8IXT5	Q8IXT5					GTSE1	Q9NYZ3	Q9NYZ3				WTAP	Q15007	Q15007
B7WP89	Q0P651		Q9Y4X0	AMMECR1	AMME syndrome candidate gene 1 protein					Q04930	Q04930		Q04930	CRF1	Transcription factor CRF1 (Corepressor with FHL1 protein 1)												>SP Q9BQE9|BCL7B_HUMAN B-cell CLL/lymphoma 7 protein family member B OS=Homo sapiens GN=BCL7B PE=1 SV=1	BCL7B	Q9BQE9	Q9BQE9				MRPL41	Q8IXM3	Q8IXM3					FASTKD2	Q9NYY8	Q9NYY8				SPCS2	Q15005	Q15005
D6RD85	Q0P651		Q6DCA0	AMMECR1L	AMMECR1-like protein					P53622	P53622		P53622	COP1	Coatomer subunit alpha (Alpha-coat protein) (Alpha-COP) (Retrieval from endoplasmic reticulum protein 1) (Secretory protein 22) (Suppressor of osmo-sensitivity 1)												>SP Q9BQE4|SELS_HUMAN Selenoprotein S OS=Homo sapiens GN=SELENOS PE=1 SV=3	SELS	Q9BQE4	Q9BQE4				DHX40	Q8IX18	Q8IX18					CDK12	Q9NYV4	Q9NYV4				NCAPH	Q15003	Q15003
D6RGX5	Q0P651		Q9BXJ7	AMN	Protein amnionless [Cleaved into: Soluble protein amnionless]					P52868	P52868		P52868	CWC23	Pre-mRNA-splicing factor CWC23 (Complexed with CEF1 protein 23)												>SP Q9BQE3|TBA1C_HUMAN Tubulin alpha-1C chain OS=Homo sapiens GN=TUBA1C PE=1 SV=1;>SP Q71U36|TBA1A_HUMAN Tubulin alpha-1A chain OS=Homo sapiens GN=TUBA1A PE=1 SV=1;>SP P68363|TBA1B_HUMAN Tubulin alpha-1B chain OS=Homo sapiens GN=TUBA1B PE=1 SV=1;>SP Q6PEY2	TBA1C	Q9BQE3	Q9BQE3				CCAR1	Q8IX12	Q8IX12					UGGT1	Q9NYU2	Q9NYU2				GAPVD1	Q14C86	Q14C86
P08910	P08910		Q8IY45	AMN1	Protein AMN1 homolog					Q12091	Q12091		Q12091	DAP1	Damage response protein 1												>SP Q9BQC6|RT63_HUMAN Ribosomal protein 63, mitochondrial OS=Homo sapiens GN=MRPL57 PE=1 SV=1	RT63	Q9BQC6	Q9BQC6				SUGP2	Q8IX01	Q8IX01					MIS18A	Q9NYP9	Q9NYP9				ZNF638	Q14966	Q14966
A0A024RC89	P08910		Q4VCS5	AMOT	Angiomotin					P38124	P38124		P38124	FLR1	Fluconazole resistance protein 1												>SP Q9BQA1|MEP50_HUMAN Methylosome protein 50 OS=Homo sapiens GN=WDR77 PE=1 SV=1	MEP50	Q9BQA1	Q9BQA1				SUGP1	Q8IWZ8	Q8IWZ8					ELOVL5	Q9NYP7	Q9NYP7				CHD4	Q14839	Q14839
H3BMT2	P08910		Q8IY63	AMOTL1	Angiomotin-like protein 1					P53970	P53970		P53970	EFM6	Protein-lysine N-methyltransferase EFM6												>SP Q9BQ75|CMS1_HUMAN Protein CMSS1 OS=Homo sapiens GN=CMSS1 PE=1 SV=2	CMS1	Q9BQ75	Q9BQ75				ANKHD1	Q8IWZ3	Q8IWZ3					BET1L	Q9NYM9	Q9NYM9				KIF22	Q14807	Q14807
H3BN19	P08910		Q9Y2J4	AMOTL2	Angiomotin-like protein 2 (Leman coiled-coil protein) (LCCP)					P48813	P48813		P48813	GNP1	High-affinity glutamine permease												>SP Q9BQ70|TCF25_HUMAN Transcription factor 25 OS=Homo sapiens GN=TCF25 PE=1 SV=1	TCF25	Q9BQ70	Q9BQ70				CHERP	Q8IWX8	Q8IWX8					TMOD3	Q9NYL9	Q9NYL9				GOLGB1	Q14789	Q14789
H3BUZ6	P08910		P23109	AMPD1	AMP deaminase 1					Q06636	Q06636		Q06636	GPI11	Glycosylphosphatidylinositol anchor biosynthesis protein 11 (PIGF homolog)												>SP Q9BQ67|GRWD1_HUMAN Glutamate-rich WD repeat-containing protein 1 OS=Homo sapiens GN=GRWD1 PE=1 SV=1	GRWD1	Q9BQ67	Q9BQ67				UBR1	Q8IWV7	Q8IWV7					FKBP11	Q9NYL4	Q9NYL4				STAT4	Q14765	Q14765
Q8WU67	Q8WU67		Q01433	AMPD2	AMP deaminase 2					P53306	P53306		P53306	GPI1	Phosphatidylinositol N-acetylglucosaminyltransferase subunit GPI1 (GPI-GlcNAc transferase complex subunit GPI1) (GPI-GnT subunit GPI1)												>SP Q9BQ61|CS043_HUMAN Uncharacterized protein C19orf43 OS=Homo sapiens GN=C19orf43 PE=1 SV=1	CS043	Q9BQ61	Q9BQ61				PHF6	Q8IWS0	Q8IWS0					ZAK	Q9NYL2	Q9NYL2				MVP	Q14764	Q14764
J3KSP1	Q8WU67		Q01432	AMPD3	AMP deaminase 3					P06774	P06774		P06774	HAP2	Transcriptional activator HAP2												>SP Q9BQ52|RNZ2_HUMAN Zinc phosphodiesterase ELAC protein 2 OS=Homo sapiens GN=ELAC2 PE=1 SV=2	RNZ2	Q9BQ52	Q9BQ52				ZC3H7A	Q8IWR0	Q8IWR0					MRPL39	Q9NYK5	Q9NYK5				PTPRCAP	Q14761	Q14761
J3KTE1	Q8WU67		P49418	AMPH	Amphiphysin					P05986	P05986		P05986	TPK3	cAMP-dependent protein kinase type 3 (PKA 3)												>SP Q9BQ48|RM34_HUMAN 39S ribosomal protein L34, mitochondrial OS=Homo sapiens GN=MRPL34 PE=1 SV=1	RM34	Q9BQ48	Q9BQ48				SLC44A2	Q8IWA5	Q8IWA5					TAB2	Q9NYJ8	Q9NYJ8				PPP2R5D	Q14738	Q14738
J3QQR0	Q8WU67		P48728	AMT	Aminomethyltransferase, mitochondrial					P32485	P32485		P32485	HOG1	Mitogen-activated protein kinase HOG1 (MAP kinase HOG1)												>SP Q9BQ39|DDX50_HUMAN ATP-dependent RNA helicase DDX50 OS=Homo sapiens GN=DDX50 PE=1 SV=1	DDX50	Q9BQ39	Q9BQ39				WDR75	Q8IWA0	Q8IWA0					COA4	Q9NYJ1	Q9NYJ1				RFTN1	Q14699	Q14699
J3QR14	Q8WU67		Q6UX39	AMTN	Amelotin					Q07799	Q07799		Q07799	LMO1	ELMO family protein LMO1												>SP Q9BQ04|RBM4B_HUMAN RNA-binding protein 4B OS=Homo sapiens GN=RBM4B PE=1 SV=1	RBM4B	Q9BQ04	Q9BQ04				MCAT	Q8IVS2	Q8IVS2					UTP6	Q9NYH9	Q9NYH9				USP10	Q14694	Q14694
Q8TB40	Q8TB40		P0DUB6	AMY1A	Alpha-amylase 1A					P47017	P47017		P47017	LSM1	Sm-like protein LSm1 (SPB8 protein)												>SP Q9BPX3|CND3_HUMAN Condensin complex subunit 3 OS=Homo sapiens GN=NCAPG PE=1 SV=1	CND3	Q9BPX3	Q9BPX3				ERI1	Q8IV48	Q8IV48					ZDHHC3	Q9NYG2	Q9NYG2				BMS1	Q14692	Q14692
F5GZC9	Q8TB40		P0DTE7	AMY1B	Alpha-amylase 1B					P38203	P38203		P38203	LSM2	U6 snRNA-associated Sm-like protein LSm2 (Small nuclear ribonucleoprotein D homolog SNP3)												>SP Q99996|AKAP9_HUMAN A-kinase anchor protein 9 OS=Homo sapiens GN=AKAP9 PE=1 SV=3	AKAP9	Q99996	Q99996				APOBEC3F	Q8IUX4	Q8IUX4					BCLAF1	Q9NYF8	Q9NYF8				PDCD11	Q14690	Q14690
F5H067	Q8TB40		P0DTE8	AMY1C	Alpha-amylase 1C					P57743	P57743		P57743	LSM3	U6 snRNA-associated Sm-like protein LSm3 (SmX4 protein)												>SP Q99961|SH3G1_HUMAN Endophilin-A2 OS=Homo sapiens GN=SH3GL1 PE=1 SV=1	SH3G1	Q99961	Q99961				RBM45	Q8IUH3	Q8IUH3					TERF2IP	Q9NYB0	Q9NYB0				RRP1B	Q14684	Q14684
F5H6T0	Q8TB40		P04746	AMY2A	Pancreatic alpha-amylase (PA)					P40070	P40070		P40070	LSM4	U6 snRNA-associated Sm-like protein LSm4												>SP Q99879|H2B1M_HUMAN Histone H2B type 1-M OS=Homo sapiens GN=HIST1H2BM PE=1 SV=3;>SP Q99877|H2B1N_HUMAN Histone H2B type 1-N OS=Homo sapiens GN=HIST1H2BN PE=1 SV=3;>SP Q93079|H2B1H_HUMAN Histone H2B type 1-H OS=Homo sapiens GN=HIST1H2BH PE=1 SV=3;>SP Q5Q	H2B1M	Q99879	Q99879				RIOX2	Q8IUF8	Q8IUF8					B3GNT2	Q9NY97	Q9NY97				CLINT1	Q14677	Q14677
H0YFD5	Q8TB40		P19961	AMY2B	Alpha-amylase 2B					P40089	P40089		P40089	LSM5	U6 snRNA-associated Sm-like protein LSm5												>SP Q99878|H2A1J_HUMAN Histone H2A type 1-J OS=Homo sapiens GN=HIST1H2AJ PE=1 SV=3;>SP Q96KK5|H2A1H_HUMAN Histone H2A type 1-H OS=Homo sapiens GN=HIST1H2AH PE=1 SV=3;>SP Q9BTM1|H2AJ_HUMAN Histone H2A.J OS=Homo sapiens GN=H2AFJ PE=1 SV=1;>SP Q16777|H2A2C_HU	H2A1J	Q99878	Q99878				CPNE8	Q86YQ8	Q86YQ8					DDX56	Q9NY93	Q9NY93				MDC1	Q14676	Q14676
J3KMW0	Q8TB40		Q400G9	AMZ1	Archaemetzincin-1					Q06406	Q06406		Q06406	LSM6	U6 snRNA-associated Sm-like protein LSm6												>SP Q99873|ANM1_HUMAN Protein arginine N-methyltransferase 1 OS=Homo sapiens GN=PRMT1 PE=1 SV=2	ANM1	Q99873	Q99873				SPATS2	Q86XZ4	Q86XZ4					TUBA8	Q9NY65	Q9NY65				PUM1	Q14671	Q14671
Q8WTS1	Q8WTS1		Q86W34	AMZ2	Archaemetzincin-2					P32875	P32875		P32875	LIP5	Lipoyl synthase, mitochondrial												>SP Q99848|EBP2_HUMAN Probable rRNA-processing protein EBP2 OS=Homo sapiens GN=EBNA1BP2 PE=1 SV=2	EBP2	Q99848	Q99848				DDX42	Q86XP3	Q86XP3					AATF	Q9NY61	Q9NY61				TRIP12	Q14669	Q14669
A0A0M3LN66	Q8WTS1		Q9H1A4	ANAPC1	Anaphase-promoting complex subunit 1 (APC1) (Cyclosome subunit 1) (Mitotic checkpoint regulator) (Testis-specific gene 24 protein)					P53905	P53905		P53905	LSM7	U6 snRNA-associated Sm-like protein LSm7												>SP Q99832|TCPH_HUMAN T-complex protein 1 subunit eta OS=Homo sapiens GN=CCT7 PE=1 SV=2	TCPH	Q99832	Q99832				MEX3D	Q86XN8	Q86XN8					STK32B	Q9NY57	Q9NY57				RASA3	Q14644	Q14644
A0A0S2Z572	Q8WTS1		Q9UM13	ANAPC10	Anaphase-promoting complex subunit 10 (APC10) (Cyclosome subunit 10)					P38156	P38156		P38156	MAL31	Maltose permease MAL31 (Maltose transport protein MAL31)												>SP Q99816|TS101_HUMAN Tumor susceptibility gene 101 protein OS=Homo sapiens GN=TSG101 PE=1 SV=2	TS101	Q99816	Q99816				ANKLE2	Q86XL3	Q86XL3					CACNA2D2	Q9NY47	Q9NY47				DHX8	Q14562	Q14562
A0A0S2Z5D6	Q8WTS1		Q9NYG5	ANAPC11	Anaphase-promoting complex subunit 11 (APC11) (Cyclosome subunit 11) (Hepatocellular carcinoma-associated RING finger protein)					P38158	P38158		P38158	MAL32	Alpha-glucosidase MAL32												>SP Q99808|S29A1_HUMAN Equilibrative nucleoside transporter 1 OS=Homo sapiens GN=SLC29A1 PE=1 SV=3	S29A1	Q99808	Q99808				NCAPG2	Q86XI2	Q86XI2					CLDND1	Q9NY35	Q9NY35				PDIA5	Q14554	Q14554
A0A2R8Y7S6	Q8WTS1		Q9BS18	ANAPC13	Anaphase-promoting complex subunit 13 (APC13) (Cyclosome subunit 13)					P38157	P38157		P38157	MAL33	Maltose fermentation regulatory protein MAL33												>SP Q99805|TM9S2_HUMAN Transmembrane 9 superfamily member 2 OS=Homo sapiens GN=TM9SF2 PE=1 SV=1	TM9S2	Q99805	Q99805				CIR1	Q86X95	Q86X95					DPP3	Q9NY33	Q9NY33				HIC1	Q14526	Q14526
A0A2R8YER6	Q8WTS1		P60006	ANAPC15	Anaphase-promoting complex subunit 15 (APC15)					P0CX09	P0CX09		P0CX09	MAN2	Mannitol dehydrogenase 2												>SP Q99798|ACON_HUMAN Aconitate hydratase, mitochondrial OS=Homo sapiens GN=ACO2 PE=1 SV=2	ACON	Q99798	Q99798				CARM1	Q86X55	Q86X55					PPP4R2	Q9NY27	Q9NY27				RBM39	Q14498	Q14498
A0A2R8YEZ7	Q8WTS1		Q96DE5	ANAPC16	Anaphase-promoting complex subunit 16 (APC16) (Cyclosome subunit 16)					P50087	P50087		P50087	MIC26	MICOS subunit MIC26 (Mitochondrial contact site complex 29 kDa subunit) (Mitochondrial inner membrane organization component of 27 kDa) (Mitochondrial organizing structure protein 2) (MitOS2)												>SP Q99758|ABCA3_HUMAN ATP-binding cassette sub-family A member 3 OS=Homo sapiens GN=ABCA3 PE=1 SV=2	ABCA3	Q99758	Q99758				RPS19BP1	Q86WX3	Q86WX3					GAR1	Q9NY12	Q9NY12				SLBP	Q14493	Q14493
A0A2R8YG22	Q8WTS1		Q9UJX5	ANAPC4	Anaphase-promoting complex subunit 4 (APC4) (Cyclosome subunit 4)					P38174	P38174		P38174	MAP2	Methionine aminopeptidase 2 (MAP 2) (MetAP 2)												>SP Q99741|CDC6_HUMAN Cell division control protein 6 homolog OS=Homo sapiens GN=CDC6 PE=1 SV=1	CDC6	Q99741	Q99741				METTL16	Q86W50	Q86W50					NSMCE4A	Q9NXX6	Q9NXX6				CAPRIN1	Q14444	Q14444
A0A2R8YG27	Q8WTS1		Q9UJX4	ANAPC5	Anaphase-promoting complex subunit 5 (APC5) (Cyclosome subunit 5)					P25491	P25491		P25491	YDJ1	Mitochondrial protein import protein MAS5 (Yeast dnaJ protein 1)												>SP Q99733|NP1L4_HUMAN Nucleosome assembly protein 1-like 4 OS=Homo sapiens GN=NAP1L4 PE=1 SV=1	NP1L4	Q99733	Q99733				TSPYL5	Q86VY4	Q86VY4					DNAJB12	Q9NXW2	Q9NXW2				FRG1	Q14331	Q14331
A0A2U3TZT9	Q8WTS1		Q9UJX3	ANAPC7	Anaphase-promoting complex subunit 7 (APC7) (Cyclosome subunit 7)					P38998	P38998		P38998	LYS1	Saccharopine dehydrogenase [NAD(+), L-lysine-forming] (SDH)												>SP Q99729|ROAA_HUMAN Heterogeneous nuclear ribonucleoprotein A/B OS=Homo sapiens GN=HNRNPAB PE=1 SV=2	ROAA	Q99729	Q99729				CAND1	Q86VP6	Q86VP6					CDKN2AIP	Q9NXV6	Q9NXV6				FAM50A	Q14320	Q14320
A0A6B9MC78	Q8WTS1		P03950	ANG	Angiogenin					P07702	P07702		P07702	LYS2	L-2-aminoadipate reductase												>SP Q99714|HCD2_HUMAN 3-hydroxyacyl-CoA dehydrogenase type-2 OS=Homo sapiens GN=HSD17B10 PE=1 SV=3	HCD2	Q99714	Q99714				ZC3H18	Q86VM9	Q86VM9					KCTD5	Q9NXV2	Q9NXV2				FKBP8	Q14318	Q14318
A0A8E4IIP3	Q8WTS1		Q9UNK9	ANGEL1	Protein angel homolog 1					P0CW40	P0CW40		P0CW40	IMA3	Oligo-1,6-glucosidase IMA3												>SP Q99700|ATX2_HUMAN Ataxin-2 OS=Homo sapiens GN=ATXN2 PE=1 SV=2	ATX2	Q99700	Q99700				ALYREF	Q86V81	Q86V81					ING3	Q9NXR8	Q9NXR8				TRIM25	Q14258	Q14258
C9J1D1	Q8WTS1		Q5VTE6	ANGEL2	Protein angel homolog 2					P53051	P53051		P53051	IMA1	Oligo-1,6-glucosidase IMA1												>SP Q99676|ZN184_HUMAN Zinc finger protein 184 OS=Homo sapiens GN=ZNF184 PE=1 SV=4	ZN184	Q99676	Q99676				NAA40	Q86UY6	Q86UY6					BRE	Q9NXR7	Q9NXR7				FLOT2	Q14254	Q14254
C9JBM3	Q8WTS1		Q15389	ANGPT1	Angiopoietin-1 (ANG-1)					P0CW41	P0CW41		P0CW41	IMA4	Oligo-1,6-glucosidase IMA4												>SP Q99661|KIF2C_HUMAN Kinesin-like protein KIF2C OS=Homo sapiens GN=KIF2C PE=1 SV=2	KIF2C	Q99661	Q99661				KTN1	Q86UP2	Q86UP2					NDE1	Q9NXR1	Q9NXR1				TCEB3	Q14241	Q14241
F6K7K2	Q8WTS1		O15123	ANGPT2	Angiopoietin-2 (ANG-2)					P50113	P50113		P50113	LYS5	L-aminoadipate-semialdehyde dehydrogenase-phosphopantetheinyl transferase (AASD-PPT)												>SP Q99650|OSMR_HUMAN Oncostatin-M-specific receptor subunit beta OS=Homo sapiens GN=OSMR PE=1 SV=1	OSMR	Q99650	Q99650				RTN4RL2	Q86UN3	Q86UN3					GDAP2	Q9NXN4	Q9NXN4				NPAT	Q14207	Q14207
F6K7K3	Q8WTS1		Q9Y264	ANGPT4	Angiopoietin-4 (ANG-4) (Angiopoietin-3) (ANG-3)					Q12354	Q12354		Q12354	YLR118C	Acyl-protein thioesterase 1												>SP Q99623|PHB2_HUMAN Prohibitin-2 OS=Homo sapiens GN=PHB2 PE=1 SV=2	PHB2	Q99623	Q99623				ZNF598	Q86UK7	Q86UK7					PGPEP1	Q9NXJ5	Q9NXJ5				DYNC1H1	Q14204	Q14204
F6K7K4	Q8WTS1		O95841	ANGPTL1	Angiopoietin-related protein 1 (Angiopoietin-3) (ANG-3) (Angiopoietin-like protein 1)					Q00381	Q00381		Q00381	APS2	AP-2 complex subunit sigma (Adaptin small chain) (Clathrin assembly protein 2 sigma small chain) (Clathrin coat assembly protein AP17) (Clathrin coat-associated protein AP17) (Plasma membrane adaptor AP-2 17 kDa protein) (Sigma2-adaptin)												>SP Q99615|DNJC7_HUMAN DnaJ homolog subfamily C member 7 OS=Homo sapiens GN=DNAJC7 PE=1 SV=2	DNJC7	Q99615	Q99615				MTDH	Q86UE4	Q86UE4					TRMT1	Q9NXH9	Q9NXH9				ZMYM3	Q14202	Q14202
F6K7K5	Q8WTS1		Q9UKU9	ANGPTL2	Angiopoietin-related protein 2 (Angiopoietin-like protein 2)					Q03687	Q03687		Q03687	ANY1	Scramblase ANY1 (Antagonizes NEO1 phospholipid flippase protein 1) (CDC50 suppressor 1)												>SP Q99613|EIF3C_HUMAN Eukaryotic translation initiation factor 3 subunit C OS=Homo sapiens GN=EIF3C PE=1 SV=1;>SP B5ME19|EIFCL_HUMAN Eukaryotic translation initiation factor 3 subunit C-like protein OS=Homo sapiens GN=EIF3CL PE=3 SV=1	EIF3C	Q99613	Q99613				METTL3	Q86U44	Q86U44					TOR4A	Q9NXH8	Q9NXH8				UBAP2L	Q14157	Q14157
F8W7B5	Q8WTS1		Q9Y5C1	ANGPTL3	Angiopoietin-related protein 3 (Angiopoietin-5) (ANG-5) (Angiopoietin-like protein 3) [Cleaved into: ANGPTL3(17-221); ANGPTL3(17-224)]					P53296	P53296		P53296	ATF2	Alcohol O-acetyltransferase 2 (AATase 2)												>SP Q99598|TSNAX_HUMAN Translin-associated protein X OS=Homo sapiens GN=TSNAX PE=1 SV=1	TSNAX	Q99598	Q99598				PABPN1	Q86U42	Q86U42					THUMPD1	Q9NXG2	Q9NXG2				EIF3A	Q14152	Q14152
H7BZY9	Q8WTS1		Q9BY76	ANGPTL4	Angiopoietin-related protein 4 (Angiopoietin-like protein 4) (Hepatic fibrinogen/angiopoietin-related protein) (HFARP) [Cleaved into: ANGPTL4 N-terminal chain; ANGPTL4 C-terminal chain]					P46993	P46993		P46993	ASG7	Protein ASG7 (A-specific gene 7 protein)												>SP Q99590|SCAFB_HUMAN Protein SCAF11 OS=Homo sapiens GN=SCAF11 PE=1 SV=2	SCAFB	Q99590	Q99590				NOP9	Q86U38	Q86U38					TEX10	Q9NXF1	Q9NXF1				SAFB2	Q14151	Q14151
Q9BV23	Q9BV23		Q86XS5	ANGPTL5	Angiopoietin-related protein 5 (Angiopoietin-like protein 5)					Q04052	Q04052		Q04052	ARO80	Transcriptional activator ARO80												>SP Q99575|POP1_HUMAN Ribonucleases P/MRP protein subunit POP1 OS=Homo sapiens GN=POP1 PE=1 SV=2	POP1	Q99575	Q99575				SETD3	Q86TU7	Q86TU7					CWC25	Q9NXE8	Q9NXE8				MORC3	Q14149	Q14149
A0A024R323	Q9BV23		Q8NI99	ANGPTL6	Angiopoietin-related protein 6 (Angiopoietin-like protein 6) (Angiopoietin-related growth factor) (Angiopoietin-related protein 5)					Q04347	Q04347		Q04347	BUD22	Bud site selection protein 22												>SP Q99571|P2RX4_HUMAN P2X purinoceptor 4 OS=Homo sapiens GN=P2RX4 PE=1 SV=2	P2RX4	Q99571	Q99571				PEG10	Q86TG7	Q86TG7					SMPD4	Q9NXE4	Q9NXE4				BOP1	Q14137	Q14137
C9J010	Q9BV23		O43827	ANGPTL7	Angiopoietin-related protein 7 (Angiopoietin-like factor) (Angiopoietin-like protein 7) (Cornea-derived transcript 6 protein)					P41810	P41810		P41810	SEC26	Coatomer subunit beta (Beta-coat protein) (Beta-COP)												>SP Q99570|PI3R4_HUMAN Phosphoinositide 3-kinase regulatory subunit 4 OS=Homo sapiens GN=PIK3R4 PE=1 SV=3	PI3R4	Q99570	Q99570				PATL1	Q86TB9	Q86TB9					MIOS	Q9NXC5	Q9NXC5				HNRNPD	Q14103	Q14103
C9JNE7	Q9BV23		Q6UXH0	ANGPTL8	Angiopoietin-like protein 8 (Betatrophin) (Lipasin) (Refeeding-induced fat and liver protein)					P02992	P02992		P02992	TUF1	Elongation factor Tu, mitochondrial (tufM)												>SP Q99551|MTEF1_HUMAN Transcription termination factor 1, mitochondrial OS=Homo sapiens GN=MTERF1 PE=1 SV=1	MTEF1	Q99551	Q99551				SLFN11	Q7Z7L1	Q7Z7L1					SIRT5	Q9NXA8	Q9NXA8				CIRBP	Q14011	Q14011
F8WBP4	Q9BV23		E9PGG2	ANHX	Anomalous homeobox protein					Q02908	Q02908		Q02908	ELP3	Elongator complex protein 3												>SP Q99547|MPH6_HUMAN M-phase phosphoprotein 6 OS=Homo sapiens GN=MPHOSPH6 PE=1 SV=2	MPH6	Q99547	Q99547				MRPL10	Q7Z7H8	Q7Z7H8					MED29	Q9NX70	Q9NX70				CKAP5	Q14008	Q14008
Q96I13	Q96I13		P16157	ANK1	Ankyrin-1 (ANK-1) (Ankyrin-R) (Erythrocyte ankyrin)					Q08023	Q08023		Q08023	FMP25	Protein FMP25, mitochondrial (Found in mitochondrial proteome protein 25)												>SP Q99543|DNJC2_HUMAN DnaJ homolog subfamily C member 2 OS=Homo sapiens GN=DNAJC2 PE=1 SV=4	DNJC2	Q99543	Q99543				YTHDF3	Q7Z739	Q7Z739					CHCHD3	Q9NX63	Q9NX63				BYSL	Q13895	Q13895
B2C6G3	Q96I13		Q01484	ANK2	Ankyrin-2 (ANK-2) (Ankyrin-B) (Brain ankyrin) (Non-erythroid ankyrin)					P37292	P37292		P37292	SHM1	Serine hydroxymethyltransferase, mitochondrial (SHMT)												>SP Q99538|LGMN_HUMAN Legumain OS=Homo sapiens GN=LGMN PE=1 SV=1	LGMN	Q99538	Q99538				HUWE1	Q7Z6Z7	Q7Z6Z7					IMPAD1	Q9NX62	Q9NX62				SPTAN1	Q13813	Q13813
M0QX40	Q96I13		Q12955	ANK3	Ankyrin-3 (ANK-3) (Ankyrin-G)					Q04924	Q04924		Q04924	GTB1	Glucosidase 2 subunit beta (Alpha-glucosidase 2 subunit beta) (Alpha-glucosidase II subunit beta) (Glucosidase II subunit beta)												>SP Q99523|SORT_HUMAN Sortilin OS=Homo sapiens GN=SORT1 PE=1 SV=3	SORT	Q99523	Q99523				MTERF4	Q7Z6M4	Q7Z6M4					LYAR	Q9NX58	Q9NX58				DYRK1A	Q13627	Q13627
M0QZA8	Q96I13		Q7Z5J8	ANKAR	Ankyrin and armadillo repeat-containing protein					Q99181	Q99181		Q99181	HSH49	Protein HSH49												>SP Q99460|PSMD1_HUMAN 26S proteasome non-ATPase regulatory subunit 1 OS=Homo sapiens GN=PSMD1 PE=1 SV=2	PSMD1	Q99460	Q99460				RBBP6	Q7Z6E9	Q7Z6E9					HYPK	Q9NX55	Q9NX55				CUL4B	Q13620	Q13620
Q8IZP0	Q8IZP0		Q495B1	ANKDD1A	Ankyrin repeat and death domain-containing protein 1A					Q04344	Q04344		Q04344	HNT1	Adenosine 5'-monophosphoramidase HNT1												>SP Q99459|CDC5L_HUMAN Cell division cycle 5-like protein OS=Homo sapiens GN=CDC5L PE=1 SV=2	CDC5L	Q99459	Q99459				BCDIN3D	Q7Z5W3	Q7Z5W3					44625	Q9NX47	Q9NX47				CUL3	Q13618	Q13618
A0A0A0MRT6	Q8IZP0		A6NHY2	ANKDD1B	Ankyrin repeat and death domain-containing protein 1B					P53686	P53686		P53686	HST2	NAD-dependent protein deacetylase HST2												>SP Q99442|SEC62_HUMAN Translocation protein SEC62 OS=Homo sapiens GN=SEC62 PE=1 SV=1	SEC62	Q99442	Q99442				HDGFL2	Q7Z4V5	Q7Z4V5					ADPRHL2	Q9NX46	Q9NX46				CUL2	Q13617	Q13617
B6VEX4	Q8IZP0		Q9NU02	ANKEF1	Ankyrin repeat and EF-hand domain-containing protein 1 (Ankyrin repeat domain-containing protein 5)					P32481	P32481		P32481	GCD11	Eukaryotic translation initiation factor 2 subunit gamma (eIF-2-gamma)												>SP Q96T88|UHRF1_HUMAN E3 ubiquitin-protein ligase UHRF1 OS=Homo sapiens GN=UHRF1 PE=1 SV=1	UHRF1	Q96T88	Q96T88				HEATR3	Q7Z4Q2	Q7Z4Q2					OCIAD1	Q9NX40	Q9NX40				CUL1	Q13616	Q13616
L8EC66	Q8IZP0		Q8N957	ANKFN1	Ankyrin repeat and fibronectin type-III domain-containing protein 1					P40886	P40886		P40886	HXT8	Hexose transporter HXT8												>SP Q96T83|SL9A7_HUMAN Sodium/hydrogen exchanger 7 OS=Homo sapiens GN=SLC9A7 PE=1 SV=1	SL9A7	Q96T83	Q96T83				DHX29	Q7Z478	Q7Z478					NHP2	Q9NX24	Q9NX24				KRR1	Q13601	Q13601
Q9NYB9	Q9NYB9		Q9P2R3	ANKFY1	Rabankyrin-5 (Rank-5) (Ankyrin repeat and FYVE domain-containing protein 1) (Ankyrin repeats hooked to a zinc finger motif)					P04807	P04807		P04807	HXK2	Hexokinase-2												>SP Q96T58|MINT_HUMAN Msx2-interacting protein OS=Homo sapiens GN=SPEN PE=1 SV=1	MINT	Q96T58	Q96T58				NUFIP2	Q7Z417	Q7Z417					MRPL16	Q9NX20	Q9NX20				STIM1	Q13586	Q13586
A0A0A0MQU9	Q9NYB9		Q9HCJ1	ANKH	Progressive ankylosis protein homolog (ANK)					Q99312	Q99312		Q99312	ISN1	IMP-specific 5'-nucleotidase 1												>SP Q96T37|RBM15_HUMAN Putative RNA-binding protein 15 OS=Homo sapiens GN=RBM15 PE=1 SV=2	RBM15	Q96T37	Q96T37				MYH14	Q7Z406	Q7Z406					SDHAF2	Q9NX18	Q9NX18				SNW1	Q13573	Q13573
A0A0C4DG21	Q9NYB9		Q8IWZ3	ANKHD1	Ankyrin repeat and KH domain-containing protein 1 (HIV-1 Vpr-binding ankyrin repeat protein) (Multiple ankyrin repeats single KH domain) (hMASK)					P53067	P53067		P53067	KAP114	Importin subunit beta-5 (114 kDa karyopherin) (Karyopherin subunit beta-5) (Karyopherin-114)												>SP Q96T23|RSF1_HUMAN Remodeling and spacing factor 1 OS=Homo sapiens GN=RSF1 PE=1 SV=2	RSF1	Q96T23	Q96T23				ATG9A	Q7Z3C6	Q7Z3C6					NDUFB11	Q9NX14	Q9NX14				DCTN2	Q13561	Q13561
A0A7D9NKC8	Q9NYB9		H7C0V5	ANKHD1-EIF4EBP3	ANKHD1-EIF4EBP3 readthrough (Fragment)					Q12425	Q12425		Q12425	ISA2	Iron-sulfur assembly protein 2												>SP Q96T21|SEBP2_HUMAN Selenocysteine insertion sequence-binding protein 2 OS=Homo sapiens GN=SECISBP2 PE=1 SV=2	SEBP2	Q96T21	Q96T21				MRPL21	Q7Z2W9	Q7Z2W9					COMMD8	Q9NX08	Q9NX08				SQSTM1	Q13501	Q13501
E7EP65	Q9NYB9		Q9P2G1	ANKIB1	Ankyrin repeat and IBR domain-containing protein 1					P50094	P50094		P50094	IMD4	Inosine-5'-monophosphate dehydrogenase 4 (IMP dehydrogenase 4) (IMPD 4) (IMPDH 4)												>SP Q96ST2|IWS1_HUMAN Protein IWS1 homolog OS=Homo sapiens GN=IWS1 PE=1 SV=2	IWS1	Q96ST2	Q96ST2				ZC3HAV1	Q7Z2W4	Q7Z2W4					TRNAU1AP	Q9NX07	Q9NX07				TOP3A	Q13472	Q13472
E7EUA1	Q9NYB9		Q8NFD2	ANKK1	Ankyrin repeat and protein kinase domain-containing protein 1					P30605	P30605		P30605	ITR1	Myo-inositol transporter 1												>SP Q96SL1|DIRC2_HUMAN Disrupted in renal carcinoma protein 2 OS=Homo sapiens GN=DIRC2 PE=1 SV=1	DIRC2	Q96SL1	Q96SL1				TRMT1L	Q7Z2T5	Q7Z2T5					FAM120C	Q9NX05	Q9NX05				PDAP1	Q13442	Q13442
E7EW77	Q9NYB9		Q8NAG6	ANKLE1	Ankyrin repeat and LEM domain-containing protein 1					Q05533	Q05533		Q05533	INM2	Inositol monophosphatase 2 (IMP 2) (IMPase 2)												>SP Q96SI9|STRBP_HUMAN Spermatid perinuclear RNA-binding protein OS=Homo sapiens GN=STRBP PE=1 SV=1	STRBP	Q96SI9	Q96SI9				ERMP1	Q7Z2K6	Q7Z2K6					NLRP2	Q9NX02	Q9NX02				SF3B2	Q13435	Q13435
E9PEZ7	Q9NYB9		Q86XL3	ANKLE2	Ankyrin repeat and LEM domain-containing protein 2 (LEM domain-containing protein 4)					Q03361	Q03361		Q03361	JIP4	Uncharacterized protein JIP4 (Jumonji-interacting protein 4)												>SP Q96SB4|SRPK1_HUMAN SRSF protein kinase 1 OS=Homo sapiens GN=SRPK1 PE=1 SV=2	SRPK1	Q96SB4	Q96SB4				PHF5A	Q7RTV0	Q7RTV0					GEMIN8	Q9NWZ8	Q9NWZ8				UBE2V1;TMEM189-UBE2V1	Q13404;I3L0A0	Q13404
F8WAL6	Q9NYB9		Q9P2S6	ANKMY1	Ankyrin repeat and MYND domain-containing protein 1 (Testis-specific ankyrin-like protein 1) (Zinc finger MYND domain-containing protein 13)					P32767	P32767		P32767	KAP122	Importin beta-like protein KAP122 (Karyopherin-122) (Pleiotropic drug resistance regulatory protein 6)												>SP Q96S97|MYADM_HUMAN Myeloid-associated differentiation marker OS=Homo sapiens GN=MYADM PE=1 SV=2	MYADM	Q96S97	Q96S97				CYFIP1	Q7L576	Q7L576					UCKL1	Q9NWZ5	Q9NWZ5				SP140	Q13342	Q13342
F8WAQ3	Q9NYB9		Q8IV38	ANKMY2	Ankyrin repeat and MYND domain-containing protein 2					P32333	P32333		P32333	MOT1	TATA-binding protein-associated factor MOT1 (TBP-associated factor MOT1)												>SP Q96S94|CCNL2_HUMAN Cyclin-L2 OS=Homo sapiens GN=CCNL2 PE=1 SV=1	CCNL2	Q96S94	Q96S94				ZNF771	Q7L3S4	Q7L3S4					IRAK4	Q9NWZ3	Q9NWZ3				ATM	Q13315	Q13315
F8WAU3	Q9NYB9		Q9H9E1	ANKRA2	Ankyrin repeat family A protein 2 (RFXANK-like protein 2)					Q06324	Q06324		Q06324	MMR1	Mitochondrial MYO2 receptor-related protein 1												>SP Q96RT6|CTGE2_HUMAN cTAGE family member 2 OS=Homo sapiens GN=CTAGE1 PE=1 SV=2;>SP O15320|CTGE5_HUMAN Endoplasmic reticulum export factor CTAGE5 OS=Homo sapiens GN=CTAGE5 PE=1 SV=4;>SP Q96PC5|MIA2_HUMAN Melanoma inhibitory activity protein 2 OS=Homo sapi	CTGE2	Q96RT6	Q96RT6				MEPCE	Q7L2J0	Q7L2J0					C4orf27	Q9NWY4	Q9NWY4				PABPC4	Q13310	Q13310
F8WAZ8	Q9NYB9		Q15327	ANKRD1	Ankyrin repeat domain-containing protein 1 (Cardiac ankyrin repeat protein) (Cytokine-inducible gene C-193 protein) (Cytokine-inducible nuclear protein)					P50108	P50108		P50108	MNN10	Probable alpha-1,6-mannosyltransferase MNN10												>SP Q96RT1|ERBIN_HUMAN Erbin OS=Homo sapiens GN=ERBIN PE=1 SV=2	ERBIN	Q96RT1	Q96RT1				DHX30	Q7L2E3	Q7L2E3					THG1L	Q9NWX6	Q9NWX6				G3BP1	Q13283	Q13283
F8WBL5	Q9NYB9		Q9NXR5	ANKRD10	Ankyrin repeat domain-containing protein 10					P46985	P46985		P46985	MNN11	Probable alpha-1,6-mannosyltransferase MNN11												>SP Q96RQ1|ERGI2_HUMAN Endoplasmic reticulum-Golgi intermediate compartment protein 2 OS=Homo sapiens GN=ERGIC2 PE=1 SV=2	ERGI2	Q96RQ1	Q96RQ1				BZW1	Q7L1Q6	Q7L1Q6					NMRK1	Q9NWW6	Q9NWW6				SRSF9	Q13242	Q13242
F8WCD7	Q9NYB9		Q6UB99	ANKRD11	Ankyrin repeat domain-containing protein 11 (Ankyrin repeat-containing cofactor 1)					P39106	P39106		P39106	MNN1	Alpha-1,3-mannosyltransferase MNN1												>SP Q96RP9|EFGM_HUMAN Elongation factor G, mitochondrial OS=Homo sapiens GN=GFM1 PE=1 SV=2	EFGM	Q96RP9	Q96RP9				TRMT10C	Q7L0Y3	Q7L0Y3					CLN6	Q9NWW5	Q9NWW5				PRDX4	Q13162	Q13162
F8WEB9	Q9NYB9		Q6UB98	ANKRD12	Ankyrin repeat domain-containing protein 12 (Ankyrin repeat-containing cofactor 2) (GAC-1 protein)					Q06211	Q06211		Q06211	MMS1	E3 ubiquitin-protein ligase linker protein MMS1 (Methyl methanesulfonate-sensitivity protein 1) (Regulator of Ty1 transposition protein 108) (Synthetically lethal with MCM10 protein 6)												>SP Q96QU8|XPO6_HUMAN Exportin-6 OS=Homo sapiens GN=XPO6 PE=1 SV=1	XPO6	Q96QU8	Q96QU8				DDX46	Q7L014	Q7L014					BABAM1	Q9NWV8	Q9NWV8				HNRNPA0	Q13151	Q13151
H0Y6B5	Q9NYB9		Q8IZ07	ANKRD13A	Ankyrin repeat domain-containing protein 13A (Protein KE03)					P38069	P38069		P38069	MNN2	Alpha-1,2-mannosyltransferase MNN2												>SP Q96QR8|PURB_HUMAN Transcriptional activator protein Pur-beta OS=Homo sapiens GN=PURB PE=1 SV=3	PURB	Q96QR8	Q96QR8				SND1	Q7KZF4	Q7KZF4					C1orf123	Q9NWV4	Q9NWV4				TARDBP	Q13148	Q13148
H7C3Q7	Q9NYB9		Q86YJ7	ANKRD13B	Ankyrin repeat domain-containing protein 13B					P36044	P36044		P36044	MNN4	Protein MNN4												>SP Q96QK1|VPS35_HUMAN Vacuolar protein sorting-associated protein 35 OS=Homo sapiens GN=VPS35 PE=1 SV=2	VPS35	Q96QK1	Q96QK1				SUPT6H	Q7KZ85	Q7KZ85					MRPL22	Q9NWU5	Q9NWU5				PRKAA1	Q13131	Q13131
Q9P2A4	Q9P2A4		Q8N6S4	ANKRD13C	Ankyrin repeat domain-containing protein 13C					P46982	P46982		P46982	MNN5	Alpha-1,2-mannosyltransferase MNN5												>SP Q96QF7|ACRC_HUMAN Acidic repeat-containing protein OS=Homo sapiens GN=GCNA PE=1 SV=1	ACRC	Q96QF7	Q96QF7				NOL8	Q76FK4	Q76FK4					GID8	Q9NWU2	Q9NWU2				IK	Q13123	Q13123
I3L1X2	Q9P2A4		Q6ZTN6	ANKRD13D	Ankyrin repeat domain-containing protein 13D					P39107	P39107		P39107	MNN9	Mannan polymerase complexes subunit MNN9 (M-pol I subunit MNN9) (M-Pol II subunit MNN9)												>SP Q96QE5|TEFM_HUMAN Transcription elongation factor, mitochondrial OS=Homo sapiens GN=TEFM PE=1 SV=1	TEFM	Q96QE5	Q96QE5				RPS27L	Q71UM5	Q71UM5					OXSM	Q9NWU1	Q9NWU1				MRPL28	Q13084	Q13084
I3L3W4	Q9P2A4		Q6P6B7	ANKRD16	Ankyrin repeat domain-containing protein 16					Q06164	Q06164		Q06164	MMS22	E3 ubiquitin-protein ligase substrate receptor MMS22 (Methyl methanesulfonate-sensitivity protein 22) (Synthetically lethal with MCM10 protein 2)												>SP Q96QE2|MYCT_HUMAN Proton myo-inositol cotransporter OS=Homo sapiens GN=SLC2A13 PE=1 SV=3	MYCT	Q96QE2	Q96QE2				H2AFV	Q71UI9	Q71UI9					HIF1AN	Q9NWT6	Q9NWT6				TRAF1	Q13077	Q13077
L8ECG8	Q9P2A4		O75179	ANKRD17	Ankyrin repeat domain-containing protein 17 (Gene trap ankyrin repeat protein) (Serologically defined breast cancer antigen NY-BR-16)					P53152	P53152		P53152	MMS2	Ubiquitin-conjugating enzyme variant MMS2 (UEV MMS2)												>SP Q96QD9|UIF_HUMAN UAP56-interacting factor OS=Homo sapiens GN=FYTTD1 PE=1 SV=3	UIF	Q96QD9	Q96QD9				LARP4	Q71RC2	Q71RC2					PAK1IP1	Q9NWT1	Q9NWT1				FLII	Q13045	Q13045
Q7Z7G0	Q7Z7G0		Q8IVF6	ANKRD18A	Ankyrin repeat domain-containing protein 18A					P53163	P53163		P53163	MNP1	54S ribosomal protein L12, mitochondrial (Mitochondrial large ribosomal subunit protein bL12m) (Mitochondrial-nucleoid protein 1)												>SP Q96QD8|S38A2_HUMAN Sodium-coupled neutral amino acid transporter 2 OS=Homo sapiens GN=SLC38A2 PE=1 SV=2	S38A2	Q96QD8	Q96QD8				FRA10AC1	Q70Z53	Q70Z53					RMND1	Q9NWS8	Q9NWS8				TRAF2	Q12933	Q12933
A0A1S5UZ16	Q7Z7G0		A2A2Z9	ANKRD18B	Ankyrin repeat domain-containing protein 18B					P38257	P38257		P38257	MMS4	Crossover junction endonuclease MMS4												>SP Q96QC0|PP1RA_HUMAN Serine/threonine-protein phosphatase 1 regulatory subunit 10 OS=Homo sapiens GN=PPP1R10 PE=1 SV=1	PP1RA	Q96QC0	Q96QC0				TMTC3	Q6ZXV5	Q6ZXV5					PIH1D1	Q9NWS0	Q9NWS0				TRAP1	Q12931	Q12931
D3YTG3	Q7Z7G0		Q9H560	ANKRD19P	Putative ankyrin repeat domain-containing protein 19 (Ankyrin repeat domain-containing protein 19 pseudogene)					P35724	P35724		P35724	MNR2	Manganese resistance protein MNR2												>SP Q96Q89|KI20B_HUMAN Kinesin-like protein KIF20B OS=Homo sapiens GN=KIF20B PE=1 SV=3	KI20B	Q96Q89	Q96Q89				C1orf122	Q6ZSJ8	Q6ZSJ8					CCDC109B	Q9NWR8	Q9NWR8				ILF3	Q12906	Q12906
E9PPR9	Q7Z7G0		Q9GZV1	ANKRD2	Ankyrin repeat domain-containing protein 2 (Skeletal muscle ankyrin repeat protein) (hArpp)					P26364	P26364		P26364	ADK2	GTP:AMP phosphotransferase, mitochondrial												>SP Q96Q89|KI20B_HUMAN Kinesin-like protein KIF20B OS=Homo sapiens GN=KIF20B PE=1 SV=3	KI20B	Q96Q89	Q96Q89				RBPMS2	Q6ZRY4	Q6ZRY4					PAG1	Q9NWQ8	Q9NWQ8				ILF2	Q12905	Q12905
E9PRB5	Q7Z7G0		Q5TYW2	ANKRD20A1	Ankyrin repeat domain-containing protein 20A1					P15454	P15454		P15454	GUK1	Guanylate kinase												>SP Q96Q45|TM237_HUMAN Transmembrane protein 237 OS=Homo sapiens GN=TMEM237 PE=1 SV=2	TM237	Q96Q45	Q96Q45				SRCAP	Q6ZRS2	Q6ZRS2					ASNSD1	Q9NWL6	Q9NWL6				TP53BP1	Q12888	Q12888
F6R962	Q7Z7G0		Q8NF67	ANKRD20A12P	Putative ankyrin repeat domain-containing protein 20A12 pseudogene					Q07551	Q07551		Q07551	YDL124W	NADPH-dependent alpha-keto amide reductase (AKR-E)												>SP Q96Q06|PLIN4_HUMAN Perilipin-4 OS=Homo sapiens GN=PLIN4 PE=1 SV=2	PLIN4	Q96Q06	Q96Q06				QSOX2	Q6ZRP7	Q6ZRP7					ZNHIT6	Q9NWK9	Q9NWK9				SFSWAP	Q12872	Q12872
H0Y897	Q7Z7G0		Q5SQ80	ANKRD20A2P	Putative ankyrin repeat domain-containing protein 20A2 (Ankyrin repeat domain-containing protein 20A2 pseudogene)					Q02486	Q02486		Q02486	ABF2	ARS-binding factor 2, mitochondrial												>SP Q96PZ2|F111A_HUMAN Protein FAM111A OS=Homo sapiens GN=FAM111A PE=1 SV=2	F111A	Q96PZ2	Q96PZ2				NFXL1	Q6ZNB6	Q6ZNB6					SLTM	Q9NWH9	Q9NWH9				GRSF1	Q12849	Q12849
H0YCG4	Q7Z7G0		Q5VUR7	ANKRD20A3P	Putative ankyrin repeat domain-containing protein 20A3 (Ankyrin repeat domain-containing protein 20A3 pseudogene)					P36062	P36062		P36062	AVT3	Vacuolar amino acid transporter 3												>SP Q96PZ0|PUS7_HUMAN Pseudouridylate synthase 7 homolog OS=Homo sapiens GN=PUS7 PE=1 SV=2	PUS7	Q96PZ0	Q96PZ0				RNF111	Q6ZNA4	Q6ZNA4					TMEM248	Q9NWD8	Q9NWD8				BPTF	Q12830	Q12830
H0YCP4	Q7Z7G0		Q4UJ75	ANKRD20A4P	Putative ankyrin repeat domain-containing protein 20A4 (Ankyrin repeat domain-containing protein 20A4 pseudogene)					P50944	P50944		P50944	AVT4	Vacuolar amino acid transporter 4												>SP Q96PV7|F193B_HUMAN Protein FAM193B OS=Homo sapiens GN=FAM193B PE=1 SV=3	F193B	Q96PV7	Q96PV7				LIN28B	Q6ZN17	Q6ZN17					ARGLU1	Q9NWB6	Q9NWB6				AKAP13	Q12802	Q12802
H0YDN0	Q7Z7G0		A0PJZ0	ANKRD20A5P	Putative ankyrin repeat domain-containing protein 20A5 (Ankyrin repeat domain-containing protein 20A5 pseudogene)					P40501	P40501		P40501	AVT7	Vacuolar amino acid transporter 7												>SP Q96PV6|LENG8_HUMAN Leukocyte receptor cluster member 8 OS=Homo sapiens GN=LENG8 PE=1 SV=2	LENG8	Q96PV6	Q96PV6				MEX3B	Q6ZN04	Q6ZN04					MED9	Q9NWA0	Q9NWA0				GTF3C1	Q12789	Q12789
H0YEA0	Q7Z7G0		Q5CZ79	ANKRD20A8P	Ankyrin repeat domain-containing protein 20B (Ankyrin repeat domain-containing protein 20A pseudogene)					P38770	P38770		P38770	BRL1	Nucleus export protein BRL1 (BRR6-like protein 1)												>SP Q96PU8|QKI_HUMAN Protein quaking OS=Homo sapiens GN=QKI PE=1 SV=1	QKI	Q96PU8	Q96PU8				THADA	Q6YHU6	Q6YHU6					WDR70	Q9NW82	Q9NW82				TBL3	Q12788	Q12788
H0YEL2	Q7Z7G0		Q5VYY1	ANKRD22	Ankyrin repeat domain-containing protein 22					P53319	P53319		P53319	GND2	6-phosphogluconate dehydrogenase, decarboxylating 2												>SP Q96PM9|Z385A_HUMAN Zinc finger protein 385A OS=Homo sapiens GN=ZNF385A PE=1 SV=2	Z385A	Q96PM9	Q96PM9				GIGYF2	Q6Y7W6	Q6Y7W6					BSDC1	Q9NW68	Q9NW68				NUP160	Q12769	Q12769
H0YF18	Q7Z7G0		Q86SG2	ANKRD23	Ankyrin repeat domain-containing protein 23 (Diabetes-related ankyrin repeat protein) (Muscle ankyrin repeat protein 3)					P26448	P26448		P26448	BUB2	Mitotic check point protein BUB2 (Cell cycle arrest protein BUB2)												>SP Q96PK6|RBM14_HUMAN RNA-binding protein 14 OS=Homo sapiens GN=RBM14 PE=1 SV=2	RBM14	Q96PK6	Q96PK6				RANBP10	Q6VN20	Q6VN20					RBM22	Q9NW64	Q9NW64				AP1B1	Q10567	Q10567
H0YF57	Q7Z7G0		Q8TF21	ANKRD24	Ankyrin repeat domain-containing protein 24					P21192	P21192		P21192	ACE2	Metallothionein expression activator												>SP Q96PE2|ARHGH_HUMAN Rho guanine nucleotide exchange factor 17 OS=Homo sapiens GN=ARHGEF17 PE=1 SV=1	ARHGH	Q96PE2	Q96PE2				SEZ6L2	Q6UXD5	Q6UXD5					RBM28	Q9NW13	Q9NW13				APOBR	Q0VD83	Q0VD83
H7C4H3	Q7Z7G0		Q9UPS8	ANKRD26	Ankyrin repeat domain-containing protein 26					P50082	P50082		P50082	AMA1	Meiosis-specific APC/C activator protein AMA1 (Activator of meiotic APC/C protein 1) (Sporulation-specific protein 70)												>SP Q96P63|SPB12_HUMAN Serpin B12 OS=Homo sapiens GN=SERPINB12 PE=1 SV=1	SPB12	Q96P63	Q96P63				PLXDC2	Q6UX71	Q6UX71					NECAP2	Q9NVZ3	Q9NVZ3				AHNAK	Q09666	Q09666
H7C4N5	Q7Z7G0		Q6NSI1	ANKRD26P1	Putative ankyrin repeat domain-containing protein 26-like protein					P40851	P40851		P40851	AXL1	Putative protease AXL1												>SP Q96P11|NSUN5_HUMAN Probable 28S rRNA (cytosine-C(5))-methyltransferase OS=Homo sapiens GN=NSUN5 PE=1 SV=2	NSUN5	Q96P11	Q96P11				LRSAM1	Q6UWE0	Q6UWE0					KBTBD4	Q9NVX7	Q9NVX7				NCBP1	Q09161	Q09161
H7C4S3	Q7Z7G0		Q96NW4	ANKRD27	Ankyrin repeat domain-containing protein 27 (VPS9 domain-containing protein)					P50080	P50080		P50080	AZR1	Azole resistance protein 1												>SP Q96NT5|PCFT_HUMAN Proton-coupled folate transporter OS=Homo sapiens GN=SLC46A1 PE=1 SV=1	PCFT	Q96NT5	Q96NT5				FIP1L1	Q6UN15	Q6UN15					NLE1	Q9NVX2	Q9NVX2				VAC14	Q08AM6	Q08AM6
H7C4T1	Q7Z7G0		O15084	ANKRD28	Serine/threonine-protein phosphatase 6 regulatory ankyrin repeat subunit A (PP6-ARS-A) (Serine/threonine-protein phosphatase 6 regulatory subunit ARS-A) (Ankyrin repeat domain-containing protein 28) (Phosphatase interactor targeting protein hnRNP K) (PITK)					P43553	P43553		P43553	ALR2	Magnesium transporter ALR2 (Aluminum resistance protein 2)												>SP Q96NC0|ZMAT2_HUMAN Zinc finger matrin-type protein 2 OS=Homo sapiens GN=ZMAT2 PE=1 SV=1	ZMAT2	Q96NC0	Q96NC0				MTHFD1L	Q6UB35	Q6UB35					HAUS2	Q9NVX0	Q9NVX0				SLFN5	Q08AF3	Q08AF3
H7C4X4	Q7Z7G0		Q8N6D5	ANKRD29	Ankyrin repeat domain-containing protein 29					P87275	P87275		P87275	AIM11	Altered inheritance of mitochondria protein 11 (Genetic interactor of prohibitins 8)												>SP Q96N67|DOCK7_HUMAN Dedicator of cytokinesis protein 7 OS=Homo sapiens GN=DOCK7 PE=1 SV=4	DOCK7	Q96N67	Q96N67				FAM111B	Q6SJ93	Q6SJ93					MTPAP	Q9NVV4	Q9NVV4				DHX9	Q08211	Q08211
H7C524	Q7Z7G0		Q9BXX3	ANKRD30A	Ankyrin repeat domain-containing protein 30A (Serologically defined breast cancer antigen NY-BR-1)					P38884	P38884		P38884	AIM18	Altered inheritance of mitochondria protein 18, mitochondrial (Found in mitochondrial proteome protein 22)												>SP Q96N66|MBOA7_HUMAN Lysophospholipid acyltransferase 7 OS=Homo sapiens GN=MBOAT7 PE=1 SV=2	MBOA7	Q96N66	Q96N66				ATAD2	Q6PL18	Q6PL18					SDAD1	Q9NVU7	Q9NVU7				SRSF1	Q07955	Q07955
H7C556	Q7Z7G0		Q9BXX2	ANKRD30B	Ankyrin repeat domain-containing protein 30B (Serologically defined breast cancer antigen NY-BR-1.1)					P37254	P37254		P37254	ABZ1	Aminodeoxychorismate synthase (ADC synthase)												>SP Q96N46|TTC14_HUMAN Tetratricopeptide repeat protein 14 OS=Homo sapiens GN=TTC14 PE=1 SV=1	TTC14	Q96N46	Q96N46				LARP1	Q6PKG0	Q6PKG0					POLR3E	Q9NVU0	Q9NVU0				KHDRBS1	Q07666	Q07666
H7C5S3	Q7Z7G0		A7E2S9	ANKRD30BL	Putative ankyrin repeat domain-containing protein 30B-like					P32781	P32781		P32781	AGA2	A-agglutinin-binding subunit												>SP Q96MY7|F161B_HUMAN Protein FAM161B OS=Homo sapiens GN=FAM161B PE=1 SV=2	F161B	Q96MY7	Q96MY7				CCDC137	Q6PK04	Q6PK04					ARMC1	Q9NVT9	Q9NVT9				CKAP4	Q07065	Q07065
L8EAT2	Q7Z7G0		Q8N7Z5	ANKRD31	Ankyrin repeat domain-containing protein 31					P25371	P25371		P25371	ADP1	Probable ATP-dependent permease												>SP Q96MX3|ZNF48_HUMAN Zinc finger protein 48 OS=Homo sapiens GN=ZNF48 PE=1 SV=2	ZNF48	Q96MX3	Q96MX3				ZC3H14	Q6PJT7	Q6PJT7					PNPO	Q9NVS9	Q9NVS9				FMR1	Q06787	Q06787
Q5JPC9	Q7Z7G0		Q7Z3H0	ANKRD33	Photoreceptor ankyrin repeat protein (Ankyrin repeat domain-containing protein 33)					P19146	P19146		P19146	ARF2	ADP-ribosylation factor 2												>SP Q96MU7|YTDC1_HUMAN YTH domain-containing protein 1 OS=Homo sapiens GN=YTHDC1 PE=1 SV=3	YTDC1	Q96MU7	Q96MU7				CTR9	Q6PD62	Q6PD62					MRPS18A	Q9NVS2	Q9NVS2				RBPJ	Q06330	Q06330
Q9NX38	Q9NX38		A6NCL7	ANKRD33B	Ankyrin repeat domain-containing protein 33B					P07347	P07347		P07347	ARD1	N-terminal acetyltransferase A complex catalytic subunit ARD1 (NatA complex subunit ARD1)												>SP Q96MM7|H6ST2_HUMAN Heparan-sulfate 6-O-sulfotransferase 2 OS=Homo sapiens GN=HS6ST2 PE=2 SV=2	H6ST2	Q96MM7	Q96MM7				ALKBH5	Q6P6C2	Q6P6C2					INTS10	Q9NVR2	Q9NVR2				CSTF1	Q05048	Q05048
X6R8U7	Q9NX38		Q69YU3	ANKRD34A	Ankyrin repeat domain-containing protein 34A					P0CD91	P0CD91		P0CD91	AQY1	Aquaporin-1												>SP Q96MA6|KAD8_HUMAN Adenylate kinase 8 OS=Homo sapiens GN=AK8 PE=1 SV=1	KAD8	Q96MA6	Q96MA6				RPL22L1	Q6P5R6	Q6P5R6					ASF1B	Q9NVP2	Q9NVP2				SSBP1	Q04837	Q04837
X6REY2	Q9NX38		A5PLL1	ANKRD34B	Ankyrin repeat domain-containing protein 34B					P43549	P43549		P43549	AQY3	Aquaglycerol porin AQY3 (Aquaporin-3)												>SP Q96M83|CCDC7_HUMAN Coiled-coil domain-containing protein 7 OS=Homo sapiens GN=CCDC7 PE=2 SV=3;>SP Q8TC92|ENOX1_HUMAN Ecto-NOX disulfide-thiol exchanger 1 OS=Homo sapiens GN=ENOX1 PE=1 SV=1;>SP Q7L590|MCM10_HUMAN Protein MCM10 homolog OS=Homo sapiens GN	CCDC7	Q96M83	Q96M83				NBPF10	Q6P3W6	Q6P3W6					DDX18	Q9NVP1	Q9NVP1				EIF4G1	Q04637	Q04637
P00519	P00519		P0C6C1	ANKRD34C	Ankyrin repeat domain-containing protein 34C					P38281	P38281		P38281	APD1	Actin patches distal protein 1												>SP Q96KR1|ZFR_HUMAN Zinc finger RNA-binding protein OS=Homo sapiens GN=ZFR PE=1 SV=2	ZFR	Q96KR1	Q96KR1				PRPF8	Q6P2Q9	Q6P2Q9					GNL3L	Q9NVN8	Q9NVN8				GBE1	Q04446	Q04446
A0A024R8E2	P00519		Q8N283	ANKRD35	Ankyrin repeat domain-containing protein 35					P32454	P32454		P32454	APE2	Aminopeptidase 2, mitochondrial (AP-II) (Aminopeptidase II)												>SP Q96KG9|SCYL1_HUMAN N-terminal kinase-like protein OS=Homo sapiens GN=SCYL1 PE=1 SV=1	SCYL1	Q96KG9	Q96KG9				EDC4	Q6P2E9	Q6P2E9					ASUN	Q9NVM9	Q9NVM9				CEBPZ	Q03701	Q03701
Q13688	P00519		A6QL64	ANKRD36	Ankyrin repeat domain-containing protein 36A					P37302	P37302		P37302	APE3	Aminopeptidase Y												>SP Q96KC8|DNJC1_HUMAN DnaJ homolog subfamily C member 1 OS=Homo sapiens GN=DNAJC1 PE=1 SV=1	DNJC1	Q96KC8	Q96KC8				TATDN1	Q6P1N9	Q6P1N9					DNAJC17	Q9NVM6	Q9NVM6				CENPC	Q03188	Q03188
Q13689	P00519		Q8N2N9	ANKRD36B	Ankyrin repeat domain-containing protein 36B (CLL-associated antigen KW-1)					P18544	P18544		P18544	ARG8	Acetylornithine aminotransferase, mitochondrial (ACOAT)												>SP Q96KA5|CLP1L_HUMAN Cleft lip and palate transmembrane protein 1-like protein OS=Homo sapiens GN=CLPTM1L PE=1 SV=1	CLP1L	Q96KA5	Q96KA5				CDC73	Q6P1J9	Q6P1J9					PRMT7	Q9NVM4	Q9NVM4				TOP2B	Q02880	Q02880
Q13691	P00519		Q96IX9	ANKRD36BP1	Putative ankyrin repeat domain-containing protein 26-like 1 (Ankyrin repeat domain-containing protein 36B pseudogene 1)					P36076	P36076		P36076	CAB3	Coenzyme A biosynthesis protein 3												>SP Q96K80|ZC3HA_HUMAN Zinc finger CCCH domain-containing protein 10 OS=Homo sapiens GN=ZC3H10 PE=1 SV=1	ZC3HA	Q96K80	Q96K80				DHX57	Q6P158	Q6P158					FGFR1OP2	Q9NVK5	Q9NVK5				RPL6	Q02878	Q02878
Q13914	P00519		Q5JPF3	ANKRD36C	Ankyrin repeat domain-containing protein 36C (Protein immuno-reactive with anti-PTH polyclonal antibodies)					P48558	P48558		P48558	BXI1	Bax inhibitor 1 (BH3 domain-containing protein BXI1)												>SP Q96K58|ZN668_HUMAN Zinc finger protein 668 OS=Homo sapiens GN=ZNF668 PE=1 SV=3	ZN668	Q96K58	Q96K58				RPUSD3	Q6P087	Q6P087					ARL8B	Q9NVJ2	Q9NVJ2				MAP2K1	Q02750	Q02750
Q13915	P00519		Q7Z713	ANKRD37	Ankyrin repeat domain-containing protein 37 (Low-density lipoprotein receptor-related protein 2-binding protein) (hLrp2bp)					P00812	P00812		P00812	CAR1	Arginase												>SP Q96K17|BT3L4_HUMAN Transcription factor BTF3 homolog 4 OS=Homo sapiens GN=BTF3L4 PE=1 SV=1	BT3L4	Q96K17	Q96K17				ZCCHC8	Q6NZY4	Q6NZY4					ATAD3A	Q9NVI7	Q9NVI7				RPL18A	Q02543	Q02543
Q3B836	P00519		Q53RE8	ANKRD39	Ankyrin repeat domain-containing protein 39					P18496	P18496		P18496	ATP10	Mitochondrial ATPase complex subunit ATP10												>SP Q96K12|FACR2_HUMAN Fatty acyl-CoA reductase 2 OS=Homo sapiens GN=FAR2 PE=1 SV=1	FACR2	Q96K12	Q96K12				ESRP1	Q6NXG1	Q6NXG1					FANCI	Q9NVI1	Q9NVI1				ALDH6A1	Q02252	Q02252
Q3B837	P00519		Q6AI12	ANKRD40	Ankyrin repeat domain-containing protein 40					P50084	P50084		P50084	BNS1	Protein BNS1												>SP Q96JK2|DCAF5_HUMAN DDB1- and CUL4-associated factor 5 OS=Homo sapiens GN=DCAF5 PE=1 SV=2	DCAF5	Q96JK2	Q96JK2				NEPRO	Q6NW34	Q6NW34					DNAJC11	Q9NVH1	Q9NVH1				KIF23	Q02241	Q02241
Q86Y36	P00519		Q53H64	ANKRD40CL	Putative ANKRD40 C-terminal-like protein					P47158	P47158		P47158	IBA57	Putative transferase CAF17, mitochondrial												>SP Q96JC9|EAF1_HUMAN ELL-associated factor 1 OS=Homo sapiens GN=EAF1 PE=1 SV=1	EAF1	Q96JC9	Q96JC9				TMEM214	Q6NUQ4	Q6NUQ4					TBC1D13	Q9NVG8	Q9NVG8				OGDH	Q02218	Q02218
R4GRW0	P00519		Q8N9B4	ANKRD42	Ankyrin repeat domain-containing protein 42					P47081	P47081		P47081	COX16	Cytochrome c oxidase assembly protein COX16, mitochondrial												>SP Q96JC1|VPS39_HUMAN Vam6/Vps39-like protein OS=Homo sapiens GN=VPS39 PE=1 SV=2	VPS39	Q96JC1	Q96JC1				RETSAT	Q6NUM9	Q6NUM9					PANK4	Q9NVE7	Q9NVE7				AKAP17A	Q02040	Q02040
P42684	P42684		Q8N8A2	ANKRD44	Serine/threonine-protein phosphatase 6 regulatory ankyrin repeat subunit B (PP6-ARS-B) (Serine/threonine-protein phosphatase 6 regulatory subunit ARS-B) (Ankyrin repeat domain-containing protein 44)					P32465	P32465		P32465	HXT1	Low-affinity glucose transporter HXT1												>SP Q96J66|ABCCB_HUMAN ATP-binding cassette sub-family C member 11 OS=Homo sapiens GN=ABCC11 PE=1 SV=1;>SP Q96J65|MRP9_HUMAN Multidrug resistance-associated protein 9 OS=Homo sapiens GN=ABCC12 PE=1 SV=2	ABCCB	Q96J66	Q96J66				CXorf57	Q6NSI4	Q6NSI4					MED17	Q9NVC6	Q9NVC6				EWSR1	Q01844	Q01844
O14639	O14639		Q5TZF3	ANKRD45	Ankyrin repeat domain-containing protein 45					Q12520	Q12520		Q12520	HUT1	UDP-galactose transporter homolog 1 (Multicopy suppressor of leflunomide-sensitivity protein 6)												>SP Q96J42|TXD15_HUMAN Thioredoxin domain-containing protein 15 OS=Homo sapiens GN=TXNDC15 PE=1 SV=1	TXD15	Q96J42	Q96J42				ALKBH2	Q6NS38	Q6NS38					44815	Q9NVA2	Q9NVA2				XPC	Q01831	Q01831
A0A0A0MRL6	O14639		Q86W74	ANKRD46	Ankyrin repeat domain-containing protein 46 (Ankyrin repeat small protein) (ANK-S)					P54854	P54854		P54854	HXT15	Hexose transporter HXT15												>SP Q96J01|THOC3_HUMAN THO complex subunit 3 OS=Homo sapiens GN=THOC3 PE=1 SV=1	THOC3	Q96J01	Q96J01				NAA16	Q6N069	Q6N069					UQCC1	Q9NVA1	Q9NVA1				SATB1	Q01826	Q01826
A0A3B3IS55	O14639		Q8WVL7	ANKRD49	Ankyrin repeat domain-containing protein 49 (Fetal globin-inducing factor)					P32581	P32581		P32581	IME2	Meiosis induction protein kinase IME2/SME1												>SP Q96IZ7|RSRC1_HUMAN Serine/Arginine-related protein 53 OS=Homo sapiens GN=RSRC1 PE=1 SV=1	RSRC1	Q96IZ7	Q96IZ7				NIPBL	Q6KC79	Q6KC79					TMEM30A	Q9NV96	Q9NV96				OTUD4	Q01804	Q01804
A0A494C1G0	O14639		Q9ULJ7	ANKRD50	Ankyrin repeat domain-containing protein 50					P32645	P32645		P32645	ISC10	Meiosis-specific protein ISC10												>SP Q96IZ6|MET2A_HUMAN Methyltransferase-like protein 2A OS=Homo sapiens GN=METTL2A PE=1 SV=5	MET2A	Q96IZ6	Q96IZ6				IQCE	Q6IPM2	Q6IPM2					INTS9	Q9NV88	Q9NV88				EXOSC10	Q01780	Q01780
A0A494C1P1	O14639		Q8NB46	ANKRD52	Serine/threonine-protein phosphatase 6 regulatory ankyrin repeat subunit C (PP6-ARS-C) (Serine/threonine-protein phosphatase 6 regulatory subunit ARS-C) (Ankyrin repeat domain-containing protein 52)					P43638	P43638		P43638	MHP1	MAP-homologous protein 1												>SP Q96IZ5|RBM41_HUMAN RNA-binding protein 41 OS=Homo sapiens GN=RBM41 PE=1 SV=2	RBM41	Q96IZ5	Q96IZ5				MRM1	Q6IN84	Q6IN84					EXOC1	Q9NV70	Q9NV70				AMPD2	Q01433	Q01433
F6XFR5	O14639		Q8N9V6	ANKRD53	Ankyrin repeat domain-containing protein 53					P38710	P38710		P38710	INM1	Inositol monophosphatase 1 (IMP 1) (IMPase 1)												>SP Q96I51|RCC1L_HUMAN RCC1-like G exchanging factor-like protein OS=Homo sapiens GN=RCC1L PE=1 SV=2	RCC1L	Q96I51	Q96I51				TWF2	Q6IBS0	Q6IBS0					TMEM39A	Q9NV64	Q9NV64				TIAL1	Q01085	Q01085
F8W8M4	O14639		Q6NXT1	ANKRD54	Ankyrin repeat domain-containing protein 54 (Lyn-interacting ankyrin repeat protein)					Q08979	Q08979		Q08979	KEL3	Kelch repeat-containing protein 3												>SP Q96I24|FUBP3_HUMAN Far upstream element-binding protein 3 OS=Homo sapiens GN=FUBP3 PE=1 SV=2	FUBP3	Q96I24	Q96I24				SIGIRR	Q6IA17	Q6IA17					NUDT15	Q9NV35	Q9NV35				SPTBN1	Q01082	Q01082
H0Y7N6	O14639		Q3KP44	ANKRD55	Ankyrin repeat domain-containing protein 55					P27466	P27466		P27466	CMK1	Calcium/calmodulin-dependent protein kinase I												>SP Q96HY6|DDRGK_HUMAN DDRGK domain-containing protein 1 OS=Homo sapiens GN=DDRGK1 PE=1 SV=2	DDRGK	Q96HY6	Q96HY6				RPL7L1	Q6DKI1	Q6DKI1					IMP3	Q9NV31	Q9NV31				HNRNPU	Q00839	Q00839
J3QSX6	O14639		Q9Y2G4	ANKRD6	Ankyrin repeat domain-containing protein 6 (Diversin)					P53379	P53379		P53379	MKC7	Aspartic proteinase MKC7												>SP Q96HW7|INT4_HUMAN Integrator complex subunit 4 OS=Homo sapiens GN=INTS4 PE=1 SV=2	INT4	Q96HW7	Q96HW7				ATL3	Q6DD88	Q6DD88					DCAF13	Q9NV06	Q9NV06				FKBP3	Q00688	Q00688
Q6H8Q1	Q6H8Q1		Q9BZ19	ANKRD60	Ankyrin repeat domain-containing protein 60					P38873	P38873		P38873	KOG1	Target of rapamycin complex 1 subunit KOG1 (TORC1 subunit KOG1) (Kontroller of growth protein 1) (Local anesthetic-sensitive protein 24)												>SP Q96HR8|NAF1_HUMAN H/ACA ribonucleoprotein complex non-core subunit NAF1 OS=Homo sapiens GN=NAF1 PE=1 SV=2	NAF1	Q96HR8	Q96HR8				HEATR6	Q6AI08	Q6AI08					TBC1D23	Q9NUY8	Q9NUY8				NFKB2	Q00653	Q00653
A0A7I2V5G9	Q6H8Q1		A6NGH8	ANKRD61	Ankyrin repeat domain-containing protein 61					Q8TGJ3	Q8TGJ3		Q8TGJ3	KSH1	Protein kish												>SP Q96HN2|SAHH3_HUMAN Adenosylhomocysteinase 3 OS=Homo sapiens GN=AHCYL2 PE=1 SV=1	SAHH3	Q96HN2	Q96HN2				SPECC1L	Q69YQ0	Q69YQ0					POT1	Q9NUX5	Q9NUX5				PURA	Q00577	Q00577
D6RAL0	Q6H8Q1		A6NC57	ANKRD62	Ankyrin repeat domain-containing protein 62					P81449	P81449		P81449	TIM11	ATP synthase subunit e, mitochondrial (ATPase subunit e) (Translocase of the inner membrane protein 11)												>SP Q96HI0|SENP5_HUMAN Sentrin-specific protease 5 OS=Homo sapiens GN=SENP5 PE=1 SV=3	SENP5	Q96HI0	Q96HI0				KIAA1429	Q69YN4	Q69YN4					TDP1	Q9NUW8	Q9NUW8				CDK5	Q00535	Q00535
F5GYR0	Q6H8Q1		C9JTQ0	ANKRD63	Ankyrin repeat domain-containing protein 63					P47103	P47103		P47103	CPR7	Peptidyl-prolyl cis-trans isomerase CYP7 (PPIase CYP7)												>SP Q96HE9|PRR11_HUMAN Proline-rich protein 11 OS=Homo sapiens GN=PRR11 PE=1 SV=1	PRR11	Q96HE9	Q96HE9				ARHGAP17	Q68EM7	Q68EM7					GIMAP4	Q9NUV9	Q9NUV9				HDLBP	Q00341	Q00341
Q19VH1	Q6H8Q1		E5RJM6	ANKRD65	Ankyrin repeat domain-containing protein 65					P41832	P41832		P41832	BNI1	Protein BNI1 (Pointed projection formation protein 3) (Sensitive to high expression protein 5) (Synthetic lethal 39)												>SP Q96HC4|PDLI5_HUMAN PDZ and LIM domain protein 5 OS=Homo sapiens GN=PDLIM5 PE=1 SV=5	PDLI5	Q96HC4	Q96HC4				SPTY2D1	Q68D10	Q68D10					DDX19A	Q9NUU7	Q9NUU7				MPP1	Q00013	Q00013
Q4W5G4	Q6H8Q1		B4E2M5	ANKRD66	Ankyrin repeat domain-containing protein 66					P38813	P38813		P38813	BIG1	Protein BIG1 (Bad in glucose protein 1)												>SP Q96H79|ZCCHL_HUMAN Zinc finger CCCH-type antiviral protein 1-like OS=Homo sapiens GN=ZC3HAV1L PE=1 SV=2	ZCCHL	Q96H79	Q96H79				DIEXF	Q68CQ4	Q68CQ4					FAM49B	Q9NUQ9	Q9NUQ9				RBM3	P98179	P98179
O94929	O94929		Q92527	ANKRD7	Ankyrin repeat domain-containing protein 7 (Testis-specific protein TSA806)					P53323	P53323		P53323	BUD32	EKC/KEOPS complex subunit BUD32												>SP Q96H35|RBM18_HUMAN Probable RNA-binding protein 18 OS=Homo sapiens GN=RBM18 PE=2 SV=1	RBM18	Q96H35	Q96H35				ARL6IP4	Q66PJ3	Q66PJ3					ABCF3	Q9NUQ8	Q9NUQ8				RBM10	P98175	P98175
A0A0A0MRD5	O94929		Q96BM1	ANKRD9	Ankyrin repeat domain-containing protein 9					P38910	P38910		P38910	HSP10	10 kDa heat shock protein, mitochondrial (HSP10) (10 kDa chaperonin)												>SP Q96GW9|SYMM_HUMAN Methionine--tRNA ligase, mitochondrial OS=Homo sapiens GN=MARS2 PE=1 SV=2	SYMM	Q96GW9	Q96GW9				MAP1S	Q66K74	Q66K74					UFSP2	Q9NUQ7	Q9NUQ7				VLDLR	P98155	P98155
A0A0C4DGA7	O94929		Q92625	ANKS1A	Ankyrin repeat and SAM domain-containing protein 1A (Odin)					P32798	P32798		P32798	COT1	Cobalt uptake protein COT1												>SP Q96GS6|AB17A_HUMAN Protein ABHD17A OS=Homo sapiens GN=ABHD17A PE=1 SV=1	AB17A	Q96GS6	Q96GS6				TBC1D9B	Q66K14	Q66K14					SPATS2L	Q9NUQ6	Q9NUQ6				SRSF3	P84103	P84103
D6RHE7	O94929		Q7Z6G8	ANKS1B	Ankyrin repeat and sterile alpha motif domain-containing protein 1B (Amyloid-beta protein intracellular domain-associated protein 1) (AIDA-1) (E2A-PBX1-associated protein) (EB-1)					P06103	P06103		P06103	PRT1	Eukaryotic translation initiation factor 3 subunit B (eIF3b) (Cell cycle regulation and translation initiation protein) (Eukaryotic translation initiation factor 3 90 kDa subunit) (eIF3 p90) (Translation initiation factor eIF3 p90 subunit)												>SP Q96GQ7|DDX27_HUMAN Probable ATP-dependent RNA helicase DDX27 OS=Homo sapiens GN=DDX27 PE=1 SV=2	DDX27	Q96GQ7	Q96GQ7				LARP1B	Q659C4	Q659C4					TXLNG	Q9NUQ3	Q9NUQ3				RPL19	P84098	P84098
P16442	P16442		Q6ZW76	ANKS3	Ankyrin repeat and SAM domain-containing protein 3					P53130	P53130		P53130	GPG1	Heterotrimeric G protein gamma subunit GPG1												>SP Q96GM8|TOE1_HUMAN Target of EGR1 protein 1 OS=Homo sapiens GN=TOE1 PE=1 SV=1	TOE1	Q96GM8	Q96GM8				RNF213	Q63HN8	Q63HN8					LIN7C	Q9NUP9	Q9NUP9				RPL24	P83731	P83731
A0A023J8Y7	P16442		Q8N8V4	ANKS4B	Ankyrin repeat and SAM domain-containing protein 4B (Harmonin-interacting ankyrin repeat-containing protein) (Harp)					P47026	P47026		P47026	GWT1	GPI-anchored wall transfer protein 1												>SP Q96GJ1|TRM2_HUMAN tRNA (uracil(54)-C(5))-methyltransferase homolog OS=Homo sapiens GN=TRMT2B PE=1 SV=1	TRM2	Q96GJ1	Q96GJ1				ZMYM4	Q5VZL5	Q5VZL5					BLOC1S4	Q9NUP1	Q9NUP1				SARNP	P82979;H0YHG0	P82979
A0A023W2C2	P16442		Q68DC2	ANKS6	Ankyrin repeat and SAM domain-containing protein 6 (Ankyrin repeat domain-containing protein 14) (SamCystin) (Sterile alpha motif domain-containing protein 6) (SAM domain-containing protein 6)					Q12692	Q12692		Q12692	HTZ1	Histone H2A.Z												>SP Q96GE6|CALL4_HUMAN Calmodulin-like protein 4 OS=Homo sapiens GN=CALML4 PE=2 SV=3	CALL4	Q96GE6	Q96GE6				MBNL2	Q5VZF2	Q5VZF2					LMBRD1	Q9NUN5	Q9NUN5				HLA-DRB3	P79483	P79483
A0A023W307	P16442		A6NFN9	ANKUB1	Protein ANKUB1 (Ankyrin repeat and ubiquitin domain-containing 1)					P32806	P32806		P32806	GYP6	GTPase-activating protein GYP6 (GAP for YPT6)												>SP Q96GC9|VMP1_HUMAN Vacuole membrane protein 1 OS=Homo sapiens GN=VMP1 PE=1 SV=1	VMP1	Q96GC9	Q96GC9				ZCCHC6	Q5VYS8	Q5VYS8					TMEM106B	Q9NUM4	Q9NUM4				PRKDC	P78527	P78527
A0A060VD92	P16442		Q9H8Y5	ANKZF1	Ankyrin repeat and zinc finger domain-containing protein 1 (Zinc finger protein 744)					Q12341	Q12341		Q12341	HAT1	Histone acetyltransferase type B catalytic subunit												>SP Q96GC5|RM48_HUMAN 39S ribosomal protein L48, mitochondrial OS=Homo sapiens GN=MRPL48 PE=1 SV=2	RM48	Q96GC5	Q96GC5				ECM29	Q5VYK3	Q5VYK3					C19orf66	Q9NUL5	Q9NUL5				SRPK2	P78362	P78362
A0A060VGH1	P16442		Q9NQW6	ANLN	Anillin					P02294	P02294		P02294	HTB2	Histone H2B.2												>SP Q96GA3|LTV1_HUMAN Protein LTV1 homolog OS=Homo sapiens GN=LTV1 PE=1 SV=1	LTV1	Q96GA3	Q96GA3				PPRC1	Q5VV67	Q5VV67					STAU2	Q9NUL3	Q9NUL3				EIF4G2	P78344	P78344
A0A060VHY2	P16442		Q5XXA6	ANO1	Anoctamin-1 (Discovered on gastrointestinal stromal tumors protein 1) (Oral cancer overexpressed protein 2) (Transmembrane protein 16A) (Tumor-amplified and overexpressed sequence 2)					Q12361	Q12361		Q12361	GPR1	G protein-coupled receptor GPR1												>SP Q96G46|DUS3L_HUMAN tRNA-dihydrouridine(47) synthase [NAD(P)(+)]-like OS=Homo sapiens GN=DUS3L PE=1 SV=2	DUS3L	Q96G46	Q96G46				CDKAL1	Q5VV42	Q5VV42					TCP11L1	Q9NUJ3	Q9NUJ3				RBM6	P78332	P78332
A0A068B0Y9	P16442		Q9NW15	ANO10	Anoctamin-10 (Transmembrane protein 16K)					P07286	P07286		P07286	ALG7	UDP-N-acetylglucosamine--dolichyl-phosphate N-acetylglucosaminephosphotransferase												>SP Q96G23|CERS2_HUMAN Ceramide synthase 2 OS=Homo sapiens GN=CERS2 PE=1 SV=1	CERS2	Q96G23	Q96G23				PRPF38B	Q5VTL8	Q5VTL8					ABHD10	Q9NUJ1	Q9NUJ1				CSNK2A1;CSNK2A3	P68400;Q8NEV1	P68400
A0A068F7M1	P16442		Q9NQ90	ANO2	Anoctamin-2 (Transmembrane protein 16B)					P46973	P46973		P46973	HIT1	Protein HIT1												>SP Q96G21|IMP4_HUMAN U3 small nucleolar ribonucleoprotein protein IMP4 OS=Homo sapiens GN=IMP4 PE=1 SV=1	IMP4	Q96G21	Q96G21				RPRD2	Q5VT52	Q5VT52					PDRG1	Q9NUG6	Q9NUG6				YBX1	P67809	P67809
A0A087X009	P16442		Q9BYT9	ANO3	Anoctamin-3 (Transmembrane protein 16C)					P34244	P34244		P34244	HSL1	Probable serine/threonine-protein kinase HSL1												>SP Q96FZ2|HMCES_HUMAN Embryonic stem cell-specific 5-hydroxymethylcytosine-binding protein OS=Homo sapiens GN=HMCES PE=1 SV=1	HMCES	Q96FZ2	Q96FZ2				CEP350	Q5VT06	Q5VT06					ZDHHC18	Q9NUE0	Q9NUE0				RPL38	P63173	P63173
A0A087X0C2	P16442		Q32M45	ANO4	Anoctamin-4 (Transmembrane protein 16D)					Q9URQ5	Q9URQ5		Q9URQ5	HTL1	High temperature lethal protein 1 (Chromatin structure-remodeling complex protein HTL1)												>SP Q96FX7|TRM61_HUMAN tRNA (adenine(58)-N(1))-methyltransferase catalytic subunit TRMT61A OS=Homo sapiens GN=TRMT61A PE=1 SV=1	TRM61	Q96FX7	Q96FX7				RIF1	Q5UIP0	Q5UIP0					ZCCHC3	Q9NUD5	Q9NUD5				SUMO1	P63165	P63165
A0A088MFT4	P16442		Q75V66	ANO5	Anoctamin-5 (Gnathodiaphyseal dysplasia 1 protein) (Transmembrane protein 16E)					P40037	P40037		P40037	HMF1	Protein HMF1 (High dosage growth inhibitor) (Homologous mitochondrial matrix factor 1)												>SP Q96FW1|OTUB1_HUMAN Ubiquitin thioesterase OTUB1 OS=Homo sapiens GN=OTUB1 PE=1 SV=2	OTUB1	Q96FW1	Q96FW1				MEX3C	Q5U5Q3	Q5U5Q3					ACSS1	Q9NUB1	Q9NUB1				FKBP1A	P62942	P62942
A0A089QDC1	P16442		Q4KMQ2	ANO6	Anoctamin-6 (Small-conductance calcium-activated nonselective cation channel) (SCAN channel) (Transmembrane protein 16F)					Q04005	Q04005		Q04005	ATC1	Protein ATC1/LIC4 (AIP3 complex protein 1) (Lithium comvertas protein 4)												>SP Q96FQ6|S10AG_HUMAN Protein S100-A16 OS=Homo sapiens GN=S100A16 PE=1 SV=1	S10AG	Q96FQ6	Q96FQ6				PRR14L	Q5THK1	Q5THK1					MDN1	Q9NU22	Q9NU22				RPL8	P62917	P62917
A0A097DCZ8	P16442		Q6IWH7	ANO7	Anoctamin-7 (Dresden transmembrane protein of the prostate) (D-TMPP) (IPCA-5) (New gene expressed in prostate) (Prostate cancer-associated protein 5) (Transmembrane protein 16G)					P53150	P53150		P53150	LIF1	Ligase-interacting factor 1												>SP Q96FK6|WDR89_HUMAN WD repeat-containing protein 89 OS=Homo sapiens GN=WDR89 PE=2 SV=1	WDR89	Q96FK6	Q96FK6				RC3H1	Q5TC82	Q5TC82					TBC1D22B	Q9NU19	Q9NU19				RPL32	P62910	P62910
A0A0A0RW37	P16442		Q9HCE9	ANO8	Anoctamin-8 (Transmembrane protein 16H)					P38828	P38828		P38828	LSM12	Protein LSM12 (Sm-like protein 12)												>SP Q96F86|EDC3_HUMAN Enhancer of mRNA-decapping protein 3 OS=Homo sapiens GN=EDC3 PE=1 SV=1	EDC3	Q96F86	Q96F86				ZCCHC11	Q5TAX3	Q5TAX3					RBM12	Q9NTZ6	Q9NTZ6				RPL10A	P62906	P62906
A0A0A1TJL0	P16442		A1A5B4	ANO9	Anoctamin-9 (Transmembrane protein 16J) (Tumor protein p53-inducible protein 5) (p53-induced gene 5 protein)					P38922	P38922		P38922	HRB1	Protein HRB1 (Protein TOM34)												>SP Q96EY7|PTCD3_HUMAN Pentatricopeptide repeat domain-containing protein 3, mitochondrial OS=Homo sapiens GN=PTCD3 PE=1 SV=3	PTCD3	Q96EY7	Q96EY7				RBM26	Q5T8P6	Q5T8P6					ECHDC1	Q9NTX5	Q9NTX5				RPL31	P62899	P62899
A0A0A1TST4	P16442		P23352	ANOS1	Anosmin-1 (Adhesion molecule-like X-linked) (Kallmann syndrome protein)					P15992	P15992		P15992	HSP26	Heat shock protein 26 (26 kDa heat shock protein)												>SP Q96EY4|TMA16_HUMAN Translation machinery-associated protein 16 OS=Homo sapiens GN=TMA16 PE=1 SV=2	TMA16	Q96EY4	Q96EY4				FAM102B	Q5T8I3	Q5T8I3					CUTC	Q9NTM9	Q9NTM9				RPL30	P62888	P62888
A0A0A7RCH0	P16442		P39687	ANP32A	Acidic leucine-rich nuclear phosphoprotein 32 family member A (Acidic nuclear phosphoprotein pp32) (pp32) (Leucine-rich acidic nuclear protein) (LANP) (Mapmodulin) (Potent heat-stable protein phosphatase 2A inhibitor I1PP2A) (Putative HLA-DR-associated protein I) (PHAPI)					Q12385	Q12385		Q12385	ICT1	1-acylglycerol-3-phosphate O-acyltransferase ICT1												>SP Q96EY1|DNJA3_HUMAN DnaJ homolog subfamily A member 3, mitochondrial OS=Homo sapiens GN=DNAJA3 PE=1 SV=2	DNJA3	Q96EY1	Q96EY1				UBAP2	Q5T6F2	Q5T6F2					OLA1	Q9NTK5	Q9NTK5				RPS26;RPS26P11	P62854;Q5JNZ5	P62854
A0A0A8WK19	P16442		Q92688	ANP32B	Acidic leucine-rich nuclear phosphoprotein 32 family member B (Acidic protein rich in leucines) (Putative HLA-DR-associated protein I-2) (PHAPI2) (Silver-stainable protein SSP29)					P10081	P10081		P10081	TIF1	ATP-dependent RNA helicase eIF4A												>SP Q96EV2|RBM33_HUMAN RNA-binding protein 33 OS=Homo sapiens GN=RBM33 PE=1 SV=3	RBM33	Q96EV2	Q96EV2				MRPL2	Q5T653	Q5T653					SACM1L	Q9NTJ5	Q9NTJ5				RPS25	P62851	P62851
A0A0B5JAH3	P16442		O43423	ANP32C	Acidic leucine-rich nuclear phosphoprotein 32 family member C (Phosphoprotein 32-related protein 1) (Tumorigenic protein pp32r1)					Q08118	Q08118		Q08118	IRC10	Uncharacterized protein IRC10 (Increased recombination centers protein 10)												>SP Q96EU6|RRP36_HUMAN Ribosomal RNA processing protein 36 homolog OS=Homo sapiens GN=RRP36 PE=1 SV=1	RRP36	Q96EU6	Q96EU6				UBR4	Q5T4S7	Q5T4S7					MAN2C1	Q9NTJ4	Q9NTJ4				RPS24	P62847	P62847
A0A0B5JFG5	P16442		O95626	ANP32D	Acidic leucine-rich nuclear phosphoprotein 32 family member D (Phosphoprotein 32-related protein 2) (Tumorigenic protein pp32r2)					P47046	P47046		P47046	IRC8	Uncharacterized protein IRC8 (Increased recombination centers protein 8)												>SP Q96EP5|DAZP1_HUMAN DAZ-associated protein 1 OS=Homo sapiens GN=DAZAP1 PE=1 SV=1	DAZP1	Q96EP5	Q96EP5				RBM20	Q5T481	Q5T481					SMC4	Q9NTJ3	Q9NTJ3				RPS15	P62841	P62841
A0A0B5JHW3	P16442		Q9BTT0	ANP32E	Acidic leucine-rich nuclear phosphoprotein 32 family member E (LANP-like protein) (LANP-L)					Q02733	Q02733		Q02733	IRC15	Increased recombination centers protein 15												>SP Q96EL3|RM53_HUMAN 39S ribosomal protein L53, mitochondrial OS=Homo sapiens GN=MRPL53 PE=1 SV=1	RM53	Q96EL3	Q96EL3				GPATCH4	Q5T3I0	Q5T3I0					PDS5B	Q9NTI5	Q9NTI5				HIST1H4A	P62805	P62805
A0A0D3RYQ2	P16442		P15144	ANPEP	Aminopeptidase N (AP-N) (hAPN)					P40576	P40576		P40576	INA22	Inner membrane assembly complex subunit 22 (INA complex 22 kDa subunit)												>SP Q96EL2|RT24_HUMAN 28S ribosomal protein S24, mitochondrial OS=Homo sapiens GN=MRPS24 PE=1 SV=1	RT24	Q96EL2	Q96EL2				TMEM63B	Q5T3F8	Q5T3F8					SIRT3	Q9NTG7	Q9NTG7				RPS6	P62753	P62753
A0A0F6RA81	P16442		Q9BQD7	ANTKMT	Adenine nucleotide translocase lysine N-methyltransferase (ANT-KMT)					P40358	P40358		P40358	JEM1	DnaJ-like chaperone JEM1 (DnaJ-like protein of the ER membrane 1)												>SP Q96EK9|KTI12_HUMAN Protein KTI12 homolog OS=Homo sapiens GN=KTI12 PE=1 SV=1	KTI12	Q96EK9	Q96EK9				SPOUT1	Q5T280	Q5T280					ATG3	Q9NT62	Q9NT62				RPL23A	P62750	P62750
A0A0G3VPC9	P16442		A0A7P0T9B0	ANTXR1	Anthrax toxin receptor 1 (Fragment)					P40484	P40484		P40484	MOB1	DBF2 kinase activator protein MOB1 (MPS1 binder 1) (Maintenance of ploidy protein MOB1)												>SP Q96EK7|F120B_HUMAN Constitutive coactivator of peroxisome proliferator-activated receptor gamma OS=Homo sapiens GN=FAM120B PE=1 SV=1	F120B	Q96EK7	Q96EK7				ZC3H13	Q5T200	Q5T200					TREX1	Q9NSU2	Q9NSU2				ETF1	P62495	P62495
A0A0K0WRU2	P16442		P58335	ANTXR2	Anthrax toxin receptor 2 (Capillary morphogenesis gene 2 protein) (CMG-2)					P06245	P06245		P06245	TPK2	cAMP-dependent protein kinase type 2 (PKA 2)												>SP Q96EI5|TCAL4_HUMAN Transcription elongation factor A protein-like 4 OS=Homo sapiens GN=TCEAL4 PE=1 SV=2;>SP Q9H3H9|TCAL2_HUMAN Transcription elongation factor A protein-like 2 OS=Homo sapiens GN=TCEAL2 PE=2 SV=1	TCAL4	Q96EI5	Q96EI5				CELF3	Q5SZQ8	Q5SZQ8					KLC4	Q9NSK0	Q9NSK0				TMSB4X	P62328	P62328
A0A0K2FRI0	P16442		A6NF34	ANTXRL	Anthrax toxin receptor-like					P40309	P40309		P40309	KHA1	K(+)/H(+) antiporter 1												>SP Q96EH3|MASU1_HUMAN Mitochondrial assembly of ribosomal large subunit protein 1 OS=Homo sapiens GN=MALSU1 PE=1 SV=1	MASU1	Q96EH3	Q96EH3				NOL9	Q5SY16	Q5SY16					SAMSN1	Q9NSI8	Q9NSI8				SNRPD3	P62318	P62318
A0A0K2FSH1	P16442		P04083	ANXA1	Annexin A1 (Annexin I) (Annexin-1) (Calpactin II) (Calpactin-2) (Chromobindin-9) (Lipocortin I) (Phospholipase A2 inhibitory protein) (p35) [Cleaved into: Annexin Ac2-26]					P15700	P15700		P15700	URA6	Uridylate kinase (UK)												>SP Q96EE3|SEH1_HUMAN Nucleoporin SEH1 OS=Homo sapiens GN=SEH1L PE=1 SV=3	SEH1	Q96EE3	Q96EE3				SNAPC4	Q5SXM2	Q5SXM2					BRWD1	Q9NSI6	Q9NSI6				SNRPD2	P62316	P62316
A0A0N7FMT7	P16442		Q9UJ72	ANXA10	Annexin A10 (Annexin-10) (Annexin-14)					P36146	P36146		P36146	LAS1	Protein LAS1												>SP Q96EC8|YIPF6_HUMAN Protein YIPF6 OS=Homo sapiens GN=YIPF6 PE=1 SV=2	YIPF6	Q96EC8	Q96EC8				IPO9	Q96P70	Q5SVH5					FAM207A	Q9NSI2	Q9NSI2				SNRPD1	P62314	P62314
A0A0S1S772	P16442		P50995	ANXA11	Annexin A11 (56 kDa autoantigen) (Annexin XI) (Annexin-11) (Calcyclin-associated annexin 50) (CAP-50)					P40026	P40026		P40026	KRE29	DNA repair protein KRE29 (Killer toxin-resistance protein 29)												>SP Q96EB6|SIR1_HUMAN NAD-dependent protein deacetylase sirtuin-1 OS=Homo sapiens GN=SIRT1 PE=1 SV=2	SIR1	Q96EB6	Q96EB6				NUP188	Q5SRE5	Q5SRE5					IARS2	Q9NSE4	Q9NSE4				SNRPG;SNRPGP15	P62308;A8MWD9	P62308
A0A0S3J407	P16442		P27216	ANXA13	Annexin A13 (Annexin XIII) (Annexin-13) (Intestine-specific annexin) (ISA)					Q08001	Q08001		Q08001	LAM6	Membrane-anchored lipid-binding protein LAM6 (Lipid transfer at contact site protein 1) (Lipid transfer protein anchored at membrane contact sites 1)												>SP Q96E39|RMXL1_HUMAN RNA binding motif protein, X-linked-like-1 OS=Homo sapiens GN=RBMXL1 PE=1 SV=1	RMXL1	Q96E39	Q96E39				EXOSC6	Q5RKV6	Q5RKV6					FARSB	Q9NSD9	Q9NSD9				RPS11	P62280	P62280
A0A0S3J4Y2	P16442		P07355	ANXA2	Annexin A2 (Annexin II) (Annexin-2) (Calpactin I heavy chain) (Calpactin-1 heavy chain) (Chromobindin-8) (Lipocortin II) (Placental anticoagulant protein IV) (PAP-IV) (Protein I) (p36)					Q06096	Q06096		Q06096	COG4	Conserved oligomeric Golgi complex subunit 4 (COG complex subunit 4) (Component of oligomeric Golgi complex 4) (Protein SEC38)												>SP Q96E29|MTEF3_HUMAN Transcription termination factor 3, mitochondrial OS=Homo sapiens GN=MTERF3 PE=1 SV=2	MTEF3	Q96E29	Q96E29				DNTTIP2	Q5QJE6	Q5QJE6					TM7SF3	Q9NS93	Q9NS93				RPS13	P62277	P62277
A0A0U2M389	P16442		A6NMY6	ANXA2P2	Putative annexin A2-like protein (Annexin A2 pseudogene 2) (Lipocortin II pseudogene)					Q06218	Q06218		Q06218	DBP9	ATP-dependent RNA helicase DBP9												>SP Q96DX7|TRI44_HUMAN Tripartite motif-containing protein 44 OS=Homo sapiens GN=TRIM44 PE=1 SV=1	TRI44	Q96DX7	Q96DX7				SAMD4B	Q5PRF9	Q5PRF9					KIF15	Q9NS87	Q9NS87				RPS18	P62269	P62269
A0A0U4BH10	P16442		Q3ZCQ2	ANXA2R	Annexin-2 receptor (Annexin II receptor) (AXIIR)					P40087	P40087		P40087	DDI1	DNA damage-inducible protein 1												>SP Q96DV4|RM38_HUMAN 39S ribosomal protein L38, mitochondrial OS=Homo sapiens GN=MRPL38 PE=1 SV=2	RM38	Q96DV4	Q96DV4				HABP4	Q5JVS0	Q5JVS0					LANCL2	Q9NS86	Q9NS86				RPS7	P62081	P62081
A0A1A9C7A3	P16442		P12429	ANXA3	Annexin A3 (35-alpha calcimedin) (Annexin III) (Annexin-3) (Inositol 1,2-cyclic phosphate 2-phosphohydrolase) (Lipocortin III) (Placental anticoagulant protein III) (PAP-III)					Q08496	Q08496		Q08496	DIA2	Protein DIA2 (Digs into agar protein 2)												>SP Q96DN5|TBC31_HUMAN TBC1 domain family member 31 OS=Homo sapiens GN=TBC1D31 PE=1 SV=2	TBC31	Q96DN5	Q96DN5				RRP12	Q5JTH9	Q5JTH9					TOMM22	Q9NS69	Q9NS69				HNRNPK	P61978	P61978
A0A1A9C7B2	P16442		P09525	ANXA4	Annexin A4 (35-beta calcimedin) (Annexin IV) (Annexin-4) (Carbohydrate-binding protein p33/p41) (Chromobindin-4) (Endonexin I) (Lipocortin IV) (P32.5) (PP4-X) (Placental anticoagulant protein II) (PAP-II) (Protein II)					Q05521	Q05521		Q05521	DPP1	Diacylglycerol pyrophosphate phosphatase 1 (DGPP phosphatase)												>SP Q96DI7|SNR40_HUMAN U5 small nuclear ribonucleoprotein 40 kDa protein OS=Homo sapiens GN=SNRNP40 PE=1 SV=1	SNR40	Q96DI7	Q96DI7				PRRC2B	Q5JSZ5	Q5JSZ5					TOPORS	Q9NS56	Q9NS56				SUMO2;SUMO4	P61956;Q6EEV6	P61956
A0A1A9C7R4	P16442		P08758	ANXA5	Annexin A5 (Anchorin CII) (Annexin V) (Annexin-5) (Calphobindin I) (CPB-I) (Endonexin II) (Lipocortin V) (Placental anticoagulant protein 4) (PP4) (Placental anticoagulant protein I) (PAP-I) (Thromboplastin inhibitor) (Vascular anticoagulant-alpha) (VAC-alpha)					P38821	P38821		P38821	APE4	Aspartyl aminopeptidase 4												>SP Q96DH6|MSI2H_HUMAN RNA-binding protein Musashi homolog 2 OS=Homo sapiens GN=MSI2 PE=1 SV=1	MSI2H	Q96DH6	Q96DH6				WDR44	Q5JSH3	Q5JSH3					HELLS	Q9NRZ9	Q9NRZ9				VBP1	P61758	P61758
A0A1A9C7R9	P16442		P08133	ANXA6	Annexin A6 (67 kDa calelectrin) (Annexin VI) (Annexin-6) (Calphobindin-II) (CPB-II) (Chromobindin-20) (Lipocortin VI) (Protein III) (p68) (p70)					P39112	P39112		P39112	DSS1	Exoribonuclease II, mitochondrial (RNase II) (Ribonuclease II)												>SP Q96D46|NMD3_HUMAN 60S ribosomal export protein NMD3 OS=Homo sapiens GN=NMD3 PE=1 SV=1	NMD3	Q96D46	Q96D46				MIA3	Q5JRA6	Q5JRA6					AGPAT3	Q9NRZ7	Q9NRZ7				RPL37A	P61513	P61513
A0A1A9C8N0	P16442		P20073	ANXA7	Annexin A7 (Annexin VII) (Annexin-7) (Synexin)					Q06063	Q06063		Q06063	DUS4	tRNA-dihydrouridine(20a/20b) synthase [NAD(P)+]												>SP Q96CX2|KCD12_HUMAN BTB/POZ domain-containing protein KCTD12 OS=Homo sapiens GN=KCTD12 PE=1 SV=1	KCD12	Q96CX2	Q96CX2				DDX60L	Q5H9U9	Q5H9U9					FAM114A2	Q9NRY5	Q9NRY5				RPL27	P61353	P61353
A0A1A9C8N6	P16442		P13928	ANXA8	Annexin A8 (Annexin VIII) (Annexin-8) (Vascular anticoagulant-beta) (VAC-beta)					P18851	P18851		P18851	STE4	Guanine nucleotide-binding protein subunit beta												>SP Q96CT7|CC124_HUMAN Coiled-coil domain-containing protein 124 OS=Homo sapiens GN=CCDC124 PE=1 SV=1	CC124	Q96CT7	Q96CT7				PPP6R3	Q5H9R7	Q5H9R7					ARHGAP35	Q9NRY4	Q9NRY4				RPL26	P61254;J3QQQ9	P61254
A0A1A9C8T9	P16442		Q5VT79	ANXA8L1	Annexin A8-like protein 1					Q02647	Q02647		Q02647	DYN2	Dynein light chain 1, cytoplasmic												>SP Q96CP2|FWCH2_HUMAN FLYWCH family member 2 OS=Homo sapiens GN=FLYWCH2 PE=1 SV=1	FWCH2	Q96CP2	Q96CP2				DNAJC21	Q5F1R6	Q5F1R6					INIP	Q9NRY2	Q9NRY2				RPS3A	P61247	P61247
A0A1A9C8U5	P16442		O76027	ANXA9	Annexin A9 (Annexin XXXI) (Annexin-31) (Annexin-9) (Pemphaxin)					Q05775	Q05775		Q05775	HCR1	Eukaryotic translation initiation factor 3 subunit J (eIF3j) (Eukaryotic translation initiation factor 3 30 kDa subunit) (eIF-3 30 kDa)												>SP Q96CM3|RUSD4_HUMAN RNA pseudouridylate synthase domain-containing protein 4 OS=Homo sapiens GN=RPUSD4 PE=1 SV=1	RUSD4	Q96CM3	Q96CM3				NOM1	Q5C9Z4	Q5C9Z4					SERINC1	Q9NRX5	Q9NRX5				ABCE1	P61221	P61221
A0A1A9C9H0	P16442		P28039	AOAH	Acyloxyacyl hydrolase					Q04868	Q04868		Q04868	ELP6	Elongator complex protein 6 (Gamma-toxin target 6) (HAT-associated protein 3)												>SP Q96CJ1|EAF2_HUMAN ELL-associated factor 2 OS=Homo sapiens GN=EAF2 PE=1 SV=1	EAF2	Q96CJ1	Q96CJ1				ZNF326	Q5BKZ1	Q5BKZ1					PHPT1	Q9NRX4	Q9NRX4				RAB10	P61026	P61026
A0A1A9C9H5	P16442		P19801	AOC1	Amiloride-sensitive amine oxidase [copper-containing] (DAO) (Diamine oxidase)					P32626	P32626		P32626	UTR4	Enolase-phosphatase E1												>SP Q96CB9|NSUN4_HUMAN 5-methylcytosine rRNA methyltransferase NSUN4 OS=Homo sapiens GN=NSUN4 PE=1 SV=2	NSUN4	Q96CB9	Q96CB9				ODF2	Q5BJF6	Q5BJF6					MRPL17	Q9NRX2	Q9NRX2				SRP54	P61011	P61011
A0A1I9WVP6	P16442		O75106	AOC2	Retina-specific copper amine oxidase (RAO)					Q03764	Q03764		Q03764	EKI1	Ethanolamine kinase (EK)												>SP Q96C57|CL043_HUMAN Uncharacterized protein C12orf43 OS=Homo sapiens GN=C12orf43 PE=1 SV=2	CL043	Q96C57	Q96C57				FASTKD1	Q53R41	Q53R41					PNO1	Q9NRX1	Q9NRX1				NUP107	P57740	P57740
A0A1J0M5B7	P16442		Q16853	AOC3	Membrane primary amine oxidase					P38071	P38071		P38071	ETR1	Enoyl-[acyl-carrier-protein] reductase, mitochondrial												>SP Q96C19|EFHD2_HUMAN EF-hand domain-containing protein D2 OS=Homo sapiens GN=EFHD2 PE=1 SV=1	EFHD2	Q96C19	Q96C19				HSD17B12	Q53GQ0	Q53GQ0					VPS45	Q9NRW7	Q9NRW7				GEMIN4	P57678	P57678
A0A1Q1PRB1	P16442		Q8N6M6	AOPEP	Aminopeptidase O (AP-O)					Q04806	Q04806		Q04806	GTO3	Glutathione S-transferase omega-like 3												>SP Q96BY6|DOC10_HUMAN Dedicator of cytokinesis protein 10 OS=Homo sapiens GN=DOCK10 PE=1 SV=3	DOC10	Q96BY6	Q96BY6				NCBP3	Q53F19	Q53F19					APOBEC3C	Q9NRW3	Q9NRW3				UBASH3A	P57075	P57075
A0A1S6KKE7	P16442		Q06278	AOX1	Aldehyde oxidase					P18414	P18414		P18414	ERD2	ER lumen protein-retaining receptor (HDEL receptor)												>SP Q96BN6|F149B_HUMAN Protein FAM149B1 OS=Homo sapiens GN=FAM149B1 PE=2 SV=2	F149B	Q96BN6	Q96BN6				FNDC3B	Q53EP0	Q53EP0					HEBP1	Q9NRV9	Q9NRV9				BID	P55957	P55957
A0A1S6Q3Z4	P16442		Q63HQ0	AP1AR	AP-1 complex-associated regulatory protein (2c18) (Adaptor-related protein complex 1-associated regulatory protein) (Gamma-1-adaptin brefeldin A resistance protein) (GBAR) (Gamma-BAR) (Gamma-A1-adaptin and kinesin interactor) (Gadkin)					Q06543	Q06543		Q06543	GPN3	GPN-loop GTPase 3												>SP Q96BK5|PINX1_HUMAN PIN2/TERF1-interacting telomerase inhibitor 1 OS=Homo sapiens GN=PINX1 PE=1 SV=2	PINX1	Q96BK5	Q96BK5				PDCD4	Q53EL6	Q53EL6					UBQLN4	Q9NRR5	Q9NRR5				HNRNPH2	P55795	P55795
A0A1U9XQJ1	P16442		Q10567	AP1B1	AP-1 complex subunit beta-1 (Adaptor protein complex AP-1 subunit beta-1) (Adaptor-related protein complex 1 subunit beta-1) (Beta-1-adaptin) (Beta-adaptin 1) (Clathrin assembly protein complex 1 beta large chain) (Golgi adaptor HA1/AP1 adaptin beta subunit)					P32784	P32784		P32784	SCT1	Glycerol-3-phosphate O-acyltransferase 1 (G-3-P acyltransferase 1) (GPAT 1)												>SP Q96BI3|APH1A_HUMAN Gamma-secretase subunit APH-1A OS=Homo sapiens GN=APH1A PE=1 SV=1	APH1A	Q96BI3	Q96BI3				FAM98B	Q52LJ0	Q52LJ0					DROSHA	Q9NRR4	Q9NRR4				NPEPPS	P55786	P55786
A0A1W5VPF1	P16442		O43747	AP1G1	AP-1 complex subunit gamma-1 (Adaptor protein complex AP-1 subunit gamma-1) (Adaptor-related protein complex 1 subunit gamma-1) (Clathrin assembly protein complex 1 gamma-1 large chain) (Gamma1-adaptin) (Golgi adaptor HA1/AP1 adaptin subunit gamma-1)					P39982	P39982		P39982	HHY1	Hypersensitivity to hygromycin-B protein 1												>SP Q96BD8|SKA1_HUMAN Spindle and kinetochore-associated protein 1 OS=Homo sapiens GN=SKA1 PE=1 SV=1	SKA1	Q96BD8	Q96BD8				MRPL51	Q4U2R6	Q4U2R6					CDC42SE2	Q9NRR3	Q9NRR3				ADAR	P55265	P55265
A0A221C5L4	P16442		O75843	AP1G2	AP-1 complex subunit gamma-like 2 (Gamma2-adaptin) (G2ad)					Q07928	Q07928		Q07928	GAT3	Protein GAT3												>SP Q96BD0|SO4A1_HUMAN Solute carrier organic anion transporter family member 4A1 OS=Homo sapiens GN=SLCO4A1 PE=1 SV=2	SO4A1	Q96BD0	Q96BD0				ARID4B	Q4LE39	Q4LE39					STK36	Q9NRP7	Q9NRP7				ELL	P55199	P55199
A0A248X8V7	P16442		Q9BXS5	AP1M1	AP-1 complex subunit mu-1 (AP-mu chain family member mu1A) (Adaptor protein complex AP-1 subunit mu-1) (Adaptor-related protein complex 1 subunit mu-1) (Clathrin assembly protein complex 1 mu-1 medium chain 1) (Clathrin coat assembly protein AP47) (Clathrin coat-associated protein AP47) (Golgi adaptor HA1/AP1 adaptin mu-1 subunit) (Mu-adaptin 1) (Mu1A-adaptin)					Q06135	Q06135		Q06135	GAS2	1,3-beta-glucanosyltransferase GAS2												>SP Q96B77|TM186_HUMAN Transmembrane protein 186 OS=Homo sapiens GN=TMEM186 PE=2 SV=1	TM186	Q96B77	Q96B77				LARP7	Q4G0J3	Q4G0J3					CMC2	Q9NRP2	Q9NRP2				MLLT4	P55196	P55196
A0A286RTX0	P16442		Q9Y6Q5	AP1M2	AP-1 complex subunit mu-2 (AP-mu chain family member mu1B) (Adaptor protein complex AP-1 subunit mu-2) (Adaptor-related protein complex 1 subunit mu-2) (Clathrin assembly protein complex 1 mu-2 medium chain 2) (Golgi adaptor HA1/AP1 adaptin mu-2 subunit) (Mu-adaptin 2) (Mu1B-adaptin)					Q08271	Q08271		Q08271	GAS4	1,3-beta-glucanosyltransferase GAS4												>SP Q96B23|CR025_HUMAN Uncharacterized protein C18orf25 OS=Homo sapiens GN=C18orf25 PE=1 SV=2	CR025	Q96B23	Q96B23				GNPTAB	Q3T906	Q3T906					OSTC	Q9NRP0	Q9NRP0				NCKAP1L	P55160	P55160
A0A2D1QUU1	P16442		P61966	AP1S1	AP-1 complex subunit sigma-1A (Adaptor protein complex AP-1 subunit sigma-1A) (Adaptor-related protein complex 1 subunit sigma-1A) (Clathrin assembly protein complex 1 sigma-1A small chain) (Clathrin coat assembly protein AP19) (Golgi adaptor HA1/AP1 adaptin sigma-1A subunit) (HA1 19 kDa subunit) (Sigma 1a subunit of AP-1 clathrin) (Sigma-adaptin 1A) (Sigma1A-adaptin)					Q08193	Q08193		Q08193	GAS5	1,3-beta-glucanosyltransferase GAS5												>SP Q96AY3|FKB10_HUMAN Peptidyl-prolyl cis-trans isomerase FKBP10 OS=Homo sapiens GN=FKBP10 PE=1 SV=1	FKB10	Q96AY3	Q96AY3				GON4L	Q3T8J9	Q3T8J9					AASDHPPT	Q9NRN7	Q9NRN7				MANF	P55145	P55145
A0A2D3E298	P16442		P56377	AP1S2	AP-1 complex subunit sigma-2 (Adaptor protein complex AP-1 subunit sigma-1B) (Adaptor-related protein complex 1 subunit sigma-1B) (Clathrin assembly protein complex 1 sigma-1B small chain) (Golgi adaptor HA1/AP1 adaptin sigma-1B subunit) (Sigma 1B subunit of AP-1 clathrin) (Sigma-adaptin 1B) (Sigma1B-adaptin)					P38777	P38777		P38777	FSH1	Family of serine hydrolases 1												>SP Q96AG4|LRC59_HUMAN Leucine-rich repeat-containing protein 59 OS=Homo sapiens GN=LRRC59 PE=1 SV=1	LRC59	Q96AG4	Q96AG4				TWISTNB	Q3B726	Q3B726					STRN4	Q9NRL3	Q9NRL3				MFAP1	P55081	P55081
A0A2H4ZEU8	P16442		Q96PC3	AP1S3	AP-1 complex subunit sigma-3 (Adaptor protein complex AP-1 subunit sigma-1C) (Adaptor-related protein complex 1 subunit sigma-1C) (Clathrin assembly protein complex 1 sigma-1C small chain) (Golgi adaptor HA1/AP1 adaptin sigma-1C subunit) (Sigma 1C subunit of AP-1 clathrin) (Sigma-adaptin 1C) (Sigma1C-adaptin)					Q05015	Q05015		Q05015	FSH2	Family of serine hydrolases 2												>SP Q96AE4|FUBP1_HUMAN Far upstream element-binding protein 1 OS=Homo sapiens GN=FUBP1 PE=1 SV=3	FUBP1	Q96AE4	Q96AE4				C18orf21	Q32NC0	Q32NC0					BAZ1A	Q9NRL2	Q9NRL2				CSE1L	P55060	P55060
A0A2H4ZEV1	P16442		O95782	AP2A1	AP-2 complex subunit alpha-1 (100 kDa coated vesicle protein A) (Adaptor protein complex AP-2 subunit alpha-1) (Adaptor-related protein complex 2 subunit alpha-1) (Alpha-adaptin A) (Alpha1-adaptin) (Clathrin assembly protein complex 2 alpha-A large chain) (Plasma membrane adaptor HA2/AP2 adaptin alpha A subunit)					Q07825	Q07825		Q07825	FRA1	Putative Xaa-Pro aminopeptidase FRA1												>SP Q96AA3|RFT1_HUMAN Protein RFT1 homolog OS=Homo sapiens GN=RFT1 PE=1 SV=1	RFT1	Q96AA3	Q96AA3				LRRFIP1	Q32MZ4	Q32MZ4					ABCB10	Q9NRK6	Q9NRK6				ALDH18A1	P54886	P54886
A0A2P1M8M7	P16442		O94973	AP2A2	AP-2 complex subunit alpha-2 (100 kDa coated vesicle protein C) (Adaptor protein complex AP-2 subunit alpha-2) (Adaptor-related protein complex 2 subunit alpha-2) (Alpha-adaptin C) (Alpha2-adaptin) (Clathrin assembly protein complex 2 alpha-C large chain) (Huntingtin yeast partner J) (Huntingtin-interacting protein 9) (HIP-9) (Huntingtin-interacting protein J) (Plasma membrane adaptor HA2/AP2 ada…					P40088	P40088		P40088	FTR1	Plasma membrane iron permease												>SP Q9Y3E5|PTH2_HUMAN Peptidyl-tRNA hydrolase 2, mitochondrial OS=Homo sapiens GN=PTRH2 PE=1 SV=1	PTH2	Q9Y3E5	Q96A98				CWF19L2	Q2TBE0	Q2TBE0					SNRK	Q9NRH2	Q9NRH2				RARS	P54136	P54136
A0A2U8QPH3	P16442		P63010	AP2B1	AP-2 complex subunit beta (AP105B) (Adaptor protein complex AP-2 subunit beta) (Adaptor-related protein complex 2 subunit beta) (Beta-2-adaptin) (Beta-adaptin) (Clathrin assembly protein complex 2 beta large chain) (Plasma membrane adaptor HA2/AP2 adaptin beta subunit)					P53739	P53739		P53739	FPK1	Flippase kinase 1												>SP Q96A72|MGN2_HUMAN Protein mago nashi homolog 2 OS=Homo sapiens GN=MAGOHB PE=1 SV=1	MGN2	Q96A72	Q96A72				SMU1	Q2TAY7	Q2TAY7					AAAS	Q9NRG9	Q9NRG9				BLM	P54132	P54132
A0A2Z4FS35	P16442		Q96CW1	AP2M1	AP-2 complex subunit mu (AP-2 mu chain) (Adaptin-mu2) (Adaptor protein complex AP-2 subunit mu) (Adaptor-related protein complex 2 subunit mu) (Clathrin assembly protein complex 2 mu medium chain) (Clathrin coat assembly protein AP50) (Clathrin coat-associated protein AP50) (HA2 50 kDa subunit) (Plasma membrane adaptor AP-2 50 kDa protein)					Q04178	Q04178		Q04178	HPT1	Hypoxanthine-guanine phosphoribosyltransferase (HGPRT) (HGPRTase)												>SP Q96A65|EXOC4_HUMAN Exocyst complex component 4 OS=Homo sapiens GN=EXOC4 PE=1 SV=1	EXOC4	Q96A65	Q96A65				TSR1	Q2NL82	Q2NL82					SMYD2	Q9NRG4	Q9NRG4				SEC24C	P53992	P53992
A0A346RV53	P16442		P53680	AP2S1	AP-2 complex subunit sigma (Adaptor protein complex AP-2 subunit sigma) (Adaptor-related protein complex 2 subunit sigma) (Clathrin assembly protein 2 sigma small chain) (Clathrin coat assembly protein AP17) (Clathrin coat-associated protein AP17) (HA2 17 kDa subunit) (Plasma membrane adaptor AP-2 17 kDa protein) (Sigma2-adaptin)					P11412	P11412		P11412	ZWF1	Glucose-6-phosphate 1-dehydrogenase (G6PD)												>SP Q96A54|ADR1_HUMAN Adiponectin receptor protein 1 OS=Homo sapiens GN=ADIPOR1 PE=1 SV=1	ADR1	Q96A54	Q96A54				KIZ	Q2M2Z5	Q2M2Z5					POLE3	Q9NRF9	Q9NRF9				COPA	P53621	P53621
A0A346SCL3	P16442		O00203	AP3B1	AP-3 complex subunit beta-1 (Adaptor protein complex AP-3 subunit beta-1) (Adaptor-related protein complex 3 subunit beta-1) (Beta-3A-adaptin) (Clathrin assembly protein complex 3 beta-1 large chain)					P40099	P40099		P40099	FAU1	5-formyltetrahydrofolate cyclo-ligase												>SP Q96A35|RM24_HUMAN 39S ribosomal protein L24, mitochondrial OS=Homo sapiens GN=MRPL24 PE=1 SV=1	RM24	Q96A35	Q96A35				MTHFSD	Q2M296	Q2M296					CTPS2	Q9NRF8	Q9NRF8				NUP98	P52948	P52948
A0A3G8GDZ7	P16442		Q13367	AP3B2	AP-3 complex subunit beta-2 (Adaptor protein complex AP-3 subunit beta-2) (Adaptor-related protein complex 3 subunit beta-2) (Beta-3B-adaptin) (Clathrin assembly protein complex 3 beta-2 large chain) (Neuron-specific vesicle coat protein beta-NAP)					P38812	P38812		P38812	GEP4	Phosphatidylglycerophosphatase GEP4, mitochondrial												>SP Q96A33|CCD47_HUMAN Coiled-coil domain-containing protein 47 OS=Homo sapiens GN=CCDC47 PE=1 SV=1	CCD47	Q96A33	Q96A33				PDS5A	Q29RF7	Q29RF7					FBXO6	Q9NRD1	Q9NRD1				HK3	P52790	P52790
A0A3G8GE08	P16442		O14617	AP3D1	AP-3 complex subunit delta-1 (AP-3 complex subunit delta) (Adaptor-related protein complex 3 subunit delta-1) (Delta-adaptin)					P25373	P25373		P25373	GRX1	Glutaredoxin-1												>SP Q969Z0|TBRG4_HUMAN Protein TBRG4 OS=Homo sapiens GN=TBRG4 PE=1 SV=1	TBRG4	Q969Z0	Q969Z0				HNRNPUL2	Q1KMD3	Q1KMD3					CHST12	Q9NRB3	Q9NRB3				HK2	P52789	P52789
A0A411HQW3	P16442		Q9Y2T2	AP3M1	AP-3 complex subunit mu-1 (AP-3 adaptor complex mu3A subunit) (Adaptor-related protein complex 3 subunit mu-1) (Mu-adaptin 3A) (Mu3A-adaptin)					P47088	P47088		P47088	GPI14	GPI mannosyltransferase 1												>SP Q969X6|UTP4_HUMAN U3 small nucleolar RNA-associated protein 4 homolog OS=Homo sapiens GN=UTP4 PE=1 SV=1	UTP4	Q969X6	Q969X6				KNOP1	Q1ED39	Q1ED39					EIF4ENIF1	Q9NRA8	Q9NRA8				MSH6	P52701	P52701
A0A411JJA3	P16442		P53677	AP3M2	AP-3 complex subunit mu-2 (Adaptor-related protein complex 3 subunit mu-2) (Clathrin assembly protein assembly protein complex 3 mu-2 medium chain) (Clathrin coat assembly protein AP47 homolog 2) (Clathrin coat-associated protein AP47 homolog 2) (Golgi adaptor AP-1 47 kDa protein homolog 2) (HA1 47 kDa subunit homolog 2) (Mu3B-adaptin) (P47B)					P39004	P39004		P39004	HXT7	High-affinity hexose transporter HXT7												>SP Q969X5|ERGI1_HUMAN Endoplasmic reticulum-Golgi intermediate compartment protein 1 OS=Homo sapiens GN=ERGIC1 PE=1 SV=1	ERGI1	Q969X5	Q969X5				CPEB4	Q17RY0	Q17RY0					SLC17A5	Q9NRA2	Q9NRA2				HNRNPF	P52597	P52597
A0A411PBQ3	P16442		Q92572	AP3S1	AP-3 complex subunit sigma-1 (AP-3 complex subunit sigma-3A) (Adaptor-related protein complex 3 subunit sigma-1) (Clathrin-associated/assembly/adaptor protein, small 3) (Sigma-3A-adaptin) (Sigma3A-adaptin) (Sigma-adaptin 3a)					P28627	P28627		P28627	IMP1	Mitochondrial inner membrane protease subunit 1												>SP Q969T9|WBP2_HUMAN WW domain-binding protein 2 OS=Homo sapiens GN=WBP2 PE=1 SV=1	WBP2	Q969T9	Q969T9				TXNRD1	Q16881	Q16881					TLR8	Q9NR97	Q9NR97				JAK3	P52333	P52333
A0A411PBV5	P16442		P59780	AP3S2	AP-3 complex subunit sigma-2 (AP-3 complex subunit sigma-3B) (Adaptor-related protein complex 3 subunit sigma-2) (Sigma-3B-adaptin) (Sigma3B-adaptin) (Sigma-adaptin 3b)					P50095	P50095		P50095	IMD3	Inosine-5'-monophosphate dehydrogenase 3 (IMP dehydrogenase 3) (IMPD 3) (IMPDH 3)												>SP Q969S9|RRF2M_HUMAN Ribosome-releasing factor 2, mitochondrial OS=Homo sapiens GN=GFM2 PE=1 SV=1	RRF2M	Q969S9	Q969S9				CYP51A1	Q16850	Q16850					ARHGEF3	Q9NR81	Q9NR81				RAP1GDS1	P52306	P52306
A0A481N0Z6	P16442		Q9Y6B7	AP4B1	AP-4 complex subunit beta-1 (AP-4 adaptor complex subunit beta) (Adaptor-related protein complex 4 subunit beta-1) (Beta subunit of AP-4) (Beta4-adaptin)					P39518	P39518		P39518	FAA2	Long-chain-fatty-acid--CoA ligase 2												>SP Q969S3|ZN622_HUMAN Zinc finger protein 622 OS=Homo sapiens GN=ZNF622 PE=1 SV=1	ZN622	Q969S3	Q969S3				HADH	Q16836	Q16836					MBNL1	Q9NR56	Q9NR56				KPNA1	P52294	P52294
A0A4P8PNL3	P16442		Q9UPM8	AP4E1	AP-4 complex subunit epsilon-1 (AP-4 adaptor complex subunit epsilon) (Adaptor-related protein complex 4 subunit epsilon-1) (Epsilon subunit of AP-4) (Epsilon-adaptin)					P52489	P52489		P52489	PYK2	Pyruvate kinase 2 (PK 2)												>SP Q969Q0|RL36L_HUMAN 60S ribosomal protein L36a-like OS=Homo sapiens GN=RPL36AL PE=1 SV=3	RL36L	Q969Q0	Q969Q0				IFI16	Q16666	Q16666					EIF2B3	Q9NR50	Q9NR50				KPNA2	P52292	P52292
A0A4Y5N0E3	P16442		O00189	AP4M1	AP-4 complex subunit mu-1 (AP-4 adaptor complex mu subunit) (Adaptor-related protein complex 4 subunit mu-1) (Mu subunit of AP-4) (Mu-adaptin-related protein 2) (mu-ARP2) (Mu4-adaptin) (mu4)					P38689	P38689		P38689	PRS3	Ribose-phosphate pyrophosphokinase 3												>SP Q969L2|MAL2_HUMAN Protein MAL2 OS=Homo sapiens GN=MAL2 PE=1 SV=1	MAL2	Q969L2	Q969L2				FSCN1	Q16658	Q16658					SH3GLB2	Q9NR46	Q9NR46				HNRNPA3	P51991	P51991
A0A4Y5QRQ9	P16442		Q9Y587	AP4S1	AP-4 complex subunit sigma-1 (AP-4 adaptor complex subunit sigma-1) (Adaptor-related protein complex 4 subunit sigma-1) (Sigma-1 subunit of AP-4) (Sigma-4-adaptin) (Sigma4-adaptin)					Q02948	Q02948		Q02948	VPS30	Vacuolar protein sorting-associated protein 30 (Autophagy-related protein 6)												>SP Q93084|AT2A3_HUMAN Sarcoplasmic/endoplasmic reticulum calcium ATPase 3 OS=Homo sapiens GN=ATP2A3 PE=1 SV=2	AT2A3	Q93084	Q93084				DBN1	Q16643	Q16643					NANS	Q9NR45	Q9NR45				HDGF	P51858	P51858
A0A5J6CXZ0	P16442		Q2VPB7	AP5B1	AP-5 complex subunit beta-1 (Adaptor-related protein complex 5 beta subunit) (Beta5)					P35203	P35203		P35203	CTF13	Centromere DNA-binding protein complex CBF3 subunit C (Chromosome transmission fidelity protein 13) (Kinetochore protein CTF13)												>SP Q93073|SBP2L_HUMAN Selenocysteine insertion sequence-binding protein 2-like OS=Homo sapiens GN=SECISBP2L PE=1 SV=3	SBP2L	Q93073	Q93073				CPSF6	Q16630	Q16630					SAR1A	Q9NR31	Q9NR31				STAT5B	P51692	P51692
A0A5J6DCC3	P16442		Q9H0R1	AP5M1	AP-5 complex subunit mu-1 (Adaptor-related protein complex 5 subunit mu-1) (Mu5) (Mu-2-related death-inducing protein) (MuD) (Putative HIV-1 infection-related protein)					P24869	P24869		P24869	CLB2	G2/mitotic-specific cyclin-2												>SP Q93062|RBPMS_HUMAN RNA-binding protein with multiple splicing OS=Homo sapiens GN=RBPMS PE=1 SV=1	RBPMS	Q93062	Q93062				SRSF7	Q16629	Q16629					DDX21	Q9NR30	Q9NR30				HSD17B4	P51659	P51659
A0A5J6DKG6	P16442		Q9NUS5	AP5S1	AP-5 complex subunit sigma-1 (Adaptor-related protein complex 5 sigma subunit) (Sigma5)					P20438	P20438		P20438	CLN2	G1/S-specific cyclin CLN2												>SP Q93050|VPP1_HUMAN V-type proton ATPase 116 kDa subunit a isoform 1 OS=Homo sapiens GN=ATP6V0A1 PE=1 SV=3	VPP1	Q93050	Q93050				CDC37	Q16543	Q16543					DIABLO	Q9NR28	Q9NR28				SMARCA2	P51531	P51531
A0A5J6NBQ0	P16442		O43299	AP5Z1	AP-5 complex subunit zeta-1 (Adaptor-related protein complex 5 zeta subunit) (Zeta5)					P19516	P19516		P19516	COX11	Cytochrome c oxidase assembly protein COX11, mitochondrial												>SP Q93009|UBP7_HUMAN Ubiquitin carboxyl-terminal hydrolase 7 OS=Homo sapiens GN=USP7 PE=1 SV=2	UBP7	Q93009	Q93009				MRPL23	Q16540	Q16540					ACSS2	Q9NR19	Q9NR19				DAP	P51397	P51397
A0A5J6XWN0	P16442		O14727	APAF1	Apoptotic protease-activating factor 1 (APAF-1)					P41735	P41735		P41735	CAT5	5-demethoxyubiquinone hydroxylase, mitochondrial (DMQ hydroxylase)												>SP Q93008|USP9X_HUMAN Probable ubiquitin carboxyl-terminal hydrolase FAF-X OS=Homo sapiens GN=USP9X PE=1 SV=3	USP9X	Q93008	Q93008				DDB1	Q16531	Q16531					PDLIM7	Q9NR12	Q9NR12				FXR2	P51116	P51116
A0A5J6Y043	P16442		Q02410	APBA1	Amyloid-beta A4 precursor protein-binding family A member 1 (Adapter protein X11alpha) (Neuron-specific X11 protein) (Neuronal Munc18-1-interacting protein 1) (Mint-1)					O13525	O13525		O13525	COQ4	Ubiquinone biosynthesis protein COQ4, mitochondrial (Coenzyme Q biosynthesis protein 4)												>SP Q92997|DVL3_HUMAN Segment polarity protein dishevelled homolog DVL-3 OS=Homo sapiens GN=DVL3 PE=1 SV=2	DVL3	Q92997	Q92997				SLC1A5	Q15758	Q15758					BIRC6	Q9NR09	Q9NR09				FXR1	P51114	P51114
A0A6B9IJI4	P16442		Q99767	APBA2	Amyloid-beta A4 precursor protein-binding family A member 2 (Adapter protein X11beta) (Neuron-specific X11L protein) (Neuronal Munc18-1-interacting protein 2) (Mint-2)					P00410	P00410		P00410	COX2	Cytochrome c oxidase subunit 2												>SP Q92990|GLMN_HUMAN Glomulin OS=Homo sapiens GN=GLMN PE=1 SV=2	GLMN	Q92990	Q92990				ELAVL1	Q15717	Q15717					STARD7	Q9NQZ5	Q9NQZ5				PAPOLA	P51003	P51003
A0A6C6XEK5	P16442		O96018	APBA3	Amyloid-beta A4 precursor protein-binding family A member 3 (Adapter protein X11gamma) (Neuron-specific X11L2 protein) (Neuronal Munc18-1-interacting protein 3) (Mint-3)					P38909	P38909		P38909	CYC2	Cytochrome c mitochondrial import factor CYC2												>SP Q92979|NEP1_HUMAN Ribosomal RNA small subunit methyltransferase NEP1 OS=Homo sapiens GN=EMG1 PE=1 SV=4	NEP1	Q92979	Q92979				MAPRE1	Q15691	Q15691					UTP3	Q9NQZ2	Q9NQZ2				ANXA11	P50995	P50995
A0A6G5XP74	P16442		O00213	APBB1	Amyloid beta precursor protein binding family B member 1 (Amyloid-beta A4 precursor protein-binding family B member 1) (Protein Fe65)					P43595	P43595		P43595	DCV1	Protein DCV1 (Demands CDC28 kinase activity for viability protein 1)												>SP Q92974|ARHG2_HUMAN Rho guanine nucleotide exchange factor 2 OS=Homo sapiens GN=ARHGEF2 PE=1 SV=4	ARHG2	Q92974	Q92974				TRIP6	Q15654	Q15654					GPHN	Q9NQX3	Q9NQX3				RPL14	P50914	P50914
A0A6M6AM23	P16442		Q7Z5R6	APBB1IP	Amyloid beta A4 precursor protein-binding family B member 1-interacting protein (APBB1-interacting protein 1) (Proline-rich EVH1 ligand 1) (PREL-1) (Proline-rich protein 73) (Rap1-GTP-interacting adapter molecule) (RIAM) (Retinoic acid-responsive proline-rich protein 1) (RARP-1)					Q06053	Q06053		Q06053	DUS3	tRNA-dihydrouridine(47) synthase [NAD(P)(+)]												>SP Q92973|TNPO1_HUMAN Transportin-1 OS=Homo sapiens GN=TNPO1 PE=1 SV=2	TNPO1	Q92973	Q92973				OASL	Q15646	Q15646					XPNPEP1	Q9NQW7	Q9NQW7				LRBA	P50851	P50851
A0A7D5HSY5	P16442		Q92870	APBB2	Amyloid beta precursor protein binding family B member 2 (Amyloid-beta (A4) precursor protein-binding family B member 2) (Protein Fe65-like 1)					P40516	P40516		P40516	EFM4	Protein-lysine N-methyltransferase EFM4												>SP Q92945|FUBP2_HUMAN Far upstream element-binding protein 2 OS=Homo sapiens GN=KHSRP PE=1 SV=4	FUBP2	Q92945	Q92945				SF1	Q15637	Q15637					ANLN	Q9NQW6	Q9NQW6				CDK9	P50750	P50750
A0A7D5PXH6	P16442		O95704	APBB3	Amyloid-beta A4 precursor protein-binding family B member 3 (Protein Fe65-like 2) (Fe65L2)					Q03034	Q03034		Q03034	FDC1	Ferulic acid decarboxylase 1												>SP Q92900|RENT1_HUMAN Regulator of nonsense transcripts 1 OS=Homo sapiens GN=UPF1 PE=1 SV=2	RENT1	Q92900	Q92900				TARBP2	Q15633	Q15633					KIF13B	Q9NQT8	Q9NQT8				GDI2	P50395	P50395
A0A7G5VVT0	P16442		P25054	APC	Adenomatous polyposis coli protein (Protein APC) (Deleted in polyposis 2.5)					P25653	P25653		P25653	FIG2	Factor-induced gene 2 protein (Cell wall adhesin FIG2)												>SP Q92896|GSLG1_HUMAN Golgi apparatus protein 1 OS=Homo sapiens GN=GLG1 PE=1 SV=2	GSLG1	Q92896	Q92896				TSN	Q15631	Q15631					EXOSC3	Q9NQT5	Q9NQT5				LIG3	P49916	P49916
A0A7H1D390	P16442		O95996	APC2	Adenomatous polyposis coli protein 2 (Adenomatous polyposis coli protein-like) (APC-like)					P40008	P40008		P40008	FMP52	Protein FMP52, mitochondrial (Found in mitochondrial proteome protein 52)												>SP Q92887|MRP2_HUMAN Canalicular multispecific organic anion transporter 1 OS=Homo sapiens GN=ABCC2 PE=1 SV=3	MRP2	Q92887	Q92887				TRAM1	Q15629	Q15629					EXOSC5	Q9NQT4	Q9NQT4				RANBP2	P49792	P49792
A0A7L9QHJ7	P16442		Q9UJX6	ANAPC2	Anaphase-promoting complex subunit 2 (APC2) (Cyclosome subunit 2)					Q08991	Q08991		Q08991	FEX2	Fluoride export protein 2												>SP Q92879|CELF1_HUMAN CUGBP Elav-like family member 1 OS=Homo sapiens GN=CELF1 PE=1 SV=2	CELF1	Q92879	Q92879				SURF2	Q15527	Q15527					INCENP	Q9NQS7	Q9NQS7				NUP153	P49790	P49790
A0A7L9QHV6	P16442		Q8J025	APCDD1	Protein APCDD1 (Adenomatosis polyposis coli down-regulated 1 protein)					P28003	P28003		P28003	FUN19	SWIRM domain-containing protein FUN19												>SP Q92878|RAD50_HUMAN DNA repair protein RAD50 OS=Homo sapiens GN=RAD50 PE=1 SV=1	RAD50	Q92878	Q92878				SKIV2L	Q15477	Q15477					GPR84	Q9NQS5	Q9NQS5				CLK3	P49761	P49761
A0A7P0TA91	P16442		Q8NCL9	APCDD1L	Protein APCDD1-like (Adenomatosis polyposis coli down-regulated 1 protein-like)					P31381	P31381		P31381	FUN26	Nucleoside transporter FUN26												>SP Q92841|DDX17_HUMAN Probable ATP-dependent RNA helicase DDX17 OS=Homo sapiens GN=DDX17 PE=1 SV=2	DDX17	Q92841	Q92841				SF3A1	Q15459	Q15459					AVEN	Q9NQS1	Q9NQS1				YLPM1	P49750	P49750
A0A7S8FK17	P16442		P02743	APCS	Serum amyloid P-component (SAP) (9.5S alpha-1-glycoprotein) [Cleaved into: Serum amyloid P-component(1-203)]					P40209	P40209		P40209	GAT2	Protein GAT2												>SP Q92823|NRCAM_HUMAN Neuronal cell adhesion molecule OS=Homo sapiens GN=NRCAM PE=1 SV=3	NRCAM	Q92823	Q92823				RBMS2	Q15434	Q15434					NIT2	Q9NQR4	Q9NQR4				ACADVL	P49748	P49748
A0A7S9GFL1	P16442		P13798	APEH	Acylamino-acid-releasing enzyme (AARE)					Q02784	Q02784		Q02784	GRX5	Monothiol glutaredoxin-5, mitochondrial												>SP Q92820|GGH_HUMAN Gamma-glutamyl hydrolase OS=Homo sapiens GN=GGH PE=1 SV=2	GGH	Q92820	Q92820				SF3A2	Q15428	Q15428					PFDN4	Q9NQP4	Q9NQP4				SARS	P49591	P49591
A0A7S9YYE8	P16442		P0DMC3	APELA	Apelin receptor early endogenous ligand (Protein Elabela) (ELA) (Protein Toddler)					Q04322	Q04322		Q04322	GYL1	Probable GTPase-activating protein GYL1 (GYP5-like protein 1)												>SP Q92804|RBP56_HUMAN TATA-binding protein-associated factor 2N OS=Homo sapiens GN=TAF15 PE=1 SV=1	RBP56	Q92804	Q92804				SF3B4	Q15427	Q15427					RPRD1B	Q9NQG5	Q9NQG5				CARS	P49589	P49589
A0A7T0BRL2	P16442		A0A0C4DGK8	APEX1	DNA-(apurinic or apyrimidinic site) endonuclease					P38970	P38970		P38970	HAL5	Serine/threonine-protein kinase HAL5												>SP Q92797|SYMPK_HUMAN Symplekin OS=Homo sapiens GN=SYMPK PE=1 SV=2	SYMPK	Q92797	Q92797				SAFB	Q15424	Q15424					HINT3	Q9NQE9	Q9NQE9				PCYT1A	P49585	P49585
A0A897TGC5	P16442		Q9UBZ4	APEX2	DNA-(apurinic or apyrimidinic site) endonuclease 2					P41921	P41921		P41921	GLR1	Glutathione reductase (GR) (GRase)												>SP Q92696|PGTA_HUMAN Geranylgeranyl transferase type-2 subunit alpha OS=Homo sapiens GN=RABGGTA PE=1 SV=2	PGTA	Q92696	Q92696				PUM3	Q15397	Q15397					CYLD	Q9NQC7	Q9NQC7				SRP9	P49458	P49458
A0A8A2IED2	P16442		Q96BI3	APH1A	Gamma-secretase subunit APH-1A (APH-1a) (Aph-1alpha) (Presenilin-stabilization factor)					P47122	P47122		P47122	NPA3	GPN-loop GTPase 1												>SP Q92688|AN32B_HUMAN Acidic leucine-rich nuclear phosphoprotein 32 family member B OS=Homo sapiens GN=ANP32B PE=1 SV=1	AN32B	Q92688	Q92688				SF3B3	Q15393	Q15393					RTN4	Q9NQC3	Q9NQC3				CENPF	P49454	P49454
A0A8E8PHN1	P16442		Q8WW43	APH1B	Gamma-secretase subunit APH-1B (APH-1b) (Aph-1beta) (Presenilin-stabilization factor-like)					P53973	P53973		P53973	HDA1	Histone deacetylase HDA1												>SP Q92685|ALG3_HUMAN Dol-P-Man:Man(5)GlcNAc(2)-PP-Dol alpha-1,3-mannosyltransferase OS=Homo sapiens GN=ALG3 PE=1 SV=1	ALG3	Q92685	Q92685				PCBP2	Q15366	Q15366					JADE2	Q9NQC1	Q9NQC1				MRPL19	P49406	P49406
A0A8E8U6B6	P16442		Q9BZZ5	API5	Apoptosis inhibitor 5 (API-5) (Antiapoptosis clone 11 protein) (AAC-11) (Cell migration-inducing gene 8 protein) (Fibroblast growth factor 2-interacting factor) (FIF) (Protein XAGL)					P28817	P28817		P28817	EHD3	3-hydroxyisobutyryl-CoA hydrolase, mitochondrial												>SP Q92673|SORL_HUMAN Sortilin-related receptor OS=Homo sapiens GN=SORL1 PE=1 SV=2	SORL	Q92673	Q92673				PCBP1	Q15365	Q15365					TIGAR	Q9NQ88	Q9NQ88				FASN	P49327	P49327
A1EAJ6	P16442		Q96GX9	APIP	Methylthioribulose-1-phosphate dehydratase (MTRu-1-P dehydratase)					P32479	P32479		P32479	HIR1	Protein HIR1 (Histone transcription regulator 1)												>SP Q92667|AKAP1_HUMAN A-kinase anchor protein 1, mitochondrial OS=Homo sapiens GN=AKAP1 PE=1 SV=1	AKAP1	Q92667	Q92667				TTF1	Q15361	Q15361					MRPL40	Q9NQ50	Q9NQ50				LMAN1	P49257	P49257
A1Z626	P16442		Q8IW19	APLF	Aprataxin and PNK-like factor					P53834	P53834		P53834	HCH1	Hsp90 co-chaperone HCH1 (High-copy Hsp90 suppressor protein 1)												>SP Q92665|RT31_HUMAN 28S ribosomal protein S31, mitochondrial OS=Homo sapiens GN=MRPS31 PE=1 SV=3	RT31	Q92665	Q92665				PWP2	Q15269	Q15269					LZTFL1	Q9NQ48	Q9NQ48				RPL34	P49207	P49207
A5X6H3	P16442		Q9ULZ1	APLN	Apelin (APJ endogenous ligand) [Cleaved into: Apelin-36; Apelin-31; Apelin-28; Apelin-13]					P48353	P48353		P48353	HLJ1	Protein HLJ1												>SP Q92621|NU205_HUMAN Nuclear pore complex protein Nup205 OS=Homo sapiens GN=NUP205 PE=1 SV=3	NU205	Q92621	Q92621				NONO	Q15233	Q15233					TMEM9B	Q9NQ34	Q9NQ34				MARCKSL1	P49006	P49006
A5X6H4	P16442		P35414	APLNR	Apelin receptor (Angiotensin receptor-like 1) (G-protein coupled receptor APJ) (G-protein coupled receptor HG11)					P53688	P53688		P53688	HST4	NAD-dependent histone deacetylase HST4												>SP Q92620|PRP16_HUMAN Pre-mRNA-splicing factor ATP-dependent RNA helicase PRP16 OS=Homo sapiens GN=DHX38 PE=1 SV=2	PRP16	Q92620	Q92620				NOMO1	Q15155	Q15155					AKIP1	Q9NQ31	Q9NQ31				CSNK1D	P48730	P48730
A5X6H5	P16442		P51693	APLP1	Amyloid beta precursor like protein 1 (Amyloid beta (A4) precursor-like protein 1) (Amyloid-like protein 1) (APLP) (APLP-1) [Cleaved into: C30]					Q12134	Q12134		Q12134	HUA2	Protein HUA2												>SP Q92616|GCN1_HUMAN eIF-2-alpha kinase activator GCN1 OS=Homo sapiens GN=GCN1 PE=1 SV=6	GCN1	Q92616	Q92616				PCM1	Q15154	Q15154					LUC7L	Q9NQ29	Q9NQ29				PRRC2A	P48634	P48634
A5X6H7	P16442		A0A024R3N3	APLP2	Amyloid beta (A4)-like protein 2, isoform CRA_a					P47119	P47119		P47119	HAM1	Inosine triphosphate pyrophosphatase (ITPase) (Inosine triphosphatase)												>SP Q92615|LAR4B_HUMAN La-related protein 4B OS=Homo sapiens GN=LARP4B PE=1 SV=3	LAR4B	Q92615	Q92615				PLEC	Q15149	Q15149					SLAMF7	Q9NQ25	Q9NQ25				ZFP36L2	P47974	P47974
A5X6H8	P16442		Q9HDC9	APMAP	Adipocyte plasma membrane-associated protein (Protein BSCv)					P40015	P40015		P40015	ISC1	Inositol phosphosphingolipids phospholipase C (IPS phospholipase C) (IPS-PLC)												>SP Q92598|HS105_HUMAN Heat shock protein 105 kDa OS=Homo sapiens GN=HSPH1 PE=1 SV=1	HS105	Q92598	Q92598				PDIA6	Q15084	Q15084					GPR108	Q9NPR9	Q9NPR9				RPL29	P47914	P47914
A5X6H9	P16442		P02647	APOA1	Apolipoprotein A-I (Apo-AI) (ApoA-I) (Apolipoprotein A1) [Cleaved into: Proapolipoprotein A-I (ProapoA-I); Truncated apolipoprotein A-I (Apolipoprotein A-I(1-242))]					P38851	P38851		P38851	LAM1	Membrane-anchored lipid-binding protein LAM1 (Lipid transfer protein anchored at membrane contact sites 1) (Yeast suicide protein 1)												>SP Q92581|SL9A6_HUMAN Sodium/hydrogen exchanger 6 OS=Homo sapiens GN=SLC9A6 PE=1 SV=2	SL9A6	Q92581	Q92581				OXA1L	Q15070	Q15070					RIC8A	Q9NPQ8	Q9NPQ8				UTRN	P46939	P46939
A8D971	P16442		P02652	APOA2	Apolipoprotein A-II (Apo-AII) (ApoA-II) (Apolipoprotein A2) [Cleaved into: Proapolipoprotein A-II (ProapoA-II); Truncated apolipoprotein A-II (Apolipoprotein A-II(1-76))]					P38287	P38287		P38287	CSH1	Mannosyl phosphorylinositol ceramide synthase CSH1												>SP Q92576|PHF3_HUMAN PHD finger protein 3 OS=Homo sapiens GN=PHF3 PE=1 SV=3	PHF3	Q92576	Q92576				WDR43	Q15061	Q15061					TIMMDC1	Q9NPL8	Q9NPL8				RPS10	P46783	P46783
A8E057	P16442		P06727	APOA4	Apolipoprotein A-IV (Apo-AIV) (ApoA-IV) (Apolipoprotein A4)					Q03653	Q03653		Q03653	EFR3	Protein EFR3												>SP Q92552|RT27_HUMAN 28S ribosomal protein S27, mitochondrial OS=Homo sapiens GN=MRPS27 PE=1 SV=3	RT27	Q92552	Q92552				BRD3	Q15059	Q15059					MED4	Q9NPJ6	Q9NPJ6				RPS9	P46781	P46781
A8E058	P16442		Q6Q788	APOA5	Apolipoprotein A-V (Apo-AV) (ApoA-V) (Apolipoprotein A5) (Regeneration-associated protein 3)					P53246	P53246		P53246	ENV11	Late endosome and vacuole interface protein 11												>SP Q92545|TM131_HUMAN Transmembrane protein 131 OS=Homo sapiens GN=TMEM131 PE=1 SV=3	TM131	Q92545	Q92545				KIF14	Q15058	Q15058					ACOT13	Q9NPJ3	Q9NPJ3				RPL21	P46778	P46778
A9QUS2	P16442		P04114	APOB	Apolipoprotein B-100 (Apo B-100) [Cleaved into: Apolipoprotein B-48 (Apo B-48)]					Q07541	Q07541		Q07541	EXP1	ER export of PMA1 protein 1												>SP Q92544|TM9S4_HUMAN Transmembrane 9 superfamily member 4 OS=Homo sapiens GN=TM9SF4 PE=1 SV=2	TM9S4	Q92544	Q92544				EIF4H	Q15056	Q15056					KRCC1	Q9NPI7	Q9NPI7				RPL5	P46777	P46777
A9UHN3	P16442		P41238	APOBEC1	C->U-editing enzyme APOBEC-1					P40988	P40988		P40988	FET4	Low-affinity Fe(2+) transport protein (Low-affinity Fe(II) transport protein)												>SP Q92542|NICA_HUMAN Nicastrin OS=Homo sapiens GN=NCSTN PE=1 SV=2	NICA	Q92542	Q92542				RRS1	Q15050	Q15050					DCP1A	Q9NPI6	Q9NPI6				RPL27A	P46776	P46776
A9UHN4	P16442		Q9Y235	APOBEC2	C->U-editing enzyme APOBEC-2					Q12676	Q12676		Q12676	FOL3	Dihydrofolate synthetase (DHFS)												>SP Q92541|RTF1_HUMAN RNA polymerase-associated protein RTF1 homolog OS=Homo sapiens GN=RTF1 PE=1 SV=4	RTF1	Q92541	Q92541				KARS	Q15046	Q15046					BRD7	Q9NPI1	Q9NPI1				MAP2K3	P46734	P46734
B0B1U2	P16442		P31941	APOBEC3A	DNA dC->dU-editing enzyme APOBEC-3A (A3A)					Q03655	Q03655		Q03655	GAS3	Probable 1,3-beta-glucanosyltransferase GAS3												>SP Q92536|YLAT2_HUMAN Y+L amino acid transporter 2 OS=Homo sapiens GN=SLC7A6 PE=1 SV=3	YLAT2	Q92536	Q92536				R3HDM1	Q15032	Q15032					IL1RAP	Q9NPH3	Q9NPH3				NOP2	P46087	P46087
B0FY45	P16442		Q9UH17	APOBEC3B	DNA dC->dU-editing enzyme APOBEC-3B (A3B)					P04385	P04385		P04385	GAL1	Galactokinase												>SP Q92526|TCPW_HUMAN T-complex protein 1 subunit zeta-2 OS=Homo sapiens GN=CCT6B PE=1 SV=5	TCPW	Q92526	Q92526				EFTUD2	Q15029	Q15029					ISYNA1	Q9NPH2	Q9NPH2				MKI67	P46013	P46013
B0FY46	P16442		Q9NRW3	APOBEC3C	DNA dC->dU-editing enzyme APOBEC-3C (A3C)					Q12029	Q12029		Q12029	FSF1	Sideroflexin FSF1 (Fungal sideroflexin-1)												>SP Q92522|H1X_HUMAN Histone H1x OS=Homo sapiens GN=H1FX PE=1 SV=1	H1X	Q92522	Q92522				NCAPD2	Q15021	Q15021					ACP6	Q9NPH0	Q9NPH0				SSR1	P43307	P43307
B0FY48	P16442		Q96AK3	APOBEC3D	DNA dC->dU-editing enzyme APOBEC-3D (A3D) (A3DE)					P08431	P08431		P08431	GAL7	Galactose-1-phosphate uridylyltransferase (Gal-1-P uridylyltransferase)												>SP Q92508|PIEZ1_HUMAN Piezo-type mechanosensitive ion channel component 1 OS=Homo sapiens GN=PIEZO1 PE=1 SV=4	PIEZ1	Q92508	Q92508				SART3	Q15020	Q15020					UBN1	Q9NPG3	Q9NPG3				GPD2	P43304	P43304
B0FY49	P16442		Q8IUX4	APOBEC3F	DNA dC->dU-editing enzyme APOBEC-3F					Q99369	Q99369		Q99369	FSH3	Family of serine hydrolases 3												>SP Q92508|PIEZ1_HUMAN Piezo-type mechanosensitive ion channel component 1 OS=Homo sapiens GN=PIEZO1 PE=1 SV=4;>SP Q9H5I5|PIEZ2_HUMAN Piezo-type mechanosensitive ion channel component 2 OS=Homo sapiens GN=PIEZO2 PE=1 SV=2	PIEZ1	Q92508	Q92508				PSMD6	Q15008	Q15008					DMAP1	Q9NPF5	Q9NPF5				GRK6	P43250	P43250
B0LVD8	P16442		Q9HC16	APOBEC3G	DNA dC->dU-editing enzyme APOBEC-3G					Q07540	Q07540		Q07540	YFH1	Frataxin homolog, mitochondrial												>SP Q92504|S39A7_HUMAN Zinc transporter SLC39A7 OS=Homo sapiens GN=SLC39A7 PE=1 SV=2	S39A7	Q92504	Q92504				SPCS2	Q15005	Q15005					OSGEP	Q9NPF4	Q9NPF4				MATR3	P43243	P43243
B1AC83	P16442		Q6NTF7	APOBEC3H	DNA dC->dU-editing enzyme APOBEC-3H					P53848	P53848		P53848	FOL1	Folic acid synthesis protein FOL1 [Includes: Dihydroneopterin aldolase (DHNA)												>SP Q92499|DDX1_HUMAN ATP-dependent RNA helicase DDX1 OS=Homo sapiens GN=DDX1 PE=1 SV=2	DDX1	Q92499	Q92499				NAA25	Q14CX7	Q14CX7					CHST11	Q9NPF2	Q9NPF2				LRPPRC	P42704	P42704
B2CPK0	P16442		Q8WW27	APOBEC4	Putative C->U-editing enzyme APOBEC-4					O13329	O13329		O13329	FOB1	DNA replication fork-blocking protein FOB1												>SP Q92485|ASM3B_HUMAN Acid sphingomyelinase-like phosphodiesterase 3b OS=Homo sapiens GN=SMPDL3B PE=1 SV=2	ASM3B	Q92485	Q92485				GAPVD1	Q14C86	Q14C86					CD320	Q9NPF0	Q9NPF0				HELZ	P42694	P42694
B2CPK1	P16442		Q0VD83	APOBR	Apolipoprotein B receptor (Apolipoprotein B-100 receptor) (Apolipoprotein B-48 receptor) (Apolipoprotein B48 receptor) (apoB-48R)					P53260	P53260		P53260	GTF1	Glutamyl-tRNA(Gln) amidotransferase subunit F, mitochondrial (Glu-AdT subunit F)												>SP Q8WZ82|OVCA2_HUMAN Esterase OVCA2 OS=Homo sapiens GN=OVCA2 PE=1 SV=1	OVCA2	Q8WZ82	Q8WZ82				NUMA1	Q14980	Q14980					NOP10	Q9NPE3	Q9NPE3				CASP3	P42574	P42574
B2CW70	P16442		P02654	APOC1	Apolipoprotein C-I (Apo-CI) (ApoC-I) (Apolipoprotein C1) [Cleaved into: Truncated apolipoprotein C-I]					P38011	P38011		P38011	ASC1	Guanine nucleotide-binding protein subunit beta-like protein (Receptor for activated C kinase) (Receptor of activated protein kinase C 1) (RACK1) (Small ribosomal subunit protein RACK1)												>SP Q8WZ42|TITIN_HUMAN Titin OS=Homo sapiens GN=TTN PE=1 SV=4	TITIN	Q8WZ42	Q8WZ42				NOLC1	Q14978	Q14978					UBE2T	Q9NPD8	Q9NPD8				EPS15	P42566	P42566
B5LYM4	P16442		P02655	APOC2	Apolipoprotein C-II (Apo-CII) (ApoC-II) (Apolipoprotein C2) [Cleaved into: Proapolipoprotein C-II (ProapoC-II)]					P32363	P32363		P32363	SPT14	Phosphatidylinositol N-acetylglucosaminyltransferase GPI3 subunit (GPI-GlcNAc transferase complex subunit GPI3) (GPI-GnT subunit GPI3)												>SP Q8WZ42|TITIN_HUMAN Titin OS=Homo sapiens GN=TTN PE=1 SV=4	TITIN	Q8WZ42	Q8WZ42				KPNB1	Q14974	Q14974					EXOSC4	Q9NPD3	Q9NPD3				SKIV2L2	P42285	P42285
B5TRS7	P16442		P02656	APOC3	Apolipoprotein C-III (Apo-CIII) (ApoC-III) (Apolipoprotein C3)					P0CE11	P0CE11		P0CE11	HVG1	Probable GDP-mannose transporter 2 (GMT 2)												>SP Q8WYP5|ELYS_HUMAN Protein ELYS OS=Homo sapiens GN=AHCTF1 PE=1 SV=3	ELYS	Q8WYP5	Q8WYP5				ZNF638	Q14966	Q14966					GPCPD1	Q9NPB8	Q9NPB8				STAT5A	P42229	P42229
B6E948	P16442		P55056	APOC4	Apolipoprotein C-IV (Apo-CIV) (ApoC-IV) (Apolipoprotein C4)					P37291	P37291		P37291	SHM2	Serine hydroxymethyltransferase, cytosolic (SHMT)												>SP Q8WYL5|SSH1_HUMAN Protein phosphatase Slingshot homolog 1 OS=Homo sapiens GN=SSH1 PE=1 SV=2	SSH1	Q8WYL5	Q8WYL5				CHD4	Q14839	Q14839					ENY2	Q9NPA8	Q9NPA8				STAT1	P42224	P42224
B6E949	P16442		K7ER74	APOC4-APOC2	Apolipoprotein C-II (Apo-CII) (ApoC-II) (Apolipoprotein C2)					P38138	P38138		P38138	ROT2	Glucosidase 2 subunit alpha												>SP Q8WYK1|CNTP5_HUMAN Contactin-associated protein-like 5 OS=Homo sapiens GN=CNTNAP5 PE=2 SV=1	CNTP5	Q8WYK1	Q8WYK1				GOLGB1	Q14789	Q14789					EMC7	Q9NPA0	Q9NPA0				IARS	P41252	P41252
B8Y570	P16442		P05090	APOD	Apolipoprotein D (Apo-D) (ApoD)					P39717	P39717		P39717	GPB2	Guanine nucleotide-binding protein subunit beta 2 (Gbeta mimic kelch protein 2)												>SP Q8WY22|BRI3B_HUMAN BRI3-binding protein OS=Homo sapiens GN=BRI3BP PE=1 SV=1	BRI3B	Q8WY22	Q8WY22				LBR	Q14739	Q14739					TREM1	Q9NP99	Q9NP99				UBA7	P41226	P41226
C1K0H8	P16442		P02649	APOE	Apolipoprotein E (Apo-E)					P05373	P05373		P05373	HEM2	Delta-aminolevulinic acid dehydratase (ALADH)												>SP Q8WXX5|DNJC9_HUMAN DnaJ homolog subfamily C member 9 OS=Homo sapiens GN=DNAJC9 PE=1 SV=1	DNJC9	Q8WXX5	Q8WXX5				PPP2R5D	Q14738	Q14738					DYNLRB1	Q9NP97	Q9NP97				EIF2D	P41214	P41214
C3VA42	P16442		Q13790	APOF	Apolipoprotein F (Apo-F) (Lipid transfer inhibitor protein) (LTIP)					P36014	P36014		P36014	GPX1	Glutathione peroxidase-like peroxiredoxin 1												>SP Q8WXH0|SYNE2_HUMAN Nesprin-2 OS=Homo sapiens GN=SYNE2 PE=1 SV=3	SYNE2	Q8WXH0	Q8WXH0				GANAB	Q14697	Q14697					MRPS30	Q9NP92	Q9NP92				ETV6	P41212	P41212
C3VA43	P16442		P02749	APOH	Beta-2-glycoprotein 1 (APC inhibitor) (Activated protein C-binding protein) (Anticardiolipin cofactor) (Apolipoprotein H) (Apo-H) (Beta-2-glycoprotein I) (B2GPI) (Beta(2)GPI)					Q07653	Q07653		Q07653	HBT1	Protein HBT1 (HUB1 target protein 1)												>SP Q8WXF1|PSPC1_HUMAN Paraspeckle component 1 OS=Homo sapiens GN=PSPC1 PE=1 SV=1	PSPC1	Q8WXF1	Q8WXF1				USP10	Q14694	Q14694					POLM	Q9NP87	Q9NP87				EIF2S3;EIF2S3L	P41091;Q2VIR3	P41091
C3VA44	P16442		O14791	APOL1	Apolipoprotein L1 (Apolipoprotein L) (Apo-L) (ApoL) (Apolipoprotein L-I) (ApoL-I)					P31379	P31379		P31379	LDS1	Outer spore wall protein LDS1 (Lipid droplets in sporulation protein 1)												>SP Q8WXF0|SRS12_HUMAN Serine/arginine-rich splicing factor 12 OS=Homo sapiens GN=SRSF12 PE=2 SV=1	SRS12	Q8WXF0	Q8WXF0				BMS1	Q14692	Q14692					SARS2	Q9NP81	Q9NP81				RFC3	P40938	P40938
C3VA45	P16442		Q9BQE5	APOL2	Apolipoprotein L2 (Apolipoprotein L-II) (ApoL-II)					Q08218	Q08218		Q08218	LDS2	Outer spore wall protein LDS2 (Lipid droplets in sporulation protein 2)												>SP Q8WXA9|SREK1_HUMAN Splicing regulatory glutamine/lysine-rich protein 1 OS=Homo sapiens GN=SREK1 PE=1 SV=1	SREK1	Q8WXA9	Q8WXA9				PDCD11	Q14690	Q14690					VTA1	Q9NP79	Q9NP79				STAT3	P40763	P40763
C3VA47	P16442		O95236	APOL3	Apolipoprotein L3 (Apolipoprotein L-III) (ApoL-III) (TNF-inducible protein CG12-1) (CG12_1)					P36113	P36113		P36113	HEL1	E3 ubiquitin-protein ligase HEL1												>SP Q8WX93|PALLD_HUMAN Palladin OS=Homo sapiens GN=PALLD PE=1 SV=3	PALLD	Q8WX93	Q8WX93				RRP1B	Q14684	Q14684					SSU72	Q9NP77	Q9NP77				MLH1	P40692	P40692
C5J4L4	P16442		Q9BPW4	APOL4	Apolipoprotein L4 (Apolipoprotein L-IV) (ApoL-IV)					P27810	P27810		P27810	KTR1	Alpha-1,2 mannosyltransferase KTR1												>SP Q8WWY3|PRP31_HUMAN U4/U6 small nuclear ribonucleoprotein Prp31 OS=Homo sapiens GN=PRPF31 PE=1 SV=2	PRP31	Q8WWY3	Q8WWY3				SMC1A	Q14683	Q14683					ALG13	Q9NP73	Q9NP73				RPL13A	P40429	P40429
C6KD89	P16442		Q9BWW9	APOL5	Apolipoprotein L5 (Apolipoprotein L-V) (ApoL-V)					P31539	P31539		P31539	HSP104	Heat shock protein 104 (Protein aggregation-remodeling factor HSP104)												>SP Q8WWQ0|PHIP_HUMAN PH-interacting protein OS=Homo sapiens GN=PHIP PE=1 SV=2	PHIP	Q8WWQ0	Q8WWQ0				MDC1	Q14676	Q14676					RAB18	Q9NP72	Q9NP72				TXLNA	P40222	P40222
C6KD90	P16442		Q9BWW8	APOL6	Apolipoprotein L6 (Apolipoprotein L-VI) (ApoL-VI)					P47124	P47124		P47124	HOC1	Putative glycosyltransferase HOC1												>SP Q8WWP7|GIMA1_HUMAN GTPase IMAP family member 1 OS=Homo sapiens GN=GIMAP1 PE=1 SV=1	GIMA1	Q8WWP7	Q8WWP7				PUM1	Q14671	Q14671					HMG20A	Q9NP66	Q9NP66				RPS19	P39019	P39019
C6KD91	P16442		Q96LR9	APOLD1	Apolipoprotein L domain-containing protein 1 (Vascular early response gene protein)					P50079	P50079		P50079	HSV2	SVP1-like protein 2												>SP Q8WWM7|ATX2L_HUMAN Ataxin-2-like protein OS=Homo sapiens GN=ATXN2L PE=1 SV=2	ATX2L	Q8WWM7	Q8WWM7				TRIP12	Q14669	Q14669					ZCCHC17	Q9NP64	Q9NP64				COIL	P38432	P38432
C6KD92	P16442		O95445	APOM	Apolipoprotein M (Apo-M) (ApoM) (Protein G3a)					P53897	P53897		P53897	IGO1	mRNA stability protein IGO1 (Initiation of G zero protein 1)												>SP Q8WWK9|CKAP2_HUMAN Cytoskeleton-associated protein 2 OS=Homo sapiens GN=CKAP2 PE=1 SV=1	CKAP2	Q8WWK9	Q8WWK9				ITPR1	Q14643	Q14643					ARFGAP3	Q9NP61	Q9NP61				BRCA1	P38398	P38398
C6KIE4	P16442		Q9BUR5	APOO	MICOS complex subunit MIC26 (Apolipoprotein O) (MICOS complex subunit MIC23) (Protein FAM121B)					P32466	P32466		P32466	HXT3	Low-affinity glucose transporter HXT3												>SP Q8WWI5|CTL1_HUMAN Choline transporter-like protein 1 OS=Homo sapiens GN=SLC44A1 PE=1 SV=1	CTL1	Q8WWI5	Q8WWI5				ITPR3	Q14573	Q14573					ABCB6	Q9NP58	Q9NP58				RBMX	P38159	P38159
C6KIE5	P16442		Q6UXV4	APOOL	MICOS complex subunit MIC27 (Apolipoprotein O-like) (Protein FAM121A)					P25642	P25642		P25642	IMG2	54S ribosomal protein IMG2, mitochondrial (Integrity of mitochondrial genome protein 2) (Mitochondrial large ribosomal subunit protein mL49)												>SP Q8WWI1|LMO7_HUMAN LIM domain only protein 7 OS=Homo sapiens GN=LMO7 PE=1 SV=3	LMO7	Q8WWI1	Q8WWI1				DHX8	Q14562	Q14562					SH2D2A	Q9NP31	Q9NP31				GNL1	P36915	P36915
D3HIC2	P16442		P05067	APP	Amyloid-beta precursor protein (APP) (ABPP) (APPI) (Alzheimer disease amyloid A4 protein homolog) (Alzheimer disease amyloid protein) (Amyloid precursor protein) (Amyloid-beta (A4) precursor protein) (Amyloid-beta A4 protein) (Cerebral vascular amyloid peptide) (CVAP) (PreA4) (Protease nexin-II) (PN-II) [Cleaved into: N-APP; Soluble APP-alpha (S-APP-alpha); Soluble APP-beta (S-APP-beta); C99 (Bet…					Q06505	Q06505		Q06505	SPN1	Transcription factor SPN1 (Interacts with SPT6 protein 1) (Suppresses postrecruitment functions protein 1)												>SP Q8WWH5|TRUB1_HUMAN Probable tRNA pseudouridine synthase 1 OS=Homo sapiens GN=TRUB1 PE=1 SV=1	TRUB1	Q8WWH5	Q8WWH5				HLTF	Q14527	Q14527					TXNRD2	Q9NNW7	Q9NNW7				LONP1	P36776	P36776
D3HIC3	P16442		Q92624	APPBP2	Amyloid protein-binding protein 2 (Amyloid beta precursor protein-binding protein 2) (APP-BP2) (Protein interacting with APP tail 1)					Q12271	Q12271		Q12271	INP53	Polyphosphatidylinositol phosphatase INP53 (Suppressor of PMA1 protein 2) (Synaptojanin-like protein 3) [Includes: SAC1-like phosphoinositide phosphatase												>SP Q8WWA1|TMM40_HUMAN Transmembrane protein 40 OS=Homo sapiens GN=TMEM40 PE=1 SV=2	TMM40	Q8WWA1	Q8WWA1				RBM39	Q14498	Q14498					APMAP	Q9HDC9	Q9HDC9				RPL4	P36578	P36578
D3HIC4	P16442		Q9UKG1	APPL1	DCC-interacting protein 13-alpha (Dip13-alpha) (Adapter protein containing PH domain, PTB domain and leucine zipper motif 1)					P05374	P05374		P05374	CHO2	Phosphatidylethanolamine N-methyltransferase (PE methyltransferase) (PEAMT) (PEMT)												>SP Q8WVX9|FACR1_HUMAN Fatty acyl-CoA reductase 1 OS=Homo sapiens GN=FAR1 PE=1 SV=1	FACR1	Q8WVX9	Q8WVX9				SLBP	Q14493	Q14493					RANGRF	Q9HD47	Q9HD47				ATP5C1	P36542	P36542
D3YE67	P16442		Q8NEU8	APPL2	DCC-interacting protein 13-beta (Dip13-beta) (Adapter protein containing PH domain, PTB domain and leucine zipper motif 2)					P36039	P36039		P36039	EMC3	ER membrane protein complex subunit 3 (Altered inheritance rate of mitochondria protein 27)												>SP Q8WVV9|HNRLL_HUMAN Heterogeneous nuclear ribonucleoprotein L-like OS=Homo sapiens GN=HNRNPLL PE=1 SV=1	HNRLL	Q8WVV9	Q8WVV9				CAPRIN1	Q14444	Q14444					TM9SF3	Q9HD45	Q9HD45				NUP214	P35658	P35658
D7RNR0	P16442		Q8IVJ8	APRG1	APRG1 tumor suppressor candidate (AP20 region protein 1)					P12754	P12754		P12754	GCD2	Translation initiation factor eIF-2B subunit delta (GCD complex subunit GCD2) (Guanine nucleotide exchange factor subunit GCD2) (eIF-2B GDP-GTP exchange factor subunit delta)												>SP Q8WVM0|TFB1M_HUMAN Dimethyladenosine transferase 1, mitochondrial OS=Homo sapiens GN=TFB1M PE=1 SV=1	TFB1M	Q8WVM0	Q8WVM0				PDE3A	Q14432	Q14432					CHMP1A	Q9HD42	Q9HD42				FUS	P35637	P35637
D8MIB7	P16442		P07741	APRT	Adenine phosphoribosyltransferase (APRT)					Q12396	Q12396		Q12396	EMP46	Protein EMP46 (46 kDa endomembrane protein)												>SP Q8WVK2|SNR27_HUMAN U4/U6.U5 small nuclear ribonucleoprotein 27 kDa protein OS=Homo sapiens GN=SNRNP27 PE=1 SV=1	SNR27	Q8WVK2	Q8WVK2				FRG1	Q14331	Q14331					LYRM4	Q9HD34	Q9HD34				RPL22	P35268	P35268
D8MIB8	P16442		Q7Z2E3	APTX	Aprataxin					P43555	P43555		P43555	EMP47	Protein EMP47 (47 kDa endomembrane protein) (Endosomal P44 protein)												>SP Q8WVC0|LEO1_HUMAN RNA polymerase-associated protein LEO1 OS=Homo sapiens GN=LEO1 PE=1 SV=1	LEO1	Q8WVC0	Q8WVC0				FAM50A	Q14320	Q14320					MRPL47	Q9HD33	Q9HD33				RFC1	P35251	P35251
E0ZMB5	P16442		P29972	AQP1	Aquaporin-1 (AQP-1) (Aquaporin-CHIP) (Urine water channel) (Water channel protein for red blood cells and kidney proximal tubule)					P32471	P32471		P32471	EFB1	Elongation factor 1-beta (EF-1-beta) (Eukaryotic elongation factor 1Balpha) (eEF1Balpha) (Translation elongation factor 1B alpha)												>SP Q8WV60|PTCD2_HUMAN Pentatricopeptide repeat-containing protein 2, mitochondrial OS=Homo sapiens GN=PTCD2 PE=1 SV=3	PTCD2	Q8WV60	Q8WV60				TRIM25	Q14258	Q14258					GOPC	Q9HD26	Q9HD26				RDX	P35241	P35241
E1Y3Y6	P16442		Q96PS8	AQP10	Aquaporin-10 (AQP-10) (Aquaglyceroporin-10) (Small intestine aquaporin)					P34216	P34216		P34216	EDE1	EH domain-containing and endocytosis protein 1 (Bud site selection protein 15)												>SP Q8WUY9|DEP1B_HUMAN DEP domain-containing protein 1B OS=Homo sapiens GN=DEPDC1B PE=1 SV=2	DEP1B	Q8WUY9	Q8WUY9				RCN2	Q14257	Q14257					ATP13A1	Q9HD20	Q9HD20				SHMT2	P34897	P34897
E1Y3Y7	P16442		Q8NBQ7	AQP11	Aquaporin-11 (AQP-11)					P32324	P32324		P32324	EFT1	Elongation factor 2 (EF-2) (Eukaryotic elongation factor 2) (eEF2) (Ribosomal translocase) (Translation elongation factor 2)												>SP Q8WUY1|THEM6_HUMAN Protein THEM6 OS=Homo sapiens GN=THEM6 PE=1 SV=2	THEM6	Q8WUY1	Q8WUY1				CTTN	Q14247	Q14247					SRA1	Q9HD15	Q9HD15				MCM5	P33992	P33992
E3T200	P16442		Q8IXF9	AQP12A	Aquaporin-12A (AQP-12)					P16521	P16521		P16521	YEF3	Elongation factor 3A (EF-3) (EF-3A)												>SP Q8WUX1|S38A5_HUMAN Sodium-coupled neutral amino acid transporter 5 OS=Homo sapiens GN=SLC38A5 PE=1 SV=1	S38A5	Q8WUX1	Q8WUX1				MAP7	Q14244	Q14244					S100A14	Q9HCY8	Q9HCY8				DUT	P33316	P33316
E3T201	P16442		A6NM10	AQP12B	Aquaporin-12B (AQP-12B)					P38140	P38140		P38140	ERT1	Transcription activator of gluconeogenesis ERT1 (Ethanol regulator of translation 1)												>SP Q8WUQ7|CATIN_HUMAN Cactin OS=Homo sapiens GN=CACTIN PE=1 SV=3	CATIN	Q8WUQ7	Q8WUQ7				ELOA	Q14241	Q14241					BRMS1	Q9HCU9	Q9HCU9				ARRB2	P32121	P32121
E3T202	P16442		P41181	AQP2	Aquaporin-2 (AQP-2) (ADH water channel) (Aquaporin-CD) (AQP-CD) (Collecting duct water channel protein) (WCH-CD) (Water channel protein for renal collecting duct)					P38226	P38226		P38226	CST26	2-acyl-1-lysophosphatidylinositol acyltransferase												>SP Q8WUM9|S20A1_HUMAN Sodium-dependent phosphate transporter 1 OS=Homo sapiens GN=SLC20A1 PE=1 SV=1	S20A1	Q8WUM9	Q8WUM9				EIF4A2	Q14240	Q14240					POLD4	Q9HCU8	Q9HCU8				HNRNPH1	P31943	P31943
E3T203	P16442		Q92482	AQP3	Aquaporin-3 (AQP-3) (Aquaglyceroporin-3)					P08524	P08524		P08524	ERG20	Farnesyl pyrophosphate synthase (FPP synthase) (FPS)												>SP Q8WUM4|PDC6I_HUMAN Programmed cell death 6-interacting protein OS=Homo sapiens GN=PDCD6IP PE=1 SV=1	PDC6I	Q8WUM4	Q8WUM4				DYNC1H1	Q14204	Q14204					PREB	Q9HCU5	Q9HCU5				HNRNPH3	P31942	P31942
E3T204	P16442		P55087	AQP4	Aquaporin-4 (AQP-4) (Mercurial-insensitive water channel) (MIWC) (WCH4)					P53199	P53199		P53199	ERG26	Sterol-4-alpha-carboxylate 3-dehydrogenase ERG26, decarboxylating												>SP Q8WUM0|NU133_HUMAN Nuclear pore complex protein Nup133 OS=Homo sapiens GN=NUP133 PE=1 SV=2	NU133	Q8WUM0	Q8WUM0				DCTN1	Q14203	Q14203					XAB2	Q9HCS7	Q9HCS7				TIA1	P31483	P31483
E3T205	P16442		P55064	AQP5	Aquaporin-5 (AQP-5)					Q12480	Q12480		Q12480	AIM45	Probable electron transfer flavoprotein subunit alpha, mitochondrial (Alpha-ETF) (Altered inheritance rate of mitochondria protein 45)												>SP Q8WUJ3|CEMIP_HUMAN Cell migration-inducing and hyaluronan-binding protein OS=Homo sapiens GN=CEMIP PE=1 SV=2	CEMIP	Q8WUJ3	Q8WUJ3				TTLL12	Q14166	Q14166					CSNK1G1	Q9HCP0	Q9HCP0				POLR2B	P30876	P30876
E3T206	P16442		Q13520	AQP6	Aquaporin-6 (AQP-6) (Aquaporin-2-like) (Kidney-specific aquaporin) (hKID)					P32353	P32353		P32353	ERG3	Delta(7)-sterol 5(6)-desaturase ERG3												>SP Q8WUA2|PPIL4_HUMAN Peptidyl-prolyl cis-trans isomerase-like 4 OS=Homo sapiens GN=PPIL4 PE=1 SV=1	PPIL4	Q8WUA2	Q8WUA2				MLEC	Q14165	Q14165					SDF2L1	Q9HCN8	Q9HCN8				GNA15	P30679	P30679
E3T387	P16442		A0A096LNK2	AQP7	Aquaporin-7 (Fragment)					Q12468	Q12468		Q12468	RRI1	COP9 signalosome complex subunit 5												>SP Q8WU90|ZC3HF_HUMAN Zinc finger CCCH domain-containing protein 15 OS=Homo sapiens GN=ZC3H15 PE=1 SV=1	ZC3HF	Q8WU90	Q8WU90				UBAP2L	Q14157	Q14157					GPN1	Q9HCN4	Q9HCN4				CLIP1	P30622	P30622
E3T388	P16442		A6NL99	AQP7P3	Putative aquaporin-7-like protein 3					Q01454	Q01454		Q01454	CTF4	DNA polymerase alpha-binding protein (Chromosome replication protein CHL15) (Chromosome transmission fidelity protein 4) (Protein POB1)												>SP Q8WTV0|SCRB1_HUMAN Scavenger receptor class B member 1 OS=Homo sapiens GN=SCARB1 PE=1 SV=1	SCRB1	Q8WTV0	Q8WTV0				EIF3A	Q14152	Q14152					TMEM8A	Q9HCN3	Q9HCN3				ADSL	P30566	P30566
E3TGR9	P16442		O94778	AQP8	Aquaporin-8 (AQP-8)					P53550	P53550		P53550	DCP2	m7GpppN-mRNA hydrolase												>SP Q8WTT2|NOC3L_HUMAN Nucleolar complex protein 3 homolog OS=Homo sapiens GN=NOC3L PE=1 SV=1	NOC3L	Q8WTT2	Q8WTT2				SAFB2	Q14151	Q14151					KIAA1551	Q9HCM1	Q9HCM1				NMT1	P30419	P30419
E3TGS0	P16442		O43315	AQP9	Aquaporin-9 (AQP-9) (Aquaglyceroporin-9) (Small solute channel 1)					P39719	P39719		P39719	FLC2	Flavin carrier protein 2 (FAD transporter 2) (TRP-like ion channel FLC2)												>SP Q8WTP8|AEN_HUMAN Apoptosis-enhancing nuclease OS=Homo sapiens GN=AEN PE=1 SV=2	AEN	Q8WTP8	Q8WTP8				URB2	Q14146	Q14146					CHD8	Q9HCK8	Q9HCK8				RPL12	P30050	P30050
E3TGS1	P16442		O60306	AQR	RNA helicase aquarius					P06773	P06773		P06773	DCD1	Deoxycytidylate deaminase												>SP Q8TF01|PNISR_HUMAN Arginine/serine-rich protein PNISR OS=Homo sapiens GN=PNISR PE=1 SV=2	PNISR	Q8TF01	Q8TF01				BOP1	Q14137	Q14137					ANKH	Q9HCJ1	Q9HCJ1				PRDX3	P30048	P30048
E5L3Z6	P16442		P10275	AR	Androgen receptor (Dihydrotestosterone receptor) (Nuclear receptor subfamily 3 group C member 4)					P47005	P47005		P47005	DAS1	F-box protein DAS1 (DST1-delta 6-azauracil sensitivity protein 1)												>SP Q8TEX9|IPO4_HUMAN Importin-4 OS=Homo sapiens GN=IPO4 PE=1 SV=2	IPO4	Q8TEX9	Q8TEX9				DSG2	Q14126	Q14126					TNRC6C	Q9HCJ0	Q9HCJ0				ERP29	P30040	P30040
F0X353	P16442		P10398	ARAF	Serine/threonine-protein kinase A-Raf					P36162	P36162		P36162	DAD2	DASH complex subunit DAD2 (DUO1 and DAM1-interacting protein 2) (Helper of ASK1 protein 1) (Outer kinetochore protein DAD2)												>SP Q8TEQ6|GEMI5_HUMAN Gem-associated protein 5 OS=Homo sapiens GN=GEMIN5 PE=1 SV=3	GEMI5	Q8TEQ6	Q8TEQ6				SCARB2	Q14108	Q14108					CWC22	Q9HCG8	Q9HCG8				OAS2	P29728	P29728
F0X357	P16442		Q96P48	ARAP1	Arf-GAP with Rho-GAP domain, ANK repeat and PH domain-containing protein 1 (Centaurin-delta-2) (Cnt-d2)					P32460	P32460		P32460	DCG1	Protein DCG1												>SP Q8TEM1|PO210_HUMAN Nuclear pore membrane glycoprotein 210 OS=Homo sapiens GN=NUP210 PE=1 SV=3	PO210	Q8TEM1	Q8TEM1				HNRNPD	Q14103	Q14103					METTL14	Q9HCE5	Q9HCE5				TYK2	P29597	P29597
F0X359	P16442		Q8WZ64	ARAP2	Arf-GAP with Rho-GAP domain, ANK repeat and PH domain-containing protein 2 (Centaurin-delta-1) (Cnt-d1) (Protein PARX)					P18899	P18899		P18899	DDR48	Stress protein DDR48 (DNA damage-responsive protein 48) (DDRP 48) (Flocculent-specific protein) (YP 75)												>SP Q8TED0|UTP15_HUMAN U3 small nucleolar RNA-associated protein 15 homolog OS=Homo sapiens GN=UTP15 PE=1 SV=3	UTP15	Q8TED0	Q8TED0				CIRBP	Q14011	Q14011					MOV10	Q9HCE1	Q9HCE1				PML	P29590	P29590
F0X360	P16442		Q8WWN8	ARAP3	Arf-GAP with Rho-GAP domain, ANK repeat and PH domain-containing protein 3 (Centaurin-delta-3) (Cnt-d3)					P25453	P25453		P25453	DMC1	Meiotic recombination protein DMC1												>SP Q8TE58|ATS15_HUMAN A disintegrin and metalloproteinase with thrombospondin motifs 15 OS=Homo sapiens GN=ADAMTS15 PE=2 SV=1	ATS15	Q8TE58	Q8TE58				CKAP5	Q14008	Q14008					EPG5	Q9HCE0	Q9HCE0				RBMS1	P29558	P29558
F0X363	P16442		Q7LC44	ARC	Activity-regulated cytoskeleton-associated protein (hArc) (Activity-regulated gene 3.1 protein homolog) (ARC/ARG3.1) (Arg3.1)					P46949	P46949		P46949	FYV8	Protein FYV8 (Function required for yeast viability protein 8)												>SP Q8TDN6|BRX1_HUMAN Ribosome biogenesis protein BRX1 homolog OS=Homo sapiens GN=BRIX1 PE=1 SV=2	BRX1	Q8TDN6	Q8TDN6				BYSL	Q13895	Q13895					NCOA5	Q9HCD5	Q9HCD5				MPG	P29372	P29372
F0X364	P16442		P48444	ARCN1	Coatomer subunit delta (Archain) (Delta-coat protein) (Delta-COP)					Q12039	Q12039		Q12039	HMI1	ATP-dependent DNA helicase HMI1, mitochondrial												>SP Q8TDD1|DDX54_HUMAN ATP-dependent RNA helicase DDX54 OS=Homo sapiens GN=DDX54 PE=1 SV=2	DDX54	Q8TDD1	Q8TDD1				EXOSC2	Q13868	Q13868					MCCC2	Q9HCC0	Q9HCC0				POLD1	P28340	P28340
F2X1S4	P16442		P15514	AREG	Amphiregulin (AR) (Colorectum cell-derived growth factor) (CRDGF)					P54862	P54862		P54862	HXT11	Hexose transporter HXT11 (Low-affinity glucose transporter LGT3)												>SP Q8TDB6|DTX3L_HUMAN E3 ubiquitin-protein ligase DTX3L OS=Homo sapiens GN=DTX3L PE=1 SV=1	DTX3L	Q8TDB6	Q8TDB6				DDX39B	Q13838	Q13838					NEK6	Q9HC98	Q9HC98				NDUFS1	P28331	P28331
G0V4X4	P16442		O15033	AREL1	Apoptosis-resistant E3 ubiquitin protein ligase 1					P42833	P42833		P42833	HXT14	Hexose transporter HXT14												>SP Q8TCU4|ALMS1_HUMAN Alstrom syndrome protein 1 OS=Homo sapiens GN=ALMS1 PE=1 SV=3	ALMS1	Q8TCU4	Q8TCU4				PKP1	Q13835	Q13835					GPR35	Q9HC97	Q9HC97				MAP4	P27816	P27816
G3FEP9	P16442		P84077	ARF1	ADP-ribosylation factor 1					P28834	P28834		P28834	IDH1	Isocitrate dehydrogenase [NAD] subunit 1, mitochondrial												>SP Q8TCT9|HM13_HUMAN Minor histocompatibility antigen H13 OS=Homo sapiens GN=HM13 PE=1 SV=1	HM13	Q8TCT9	Q8TCT9				GNL2	Q13823	Q13823					CRLF2	Q9HC73	Q9HC73				CAD	P27708	P27708
G3FM75	P16442		P61204	ARF3	ADP-ribosylation factor 3					P38803	P38803		P38803	IPI1	Pre-rRNA-processing protein IPI1 (Involved in processing IST2 protein 1)												>SP Q8TCS8|PNPT1_HUMAN Polyribonucleotide nucleotidyltransferase 1, mitochondrial OS=Homo sapiens GN=PNPT1 PE=1 SV=2	PNPT1	Q8TCS8	Q8TCS8				SPTAN1	Q13813	Q13813					GLOD4	Q9HC38	Q9HC38				CD27	P26842	P26842
G8IIL0	P16442		P18085	ARF4	ADP-ribosylation factor 4					P00817	P00817		P00817	IPP1	Inorganic pyrophosphatase												>SP Q8TCJ2|STT3B_HUMAN Dolichyl-diphosphooligosaccharide--protein glycosyltransferase subunit STT3B OS=Homo sapiens GN=STT3B PE=1 SV=1	STT3B	Q8TCJ2	Q8TCJ2				ALCAM	Q13740	Q13740					EML4	Q9HC35	Q9HC35				TARS	P26639	P26639
G9HR99	P16442		P84085	ARF5	ADP-ribosylation factor 5					P53877	P53877		P53877	IPI3	Pre-rRNA-processing protein IPI3 (Involved in processing IST2 protein 3)												>SP Q8TCG1|CIP2A_HUMAN Protein CIP2A OS=Homo sapiens GN=KIAA1524 PE=1 SV=2	CIP2A	Q8TCG1	Q8TCG1				MOGS	Q13724	Q13724					SLC25A19	Q9HC21	Q9HC21				PTBP1	P26599	P26599
H6A2X0	P16442		P62330	ARF6	ADP-ribosylation factor 6					Q07959	Q07959		Q07959	IZH3	ADIPOR-like receptor IZH3 (Implicated in zinc homeostasis protein 3)												>SP Q8TC07|TBC15_HUMAN TBC1 domain family member 15 OS=Homo sapiens GN=TBC1D15 PE=1 SV=2	TBC15	Q8TC07	Q8TC07				TPBG	Q13641	Q13641					APOBEC3G	Q9HC16	Q9HC16				RPL13	P26373	P26373
H6UK81	P16442		Q8N6T3	ARFGAP1	ADP-ribosylation factor GTPase-activating protein 1 (ARF GAP 1) (ADP-ribosylation factor 1 GTPase-activating protein) (ARF1 GAP) (ARF1-directed GTPase-activating protein)					P00401	P00401		P00401	COX1	Cytochrome c oxidase subunit 1												>SP Q8TBZ6|TM10A_HUMAN tRNA methyltransferase 10 homolog A OS=Homo sapiens GN=TRMT10A PE=1 SV=1	TM10A	Q8TBZ6	Q8TBZ6				KRR1	Q13601	Q13601					TMEM165	Q9HC07	Q9HC07				U2AF2	P26368	P26368
H6UK82	P16442		Q8N6H7	ARFGAP2	ADP-ribosylation factor GTPase-activating protein 2 (ARF GAP 2) (GTPase-activating protein ZNF289) (Zinc finger protein 289)					P32344	P32344		P32344	QRI5	Mitochondrial mRNA-processing protein COX24 (Mitochondrial small ribosomal subunit protein mS38)												>SP Q8TBM8|DJB14_HUMAN DnaJ homolog subfamily B member 14 OS=Homo sapiens GN=DNAJB14 PE=1 SV=1	DJB14	Q8TBM8	Q8TBM8				STIM1	Q13586	Q13586					LPAR2	Q9HBW0	Q9HBW0				DNMT1	P26358	P26358
H6UK83	P16442		Q9NP61	ARFGAP3	ADP-ribosylation factor GTPase-activating protein 3 (ARF GAP 3)					P69850	P69850		P69850	DAD3	DASH complex subunit DAD3 (DUO1 and DAM1-interacting protein 3) (Outer kinetochore protein DAD3)												>SP Q8TBK6|ZCH10_HUMAN Zinc finger CCHC domain-containing protein 10 OS=Homo sapiens GN=ZCCHC10 PE=1 SV=1	ZCH10	Q8TBK6	Q8TBK6				SNW1	Q13573	Q13573					ETNK1	Q9HBU6	Q9HBU6				DDX6	P26196	P26196
H6VPB4	P16442		Q9Y6D6	ARFGEF1	Brefeldin A-inhibited guanine nucleotide-exchange protein 1 (Brefeldin A-inhibited GEP 1) (ADP-ribosylation factor guanine nucleotide-exchange factor 1) (p200 ARF guanine nucleotide exchange factor) (p200 ARF-GEP1)					P38719	P38719		P38719	DBP8	ATP-dependent RNA helicase DBP8												>SP Q8TBF4|ZCRB1_HUMAN Zinc finger CCHC-type and RNA-binding motif-containing protein 1 OS=Homo sapiens GN=ZCRB1 PE=1 SV=2	ZCRB1	Q8TBF4	Q8TBF4				PRPF4B	Q13523	Q13523					TAF9B	Q9HBM6	Q9HBM6				MSN	P26038	P26038
H9XVR5	P16442		Q9Y6D5	ARFGEF2	Brefeldin A-inhibited guanine nucleotide-exchange protein 2 (Brefeldin A-inhibited GEP 2) (ADP-ribosylation factor guanine nucleotide-exchange factor 2)					P38249	P38249		P38249	RPG1	Eukaryotic translation initiation factor 3 subunit A (eIF3a) (Eukaryotic translation initiation factor 3 110 kDa subunit homolog) (eIF3 p110) (Translation initiation factor eIF3, p110 subunit homolog)												>SP Q8TBF2|PGFS_HUMAN Prostamide/prostaglandin F synthase OS=Homo sapiens GN=FAM213B PE=1 SV=1	PGFS	Q8TBF2	Q8TBF2				PDAP1	Q13442	Q13442					SPC25	Q9HBM1	Q9HBM1				ATP5A1	P25705	P25705
I1VEE1	P16442		Q5TH69	ARFGEF3	Brefeldin A-inhibited guanine nucleotide-exchange protein 3 (ARFGEF family member 3)					P42940	P42940		P42940	CIR1	Probable electron transfer flavoprotein subunit beta (Beta-ETF) (Changed intracellular redox state protein 1)												>SP Q8TBB5|KLDC4_HUMAN Kelch domain-containing protein 4 OS=Homo sapiens GN=KLHDC4 PE=1 SV=1	KLDC4	Q8TBB5	Q8TBB5				SF3B2	Q13435	Q13435					NMRAL1	Q9HBL8	Q9HBL8				CDK2	P24941	P24941
I1VYG6	P16442		P53367	ARFIP1	Arfaptin-1 (ADP-ribosylation factor-interacting protein 1)					Q08822	Q08822		Q08822	CIR2	Probable electron transfer flavoprotein-ubiquinone oxidoreductase, mitochondrial (ETF-QO) (ETF-ubiquinone oxidoreductase)												>SP Q8TB96|TIP_HUMAN T-cell immunomodulatory protein OS=Homo sapiens GN=ITFG1 PE=1 SV=1	TIP	Q8TB96	Q8TB96				TCOF1	Q13428	Q13428					PLGRKT	Q9HBL7	Q9HBL7				POLR2A	P24928	P24928
I6SWF8	P16442		P53365	ARFIP2	Arfaptin-2 (ADP-ribosylation factor-interacting protein 2) (Partner of RAC1) (POR1)					Q12452	Q12452		Q12452	ERG27	3-keto-steroid reductase ERG27												>SP Q8TB72|PUM2_HUMAN Pumilio homolog 2 OS=Homo sapiens GN=PUM2 PE=1 SV=2	PUM2	Q8TB72	Q8TB72				PPIG	Q13427	Q13427					PARVB	Q9HBI1	Q9HBI1				EEF1B2	P24534	P24534
I6TS22	P16442		Q13795	ARFRP1	ADP-ribosylation factor-related protein 1 (ARF-related protein 1) (ARP)					P38767	P38767		P38767	ERC1	Ethionine resistance-conferring protein 1												>SP Q8TB61|S35B2_HUMAN Adenosine 3-phospho 5-phosphosulfate transporter 1 OS=Homo sapiens GN=SLC35B2 PE=1 SV=1	S35B2	Q8TB61	Q8TB61				NNT	Q13423	Q13423					PARVG	Q9HBI0	Q9HBI0				RRM1	P23921	P23921
I6U2M5	P16442		P05089	ARG1	Arginase-1					P53279	P53279		P53279	FHN1	Non-classical export protein 2 homolog 1 (Functional homolog of NCE102)												>SP Q8TAP9|MPLKI_HUMAN M-phase-specific PLK1-interacting protein OS=Homo sapiens GN=MPLKIP PE=1 SV=1	MPLKI	Q8TAP9	Q8TAP9				DYNC1I2	Q13409	Q13409					RDH14	Q9HBH5	Q9HBH5				EIF4B	P23588	P23588
I7APP0	P16442		P78540	ARG2	Arginase-2, mitochondrial					P32472	P32472		P32472	FPR2	Peptidyl-prolyl cis-trans isomerase FPR2 (PPIase FPR2)												>SP Q8TAE8|G45IP_HUMAN Growth arrest and DNA damage-inducible proteins-interacting protein 1 OS=Homo sapiens GN=GADD45GIP1 PE=1 SV=1	G45IP	Q8TAE8	Q8TAE8				MRPL49	Q13405	Q13405					RHOF	Q9HBH0	Q9HBH0				SP100	P23497	P23497
J9XP05	P16442		A6NJG6	ARGFX	Arginine-fifty homeobox					P07149	P07149		P07149	FAS1	Fatty acid synthase subunit beta												>SP Q8TAD8|SNIP1_HUMAN Smad nuclear-interacting protein 1 OS=Homo sapiens GN=SNIP1 PE=1 SV=1	SNIP1	Q8TAD8	Q8TAD8				IFIT5	Q13325	Q13325					LY9	Q9HBG7	Q9HBG7				JAK1	P23458	P23458
J9XP21	P16442		Q9NWB6	ARGLU1	Arginine and glutamate-rich protein 1					P38993	P38993		P38993	FET3	Iron transport multicopper oxidase FET3												>SP Q8TAA9|VANG1_HUMAN Vang-like protein 1 OS=Homo sapiens GN=VANGL1 PE=1 SV=1	VANG1	Q8TAA9	Q8TAA9				PABPC4	Q13310	Q13310					IL21R	Q9HBE5	Q9HBE5				ME2	P23368	P23368
J9XT30	P16442		Q07960	ARHGAP1	Rho GTPase-activating protein 1 (CDC42 GTPase-activating protein) (GTPase-activating protein rhoGAP) (Rho-related small GTPase protein activator) (Rho-type GTPase-activating protein 1) (p50-RhoGAP)					P21268	P21268		P21268	FAR1	Cyclin-dependent kinase inhibitor FAR1 (CKI FAR1) (Factor arrest protein)												>SP Q8TA94|ZN563_HUMAN Zinc finger protein 563 OS=Homo sapiens GN=ZNF563 PE=2 SV=1	ZN563	Q8TA94	Q8TA94				PTK7	Q13308	Q13308					RRAGC	Q9HB90	Q9HB90				SFPQ	P23246	P23246
J9XV13	P16442		A1A4S6	ARHGAP10	Rho GTPase-activating protein 10 (GTPase regulator associated with focal adhesion kinase 2) (Graf-related protein 2) (Rho-type GTPase-activating protein 10)					P00358	P00358		P00358	TDH2	Glyceraldehyde-3-phosphate dehydrogenase 2 (GAPDH 2)												>SP Q8TA86|RP9_HUMAN Retinitis pigmentosa 9 protein OS=Homo sapiens GN=RP9 PE=1 SV=2	RP9	Q8TA86	Q8TA86				G3BP1	Q13283	Q13283					CACYBP	Q9HB71	Q9HB71				MRC1	P22897	P22897
K4INT6	P16442		Q6P4F7	ARHGAP11A	Rho GTPase-activating protein 11A (Rho-type GTPase-activating protein 11A)					P38875	P38875		P38875	GPI16	GPI transamidase component GPI16												>SP Q8NI36|WDR36_HUMAN WD repeat-containing protein 36 OS=Homo sapiens GN=WDR36 PE=1 SV=1	WDR36	Q8NI36	Q8NI36				TRIM28	Q13263	Q13263					SP110	Q9HB58	Q9HB58				PRKACB	P22694	P22694
K4MMM0	P16442		Q3KRB8	ARHGAP11B	Inactive Rho GTPase-activating protein 11B (Rho-type GTPase-activating protein 11B)					P48236	P48236		P48236	GPC1	Glycerophosphocholine acyltransferase 1 (GPCAT)												>SP Q8NI27|THOC2_HUMAN THO complex subunit 2 OS=Homo sapiens GN=THOC2 PE=1 SV=2	THOC2	Q8NI27	Q8NI27				SRSF6	Q13247	Q13247					SCPEP1	Q9HB40	Q9HB40				CBL	P22681	P22681
K4MQF1	P16442		Q8IWW6	ARHGAP12	Rho GTPase-activating protein 12 (Rho-type GTPase-activating protein 12)					P32288	P32288		P32288	GLN1	Glutamine synthetase (GS)												>SP Q8NHY5|HUS1B_HUMAN Checkpoint protein HUS1B OS=Homo sapiens GN=HUS1B PE=1 SV=2	HUS1B	Q8NHY5	Q8NHY5				SRSF5	Q13243	Q13243					PLEKHA1	Q9HB21	Q9HB21				HNRNPA2B1	P22626	P22626
K4MTH0	P16442		Q53QZ3	ARHGAP15	Rho GTPase-activating protein 15 (ArhGAP15) (Rho-type GTPase-activating protein 15)					Q01766	Q01766		Q01766	HAL1	Halotolerance protein HAL1												>SP Q8NHY3|GA2L2_HUMAN GAS2-like protein 2 OS=Homo sapiens GN=GAS2L2 PE=1 SV=1	GA2L2	Q8NHY3	Q8NHY3				SRSF9	Q13242	Q13242					PLEKHA2	Q9HB19	Q9HB19				FDXR	P22570	P22570
M9QZC0	P16442		Q68EM7	ARHGAP17	Rho GTPase-activating protein 17 (Rho-type GTPase-activating protein 17) (RhoGAP interacting with CIP4 homologs protein 1) (RICH-1)					Q03532	Q03532		Q03532	HAS1	ATP-dependent RNA helicase HAS1												>SP Q8NHX9|TPC2_HUMAN Two pore calcium channel protein 2 OS=Homo sapiens GN=TPCN2 PE=1 SV=2	TPC2	Q8NHX9	Q8NHX9				SELENBP1	Q13228	Q13228					C12orf10	Q9HB07	Q9HB07				PAICS	P22234	P22234
O14759	P16442		Q8N392	ARHGAP18	Rho GTPase-activating protein 18 (MacGAP) (Rho-type GTPase-activating protein 18)					P32477	P32477		P32477	GSH1	Glutamate--cysteine ligase												>SP Q8NHS3|MFSD8_HUMAN Major facilitator superfamily domain-containing protein 8 OS=Homo sapiens GN=MFSD8 PE=1 SV=1	MFSD8	Q8NHS3	Q8NHS3				DDX10	Q13206	Q13206					CLK4	Q9HAZ1	Q9HAZ1				FBL	P22087	P22087
O15512	P16442		Q14CB8	ARHGAP19	Rho GTPase-activating protein 19 (Rho-type GTPase-activating protein 19)					Q12068	Q12068		Q12068	GRE2	NADPH-dependent methylglyoxal reductase GRE2												>SP Q8NHQ9|DDX55_HUMAN ATP-dependent RNA helicase DDX55 OS=Homo sapiens GN=DDX55 PE=1 SV=3	DDX55	Q8NHQ9	Q8NHQ9				PSMD2	Q13200	Q13200					GRPEL1	Q9HAV7	Q9HAV7				VDAC1	P21796	P21796
Q102J2	P16442		Q9P2F6	ARHGAP20	Rho GTPase-activating protein 20 (Rho-type GTPase-activating protein 20)					P40545	P40545		P40545	HIS6	1-(5-phosphoribosyl)-5-[(5-phosphoribosylamino)methylideneamino] imidazole-4-carboxamide isomerase												>SP Q8NH02|O2T29_HUMAN Olfactory receptor 2T29 OS=Homo sapiens GN=OR2T29 PE=3 SV=2;>SP Q6IEZ7|OR2T5_HUMAN Olfactory receptor 2T5 OS=Homo sapiens GN=OR2T5 PE=3 SV=1;>SP Q8NH00|OR2T4_HUMAN Olfactory receptor 2T4 OS=Homo sapiens GN=OR2T4 PE=3 SV=2	O2T29	Q8NH02	Q8NH02				CBX3	Q13185	Q13185					XPO5	Q9HAV4	Q9HAV4				TNFAIP3	P21580	P21580
Q15951	P16442		Q5T5U3	ARHGAP21	Rho GTPase-activating protein 21 (Rho GTPase-activating protein 10) (Rho-type GTPase-activating protein 21)					Q03281	Q03281		Q03281	HEH2	Inner nuclear membrane protein HEH2 (Helix-extension-helix domain-containing protein 2)												>SP Q8NFW8|NEUA_HUMAN N-acylneuraminate cytidylyltransferase OS=Homo sapiens GN=CMAS PE=1 SV=2	NEUA	Q8NFW8	Q8NFW8				PAK2	Q13177	Q13177					GNB4	Q9HAV0	Q9HAV0				ACO1	P21399	P21399
Q1L131	P16442		Q7Z5H3	ARHGAP22	Rho GTPase-activating protein 22 (Rho-type GTPase-activating protein 22)					Q99383	Q99383		Q99383	HRP1	Nuclear polyadenylated RNA-binding protein 4 (Cleavage factor IB) (CFIB)												>SP Q8NFU7|TET1_HUMAN Methylcytosine dioxygenase TET1 OS=Homo sapiens GN=TET1 PE=1 SV=2	TET1	Q8NFU7	Q8NFU7				PRDX4	Q13162	Q13162					UPF2	Q9HAU5	Q9HAU5				CD247	P20963	P20963
Q207T9	P16442		Q9P227	ARHGAP23	Rho GTPase-activating protein 23 (Rho-type GTPase-activating protein 23)					P53687	P53687		P53687	HST3	NAD-dependent histone deacetylase HST3												>SP Q8NFP9|NBEA_HUMAN Neurobeachin OS=Homo sapiens GN=NBEA PE=1 SV=3	NBEA	Q8NFP9	Q8NFP9				HNRNPA0	Q13151	Q13151					C17orf75	Q9HAS0	Q9HAS0				CAST	P20810	P20810
Q2LFC5	P16442		Q8N264	ARHGAP24	Rho GTPase-activating protein 24 (Filamin-A-associated RhoGAP) (FilGAP) (RAC1- and CDC42-specific GTPase-activating protein of 72 kDa) (RC-GAP72) (Rho-type GTPase-activating protein 24) (RhoGAP of 73 kDa) (Sarcoma antigen NY-SAR-88) (p73RhoGAP)					Q06592	Q06592		Q06592	HPA2	Histone acetyltransferase HPA2												>SP Q8NFJ5|RAI3_HUMAN Retinoic acid-induced protein 3 OS=Homo sapiens GN=GPRC5A PE=1 SV=2	RAI3	Q8NFJ5	Q8NFJ5				TARDBP	Q13148	Q13148					PPCS	Q9HAB8	Q9HAB8				MX2	P20592	P20592
Q2LFC6	P16442		P42331	ARHGAP25	Rho GTPase-activating protein 25 (Rho-type GTPase-activating protein 25)					P32316	P32316		P32316	ACH1	Acetyl-CoA hydrolase												>SP Q8NFC6|BD1L1_HUMAN Biorientation of chromosomes in cell division protein 1-like 1 OS=Homo sapiens GN=BOD1L1 PE=1 SV=2	BD1L1	Q8NFC6	Q8NFC6				IK	Q13123	Q13123					CARS2	Q9HA77	Q9HA77				TNFRSF1B	P20333	P20333
Q2PJQ0	P16442		Q9UNA1	ARHGAP26	Rho GTPase-activating protein 26 (GTPase regulator associated with focal adhesion kinase) (Oligophrenin-1-like protein) (Rho-type GTPase-activating protein 26)					P14164	P14164		P14164	ABF1	ARS-binding factor 1 (Bidirectionally acting factor 1) (DNA replication enhancer-binding protein OBF1) (SFB-B)												>SP Q8NF37|PCAT1_HUMAN Lysophosphatidylcholine acyltransferase 1 OS=Homo sapiens GN=LPCAT1 PE=1 SV=2	PCAT1	Q8NF37	Q8NF37				MRPL28	Q13084	Q13084					TBC1D17	Q9HA65	Q9HA65				BTF3	P20290	P20290
Q2PJQ1	P16442		Q6ZUM4	ARHGAP27	Rho GTPase-activating protein 27 (CIN85-associated multi-domain-containing Rho GTPase-activating protein 1) (Rho-type GTPase-activating protein 27) (SH3 domain-containing protein 20)					P47096	P47096		P47096	BNA1	3-hydroxyanthranilate 3,4-dioxygenase												>SP Q8NEY8|PPHLN_HUMAN Periphilin-1 OS=Homo sapiens GN=PPHLN1 PE=1 SV=2	PPHLN	Q8NEY8	Q8NEY8				CSTF3	Q12996	Q12996					FN3KRP	Q9HA64	Q9HA64				ANXA7	P20073	P20073
Q2PJQ2	P16442		Q9P2N2	ARHGAP28	Rho GTPase-activating protein 28 (Rho-type GTPase-activating protein 28)					P25628	P25628		P25628	ARE1	Sterol O-acyltransferase 1												>SP Q8NEN9|PDZD8_HUMAN PDZ domain-containing protein 8 OS=Homo sapiens GN=PDZD8 PE=1 SV=1	PDZD8	Q8NEN9	Q8NEN9				NFX1	Q12986	Q12986					POLR1B	Q9H9Y6	Q9H9Y6				EIF2S2	P20042	P20042
Q2PJQ3	P16442		Q52LW3	ARHGAP29	Rho GTPase-activating protein 29 (PTPL1-associated RhoGAP protein 1) (Rho-type GTPase-activating protein 29)					P47818	P47818		P47818	CCC1	Protein CCC1 (Cross-complementer of CSG1 protein 1)												>SP Q8NEJ9|NGDN_HUMAN Neuroguidin OS=Homo sapiens GN=NGDN PE=1 SV=1	NGDN	Q8NEJ9	Q8NEJ9				MYO1E	Q12965	Q12965					RPF1	Q9H9Y2	Q9H9Y2				TYMP	P19971	P19971
Q2VU69	P16442		Q7Z6I6	ARHGAP30	Rho GTPase-activating protein 30 (Rho-type GTPase-activating protein 30)					Q00776	Q00776		Q00776	APM1	AP-1 complex subunit mu-1-I (Clathrin assembly protein complex 1 mu-1-I medium chain) (Clathrin coat assembly protein AP54) (Clathrin coat-associated protein AP54) (Golgi adaptor AP-1 54 kDa protein) (HA1 54 kDa subunit) (Mu(1)-adaptin) (Mu1-I-adaptin)												>SP Q8NEF9|SRFB1_HUMAN Serum response factor-binding protein 1 OS=Homo sapiens GN=SRFBP1 PE=1 SV=1	SRFB1	Q8NEF9	Q8NEF9				TRAP1	Q12931	Q12931					ELP3	Q9H9T3	Q9H9T3				HK1	P19367	P19367
Q2VU70	P16442		Q2M1Z3	ARHGAP31	Rho GTPase-activating protein 31 (Cdc42 GTPase-activating protein)					P46682	P46682		P46682	APL6	AP-3 complex subunit beta (Adaptor-related protein complex 3 subunit beta) (Beta-3-adaptin) (Clathrin assembly protein complex 3 beta large chain) (Clathrin assembly protein large beta chain)												>SP Q8NE71|ABCF1_HUMAN ATP-binding cassette sub-family F member 1 OS=Homo sapiens GN=ABCF1 PE=1 SV=2	ABCF1	Q8NE71	Q8NE71				ELAVL2	Q12926	Q12926					NHEJ1	Q9H9Q4	Q9H9Q4				PLCG1	P19174	P19174
[truncated: 142,694 more rows]
