# Supplementary material for: Signal-noise metrics for RNA binding protein identification reveal broad spectrum protein-RNA interaction frequencies and dynamics
Source: Nat Commun. 2023 Sep 21;14:5868. doi: 10.1038/s41467-023-41284-9 (PMC10514315; doi:10.1038/s41467-023-41284-9)
Supplement: Supplementary file 11 — Supplementary Dataset 7 [file 41467_2023_41284_MOESM11_ESM.xlsx]

## Sheet: Category & GO terms
Supplementary Data 7	Category & GO terms.
Uniprot IDs for GO-annotations were exported from PANTHER V17.0 (Thomas et al., 2003) and converted to Primary Uniprot IDs; see Supplementary Data 6 and Methods.																																			Boxed Uniprot IDs are related to Supplementary Note 7b.
Organism:	Homo sapien	Homo sapien	Homo sapien	Homo sapien	Homo sapien	Homo sapien	Homo sapien	Homo sapien	Homo sapien	Homo sapien	Homo sapien	Homo sapien	Homo sapien	Homo sapien	Homo sapien	Homo sapien	Homo sapien	Homo sapien	Homo sapien	Homo sapien	Homo sapien	Homo sapien	Homo sapien	Homo sapien	Homo sapien	Homo sapien	Homo sapien	Homo sapien	Homo sapien	Homo sapien	Homo sapien	Homo sapien	Homo sapien	Homo sapien	Homo sapien	Homo sapien	Homo sapien	Homo sapien	Homo sapien	Homo sapien	Homo sapien	Homo sapien	Homo sapien	Homo sapien	Homo sapien	Homo sapien	Homo sapien	Homo sapien	Homo sapien
Category or GO term:	GO organic cyclic compound binding	GO RNA binding	GO nucleic acid binding	GO nucleotide binding	GO mRNA binding	GO rRNA binding	GO dsRNA binding	GO tRNA binding	GO snRNA binding	GO snoRNA binding	GO miRNA binding	GO translation	GO mRNA processing	GO ncRNA processing	GO rRNA processing	GO RNA splicing	GO regulation of RNA stability	GO RNA modification	GO RNA localization	GO ribonucleoprotein complex	GO plasma membrane	GO cytosol	GO integral component of membrane	GO nucleus	GO DNA binding	GO exclusive DNA binding	GO exclusive nucleotide binder	GO endoplasmic reticulum	GO glycoprotein	GO unfolded protein binding	GO protein binding	"Core RBP" (Beckmann, 2015)	Classical metabolic enzymes (Beckmann, 2015)	EnigmRBPs (Beckmann, 2015)	Total LEAP-RBP UV-enriched*	Exclusive LEAP-RBP UV-enriched*	Total INP UV-enriched*	Exclusive INP UV-enriched*	Total XRNAX UV-enriched* (Trendel, 2019)	Exclusive XRNAX UV-enriched* (Trendel, 2019)	Total OOPs UV-enriched* (Hoefig, 2021)	Exclusive OOPs UV-enriched* (Hoefig, 2021)	Total Ptex 1.5 UV-enriched* (Urdaneta, 2019)	Exclusive Ptex 1.5 UV-enriched* (Urdaneta, 2019)	Total RIC UV-enriched* (Perez-Perri, 2018)	Exclusive RIC UV-enriched* (Perez-Perri, 2018)	Shared UV-enriched*	LEAP-RBP + 5 datasets UV-enriched*	LEAP-RBP + 4 datasets UV-enriched*
	W6CW81	Q16576	W6CW81	Q9Y6X9	Q9Y6M1	Q9Y3D5	Q9Y6K5	Q9Y606	Q9Y580	Q9Y2X3	Q9UL40	Q9Y6G3	Q9Y5S9	Q9Y6V7	Q9Y6V7	Q9Y6Y0	Q9Y6V7	Q9Y606	Q9Y6M1	Q9Y6Y0	V9GYB7	W6CW81	W5XKT8	V9GYB7	W6CW81	W6CW81	Q9Y6X9	V9GYB7	W5XKT8	Q9Y5J6	W6CW81	Q9Y606	Q9Y5K5	Q9Y6Y8	Q9Y6Y8	Q9Y6N5	Q9Y6V7	Q9Y6M5	Q9Y6V7	Q9Y6M7	Q9Y6X8	Q9Y6X8	Q9Y6Y8	Q9Y6X9	Q9Y6V7	Q9UBL0	Q9Y5J1	Q9Y5J1	Q9Y6V7
	Q9Y6Y8	P14314	Q9Y6Y8	Q9Y6X6	Q9Y5S9	Q9Y3B7	Q9Y623	Q9Y2Z4	Q9Y4Z0	Q9UNX4	Q9UL18	Q9Y676	Q9Y5B6	Q9Y606	Q9Y5J1	Q9Y5S9	Q9Y5A9	Q9Y3C4	Q9Y5S9	Q9Y6G3	S4R3C0	V9GYB7	V9GYB7	R4GMN0	Q9Y6Y1	Q9Y6Y1	Q9Y6X6	Q9Y6Y8	V9GYB7	Q9Y4W6	W5XKT8	Q9Y4C8	Q9Y237	Q9Y6G9	Q9Y6V7	Q9Y6B7	Q9Y6N8	Q9Y4D7	Q9Y6N8	Q9Y6C9	Q9Y6X3	Q9Y6X3	Q9Y6X9	Q9Y6X5	Q9Y6M1	Q9NWB1	Q9Y5A9	Q9Y5A9	Q9Y6M1
	Q9Y6Y1	Q7L7V1	Q9Y6Y1	Q9Y6V7	Q9Y5A9	Q9Y3A5	Q9UPY3	Q9Y285	Q9Y333	Q9UKK9	Q9UKV8	Q9Y450	Q9Y534	Q9Y5J1	Q9Y4W2	Q9Y5B6	Q9Y534	Q9Y2Z2	Q9Y3Y2	Q9Y6D6	Q9Y6Y9	Q9Y6Y8	U3KPV4	Q9Y6Y1	Q9Y6X8	Q9Y6X8	Q9Y6T7	Q9Y6X1	U3KPV4	Q9Y4L1	V9GYB7	Q9Y3T9	Q9UQ88	Q9Y6E2	Q9Y6N5	Q9Y697	Q9Y6M5	Q9Y3E5	Q9Y6M7	Q9Y676	Q9Y6R9	Q9Y6R9	Q9Y6X5	Q9Y6X4	Q9Y6K0	Q9H3H3	Q9Y520	Q9Y520	Q9Y606
	Q9Y6X9	P22090	Q9Y6X8	Q9Y6T7	Q9Y534	Q9Y2R9	Q9UPR6	Q9UBP6	Q9UK45	Q9UHK0	Q9UGR2	Q9Y3U8	Q9Y4Z0	Q9Y4W2	Q9Y3B9	Q9Y4Z0	Q9Y2W1	Q9Y235	Q9Y2X3	Q9Y676	Q9Y6X6	Q9Y6Y1	Q9Y6Y9	Q9Y6Y0	Q9Y6X3	Q9Y6X3	Q9Y6S9	Q9Y6M5	Q9Y6Z7	Q9Y375	S4R3Y5	Q9Y3A5	Q9UNP9	Q9Y6A4	Q9Y6M1	Q9Y4W6	Q9Y6M1	Q9UMF0	Q9Y6M1	Q9Y666	Q9Y6K5	Q9Y4E5	Q9Y6X4	Q9Y6W5	Q9Y6E2	Q9BZB8	Q9Y4C8	Q9Y4C8	Q9Y5J1
	Q9Y6X8	Q14683	Q9Y6X3	Q9Y6S9	Q9Y4F3	Q9Y2R5	Q9UL40	Q9P2K8	Q9NW64	Q9NZJ9	Q9NR30	Q9Y3D9	Q9Y4Y9	Q9Y3I0	Q9Y3B2	Q9Y4Y9	Q9Y2V2	Q9UNQ2	Q9Y224	Q9Y5S9	Q9Y6X5	Q9Y6Y0	Q9Y6X5	Q9Y6X9	Q9Y6X0	Q9Y6X0	Q9Y6R4	Q9Y6K0	Q9Y6Y9	Q9Y266	S4R3P1	Q9Y333	Q9UI17	Q9Y624	Q9Y6K5	Q9Y4E6	Q9Y6K5	Q9ULF5	Q9Y6K5	Q9Y639	Q9Y6G3	Q9Y4C1	Q9Y6W5	Q9Y6W3	Q9Y5S9	P55854	Q9Y3T9	Q9Y3T9	Q9Y5B9
	Q9Y6X6	Q9H633	Q9Y6X0	Q9Y6R4	Q9Y3Y2	Q9UGY1	Q9UL18	Q9P272	Q9NR30	Q9NYH9	Q9HCK5	Q9Y3D5	Q9Y4C8	Q9Y3C4	Q9Y3A5	Q9Y4C8	Q9Y2T1	Q9UJK0	Q9UPR3	Q9Y5J1	Q9Y6W8	Q9Y6X9	Q9Y6X1	Q9Y6X8	Q9Y6R6	Q9Y6R6	Q9Y6N5	Q9Y6J6	Q9Y6X5	Q9Y230	S4R3C0	Q9Y2X3	Q9UBM7	Q9Y5K5	Q9Y6K0	Q9Y4E1	Q9Y6K0	Q9UHN6	Q9Y6K0	Q9Y5M8	Q9Y6E2	Q9Y2X7	Q9Y6W3	Q9Y6R4	Q9Y5J1	P52566	Q9Y333	Q9Y333	Q9Y5A9
	Q9Y6X3	O94913	Q9Y6V7	Q9Y6N5	Q9Y3F4	Q9NZM5	Q9UKV8	Q9P0P8	Q9H6E5	Q9NY12	Q9H9Z2	Q9Y3D3	Q9Y3F4	Q9Y3B9	Q9Y3A4	Q9Y3I0	Q9Y2L1	Q9UJJ7	Q9UND3	Q9Y4Z0	Q9Y6W5	Q9Y6X8	Q9Y6W8	Q9Y6X6	Q9Y6Q3	Q9Y6Q3	Q9Y6M4	Q9Y6I9	Q9Y6W8	Q9UQ90	R4GMN0	Q9Y285	Q9P275	Q9Y5G4	Q9Y6G3	Q9Y4B5	Q9Y6G3	Q9UBR2	Q9Y6G3	Q9Y3T6	Q9Y6A5	Q9UPR0	Q9Y6V7	Q9Y6N7	Q9Y5B9	P31146	Q9Y2X3	Q9Y2X3	Q9Y520
	Q9Y6X0	P17987	Q9Y6R6	Q9Y6M4	Q9Y3B4	Q9NYY8	Q9NYK1	Q9NXH9	Q96MH2	Q9NX24	Q9H9G7	Q9Y3B7	Q9Y3C6	Q9Y3B2	Q9Y3A2	Q9Y3F4	Q9UPU9	Q9UJA5	Q9UN86	Q9Y4Y9	Q9Y6U3	Q9Y6X6	Q9Y6V0	Q9Y6X4	Q9Y6K1	Q9Y6K1	Q9Y6K8	Q9Y6G1	Q9Y6U7	Q9UHV9	Q9Y6Z7	Q9Y221	Q9NZ01	Q9Y520	Q9Y6B7	Q9Y485	Q9Y6E2	Q9NVW2	Q9Y6E2	Q9Y3D5	Q9Y606	Q9UKL3	Q9Y6R4	Q9Y6K9	Q9Y5A9	P05161	Q9Y285	Q9Y285	Q9Y4W2
	Q9Y6V7	Q9Y383	Q9Y6Q3	Q9Y6K8	Q9Y383	Q9NX20	Q9NXL6	Q9NX74	Q96LT9	Q9NV31	Q9BWF3	Q9Y399	Q9Y3B4	Q9Y3A5	Q9Y324	Q9Y3C6	Q9UPQ9	Q9UI43	Q9UMR2	Q9Y4W2	Q9Y6T7	Q9Y6X1	Q9Y6U7	Q9Y6X3	Q9Y6J9	Q9Y6J9	Q9Y6E7	Q9Y6F9	Q9Y6R7	Q9UDY4	Q9Y6Z4	Q9UPN6	Q9NYL2	Q9Y4P3	Q9Y6A5	Q9Y448	Q9Y678	Q9NQS1	Q9Y6C9	Q9Y2T3	Q9Y5T5	Q9UKK3	Q9Y6N7	Q9Y6I3	Q9Y520	O15117	Q9Y262	Q9Y262	Q9Y4C8
	Q9Y6T7	Q66PJ3	Q9Y6M1	Q9Y6K5	Q9Y2V2	Q9NVS2	Q9NX74	Q9NX07	Q96IZ5	Q9NR30	Q96K80	Q9Y2Z4	Q9Y388	Q9Y3A4	Q9Y2X3	Q9Y3B4	Q9ULM6	Q9UI30	Q9UKX7	Q9Y446	Q9Y6R1	Q9Y6X0	Q9Y6R1	Q9Y6X2	Q9Y6H1	Q9Y6H1	Q9Y6B6	Q9Y6F6	Q9Y6R1	Q9UBS4	Q9Y6Y9	Q9UNQ2	Q9NTK5	Q9Y4I1	Q9Y697	Q9UQ88	Q9Y606	Q9NP58	Q9Y676	Q9Y2S6	Q9Y5Q8	Q9UIF9	Q9Y6M1	Q9Y6H1	Q9Y4W2	O14602	Q9UQ80	Q9UQ80	Q9Y490
	Q9Y6S9	P07355	Q9Y6K5	Q9Y6G9	Q9Y2R9	Q9NV31	Q9NUL3	Q9NWX6	Q96GM8	Q9NPE3	Q8TCS8	Q9Y2R9	Q9Y383	Q9Y3A2	Q9Y2W2	Q9Y388	Q9UKV8	Q9UH17	Q9UKK6	Q9Y3U8	Q9Y6Q6	Q9Y6W6	Q9Y6Q6	Q9Y6X0	Q9Y692	Q9Y692	Q9Y689	Q9Y6D0	Q9Y6Q6	Q9NZN9	Q9Y6Y8	Q9UNP9	Q9NP73	Q9Y4B5	Q9Y678	Q9UNL2	Q9Y5J1	Q9HAW4	Q9Y666	Q9Y291	Q9Y5L0	Q9UH99	Q9Y6K9	Q9Y6G9	Q9Y4C8	H3BQZ7	Q9UNX4	Q9UNX4	Q9Y3T9
	Q9Y6R6	Q9HCJ3	Q9Y6K1	Q9Y6E7	Q9UQ35	Q9NUL7	Q9NS39	Q9NSE4	Q96AZ6	Q9H583	Q8TB72	Q9Y2R5	Q9Y333	Q9Y324	Q9Y2R4	Q9Y383	Q9UK39	Q9UET6	Q9UHL0	Q9Y3T9	Q9Y6N9	Q9Y6W5	Q9Y6N8	Q9Y6W6	Q9Y651	Q9Y651	Q9Y616	Q9Y6B6	Q9Y6N8	Q9NZD4	Q9Y6Y0	Q9ULW3	Q9H0A0	Q9Y421	Q9Y606	Q9ULG6	Q9Y5B9	Q9H3N1	Q9Y639	Q9Y277	Q9Y5K6	Q9P209	Q9Y6I3	Q9Y6D9	Q9Y490	B5ME19	Q9UN86	Q9UN86	Q9Y3I0
	Q9Y6R4	Q8NEJ9	Q9Y6J9	Q9Y6B6	Q9UPU9	Q9NR30	Q9NRR4	Q9NP81	Q969L4	Q9BRJ7	Q8IWR0	Q9Y295	Q9Y312	Q9Y2Z2	Q9Y2P8	Q9Y333	Q9UIV1	Q9UBS4	Q9UBU9	Q9Y3D5	Q9Y6N8	Q9Y6W3	Q9Y6N7	Q9Y6W3	Q9Y620	Q9Y620	Q9Y5Y2	Q9Y6A9	Q9Y6N7	Q9NYU2	Q9Y6X9	Q9UKD2	Q9C0C9	Q9Y3X0	Q9Y5X3	Q9ULD2	Q9Y5A9	Q9H2G4	Q9Y606	Q9UQ35	Q9Y5J1	Q9P1F3	Q9Y6H1	Q9Y6D6	Q9Y3X0	A8MWD9	Q9UKM9	Q9UKM9	Q9Y3F4
	Q9Y6Q3	O00567	Q9Y6H1	Q9Y689	Q9UPN6	Q9NQ55	Q9NR97	Q9HD40	Q8WWY3	Q96G21	Q5VYS8	Q9Y291	Q9Y2W2	Q9Y2Y1	Q9Y2L1	Q9Y312	Q9UFF9	Q9UBP6	Q9P127	Q9Y3D3	Q9Y6N7	Q9Y6T7	Q9Y6N3	Q9Y6V7	Q9Y618	Q9Y618	Q9Y5S8	Q9Y6A2	Q9Y6N6	Q9NYU1	Q9Y6X8	Q9UK59	Q9BXJ9	Q9Y3C1	Q9Y5L0	Q9P2N7	Q9Y580	Q96JC9	Q9Y5S9	Q9UP95	Q9Y5A9	Q9P107	Q9Y6G9	Q9Y6D5	Q9Y3T9	A0A0A6YYI3	Q9UII4	Q9UII4	Q9Y3A4
	Q9Y6N5	P09914	Q9Y6G9	Q9Y623	Q9UNW9	Q9NPE2	Q9NR56	Q9HAV4	Q8TEQ6	Q96DE0	Q5TC82	Q9Y285	Q9Y2W1	Q9Y2X3	Q9Y237	Q9Y2W2	Q9P2K5	Q9P272	Q9NZP6	Q9Y3C6	Q9Y6N3	Q9Y6Q6	Q9Y6N1	Q9Y6R6	Q9Y603	Q9Y603	Q9Y5S2	Q9Y6A1	Q9Y6M7	Q9NUG6	Q9Y6X6	Q9UHB9	Q9BSD7	Q9Y3B9	Q9Y5J1	Q9P246	Q9Y520	Q96IZ7	Q9Y5Q9	Q9UNW9	Q9Y580	Q9NZN8	Q9Y6E2	Q9Y6B6	Q9Y3I0		Q9UGR2	Q9UGR2	Q9Y3A2
	Q9Y6M4	Q9HC36	Q9Y6G3	Q9Y620	Q9UNP9	Q9H9Y2	Q9NR30	Q9H9T3	Q8N7X1	Q96AZ6	Q5TAX3	Q9Y262	Q9Y235	Q9Y2W2	Q9UQ80	Q9Y2W1	Q9NZN8	Q9NY12	Q9NYF8	Q9Y3B9	Q9Y6M7	Q9Y6Q5	Q9Y6M9	Q9Y6Q3	Q9Y5X4	Q9Y5X4	Q9Y5P6	Q9Y680	Q9Y6M5	Q9NQP4	Q9Y6X5	Q9UBU9	Q9BRA0	Q9Y314	Q9Y5B9	Q9P0V9	Q9Y4Z0	Q96DX7	Q9Y5M8	Q9ULH0	Q9Y570	Q9NZM3	Q9Y6D9	Q9Y6A4	Q9Y3F4		Q9UG63	Q9UG63	Q9Y388
	Q9Y6M1	Q15560	Q9Y6A4	Q9Y616	Q9UN86	Q9H7B2	Q9HCK5	Q9H649	Q86W50	Q8IY37	Q5T280	Q9UNX3	Q9UQ35	Q9Y2R4	Q9UNX4	Q9Y224	Q9NYY8	Q9NXH9	Q9NXL6	Q9Y3B7	Q9Y6M5	Q9Y6P5	Q9Y6M7	Q9Y6P5	Q9Y5W3	Q9Y5W3	Q9Y5M8	Q9Y679	Q9Y6M0	Q9NPJ1	Q9Y6X4	Q9NZM5	Q99956	Q9Y2K5	Q9Y5A9	Q9NZQ3	Q9Y4P3	Q92526	Q9Y5L0	Q9UL40	Q9Y520	Q9NZ52	Q9Y6D6	Q9Y696	Q9Y3A2		Q9UBU9	Q9UBU9	Q9Y333
	Q9Y6K8	Q9HAV4	Q9Y692	Q9Y5Y2	Q9UKV8	Q9H0U6	Q9HBD1	Q9H3J6	Q7L2J0	Q68CQ4	Q5D1E8	Q9ULC4	Q9UPN6	Q9Y2P8	Q9UNQ2	Q9UQ35	Q9NRA8	Q9NXG2	Q9NWS0	Q9Y3B4	Q9Y6M4	Q9Y6N9	Q9Y6M5	Q9Y6M5	Q9Y5R6	Q9Y5R6	Q9Y5L3	Q9Y678	Q9Y6L7	Q9NNZ3	Q9Y6X3	Q9NY93	Q99873	Q9Y2H6	Q9Y580	Q9NZ01	Q9Y4D7	Q92504	Q9Y5K6	Q9UL25	Q9Y4W2	Q9NXV6	Q9Y6D5	Q9Y680	Q9Y388		Q9NZB2	Q9NZB2	Q9Y2X3
	Q9Y6K5	O95071	Q9Y651	Q9Y5S8	Q9UKA9	Q9BYC9	Q9H9J2	Q9H0A0	Q6P2Q9	Q2NL82	Q2Q1W2	Q9UKV8	Q9UPE1	Q9Y2L1	Q9ULX3	Q9UPE1	Q9NR90	Q9NX74	Q9NWK9	Q9Y3A4	Q9Y6M0	Q9Y6M1	Q9Y6L6	Q9Y6M4	Q9Y5R5	Q9Y5R5	Q9Y5B8	Q9Y673	Q9Y6L6	Q9HAV7	Q9Y6X2	Q9NY61	Q99714	Q9UPT8	Q9Y570	Q9NYZ3	Q9Y4C8	Q8WWB7	Q9Y5J1	Q9UKT4	Q9Y4P3	Q9NX63	Q9Y6B6	Q9Y617	Q9Y383		Q9NY93	Q9NY93	Q9Y2W1
	Q9Y6K1	P62857	Q9Y623	Q9Y5S2	Q9UK39	Q9BSH4	Q9H9G7	Q9BY44	Q5SZQ8	Q14978	Q15717	Q9UI10	Q9UNY4	Q9Y237	Q9ULW3	Q9UNY4	Q9NQZ3	Q9NX24	Q9NWB1	Q9Y3A2	Q9Y6L6	Q9Y6K9	Q9Y6K0	Q9Y6M1	Q9Y5R4	Q9Y5R4	Q9Y572	Q9Y672	Q9Y6K0	Q9H173	Q9Y6X1	Q9NY12	Q96SB4	Q9UNX4	Q9Y520	Q9NUJ1	Q9Y490	Q8WVS4	Q9Y5B9	Q9UIQ6	Q9Y4F3	Q9NWQ8	Q9Y6A5	Q9Y613	Q9Y333		Q9NY61	Q9NY61	Q9Y2R4
	Q9Y6J9	Q96AZ6	Q9Y620	Q9Y5P6	Q9UBU9	Q9BRU9	Q9H875	Q99714	Q4G0J3	Q14692	Q15633	Q9UHA3	Q9UNW9	Q9Y224	Q9UKD2	Q9UNW9	Q9NQT5	Q9NWX6	Q9NUU7	Q9Y399	Q9Y6K5	Q9Y6K8	Q9Y6J6	Q9Y6K9	Q9Y5Q9	Q9Y5Q9	Q9Y4W6	Q9Y646	Q9Y6J6	Q9H009	Q9Y6X0	Q9NX07	Q96Q15	Q9UMY1	Q9Y4Z0	Q9NS56	Q9Y3Y2	Q8NFJ5	Q9Y5A9	Q9UIF8	Q9Y4E8	Q9NVJ2	Q9Y6A4	Q9Y608	Q9Y324		Q9NY12	Q9NY12	Q9Y295
	Q9Y6H1	Q9BYK8	Q9Y618	Q9Y5M8	Q9UBB5	Q96I51	Q9H6R0	Q96Q11	Q16560	Q13895	Q14671	Q9UGM6	Q9UNP9	Q9UQ80	Q9UJK0	Q9UNP9	Q9NQT4	Q9NV66	Q9NRG9	Q9Y388	Q9Y6J6	Q9Y6K5	Q9Y6I9	Q9Y6K5	Q9Y5Q8	Q9Y5Q8	Q9Y4U1	Q9Y5Z9	Q9Y6I8	Q9BZK3	Q9Y6W8	Q9NW13	Q92769	Q9UKY7	Q9Y4W6	Q9NRG9	Q9Y3T9	Q8IYD1	Q9Y580	Q9UHK0	Q9Y4E5	Q9NVI7	Q9Y696	Q9Y605	Q9Y2X3		Q9NWH9	Q9NWH9	Q9Y285
	Q9Y6G9	Q96CB9	Q9Y606	Q9Y5L3	Q9P2P1	Q96G21	Q9H2U1	Q96FN9	Q15393	Q12788	Q06945	Q9UGC7	Q9UMS4	Q9UPY3	Q9UJJ7	Q9UMS4	Q9NPI6	Q9NUP7	Q9NR21	Q9Y383	Q9Y6I3	Q9Y6J0	Q9Y6I8	Q9Y6K1	Q9Y5Q3	Q9Y5Q3	Q9Y4R7	Q9Y5Z0	Q9Y6H6	Q99832	Q9Y6W6	Q9NVU7	Q8WUA2	Q9UK61	Q9Y4W2	Q9NP73	Q9Y3I0	Q6UVK1	Q9Y570	Q9UGY1	Q9Y4C8	Q9NS87	Q9Y680	Q9Y5Z4	Q9Y2W1		Q9NW64	Q9NW64	Q9Y262
	Q9Y6G3	Q9Y6M1	Q9Y603	Q9Y5K1	Q9P2K5	Q96EY7	Q9H171	Q96CM3	Q15029	P78527	Q06787	Q9UET6	Q9ULX6	Q9UNX4	Q9UI43	Q9ULX6	Q9NP64	Q9NS39	Q9NQT5	Q9Y333	Q9Y6H8	Q9Y6I9	Q9Y6H8	Q9Y6K0	Q9Y5N6	Q9Y5N6	Q9Y4L1	Q9Y5Y5	Q9Y6F9	Q99733	Q9Y6W5	Q9NVP1	Q8NEZ4	Q9UII4	Q9Y4R8	Q9NP66	Q9Y3F4	Q5QNW6	Q9Y520	Q9UBG3	Q9Y4C1	Q9HCP0	Q9Y678	Q9Y5Y2	Q9Y2T7		Q9NW13	Q9NW13	Q9UQ80
	Q9Y6E7	Q13901	Q9Y5X4	Q9Y5B8	Q9NYF8	Q96CM3	Q9C000	Q96BT7	Q15020	P78316	Q01860	Q9UBS0	Q9ULR0	Q9UNQ2	Q9UI30	Q9ULR0	Q9HCJ0	Q9NRW3	Q9NQ94	Q9Y324	Q9Y6H6	Q9Y6I8	Q9Y6H6	Q9Y6J9	Q9Y5L5	Q9Y5L5	Q9Y4K4	Q9Y5X0	Q9Y6C5	Q99614	Q9Y6W3	Q9NVN8	Q8NBS9	Q9UI17	Q9Y4P3	Q9HD67	Q9Y3E5	Q2KJY2	Q9Y4Z0	Q9P2P6	Q9Y4B4	Q9HC16	Q9Y617	Q9Y5X1	Q9Y2R4		Q9NVP1	Q9NVP1	Q9UPN6
	Q9Y6B6	Q9BZE1	Q9Y5W3	Q9Y572	Q9NX24	Q96CB9	Q9BYX4	Q92552	Q13838	P55769	P98175	Q9UBQ5	Q9UKV3	Q9ULX3	Q9P2D1	Q9UKV3	Q9HCE5	Q9NRN9	Q9NPA8	Q9Y312	Q9Y6H5	Q9Y6I7	Q9Y6G3	Q9Y6J0	Q9Y5K1	Q9Y5K1	Q9Y4G8	Q9Y5U9	Q9Y6C2	Q99471	Q9Y6V7	Q9NV06	Q8IVS2	Q9UHC7	Q9Y4G6	Q9HAV0	Q9Y3D9	Q17RY6	Q9Y4W2	Q9P2B7	Q9Y450	Q9HB58	Q9Y613	Q9Y5V3	Q9Y2P8		Q9NVN8	Q9NVN8	Q9UPN3
	Q9Y6A4	Q13895	Q9Y5S9	Q9Y4W6	Q9NWB1	Q92979	Q96SI9	Q8TEA1	Q00839	P36639	P67809	Q9P2J5	Q9UKM9	Q9ULW3	Q9NZM5	Q9UKM9	Q9HCE1	Q9NQ94	Q9HC62	Q9Y2X3	Q9Y6H3	Q9Y6I3	Q9Y6G1	Q9Y6I9	Q9Y5J3	Q9Y5J3	Q9Y4C4	Q9Y5U4	Q9Y6A1	Q96SF2	Q9Y6V0	Q9NUU7	Q7KZI7	Q9UGU0	Q9Y4F3	Q9HA92	Q9Y3C1	Q16777	Q9Y4P3	Q9P0M9	Q9Y3X0	Q9HB19	Q9Y608	Q9Y5U2	Q9Y2K5		Q9NUL3	Q9NUL3	Q9UNX4
	Q9Y6A2	Q96J01	Q9Y5R6	Q9Y4U1	Q9NUL5	Q92664	Q96M93	Q8TE02	P83369	P13010	P48431	Q9P2E9	Q9UKF6	Q9UL18	Q9NYH9	Q9UKA9	Q9HBD1	Q9NPF4	Q9HAV4	Q9Y2W2	Q9Y6G9	Q9Y6H5	Q9Y6F6	Q9Y6I4	Q9Y5B6	Q9Y5B6	Q9Y4B6	Q9Y5R8	Q9Y698	Q96NT0	Q9Y6U3	Q9NTK5	Q6P6C2	Q9UGR2	Q9Y4E6	Q9HA77	Q9Y3B4	Q15904	Q9Y4L1	Q9P035	Q9Y3T9	Q9H6D7	Q9Y606	Q9Y5S2	Q9Y295		Q9NUD5	Q9NUD5	Q9UNQ2
	Q9Y697	Q9Y5A9	Q9Y5R5	Q9Y4R7	Q9NRA8	Q92552	Q96KR1	Q8TBZ6	P63241	P0C024	P43243	Q9P0P8	Q9UKA9	Q9UL03	Q9NY93	Q9UK59	Q9H814	Q9NPE3	Q9HAU5	Q9Y2R9	Q9Y6G3	Q9Y6H3	Q9Y6D0	Q9Y6I3	Q9Y5A6	Q9Y5A6	Q9Y496	Q9Y5Q0	Q9Y694	Q96L12	Q9Y6R9	Q9H9Y2	Q16513	Q9UGI8	Q9Y4E1	Q9H9P8	Q9Y3A5	Q15303	Q9Y4I1	Q9NZT1	Q9Y3D9	Q9H6A0	Q9Y605	Q9Y5P4	Q9Y285		Q9NRX1	Q9NRX1	Q9UN86
	Q9Y692	Q14498	Q9Y5R4	Q9Y4L1	Q9NR90	Q8TDN6	Q96C10	Q8IV42	P62318	O60832	P22626	Q9P0M9	Q9UK59	Q9UKV8	Q9NY12	Q9UK45	Q9H2U1	Q9NNW5	Q9H814	Q9Y2R5	Q9Y6F9	Q9Y6G9	Q9Y6C9	Q9Y6H5	Q9Y543	Q9Y543	Q9Y463	Q9Y5P4	Q9Y691	Q96EY1	Q9Y6R7	Q9H8H2	Q15125	Q9UBV8	Q9Y4C8	Q9H9G7	Q9Y3A4	Q15043	Q9Y4C8	Q9NZ53	Q9Y3C1	Q9H4Z3	Q9Y5Z4	Q9Y5N6	Q9Y262		Q9NR56	Q9NR56	Q9ULX6
	Q9Y689	P01106	Q9Y5Q9	Q9Y4K4	Q9NQZ3	Q8TD47	Q92499	Q86U90	P62310	O43818	P09651	Q9P0J6	Q9UK45	Q9UKD2	Q9NX58	Q9UJV9	Q9H0Z9	Q9HCE5	Q9H6R4	Q9Y2I8	Q9Y6D0	Q9Y6D9	Q9Y6C5	Q9Y6H3	Q9Y535	Q9Y535	Q9Y3S1	Q9Y5M8	Q9Y680	Q96DZ1	Q9Y6R4	Q9H7B2	Q15102	Q9UBM7	Q9Y4C2	Q9H857	Q9Y3A2	Q14344	Q9Y4A5	Q9NXZ2	Q9Y3B9	Q9H400	Q9Y5Y2	Q9Y5L4	Q9UQ80		Q9NR30	Q9NR30	Q9ULX3
	Q9Y680	O00571	Q9Y5Q8	Q9Y4I1	Q9NQ94	Q8NHW5	Q8WYQ5	Q7Z7L1	P55769	O00567		Q9NZE8	Q9UJV9	Q9UJK0	Q9NX24	Q9UHX1	Q9H074	Q9HC36	Q9H4D5	Q9Y295	Q9Y6C5	Q9Y6D6	Q9Y6C2	Q9Y6H1	Q9Y4Z2	Q9Y4Z2	Q9Y3Q4	Q9Y5L3	Q9Y673	Q92526	Q9Y6R1	Q9H583	Q14697	Q9P2E3	Q9Y4B6	Q9H4F8	Q9Y388	Q14114	Q9Y490	Q9NUM4	Q9Y3A4	Q9H2W6	Q9Y5X3	Q9Y5K5	Q9UPQ9		Q9HAV4	Q9HAV4	Q9UKV8
	Q9Y651	Q14137	Q9Y5Q3	Q9Y4G8	Q9NQ29	Q8NHM5	Q8ND56	Q7Z7A3	P52298			Q9NYY8	Q9UHX1	Q9UJJ7	Q9NWS0	Q9UHI6	Q9C0B1	Q9HC16	Q9H2T7	Q9Y291	Q9Y6C2	Q9Y6D5	Q9Y6A9	Q9Y6G5	Q9Y4X4	Q9Y4X4	Q9Y3L5	Q9Y5K3	Q9Y666	Q8WXF0	Q9Y6R0	Q9H2U1	Q14694	Q9P287	Q9Y4B5	Q9H2K2	Q9Y333	Q08722	Q9Y450	Q9NTJ5	Q9Y3A2	Q9H1E5	Q9Y5X1	Q9Y5B8	Q9UNX4		Q9H8H0	Q9H8H0	Q9UKV3
	Q9Y623	P56182	Q9Y5N6	Q9Y4C4	Q9NPI6	Q8IV48	Q8NCV1	Q7Z4G4	P50750			Q9NYK5	Q9UHI6	Q9UJA5	Q9NWK9	Q9UDW3	Q9BYJ9	Q9H9T3	Q9H1M0	Q9Y265	Q9Y698	Q9Y6B7	Q9Y6A2	Q9Y6F8	Q9Y4R8	Q9Y4R8	Q9Y3D8	Q9Y5I3	Q9Y663	Q8WWF6	Q9Y6Q6	Q9H0S4	Q14258	Q9P275	Q9Y490	Q9H1Z9	Q9Y324	Q04721	Q9Y446	Q9NSI6	Q9Y376	Q9H0E2	Q9Y5V3	Q9Y5B6	Q9UNX3		Q9H6S0	Q9H6S0	Q9UKM9
	Q9Y620	Q5VTE6	Q9Y5N5	Q9Y4B6	Q9NPD3	Q7Z6M4	Q8NBJ9	Q7Z2T5	P38432			Q9NX20	Q9UDW3	Q9UI43	Q9NVP1	Q9UBK2	Q9BX46	Q9H974	Q9H1J1	Q9Y262	Q9Y696	Q9Y6B6	Q9Y6A1	Q9Y6F1	Q9Y4C1	Q9Y4C1	Q9Y385	Q9Y5H9	Q9Y662	Q8WW22	Q9Y6Q5	Q9BZE4	Q14004	Q9P258	Q9Y485	Q9H1J1	Q9Y314	P98160	Q9Y3Y2	Q9NPH3	Q9Y333	Q9BZS1	Q9Y5U2	Q9Y5B0	Q9UNQ2		Q9H6R4	Q9H6R4	Q9UII4
	Q9Y618	P20290	Q9Y5L5	Q9Y4B4	Q9HCJ3	Q7L8L6	Q8IYB8	Q7L0Y3	P10155			Q9NX07	Q9UBK2	Q9UI30	Q9NV31	Q9UBB9	Q99836	Q9H825	Q9H1B4	Q9Y237	Q9Y694	Q9Y6A5	Q9Y698	Q9Y6D9	Q9Y4B4	Q9Y4B4	Q9Y2Z9	Q9Y4P3	Q9Y661	Q8WVJ2	Q9Y6Q2	Q9BXJ9	Q13427	Q9NYL2	Q9Y450	Q9H1H9	Q9Y2Z4	P54709	Q9Y3X0	Q9NPE3	Q9Y305	Q9BZF1	Q9Y5T5	Q9Y5A7	Q9UN86		Q9H2U1	Q9H2U1	Q9UHX1
	Q9Y617	Q9H1E3	Q9Y5K5	Q9Y496	Q9HCE5	Q6NZI2	Q8IY21	Q6PI48	P09661			Q9NWU5	Q9UBB9	Q9UET6	Q9NV06	Q9P013	Q99436	Q9H649	Q9H0U6	Q9Y230	Q9Y691	Q9Y698	Q9Y696	Q9Y6D6	Q9Y4A8	Q9Y4A8	Q9Y2X8	Q9Y4L1	Q9Y653	Q8TAA5	Q9Y6Q1	Q9BX40	Q06830	Q9NX58	Q9Y448	Q9H116	Q9Y2X3	P49759	Q9Y3U8	Q9NPE2	Q9Y2X7	Q9BZ29	Q9Y5S9	Q9Y547	Q9UKV8		Q9H0S4	Q9H0S4	Q9UHI6
	Q9Y616	P54886	Q9Y5K1	Q9Y463	Q9HBD1	Q68CQ4	Q86UE4	Q6PF06	P09234			Q9NWS8	Q9P2N5	Q9UBP6	Q9NU22	Q9NZ63	Q96LI5	Q9H5U6	Q9GZV4	Q9Y221	Q9Y666	Q9Y697	Q9Y694	Q9Y6C9	Q9Y4A0	Q9Y4A0	Q9Y2U5	Q9Y4K0	Q9Y646	Q8NHS0	Q9Y6P5	Q9BVP2	Q02790	Q9NX05	Q9Y446	Q9H0X9	Q9Y2W2	P43003	Q9Y3T9	Q9HD33	Q9Y2X3	Q9BXI6	Q9Y5S2	Q9Y508	Q9UKV3		Q9H0D6	Q9H0D6	Q9UGR2
	Q9Y606	Q8NDD1	Q9Y5J3	Q9Y450	Q9HAV4	Q16762	Q86U90	Q68D06	P09012			Q9NVS2	Q9P2I0	Q9P2D1	Q9NSQ0	Q9NYV4	Q96IP4	Q9H5Q4	Q9BZI7	Q9UQ35	Q9Y662	Q9Y696	Q9Y693	Q9Y6B2	Q9Y483	Q9Y483	Q9Y2S2	Q9Y4I1	Q9Y644	Q8IVD9	Q9Y6N9	Q9BVJ6	Q02252	Q9NUQ6	Q9Y3Y2	Q9GZU3	Q9Y2W1	P34741	Q9Y3T6	Q9HCU5	Q9Y2T2	Q9BW19	Q9Y5Q9	Q9Y4X5	Q9UKM9		Q9H0A0	Q9H0A0	Q9UG63
	Q9Y603	Q5T481	Q9Y5J1	Q9Y3Z3	Q9H9Z2	Q15050	Q7Z2E3	Q5JTZ9	P08621			Q9NSE4	Q9P1Y6	Q9P272	Q9NSI2	Q9NYF8	Q96HR8	Q9H4Z3	Q9BY77	Q9UPY3	Q9Y653	Q9Y678	Q9Y691	Q9Y6A4	Q9Y473	Q9Y473	Q9Y2Q0	Q9Y3R0	Q9Y625	Q86YB8	Q9Y6N8	Q9BSC4	Q00688	Q9NUD5	Q9Y3T9	Q9C0D5	Q9Y2R9	P28799	Q9Y3I0	Q9HCK1	Q9Y2R4	Q9BRF8	Q9Y5Q8	Q9Y4U1	Q9UKA9		Q9GZR7	Q9GZR7	Q9UBV8
	Q9Y600	Q9UBK2	Q9Y5G4	Q9Y3Y2	Q9H6T0	Q14011	Q7L2E3	Q5JPH6	P08579			Q9NSD9	Q9P013	Q9NZM5	Q9NRN9	Q9NY27	Q96C86	Q9H4G8	Q9BW27	Q9UPR3	Q9Y639	Q9Y657	Q9Y679	Q9Y697	Q9Y467	Q9Y467	Q9Y2P5	Q9Y3Q3	Q9Y624	Q86TM6	Q9Y6N7	Q9BRU9	P78527	Q9NTK5	Q9Y3P9	Q9BZJ4	Q9Y2R5	P16402	Q9Y3F4	Q9HC52	Q9Y2F5	Q99877	Q9Y5P4	Q9Y4P1	Q9UII4		Q9GZR2	Q9GZR2	Q9UBU9
	Q9Y5Z4	P04150	Q9Y5B9	Q9Y3S1	Q9H6R0	Q05823	Q5TC82	Q5D0E6	O95777			Q9NRX2	Q9NZ63	Q9NYH9	Q9NR30	Q9NXE8	Q96B26	Q9H4B0	Q9BVL2	Q9UNY4	Q9Y625	Q9Y617	Q9Y673	Q9Y696	Q9Y466	Q9Y466	Q9Y2P4	Q9Y3I0	Q9Y5Z6	Q7Z6W7	Q9Y6N1	Q9BRA0	P78362	Q9NSI8	Q9Y3I0	Q9BYX2	Q9Y2K5	P14384	Q9Y3D9	Q9HC07	Q9Y295	Q99490	Q9Y5N6	Q9Y496	Q9UHX1		Q9BZZ5	Q9BZZ5	Q9P275
	Q9Y5Y2	P61513	Q9Y5B6	Q9Y3Q4	Q9H6E5	Q00987	Q32MZ4	Q2VPK5	O94992			Q9NR50	Q9NYV4	Q9NY93	Q9NQZ2	Q9NX01	Q96A09	Q9H3H1	Q9BUR4	Q9UNX4	Q9Y624	Q9Y613	Q9Y672	Q9Y692	Q9Y462	Q9Y462	Q9Y2K3	Q9Y3E0	Q9Y5Z0	Q7Z4Q2	Q9Y6M9	Q9BQG0	P68036	Q9NRC6	Q9Y3F4	Q9BY84	Q9Y285	P08581	Q9Y3D5	Q9HBH9	Q9Y285	Q96T49	Q9Y5L4	Q9Y467	Q9UGR2		Q9BZI7	Q9BZI7	Q9P258
	Q9Y5Y0	P28799	Q9Y5A9	Q9Y3L5	Q9H4D5	P82932	Q15717	Q2VIR3	O75526			Q9NP81	Q9NYF8	Q9NY12	Q9NQT5	Q9NWZ8	Q969Z0	Q9H0K6	Q9BTX1	Q9UNX3	Q9Y616	Q9Y5Z7	Q9Y666	Q9Y676	Q9Y458	Q9Y458	Q9Y2K2	Q9Y3D6	Q9Y5Y9	Q7L3B6	Q9Y6M7	Q9BQ67	P63279	Q9NQC3	Q9Y3D9	Q9BX63	Q9Y262	P08572	Q9Y3D3	Q9H825	Q9Y266	Q96MT8	Q9Y5L0	Q9Y3Z3	Q9UG63		Q9BZE4	Q9BZE4	Q9NZB2
	Q9Y5X4	Q9Y4F3	Q9Y5A6	Q9Y3I0	Q9H361	P82912	Q15646	Q15046	O60583			Q9HD40	Q9NY27	Q9NXZ1	Q9NQT4	Q9NWB1	Q969T7	Q9H0A0	Q99700	Q9UNP9	Q9Y5Z7	Q9Y5Y5	Q9Y663	Q9Y675	Q9Y3Z3	Q9Y3M9	Q9Y2I7	Q9Y3B6	Q9Y5Y7	Q76MJ5	Q9Y6M5	Q99729	P62937	Q9NPE2	Q9Y3D8	Q9BX10	Q9Y221	P06241	Q9Y3C1	Q9H7H0	Q9Y263	Q96JC1	Q9Y5K6	Q9Y3S1	Q9UBU9		Q9BYG3	Q9BYG3	Q9NYF8
	Q9Y5W3	P55072	Q9Y580	Q9Y3D8	Q9H2U1	P62917	Q15633	Q13686	O60563			Q9HD33	Q9NXE8	Q9NXH9	Q9NQ55	Q9NW64	Q92945	Q9GZX7	Q99633	Q9UN86	Q9Y5Z0	Q9Y5Y2	Q9Y662	Q9Y657	Q9Y3Y2	Q9Y3E1	Q9Y2H9	Q9Y3B3	Q9Y5Y6	Q6PI26	Q9Y6M4	Q99613	P61088	Q9NNW5	Q9Y3D3	Q9BW92	Q9UQ80	O60812	Q9Y3B9	Q9H7F0	Q9Y262	Q96II8	Q9Y5K5	Q9Y3E7	Q9UBL0		Q9BYD6	Q9BYD6	Q9NY93
	Q9Y5U4	O42043	Q9Y543	Q9Y385	Q9H0Z9	P62913	Q15056	Q13325	O43172			Q9HBH1	Q9NX01	Q9NXG2	Q9NPE3	Q9NW13	Q92904	Q9C0B1	Q99567	Q9UN81	Q9Y5Y9	Q9Y5X9	Q9Y661	Q9Y651	Q9Y3M9	Q9Y3C5	Q9Y2H1	Q9Y3A6	Q9Y5Y4	Q5HYA8	Q9Y6M1	Q99543	P56181	Q9HCM7	Q9Y3B9	Q9BVQ7	Q9UPQ9	O60779	Q9Y3B7	Q9H3M7	Q9UQ80	Q96HS1	Q9Y5J1	Q9Y3C8	Q9P2K5		Q9BY77	Q9BY77	Q9NY61
	Q9Y5S9	P62861	Q9Y535	Q9Y2Z9	Q9H0L4	P62829	Q14699	Q12904				Q9HA77	Q9NWZ8	Q9NX74	Q9NPD3	Q9NVM4	Q92900	Q9BZE2	Q96ST2	Q9UMS4	Q9Y5Y7	Q9Y5X3	Q9Y653	Q9Y625	Q9Y3E1	Q9Y330	Q9Y2G3	Q9Y397	Q9Y5Y3	Q58FG1	Q9Y6M0	Q96PZ0	P55263	Q9HCD5	Q9Y3B7	Q9BVL4	Q9UPN6	O60437	Q9Y3B4	Q9H3C7	Q9UPU5	Q96HA1	Q9Y5B9	Q9Y3C6	Q9P2E3		Q9BY44	Q9BY44	Q9NY12
	Q9Y5S8	Q96EY7	Q9Y534	Q9Y2Z4	Q9H0G5	P62750	Q12906	Q08J23				Q9H9J2	Q9NWT8	Q9NX58	Q9HC36	Q9NUK0	Q92879	Q9BXR0	Q96QD9	Q9ULX6	Q9Y5Y6	Q9Y5X2	Q9Y644	Q9Y620	Q9Y3C5	Q9Y2Y9	Q9Y295	Q9Y394	Q9Y5Y0	Q58FG0	Q9Y6K9	Q96HR8	P55084	Q9HBL0	Q9Y3B4	Q9BVG8	Q9UPN3	O15427	Q9Y3A5	Q9H2K8	Q9UPT8	Q96GD4	Q9Y5B8	Q9Y3C4	Q9P275		Q9BXJ9	Q9BXJ9	Q9NXF1
	Q9Y5S2	K7EL86	Q9Y520	Q9Y2Z2	Q9C0D7	P62701	Q12905	Q05923				Q9H9G7	Q9NWB1	Q9NX24	Q9H9Y2	Q9NR56	Q92804	Q9BVS5	Q96Q15	Q9ULX3	Q9Y5Y4	Q9Y5X1	Q9Y639	Q9Y618	Q9Y330	Q9Y2Y4	Q9Y287	Q9Y385	Q9Y5X9	Q58FF8	Q9Y6K5	Q96GQ7	P55072	Q9HBE1	Q9Y3A5	Q9BTX1	Q9UNX4	E1B2D1	Q9Y3A4	Q9H2J7	Q9UPR0	Q96EK4	Q9Y5B6	Q9Y3C0	Q9P258		Q9BWF3	Q9BWF3	Q9NWH9
	Q9Y5R6	Q9BZI7	Q9Y4Z2	Q9Y2X8	Q9C0B0	P62280	Q08211	P68104				Q9H7H0	Q9NW64	Q9NWX6	Q9H8H0	Q9NQ29	Q92615	Q9BV44	Q96PU8	Q9ULR0	Q9Y5Y3	Q9Y5W7	Q9Y624	Q9Y616	Q9Y2Y9	Q9Y2X9	Q9Y277	Q9Y320	Q9Y5X5	Q58FF7	Q9Y6K1	Q96G46	P54886	Q9HB71	Q9Y3A4	Q9BTV4	Q9UNX3	A0A7P0T9B0	Q9Y3A2	Q9H0X4	Q9UPQ9	Q96C23	Q9Y5B0	Q9Y3B2	Q9NZB2		Q9BVP2	Q9BVP2	Q9NW64
	Q9Y5R5	Q86Y79	Q9Y4Z0	Q9Y2W1	Q9BZI7	P62277	Q00839	P57772				Q9H6R0	Q9NW13	Q9NWS0	Q9H7B2	Q9HCS7	Q8TCS8	Q9BU70	Q96PM9	Q9UL18	Q9Y5Y0	Q9Y5S9	Q9Y619	Q9Y615	Q9Y2Y4	Q9Y2W7	Q9Y276	Q9Y2Y6	Q9Y5W5	Q58FF6	Q9Y6K0	Q96D46	P53597	Q9H972	Q9Y3A2	Q9BT22	Q9UNQ2	A0A590UJJ6	Q9Y399	Q9H0U6	Q9UPP1	Q96BY6	Q9Y5A9	Q9Y3A3	Q9NYY8		Q9BVJ6	Q9BVJ6	Q9NW13
	Q9Y5R4	Q99497	Q9Y4Y9	Q9Y2U5	Q9BZC1	P62269	Q00610	P56192				Q9H446	Q9NVV4	Q9NWK9	Q9H6Y2	Q9HCG8	Q8TBY0	Q9BTM9	Q96MU7	Q9UKV8	Q9Y5X5	Q9Y5S2	Q9Y618	Q9Y614	Q9Y2X9	Q9Y2V3	Q9Y272	Q9Y2W7	Q9Y5U5	Q58FF3	Q9Y6J9	Q969X6	P50579	Q9H7B2	Q9Y399	Q9BSE5	Q9UNN8		Q9Y388	Q9H0U4	Q9UPN9	Q96BX8	Q9Y5A7	Q9Y371	Q9NYH9		Q9BVI4	Q9BVI4	Q9NVU7
	Q9Y5Q9	Q9NVV4	Q9Y4X4	Q9Y2S2	Q9BZB8	P62263	P78563	P54577				Q9H3J6	Q9NVM4	Q9NVR2	Q9H6R4	Q9HCE5	Q8TB72	Q9BTL3	Q96KW2	Q9UKM9	Q9Y5X3	Q9Y5R8	Q9Y5Z9	Q9Y613	Q9Y2W7	Q9Y2U8	Q9Y265	Q9Y2Q0	Q9Y5S8	Q16543	Q9Y6J8	Q92979	P49761	Q9H6F5	Q9Y388	Q9BRB3	Q9UN86		Q9Y383	Q9H0G5	Q9UPN6	Q969Q0	Q9Y570	Q9Y316	Q9NYF8		Q9BUJ2	Q9BUJ2	Q9NVP1
	Q9Y5Q8	P52298	Q9Y4W2	Q9Y2R4	Q9BYJ9	P61927	P68371	P54136				Q9H2K0	Q9NUK0	Q9NVP1	Q9H649	Q9HB90	Q8TAA3	Q9BTF0	Q96J01	Q9UKK3	Q9Y5X1	Q9Y5P8	Q9Y5Z6	Q9Y606	Q9Y2W2	Q9Y2S7	Q9Y259	Q9Y2P5	Q9Y5S1	Q15388	Q9Y6J6	Q92973	P49674	Q9H501	Q9Y383	Q9BQP7	Q9UMY1		Q9Y376	Q9BZC7	Q9UPN4	Q92918	Q9Y547	Q9Y315	Q9NY93		Q9BSC4	Q9BSC4	Q9NVN8
	Q9Y5Q3	P56192	Q9Y4R8	Q9Y2Q0	Q9BYD1	P46782	P68363	P49591				Q9H1I8	Q9NS39	Q9NVH2	Q9H5U6	Q9H875	Q8NEK8	Q9BRP7	Q96HA1	Q9UKD2	Q9Y5V3	Q9Y5P4	Q9Y5Z0	Q9Y605	Q9Y2W1	Q9Y2Q1	Q9Y243	Q9Y2G5	Q9Y5Q5	Q15185	Q9Y6J0	Q92900	P49327	Q9H3Q1	Q9Y333	Q9BQE5	Q9UMF0		Q9Y333	Q9BYX7	Q9UPN3	Q92608	Q9Y520	Q9Y312	Q9NY61		Q9BQG0	Q9BQG0	Q9NV06
	Q9Y5P6	Q9P2P1	Q9Y4P3	Q9Y2P5	Q9BY77	P46781	P60842	P49589				Q9H0U6	Q9NRJ5	Q9NV88	Q9H5Q4	Q9H840	Q8NE35	Q99729	Q96G01	Q9UKA9	Q9Y5U5	Q9Y5N6	Q9Y5Y9	Q9Y603	Q9Y2V3	Q9Y2P7	Q9Y239	Q9Y2G3	Q9Y5P1	Q14568	Q9Y6I9	Q92879	P48651	Q9H3H3	Q9Y324	Q9BQ69	Q9UM00		Q9Y324	Q9BYC8	Q9UNX4	Q8TDZ2	Q9Y508	Q9Y2Z0	Q9NY12		Q9BQ39	Q9BQ39	Q9NUQ6
	Q9Y5N6	Q7Z7L1	Q9Y4I1	Q9Y2P4	Q9BY44	P46777	P55265	P49588				Q9H0R6	Q9NR56	Q9NV66	Q9H583	Q9H7Z3	Q8NDF8	Q99714	Q96FV9	Q9UK45	Q9Y5S8	Q9Y5N5	Q9Y5Y7	Q9Y5Z9	Q9Y2U8	Q9Y2P0	Q9Y233	Q9Y2G1	Q9Y5P0	Q13112	Q9Y6I8	Q92841	P42765	Q9H1E3	Q9Y314	Q9BQ65	Q9ULX6		Q9Y314	Q9BY12	Q9UNP9	Q8TCU6	Q9Y4X5	Q9Y2Y0	Q9NXF1		Q99848	Q99848	Q9NUL3
	Q9Y5N5	Q5VV67	Q9Y4F3	Q9Y2K3	Q9BXU3	P39023	P29728	P41252				Q9H074	Q9NQG5	Q9NV31	Q9H501	Q9H6T0	Q8NC51	Q96T37	Q96EE3	Q9UJV9	Q9Y5S2	Q9Y5L2	Q9Y5Y6	Q9Y5Z7	Q9Y2T7	Q9Y2N7	Q9Y227	Q9Y2C3	Q9Y5N1	Q13111	Q9Y6I7	Q92616	P40926	Q9H0J9	Q9Y305	Q99623	Q9ULX3		Q9Y2Z4	Q9BXW9	Q9UN86	Q8TC44	Q9Y4W2	Q9Y2X9	Q9NX58		Q99729	Q99729	Q9NUD5
	Q9Y5M8	P61574	Q9Y4C8	Q9Y2K2	Q9BXU2	P30050	P26038	P41091				Q9GZV4	Q9NQ94	Q9NV06	Q9H0S4	Q9H5Z1	Q8NA58	Q96SZ6	Q92945	Q9UHK0	Q9Y5S1	Q9Y5K8	Q9Y5Y5	Q9Y5Y2	Q9Y2S7	Q9Y2M0	Q9Y223	Q9Y2B2	Q9Y5L3	Q12931	Q9Y6I4	Q8WXF1	P36873	Q9H000	Q9Y2Z4	Q99453	Q9ULW3		Q9Y2X3	Q9BXR0	Q9ULX6	Q8TBC3	Q9Y4U1	Q9Y2J2	Q9NX07		Q99700	Q99700	Q9NTZ6
	Q9Y5L5	P82921	Q9Y4C1	Q9Y2I7	Q9BX46	P23396	P23588	P38935				Q9BZE1	Q9NQ29	Q9NUP7	Q9H0D6	Q9H307	Q8N9W6	Q96RS0	Q92900	Q9UHB9	Q9Y5R2	Q9Y5K6	Q9Y5Y4	Q9Y5X4	Q9Y2Q1	Q9Y2L8	Q9UQM7	Q9Y2B0	Q9Y5K2	Q12770	Q9Y6I3	Q8WU90	P36542	Q9C0C9	Q9Y2X3	Q96RU7	Q9ULF5		Q9Y2W2	Q9BW71	Q9ULX3	Q8NF91	Q9Y4R8	Q9Y2I7	Q9NX05		Q96T58	Q96T58	Q9NRX1
	Q9Y5L3	P0C7P1	Q9Y4B5	Q9Y2H9	Q9BX40	P22090	P19525	P26639				Q9BZB8	Q9NP77	Q9NU22	Q9H0A0	Q9H2H8	Q8IZD4	Q96Q83	Q92621	Q9UGP4	Q9Y5Q5	Q9Y5K5	Q9Y5Y3	Q9Y5X0	Q9Y2P7	Q9Y2K7	Q9UQD0	Q9Y296	Q9Y5I4	Q0VDF9	Q9Y6H6	Q8TEX9	P33316	Q9C0B0	Q9Y2W2	Q96RT7	Q9UKY7		Q9Y2W1	Q9BVS5	Q9ULW0	Q8NF50	Q9Y4P1	Q9Y2I1	Q9NWT1		Q96T37	Q96T37	Q9NRR4
	Q9Y5K5	Q9Y3Y2	Q9Y4B4	Q9Y2H1	Q9BWU0	P05388	P12814	P18077				Q9BYD6	Q9HCS7	Q9NSQ0	Q9GZR2	Q9H0Z9	Q8IYX4	Q96PZ0	Q92574	Q9UDW3	Q9Y5P1	Q9Y5B8	Q9Y5Y0	Q9Y5W3	Q9Y2P0	Q9Y2K1	Q9UQB9	Q9Y284	Q9Y5I3	P78371	Q9Y6H5	Q8TED0	P30419	Q9BXY0	Q9Y2W1	Q96RT1	Q9UKV8		Q9Y2T7	Q9BV36	Q9ULV3	Q8NDX1	Q9Y4L1	Q9Y2G5	Q9NWH9		Q96SI9	Q96SI9	Q9NR56
	Q9Y5K1	Q9BRP8	Q9Y4A8	Q9Y2G3	Q9BWF3	P03950	P10809	P05455				Q9BYD3	Q9HCG8	Q9NSI2	Q9GZL7	Q9H0S4	Q8IYB7	Q96P11	Q92540	Q9UBQ5	Q9Y5P0	Q9Y5B6	Q9Y5X5	Q9Y5V3	Q9Y2N7	Q9Y2H8	Q9UQ90	Q9Y282	Q9Y5I2	P68371	Q9Y6H3	Q8TDN6	P30405	Q9BXS6	Q9Y2T2	Q96RQ3	Q9UKM9		Q9Y2T3	Q9BUT9	Q9ULC4	Q8ND76	Q9Y4I1	Q9Y2D5	Q9NWB1		Q96SB4	Q96SB4	Q9NR30
	Q9Y5J3	P13798	Q9Y4A0	Q9Y295	Q9BVP2	O75616	P08670	O95363				Q9BYD2	Q9HCE5	Q9NRR4	Q9BZE4	Q9H0G5	Q8IU60	Q96M93	Q8WYP5	Q9UBB9	Q9Y5N1	Q9Y5A9	Q9Y5W8	Q9Y5V0	Q9Y2M0	Q9Y2G9	Q9UQ88	Q9Y272	Q9Y5I1	P62937	Q9Y6H1	Q8TDD1	P30101	Q9BUT9	Q9Y2S7	Q96QU8	Q9UKA9		Q9Y2T2	Q9BSJ8	Q9ULA0	Q8ND71	Q9Y4G6	Q9Y2D4	Q9NW64		Q96PZ0	Q96PZ0	Q9HCE1
	Q9Y5J1	Q8N8A6	Q9Y483	Q9Y287	Q9BSH4	A0A2R8Y5Y7	P08238	O95163				Q9BYD1	Q9H875	Q9NRN9	Q9BYG3	Q9BZL1	Q86XN8	Q96IZ6	Q8WUM0	Q9P2X3	Q9Y5L3	Q9Y5A7	Q9Y5W7	Q9Y5T5	Q9Y2L8	Q9Y2G7	Q9UQ16	Q9Y256	Q9Y5I0	P61758	Q9Y6G9	Q8NDF8	P30048	Q9BU76	Q9Y2R9	Q96P63	Q9UK58		Q9Y2S6	Q9BRK4	Q9UKY7	Q8NA72	Q9Y4E8	Q9Y2B0	Q9NW13		Q96PK6	Q96PK6	Q9HC35
	Q9Y5G4	P51398	Q9Y473	Q9Y285	Q9BRU9		P08195	O75648				Q9BYC9	Q9H840	Q9NR30	Q9BYD6	Q9BZJ0	Q86W50	Q96HR8	Q8TEM1	Q9P2K8	Q9Y5K8	Q9Y592	Q9Y5U9	Q9Y5S9	Q9Y2K7	Q9Y2G1	Q9UQ10	Q9Y244	Q9Y5H9	P61604	Q9Y6G5	Q8N9T8	P25705	Q9BU23	Q9Y2R5	Q96M89	Q9UJK0		Q9Y2R9	Q9BQ48	Q9UKX7	Q8N960	Q9Y4C8	Q9Y294	Q9NVV4		Q96P11	Q96P11	Q9HAV4
	Q9Y5B9	Q5F1R6	Q9Y467	Q9Y277	Q9BRS8		P02786	O75127				Q9BYC8	Q9H7Z3	Q9NQZ2	Q9BXY0	Q9BZC1	Q86VM9	Q96GJ1	Q8TD16	Q9P2K5	Q9Y5K6	Q9Y576	Q9Y5U8	Q9Y5R6	Q9Y2K1	Q9Y2D9	Q9UQ07	Q9Y226	Q9Y5H8	P59910	Q9Y6G1	Q8N8A6	P23284	Q9BSC4	Q9Y2R4	Q96JD6	Q9UJA5		Q9Y2R5	Q99805	Q9UKV3	Q8N5I2	Q9Y4C2	Q9Y281	Q9NVU7		Q96KR1	Q96KR1	Q9HAU5
	Q9Y5B8	Q9HA38	Q9Y466	Q9Y276	Q9BQ04		P00973	O60524				Q9BY44	Q9H6T0	Q9NQT5	Q9BVS5	Q9BX46	Q86U44	Q96G46	Q8TCS8	Q9P0M9	Q9Y5J5	Q9Y575	Q9Y5U5	Q9Y5R5	Q9Y2H8	Q9Y2D1	Q9UPZ9	Q9Y217	Q9Y5H7	P54652	Q9Y6F9	Q8N5U6	P22314	Q9BRZ2	Q9Y2Q3	Q96IR7	Q9UII4		Q9Y2R4	Q99551	Q9UKM9	Q8N4C6	Q9Y4B6	Q9Y248	Q9NVS2		Q96I24	Q96I24	Q9H8H2
	Q9Y5B6	P54253	Q9Y462	Q9Y272	Q9BPZ3		O95793	O43592				Q9BX10	Q9H6E5	Q9NQT4	Q9BVS4	Q9BWJ5	Q86TB9	Q96FX7	Q8NI27	Q9P0J6	Q9Y5I7	Q9Y574	Q9Y5U4	Q9Y5Q9	Q9Y2G9	Q9Y2A4	Q9UPQ3	Q9UQF2	Q9Y5H6	P50991	Q9Y6F8	Q8N3Z6	P22234	Q9BRL6	Q9Y2L1	Q96IP4	Q9UIG0		Q9Y2P8	Q96S97	Q9UKL3	Q8N3D4	Q9Y4B4	Q9Y244	Q9NVP1		Q96GQ7	Q96GQ7	Q9H8H0
	Q9Y5A9	Q14232	Q9Y458	Q9Y265	Q99729		O95786	O14746				Q9BWF3	Q9H5Z1	Q9NQ55	Q9BVJ6	Q9BWG6	Q86SG3	Q96FX2	Q8NFH5	Q9P015	Q9Y5I4	Q9Y572	Q9Y5T4	Q9Y5Q8	Q9Y2G7	Q9Y261	Q9UPE1	Q9UQB8	Q9Y5H5	P50990	Q9Y6F6	Q8N3C0	P21399	Q9BRL6	Q9Y2K5	Q96I59	Q9UHX1		Q9Y2L1	Q96QE5	Q9UKL0	Q8N1K5	Q9Y4A5	Q9UQR1	Q9NVN8		Q96EY7	Q96EY7	Q9H7B2
	Q9Y5A6	P52815	Q9Y450	Q9Y259	Q99497		O43143	A2RUC4				Q9BW92	Q9H307	Q9NPF4	Q9BVI4	Q9BWF3	Q7Z739	Q96FB5	Q8NFH4	Q9P013	Q9Y5I3	Q9Y566	Q9Y5S8	Q9Y5Q5	Q9Y2G1	Q9Y253	Q9UNT1	Q9UQ53	Q9Y5H4	P50454	Q9Y6F1	Q8IYD1	P19525	Q9BRJ6	Q9Y2H6	Q96HY7	Q9UHR5		Q9Y2K5	Q96Q45	Q9UKK3	Q8N137	Q9Y496	Q9UQN3	Q9NV06		Q96EP5	Q96EP5	Q9H6S0
	Q9Y580	Q9BX10	Q9Y421	Q9Y243	Q96T58		O15455	A0A2R8Y6X2				Q9BTE6	Q9H2H8	Q9NPE3	Q9BV38	Q9BW85	Q7L8L6	Q96EK9	Q8NFH3	Q9NZE8	Q9Y5I2	Q9Y535	Q9Y5S1	Q9Y5Q3	Q9Y2D9	Q9Y252	Q9UNQ0	Q9UPY5	Q9Y5H3	P49368	Q9Y6E7	Q86V81	P18031	Q9BQ67	Q9Y2F5	Q96HY6	Q9UHN6		Q9Y2H6	Q96Q06	Q9UK61	Q8N0Z3	Q9Y490	Q9UQB8	Q9NUU7		Q96DH6	Q96DH6	Q9H6R4
	Q9Y572	P42677	Q9Y3Z3	Q9Y239	Q96T37		A0A7I2V2I8					Q9BQC6	Q9H0Z9	Q9NPD3	Q9BUL9	Q9BV90	Q6ZN17	Q96EB1	Q8NDT2	Q9NZ63	Q9Y5I1	Q9Y520	Q9Y5R2	Q9Y5P8	Q9Y2D1	Q9Y230	Q9UN37	Q9UPQ8	Q9Y5H2	P49257	Q9Y6E2	Q86U38	P16615	Q99733	Q9Y2D8	Q96HP4	Q9UHI6		Q9Y2F5	Q96PM9	Q9UK58	Q8IZD4	Q9Y467	Q9UQ84	Q9NUL7		Q96AE4	Q96AE4	Q9H583
	Q9Y543	Q9UFF9	Q9Y3Y2	Q9Y233	Q96T21							Q9BQ48	Q9H0S4	Q9NNW5	Q9BSC4	Q9BUQ8	Q6Y7W6	Q96DP5	Q8NBJ9	Q9NYK5	Q9Y5I0	Q9Y508	Q9Y5Q9	Q9Y5P4	Q9Y2A4	Q9Y222	Q9UM73	Q9UP65	Q9Y5H1	P48741	Q9Y6D9	Q86TB9	P15559	Q99598	Q9Y2A7	Q96GJ1	Q9UHB9		Q9Y295	Q96N66	Q9UJV9	Q8IYM9	Q9Y450	Q9UQ13	Q9NUL3		Q969S3	Q969S3	Q9H501
	Q9Y535	Q8N6Y1	Q9Y3X0	Q9Y230	Q96QR8							Q99613	Q9H0L4	Q9HCK5	Q9BRU9	Q9BSV6	Q6PKG0	Q96DE0	Q8NA57	Q9NYH9	Q9Y5H9	Q9Y4Z0	Q9Y5Q5	Q9Y5P3	Q9Y261	Q9UQR1	Q9UM54	Q9UNY4	Q9Y5H0	P48723	Q9Y6D6	Q7Z478	P15531	Q99551	Q9Y295	Q96FT9	Q9UH17		Q9Y291	Q96K80	Q9UII4	Q8IYA6	Q9Y3Z3	Q9UPZ3	Q9NUD5		Q92979	Q92979	Q9H2U1
	Q9Y534	A1L020	Q9Y3U8	Q9Y227	Q96QD9							Q96T21	Q9H0G5	Q9HC36	Q9BRS2	Q9BRX9	Q6PJT7	Q96CM3	Q8N7R1	Q9NY12	Q9Y5H8	Q9Y4Y9	Q9Y5Q0	Q9Y5N6	Q9Y253	Q9UQL6	Q9ULX5	Q9UNW1	Q9Y5G9	P48643	Q9Y6D5	Q7KZI7	P14618	Q99439	Q9Y285	Q96FS4	Q9UGR2		Q9Y285	Q96FQ6	Q9UIF9	Q8IXQ6	Q9Y3U8	Q9UPW5	Q9NTZ6		Q92973	Q92973	Q9H0Z9
	Q9Y530	O95104	Q9Y3T9	Q9Y223	Q96PU8							Q96RP9	Q9H0D6	Q9H9Z2	Q9BRP7	Q9BRR8	Q6PIY7	Q96CB9	Q8N1F7	Q9NXE8	Q9Y5H7	Q9Y4X5	Q9Y5P1	Q9Y5N5	Q9Y252	Q9UQE7	Q9ULW5	Q9UNU6	Q9Y5G8	P40227	Q9Y6D0	Q7KZ85	P14324	Q96QE5	Q9Y265	Q96FJ2	Q9UGP8		Q9Y277	Q96EL2	Q9UIA9	Q8IV63	Q9Y3T9	Q9UPU7	Q9NSD9		Q92945	Q92945	Q9H0S4
	Q9Y520	P09429	Q9Y3T6	Q9UQM7	Q96PM9							Q96L21	Q9GZX7	Q9H9Y2	Q99848	Q9BRL6	Q6P6C2	Q96BT7	Q8IXZ2	Q9NX24	Q9Y5H6	Q9Y4X4	Q9Y5P0	Q9Y5L4	Q9Y237	Q9UQ84	Q9ULV0	Q9UNN5	Q9Y5G7	P38646	Q9Y6C9	Q71UM5	P13861	Q96K80	Q9Y262	Q96EY1	Q9UG63		Q9Y266	Q96EH3	Q9UI30	Q8IV53	Q9Y3S1	Q9UPT9	Q9NRX1		Q92900	Q92900	Q9H0D6
	Q9Y4Z2	Q9HCM7	Q9Y3M9	Q9UQE7	Q96PK6							Q96I59	Q9C0J8	Q9H9T3	Q99547	Q9BRD0	Q6L8Q7	Q96AK3	Q86XN8	Q9NX20	Q9Y5H5	Q9Y4W2	Q9Y5N1	Q9Y5L2	Q9Y230	Q9UPW6	Q9ULI4	Q9UNL2	Q9Y5G6	P34931	Q9Y6C5	Q6Y7W6	P13798	Q96IP4	Q9Y230	Q96EN8	Q9UET6		Q9Y265	Q96BN6	Q9UHX1	Q8IU60	Q9Y3P9	Q9UPT5	Q9NRM2		Q92879	Q92879	Q9H0A0
	Q9Y4Z0	Q9BYD2	Q9Y3I0	Q9UQD0	Q96MU7							Q96GW9	Q9BZL1	Q9H9G7	Q96P11	Q9BQ65	Q5XG87	Q969Y2	Q86W42	Q9NX01	Q9Y5H4	Q9Y4U1	Q9Y5M8	Q9Y5L0	Q9Y222	Q9UPW0	Q9ULI2	Q9UNK9	Q9Y5G5	P31689	Q9Y6C2	Q6P2Q9	P13667	Q96I51	Q9Y224	Q96EK9	Q9UDY2		Q9Y262	Q92997	Q9UHI6	Q86YV0	Q9Y3I0	Q9UPR3	Q9NR56		Q92841	Q92841	Q9H089
	Q9Y4Y9	Q9BY44	Q9Y3F4	Q9UQB9	Q96J94							Q96EY7	Q9BZJ0	Q9H974	Q96HR8	Q9BQ04	Q5VYS8	Q92979	Q86V81	Q9NWU5	Q9Y5H3	Q9Y4R8	Q9Y5L3	Q9Y5K6	Q9UQR1	Q9UPN9	Q9ULI0	Q9UNK0	Q9Y5G4	P27824	Q9Y6B7	Q6P158	P11498	Q96FQ6	Q9UQ88	Q96E11	Q9UBV8		Q9Y237	Q92887	Q9UHD2	Q86XR8	Q9Y3F4	Q9UNZ2	Q9NR30		Q92804	Q92804	Q9GZT3
	Q9Y4X4	Q15233	Q9Y3E1	Q9UQ90	Q96J87							Q96EL2	Q9BZC1	Q9H8H0	Q96GQ7	Q99873	Q5VWP2	Q8WWH5	Q86US8	Q9NWS0	Q9Y5H2	Q9Y4R7	Q9Y5L2	Q9Y5K5	Q9UQL6	Q9UPM6	Q9ULC5	Q9UNE7	Q9Y5G3	P27797	Q9Y6B6	Q5T160	P10620	Q96EY4	Q9UQ80	Q96CS3	Q9UBU9		Q9Y230	Q92685	Q9UH99	Q86WV6	Q9Y3E7	Q9UNW1	Q9HCE1		Q92615	Q92615	Q9GZR7
	Q9Y4W6	O75152	Q9Y3D9	Q9UQ88	Q96I24							Q96EI5	Q9BZB8	Q9H825	Q96G21	Q99633	Q5VTE6	Q8WVM0	Q86U42	Q9NWK9	Q9Y5H1	Q9Y4P8	Q9Y5J1	Q9Y5K1	Q9UQG0	Q9UPG8	Q9ULC3	Q9UNA0	Q9Y5G2	P25686	Q9Y6B2	Q5JTH9	P10599	Q96CX2	Q9UPY3	Q96CP6	Q9UBR2		Q9Y221	Q92673	Q9UH17	Q86UW6	Q9Y3D8	Q9UNS1	Q9HC36		Q8WXF1	Q8WXF1	Q9GZR2
	Q9Y4W2	Q12873	Q9Y3D5	Q9UQ16	Q96F86							Q96EH5	Q9BXP5	Q9H7B2	Q96FB5	Q99590	Q5TC82	Q8TEA1	Q86TG7	Q9NW64	Q9Y5H0	Q9Y4P1	Q9Y5I7	Q9Y5J3	Q9UQE7	Q9UNY5	Q9UL54	Q9UMX5	Q9Y5G1	P25685	Q9Y6A9	Q4VXU2	P09960	Q96CT7	Q9UPT8	Q96CM8	Q9P2J5		Q9UQE7	Q92508	Q9UGU0	Q7Z7A1	Q9Y3C8	Q9UNN5	Q9HBD1		Q8WWM7	Q8WWM7	Q9C0B0
	Q9Y4U1	P04843	Q9Y3C5	Q9UQ10	Q96EP5							Q96E11	Q9BX46	Q9H777	Q96EU6	Q99459	Q5TAX3	Q8TE02	Q7Z3B4	Q9NW13	Q9Y5G9	Q9Y4L5	Q9Y5I4	Q9Y5J1	Q9UQ84	Q9UNY4	Q9UL51	Q9UMX3	Q9Y5G0	P23284	Q9Y6A5	Q2NL82	P09874	Q96CP2	Q9UPP1	Q96AZ6	Q9P2E3		Q9UQ80	Q8WZ42	Q9UGR2	Q7Z614	Q9Y3C6	Q9UNH7	Q9HAV4		Q8WVV9	Q8WVV9	Q9BZZ5
	Q9Y4R8	Q08J23	Q9Y3C1	Q9UQ07	Q96DU9							Q96DP5	Q9BWT3	Q9H6Y2	Q96CM3	Q96ST2	Q5T9H5	Q8TCB7	Q7LC44	Q9NVS2	Q9Y5G8	Q9Y4K3	Q9Y5I3	Q9Y5H9	Q9UPY3	Q9UNS1	Q9UL26	Q9UMX0	Q9Y5F9	P17987	Q9Y6A4	Q15717	P09622	Q96BP2	Q9UPN6	Q96AQ8	Q9P2B2		Q9UQ35	Q8WXF0	Q9UG63	Q7Z591	Q9Y3C4	Q9UNF1	Q9HAU5		Q8WU90	Q8WU90	Q9BZI7
	Q9Y4R7	O60812	Q9Y3B7	Q9UPZ9	Q96DE0							Q96BP2	Q9BWJ5	Q9H6R4	Q96CB9	Q96SB4	Q5PRF9	Q8TBZ6	Q7KZ85	Q9NVN8	Q9Y5G7	Q9Y4I1	Q9Y5I2	Q9Y5B9	Q9UPW6	Q9UNN4	Q9UL25	Q9UMS5	Q9Y5F8	P17066	Q9Y6A1	Q15637	P09211	Q96AG4	Q9UPN3	Q969Y2	Q9P287		Q9UPY3	Q8WWQ0	Q9UER7	Q71DI3	Q9Y3C1	Q9UNF0	Q9H8H2		Q8TEQ6	Q8TEQ6	Q9BZE4
	Q9Y4P3	O60563	Q9Y3B4	Q9UPY3	Q96B26							Q96A35	Q9BWG6	Q9H6E5	Q96B26	Q96SB3	Q5JVF3	Q8NDT2	Q6UXN7	Q9NV31	Q9Y5G6	Q9Y4H2	Q9Y5I1	Q9Y5B6	Q9UPW0	Q9UNA4	Q9UL16	Q9UMD9	Q9Y5F7	P14625	Q9Y698	Q15366	P07237	Q96A33	Q9UNX4	Q969S9	Q9P275		Q9UPU5	Q8WVX9	Q9UBV8	Q6ZVF9	Q9Y3C0	Q9UNE7	Q9H8H0		Q8TDN6	Q8TDN6	Q9BZE1
	Q9Y4L1	Q9BRD0	Q9Y3B2	Q9UPQ3	Q96AE4							Q969S9	Q9BWF3	Q9H649	Q96AZ6	Q96RS0	Q5D1E8	Q8NCV1	Q6P6C2	Q9NV06	Q9Y5G5	Q9Y4G8	Q9Y5I0	Q9Y5B0	Q9UPR3	Q9UN79	Q9UL15	Q9UM47	Q9Y5F6	P11142	Q9Y697	Q15365	P06733	Q93073	Q9UNX3	Q969H6	Q9P258		Q9UPT8	Q8WUY9	Q9UBU9	Q6ZU80	Q9Y3B9	Q9UN37	Q9H7E2		Q8TDD1	Q8TDD1	Q9BYJ9
	Q9Y4K4	Q9NVN8	Q9Y3A5	Q9UPE1	Q93073							Q969Q0	Q9BW85	Q9H633	Q969X6	Q96PU8	Q58A45	Q8NBA8	Q6IS14	Q9NUL3	Q9Y5G4	Q9Y4F1	Q9Y5H9	Q9Y5A9	Q9UPN9	Q9UMR3	Q9UKX3	Q9UM21	Q9Y5F3	P11021	Q9Y696	Q15287	P06576	Q92979	Q9UNQ2	Q969F9	Q9P031		Q9UPQ9	Q8WTP8	Q9UBB9	Q6ZNJ1	Q9Y3B4	Q9UN36	Q9H7B2		Q8NEJ9	Q8NEJ9	Q9BYG3
	Q9Y4I1	Q9BWU0	Q9Y3A4	Q9UNY4	Q93062							Q969K4	Q9BV90	Q9H5U6	Q969H6	Q96PK6	Q53R41	Q8N5C7	Q6I9Y2	Q9NU22	Q9Y5G3	Q9Y4E8	Q9Y5H8	Q9Y5A7	Q9UPM6	Q9UMQ3	Q9UKX2	Q9UM00	Q9Y5F2	P10909	Q9Y694	Q15233	P05023	Q92888	Q9UNM6	Q92817	Q9P015		Q9UPN9	Q8NEN9	Q9UBB4	Q6ZMZ3	Q9Y3B2	Q9UMX0	Q9H6S0		Q8ND56	Q8ND56	Q9BYD6
	Q9Y4G8	Q96PK6	Q9Y3A2	Q9UNT1	Q92945							Q93073	Q9BUQ8	Q9H5Q4	Q969E8	Q96NC0	Q504Q3	Q8N3J2	Q69383	Q9NTZ6	Q9Y5G2	Q9Y4E1	Q9Y5H7	Q9Y5A6	Q9UPG8	Q9UMN6	Q9UKU7	Q9ULZ3	Q9Y5F1	P10809	Q9Y692	Q14694	P04075	Q92834	Q9UNL2	Q92481	Q9NZM5		Q9UPN6	Q8NBN3	Q9P2N5	Q6WKZ4	Q9Y3A5	Q9UMS0	Q9H6R4		Q8NC51	Q8NC51	Q9BY77
	Q9Y4F3	O94875	Q9Y388	Q9UNQ0	Q92904							Q92905	Q9BTL3	Q9H583	Q92979	Q96NB3	Q494U1	Q8N1G2	Q5SRE5	Q9NSQ0	Q9Y5G1	Q9Y4D1	Q9Y5H6	Q9Y586	Q9UNY5	Q9UM63	Q9UKU0	Q9ULS5	Q9Y5F0	P0DMV9	Q9Y691	Q14692	P00966	Q92614	Q9UNI6	Q8WXG6	Q9NZB2		Q9UPN4	Q8N766	Q9P2K5	Q6PIZ9	Q9Y3A4	Q9UMR5	Q9H6R0		Q8N684	Q8N684	Q9BY44
	Q9Y4C8	Q6P5R6	Q9Y383	Q9UN81	Q92879							Q92901	Q9BSV6	Q9H501	Q92841	Q96MU7	Q2Q1W2	Q8N0Z8	Q5JVF3	Q9NSI2	Q9Y5G0	Q9Y4C5	Q9Y5H5	Q9Y580	Q9UNY4	Q9ULX9	Q9UKN7	Q9ULP0	Q9Y5E9	P0DMV8	Q9Y680	Q14690	P00505	Q92522	Q9UN86	Q8WWV3	Q9NYY8		Q9UPN3	Q8N567	Q9P253	Q6PIY7	Q9Y3A3	Q9UM54	Q9H583		Q8N3C0	Q8N3C0	Q9BXP5
	Q9Y4C4	P50914	Q9Y333	Q9UN37	Q92804							Q92813	Q9BRX9	Q9H4G8	Q8WWB5	Q96LT9	Q16539	Q8IZ73	Q53GS7	Q9NRX2	Q9Y5F9	Q9Y496	Q9Y5H4	Q9Y572	Q9UNS1	Q9ULV5	Q9UKI8	Q9ULC5	Q9Y5E8	P0DJ07	Q9Y679	Q14562	P00338	Q8WXD2	Q9UMY1	Q8WWN8	Q9NYL2		Q9UP95	Q8N3Z3	Q9P209	Q6P179	Q9Y388	Q9ULK4	Q9H501		Q8N1G4	Q8N1G4	Q9BXJ9
	Q9Y4C1	O43390	Q9Y330	Q9UMR2	Q92615							Q92616	Q9BRR8	Q9H4B0	Q8WVM0	Q96J87	Q15717	Q8IZ69	Q53F19	Q9NQZ2	Q9Y5F8	Q9Y490	Q9Y5H3	Q9Y570	Q9UNN4	Q9ULM2	Q9UKE5	Q9UL33	Q9Y5E7	P08238	Q9Y678	Q14240	O95864	Q8WUB8	Q9UM00	Q8WUD1	Q9NYK5		Q9UNY4	Q8N2K0	Q9P1Y6	Q6JBY9	Q9Y376	Q9UL63	Q9H3H3		Q8IZH2	Q8IZH2	Q9BWF3
	Q9Y4B6	Q8IYX4	Q9Y324	Q9UM73	Q8WW36							Q8WV07	Q9BRL6	Q9H3H1	Q8TED0	Q96J01	Q15024	Q8IYT2	Q52LD8	Q9NQ55	Q9Y5F7	Q9Y484	Q9Y5H2	Q9Y548	Q9UNA4	Q9ULJ3	Q9UK32	Q9UL25	Q9Y5E6	P07900	Q9Y676	Q14152	O95147	Q8WU90	Q9ULX6	Q8TF42	Q9NYF8		Q9UNX4	Q8N0V3	Q9P1F3	Q6FI13	Q9Y371	Q9UL54	Q9H307		Q8IY81	Q8IY81	Q9BVP2
	Q9Y4B5	Q8NE35	Q9Y314	Q9UM54	Q8WVV9							Q8WU90	Q9BRD0	Q9H0S4	Q8TDN6	Q96IZ7	Q14CZ7	Q8IYL2	Q32P51	Q9NQ50	Q9Y5F6	Q9Y478	Q9Y5H1	Q9Y543	Q9UN81	Q9ULG1	Q9UJW2	Q9UL01	Q9Y5E5	P06748	Q9Y666	Q14103	O75874	Q8WU43	Q9ULX3	Q8TEY7	Q9NY93		Q9UNX3	Q8IWV7	Q9P107	Q6F5E8	Q9Y333	Q9UL45	Q9H2U1		Q8IY67	Q8IY67	Q9BVJ6
	Q9Y4B4	Q8NE71	Q9Y2Z4	Q9ULX5	Q8TEQ6							Q8TEQ6	Q9BQ04	Q9H0H0	Q8TDG4	Q96IZ5	Q14671	Q8IY81	Q16762	Q9NQ39	Q9Y5F3	Q9Y473	Q9Y5H0	Q9Y535	Q9UN79	Q9ULD5	Q9UJT1	Q9UKZ4	Q9Y5E4	P05408	Q9Y664	Q13895	O75390	Q8TF01	Q9ULW3	Q8TDY2	Q9NY61		Q9UNW9	Q8IWA5	Q9P0U3	Q68DK7	Q9Y316	Q9UL15	Q9H0Z9		Q8IX01	Q8IX01	Q9BVI4
	Q9Y4A8	Q7KZI7	Q9Y2Z2	Q9ULW5	Q8TC59							Q8TD47	Q99633	Q9H0D6	Q8TDD1	Q96I25	Q14296	Q8IUX4	Q16629	Q9NQ29	Q9Y5F2	Q9Y450	Q9Y5G9	Q9Y534	Q9UMR3	Q9UL68	Q9UJT0	Q9UKY4	Q9Y5E3	P02743	Q9Y657	Q13868	O75319	Q8TEX9	Q9ULT8	Q8TD30	Q9NY12		Q9UNQ2	Q86X95	Q9NZN8	Q66GS9	Q9Y315	Q9UKZ1	Q9H0S4		Q8IWR0	Q8IWR0	Q9BUJ2
	Q9Y4A0	Q6PJT7	Q9Y2Y9	Q9ULV0	Q8TBY0							Q8TCC3	Q99590	Q9H0A0	Q8NI36	Q96FV9	Q14164	Q86W50	Q15649	Q9NPE3	Q9Y5F1	Q9Y426	Q9Y5G8	Q9Y530	Q9UMQ3	Q9UL59	Q9UJM8	Q9UKY3	Q9Y5E2	P02511	Q9Y653	Q13838	O75223	Q8TE67	Q9ULR0	Q8TCY9	Q9NXH9		Q9UNP9	Q86VY4	Q9NZM3	Q5W0V3	Q9Y314	Q9UKY1	Q9H0J9		Q8IWA0	Q8IWA0	Q9BSC4
	Q9Y496	Q9HCK5	Q9Y2Y4	Q9ULJ3	Q8TB72							Q8NHW5	Q99459	Q9GZR2	Q8NG08	Q96E39	Q14103	Q86U44	Q15388	Q9NP92	Q9Y5F0	Q9Y3U8	Q9Y5G7	Q9Y508	Q9UMN6	Q9UL58	Q9UJ83	Q9UKV5	Q9Y5E1	P02489	Q9Y646	Q13838	O75116	Q8NEZ4	Q9ULG6	Q8NI35	Q9NXF1		Q9UNI6	Q7Z7H8	Q9NZM1	Q5VWN6	Q9Y312	Q9UKS6	Q9H0D6		Q86XP3	Q86XP3	Q9BRJ2
	Q9Y483	O95639	Q9Y2Y1	Q9ULI4	Q8TAD8							Q8NE71	Q96ST2	Q9GZL7	Q8NEJ9	Q96DI7	Q14011	Q7Z7A3	Q14974	Q9NP64	Q9Y5E9	Q9Y3T9	Q9Y5G6	Q9Y4Z2	Q9UM63	Q9UL49	Q9UJ70	Q9UKU0	Q9Y5C1	O76031	Q9Y639	Q13823	O15381	Q8NEY8	Q9ULD2	Q8NEB9	Q9NXE8		Q9UN86	Q7Z6M4	Q9NZL4	Q5TEC6	Q9Y2Z0	Q9UKN8	Q9H0A0		Q86W50	Q86W50	Q9BQG0
	Q9Y473	P35221	Q9Y2X9	Q9ULI2	Q8NI27							Q8NE35	Q96SB4	Q9BZE4	Q8NEF9	Q96DF8	Q13868	Q7Z6V5	Q14764	Q9HD33	Q9Y5E8	Q9Y3S1	Q9Y5G5	Q9Y4Z0	Q9ULX9	Q9UL36	Q9UIL4	Q9UKR5	Q9Y585	O75953	Q9Y625	Q13310		Q8NEF9	Q9UL46	Q8NE86	Q9NX24		Q9UN81	Q7L3S4	Q9NZB2	Q5SZL2	Q9Y2Y0	Q9UKK9	Q9H000		Q86V81	Q86V81	Q9BQ52
	Q9Y467	Q7Z2E3	Q9Y2X3	Q9ULI0	Q8NHU6							Q8NC60	Q96RS0	Q9BZE2	Q8NDF8	Q96C86	Q13464	Q7Z5W3	Q14699	Q9HD15	Q9Y5E7	Q9Y3R5	Q9Y5G4	Q9Y4Y9	Q9ULX6	Q9UL17	Q9UIK4	Q9UKP4	Q9Y548	O75695	Q9Y624	Q13206		Q8NDD1	Q9UL18	Q8NCD3	Q9NX20		Q9UMY1	Q6ZXV5	Q9NZ63	Q4G0F5	Q9Y2X9	Q9UKG1	Q9GZR7		Q86U38	Q86U38	Q9BQ39
	Q9Y466	P06733	Q9Y2W7	Q9ULG1	Q8NE35							Q8N9N8	Q96PU8	Q9BYG3	Q8N9T8	Q96BP3	Q13310	Q7Z4G4	Q14493	Q9HCS7	Q9Y5E6	Q9Y3R4	Q9Y5G3	Q9Y4X5	Q9ULW3	Q9UKZ4	Q9UIG0	Q9UKM7	Q9Y4L1	O75494	Q9Y623	Q12926		Q8NCM8	Q9UKV8	Q8NBI5	Q9NX05		Q9UMS4	Q6ZSJ8	Q9NZ52	Q460N5	Q9Y2X3	Q9UKF6	Q9GZR2		Q86TB9	Q86TB9	Q99873
	Q9Y463	P54136	Q9Y2W6	Q9ULC5	Q8NDT2							Q8N983	Q96PK6	Q9BYD6	Q8N8A6	Q96A72	Q13151	Q7Z2T5	Q14008	Q9HCK5	Q9Y5E5	Q9Y3R0	Q9Y5G2	Q9Y4X4	Q9ULV5	Q9UKY1	Q9UHY1	Q9UKI3	Q9Y4K0	O75460	Q9Y620	Q12874		Q8NCA5	Q9UKV3	Q8NB46	Q9NWU5		Q9ULX6	Q6ZNA4	Q9NYH9	Q16566	Q9Y2W2	Q9UKE5	Q9C0B0		Q7Z739	Q7Z739	Q99848
	Q9Y462	Q8IZH2	Q9Y2W2	Q9ULC3	Q8ND56							Q8N5X7	Q96P16	Q9BXY0	Q8N0V3	Q969L4	Q13148	Q7L2J0	Q13868	Q9HCG8	Q9Y5E4	Q9Y3P9	Q9Y5G1	Q9Y4X0	Q9ULM2	Q9UKW6	Q9UHW5	Q9UK55	Q9Y4D7	O75190	Q9Y618	Q08J23		Q8NBS9	Q9UKM9	Q8N9N2	Q9NWH9		Q9ULX3	Q6UXD5	Q9NY93	Q15907	Q9Y2W1	Q9UKA4	Q9BZZ5		Q7Z2W4	Q7Z2W4	Q99729
	Q9Y458	Q96GQ7	Q9Y2W1	Q9UL54	Q8NC51							Q8N5C6	Q96NC0	Q9BXR0	Q8IZ73	Q92989	Q13117	Q7L0Y3	Q13838	Q9HC16	Q9Y5E3	Q9Y3M8	Q9Y5G0	Q9Y4W2	Q9ULJ3	Q9UKT9	Q9UHQ9	Q9UK22	Q9Y4D2	O60925	Q9Y617	Q06830		Q8NAF0	Q9UKJ3	Q8N6S4	Q9NW64		Q9ULW3	Q6UX71	Q9NY61	Q15326	Q9Y2T2	Q9UK97	Q9BZI7		Q7Z2T5	Q7Z2T5	Q99700
	Q9Y450	Q96DU9	Q9Y2V3	Q9UL51	Q8NA57							Q8N442	Q96NB3	Q9BXP5	Q8IY81	Q92945	Q12933	Q75N03	Q13769	Q9HAV4	Q9Y5E2	Q9Y3M2	Q9Y5F9	Q9Y4R8	Q9ULG1	Q9UKS7	Q9UHJ6	Q9UJJ9	Q9Y4C5	O60884	Q9Y616	Q06265		Q8N9T8	Q9UKA9	Q8N5N7	Q9NW13		Q9ULW0	Q6UWE0	Q9NY12	Q15306	Q9Y2S7	Q9UK76	Q9BZE4		Q7KZF4	Q7KZF4	Q99661
	Q9Y421	P82914	Q9Y2V2	Q9UL26	Q8N9W6							Q8N3C0	Q96MU7	Q9BVS5	Q8IY37	Q92917	Q08J23	Q6YHU6	Q13535	Q9HAU5	Q9Y5E1	Q9Y3L5	Q9Y5F8	Q9Y4P8	Q9ULD5	Q9UKN8	Q9UHH9	Q9UJG1	Q9Y4A9	O43464	Q9Y615	Q03701		Q8N6Y1	Q9UK61	Q8N4Q0	Q9NVW2		Q9ULV4	Q6P3W6	Q9NXV6	Q15283	Q9Y2R4	Q9UK41	Q9BZE1		Q71RC2	Q71RC2	Q99613
	Q9Y3Z3	Q07954	Q9Y2U8	Q9UL25	Q8N7X1							Q8N1G4	Q96LT9	Q9BVS4	Q8IWA0	Q92879	Q08211	Q6PF06	Q13315	Q9H9Z2	Q9Y597	Q9Y3L3	Q9Y5F7	Q9Y4K3	Q9UL68	Q9UKN5	Q9UHD8	Q9UIJ5	Q9Y493	O15533	Q9Y614	Q02878		Q8N6N3	Q9UK59	Q8N3R3	Q9NVV4		Q9ULU4	Q6NUM9	Q9NXR1	Q15025	Q9Y2Q3	Q9UJY5	Q9BZB8		Q6Y7W6	Q6Y7W6	Q99590
	Q9Y3Y2	Q6IS14	Q9Y2T7	Q9UL16	Q8N6W0							Q8IYD1	Q96LI5	Q9BVJ6	Q8IV48	Q92841	Q07352	Q6P6C2	Q12769	Q9H9Y2	Q9Y585	Q9Y3I1	Q9Y5F6	Q9Y4K0	Q9UL59	Q9UKK3	Q9UHB4	Q9UI38	Q9Y487	O15212	Q9Y613	Q02543		Q8N5K1	Q9UJK0	Q8N1W1	Q9NVU7		Q9ULR0	Q6NSI4	Q9NXH8	Q14807	Q9Y2L1	Q9UJY4	Q9BYJ9		Q6PKG0	Q6PKG0	Q99543
	Q9Y3X0	Q13523	Q9Y2S7	Q9UL15	Q8N684							Q8IXM3	Q96J87	Q9BVI4	Q86W50	Q92804	Q06787	Q6P6B7	Q09161	Q9H9J2	Q9Y575	Q9Y3I0	Q9Y5F3	Q9Y4J8	Q9UL58	Q9UKI9	Q9UH03	Q9UHQ9	Q9Y3Q7	O15069	Q9Y608	Q01780		Q8N567	Q9UJA5	Q8IYK4	Q9NVS2		Q9ULH0	Q6NS38	Q9NXG2	Q14765	Q9Y2J2	Q9UJX6	Q9BYG3		Q5VYS8	Q5VYS8	Q96T58
	Q9Y3U8	Q9NQ39	Q9Y2R9	Q9UKX3	Q8N5C6							Q8IV42	Q96J01	Q9BV44	Q86U38	Q92620	Q06265	Q6P1R4	Q08211	Q9H9G7	Q9Y566	Q9Y3F4	Q9Y5F2	Q9Y4I5	Q9UL49	Q9UKD1	Q9UGM6	Q9UHQ4	Q9Y3Q4	O14967	Q9Y605	Q01085		Q8N3Z6	Q9UII4	Q8IXZ2	Q9NVP1		Q9ULC4	Q6IPM2	Q9NX63	Q14764	Q9Y2I7	Q9UJX5	Q9BYD6		Q5T6F2	Q5T6F2	Q96T37
	Q9Y3T9	Q9H9J2	Q9Y2R5	Q9UKX2	Q8IZD4							Q86UK7	Q96IZ7	Q9BV38	Q7Z6M4	Q92499	Q05823	Q6P1Q9	Q07955	Q9H875	Q9Y548	Q9Y3E7	Q9Y5F1	Q9Y4G2	Q9UL36	Q9UK33	Q9UGJ0	Q9UHP7	Q9Y3Q0	O14656	Q9Y603	Q00341		Q8N2G6	Q9UIG0	Q8IXX5	Q9NVN8		Q9UL46	Q5VV67	Q9NX58	Q14699	Q9Y2I1	Q9UJX4	Q9BY77		Q4G0J3	Q4G0J3	Q96SI9
	Q9Y3T6	P62891	Q9Y2R4	Q9UKU7	Q8IYX4							Q86TS9	Q96IZ5	Q9BUL9	Q76FK4	Q8WXF0	Q05655	Q6P087	Q07352	Q9H814	Q9Y508	Q9Y3E5	Q9Y5F0	Q9Y4E8	Q9UL18	Q9UK13	Q9UGI9	Q9UHP3	Q9Y3P8	O14558	Q9Y5Z9	P84077		Q8IWS0	Q9UID3	Q8IXJ9	Q9NV31		Q9UL40	Q5VV42	Q9NX24	Q14644	Q9Y2G5	Q9UJX3	Q9BY44		Q15717	Q15717	Q96SB4
	Q9Y3S1	Q9BQ67	Q9Y2Q1	Q9UKU0	Q8IY67							Q86SH2	Q96I25	Q9BUB4	Q6ZYL4	Q8WXD5	Q01094	Q6NYC1	Q06787	Q9H6T0	Q9Y4P9	Q9Y3E2	Q9Y5E9	Q9Y4E5	Q9UL17	Q9UK12	Q9UG63	Q9UHJ9	Q9Y3N9	O00170	Q9Y5Z7	P83731		Q8IWA0	Q9UI12	Q8IXB1	Q9NV06		Q9UL25	Q5U5Q3	Q9NX07	Q14526	Q9Y2D8	Q9UJW0	Q9BXP5		Q15459	Q15459	Q96QR8
	Q9Y3Q4	Q9NZM5	Q9Y2P7	Q9UKN7	Q86XN8							Q7Z7H8	Q96FV9	Q9BU70	Q6RFH5	Q8WXA9	Q00839	Q6NUM6	Q03014	Q9H6R4	Q9Y4K3	Q9Y3E1	Q9Y5E8	Q9Y4E1	Q9UKZ4	Q9UK11	Q9UG22	Q9UHF3	Q9Y3B3	E9PAV3	Q9Y5Z4	P78316		Q8IVS2	Q9UI10	Q8IU85	Q9NUQ8		Q9UL18	Q5T8I3	Q9NWY4	Q14318	Q9Y2D5	Q9UJU6	Q9BXJ9		Q15427	Q15427	Q96QC0
	Q9Y3M9	Q9Y2R4	Q9Y2P0	Q9UKI8	Q86XF0							Q7Z7F7	Q96E39	Q9BTM9	Q6P087	Q8WWY3	P98175	Q6NTF7	Q01780	Q9H649	Q9Y4J8	Q9Y3D8	Q9Y5E7	Q9Y4C8	Q9UKY1	Q9UK10	Q9UFH2	Q9UHE5	Q9Y345	A6NM43	Q9Y5Z0	P68104		Q86XZ4	Q9UHX1	Q86YV9	Q9NUQ6		Q9UKY7	Q5T481	Q9NWQ8	Q14254	Q9Y2D4	Q9UJF2	Q9BX40		Q15424	Q15424	Q96PZ0
	Q9Y3L5	Q9NR96	Q9Y2N7	Q9UKE5	Q86V81							Q7Z5Q1	Q96DI7	Q9BTF0	Q6IN84	Q8WW01	P67809	Q6IPR3	Q00839	Q9H633	Q9Y4H4	Q9Y3D6	Q9Y5E6	Q9Y4C5	Q9UKW6	Q9UJW8	Q9UF33	Q9UHB9	Q9Y337		Q9Y5Y9	P63244		Q86WX3	Q9UHI6	Q86Y79	Q9NUQ3		Q9UKV8	Q5T3F8	Q9NWH9	Q14207	Q9Y2B0	Q9UJC3	Q9BWF3		Q15397	Q15397	Q96PK6
	Q9Y3I0	P27797	Q9Y2M0	Q9UK32	Q86U44							Q7Z478	Q96DF8	Q9BSV6	Q6DKI1	Q8WVK2	P62955	Q6IN84	Q00613	Q9H5Z1	Q9Y4H2	Q9Y3D3	Q9Y5E5	Q9Y4C1	Q9UKV8	Q9UJW7	Q9UF12	Q9UGP8	Q9Y336		Q9Y5Y7	P63241		Q86VM9	Q9UHD8	Q86X76	Q9NUL7		Q9UKV3	Q5SZQ8	Q9NW64	Q13627	Q9Y2A7	Q9UJ70	Q9BVP2		Q15365	Q15365	Q96P11
	Q9Y3F4	Q8IYB3	Q9Y2L8	Q9UJW2	Q86TG7							Q7Z2Z2	Q96C86	Q9BSC4	Q68CQ4	Q8WUQ7	P62333	Q6IA86	P84103	Q9H583	Q9Y4G8	Q9Y3D2	Q9Y5E4	Q9Y4B6	Q9UKT9	Q9UJU5	Q9UEW8	Q9UG22	Q9Y334		Q9Y5Y5	P63220		Q86UR5	Q9UHB9	Q86VV8	Q9NUL3		Q9UKT4	Q5RKV6	Q9NW13	Q13342	Q9Y295	Q9UJ41	Q9BVJ6		Q15269	Q15269	Q96MU7
	Q9Y3E1	P21127	Q9Y2L1	Q9UJV9	Q86SH2							Q7L3T8	Q96BP3	Q9BRU9	Q63ZY6	Q8WUF8	P62195	Q69YN4	P82979	Q9H446	Q9Y4G6	Q9Y3D0	Q9Y5E3	Q9Y4B4	Q9UKS7	Q9UJU3	Q9UEE5	Q9UFP1	Q9Y2U2		Q9Y5Y3	P63165		Q86UP2	Q9UH17	Q86VP1	Q9NUK0		Q9UKM9	Q5JVS0	Q9NVP1	Q13315	Q9Y294	Q9UIV1	Q9BVI4		Q15029	Q15029	Q96KR1
	Q9Y3D9	Q86VM9	Q9Y2K7	Q9UJT1	Q86SG3							Q7L2H7	Q96A72	Q9BRS2	Q5TAP6	Q8WU68	P60900	Q63ZY6	P78406	Q9H361	Q9Y4F9	Q9Y3C4	Q9Y5E2	Q9Y4A8	Q9UKN8	Q9UJU2	Q9UBT2	Q9UEU0	Q9Y2T6		Q9Y5Y2	P62979		Q86UK7	Q9UGU0	Q86TC9	Q9NUD5		Q9UKJ3	Q53GQ0	Q9NVN8	Q13131	Q9Y285	Q9UIU6	Q9BUJ2		Q14966	Q14966	Q96KG9
	Q9Y3D8	Q96IP4	Q9Y2K5	Q9UJT0	Q7Z739							Q71UM5	Q969Z0	Q9BRP7	Q5SY16	Q8TEQ6	P60323	Q5VV42	P78371	Q9H307	Q9Y4F1	Q9Y3B2	Q9Y5E1	Q9Y4A5	Q9UKN5	Q9UJQ4	Q9UBS0	Q9UBY8	Q9Y2T5		Q9Y5Y0	P62937		Q86TG7	Q9UGR2	Q7Z7K6	Q9NTZ6		Q9UKD2	Q3T906	Q9NVM6	Q13077	Q9Y281	Q9UIC8	Q9BU76		Q14694	Q14694	Q96I24
	Q9Y3D5	Q3ZCQ8	Q9Y2K1	Q9UJM8	Q7Z5Q1							Q71RC2	Q969L4	Q9BQ65	Q5RKV6	Q8TBF4	P60321	Q5T8I9	P67809	Q9H2W6	Q9Y4E8	Q9Y3A5	Q9Y585	Q9Y4A0	Q9UKK3	Q9UJN7	Q9UBQ7	Q9UBV8	Q9Y2I2		Q9Y5X5	P62913		Q7Z6Z7	Q9UGP8	Q7Z5U6	Q9NTK5		Q9UKA9	Q2M2Z5	Q9NVJ2	Q0VD83	Q9Y266	Q9UI26	Q9BSC4		Q14692	Q14692	Q96GQ7
	Q9Y3C5	Q14697	Q9Y2H8	Q9UJA3	Q7LC44							Q6TGC4	Q92989	Q9BQ52	Q5JTH9	Q8TAD8	P58753	Q5T6V5	P63241	Q9H2H8	Q9Y4E1	Q9Y397	Q9Y584	Q9Y483	Q9UKI9	Q9UJL9	Q9UBP0	Q9UBV2	Q9Y2G8		Q9Y5X4	P62910		Q7Z6E9	Q9UGN5	Q7Z5L2	Q9NSD9		Q9UK59	Q16881	Q9NVI7	Q08AF3	Q9Y265	Q9UHY7	Q9BRS2		Q14684	Q14684	Q96GM8
	Q9Y3C1	P52758	Q9Y2H6	Q9UJ83	Q71RC2							Q6PKG0	Q92945	Q99848	Q3KNT7	Q8TA86	P57723	Q5T200	P62826	Q9H0U6	Q9Y4D7	Q9Y376	Q9Y548	Q9Y478	Q9UKD1	Q9UJA3	Q9UBM7	Q9UBU6	Q9Y2G5		Q9Y5X3	P62899		Q7L4I2	Q9UG63	Q7L8L6	Q9NRX1		Q9UJV9	Q15629	Q9NV31	Q06330	Q9Y263	Q9UHY1	Q9BRL6		Q14671	Q14671	Q96EY7
	Q9Y3B7	Q16630	Q9Y2G9	Q9UJ70	Q6ZRY4							Q6PI48	Q92917	Q99714	Q2NL82	Q8NI27	P52758	Q5JTZ9	P61970	Q9H0G5	Q9Y4D2	Q9Y375	Q9Y519	Q9Y473	Q9UK33	Q9UJ41	Q9UBL9	Q9UBU3	Q9Y2G1		Q9Y5X2	P62888		Q7L1Q6	Q9UET6	Q7L592	Q9NRW3		Q9UJK0	Q15527	Q9NV06	Q03188	Q9Y262	Q9UHW5	Q9BRJ2		Q14444	Q14444	Q96EV2
	Q9Y3B4	Q96AH0	Q9Y2G7	Q9UIL4	Q6XE24							Q6P5R6	Q92879	Q99575	Q15649	Q8NDT2	P52272	Q5D0E6	P61578	Q9H0A0	Q9Y4D1	Q9Y371	Q9Y512	Q9Y471	Q9UK13	Q9UIW0	Q9UBK8	Q9UBS9	Q9Y2E5		Q9Y5X1	P62854		Q7KZI7	Q9UDY2	Q6ZN57	Q9NRR4		Q9UJA5	Q15155	Q9NUW8	Q01826	Q9Y248	Q9UHV9	Q9BQG0		Q14258	Q14258	Q96EP5
	Q9Y3B2	Q5JTJ3	Q9Y2G1	Q9UIK4	Q6PKG0							Q6NVV1	Q92841	Q99547	Q15269	Q8NCE0	P51116	Q53H54	P61576	Q9GZT3	Q9Y4C2	Q9Y365	Q9Y4W6	Q9Y468	Q9UK12	Q9UIU6	Q9UBK7	Q9UBS5	Q9Y2C9		Q9Y5X0	P62847		Q702N8	Q9UDW3	Q6YN16	Q9NR56		Q9UIQ6	Q15070	Q9NUQ9	Q01433	Q9Y244	Q9UHR4	Q9BQ75		Q14204	Q14204	Q96E39
	Q9Y3A5	Q86UK7	Q9Y2D9	Q9UIG0	Q6NXG1							Q6IS14	Q92797	Q96T66	Q15061	Q8NAV1	P51114	Q4G0J3	P61575	Q9GZL7	Q9Y4B5	Q9Y337	Q9Y4P3	Q9Y467	Q9UK11	Q9UII5	Q9UBJ2	Q9UBS4	Q9Y2C5		Q9Y5W9	P62841		Q6ZUT6	Q9UBV8	Q6Y2X3	Q9NR30		Q9UII4	Q14739	Q9NUQ6	P98155	Q9Y237	Q9UHJ6	Q9BQ67		Q14157	Q14157	Q96DV4
	Q9Y3A4	P0DMR1	Q9Y2D1	Q9UHY1	Q5VWX1							Q658K8	Q92620	Q96SZ6	Q15050	Q8N9Q2	P50616	Q3MIT2	P61574	Q9C0B0	Q9Y4A9	Q9Y333	Q9Y4K3	Q9Y466	Q9UK10	Q9UIH9	Q9UBF8	Q9UBS3	Q9Y2C3		Q9Y5W5	P62826		Q6ZU64	Q9UBU9	Q6UUV7	Q9NQS1		Q9UIG0	Q14573	Q9NUL5	P79483	Q9Y230	Q9UHD9	Q9BQ39		Q14137	Q14137	Q96DH6
	Q9Y3A2	Q6P3W6	Q9Y2C4	Q9UHW5	Q5VTR2							Q5VV42	Q92499	Q96SY0	Q15024	Q8N8D1	P49721	Q3KNT7	P61573	Q9BZZ5	Q9Y493	Q9Y316	Q9Y4G8	Q9Y463	Q9UJW8	Q9UIF8	Q9UBE8	Q9UBR2	Q9Y2C2		Q9Y5W3	P62805		Q6YP21	Q9UBT2	Q6RFH5	Q9NQ55		Q9UIF8	Q14108	Q9NUL3	P57075	Q9Y224	Q9UH65	Q9BQ04		Q14103	Q14103	Q96D46
	Q9Y388	A0A024RBG1	Q9Y2A4	Q9UHQ9	Q5VTE6							Q5VTE0	Q8WXF0	Q96S44	Q14978	Q8N7X1	P49720	Q32P41	P61570	Q9BZJ0	Q9Y490	Q9Y315	Q9Y4E5	Q9Y462	Q9UJW7	Q9UIF7	Q9UBC5	Q9UBQ6	Q9Y2A9		Q9Y5V3	P62805		Q6UXG2	Q9UBF8	Q6Q0C0	Q9NP64		Q9UIA9	Q13835	Q9NUD5	P55199	Q9Y221	Q9UH62	Q99873		Q14011	Q14011	Q96CT7
	Q9Y385	P49674	Q9Y285	Q9UHL0	Q5TC82							Q5T653	Q8WXD5	Q96Q11	Q14692	Q8N6W0	P49279	Q2VPK5	P61565	Q9BZE1	Q9Y487	Q9Y314	Q9Y4D8	Q9Y458	Q9UJV8	Q9UIE0	Q9P2R7	Q9UBP0	Q9Y289		Q9Y5U9	P62750		Q6PK04	Q9UBB9	Q6PIU2	Q9NP58		Q9UHX1	Q13740	Q9NU22	P55160	Q9UQR1	Q9UGV2	Q99848		Q13895	Q13895	Q96AE4
	Q9Y383	Q5JVS0	Q9Y262	Q9UHJ6	Q5T9H5							Q5T160	Q8WXA9	Q96PZ0	Q14690	Q8N2M8	P49137	Q15007	P60896	Q9BZC1	Q9Y468	Q9Y303	Q9Y4D7	Q9Y448	Q9UJU5	Q9UID6	Q9P2P6	Q9UBM7	Q9Y287		Q9Y5U8	P62633		Q6P3W6	Q9P2R7	Q6P1X6	Q9HD45		Q9UHK0	Q13641	Q9NTJ3	P52790	Q9UQN3	Q9UGU5	Q99729		Q13601	Q13601	Q969Z0
	Q9Y333	Q5VZ19	Q9Y261	Q9UHI6	Q5T481							Q5ST30	Q8WWY3	Q96P11	Q14684	Q8N163	P47974	Q13686	P57740	Q9BZB8	Q9Y448	Q9Y2Z4	Q9Y4D2	Q9Y446	Q9UJU3	Q9UI36	Q9P2J5	Q9UBF8	Q9Y286		Q9Y5U5	P62495		Q6NUQ4	Q9P2N7	Q6P1Q9	Q9HCJ3		Q9UHI6	Q13423	Q9NTI5	P52333	Q9UQE7	Q9UGI8	Q99700		Q13310	Q13310	Q969S3
	Q9Y330	Q4G0J3	Q9Y253	Q9UHH9	Q5SZQ8							Q5JTZ9	Q8WW27	Q96IZ6	Q14331	Q8IZP6	P41238	Q13395	P55735	Q9BYN8	Q9Y446	Q9Y2Z0	Q9Y4C5	Q9Y426	Q9UJU2	Q9UHN1	Q9P2E2	Q9UBF2	Q9Y282		Q9Y5U4	P62424		Q6NSI4	Q9P2N5	Q6NUQ1	Q9HCE1		Q9UHD8	Q13405	Q9NSE4	P52306	Q9UQB8	Q9UFN0	Q99590		Q13283	Q13283	Q93073
	Q9Y324	Q9Y6G9	Q9Y252	Q9UHD8	Q5PRF9							Q5JPH6	Q8WW01	Q96HW7	Q14137	Q8IYB3	P40692	Q0PNE2	P52948	Q9BYD6	Q9Y3Z3	Q9Y2Y1	Q9Y4A9	Q9Y421	Q9UJQ4	Q9UHL9	Q9P2D7	Q9P2Y5	Q9Y278		Q9Y5U2	P62310		Q6IBS0	Q9P2J5	Q6IEG0	Q9HCD5		Q9UHB9	Q13325	Q9NSD9	P52294	Q9UQ84	Q9UEY8	Q96T58		Q13242	Q13242	Q92979
	Q9Y314	Q8IV42	Q9Y237	Q9UHD2	Q5JNZ5							Q5JNZ5	Q8WVV9	Q96HR8	Q13901	Q8IX01	P40306	Q08J23	P52594	Q9BYD3	Q9Y3S1	Q9Y2Y0	Q9Y493	Q9Y3Z3	Q9UJN7	Q9UHF7	Q9P289	Q9P2X0	Q9Y275		Q9Y5T5	P62280		Q6AI08	Q9P2E9	Q6DCA0	Q9HC36		Q9UHB7	Q13228	Q9NS87	P51531	Q9UQ80	Q9UEW8	Q96T37		Q13151	Q13151	Q92973
	Q9Y2Z9	Q0WX57	Q9Y235	Q9UHC1	Q5HYM0							Q5D0E6	Q8WVK2	Q96GQ7	Q13895	Q8IWZ8	P39905	Q05923	P52298	Q9BYD2	Q9Y3R0	Q9Y2X7	Q9Y487	Q9Y3Y4	Q9UJL9	Q9UHC1	Q9P286	Q9P2W9	Q9Y274		Q9Y5T4	P62277		Q68CQ4	Q9P2E3	Q69YH5	Q9HC35		Q9UHB6	Q12913	Q9NS86	P49257	Q9UQ13	Q9UEG4	Q96SI9		Q13148	Q13148	Q92945
	Q9Y2Z4	J3KQ82	Q9Y230	Q9UHB4	Q5D1E8							Q59GN2	Q8WVC0	Q96GM8	Q13868	Q8IWT0	P35637	P78563	P51991	Q9BYD1	Q9Y3Q4	Q9Y2X3	Q9Y450	Q9Y3Y2	Q9UJA3	Q9UH92	Q9P241	Q9P2W7	Q9Y271		Q9Y5S9	P62263		Q5T6F2	Q9P2D3	Q68DQ2	Q9HBD1		Q9UH17	Q12907	Q9NRX1	P48730	Q9UPZ3	Q9UEE9	Q96SB4		Q12906	Q12906	Q92900
	Q9Y2Z2	O95707	Q9Y224	Q9UH65	Q53F19							Q4U2R6	Q8WV60	Q96GJ1	Q13610	Q86X95	P31749	P57081	P50991	Q9BYC9	Q9Y3Q0	Q9Y2W7	Q9Y442	Q9Y3V2	Q9UJ41	Q9UH73	Q9P225	Q9P2V4	Q9Y267		Q9Y5S8	P62258		Q5T440	Q9P2D0	Q66LE6	Q9HAZ1		Q9UGY1	Q10471	Q9NRW3	P43304	Q9UPY3	Q9UBW8	Q96QR8		Q12905	Q12905	Q92879
	Q9Y2Y9	Q9P2I0	Q9Y222	Q9UH03	Q4VXU2							Q2VIR3	Q8WUQ7	Q96G46	Q13601	Q86W42	P30988	P55265	P49792	Q9BYC8	Q9Y3P8	Q9Y2W2	Q9Y426	Q9Y3U8	Q9UIW0	Q9UH65	Q9P1Z3	Q9P2N4	Q9Y264		Q9Y5S2	P62244		Q5T200	Q9P2B2	Q5XG87	Q9HAW4		Q9UGR2	Q08554	Q9NRR4	P43250	Q9UPW5	Q9UBW7	Q96QD9		Q12849	Q12849	Q92841
	Q9Y2Y4	Q00577	Q9Y221	Q9UGM6	Q17RY0							Q17RY0	Q8WUF8	Q96G21	Q13206	Q86V81	P28074	P49588	P49790	Q9BY44	Q9Y3N9	Q9Y2V2	Q9Y3Q7	Q9Y3T9	Q9UIU6	Q9UGU5	Q9P1W9	Q9P2K9	Q9Y257		Q9Y5S1	P62081		Q5PRF9	Q9P289	Q5VZ89	Q9HAV4		Q9UGP8	Q08379	Q9NRL3	P42229	Q9UPU7	Q9UBS4	Q96PZ0		Q08211	Q08211	Q92804
	Q9Y2Y1	Q9UGU0	Q9UQR1	Q9UGJ0	Q16630							Q16540	Q8WU68	Q96FX7	Q12788	Q86UA1	P28072	P46087	P42704	Q9BXY0	Q9Y3L5	Q9Y2U5	Q9Y3Q4	Q9Y3S2	Q9UII5	Q9UGP5	Q9P1U1	Q9P2K2	Q9Y251		Q9Y5R8	P61978		Q5JTJ3	Q9P287	Q5VW36	Q9H9Y2		Q9UG63	Q03518	Q9NRA8	P41226	Q9UPU5	Q9UBQ7	Q96PK6		Q07955	Q07955	Q92665
	Q9Y2X9	Q96T58	Q9UQL6	Q9UGI9	Q16560							Q15813	Q8WTR7	Q96FX2	Q06265	Q86U44	P28065	P41238	P41208	Q9BXT4	Q9Y3L3	Q9Y2T4	Q9Y3Q3	Q9Y3Q8	Q9UIH9	Q9UGN5	Q9P0V9	Q9P2J5	Q9Y243		Q9Y5R6	P61956		Q5JTH9	Q9P275	Q5T9A4	Q9H9A6		Q9UDW3	Q03111	Q9NR56	P41212	Q9UPT9	Q9UBQ5	Q96P11		Q07666	Q07666	Q92615
	Q9Y2X8	Q99733	Q9UQG0	Q9UG63	Q15717							Q15650	Q8TEQ6	Q96FB5	Q05823	Q86U06	P28062	P31941	P37198	Q9BXP5	Q9Y3E7	Q9Y2T3	Q9Y3Q0	Q9Y3M9	Q9UIF9	Q9UGM3	Q9P0L2	Q9P2G3	Q9Y240		Q9Y5R5	P61764		Q5JSZ5	Q9P265	Q5T5U3	Q9H8H2		Q9UBV8	Q02413	Q9NR30	P40692	Q9UPT8	Q9UBQ0	Q96MU7		Q03701	Q03701	Q92576
	Q9Y2X3	Q9UN81	Q9UQE7	Q9UG22	Q15637							Q15560	Q8TCS8	Q96EY9	Q01780	Q86TN4	P26651	P22087	P37173	Q9BWJ5	Q9Y345	Q9Y2T1	Q9Y3P9	Q9Y3M2	Q9UIF8	Q9UGL1	Q9P0J0	Q9P2E9	Q9Y231		Q9Y5R4	P61353		Q5BKY9	Q9P258	Q5T160	Q9H8H0		Q9UBU9	Q01995	Q9NQZ2	P36542	Q9UPT5	Q9UBP6	Q96KR1		Q02878	Q02878	Q92552
	Q9Y2W7	Q13283	Q9UQ84	Q9UFH2	Q15631							Q15370	Q8TBF4	Q96EU6	P82912	Q7Z7F0	P26378	P0C7V9	P35658	Q9BW85	Q9Y336	Q9Y2S2	Q9Y3P8	Q9Y3L3	Q9UIF7	Q9UFW8	Q9NZQ0	Q9P2B2	Q9Y227		Q9Y5R2	P61313		Q53F19	Q9P246	Q5ST30	Q9H814		Q9UBU8	P83881	Q9NPQ8	P35658	Q9UPR3	Q9UBL3	Q96I24		Q02543	Q02543	Q92499
	Q9Y2W6	Q13868	Q9UQ80	Q9UFC0	Q15434							Q15056	Q8TAD8	Q96EK9	P78527	Q7Z6J9	P25789	P05455	P26651	Q9BVS4	Q9Y2Y6	Q9Y2R2	Q9Y3P4	Q9Y3I1	Q9UIE0	Q9UFC0	Q9NZL4	Q9P299	Q9Y226		Q9Y5Q9	P61254		Q53EP0	Q9P1Y6	Q5SNT2	Q9H7E9		Q9UBG3	P82921	Q9NPI6	P32121	Q9UPQ9	Q9UBK8	Q96GQ7		Q01780	Q01780	Q8WXF1
	Q9Y2W2	Q14739	Q9UQ35	Q9UF33	Q15397							Q15046	Q8NI27	Q96EB1	P78346	Q7Z333	P25788	O95900	P25490	Q9BVJ6	Q9Y2W7	Q9Y2Q3	Q9Y3N9	Q9Y3I0	Q9UID6	Q9UFB7	Q9NZJ5	Q9P246	Q9Y219		Q9Y5Q8	P61247		Q1ED39	Q9P0V9	Q5M775	Q9H7B2		Q9UBB4	P82912	Q9HCS7	P30679	Q9UPP1	Q9UBF2	Q96G21		Q01085	Q01085	Q8WWY3
	Q9Y2W1	Q9H9G7	Q9UPY3	Q9UF12	Q15366							Q15031	Q8NDT2	Q96DP5	P78345	Q7RTV0	P25787	O95620	P24386	Q9BVI4	Q9Y2U2	Q9Y2N7	Q9Y3E5	Q9Y3F4	Q9UI36	Q9UEG4	Q9NZB8	Q9P241	Q9Y210		Q9Y5Q6	P61011		Q16891	Q9P0U3	Q5JPH6	Q9H6T0		Q9P2P6	P81605	Q9HCP0	P29728	Q9UPN9	Q9UBE0	Q96EY7		Q01082	Q01082	Q8WWM7
	Q9Y2V3	Q9HD15	Q9UPW6	Q9UEW8	Q15365							Q15025	Q8NDF8	Q96CM3	P78316	Q7L014	P25786	O95453	P22626	Q9BV90	Q9Y2T6	Q9Y2M5	Q9Y3E0	Q9Y3E7	Q9UHX1	Q9UDV7	Q9NYY3	Q9P218	Q9UQV4		Q9Y5Q5	P60866		Q16658	Q9P0L0	Q5BJD5	Q9H6S0		Q9P2N5	P80723	Q9HCD5	P29597	Q9UPN6	Q9UBC2	Q96EV2		Q00839	Q00839	Q8WVV9
	Q9Y2V2	Q9GZV8	Q9UPW0	Q9UEE5	Q15287							Q14493	Q8NCE0	Q96CB9	P63220	Q7KZ85	P20333	O95396	P22087	Q9BUR4	Q9Y2T5	Q9Y2M0	Q9Y3D6	Q9Y3E1	Q9UHN1	Q9UDV6	Q9NYV4	Q9P0S3	Q9UQQ1		Q9Y5Q3	P60842		Q16513	Q9P031	Q4G176	Q9H6R4		Q9P2K5	P62820	Q9HC35	P26842	Q9UPN4	Q9UBB6	Q96EP5		Q00577	Q00577	Q8WU90
	Q9Y2U8	Q1KMD3	Q9UPU9	Q9UBT2	Q14671							Q14241	Q8NAV1	Q96CB8	P62913	Q70CQ1	P17980	O95163	P20592	Q9BUQ8	Q9Y2S7	Q9Y2L5	Q9Y3B6	Q9Y3D9	Q9UHL9	Q9UD57	Q9NYS0	Q9P0N8	Q9UQP3		Q9Y5Q0	P57723		Q15942	Q9P015	Q4G0N4	Q9H6E5		Q9P2J5	P61960	Q9HC16	P22897	Q9UPN3	Q9P2T1	Q96E39		Q00341	Q00341	Q8WTT2
	Q9Y2U5	Q9H0K6	Q9UPT8	Q9UBS0	Q14576							Q14240	Q8N9Q2	Q96BT7	P62906	Q6UX04	P17252	O75648	P17987	Q9BUL9	Q9Y2R2	Q9Y2L1	Q9Y3B3	Q9Y3D8	Q9UHI6	Q9UC07	Q9NYR9	Q9P0L9	Q9UQF0		Q9Y5P8	P57721		Q15691	Q9NZT2	Q3ZCQ8	Q9H5Q4		Q9P2E9	P61619	Q9HB58	P21580	Q9UNZ2	Q9P2R3	Q96DH6		P98179	P98179	Q8TEQ6
	Q9Y2T7	Q5HYM0	Q9UPS6	Q9UBQ7	Q14493							Q14232	Q8N7X1	Q96B26	P62857	Q6P2Q9	P16989	O60832	P12270	Q9BTD8	Q9Y2Q5	Q9Y2K6	Q9Y3A6	Q9Y3D0	Q9UHF7	Q9UC06	Q9NYQ3	Q9P0L0	Q9UQD0		Q9Y5P6	P55884		Q15654	Q9NZQ3	Q330K2	Q9H583		Q9P2E3	P56270	Q9HB19	P20963	Q9UNY4	Q9P2M7	Q96D46		P98175	P98175	Q8TED0
	Q9Y2S7	Q96A33	Q9UPR6	Q9UBP0	Q14152							Q14197	Q8N7H5	Q96AZ6	P62851	Q6NZY4	P11940	O60506	P09651	Q9BTA9	Q9Y2Q0	Q9Y2K3	Q9Y397	Q9Y3C7	Q9UHC1	Q9UBZ9	Q9NYN1	Q9P0I2	Q9UQC9		Q9Y5P4	P55263		Q15417	Q9NZN5	Q32P51	Q9H501		Q9P2D0	P56211	Q9HAV4	P20592	Q9UNX4	Q9P2K8	Q96AK3		P84103	P84103	Q8TDN6
	Q9Y2S2	Q9Y2R5	Q9UPR3	Q9UBM7	Q14103							Q14152	Q8N6W0	Q969Y2	P62847	Q6NYC1	P11684	O60294	P06748	Q9BSC4	Q9Y2P5	Q9Y2J8	Q9Y385	Q9Y3C6	Q9UH92	Q9UBZ4	Q9NYC9	Q9P055	Q9UQB3		Q9Y5P3	P55072		Q15269	Q9NZM5	Q32NB8	Q9H3N1		Q9P2B7	P56199	Q9HAU5	P20333	Q9UNW1	Q9P2I0	Q96AE4		P82979	P82979	Q8TDD1
	Q9Y2R9	Q9Y333	Q9UPQ9	Q9UBL9	Q14011							Q13542	Q8N684	Q969X6	P62841	Q6NXG1	P08670	O43709	P05455	Q9BRX9	Q9Y2P4	Q9Y2J4	Q9Y375	Q9Y3C5	Q9UH73	Q9UBX2	Q9NY65	Q9P035	Q9UQ74		Q9Y5N6	P55010		Q15102	Q9NZM1	Q2TAZ0	Q9H2U1		Q9P2B2	P56159	Q9H9A5	P19971	Q9UNS1	Q9P2D1	Q969Z0		P78527	P78527	Q8TB72
	Q9Y2R5	O43865	Q9UPN9	Q9UBK8	Q13825							Q13405	Q8N2M8	Q969H6	P62753	Q6NWY9	P07910	O43148	O95271	Q9BRU9	Q9Y2N7	Q9Y2J2	Q9Y345	Q9Y3C4	Q9UH65	Q9UBX0	Q9NY57	Q9P003	Q9UQ72		Q9Y5N5	P52298		Q15061	Q9NZJ4	Q2T9J0	Q9H2G4		Q9P287	P53999	Q9H910	P17931	Q9UNQ2	Q9P2B4	Q969X6		P78362	P78362	Q8NI36
	Q9Y2R4	Q07020	Q9UPN6	Q9UBK7	Q13769							Q13347	Q8N1G2	Q969E8	P62424	Q6IEG0	P06748	O14717	O95149	Q9BRS8	Q9Y2K9	Q9Y2J0	Q9Y342	Q9Y3C1	Q9UGU5	Q9UBT6	Q9NXU5	Q9NZV5	Q9UQ53		Q9Y5L5	P51991		Q15032	Q9NZB2	Q2KHM9	Q9H0Z9		Q9P275	P51809	Q9H8Y5	P17275	Q9UNP9	Q9P270	Q969S3		P78344	P78344	Q8NHQ9
	Q9Y2Q1	Q6NZY4	Q9UPN3	Q9UBJ2	Q13310							Q13310	Q8N163	Q92989	P62312	Q6I9Y2	P01282	A6NJ78	O94906	Q9BRS2	Q9Y2J4	Q9Y2I9	Q9Y336	Q9Y3B4	Q9UGU0	Q9UBR4	Q9NXH8	Q9NZU1	Q9UQ52		Q9Y5L4	P50991		Q14789	Q9NZ01	Q16795	Q9H0S4		Q9P258	P51572	Q9H8H0	P15498	Q9UNN8	Q9P260	Q93073		P78332	P78332	Q8NEJ9
	Q9Y2Q0	Q6NWY9	Q9UPM6	Q9UBF8	Q13283							Q13155	Q8IYT2	Q92979	P62263	Q69YN4	O95453	A6NHQ2	O75955	Q9BRR8	Q9Y2J2	Q9Y2I7	Q9Y328	Q9Y3B2	Q9UGP5	Q9UBP5	Q9NXC2	Q9NZU0	Q9UQ05		Q9Y5L3	P49674		Q14739	Q9NYZ3	Q16698	Q9H0L4		Q9P1Y6	P50402	Q9H845	P14921	Q9UNN5	Q9P1Z2	Q92979		P67809	P67809	Q8NE71
	Q9Y2P7	Q8WWY3	Q9UPG8	Q9UBE8	Q13247							Q13144	Q8IYB3	Q92841	P62249	Q69YN2	O77932	A2RUC4	O75694	Q9BRJ2	Q9Y2J0	Q9Y2I6	Q9Y320	Q9Y3A5	Q9UGN5	Q9UBN7	Q9NXA8	Q9NZS9	Q9UPZ6		Q9Y5L2	P49591		Q14694	Q9NYY8	Q15814	Q9H0J9		Q9P0M9	P49755	Q9H7E2	P14209	Q9UNM6	Q9P0U4	Q92973		P62917	P62917	Q8NDT2
	Q9Y2P5	P78563	Q9UNY5	Q9UBC5	Q13243							Q13084	Q8IXZ2	Q92499	P62241	Q66PJ3	O75534	A0AV96	O75152	Q9BRD0	Q9Y2I9	Q9Y2I1	Q9Y316	Q9Y3A4	Q9UGM3	Q9UBL3	Q9NX57	Q9NZJ5	Q9UPY5		Q9Y5L0	P49590		Q14320	Q9NYL2	Q15738	Q9H0H5		Q9P0L0	P49590	Q9H7D7	P13747	Q9UNH7	Q9P0K7	Q92945		P62910	P62910	Q8NDF8
	Q9Y2P4	Q12972	Q9UNY4	Q9UBB5	Q13151							Q12904	Q8IX01	Q8WYQ5	P62081	Q5VZF2	O75175	A0A3B3IU46	O71037	Q9BQC6	Q9Y2I2	Q9Y2H6	Q9Y2Y6	Q9Y3A2	Q9UGL1	Q9UBG7	Q9NX02	Q9NZ56	Q9UPX8		Q9Y5K8	P49588		Q14258	Q9NYK5	Q15468	Q9H0D6		Q9P035	P46977	Q9H773	P11166	Q9UNF1	Q9P013	Q92900		P62906	P62906	Q8ND56
	Q9Y2P0	P62263	Q9UNX4	Q9P2R7	Q13148							Q07020	Q8IWZ8	Q8WWH5	P61353	Q5VTL8	O75116		O60832	Q9BQ48	Q9Y2I1	Q9Y2H1	Q9Y2W7	Q9Y388	Q9UFW8	Q9UBD5	Q9NWZ5	Q9NZ43	Q9UPX0		Q9Y5K6	P47813		Q14247	Q9NYH9	Q15392	Q9H0A0		Q9P031	P43007	Q9H6Z4	P09564	Q9UNF0	Q9P000	Q92879		P62899	P62899	Q8NCA5
	Q9Y2N7	Q8TEQ6	Q9UNX3	Q9P2P6	Q13117							Q05639	Q86X95	Q8WWB5	P61254	Q5T481	O60832		O60318	Q99973	Q9Y2H9	Q9Y2G2	Q9Y2W6	Q9Y385	Q9UFC0	Q9UBD0	Q9NWZ3	Q9NZ42	Q9UPV9		Q9Y5K5	P46783		Q14157	Q9NYF8	Q15286	Q9H089		Q9P015	P42892	Q9H6S0	P06127	Q9UNE7	Q9NZZ3	Q92841		P62888	P62888	Q8NC51
	Q9Y2M0	Q9H6S0	Q9UNW9	Q9P2K8	Q12996							Q04637	Q86W42	Q8WW01	P58557	Q5T200	O60506		O60282	Q99848	Q9Y2H2	Q9Y2G1	Q9Y2W3	Q9Y383	Q9UFB7	Q9UBC3	Q9NWW6	Q9NZ08	Q9UPU3		Q9Y5K3	P46782		Q14146	Q9NY93	Q15262	Q9GZT3		Q9NZT1	P38398	Q9H6R4	P04839	Q9UN86	Q9NZW5	Q92804		P62847	P62847	Q8N9T8
	Q9Y2L8	Q8IY67	Q9UNS1	Q9P2J5	Q12972							Q02878	Q86V81	Q8WVM0	P57678	Q5SZQ8	O43734		O43592	Q99729	Q9Y2H0	Q9Y2G0	Q9Y2U8	Q9Y333	Q9UEG4	Q9UBC0	Q9NVS9	Q9NZ01	Q9UPR5		Q9Y5K2	P46781		Q13813	Q9NY61	Q15067	Q9GZR7		Q9NZM5	P36952	Q9H6E5	P04439	Q9UN81	Q9NZL9	Q92667		P62841	P62841	Q8N8A6
	Q9Y2L1	Q96QE5	Q9UNQ2	Q9P2E2	Q12926							Q02543	Q86UA1	Q8TED0	P56537	Q5JVS0	O15514		O15514	Q99714	Q9Y2G3	Q9Y2F9	Q9Y2U2	Q9Y330	Q9UDV7	Q9P2Z0	Q9NVJ2	Q9NYV7	Q9UPC5		Q9Y5K1	P46778		Q13442	Q9NY12	Q15046	Q9GZR2		Q9NZM1	P33527	Q9H6D7	P02792	Q9UN37	Q9NZJ0	Q92665		P62495	P62495	Q8N684
	Q9Y2K7	Q9HC52	Q9UNP9	Q9P2D7	Q12906							P84098	Q86U44	Q8TEA1	P56182	Q5BKZ1	O15116		O15504	Q99700	Q9Y2G0	Q9Y2E6	Q9Y2T6	Q9Y324	Q9UDV6	Q9P2Y4	Q9NVI7	Q9NYU2	Q9UPA5		Q9Y5J7	P46777		Q13425	Q9NXH9	Q14847	Q9C0J8		Q9NZB2	P31944	Q9H6A0	P02647	Q9UN36	Q9NZ32	Q92615		P62280	P62280	Q8N3C0
	Q9Y2K5	Q9NQ55	Q9UNN4	Q9P2D1	Q12849							P83881	Q86U42	Q8TE02	P55769	Q58F21	O14818		O15234	Q99633	Q9Y2C9	Q9Y2D1	Q9Y2T5	Q9Y316	Q9UD57	Q9P2W1	Q9NVF9	Q9NYU1	Q9UP95		Q9Y5J6	P46776		Q13064	Q9NXG2	Q14674	Q9C0C9		Q9NZ53	P31431	Q9H4Z3	P01911	Q9UMY1	Q9NYV6	Q92552		P62277	P62277	Q8N1G4
	Q9Y2K3	Q8IZ73	Q9UNA4	Q9P289	Q10570							P83731	Q86U06	Q8TDN6	P50914	Q53GS9	O14717		O15182	Q99613	Q9Y2C5	Q9Y2B5	Q9Y2R0	Q9Y315	Q9UC07	Q9P2R6	Q9NVE7	Q9NYS0	Q9UP79		Q9Y5J3	P46087		Q12931	Q9NXF1	Q14596	Q9C0B0		Q9NYY8	P29966	Q9H4A6	P01893	Q9UMX0	Q9NYV4	Q92541		P62081	P62081	Q8N163
	Q9Y2K2	Q86UR5	Q9UN86	Q9P286	Q09161							P82932	Q7Z7F0	Q8TDG4	P46777	Q4G0J3	O00463		O14980	Q99575	Q9Y2B1	Q9Y2A7	Q9Y2Q0	Q9Y314	Q9UC06	Q9P2J8	Q9NVA2	Q9NYP7	Q9UP52		Q9Y5I7	P42696		Q10589	Q9NXE8	Q14353	Q9BZZ5		Q9NYL2	P27105	Q9H4A3	P01730	Q9UMS4	Q9NYU2	Q92499		P61978	P61978	Q8IZH2
	Q9Y2K1	Q5JTH9	Q9UN81	Q9P241	Q08257							P82930	Q7Z6J9	Q8TDD1	P46087	Q32P51	D3DTW3		O00159	Q99459	Q9Y2A9	Q9Y297	Q9Y2P5	Q9Y312	Q9UBZ9	Q9P2F9	Q9NV66	Q9NYL5	Q9UP38		Q9Y5G9	P42677		Q09666	Q9NXE4	Q14296	Q9BZI7		Q9NYK5	P26583	Q9H410	O95786	Q9UMS0	Q9NYL9	Q8WXF1		P61353	P61353	Q8IYB8
	Q9Y2I7	Q9NUL7	Q9UN79	Q9P225	Q08211							P82921	Q7Z6E9	Q8TCB7	P42771	Q2TBE0	C9JE40		O00148	Q96T21	Q9Y2A7	Q9Y296	Q9Y2P4	Q9Y303	Q9UBZ4	Q9P2F5	Q9NUZ1	Q9NYK1	Q9UNW8		Q9Y5G4	P42285		Q07954	Q9NX24	Q14192	Q9BZE4		Q9NYH9	P26006	Q9H400	O95236	Q9UMR5	Q9NYB0	Q8WWY3		P61247	P61247	Q8IY81
	Q9Y2H9	Q96MH2	Q9UMY1	Q9P1Z3	Q08170							P82914	Q7Z333	Q8TBZ6	P42766	Q2TAY7	A5YKK6		L8E7H1	Q96RS0	Q9Y296	Q9Y295	Q9Y2J2	Q9Y2Z4	Q9UBX2	Q9P2D1	Q9NUV9	Q9NYG2	Q9UNW1		Q9Y5G3	P41567		Q07065	Q9NX20	Q14147	Q9BZE1		Q9NYF8	P25311	Q9H3U1	O75695	Q9UM54	Q9NY33	Q8WWM7		P55795	P55795	Q8IY67
	Q9Y2H8	P38919	Q9UMR3	Q9P1Z0	Q07955							P82912	Q7RTV0	Q8NI36	P42677	Q16629	A2RUB1		F8WD15	Q96QE5	Q9Y289	Q9Y285	Q9Y2H6	Q9Y2Z0	Q9UBX0	Q9P267	Q9NUT2	Q9NY26	Q9UNQ0		Q9Y5F1	P41214		Q06830	Q9NX07	Q13772	Q9BYK8		Q9NY93	P23771	Q9H2W6	O75665	Q9ULX6	Q9NY27	Q8WVV9		P55265	P55265	Q8IY37
	Q9Y2H6	C9JE40	Q9UMR2	Q9P1W9	Q07666							P82675	Q7L8L6	Q8NHU0	P42285	Q16560	A2A288		D3DTW3	Q96PK6	Q9Y287	Q9Y266	Q9Y2H2	Q9Y2Y9	Q9UBT6	Q9P255	Q9NUQ8	Q9NXW2	Q9UNP4		Q9Y5E9	P40429		Q05707	Q9NX05	Q13671	Q9BYJ9		Q9NY61	P23470	Q9H2U1	O75410	Q9ULX3	Q9NXX6	Q8WV60		P52597	P52597	Q8IXT5
	Q9Y2H1	Q96CP2	Q9UMQ3	Q9P1U1	Q07352							P78344	Q7L014	Q8NG08	P39019	Q15696	A0A0C4DGK8		A8CG34	Q96NC0	Q9Y286	Q9Y265	Q9Y2G8	Q9Y2Y4	Q9UBR4	Q9P243	Q9NUB1	Q9NXI6	Q9UNN8		Q9Y5E6	P39023		Q05682	Q9NWU5	Q13614	Q9BYG3		Q9NY12	P23229	Q9H2P0	O60942	Q9ULW3	Q9NXV2	Q8WU90		P52292	P52292	Q8IX01
	Q9Y2G9	Q5JSZ5	Q9UMN6	Q9P0V9	Q07021							P68104	Q7KZ85	Q8NEJ9	P38919	Q15695			A6NF01	Q96NB3	Q9Y275	Q9Y262	Q9Y2G3	Q9Y2Y1	Q9UBP5	Q9P215	Q9NU22	Q9NXH8	Q9UNK4		Q9Y5E3	P36578		Q04837	Q9NWT1	Q13535	Q9BYD6		Q9NXZ2	P20340	Q9H2M9	O60551	Q9ULW0	Q9NXR7	Q8WTT2		P51991	P51991	Q8IWZ8
	Q9Y2G7	Q6ZN17	Q9UM63	Q9P0L2	Q06787							P63244	Q76MJ5	Q8NEF9	P22087	Q15637			A0A1B0GTU1	Q96N16	Q9Y272	Q9Y259	Q9Y2G1	Q9Y2Y0	Q9UBN7	Q9P1Z2	Q9NTK5	Q9NXG6	Q9UNI1		Q9Y5C1	P35268		Q02978	Q9NWH9	Q13444	Q9BYD3		Q9NXH9	P20020	Q9H2G2	O60449	Q9ULV4	Q9NXF7	Q8TEQ6		P51116	P51116	Q8IWZ3
	Q9Y2G3	Q969G3	Q9ULX9	Q9P0J6	Q06265							P63241	Q70CQ1	Q8NDF8	P18124	Q15459				Q96LT9	Q9Y271	Q9Y256	Q9Y2E8	Q9Y2X9	Q9UBL3	Q9P1Z0	Q9NTI2	Q9NXF8	Q9UNG2		Q9Y5B9	P31483		Q02790	Q9NW64	Q13415	Q9BYD2		Q9NXH8	P19256	Q9H269	O60281	Q9ULV3	Q9NXC5	Q8TED0		P51114	P51114	Q8IWX8
	Q9Y2G1	Q14151	Q9ULX6	Q9P0J0	Q04637							P63220	Q6UX04	Q8NCE0	P18077	Q15428				Q96L21	Q9Y267	Q9Y253	Q9Y2D2	Q9Y2X8	Q9UBK2	Q9P0W2	Q9NSY1	Q9NXE4	Q9UNE0		Q9Y5B8	P30876		Q02252	Q9NW13	Q13395	Q9BYD1		Q9NXG2	P18031	Q9H1I8	O43516	Q9ULU4	Q9NX74	Q8TDN6		P50395	P50395	Q8IWS0
	Q9Y2D9	Q5T8P6	Q9ULW3	Q9NZQ0	Q01085							P63173	Q6UN15	Q8NBA8	P18074	Q15427				Q96J87	Q9Y257	Q9Y244	Q9Y2C9	Q9Y2X3	Q9UBG7	Q9P0U4	Q9NSY0	Q9NXB9	Q9UNA3		Q9Y5B0	P30405		Q01804	Q9NVX2	Q13057	Q9BY77		Q9NXF1	P17861	Q9H1E5	O15523	Q9ULT8	Q9NX46	Q8TDD1		P49207	P49207	Q8IWR0
	Q9Y2D1	Q5TAX3	Q9ULV5	Q9NZN4	Q00839							P62987	Q6PIY7	Q8N9T8	P0C7V9	Q15393				Q96IZ5	Q9Y256	Q9Y239	Q9Y2C5	Q9Y2X0	Q9UBD5	Q9P0T4	Q9NST1	Q9NX74	Q9UNA0		Q9Y5A9	P27635		Q01082	Q9NVV4	Q13049	Q9BY44		Q9NXE8	P16615	Q9H0Z9	O15037	Q9ULR0	Q9NWV8	Q8TCS8		P48634	P48634	Q8IWA0
	Q9Y2C4	Q5VTE0	Q9ULV3	Q9NZN3	Q00341							P62979	Q6P6C2	Q8N8A6	P08708	Q15287				Q96I25	Q9Y250	Q9Y238	Q9Y2C4	Q9Y2W7	Q9UBD0	Q9P0M6	Q9NS87	Q9NX47	Q9UN88		Q9Y5A7	P26373		Q00688	Q9NVU7	Q12947	Q9BY42		Q9NXE4	P16422	Q9H0S4	O14893	Q9ULK4	Q9NWV4	Q8TB72		P46781	P46781	Q8IUH3
	Q9Y2A4	Q9P272	Q9ULR5	Q9NZL4	P98179							P62945	Q6P2Q9	Q8N5L8	O95707	Q15233				Q96HR8	Q9Y239	Q9Y233	Q9Y2C3	Q9Y2W2	Q9UBC3	Q9P0L1	Q9NS86	Q9NWW5	Q9UN76		Q9Y5A6	P26196		P99999	Q9NVS2	Q08257	Q9BXP5		Q9NX58	P14923	Q9H0L4	O14526	Q9ULC4	Q9NWK9	Q8NI36		P46778	P46778	Q86XP3
	Q9Y295	Q659C4	Q9ULR0	Q9NZJ5	P83731							P62917	Q6P2P2	Q8N5C7	O95478	Q15029				Q96GC5	Q9Y228	Q9Y230	Q9Y2C2	Q9Y2W1	Q9UBC0	Q9P0K8	Q9NRZ9	Q9NWM8	Q9UN75		Q9Y592	P25398		P84090	Q9NVP1	Q07954	Q9BXJ9		Q9NX24	P12830	Q9H0E2	O14503	Q9ULA0	Q9NWB6	Q8NHQ9		P46777	P46777	Q86W50
	Q9Y287	Q9NWU5	Q9ULM6	Q9NZC9	P82912							P62913	Q6P1J9	Q8N201	O76021	Q15020				Q96GA3	Q9Y226	Q9Y224	Q9Y2B2	Q9Y2V3	Q9UBB5	Q9NZV7	Q9NRY5	Q9NVV0	Q9UN74		Q9Y586	P24928		P81605	Q9NVN8	Q07352	Q9BWF3		Q9NX20	P10909	Q9H0D6	O14497	Q9UL63	Q9NW82	Q8NEJ9		P46776	P46776	Q86V81
	Q9Y285	Q14CZ7	Q9ULM2	Q9NZB8	P78563							P62910	Q6P087	Q8N0Z8	O75818	Q15007				Q96G21	Q9Y219	Q9Y223	Q9Y2B1	Q9Y2V0	Q9P2Z0	Q9NZR4	Q9NRW1	Q9NV96	Q9UN73		Q9Y584	P23396		P79522	Q9NV70	Q05932	Q9BVS4		Q9NX07	P0DP25	Q9H0A0	O00329	Q9UL54	Q9NW68	Q8NEF9		P46087	P46087	Q86UP2
	Q9Y277	Q16540	Q9ULJ3	Q9NZ71	P78344							P62906	Q6NZY4	Q8N0V3	O75817	Q14966				Q96EZ8	Q9Y217	Q9Y222	Q9Y2A9	Q9Y2U9	Q9P2Y4	Q9NZI7	Q9NRP7	Q9NV92	Q9UN72		Q9Y580	P23246		P68036	Q9NV31	Q03169	Q9BVP2		Q9NX05	P09913	Q9H089	O00214	Q9UL46	Q9NW08	Q8NE71		P46013	P46013	Q86UK7
	Q9Y276	P11940	Q9ULG1	Q9NYY3	P67809							P62899	Q6NYC1	Q8IZP6	O75691	Q14684				Q96EU6	Q9Y215	Q9Y221	Q9Y2A7	Q9Y2U8	Q9P2W1	Q9NZI6	Q9NRM7	Q9NV64	Q9UN71		Q9Y577	P22314		P63165	Q9NV06	Q00536	Q9BVJ6		Q9NWU5	P09132	Q9GZT9	O00182	Q9UL45	Q9NVX0	Q8NDT2		P43243	P43243	Q86UE4
	Q9Y272	P42765	Q9ULD5	Q9NYV4	P62995							P62891	Q6NXG1	Q8IZ73	O75607	Q14562				Q96EP5	Q9Y210	Q9Y217	Q9Y289	Q9Y2U5	Q9P2R6	Q9NZI5	Q9NRK6	Q9NV29	Q9UN70		Q9Y576	P20618		P62805	Q9NUQ8	P62891	Q9BVI4		Q9NWT1	P08183	Q9GZT3	O00161	Q9UL15	Q9NVU0	Q8NDF8		P42704	P42704	Q86U42
	Q9Y265	P61573	Q9ULC4	Q9NYS0	P62945							P62888	Q6NWY9	Q8IYL2	O60832	Q14498				Q96EL3	Q9UQV4	Q9Y216	Q9Y287	Q9Y2T7	Q9P2K5	Q9NZC9	Q9NRH3	Q9NUV7	Q9UN67		Q9Y575	P20042		P62328	Q9NUQ6	P61764	Q9BUL9		Q9NWH9	P07305	Q9GZR7	B0I1T2	Q9UKZ1	Q9NVT9	Q8ND56		P42285	P42285	Q86U38
	Q9Y262	P52756	Q9UL68	Q9NYR9	P62854							P62861	Q6L8Q7	Q8IY81	O60287	Q14331				Q96EL2	Q9UQQ2	Q9UQQ2	Q9Y286	Q9Y2T1	Q9P2J8	Q9NZC4	Q9NRH2	Q9NUU6	Q9UN66		Q9Y574	P18124		P61956	Q9NUQ3	P61326	Q9BUJ2		Q9NW64	P07197	Q9GZR2	A6NFQ2	Q9UKY7	Q9NVR0	Q8NC60		P40429	P40429	Q86TU7
	Q9Y261	O75116	Q9UL59	Q9NYQ3	P62633							P62857	Q6IEG0	Q8IY37	O43818	Q14320				Q96EH5	Q9UQQ1	Q9UQN3	Q9Y284	Q9Y2S7	Q9P2F9	Q9NZ71	Q9NRG1	Q9NUQ7	Q9UMZ3		Q9Y573	P18077		P61764	Q9NUL7	P57772	Q9BTD8		Q9NW13	P07196	Q9C0J8	A6NC98	Q9UKY1	Q9NVM9	Q8NC51		P38159	P38159	Q86TB9
	Q9Y259	Q9H972	Q9UL58	Q9NYN1	P62495							P62854	Q6I9Y2	Q8IWT0	O43709	Q14004				Q96E39	Q9UQN3	Q9UQM7	Q9Y282	Q9Y2R4	Q9P2F5	Q9NYW8	Q9NRF8	Q9NUQ2	Q9UMX9		Q9Y572	P17987		P61604	Q9NUL5	P55084	Q9BSH4		Q9NVX2	P06702	Q9C0E2	A2A288	Q9UKX7	Q9NVH2	Q8N9T8		P36578	P36578	Q7Z739
	Q9Y253	Q9Y4Y9	Q9UL49	Q9NYL2	P62277							P62851	Q69YN4	Q8IWA0	O43463	Q13838				Q96DV4	Q9UQF2	Q9UQL6	Q9Y279	Q9Y2R2	Q9P2D1	Q9NYV6	Q9NRD9	Q9NUN7	Q9UMS5		Q9Y570	P17844		P61088	Q9NUL3	P53675	Q9BSC4		Q9NVV4	P05783	Q9C0B1		Q9UKV8	Q9NVG8	Q8N8A6		P35637	P35637	Q7Z6Z7
	Q9Y252	P14678	Q9UL41	Q9NYK5	P62263							P62847	Q69YN2	Q8IV48	O43414	Q13769				Q96DU9	Q9UQF0	Q9UQK1	Q9Y278	Q9Y2Q1	Q9P267	Q9NYT6	Q9NRC8	Q9NUN5	Q9UMR7		Q9Y566	P15880		P59045	Q9NUK0	P52630	Q9BRZ2		Q9NVU7	P05362	Q9C0B0		Q9UKV3	Q9NVE7	Q8N684		P35268	P35268	Q7Z478
	Q9Y243	Q5T280	Q9UL40	Q9NYC9	P62081							P62841	Q66PJ3	Q86W50	O43290	Q13595				Q96DI7	Q9UQD0	Q9UQF2	Q9Y277	Q9Y2P8	Q9P255	Q9NYD6	Q9NRB3	Q9NUL3	Q9UMR5		Q9Y548	P15170		P58107	Q9NUJ1	P51798	Q9BRU9		Q9NVS2	P05109	Q9BZZ5		Q9UKS6	Q9NVD7	Q8N3Z6		P31943	P31943	Q7Z417
	Q9Y239	P30050	Q9UL36	Q9NYA1	P61978							P62829	Q5XG87	Q86U44	O43159	Q13573				Q96DH6	Q9UQC9	Q9UQE7	Q9Y276	Q9Y2P7	Q9P243	Q9NYB0	Q9NRA0	Q9NUE0	Q9UMF0		Q9Y547	P14868		P56181	Q9NUD5	P51648	Q9BRT6		Q9NVP1	P05026	Q9BZS1		Q9UKN8	Q9NVC6	Q8N3C0		P31942	P31942	Q7Z2W4
	Q9Y237	Q86XP3	Q9UL18	Q9NY93	P61254							P62753	Q5VZF2	Q86U38	O15381	Q13523				Q96DF8	Q9UQC2	Q9UQC9	Q9Y275	Q9Y2P0	Q9P215	Q9NYA1	Q9NR31	Q9NUD9	Q9UMD9		Q9Y543	P14618		P55263	Q9NU22	P51553	Q9BRL6		Q9NVN8	P04920	Q9BZI7		Q9UKM9	Q9NV56	Q8N1G4		P30876	P30876	Q7Z2T5
	Q9Y235	P62314	Q9UL17	Q9NY65	P61247							P62750	Q5VWX1	Q86TN4	O15213	Q13435				Q96CB9	Q9UQB8	Q9UQC2	Q9Y274	Q9Y2N7	Q9P1Z2	Q9NY43	Q9NR20	Q9NTN3	Q9UM73		Q9Y535	P14324		P55209	Q9NTZ6	P50570	Q9BRJ2		Q9NVI1	P04899	Q9BZH6		Q9UKL0	Q9NV35	Q8N163		P30419	P30419	Q7RTV0
	Q9Y233	P22626	Q9UKZ4	Q9NY57	P60842							P62701	Q5VTL8	Q7Z7A3	O14730	Q13427				Q96BP3	Q9UQB3	Q9UQB8	Q9Y271	Q9Y2M5	Q9P1Z0	Q9NXT0	Q9NR19	Q9NTJ5	Q9UM47		Q9Y534	P13693		P55145	Q9NTK5	P50416	Q9BQG0		Q9NVA2	P04844	Q9BZF1		Q9UKK9	Q9NUY8	Q8IZH2		P29558	P29558	Q7L2J0
	Q9Y230	Q14493	Q9UKY1	Q9NXZ2	P60323							P62495	Q5VT52	Q7Z6V5	O00567	Q13247				Q96A72	Q9UQ84	Q9UQ13	Q9Y267	Q9Y2M2	Q9P0W2	Q9NXL9	Q9NQX7	Q9NT68	Q9UM44		Q9Y530	P13639		P55084	Q9NTJ3	P49023	Q9BQ52		Q9NV31	P04279	Q9BZE4		Q9UKG1	Q9NTX5	Q8IZ69		P27816	P27816	Q7L2E3
	Q9Y227	Q92901	Q9UKW6	Q9NXU5	P60321							P62424	Q5T8P6	Q7Z6M4	O00566	Q13243				Q96A35	Q9UQ52	Q9UPZ9	Q9Y266	Q9Y2M0	Q9P0U4	Q9NX65	Q9NQX4	Q9NSU2	Q9UM22		Q9Y520	P11940		P55072	Q9NTI5	P43155	Q9BQ39		Q9NV06	P04040	Q9BZE1		Q9UKF6	Q9NT62	Q8IYB8		P26599	P26599	Q7L0Y3
	Q9Y224	Q9BWT3	Q9UKV8	Q9NXL9	P57772							P62341	Q5T481	Q7Z6J9	O00541	Q13242				Q969X6	Q9UQ49	Q9UPZ3	Q9Y257	Q9Y2L8	Q9P0T4	Q9NX45	Q9NQX3	Q9NST1	Q9UM21		Q9Y512	P11388		P55060	Q9NSV4	P42765	Q9BQ04		Q9NUU7	P02794	Q9BZ29		Q9UKE5	Q9NSK0	Q8IYB7		P26373	P26373	Q7KZF4
	Q9Y223	Q9UI10	Q9UKV3	Q9NXH8	P57723							P62280	Q5T200	Q7Z5W3	A8K979	Q13148				Q969S3	Q9UQ26	Q9UPY3	Q9Y256	Q9Y2L1	Q9P0M6	Q9NWS9	Q9NQW8	Q9NSK7	Q9UM01		Q9Y508	P11142		P54886	Q9NSE4	P42226	Q99873		Q9NUQ8	P02751	Q9BYW2		Q9UKD2	Q9NS91	Q8IY81		P26368	P26368	Q7KZ85
	Q9Y222	Q9UN86	Q9UKT9	Q9NXC2	P57721							P62277	Q5SZQ8	Q7Z4G4	A6NJ78	Q13123				Q969Q0	Q9UQ16	Q9UPX8	Q9Y241	Q9Y2K7	Q9P0L1	Q9NWS1	Q9NQU5	Q9NRZ7	Q9ULZ9		Q9Y4Z2	P10809		P53597	Q9NS86	P40261	Q99848		Q9NUQ6	P00403	Q9BYG3		Q9UKA4	Q9NRZ9	Q8IY67		P26196	P26196	Q76FK4
	Q9Y221	Q9NUK0	Q9UKS7	Q9NXA8	P52948							P62273	Q5JVS0	Q7Z2T5	A6NHQ2	Q13107				Q969L4	Q9UQ05	Q9UPW5	Q9Y232	Q9Y2K5	Q9P0K8	Q9NWS0	Q9NQT8	Q9NRZ5	Q9ULY5		Q9Y4Z0	P10599		P52292	Q9NS56	P35914	Q99832		Q9NUQ3	O95926	Q9BYD6		Q9UK97	Q9NRY5	Q8IY37		P26038	P26038	Q71RC2
	Q9UQR1	Q9GZT3	Q9UKN8	Q9NX74	P52758							P62269	Q5BKZ1	Q7L0Y3	A0A0B4J2E5	Q12972				Q969H6	Q9UPZ6	Q9UPV9	Q9Y231	Q9Y2K2	Q9NZV7	Q9NWB7	Q9NQL2	Q9NRY7	Q9ULX7		Q9Y4Y9	P0DMV9		P50995	Q9NS39	P35613	Q99741		Q9NUM4	O95834	Q9BYD1		Q9UK76	Q9NRY4	Q8IXT5		P24928	P24928	Q6Y7W6
	Q9UQM7	Q6ZUT6	Q9UKN5	Q9NX57	P52756							P62266	Q58F21	Q76FK4	A0A024R608	Q12874				Q93073	Q9UPY5	Q9UPV0	Q9Y228	Q9Y2K1	Q9NZR4	Q9NW08	Q9NQE9	Q9NRX5	Q9ULW2		Q9Y4X5	P0DMV8		P50579	Q9NRX2	P35610	Q99729		Q9NUL7	O95716	Q9BY77		Q9UK59	Q9NRX4	Q8IX01		P23588	P23588	Q6PKG0
	Q9UQL6	Q5PRF9	Q9UKM9	Q9NX02	P52298							P62263	Q58A45	Q75QN2		Q12872				Q92979	Q9UPX8	Q9UPU9	Q9Y227	Q9Y2J8	Q9NZI7	Q9NW07	Q9NQ11	Q9NRR5	Q9ULV1		Q9Y4X4	P0CG48		P50454	Q9NRX1	P35222	Q99700		Q9NUL5	O95639	Q9BY44		Q9UK58	Q9NRW7	Q8IWZ3		P23246	P23246	Q6PJT7
	Q9UQG0	Q9UHX1	Q9UKK9	Q9NWZ5	P52272							P62249	Q53GS9	Q6ZYL4		Q09161				Q92917	Q9UPX6	Q9UPU7	Q9Y226	Q9Y2I8	Q9NZI6	Q9NVV9	Q9NPP4	Q9NRP0	Q9ULQ1		Q9Y4X3	P09651		P50395	Q9NRW3	P32754	Q99661		Q9NUL3	O95628	Q9BXJ9		Q9UK41	Q9NRR5	Q8IWX8		P22626	P22626	Q6P6C2
	Q9UQE7	P78344	Q9UKK3	Q9NWZ3	P51991							P62244	Q53F19	Q6ZN17		Q08211				Q92901	Q9UPX0	Q9UPU5	Q9Y225	Q9Y2I1	Q9NZI5	Q9NVI1	Q9NPJ1	Q9NRM1	Q9ULL4		Q9Y4X0	P08865		P49755	Q9NRR4	P32322	Q99613		Q9NUK0	O94901	Q9BXI6		Q9UJY5	Q9NRN7	Q8IWS0		P22087	P22087	Q6P5R6
	Q9UQD0	P61575	Q9UKJ3	Q9NWX6	P51608							P62241	Q504Q3	Q6YHU6		Q08170				Q92900	Q9UPW8	Q9UPT8	Q9Y219	Q9Y2H8	Q9NZC9	Q9NV72	Q9NPI5	Q9NRJ1	Q9ULK6		Q9Y4W6	P08708		P49674	Q9NRG9	P31930	Q99598		Q9NUD5	O75844	Q9BX40		Q9UJY4	Q9NRG0	Q8IWR0		P18124	P18124	Q6P2Q9
	Q9UQB9	Q14331	Q9UKI9	Q9NWW6	P51513							P62081	Q4VXU2	Q6RFH5		Q07955				Q92879	Q9UPU3	Q9UPT5	Q9Y210	Q9Y2G9	Q9NZC4	Q9NUX5	Q9NPH5	Q9NRI5	Q9ULK0		Q9Y4W2	P08238		P49327	Q9NRA8	P30038	Q99543		Q9NU22	O75817	Q9BWU0		Q9UJX6	Q9NRF9	Q8IWA0		P17844	P17844	Q6P158
	Q9UQ90	Q9Y3B4	Q9UKF6	Q9NVV4	P51116							P61927	Q4G0J3	Q6PF06		Q07021				Q92841	Q9UPT5	Q9UPR3	Q9UQV4	Q9Y2G7	Q9NZ71	Q9NUW8	Q9NPD8	Q9NRD9	Q9ULI3		Q9Y4U1	P07900		P48651	Q9NR56	P26440	Q99459		Q9NTZ6	O75487	Q9BWF3		Q9UJX5	Q9NRF8	Q8IUH3		P16989	P16989	Q6NZY4
	Q9UQ88	O75534	Q9UKD2	Q9NVS9	P51114							P61513	Q32P51	Q6P9B9		Q06787				Q92630	Q9UPR5	Q9UPQ9	Q9UQQ1	Q9Y2G4	Q9NYW8	Q9NUA8	Q9NPB1	Q9NRD8	Q9ULH7		Q9Y4R8	P06733		P48634	Q9NR31	P25391	Q96T58		Q9NTK5	O75459	Q9BW27		Q9UJX4	Q9NRD5	Q86XP3		P15880	P15880	Q6DKI1
	Q9UQ84	Q02040	Q9UKD1	Q9NVP1	P49756							P61353	Q2TBE0	Q6P6B7		Q05519				Q92620	Q9UPP2	Q9UPP2	Q9UQF0	Q9Y2G3	Q9NYV6	Q9NU63	Q9NP90	Q9NRD1	Q9ULH4		Q9Y4P9	P06730		P48634	Q9NR30	P25325	Q96T37		Q9NTJ5	O75396	Q9BW19		Q9UJX3	Q9NR50	Q86XN8		P14866	P14866	Q63HN8
	Q9UQ80	P46087	Q9UKA9	Q9NVN8	P48643							P61313	Q2TAY7	Q6P1R4		Q02040				Q92616	Q9UPN3	Q9UPN7	Q9UQD0	Q9Y2G2	Q9NYT6	Q9NU39	Q9NP80	Q9NRA1	Q9ULF5		Q9Y4P8	P05388		P48444	Q9NR09	P24468	Q96T23		Q9NTJ3	O75367	Q9BVP2		Q9UJW0	Q9NR45	Q86X55		P13667	P13667	Q5VYS8
	Q9UQ35	Q12788	Q9UKA8	Q9NVJ2	P48200							P61254	Q16630	Q6P1Q9		Q01130				Q92615	Q9UPI3	Q9UPN4	Q9UQC9	Q9Y2G1	Q9NYF8	Q9NTW7	Q9NP78	Q9NRA0	Q9ULD8		Q9Y4P3	P05198		P46109	Q9NQZ2	P23786	Q96ST2		Q9NSV4	O75144	Q9BVJ7		Q9UJV9	Q9NR28	Q86W50		P13639	P13639	Q5VT52
	Q9UQ16	P62910	Q9UK61	Q9NVI7	P47974							P61247	Q16629	Q6P087		Q01081				Q92552	Q9UPC5	Q9UPM9	Q9UQ90	Q9Y2F9	Q9NYD6	Q9NTJ3	Q9NP72	Q9NR97	Q9ULC0		Q9Y4P1	P05141		P46013	Q9NQW6	P22830	Q96SI9		Q9NSI6	O75054	Q9BVJ6		Q9UJU6	Q9NQX3	Q86VM9		P11940	P11940	Q5UIP0
	Q9UQ10	Q9NPI6	Q9UK59	Q9NVF9	P46782							P61221	Q16560	Q6NZY4		Q00839				Q92540	Q9UP95	Q9UP83	Q9UQ53	Q9Y2F5	Q9NYB0	Q9NTI5	Q9NP58	Q9NR96	Q9ULB5		Q9Y4M8	O95628		P42765	Q9NQ88	P22695	Q96SB4		Q9NSI2	O75027	Q9BVI4		Q9UJK0	Q9NQW7	Q86V81		P09874	P09874	Q5T6F2
	Q9UQ07	Q9P2E9	Q9UK45	Q9NVE7	P46777							P60866	Q15696	Q6NUM6		P98175				Q92499	Q9UP65	Q9UP65	Q9UQ52	Q9Y2E6	Q9NYA1	Q9NTG7	Q9NNW7	Q9NR63	Q9ULB4		Q9Y4L5	O95478		P42694	Q9NQ55	P22307	Q96QR8		Q9NSE4	O60783	Q9BV73		Q9UJF2	Q9NQT4	Q86US8		P09651	P09651	Q5SY16
	Q9UPZ9	Q8N1W1	Q9UK39	Q9NVA2	P42766							P60842	Q15695	Q6IPR3		P84103				Q8WYA6	Q9UP52	Q9UNZ2	Q9UQ05	Q9Y2D9	Q9NY43	Q9NSU2	Q9HD67	Q9NR34	Q9UL62		Q9Y4L1	O95319		P42166	Q9NQ50	P21964	Q96QC0		Q9NSD9	O60279	Q9BUP3		Q9UJC3	Q9NQR4	Q86UK7		P08621	P08621	Q5QJE6
	Q9UPY3	Q9NX20	Q9UK33	Q9NV66	P41238							P60228	Q15637	Q6IN84		P83876				Q8WXA9	Q9UP38	Q9UNY5	Q9UPZ6	Q9Y2D8	Q9NXT0	Q9NSJ1	Q9HD20	Q9NR31	Q9UL52		Q9Y4K4	O95104		P38646	Q9NPI6	P20645	Q96PZ0		Q9NS39	O60266	Q9BUJ2		Q9UJA5	Q9NQG5	Q86UE4		P07910	P07910	Q5JTH9
	Q9UPW6	O60832	Q9UK13	Q9NUZ1	P40429							P60002	Q15459	Q6IA86		P78362				Q8WWY3	Q9UNZ2	Q9UNY4	Q9UPY5	Q9Y2D1	Q9NXL9	Q9NSD4	Q9HCR9	Q9NQW1	Q9UL51		Q9Y4K3	O76094		P37802	Q9NP92	P17252	Q96PK6		Q9NRX2	O43824	Q9BTL3		Q9UJ70	Q9NQ48	Q86U42		P05455	P05455	Q5C9Z4
	Q9UPW0	Q52LJ0	Q9UK12	Q9NUV9	P38919							P57772	Q15428	Q6DKI1		P78332				Q8WWB5	Q9UNX9	Q9UNX3	Q9UPX6	Q9Y2C4	Q9NX65	Q9NSC2	Q9HCP0	Q9NQR9	Q9UL01		Q9Y4K0	O75821		P36873	Q9NP81	P16591	Q96P11		Q9NRX1	O43660	Q9BTE3		Q9UJ41	Q9NPJ6	Q86U38		O76021	O76021	Q5BKZ1
	Q9UPU9	P78316	Q9UK11	Q9NUU7	P38159							P56537	Q15427	Q68E01		P67809				Q8WUQ7	Q9UNW8	Q9UNQ2	Q9UPX0	Q9Y2B9	Q9NX58	Q9NS91	Q9HCN4	Q9NQC3	Q9UKZ9		Q9Y4J8	O75691		P36542	Q9NP73	P16219	Q96MU7		Q9NRR4	O43493	Q9BTD8		Q9UIV1	Q9NPI1	Q86TB9		O75643	O75643	Q4G0J3
	Q9UPT8	Q96AE4	Q9UK10	Q9NUT2	P35637							P56192	Q15393	Q68CQ4		P67775				Q8WUD4	Q9UNQ0	Q9UNP9	Q9UPU3	Q9Y2B4	Q9NX45	Q9NS56	Q9HCC0	Q9NQ94	Q9UKZ4		Q9Y4I5	O75533		P35611	Q9NP66	P11532	Q96KR1		Q9NRM2	O43306	Q9BTC0		Q9UIU6	Q9NPH2	Q7Z739		O75534	O75534	Q2NL82
	Q9UPS6	Q6ZP01	Q9UJW8	Q9NUQ8	P35580							P55884	Q15287	Q63ZY6		P63162				Q8WU68	Q9UNP4	Q9UNN5	Q9UPR5	Q9Y2B1	Q9NWS9	Q9NS37	Q9HC98	Q9NQ76	Q9UKY4		Q9Y4I1	O75347		P35241	Q9NP64	P11182	Q96KG9		Q9NRL2	O15504	Q9BTA9		Q9UII4	Q9NPF4	Q7Z6E9		O75533	O75533	Q16658
	Q9UPR6	Q9HAU5	Q9UJW7	Q9NUL7	P34897							P55039	Q15233	Q5VYS8		P62995				Q8TE96	Q9UNN8	Q9UNM6	Q9UPQ8	Q9Y2A4	Q9NWS1	Q9NRY4	Q9HC29	Q9NQ38	Q9UKY3		Q9Y4H4	O60869		P35221	Q9NNW5	P0DPF3	Q96KA5		Q9NRA8	O15498	Q9BSC4		Q9UIG0	Q9NPA8	Q7Z478		O75179	O75179	Q16630
	Q9UPR3	Q9Y4B5	Q9UJV9	Q9NUB1	P34896							P55010	Q15029	Q5VV42		P62318				Q8TD47	Q9UNN5	Q9UNL4	Q9UPN3	Q9Y297	Q9NWS0	Q9NRM2	Q9HBY8	Q9NQ25	Q9UKY0		Q9Y4H2	O60841		P33316	Q9HD67	P0DP91	Q96JP5		Q9NR56	O15440	Q9BRZ2		Q9UID3	Q9NP77	Q7Z417		O75152	O75152	Q16629
	Q9UPQ9	D3DTW3	Q9UJV8	Q9NU22	P33240							P54577	Q15020	Q5TAX3		P62316				Q8TCS8	Q9UNK0	Q9UNK9	Q9UPI3	Q9Y295	Q9NWH9	Q9NRG0	Q9HBV1	Q9NPH5	Q9UKX5		Q9Y4G8	O60832		P31948	Q9HD20	P0DJJ0	Q96JC9		Q9NR31	O15347	Q9BRX2		Q9UIC8	Q9HD42	Q7Z2W4		O60832	O60832	Q16531
	Q9UPQ3	Q6NTF7	Q9UJU5	Q9NTK5	P31483							P54136	Q15007	Q5TAP6		P62314				Q8TCC3	Q9UNG2	Q9UNK0	Q9UPC5	Q9Y294	Q9NWB7	Q9NRF9	Q9HBU9	Q9NPG8	Q9UKU9		Q9Y4G6	O60739		P31146	Q9HCS7	P0CG47	Q96IZ7		Q9NR30	O00468	Q9BRR8		Q9UIA9	Q9HD26	Q7Z2T5		O60524	O60524	Q15717
	Q9UPN9	Q9Y2K5	Q9UJU3	Q9NTJ3	P29558							P50914	Q14690	Q5TA45		P62312				Q8TBF4	Q9UNF0	Q9UNI6	Q9UP95	Q9Y283	Q9NW08	Q9NRE2	Q9HBU6	Q9NPF7	Q9UKU6		Q9Y4G2	O43818		P30419	Q9HCK8	P09543	Q96IZ5		Q9NR09	O00461	Q9BRJ7		Q9UI30	Q9HCN4	Q7RTV0		O60506	O60506	Q15637
	Q9UPN6	Q92973	Q9UJU2	Q9NTI2	P27797							P49770	Q14684	Q5T6V5		P62310				Q8TAD8	Q9UNE0	Q9UNH7	Q9UP52	Q9Y281	Q9NW07	Q9NR83	Q9HBH9	Q9NPF0	Q9UKR3		Q9Y4F9	O43776		P30405	Q9HCJ3	P09110	Q96I51		Q9NQZ2	O00458	Q9BRJ2		Q9UI26	Q9HC38	Q7L1Q6		O60306	O60306	Q15459
	Q9UPN3	P55209	Q9UJQ4	Q9NTG7	P26651							P49591	Q14562	Q5SY16		P62308				Q8NI36	Q9UN88	Q9UNH5	Q9UP38	Q9Y277	Q9NVV9	Q9NR55	Q9HBH0	Q9NPA0	Q9UKR0		Q9Y4F5	O43159		P30086	Q9HCG8	P08574	Q96I24		Q9NQT5	E9PRG8	Q9BRF8		Q9UI12	Q9HBU6	Q7KZF4		O43823	O43823	Q15428
	Q9UPM6	Q9UHB9	Q9UJN7	Q9NSY1	P26599							P49590	Q14498	Q5RKV6		P62306				Q8NHW5	Q9UN76	Q9UNF1	Q9UNX9	Q9Y272	Q9NVI1	Q9NR48	Q9HBA0	Q9NP85	Q9UKQ9		Q9Y4F4	O43143		P28799	Q9HCE1	P08559	Q96HR8		Q9NQ55	A6NHQ2	Q9BRD0		Q9UI10	Q9HBM1	Q7KZ85		O43432	O43432	Q15427
	Q9UPI3	Q8N0Z8	Q9UJL9	Q9NSY0	P26378							P49589	Q14493	Q5JTZ9		P62304				Q8NEJ9	Q9UN75	Q9UNF0	Q9UNW8	Q9Y266	Q9NV72	Q9NR33	Q9HB90	Q9NP80	Q9UKQ2		Q9Y4F3	O15381		P27816	Q9HCD5	P06858	Q96HC4		Q9NQ50	A2AJT9	Q9BQG0		Q9UHY7	Q9HB90	Q76FK4		O43390	O43390	Q15424
	Q9UPG8	Q9P258	Q9UJJ7	Q9NSU2	P26196							P49588	Q14331	Q5JTH9		P61978				Q8NEF9	Q9UN74	Q9UNE7	Q9UNU6	Q9Y265	Q9NUX5	Q9NR11	Q9HAZ1	Q9NP78	Q9UKP6		Q9Y4F1	O14979		P26447	Q9HC36	P05090	Q96GW9		Q9NQ29	A1L020	Q9BQE3		Q9UHY1	Q9HB40	Q71RC2		O43175	O43175	Q15397
	Q9UPE1	Q9UKF6	Q9UJA5	Q9NST1	P23396							P49411	Q14320	Q5JSJ4		P61326				Q8NE71	Q9UN73	Q9UNA1	Q9UNQ0	Q9Y263	Q9NUW8	Q9NQZ8	Q9HAV7	Q9NP73	Q9UKP5		Q9Y4E8	O00571		P25705	Q9HC35	P00734	Q96GQ7		Q9NPH3	A0FGR8	Q9BQ67		Q9UHW5	Q9HAV7	Q6ZN04		O43148	O43148	Q15366
	Q9UNY5	Q9H7B2	Q9UJA3	Q9NSE4	P22626							P49406	Q14004	Q5HYN5		P57678				Q8NE35	Q9UN72	Q9UN86	Q9UNP4	Q9Y262	Q9NUD5	Q9NQX6	Q9HAQ2	Q9NP72	Q9UKP4		Q9Y4E6	O00567		P23528	Q9HBD1	P00533	Q96GM8		Q9NPE3		Q9BQ52		Q9UHV9	Q9HAS0	Q6Y7W6		O43143	O43143	Q15365
	Q9UNY4	Q9UJV9	Q9UJ41	Q9NSD9	P21399							P49366	Q13838	Q5DJT8		P57052				Q8NDV7	Q9UN71	Q9UN37	Q9UNN8	Q9Y261	Q9NUA8	Q9NQX1	Q9HAN9	Q9NP70	Q9UKN1		Q9Y4E5	O00566		P23284	Q9HAZ1	O95870	Q96GA3		Q9NPE2		Q9BQ39		Q9UHR5	Q9HAH7	Q6UN15		O14979	O14979	Q15361
	Q9UNX4	Q15061	Q9UIW0	Q9NS87	P20042							P49207	Q13769	Q5D0E6		P55769				Q8ND56	Q9UN70	Q9UN36	Q9UNN5	Q9Y255	Q9NU63	Q9NQW5	Q9HAB8	Q9NP58	Q9UKL2		Q9Y4E1	O00541		P22314	Q9HAV4	O95837	Q96G46		Q9NPD8		Q99996		Q9UHR4	Q9HA64	Q6PKG0		O00571	O00571	Q15269
	Q9UNX3	Q9NV31	Q9UIV1	Q9NS86	P19338							P47914	Q13595	Q53H54		P55081				Q8NAV1	Q9UN67	Q9UN19	Q9UNL2	Q9Y253	Q9NU39	Q9NQV8	Q9HA77	Q9HDD0	Q9UKJ8		Q9Y4D8	O00267		P22234	Q9HAV0	O95822	Q96G21		Q9NPD3		Q99877		Q9UHJ6	Q9H9T3	Q6PJT7		O00567	O00567	Q15233
	Q9UNW9	Q92879	Q9UIU6	Q9NRZ9	P18124							P47897	Q13573	Q4G0J3		P54105				Q8N9T8	Q9UN66	Q9UMX2	Q9UNK0	Q9Y252	Q9NTW7	Q9NQV7	Q9HA64	Q9HDC5	Q9UKJ1		Q9Y4D7	O00148		P21291	Q9HAU5	O95672	Q96EY7		Q9NP92		Q99848		Q9UHI6	Q9H9Q2	Q6P6C2		O00566	O00566	Q15154
	Q9UNU6	Q15695	Q9UII5	Q9NRY5	P17844							P47813	Q13523	Q3MIT2		P52756				Q8N983	Q9UN42	Q9UMX1	Q9UNG2	Q9Y251	Q9NTJ3	Q9NQV6	Q9HA47	Q9HD47	Q9UKJ0		Q9Y4D2			P20810	Q9HA92	O95573	Q96EU6		Q9NP81		Q99729		Q9UHD9	Q9H9H4	Q6P5R6		O00541	O00541	Q15084
	Q9UNT1	P49589	Q9UII4	Q9NRY4	P16989							P46783	Q13435	Q3KNT7		P52597				Q8N8D1	Q9UN37	Q9UMX0	Q9UNE0	Q9Y248	Q9NTI5	Q9NQL9	Q9H9Y4	Q9HD36	Q9UKF5		Q9Y4D1			P20073	Q9HA77	O95571	Q96EP5		Q9NP79		Q99700		Q9UHD8	Q9H9F9	Q6P158		A5YKK6	A5YKK6	Q15056
	Q9UNS1	Q14258	Q9UIH9	Q9NRW1	P15880							P46782	Q13247	Q32P41		P52298				Q8N7X1	Q9UN19	Q9UMW8	Q9UND3	Q9Y247	Q9NTG7	Q9NQB0	Q9H9A7	Q9HD20	Q9UKF2		Q9Y4C4			P18031	Q9H9Y2	O95470	Q96E39		Q9NP64		Q99661		Q9UHD2	Q9H9B1	Q6NXG1				Q15050
	Q9UNQ2	P55084	Q9UIF9	Q9NRP7	P14866							P46781	Q13243	Q2VPK5		P52272				Q8N6W0	Q9UMX6	Q9UMS6	Q9UNA3	Q9Y244	Q9NSU2	Q9NQ87	Q9H999	Q9HCU5	Q9UK85		Q9Y4C2			P17509	Q9H9P8	O95382	Q96DX7		Q9NNW5		Q99613		Q9UHB9	Q9H993	Q6DKI1				Q15029
	Q9UNQ0	Q96QC0	Q9UIF8	Q9NRM7	P14618							P46779	Q13242	Q2NL82		P51991				Q8N5N7	Q9UMX0	Q9UMS0	Q9UN88	Q9Y243	Q9NSJ1	Q9NQ69	Q9H981	Q9HCS2	Q9UK55		Q9Y4C1			P16615	Q9H9L3	O95363	Q96DV4		Q9HD45		Q99590		Q9UHB7	Q9H974	Q68CQ4				Q15021
	Q9UNP9	P50995	Q9UIF7	Q9NRK6	P12270							P46778	Q13151	Q15797		P51816				Q8N5L8	Q9UMR7	Q9UMQ3	Q9UN76	Q9Y242	Q9NSD4	Q9NQ33	Q9H8X2	Q9HCP6	Q9UK28		Q9Y4B6			P16403	Q9H9J2	O95299	Q96DH6		Q9HD33		Q99575		Q9UHB6	Q9H944	Q66PJ3				Q14978
	Q9UNN4	O95628	Q9UIE0	Q9NRJ5	P11940							P46777	Q13148	Q15796		P51513				Q8IZP6	Q9UMF0	Q9UM54	Q9UN75	Q9Y241	Q9NSC2	Q9NQ03	Q9H8M5	Q9HCN8	Q9UK23		Q9Y4B5			P16402	Q9H9G7	O95059	Q96D46		Q9HD20		Q99543		Q9UH65	Q9H900	Q63HN8				Q14966
	Q9UNA4	Q9NZB2	Q9UID6	Q9NRH3	P10276							P46776	Q13123	Q15649		P49756				Q8IYB7	Q9UMD9	Q9UM47	Q9UN74	Q9Y237	Q9NS91	Q9NPI1	Q9H853	Q9HCG7	Q9UK05		Q9Y4B4			P16401	Q9H9A6	O94964	Q96CT7		Q9HCU5		Q99490		Q9UH62	Q9H8Y8	Q5VYS8				Q14694
	Q9UN86	Q9Y534	Q9UI36	Q9NRH2	P0DJD3							P46597	Q13107	Q15633		P42285				Q8IYB3	Q9UM73	Q9UM13	Q9UN73	Q9Y235	Q9NS56	Q9NPG3	Q9H845	Q9HCE9	Q9UJW2		Q9Y4A8			P15924	Q9H8Y5	O94925	Q96AG4		Q9HCK8		Q99459		Q9UGV2	Q9H8S9	Q5VTL8				Q14692
	Q9UN81	Q9BRJ7	Q9UI17	Q9NRG1	P0CB38							P46199	Q12996	Q15269		P41223				Q8IY81	Q9UM54	Q9UM11	Q9UN72	Q9Y232	Q9NS37	Q9NPC8	Q9H832	Q9HCB6	Q9UJQ1		Q9Y4A5			P15559	Q9H8H2	O94808	Q96AE4		Q9HCK1		Q96T88		Q9UGU5	Q9H871	Q5TAX3				Q14690
	Q9UN79	P51532	Q9UI10	Q9NRF8	P09234							P43897	Q12972	Q15061		P38919				Q8IXT5	Q9UM47	Q9UM07	Q9UN71	Q9Y230	Q9NRY4	Q9NPC7	Q9H7X7	Q9HC10	Q9UJJ9		Q9Y496			P14324	Q9H8H0	O75970	Q96A35		Q9HCJ3		Q96T76		Q9UGR2	Q9H7Z3	Q5T6F2				Q14684
	Q9UN37	Q9C0C9	Q9UHX1	Q9NRD9	P08621							P42766	Q12874	Q15050		P38432				Q8IXM3	Q9UM44	Q9ULZ3	Q9UN70	Q9Y224	Q9NRM2	Q9NP87	Q9H7F0	Q9HBI6	Q9UJA9		Q9Y490			P13861	Q9H857	O75879	Q96A33		Q9HCG8		Q96T58		Q9UGN5	Q9H7L9	Q5T3I0				Q14671
	Q9UMY1	P62424	Q9UHN1	Q9NRC8	P07910							P42677	Q12872	Q15046		P38159				Q8IWZ8	Q9UM11	Q9ULX3	Q9UN67	Q9Y222	Q9NRG0	Q9NP71	Q9H773	Q9HBH5	Q9UJ99		Q9Y487			P13798	Q9H845	O75815	Q969Z0		Q9HCE1		Q96T49		Q9UGI8	Q9H6Y2	Q5T280				Q14669
	Q9UMR3	Q13442	Q9UHL9	Q9NRB3	P05455							P41567	Q12849	Q15024		P35637				Q8IV48	Q9UM01	Q9ULW8	Q9UN66	Q9Y221	Q9NRF9	Q9NP66	Q9H6R3	Q9HBF4	Q9UJ90		Q9Y484			P13693	Q9H7E9	O75600	Q969X6		Q9HCD5		Q96T37		Q9UG63	Q9H6T3	Q5SY16				Q14562
	Q9UMR2	Q96FQ6	Q9UHL0	Q9NRA0	P04818							P41252	Q10570	Q14978		P31943				Q8IUX4	Q9ULZ9	Q9ULW0	Q9UN42	Q9Y217	Q9NRE2	Q9NP62	Q9H628	Q9HBA0	Q9UJ71		Q9Y483			P13667	Q9H7E2	O75521	Q969S3		Q9HC52		Q96ST3		Q9UFN0	Q9H5V9	Q5QJE6				Q14498
	Q9UMQ3	Q9NVM6	Q9UHK0	Q9NR31	P04637							P41250	Q09161	Q14692		P31942				Q8IUH3	Q9ULY5	Q9ULQ0	Q9UN36	Q9UQR1	Q9NR97	Q9NP08	Q9H5K3	Q9HB55	Q9UJ42		Q9Y478			P13010	Q9H7B2	O75417	Q93073		Q9HC36		Q96SN8		Q9UEY8	Q9H4M9	Q5JTH9				Q14444
	Q9UMN6	Q9NWB1	Q9UHI6	Q9NR30	P03973							P41214	Q08211	Q14690		P30153				Q8IUD6	Q9ULX7	Q9ULP0	Q9UMZ3	Q9UQR0	Q9NR96	Q9NNZ6	Q9H4M9	Q9HB03	Q9UJ37		Q9Y473			P11498	Q9H6T0	O75306	Q92979		Q9HC35		Q96SI9		Q9UEW8	Q9H4L4	Q5JSZ5				Q14258
	Q9UM73	P50750	Q9UHF7	Q9NR20	P01106							P41091	Q08170	Q14684		P26599				Q8IU60	Q9ULW5	Q9ULM6	Q9UMX9	Q9UQN3	Q9NR83	Q9HD90	Q9H4K7	Q9HAW9	Q9UJ14		Q9Y468			P10620	Q9H6S0	O75165	Q92974		Q9HC07		Q96SB4		Q9UER7	Q9H4A4	Q5H9U9				Q14204
	Q9UM63	P10412	Q9UHD2	Q9NR19	P00374							P40429	Q07955	Q14657		P26378				Q86VM9	Q9ULW2	Q9ULL1	Q9UMX3	Q9UQM7	Q9NR55	Q9HCZ1	Q9H4E5	Q9HAW8	Q9UIW2		Q9Y467			P10412	Q9H6R4	O60662	Q92973		Q9HBH9		Q96S55		Q9UEG4	Q9H488	Q5C9Z4				Q14157
	Q9UM54	Q6P2Q9	Q9UHC7	Q9NQX7	O95758							P39023	Q07666	Q14331		P26368				Q86V81	Q9ULV8	Q9ULJ6	Q9UMS5	Q9UQL6	Q9NR48	Q9HCX3	Q9H4B7	Q9HAW7	Q9UIR0		Q9Y466			P0DPA2	Q9H6R0	O60488	Q92945		Q9HBD1		Q96RU2		Q9UEE9	Q9H446	Q5BKZ1				Q14152
	Q9ULX9	Q7Z3Z3	Q9UHC1	Q9NQX4	O95453							P39019	Q07352	Q14137		P23246				Q86US8	Q9ULV4	Q9ULJ3	Q9UMR7	Q9UQF2	Q9NR33	Q9HCU5	Q9H4B4	Q9HAT1	Q9UIQ6		Q9Y463			P09960	Q9H6F5	O60337	Q92900		Q9HB71		Q96RS6		Q9UDY2	Q9H444	Q53R41				Q14151
	Q9ULX6	Q9ULM6	Q9UHB9	Q9NQX3	O95319							P38935	Q07021	Q13901		P22626				Q86UA1	Q9ULV3	Q9ULI4	Q9UMR5	Q9UQE7	Q9NR11	Q9HCS4	Q9H4A3	Q9HAS3	Q9UIK5		Q9Y462			P09382	Q9H6E5	O43309	Q92896		Q9HB07		Q96RP9		Q9UBW8	Q9H3R5	Q53F19				Q14137
	Q9ULX5	O15371	Q9UH92	Q9NQW8	O95232							P36578	Q06787	Q13895		P19544				Q86U42	Q9ULV1	Q9ULI2	Q9UMF0	Q9UQC9	Q9NQZ8	Q9HCL3	Q9H497	Q9HA82	Q9UIG8		Q9Y458			P09327	Q9H5Q4	O15357	Q92879		Q9HAV4		Q96RE7		Q9UBW7	Q9H3P7	Q4G0J3				Q14103
	Q9ULW5	Q00839	Q9UH73	Q9NQU5	O94913							P35268	Q05823	Q13868		P18583				Q86U38	Q9ULT6	Q9ULH1	Q9UMD9	Q9UQB9	Q9NQX6	Q9HCK8	Q9H479	Q9H9Z2	Q9UIB8		Q9Y450			P09211	Q9H583	O15230	Q92841		Q9HAU5		Q96R06		Q9UBV8	Q9H3P2	Q2M296				Q14011
	Q9ULW3	Q9NXV6	Q9UH65	Q9NQT8	O77932							P30050	Q05519	Q13686		P17931				Q86TS9	Q9ULT0	Q9ULH0	Q9UM73	Q9UQB8	Q9NQX1	Q9HCK0	Q9H477	Q9H9V4	Q9UI42		Q9Y448			P07585	Q9H501	O15063	Q92804		Q9H9Y2		Q96QR8		Q9UBU9	Q9H3G5	Q16630				Q14008
	Q9ULV5	Q9NRX1	Q9UH17	Q9NQL2	O76021							P29692	Q05048	Q13610		P17844				Q7Z7H8	Q9ULS6	Q9ULG1	Q9UM47	Q9UQB3	Q9NQW5	Q9HCG1	Q9H422	Q9H9S5	Q9UI40		Q9Y446			P07305	Q9H4L7	O15050	Q92667		Q9H9L3		Q96QK1		Q9UBU8	Q9H2P9	Q16629				Q13895
	Q9ULV3	Q9Y520	Q9UGY1	Q9NQI0	O75564							P27635	Q02040	Q13601		P16383				Q7Z7F7	Q9ULP9	Q9ULE6	Q9UM44	Q9UQ88	Q9NQV8	Q9HCE3	Q9H3Y6	Q9H9S3	Q9UI38		Q9Y421			P07237	Q9H4L5	O15020	Q92665		Q9H9J2		Q96QC0		Q9UBT2	Q9H2J4	Q15717				Q13838
	Q9ULV0	Q9UQ35	Q9UGU5	Q9NQE9	O75533							P26641	Q01130	Q13395		P14678				Q7Z6M4	Q9ULP0	Q9ULE3	Q9UM21	Q9UQ84	Q9NQV7	Q9HCC6	Q9H3S4	Q9H9P2	Q9UI33		Q9Y3Z3			P06576	Q9H4K7	O14832	Q92620		Q9H9A6		Q96PZ2		Q9UBS4	Q9H2C0	Q15637				Q13823
	Q9ULR5	Q8NHM5	Q9UGU0	Q9NQ11	O75526							P26639	Q01081	Q13206		P13994				Q7Z5Q1	Q9ULL8	Q9ULE0	Q9UM01	Q9UQ80	Q9NQV6	Q9HC78	Q9H3P7	Q9H920	Q9UHX3		Q9Y3Y4			P05783	Q9H4F8	O14734	Q92615		Q9H910		Q96PZ0		Q9UBQ7	Q9H299	Q15459				Q13601
	Q9ULR0	Q9BRS8	Q9UGR2	Q9NPP4	O75525							P26373	Q00839	Q12849		P11940				Q7Z478	Q9ULL4	Q9ULD4	Q9UM00	Q9UQ35	Q9NQL9	Q9HBZ2	Q9H2X6	Q9H902	Q9UHW9		Q9Y3Y2			P05204	Q9H3U1	O00750	Q92614		Q9H8Y5		Q96PV6		Q9UBQ5	Q9H223	Q15427				Q13573
	Q9ULM6	P98179	Q9UGP8	Q9NPJ1	O75153							P25398	Q00613	Q12788		P0DJD4				Q7Z417	Q9ULK5	Q9ULC8	Q9ULY5	Q9UQ13	Q9NQB0	Q9HBU1	Q9H2T7	Q9H8Y8	Q9UHP7		Q9Y3X0			P05141	Q9H3S7	O00622	Q92576		Q9H8H2		Q96PK6		Q9UBQ0	Q9H1E3	Q15424				Q13435
	Q9ULM2	Q9H8H2	Q9UGP5	Q9NPI5	O75152							P24534	P98175	Q0PNE2		P0DJD3				Q7Z2Z2	Q9ULK0	Q9ULC6	Q9ULX7	Q9UQ07	Q9NQ87	Q9HBT8	Q9H2K8	Q9H8X9	Q9UHN6		Q9Y3V2			P05023	Q9H307	O00116	Q92545		Q9H8H0		Q96P11		Q9UBP6	Q9H1A4	Q15397				Q13310
	Q9ULJ3	Q99459	Q9UGN5	Q9NPH5	O75150							P23588	P84103	Q08J23		P0C7P1				Q7Z2W9	Q9ULI3	Q9ULC4	Q9ULX5	Q9UPZ9	Q9NQ69	Q9HBT7	Q9H2G2	Q9H8W4	Q9UHL4		Q9Y3T9			P04439	Q9H2U2	D6RBI7	Q92526		Q9H825		Q96MT8		Q9UBL3	Q9H173	Q15366				Q13283
	Q9ULI4	Q86SG3	Q9UGM3	Q9NPD8	O75113							P23396	P83876	Q06265		P09661				Q7RTV0	Q9ULH4	Q9ULC3	Q9ULW2	Q9UPY3	Q9NQ33	Q9HBE1	Q9H270	Q9H8P0	Q9UHI8		Q9Y3S2			P04114	Q9H2U1	B4DIH5	Q92504		Q9H7H0		Q96LT9		Q9UBK8	Q9H0W5	Q15365				Q13247
	Q9ULI2	Q9NQZ3	Q9UGL1	Q9NPB1	O60508							P23381	P83369	Q05923		P09651				Q7L7V1	Q9ULH1	Q9ULA0	Q9ULV1	Q9UPW6	Q9NQ03	Q9HB65	Q9H222	Q9H8M9	Q9UHI7		Q9Y3R5			P04080	Q9H2K2	A6NMX2	Q92499		Q9H7F0		Q96KR1		Q9UBF8	Q9H0K6	Q15361				Q13243
	Q9ULI0	O75564	Q9UGI8	Q9NP90	O60506							P23193	P78563	Q05823		P09234				Q7L2J0	Q9ULF5	Q9UL63	Q9ULT6	Q9UPW5	Q9NPI1	Q9HB58	Q9H221	Q9H8H3	Q9UHG3		Q9Y3R4			P04003	Q9H2K0	A6NEC2	Q8WXF1		Q9H7E9		Q96KP1		Q9UBF2	Q9H0H0	Q15287				Q13242
	Q9ULG1	P29692	Q9UGC7	Q9NP81	O60306							P22090	P78362	Q01780		P09012				Q7L2H7	Q9ULD8	Q9UL54	Q9ULS6	Q9UPW0	Q9NPG3	Q9HB31	Q9H1R3	Q9H819	Q9UHG2		Q9Y3R0			P02771	Q9H2G2	A3KMH1	Q8WWY3		Q9H7E2		Q96KG9		Q9UBE0	Q9H0F7	Q15269				Q13206
	Q9ULD5	Q6AI08	Q9UFW8	Q9NP80	O43809							P20042	P78332	P84022		P08621				Q7L0Y3	Q9ULD2	Q9UL46	Q9ULS5	Q9UPV9	Q9NPC8	Q9HAZ2	Q9H1H9	Q9H720	Q9UHF4		Q9Y3Q8			P02751	Q9H1Z9	A0A3B3IS91	Q8WWM7		Q9H7B2		Q96JC1		Q9UBC2	Q9H0C8	Q15233				Q13151
	Q9ULD0	Q15056	Q9UFF9	Q9NP78	O43583							P19525	P67809	P82912		P08579				Q7KZF4	Q9ULC5	Q9UL45	Q9ULQ1	Q9UPV0	Q9NPC7	Q9HAW4	Q9H173	Q9H6V9	Q9UHC9		Q9Y3Q4			P00966	Q9H1J1		Q8WWH5		Q9H6Z4		Q96II8		Q9UBB9	Q9H0B6	Q15061				Q13148
	Q9ULC5	Q9UJJ7	Q9UFC0	Q9NP72	O43432							P18621	P63272	P78527		P07911				Q71UM5	Q9ULC4	Q9UL33	Q9ULP0	Q9UPU9	Q9NP87	Q9HAW0	Q9H172	Q9H6U8	Q9UHC6		Q9Y3Q0			P00505	Q9H1H9		Q8WWB7		Q9H6T0		Q96I24		Q9UBB6	Q9H0A8	Q15056				Q13123
	Q9ULC4	Q9BY77	Q9UFB7	Q9NP58	O43390							P18124	P63162	P78346		P07910				Q6XE24	Q9ULC3	Q9UL25	Q9ULL4	Q9UPU5	Q9NP71	Q9HAP2	Q9H0U4	Q9H6S0	Q9UHC3		Q9Y3P9			P00338	Q9H116		Q8WVV9		Q9H6S0		Q96HS1		Q9UBB4	Q9H078	Q15050				Q12931
	Q9ULC3	F8WBP0	Q9UEG4	Q9NNW7	O43251							P18077	P62995	P78345		O95926				Q6UX04	Q9ULC0	Q9UL19	Q9ULK6	Q9UPT9	Q9NP66	Q9HAK2	Q9H0T7	Q9H6R6	Q9UH99		Q9Y3P8			O95985	Q9H0Z9		Q8WVS4		Q9H6R4		Q96HA1		Q9P2T1	Q9GZZ9	Q15032				Q12906
	Q9UL68	Q15032	Q9UDV7	Q9HD67	O15371							P15880	P62318	P78316		O95905				Q6RFH5	Q9ULB5	Q9UL18	Q9ULK5	Q9UPT8	Q9NP62	Q9HAJ7	Q9H0R6	Q9H6L5	Q9UGT4		Q9Y3M9			O95864	Q9H0X9		Q8WVM0		Q9H6R0		Q96GQ7		Q9P2R7	Q9GZZ1	Q15029				Q12905
	Q9UL59	Q13243	Q9UDV6	Q9HD20	O15234							P15170	P62316	P63220		O95777				Q6PKG0	Q9ULB4	Q9UL15	Q9ULK0	Q9UPS6	Q9NP08	Q9HAH1	Q9H0R5	Q9H6H4	Q9UGQ3		Q9Y3M8			O95147	Q9H0S4		Q8WUQ7		Q9H6F5		Q96GM8		Q9P2R3	Q9GZU8	Q14978				Q12874
	Q9UL58	O60506	Q9UD57	Q9HCR9	O15037							P14868	P62314	P62913		O95758				Q6PJT7	Q9UL62	Q9UKZ1	Q9ULI3	Q9UPR3	Q9NNZ6	Q9HA82	Q9H0P0	Q9H6F2	Q9UGN4		Q9Y3M2			O94875	Q9H0L4		Q8WUA2		Q9H5Q4		Q96GD4		Q9P2N5	Q9GZT8	Q14966				Q12849
	Q9UL54	Q9UK39	Q9UC07	Q9HCP0	O00571							P13798	P62312	P62906		O95400				Q6P2Q9	Q9UL52	Q9UKY7	Q9ULH4	Q9UPQ9	Q9HD90	Q9H9Y6	Q9H0N0	Q9H6E4	Q9UGM5		Q9Y3L5			O75874	Q9H0J9		Q8WU90		Q9H5H4		Q96G46		Q9P2M7	Q9GZS3	Q14694				Q12788
	Q9UL51	O75132	Q9UC06	Q9HCN4	O00267							P13639	P62310	P62857		O95391				Q6P161	Q9UL51	Q9UKY4	Q9ULH0	Q9UPQ4	Q9HD15	Q9H9V9	Q9H0K1	Q9H6D8	Q9UGM3		Q9Y3L3			O75390	Q9H0H5		Q8WTT2		Q9H583		Q96G03		Q9P2K8	Q9GZQ8	Q14692				Q09666
	Q9UL49	Q12931	Q9UBZ9	Q9HCK8	F8WD15							P12081	P62308	P62851		O95319				Q6NZY4	Q9UL26	Q9UKX2	Q9ULG6	Q9UPQ3	Q9HCZ1	Q9H9S0	Q9H0F7	Q9H6B9	Q9UGM1		Q9Y3I1			O75369	Q9H0D6		Q8TEQ6		Q9H501		Q96F86		Q9P2J5	Q9GZP4	Q14684				Q09161
	Q9UL41	Q7Z7F0	Q9UBZ4	Q9HCE1	D3DTW3							P09001	P62306	P62847		O95232				Q6NYC1	Q9UL25	Q9UKW4	Q9ULF5	Q9UPP2	Q9HCX3	Q9H9Q4	Q9H093	Q9H5K3	Q9UGH3		Q9Y3I0			O75223	Q9H0A0		Q8TED0		Q9H4K7		Q96F07		Q9P2I0	Q9GZN8	Q14671				Q08J23
	Q9UL40	P09543	Q9UBX2	Q9HCC0	A7MD48							P08865	P62304	P62841		O95218				Q6NXG1	Q9UKZ4	Q9UKV8	Q9ULD8	Q9UPP1	Q9HCU5	Q9H9D4	Q9H089	Q9H5J4	Q9UGF7		Q9Y3F4			O75131	Q9H089		Q8TDN6		Q9H4A3		Q96EY7		Q9P2D3	Q9GZL7	Q14669				Q08211
	Q9UL36	O75607	Q9UBX0	Q9HC98	A6NP61							P08708	P61978	P62753		O94906				Q6NWY9	Q9UKY7	Q9UKV5	Q9ULC8	Q9UPN9	Q9HCS4	Q9H967	Q9H082	Q9H553	Q9UGF6		Q9Y3E7			O60869	Q9H074		Q8TDD1		Q9H3M7		Q96EV2		Q9P2D1	Q9C0D3	Q14562				Q07955
	Q9UL26	O43583	Q9UBV8	Q9HC29	A6NNA2							P07814	P61326	P62424		O75940				Q6IEG0	Q9UKY0	Q9UKV3	Q9ULC5	Q9UPN7	Q9HCL3	Q9H963	Q9H078	Q9H4P4	Q9UGF5		Q9Y3E5			O60287	Q9H000		Q8TCS8		Q9H3K6		Q96EP5		Q9P2B4	Q9BZQ6	Q14498				Q07666
	Q9UL25	Q9H1B4	Q9UBU9	Q9HBY8	A6NFN3							P06730	P57678	P62312		O75934				Q6DKI1	Q9UKX5	Q9UKT9	Q9ULC0	Q9UPN6	Q9HCK8	Q9H930	Q9H015	Q9H4L5	Q9UGC6		Q9Y3E2			O43896	Q9GZU3		Q8TCJ2		Q9H3C7		Q96EK7		Q9P2B2	Q9BZL1	Q14444				Q06830
	Q9UL18	Q7Z2W4	Q9UBU7	Q9HBV1	A6NC42							P05388	P57052	P62263		O75643				Q69YN2	Q9UKW4	Q9UKT8	Q9ULB5	Q9UPM6	Q9HCK0	Q9H8Y1	Q9GZZ9	Q9H4D0	Q9UFP1		Q9Y3E1			O43823	Q9GZT3		Q8TB72		Q9H307		Q96EK4		Q9P289	Q9BZK7	Q14331				Q06787
	Q9UL17	Q8IVS2	Q9UBT6	Q9HBU9	A2A288							P05387	P55769	P62249		O75554				Q68CQ4	Q9UKV3	Q9UKT7	Q9ULB4	Q9UPG8	Q9HCG1	Q9H8U3	Q9GZT4	Q9H497	Q9UF33		Q9Y3E0			O43670	Q9GZR7		Q8NI36		Q9H2U1		Q96E39		Q9P287	Q9BZF3	Q14258				Q05048
	Q9UL16	P57052	Q9UBR4	Q9HBU6	A0AV96							P05198	P55265	P62241		O75533				Q5XUX1	Q9UKU6	Q9UKT6	Q9UL62	Q9UPE1	Q9HCE3	Q9H8N7	Q9GZQ4	Q9H490	Q9UEW3		Q9Y3D9			O43491	Q9GZR2		Q8NHQ9		Q9H2P0		Q96DV4		Q9P275	Q9BZE9	Q14240				Q03701
	Q9UL15	Q8TCS8	Q9UBQ5	Q9HBH9	A0A1B0GTU1							O95363	P55081	P62081		O75526				Q5VTL8	Q9UKU0	Q9UKT5	Q9UL54	Q9UPA5	Q9HCC6	Q9H8G1	Q9C0K7	Q9H488	Q9UEF7		Q9Y3D8			O43399	Q9C0J8		Q8NFJ5		Q9H2K8		Q96DN5		Q9P270	Q9BZD4	Q14204				Q02878
	Q9UKZ4	Q8IWS0	Q9UBP6	Q9HBH0	A0A0J9YY54							O95182	P54105	P61353		O75494				Q5TAP6	Q9UKS6	Q9UKT4	Q9UL52	Q9UP83	Q9HC78	Q9H898	Q9C0K3	Q9H3S5	Q9UBY5		Q9Y3D7			O15427	Q9C0D5		Q8NFC6		Q9H2J7		Q96DH6		Q9P265	Q9BYT8	Q14157				Q02543
	Q9UKY1	Q9NRJ5	Q9UBP5	Q9HBA0	A0A0J9YWL9							O94822	P52756	P61254		O75475				Q5T7N2	Q9UKR8	Q9UKS6	Q9UL51	Q9UP65	Q9HC44	Q9H816	Q9C0G6	Q9H3N1	Q9UBY0		Q9Y3D6			O15400	Q9C0C9		Q8NEY8		Q9H2G2		Q96CW5		Q9P260	Q9BYE7	Q14152				Q01844
	Q9UKX3	Q14240	Q9UBN7	Q9HB90								O75879	P52597	P58557		O75460				Q5T653	Q9UKQ2	Q9UKL6	Q9UL19	Q9UNZ2	Q9HBZ2	Q9H7Z7	Q9C098	Q9H3H5	Q9UBX8		Q9Y3D3			O15381	Q9C0C2		Q8NEJ9		Q9H1I8		Q96CT7		Q9P258	Q9BY89	Q14151				Q01804
	Q9UKX2	Q8NBP7	Q9UBL3	Q9HAZ1								O75822	P52298	P57678		O75400				Q5SZQ8	Q9UKP6	Q9UKK9	Q9UL01	Q9UNY5	Q9HBU1	Q9H7X3	Q9BZX2	Q9H3D4	Q9UBX7		Q9Y3D2			O15347	Q9C0B0		Q8NDT2		Q9H0Z9		Q96C23		Q9P253	Q9BY41	Q14146				Q01780
	Q9UKW6	Q5T8I9	Q9UBL0	Q9HAV7								O75821	P52272	P57081		O75312				Q5S007	Q9UKN1	Q9UKK6	Q9UKZ4	Q9UNY4	Q9HBT8	Q9H7T9	Q9BZQ4	Q9H313	Q9UBX5		Q9Y3D0			O15213	Q9BZZ5		Q8NDF8		Q9H0X4		Q96BY6		Q9P1Z2	Q9BXW6	Q14137				Q01085
	Q9UKV8	O14776	Q9UBK2	Q9HAQ2								O75570	P51991	P56537		O60936				Q5JNZ5	Q9UKL4	Q9UKK3	Q9UKY4	Q9UNX4	Q9HBT7	Q9H7R5	Q9BZL6	Q9H306	Q9UBX1		Q9Y3C8			O15213	Q9BZX2		Q8ND56		Q9H0U9		Q96BX8		Q9P0U4	Q9BXS5	Q14103				Q01082
	Q9UKV3	Q99714	Q9UBG7	Q9HAN9								O60841	P51816	P56182		O60828				Q59GN2	Q9UKL2	Q9UKI9	Q9UKX7	Q9UNW9	Q9HBE1	Q9H7R0	Q9BZC7	Q9H2S1	Q9UBV7		Q9Y3C7			O15127	Q9BZJ4		Q8NCA5		Q9H0U6		Q96BK5		Q9P0K7	Q9BXB4	Q14011				Q00839
	Q9UKU7	Q6IBS0	Q9UBD5	Q9HAB8								O60783	P51513	P55769		O60508				Q567V2	Q9UKJ8	Q9UKI2	Q9UKX5	Q9UNS1	Q9HBD1	Q9H7B4	Q9BZ23	Q9H2M9	Q9UBV4		Q9Y3C6			O14562	Q9BZJ0		Q8NC60		Q9H0U4		Q96AK3		Q9P031	Q9BX68	Q13895				Q00577
	Q9UKU0	Q9P2K5	Q9UBD0	Q9HA77								O60739	P51003	P55265		O60506				Q53GS9	Q9UKJ5	Q9UKG9	Q9UKV5	Q9UNQ2	Q9HB65	Q9H790	Q9BYZ6	Q9H2J4	Q9UBV2		Q9Y3C5			O00264	Q9BZI7		Q8NC51		Q9H0S4		Q96AE4		Q9P013	Q9BWD1	Q13838				Q00341
	Q9UKT9	Q9BRT6	Q9UBC3	Q9HA64								O60573	P49756	P50914		O60341				Q4VXU2	Q9UKJ1	Q9UKG1	Q9UKU6	Q9UNQ0	Q9HB58	Q9H707	Q9BYX7	Q9H2F3	Q9UBU2		Q9Y3C4			E7ENF1	Q9BZE4		Q8NBS9		Q9H0L4		Q969Z0		Q9P000	Q9BW91	Q13823				P98179
	Q9UKS7	P68371	Q9UBC0	Q9HA47								O60524	P42285	P49591		O60306				Q4U2R6	Q9UKJ0	Q9UKF7	Q9UKU0	Q9UNP9	Q9HB31	Q9H6I2	Q9BYT3	Q9H2C2	Q9UBS9		Q9Y3C0			A0A0C4DGM5	Q9BZE1		Q8N983		Q9H0J9		Q969T9		Q9NZZ3	Q9BW85	Q13601				P98175
	Q9UKN8	P20073	Q9UBB9	Q9H9Y4								O43776	P41238	P49588		O60231				Q4G0J3	Q9UKI9	Q9UKE5	Q9UKR8	Q9UNN5	Q9HAZ2	Q9H6B1	Q9BYP7	Q9H295	Q9UBS5		Q9Y3B7				Q9BYX2		Q8N8A6		Q9H0G5		Q969S3		Q9NZW5	Q9BW83	Q13595				P84103
	Q9UKN7	Q05519	Q9UBB5	Q9H9A7								O43716	P41223	P46777		O43719				Q32P51	Q9UKI2	Q9UKD1	Q9UKR5	Q9UNN4	Q9HAW4	Q9H668	Q9BYN0	Q9H237	Q9UBS4		Q9Y3B6				Q9BYW2		Q8N684		Q9H0D6		Q969Q0		Q9NZT2	Q9BVW5	Q13428				P84098
	Q9UKN5	Q9BXJ9	Q9P2Z0	Q9H999								O43583	P38919	P46087		O43660				Q2TBE0	Q9UKG4	Q9UKB1	Q9UKQ2	Q9UNM6	Q9HAW0	Q9H611	Q9BY32	Q9H223	Q9UBR2		Q9Y3B4				Q9BYN8		Q8N5P1		Q9H0A0		Q93008		Q9NZN5	Q9BVM2	Q13427				P83731
	Q9UKM9	Q9BTL3	Q9P2Y4	Q9H981								O43432	P38432	P42771		O43447				Q2TAY7	Q9UKG1	Q9UKA4	Q9UKP6	Q9UNL4	Q9HAU5	Q9H609	Q9BXU1	Q9H1X3	Q9UBQ6		Q9Y3B2				Q9BYK8		Q8N5L8		Q9H089		Q92979		Q9NZM5	Q9BVG4	Q13310				P82979
	Q9UKK9	Q9NUL5	Q9P2W1	Q9H8X2								O43324	P38159	P42766		O43395				Q2NL82	Q9UKF5	Q9UKA2	Q9UKN1	Q9UNK9	Q9HAP2	Q9H5V7	Q9BXM7	Q9H1N7	Q9UBP4		Q9Y3A6				Q9BYJ9		Q8N3Z6		Q9H000		Q92974		Q9NZL9	Q9BVA1	Q13283				P78527
	Q9UKK3	Q96G46	Q9P2R6	Q9H8M5								O15372	P33240	P42677		O43390				Q17RY0	Q9UKF2	Q9UKA1	Q9UKM7	Q9UNI6	Q9HAK2	Q9H5L6	Q9BXI3	Q9H1J7	Q9UBN6		Q9Y3A5				Q9BYG3		Q8N3C0		Q9GZT3		Q92973		Q9NZL4	Q9BV57	Q13263				P78362
	Q9UKJ3	Q13347	Q9P2P1	Q9H8H2								O15371	P31943	P42285		O43290				Q17R98	Q9UKE5	Q9UK99	Q9UKL4	Q9UNH7	Q9HAJ7	Q9H5J8	Q9BXA7	Q9H1C4	Q9UBN1		Q9Y3A4				Q9BYD6		Q8N1G4		Q9GZR7		Q92945		Q9NZJ4	Q9BV38	Q13247				P78344
	Q9UKI9	A6NP61	Q9P2N5	Q9H853								O15235	P31942	P39019		O43251				Q16630	Q9UKB5	Q9UK97	Q9UKL2	Q9UNH5	Q9HAH1	Q9H5J0	Q9BXA6	Q9H1A3	Q9UBM8		Q9Y3A3				Q9BYD3		Q8N163		Q9GZR2		Q92922		Q9NZJ0	Q9BV20	Q13243				P78332
	Q9UKI8	P47974	Q9P2K8	Q9H845								O14602	P26599	P38919		O43172				Q16594	Q9UKA4	Q9UK96	Q9UKJ8	Q9UNF1	Q9HA82	Q9H5I1	Q9BX84	Q9H173	Q9UBM4		Q9Y3A2				Q9BYD2		Q8IZL8		Q9C0J8		Q92918		Q9NZB2	Q9BUT1	Q13242				P78316
	Q9UKF6	Q9H501	Q9P2K5	Q9H832								O00571	P26378	P22626		O43143				Q16560	Q9UK80	Q9UK80	Q9UKJ1	Q9UNF0	Q9H9Y6	Q9H582	Q9BX68	Q9H0X9	Q9UBL9		Q9Y3A0				Q9BYD1		Q8IZH2		Q9C0C9		Q92905		Q9NZ63	Q9BUR4	Q13206				P68104
	Q9UKE5	Q8IYB7	Q9P2J8	Q9H7X7								O00418	P26368	P22087		O15541				Q16540	Q9UK41	Q9UK73	Q9UKJ0	Q9UNE7	Q9H9V9	Q9H503	Q9BWV7	Q9H0V9	Q9UBK5		Q9Y397				Q9BYC9		Q8IYD1		Q9C0B0		Q92900		Q9NZ32	Q9BUL8	Q13151				P67809
	Q9UKD2	P09001	Q9P2I0	Q9H7F0								O00303	P23246	P18124		O15234				Q15717	Q9UK17	Q9UK45	Q9UKG4	Q9UND3	Q9H9S0	Q9H4Z2	Q9BWU1	Q9H0U4	Q9UBJ2		Q9Y394				Q9BY84		Q8IYB8		Q9BZZ5		Q92896		Q9NYV6	Q9BUK6	Q13148				P63244
	Q9UKD1	Q8TAS1	Q9P2F9	Q9H773								O00178	P22626	P18077		O15116				Q15696	Q9UK08	Q9UK41	Q9UKF5	Q9UNA4	Q9H9Q4	Q9H4W6	Q9BW92	Q9H0U3	Q9UBG0		Q9Y388				Q9BY77		Q8IY81		Q9BZJ0		Q92879		Q9NYV4	Q9BUI4	Q12986				P62995
	Q9UKA9	Q15020	Q9P2F5	Q9H6S0								F8WD15	P18583	P18074		O14893				Q15695	Q9UJZ1	Q9UK32	Q9UKF2	Q9UN81	Q9H9D4	Q9H4T2	Q9BW83	Q9H0R8	Q9UBD9		Q9Y385				Q9BY44		Q8IY67		Q9BZI7		Q92841		Q9NYU2	Q9BU89	Q12906				P62937
	Q9UKA8	Q86UE4	Q9P2E9	Q9H6R3								E9PAV3	P17931	P0DMV2		O14776				Q15649	Q9UJU6	Q9UK22	Q9UKB5	Q9UN79	Q9H967	Q9H4S2	Q9BW62	Q9H0P0	Q9UBD6		Q9Y383				Q9BY32		Q8IY37		Q9BZE4		Q92804		Q9NYL9	Q9BTY7	Q12905				P62917
	Q9UK61	Q8TEA1	Q9P2E3	Q9H6R0								B5ME19	P17844	P0DMV1		O14744				Q15637	Q9UJS0	Q9UJY5	Q9UKA9	Q9UN42	Q9H963	Q9H4Q4	Q9BW19	Q9H0C3	Q9P2W7		Q9Y376				Q9BXY0		Q8IXT5		Q9BZE1		Q92797		Q9NYL2	Q9BTY2	Q12874				P62913
	Q9UK59	P12268	Q9P2D1	Q9H6E5								A9UHW6	P17612	P0DMV0		O00566				Q15633	Q9UJQ1	Q9UJY1	Q9UK28	Q9UN37	Q9H930	Q9H4Q3	Q9BVS4	Q9H089	Q9P2V4		Q9Y375				Q9BXW7		Q8IX18		Q9BZC7		Q92793		Q9NYK5	Q9BTV5	Q12849				P62910
	Q9UK45	Q9HCD5	Q9P287	Q9H628								A6NP61	P16383	P0DMU9		O00422				Q15459	Q9UJM3	Q9UJX6	Q9UK23	Q9UN36	Q9H8Y1	Q9H4L7	Q9BVQ7	Q9GZZ9	Q9P2U8		Q9Y371				Q9BXP5		Q8IX01		Q9BYX7		Q92621		Q9NYF8	Q9BTT0	Q12788				P62906
	Q9UK39	P20810	Q9P275	Q9H611								A6NMX2	P14866	P0DMU8		O00148				Q15434	Q9UJD0	Q9UJX5	Q9UK17	Q9UN30	Q9H8U3	Q9H4I2	Q9BVL4	Q9GZV9	Q9P2N4		Q9Y366				Q9BXJ9		Q8IWZ8		Q9BYW2		Q92616		Q9NYB0	Q9BTE6	Q09666				P62899
	Q9UK33	Q86U42	Q9P272	Q9H5Z1								A6NKH3	P14678	P0DMU7		M0R232				Q15428	Q9UJA9	Q9UJX4	Q9UK00	Q9UMY1	Q9H8N7	Q9H3D4	Q9BVG8	Q9GZV4	Q9P2K9		Q9Y365				Q9BX63		Q8IWX8		Q9BYN8		Q92615		Q9NY93	Q9BTE1	Q09028				P62888
	Q9UK32	Q5T440	Q9P267	Q9H5K3								A2RTX5	P11940	P0C7V9		K7EL86				Q15427	Q9UJ99	Q9UJX3	Q9UJT1	Q9UMX3	Q9H8G1	Q9H334	Q9BVA6	Q9GZR5	Q9P2K2		Q9Y343				Q9BX40		Q8IWR0		Q9BYK8		Q92614		Q9NY61	Q9BTC8	Q08J23				P62857
	Q9UK13	O43818	Q9P258	Q9H4M9								A0A3B3IRV3	P0DJD4	P08708		J3KQ82				Q15393	Q9UJ96	Q9UJX2	Q9UJS0	Q9UMX2	Q9H898	Q9H2Z4	Q9BVA1	Q9GZP9	Q9P2J2		Q9Y342				Q9BX10		Q8IWA0		Q9BYJ9		Q92608		Q9NY33	Q9BT78	Q08945				P62854
	Q9UK12	Q9BYD1	Q9P255	Q9H4L7								A0A2R8Y6X2	P0DJD3	P05455		A8MWD9				Q15382	Q9UJ90	Q9UJW3	Q9UJQ1	Q9UMX1	Q9H816	Q9H2W2	Q9BUT1	Q9GZP0	Q9P2E7		Q9Y337				Q9BWH6		Q8IVS2		Q9BYG3		Q92600		Q9NY27	Q9BT25	Q08211				P62851
	Q9UK11	P83731	Q9P243	Q9H4K7								A0A2R8Y5Y7	P0C7P1	O95707		A7MD48				Q15269	Q9UJ71	Q9UJW0	Q9UJG1	Q9UMX0	Q9H7Z7	Q9H2S9	Q9BUF5	Q9C0I1	Q9P2B2		Q9Y336				Q9BWF3		Q8IVF2		Q9BYD6		Q92576		Q9NY12	Q9BT09	Q08170				P62847
	Q9UK10	Q92900	Q9P215	Q9H4E5								A0A2R8Y422	P0C5Z0	O95620		A6PVI3				Q15185	Q9UJ68	Q9UJV9	Q9UJA9	Q9UMW8	Q9H7X3	Q9H2P0	Q9BUB5	Q9C0E8	Q9P296		Q9Y333				Q9BW92		Q8IV48		Q9BYD3		Q92552		Q9NXX6	Q9BSV6	Q07955				P62841
	Q9UJW8	P68104	Q9P1Z2	Q9H4B7								A0A0S2Z563	P0C5Y9	O95478		A6NFN3				Q15050	Q9UJ42	Q9UJU6	Q9UJA2	Q9UMS6	Q9H7T9	Q9H2H0	Q9BU20	Q9C0D9	Q9P283		Q9Y330				Q9BW27		Q8IUH3		Q9BYD2		Q92547		Q9NXV2	Q9BS26	Q07666				P62829
	Q9UJW7	P46060	Q9P1Z0	Q9H4B4								A0A0G2JJT9	P09661	O95453		A6NEQ0				Q15029	Q9UJ14	Q9UJT9	Q9UJ99	Q9UMS4	Q9H7R5	Q9H2G4	Q9BTU6	Q9C0C7	Q9P273		Q9Y328				Q9BVS4		Q86XZ4		Q9BYD1		Q92538		Q9NXR7	Q9BRX5	Q07021				P62826
	Q9UJW2	P63220	Q9P1U0	Q9H4A3								A0A024R608	P09651	O95396		A6NDE4				Q14978	Q9UIX4	Q9UJT1	Q9UJ96	Q9UMS0	Q9H7R0	Q9H2C1	Q9BT17	Q9C0B6	Q9P246		Q9Y324				Q9BVQ7		Q86XP3		Q9BYC9		Q92522		Q9NXR1	Q9BRT9	Q07020				P62753
	Q9UJV9	Q9BXT6	Q9P127	Q9H497									P09234	O95363		A0A2R8Y4L2				Q14692	Q9UIW2	Q9UJP4	Q9UJ90	Q9UMR3	Q9H7B4	Q9H2A3	Q9BST9	Q9BZW4	Q9P244		Q9Y320				Q9BVP2		Q86W50		Q9BYC8		Q8WYQ5		Q9NXH9	Q9BRP1	Q06830				P62750
	Q9UJV8	Q9UH17	Q9P0W2	Q9H479									P09012	O95163		A0A1E1GJF0				Q14690	Q9UIR0	Q9UJM8	Q9UJ71	Q9UMR2	Q9H790	Q9H211	Q9BRT8	Q9BZR6	Q9P232		Q9Y316				Q9BVL4		Q86V81		Q9BY77		Q8WYP5		Q9NXG2	Q9BRK5	Q06787				P62701
	Q9UJU5	O60841	Q9P0U4	Q9H477									P08621	O95059		A0A1B0GW87				Q14684	Q9UIR0	Q9UJM3	Q9UJ42	Q9UMQ3	Q9H707	Q9H1D9	Q9BRS2	Q9BZQ6	Q9P218		Q9Y315				Q9BVJ7		Q86UP2		Q9BY44		Q8WYA6		Q9NXF7	Q9BRG1	Q06265				P62633
	Q9UJU3	Q9BXY0	Q9P0T4	Q9H422									P08579	O76021		A0A076L8Z0				Q14576	Q9UIQ6	Q9UJK0	Q9UJ37	Q9UMN6	Q9H6R0	Q9H1A7	Q9BR61	Q9BZM6	Q9P1Z3		Q9Y314				Q9BVJ6		Q86UN3		Q9BY43		Q8WXX5		Q9NXF1	Q9BRA2	Q04837				P62495
	Q9UJU2	Q8IV48	Q9P0P8	Q9H3Y6									P07910	O75818						Q14562	Q9UIK5	Q9UJF2	Q9UJ14	Q9UM82	Q9H6I2	Q9H175	Q9BQI3	Q9BZM5	Q9P1W8		Q9Y303				Q9BVI4		Q86U42		Q9BY42		Q8WXW3		Q9NXC5	Q9BQA1	Q03701				P62424
	Q9UJT1	Q15365	Q9P0M9	Q9H3S4									P05067	O75817						Q14493	Q9UIJ5	Q9UJC3	Q9UIX4	Q9UM63	Q9H6B1	Q9H165	Q9BQE3	Q9BZF3	Q9P1Q5		Q9Y2Z9				Q9BVG8		Q86U38		Q9BY12		Q8WXH0		Q9NX74	Q9BPY3	Q02878				P62314
	Q9UJT0	Q9Y4Z0	Q9P0M6	Q9H3P7									O95926	O75691						Q14331	Q9UIG8	Q9UJA3	Q9UIW2	Q9UM54	Q9H668	Q9H161	Q9BPW5	Q9BZF2	Q9P1P5		Q9Y2Z4				Q9BV86		Q86TU7		Q9BXY0		Q8WXF1		Q9NX58	Q9BPU6	Q02543				P62308
	Q9UJQ7	Q9H171	Q9P0L1	Q9H3H1									O95905	O75648						Q14197	Q9UIB8	Q9UJ83	Q9UIV8	Q9UM47	Q9H611	Q9H160	Q99986	Q9BZF1	Q9P1P4		Q9Y2Z0				Q9BV44		Q86TG7		Q9BXW9		Q8WX92		Q9NX46	Q99986	Q01804				P62280
	Q9UJQ4	Q9H0A0	Q9P0K8	Q9H2X6									O95900	O75607						Q14152	Q9UIA0	Q9UJ70	Q9UIR0	Q9UM13	Q9H609	Q9H147	Q99933	Q9BYH1	Q9P126		Q9Y2Y9				Q9BUQ8		Q86TB9		Q9BXS6		Q8WWM7		Q9NWY4	Q99956	Q01780				P62277
	Q9UJN7	O76094	Q9P0J6	Q9H2U1									O95777	O75127						Q14137	Q9UI40	Q9UJ68	Q9UIR0	Q9UM11	Q9H5V7	Q9H116	Q99832	Q9BYF1	Q9P121		Q9Y2Y6				Q9BUP3		Q7Z739		Q9BXR0		Q8WVY7		Q9NWV8	Q99856	Q01130				P62269
	Q9UJM8	P46013	Q9P031	Q9H2T7									O95758	O60832						Q14103	Q9UI33	Q9UJ55	Q9UIQ6	Q9UM07	Q9H5L6	Q9H0W7	Q99759	Q9BY78	Q9P109		Q9Y2Y4				Q9BUL9		Q7Z6Z7		Q9BXP5		Q8WVV9		Q9NWV4	Q99829	Q01085				P62266
	Q9UJL9	O75817	Q9P015	Q9H2K8									O95639	O60294						Q14011	Q9UI14	Q9UJ41	Q9UIK5	Q9ULZ3	Q9H5J8	Q9H0M5	Q99758	Q9BY64	Q9P0X4		Q9Y2Y1				Q9BUJ2		Q7Z5W3		Q9BXP2		Q8WUM0		Q9NWT1	Q99816	Q01082				P62263
	Q9UJJ7	O15381	Q9P013	Q9H2H0									O95400	O60287						Q13895	Q9UI12	Q9UIW2	Q9UIK4	Q9ULZ2	Q9H5J0	Q9H0M4	Q99755	Q9BY50	Q9P0V8		Q9Y2Y0				Q9BUF5		Q7Z4Q2		Q9BXJ9		Q8WU90		Q9NWK9	Q99707	Q00839				P62249
	Q9UJA5	Q8IY81	Q9NZV7	Q9H2G2									O95391	O43818						Q13838	Q9UHX3	Q9UIV8	Q9UIJ5	Q9ULX9	Q9H5I1	Q9H063	Q99719	Q9BY12	Q9P0T7		Q9Y2X9				Q9BTX1		Q7Z478		Q9BX40		Q8TEQ6		Q9NWH9	Q99638	Q00577				P62244
	Q9UJA3	Q8IX12	Q9NZR4	Q9H270									O95319	O43709						Q13835	Q9UHW9	Q9UIV1	Q9UIG8	Q9ULX6	Q9H5H4	Q9H040	Q99683	Q9BY08	Q9P0L9		Q9Y2X8				Q9BTW9		Q7Z3C6		Q9BWF3		Q8TEP8		Q9NWB6	Q99633	Q00341				P62241
	Q9UJ83	Q14576	Q9NZN4	Q9H223									O95232	O43463						Q13627	Q9UHV5	Q9UIQ6	Q9UID3	Q9ULX5	Q9H582	Q9GZZ0	Q99640	Q9BXS9	Q9P0K1		Q9Y2X7				Q9BTV4		Q7Z2W9		Q9BW71		Q8TED0		Q9NW82	Q99627	P98179				P62081
	Q9UJ70	Q9NX07	Q9NZN3	Q9H222									O95218	O43414						Q13601	Q9UHR4	Q9UIM3	Q9UIB8	Q9ULX3	Q9H503	Q9GZX5	Q99611	Q9BXS0	Q9NZW4		Q9Y2X3				Q9BTE7		Q7Z2W4		Q9BVS5		Q8TDZ2		Q9NW68	Q99615	P98175				P61978
	Q9UJ41	P39023	Q9NZM5	Q9H221									O95104	O43290						Q13595	Q9UHQ9	Q9UIL1	Q9UI40	Q9ULW8	Q9H4Z2	Q9GZW5	Q99578	Q9BXM7	Q9NZV5		Q9Y2X0				Q9BTC0		Q7Z2T5		Q9BVS4		Q8TDN6		Q9NW64	Q99614	P84103				P61353
	Q9UIW0	O75400	Q9NZJ9	Q9H1R3									O94913	O43159						Q13573	Q9UHP7	Q9UII4	Q9UI33	Q9ULW6	Q9H4W6	Q9GZU2	Q99572	Q9BX95	Q9NZV1		Q9Y2W7				Q9BT22		Q7RTV0		Q9BVP2		Q8TDD1		Q9NW13	Q99584	P82979				P61313
	Q9UIV1	Q6PKG0	Q9NZI7	Q9H1H9									O94906	O15541						Q13523	Q9UHN6	Q9UIF9	Q9UI14	Q9ULW3	Q9H4T2	Q9GZS1	Q99571	Q9BX59	Q9NZU1		Q9Y2W6				Q9BT17		Q7L2J0		Q9BVJ7		Q8TDB6		Q9NW08	Q99549	P82675				P61254
	Q9UIU6	Q5SY16	Q9NZI6	Q9H173									O75940	O15381						Q13469	Q9UHM6	Q9UID3	Q9UI09	Q9ULW2	Q9H4S2	Q9GZN2	Q99570	Q9BWQ8	Q9NZU0		Q9Y2W2				Q9BSJ2		Q7L2E3		Q9BVJ6		Q8TCU6		Q9NVX0	Q99547	P78527				P61247
	Q9UIL4	Q8TB72	Q9NZI5	Q9H172									O75934	O15213						Q13435	Q9UHK6	Q9UIC8	Q9UHX3	Q9ULW0	Q9H4Q4	Q9GZM3	Q99558	Q9BW60	Q9NZS9		Q9Y2W1				Q9BSH4		Q7L0Y3		Q9BVI4		Q8TCU4		Q9NVU7	Q99538	P78371				P61221
	Q9UIK4	Q7L2E3	Q9NZC9	Q9H0U4									O75643	O15091						Q13405	Q9UHI7	Q9UIA0	Q9UHW9	Q9ULV5	Q9H4Q3	Q9C0J9	Q99518	Q9BVX2	Q9NZS2		Q9Y2V7				Q9BSE5		Q7KZF4		Q9BV36		Q8TCG1		Q9NVU0	Q99523	P78362				P60842
	Q9UII5	Q15631	Q9NZC4	Q9H0T7									O75554	O14730						Q13347	Q9UHI5	Q9UI95	Q9UHQ9	Q9ULV3	Q9H4L7	Q9C0G0	Q99490	Q9BVK8	Q9NZR2		Q9Y2V2				Q9BSC4		Q71RC2		Q9BUT9		Q8TC44		Q9NVT9	Q99504	P78344				P56182
	Q9UII4	Q6IN84	Q9NZB2	Q9H0S4									O75533	O14717						Q13310	Q9UHG3	Q9UI47	Q9UHQ4	Q9ULU4	Q9H4I2	Q9C0F3	Q99489	Q9BVK6	Q9NZQ7		Q9Y2V0				Q9BRZ2		Q6Y7W6		Q9BUQ8		Q8TBF4		Q9NVR0	Q99497	P78332				P55795
	Q9UIH9	Q9Y2Z2	Q9NZ71	Q9H0R6									O75526	O00571						Q13283	Q9UHF4	Q9UI30	Q9UHP7	Q9ULR3	Q9H3D4	Q9C0F0	Q99424	Q9BVK2	Q9NZP8		Q9Y2U9				Q9BRU9		Q6UVK1		Q9BUL9		Q8TBC4		Q9NVP1	Q99496	P78316				P55265
	Q9UIG0	P37108	Q9NYY8	Q9H0R5									O75525	O00567						Q13123	Q9UHE8	Q9UI26	Q9UHN6	Q9ULR0	Q9H334	Q9C0D4	Q96TA2	Q9BVG9	Q9NZP5		Q9Y2U8				Q9BRT6		Q6PKG0		Q9BUJ2		Q8TBC3		Q9NVN8	Q99471	P68363				P55081
	Q9UIF9	Q14149	Q9NYW8	Q9H0P0									O75494	O00566						Q13084	Q9UHD9	Q9UI12	Q9UHM6	Q9ULM6	Q9H307	Q9C0A1	Q96T66	Q9BVC6	Q9NZP2		Q9Y2U5				Q9BRS2		Q6PK04		Q9BU76		Q8TB72		Q9NVM9	Q99460	P68104				P55072
	Q9UIF8	Q14694	Q9NYV6	Q9H0N0									O75475	O00541						Q13064	Q9UHC9	Q9UI10	Q9UHJ9	Q9ULM3	Q9H2Z4	Q9C056	Q96SF2	Q9BVA6	Q9NZP0		Q9Y2U2				Q9BRP8		Q6PJT7		Q9BTL3		Q8TAF3		Q9NVM6	Q99436	P67809				P55060
	Q9UIF7	P62310	Q9NYT6	Q9H0M4									O75460	A8K979						Q12972	Q9UHC6	Q9UI09	Q9UHI7	Q9ULM2	Q9H2W2	Q9C009	Q96S79	Q9BV94	Q9NZN1		Q9Y2T5				Q9BRL6		Q6P5R6		Q9BTD8		Q8NHV4		Q9NVI1	Q99426	P63244				P54577
	Q9UIE0	Q8NDF8	Q9NYL2	Q9H0K1									O75400	A6NJ88						Q12926	Q9UHC3	Q9UI08	Q9UHI5	Q9ULL8	Q9H2U1	Q9BZS1	Q96S53	Q9BV81	Q9NZM6		Q9Y2T4				Q9BRJ7		Q6P2Q9		Q9BTC0		Q8NFF5		Q9NVH2	Q96T51	P62995				P54136
	Q9UID6	Q8WVM0	Q9NYK5	Q9H0F7									O75312	A6NJ78						Q12906	Q9UHB6	Q9UHY7	Q9UHF4	Q9ULL5	Q9H2S9	Q9BZM3	Q96S44	Q9BV10	Q9NZK5		Q9Y2T2				Q9BRJ2		Q6P158		Q9BT17		Q8NFC6		Q9NVG8	Q96T17	P62937				P53582
	Q9UI36	P29558	Q9NYK1	Q9H0A0									O60942	A6NHQ2						Q12905	Q9UHA4	Q9UHV9	Q9UHF3	Q9ULL1	Q9H2P0	Q9BZK7	Q96S38	Q9BUR5	Q9NZJ5		Q9Y2T1				Q9BRB3		Q6P087		Q9BSJ8		Q8NF91		Q9NVE7	Q96SY0	P62917				P52756
	Q9UI17	Q9Y6K5	Q9NYH9	Q9H093									O60936	A2RUC4						Q12874	Q9UH65	Q9UHR4	Q9UHE8	Q9ULK4	Q9H2H0	Q9BZI1	Q96S21	Q9BUN8	Q9NZH0		Q9Y2S7				Q9BR61		Q6NZY4		Q9BSH4		Q8NF50		Q9NVD7	Q96SU4	P62913				P52597
	Q9UI10	P62945	Q9NYF8	Q9H089									O60870	A0A7I2V2I8						Q12849	Q9UGT4	Q9UHP3	Q9UHE5	Q9ULJ6	Q9H2G4	Q9BZE3	Q96RU8	Q9BUM1	Q9NZC3		Q9Y2S2				Q9BQP7		Q6DKI1		Q9BSD7		Q8NEJ9		Q9NVC6	Q96SI1	P62910				P52292
	Q9UHY1	Q8N567	Q9NYD6	Q9H082									O60828	A0A0B4J2E5						Q12789	Q9UGQ3	Q9UHL9	Q9UHC9	Q9ULJ3	Q9H2C1	Q9BZE0	Q96RU7	Q9BU40	Q9NZC2		Q9Y2R5				Q9BQG0		Q69YN4		Q9BSC4		Q8NE71		Q9NVA2	Q96SB8	P62906				P52272
	Q9UHX1	Q14671	Q9NYB0	Q9H078									O60508	A0A024R608						Q12788	Q9UGP4	Q9UHK6	Q9UHC6	Q9ULI0	Q9H2A3	Q9BYV9	Q96RR4	Q9BU23	Q9NZ94		Q9Y2R2				Q9BQE5		Q66PJ3		Q9BRZ2		Q8NDX1		Q9NV70	Q96SB3	P62899				P51991
	Q9UHW5	Q9ULR0	Q9NYA1	Q9H015									O60506							Q09161	Q9UGN4	Q9UHJ6	Q9UHC3	Q9ULH7	Q9H211	Q9BYU1	Q96RQ3	Q9BTZ2	Q9NZ53		Q9Y2R0				Q9BQC6		Q659C4		Q9BRX2		Q8NDV7		Q9NV56	Q96S82	P62888				P51116
	Q9UHQ9	Q12926	Q9NY93	Q9GZZ9									O60341							Q08211	Q9UGM6	Q9UHI6	Q9UH99	Q9ULG1	Q9H1J1	Q9BYN7	Q96RP7	Q9BTY2	Q9NZ20		Q9Y2Q5				Q9BQ75		Q5VZF2		Q9BRU9		Q8NDT2		Q9NV35	Q96S59	P62857				P51114
	Q9UHN1	P08865	Q9NY61	Q9GZT4									O60306							Q07955	Q9UGM1	Q9UHG0	Q9UH62	Q9ULD9	Q9H1E3	Q9BYE0	Q96RG2	Q9BTX3	Q9NZ08		Q9Y2Q3				Q9BQ70		Q5VYS8		Q9BRT6		Q8ND76		Q9NUY8	Q96S44	P62847				P50914
	Q9UHL9	Q9BYJ9	Q9NY43	Q9GZR7									O60231							Q07352	Q9UGK3	Q9UHD9	Q9UGT4	Q9ULD5	Q9H1D9	Q9BY66	Q96QZ7	Q9BTV4	Q9NZ01		Q9Y2Q0				Q9BQ69		Q5VT52		Q9BRS2		Q8ND71		Q9NUW8	Q96RU3	P62841				P50750
	Q9UHL0	P13667	Q9NY12	Q9GZQ4									O43865							Q07020	Q9UGI8	Q9UHD4	Q9UGQ3	Q9ULD4	Q9H1A7	Q9BY42	Q96QT4	Q9BT67	Q9NYZ4		Q9Y2P8				Q9BQ65		Q5UIP0		Q9BRP8		Q8ND56		Q9NUU7	Q96RS0	P62829				P50395
	Q9UHK0	P0CG48	Q9NXZ2	Q9C0K7									O43809							Q06787	Q9UGI6	Q9UHD2	Q9UGQ2	Q9ULD2	Q9H175	Q9BY31	Q96QS6	Q9BT40	Q9NYX4		Q9Y2P7				Q9BQ52		Q5TC82		Q9BRK4		Q8ND24		Q9NUQ9	Q96RN5	P62826				P49750
	Q9UHJ6	P57723	Q9NXV6	Q9C0K3									O43719							Q04637	Q9UGH3	Q9UHC7	Q9UGP8	Q9ULC6	Q9H171	Q9BXK1	Q96QP1	Q9BT22	Q9NYW7		Q9Y2P5				Q9BQ39		Q5TAX3		Q9BRJ7		Q8NCA5		Q9NUQ8	Q96RL1	P62701				P49591
	Q9UHI6	P19544	Q9NXT0	Q9C0G6									O43660							Q02880	Q9UGF7	Q9UHB9	Q9UGN4	Q9ULC5	Q9H165	Q9BXG8	Q96Q89	Q9BT09	Q9NYW6		Q9Y2P0				Q9BQ04		Q5T8P6		Q9BRJ6		Q8NC51		Q9NUQ6	Q96RF0	P62633				P49588
	Q9UHH9	P14868	Q9NXP7	Q9C0C9									O43447							Q02878	Q9UGF6	Q9UHB6	Q9UGM1	Q9ULA0	Q9H161	Q9BXA9	Q96Q40	Q9BSR8	Q9NYW5		Q9Y2N7				Q9BPX3		Q5T6F2		Q9BRJ2		Q8NA72		Q9NUQ3	Q96QD8	P62495				P49207
	Q9UHF7	Q9NR56	Q9NXL9	Q9C098									O43395							Q02543	Q9UGF5	Q9UHB4	Q9UGJ0	Q9UL68	Q9H160	Q9BX82	Q96Q04	Q9BSJ8	Q9NYW4		Q9Y2M5				Q99996		Q5T653		Q9BR76		Q8N9T8		Q9NUL3	Q96P48	P62424				P48634
	Q9UHD8	Q9Y3F4	Q9NXL6	Q9C000									O43390							Q02040	Q9UGC6	Q9UH92	Q9UGI6	Q9UL63	Q9H147	Q9BX63	Q96PY6	Q9BSB4	Q9NYW3		Q9Y2M2				Q99873		Q5T280		Q9BQG0		Q8N983		Q9NUD5	Q96P16	P62306				P47974
	Q9UHD2	Q5D0E6	Q9NXH9	Q9BZX2									O43290							Q01130	Q9UFP1	Q9UH90	Q9UGH3	Q9UL59	Q9H116	Q9BX26	Q96PP9	Q9BS26	Q9NYW2		Q9Y2M0				Q99848		Q5T200		Q9BQE3		Q8N960		Q9NU22	Q96NC0	P62280				P47914
	Q9UHC7	P12814	Q9NXG2	Q9BZQ4									O43251							Q01081	Q9UF33	Q9UH77	Q9UGF7	Q9UL58	Q9H0W7	Q9BWX5	Q96PP8	Q9BRR6	Q9NYW1		Q9Y2L9				Q99832		Q5SY16		Q9BQC6		Q8N806		Q9NTZ6	Q96NB3	P62277				P46783
	Q9UHC1	P23246	Q9NX74	Q9BZL6									O43172							Q00839	Q9UF02	Q9UH65	Q9UGF6	Q9UL54	Q9H0M5	Q9BWW7	Q96PN8	Q9BRL7	Q9NYW0		Q9Y2L8				Q99798		Q5QNW6		Q9BQ75		Q8N6R0		Q9NTX5	Q96MW5	P62266				P46782
	Q9UHB9	O95985	Q9NX65	Q9BZE4									O43148							Q00613	Q9UEY8	Q9UH62	Q9UGF5	Q9UL49	Q9H0M4	Q9BWW4	Q96PN6	Q9BRK5	Q9NYV9		Q9Y2L5				Q99733		Q5JTH9		Q9BQ70		Q8N684		Q9NTK5	Q96MW1	P62263				P46781
	Q9UHB4	O60231	Q9NX58	Q9BZC7									O43143							Q00341	Q9UEW8	Q9UGP4	Q9UG56	Q9UL46	Q9H0D6	Q9BWT6	Q96PH1	Q9BRK3	Q9NYV8		Q9Y2L1				Q99729		Q5JPE7		Q9BQ67		Q8N5I2		Q9NTJ3	Q96MG7	P62249				P46778
	Q9UH92	O15455	Q9NX45	Q9BZ23									O15541							P98179	Q9UEW3	Q9UGL1	Q9UF56	Q9UL42	Q9H063	Q9BWP8	Q96PF2	Q9BRK0	Q9NYV7		Q9Y2K9				Q99717		Q5C9Z4		Q9BQ61		Q8N5A5		Q9NTI5	Q96MF7	P62244				P46777
	Q9UH73	P38935	Q9NX24	Q9BYZ6									O15514							P84098	Q9UEF7	Q9UGK8	Q9UF33	Q9UL41	Q9H040	Q9BWM5	Q96PC2	Q9BRC7	Q9NYU2		Q9Y2K7				Q99714		Q5BKZ1		Q9BQ52		Q8N4C6		Q9NT62	Q96ME7	P62241				P46776
	Q9UH65	Q16629	Q9NX20	Q9BYX7									O15234							P83881	Q9UEE5	Q9UGK3	Q9UF11	Q9UL40	Q9GZZ0	Q9BWH6	Q96P47	Q9BRB3	Q9NYU1		Q9Y2K6				Q99700		Q53EL6		Q9BQ48		Q8N3X1		Q9NSK0	Q96M27	P62081				P46734
	Q9UH17	Q6NZI2	Q9NX07	Q9BYX4									O15116							P83876	Q9UDY4	Q9UGJ1	Q9UF02	Q9UL36	Q9GZX5	Q9BWG4	Q96P26	Q9BR39	Q9NYQ8		Q9Y2K5				Q99661		Q52LJ0		Q9BQ39		Q8N3U4		Q9NSI2	Q96LB3	P61978				P46087
	Q9UH03	Q9Y5G4	Q9NX05	Q9BYT3									O14893							P83731	Q9UDY2	Q9UGJ0	Q9UEW3	Q9UL33	Q9GZW5	Q9BW11	Q96NX5	Q9BQT9	Q9NYQ7		Q9Y2K3				Q99623		Q4U2R6		Q9BQ04		Q8N3D4		Q9NSE4	Q96L73	P61927				P46013
	Q9UGY1	P62191	Q9NWX6	Q9BYP7									O14776							P83369	Q9UBY5	Q9UGI9	Q9UEU0	Q9UL18	Q9GZV8	Q9BVW5	Q96NN9	Q9BQK8	Q9NYQ6		Q9Y2K2				Q99613		Q4LE39		Q9BPX3		Q8N3C0		Q9NSD9	Q96KQ7	P61353				P43243
	Q9UGU5	Q8WW36	Q9NWU5	Q9BYN0									O14744							P82933	Q9UBY0	Q9UGI8	Q9UEF7	Q9UL17	Q9GZU2	Q9BVI0	Q96MM6	Q9BQI4	Q9NYP8		Q9Y2K1				Q99590		Q4G0J3		Q99996		Q8N1K5		Q9NS91	Q96KP4	P61313				P42704
	Q9UGU0	P50579	Q9NWS9	Q9BYK8									O00422							P82932	Q9UBW5	Q9UGI0	Q9UDX5	Q9UL16	Q9GZS1	Q9BVC3	Q96MA6	Q9BQE5	Q9NYM4		Q9Y2J8				Q99575		Q32NC0		Q99961		Q8N1G4		Q9NS86	Q96KB5	P61247				P42694
	Q9UGR2	Q92541	Q9NWS1	Q9BY32									O00148							P82930	Q9UBT7	Q9UGB7	Q9UDW1	Q9UL15	Q9GZR2	Q9BUY5	Q96M86	Q9BQE4	Q9NYK1		Q9Y2J4				Q99570		Q2NL82		Q99873		Q8N1G2		Q9NRZ9	Q96JM3	P61221				P42285
	Q9UGP8	P36776	Q9NWS0	Q9BXU1									M0R232							P82921	Q9UBS5	Q9UFN0	Q9UBY8	Q9UL03	Q9GZN2	Q9BUI4	Q96M69	Q9BQB6	Q9NYG8		Q9Y2J2				Q99567		Q2KJY2		Q99848		Q8N1F7		Q9NRY5	Q96JH7	P61204				P41252
	Q9UGP5	Q8WVV9	Q9NWH9	Q9BXT6									K7EL86							P82914	Q9UBR2	Q9UFF9	Q9UBY5	Q9UKZ4	Q9GZM3	Q9BUG6	Q96M32	Q9BQA9	Q9NYB5		Q9Y2J0				Q99543		Q1KMD3		Q99832		Q8N137		Q9NRY4	Q96JG6	P60842				P41214
	Q9UGN5	Q9UII4	Q9NWB7	Q9BXM7									J3KQ82							P82912	Q9UBN7	Q9UFE4	Q9UBY0	Q9UKZ1	Q9C0J9	Q9BU19	Q96M20	Q9BPW9	Q9NY97		Q9Y2I9				Q99536		Q17RY6		Q99805		Q8N0Z3		Q9NRX4	Q96JB2	P60228				P40763
	Q9UGM6	P55795	Q9NWB1	Q9BXI3									A8MWD9							P82675	Q9UBN6	Q9UF56	Q9UBX8	Q9UKY4	Q9C0G0	Q9BTP7	Q96LW2	Q9BPV8	Q9NY91		Q9Y2I8				Q99453		Q17RY0		Q99798		Q8IZH2		Q9NRX1	Q96J02	P56182				P40429
	Q9UGM3	Q5JPH6	Q9NW75	Q9BXA7									A7MD48							P82673	Q9UBN4	Q9UEY8	Q9UBX3	Q9UKY1	Q9C0F3	Q9BTP6	Q96LR5	Q99972	Q9NY72		Q9Y2I7				Q99439		Q16777		Q99741		Q8IZD4		Q9NRW7	Q96J01	P55854				P40222
	Q9UGL1	Q16587	Q9NW64	Q9BXA6									A6PVI3							P82664	Q9UBN1	Q9UEW8	Q9UBV7	Q9UKX7	Q9C0F0	Q9BTM1	Q96L96	Q99943	Q9NY64		Q9Y2I6				Q96TA1		Q16666		Q99733		Q8IZ69		Q9NRW3	Q96IZ6	P55795				P39023
	Q9UGJ0	Q9NV06	Q9NW13	Q9BX84									A6NMK7							P82650	Q9UBL9	Q9UEU0	Q9UBV2	Q9UKW6	Q9C0D4	Q9BTL4	Q96L93	Q99942	Q9NY47		Q9Y2I2				Q96T88		Q16658		Q99729		Q8IYM9		Q9NRR5	Q96IZ0	P55265				P39019
	Q9UGI9	Q9BYG3	Q9NW08	Q9BX68									A6NFN3							P78527	Q9UBL6	Q9UET6	Q9UBU6	Q9UKV8	Q9C0A1	Q9BTC8	Q96L34	Q99941	Q9NY46		Q9Y2I1				Q96T76		Q16629		Q99700		Q8IYB8		Q9NRR4	Q96IU4	P55081				P38919
	Q9UGI8	P27824	Q9NW07	Q9BX63									A6NEQ0							P78346	Q9UBK5	Q9UER7	Q9UBS9	Q9UKV5	Q9C056	Q9BT81	Q96L33	Q99828	Q9NY37		Q9Y2H9				Q96T58		Q16576		Q99661		Q8IYB5		Q9NRN7	Q96IJ6	P55072				P38432
	Q9UGC7	Q99700	Q9NVV9	Q9BX10									A6NDE4							P78345	Q9UBI6	Q9UDY8	Q9UBS5	Q9UKV3	Q9C009	Q9BT49	Q96KC2	Q99784	Q9NY35		Q9Y2H5				Q96T37		Q16540		Q99613		Q8IYB3		Q9NRM2	Q96I25	P54577				P38159
	Q9UG63	O43432	Q9NVV4	Q9BWV7									A4D2B0							P78316	Q9UBI4	Q9UDY4	Q9UBR5	Q9UKV0	Q9C000	Q9BSK1	Q96KB5	Q99735	Q9NY28		Q9Y2H2				Q96T21		Q16531		Q99598		Q8IYA6		Q9NRL3	Q96I15	P53582				P36915
	Q9UG22	Q32MZ4	Q9NVS2	Q9BWU1									A0A3B3IU46							P67809	Q9UBH6	Q9UDY2	Q9UBQ6	Q9UKT9	Q9BZS1	Q9BSI4	Q96JP2	Q99720	Q9NY25		Q9Y2H1				Q96ST2		Q16513		Q99590		Q8IY81		Q9NRL2	Q96HW7	P52756				P36776
	Q9UFW8	Q15691	Q9NVP1	Q9BWT3									A0A2R8Y4L2							P63244	Q9UBF9	Q9UDR5	Q9UBP0	Q9UKT7	Q9BZM3	Q9BSG1	Q96JB1	Q99715	Q9NY15		Q9Y2H0				Q96SI9		Q15904		Q99575		Q8IY67		Q9NRG0	Q96HE7	P52597				P36578
	Q9UFH2	A0A1E1GJF0	Q9NVN8	Q9BW92									A0A1W2PR75							P63220	Q9UBD6	Q9UD71	Q9UBN7	Q9UKT6	Q9BZK7	Q9BS34	Q96J92	Q99685	Q9NXL6		Q9Y2G9				Q96SB4		Q15758		Q99570		Q8IY21		Q9NRF9	Q96HA7	P52566				P35637
	Q9UFF9	Q9Y580	Q9NVM6	Q9BW83									A0A1W2PQJ5							P63173	Q9UBC9	Q9UBX2	Q9UBN6	Q9UKT4	Q9BZI1	Q9BS31	Q96J66	Q99683	Q9NXG6		Q9Y2G3				Q96RU7		Q15717		Q99551		Q8IXT5		Q9NRF8	Q96GX9	P52292				P35579
	Q9UFC0	Q14004	Q9NVI1	Q9BW62									A0A1W2PQD8							P63162	Q9UBC5	Q9UBW8	Q9UBN4	Q9UKS7	Q9BZE3	Q9BRR0	Q96J65	Q99675	Q9NX62		Q9Y2G2				Q96RT7		Q15637		Q99543		Q8IXQ6		Q9NRD5	Q96GX5	P52272				P35268
	Q9UFB7	Q14320	Q9NVH0	Q9BW19									A0A1W2PQC6							P62995	Q9UBC2	Q9UBW7	Q9UBN1	Q9UKN8	Q9BZE0	Q9BRQ8	Q96I99	Q99653	Q9NX61		Q9Y2G1				Q96RT1		Q15631		Q99459		Q8IX12		Q9NRA8	Q96GM5	P51991				P35241
	Q9UF33	O60583	Q9NV72	Q9BVS4									A0A1W2PQ64							P62987	Q9UBB4	Q9UBU9	Q9UBM8	Q9UKN5	Q9BYX4	Q9BRP0	Q96HU8	Q99640	Q9NWM8		Q9Y2G0				Q96RQ3		Q15459		Q96T58		Q8IX01		Q9NR56	Q96GK7	P51116				P34897
	Q9UF12	P82912	Q9NV31	Q9BVQ7									A0A1W2PQ27							P62979	Q9P2W3	Q9UBT7	Q9UBM7	Q9UKM9	Q9BYV9	Q9BRJ9	Q96HE7	Q99541	Q9NWH7		Q9Y2F9				Q96RP9		Q15434		Q96T37		Q8IWZ8		Q9NR50	Q96GG9	P51114				P33992
	Q9UEW8	P51003	Q9NV06	Q9BVP2									A0A1E1GJF0							P62945	Q9P2U7	Q9UBS8	Q9UBL9	Q9UKL3	Q9BYU1	Q9BRH9	Q96H55	Q99527	Q9NWF4		Q9Y2F5				Q96QU8		Q15428		Q96T23		Q8IWZ3		Q9NR45	Q96GD0	P50991				P33240
	Q9UEG4	Q99873	Q9NUX5	Q9BVL4									A0A1B0GW87							P62917	Q9P2M7	Q9UBR1	Q9UBK5	Q9UKL0	Q9BYN7	Q9BR84	Q96GX5	Q99523	Q9NV96		Q9Y2E8				Q96QR8		Q15427		Q96T21		Q8IWS0		Q9NR31	Q96G74	P50914				P31943
	Q9UEF7	Q9Y285	Q9NUW8	Q9BVG8									A0A0U1RRE5							P62913	Q9P2J2	Q9UBQ7	Q9UBJ2	Q9UKK9	Q9BYK8	Q9BR39	Q96GW9	Q99518	Q9NV64		Q9Y2E5				Q96QD9		Q15424		Q96ST2		Q8IWR0		Q9NR30	Q96G61	P50395				P31942
	Q9UEE5	P68036	Q9NUU7	Q9BVA6									A0A076L8Z0							P62910	Q9P2E7	Q9UBQ6	Q9UBI4	Q9UKK6	Q9BYE0	Q9BQY4	Q96GR2	Q99497	Q9NV12		Q9Y2D9				Q96QC0		Q15397		Q96SI9		Q8IWJ2		Q9NR28	Q96FZ2	P49756				P31483
	Q9UDV7	Q96HR8	Q9NUQ6	Q9BVA1																P62906	Q9P2E2	Q9UBQ5	Q9UBH6	Q9UKK3	Q9BY66	Q9BQW3	Q96GD4	Q99487	Q9NUN5		Q9Y2D8				Q96Q89		Q15366		Q96SB4		Q8IWC1		Q9NR09	Q96FW1	P49588				P30876
	Q9UDV6	Q6NYC1	Q9NUL7	Q9BUT1																P62899	Q9P2D8	Q9UBQ0	Q9UBG0	Q9UKJ3	Q9BY42	Q9BQA5	Q96FN5	Q99470	Q9NUM4		Q9Y2D4				Q96Q15		Q15365		Q96S97		Q8IWA0		Q9NQZ2	Q96FV9	P49207				P30419
	Q9UD57	A2RUC4	Q9NUL5	Q9BUQ8																P62891	Q9P296	Q9UBP6	Q9UBD6	Q9UKI9	Q9BY31	Q9BQA1	Q96F15	Q99466	Q9NUM3		Q9Y2D2				Q96Q11		Q15361		Q96RP9		Q8IW35		Q9NQX3	Q96F63	P48634				P29558
	Q9UC07	O14602	Q9NUL3	Q9BUF5																P62888	Q9P289	Q9UBP0	Q9P2Y4	Q9UKI8	Q9BXS6	Q9BQ70	Q96EY8	Q99447	Q9NU53		Q9Y2D1				Q96PZ0		Q15303		Q96QR8		Q8IV63		Q9NQW7	Q96F45	P48200				P29401
	Q9UC06	Q9Y6G3	Q9NUK0	Q9BUB5																P62861	Q9P286	Q9UBN7	Q9P2X0	Q9UKG1	Q9BXP5	Q9BQ15	Q96EY1	Q99442	Q9NTU7		Q9Y2C9				Q96PV6		Q15269		Q96QE5		Q8IV53		Q9NQW6	Q96ER3	P46782				P27816
	Q9UBZ9	Q96D46	Q9NUD5	Q9BU20																P62857	Q9P273	Q9UBK8	Q9P2W9	Q9UKF7	Q9BXK1	Q9BPY8	Q96EP1	Q99217	Q9NTN9		Q9Y2C3				Q96PU8		Q15233		Q96QD9		Q8IUX4		Q9NQT5	Q96EK6	P46781				P27694
	Q9UBZ4	Q8TE02	Q9NUA8	Q9BTU6																P62854	Q9P266	Q9UBJ2	Q9P2W7	Q9UKF6	Q9BXG8	Q99996	Q96EK9	Q96T53	Q9NTG1		Q9Y2B9				Q96PK6		Q15154		Q96QC0		Q8IUH3		Q9NQT4	Q96EK5	P46778				P27635
	Q9UBX2	Q9NQT5	Q9NU63	Q9BTE6																P62851	Q9P258	Q9UBF8	Q9P2V4	Q9UKE5	Q9BXA9	Q99958	Q96E17	Q96SQ9	Q9NT99		Q9Y2B5				Q96P63		Q15149		Q96Q45		Q8IUF8		Q9NQR4	Q96EI5	P46777				P26641
	Q9UBX0	O00410	Q9NU39	Q9BT17																P62847	Q9P246	Q9UBF2	Q9P2U8	Q9UKD2	Q9BX82	Q99941	Q96DU7	Q96SL4	Q9NT68		Q9Y2B4				Q96P11		Q15084		Q96Q06		Q8IU60		Q9NQG5	Q96EB6	P46776				P26639
	Q9UBV8	P10636	Q9NTZ6	Q9BST9																P62841	Q9P244	Q9UBF1	Q9P2U7	Q9UKD1	Q9BX63	Q99929	Q96DT5	Q96SB4	Q9NT22		Q9Y2B1				Q96N67		Q15058		Q96PZ2		Q86YV0		Q9NQ88	Q96EA4	P46087				P26599
	Q9UBU9	P82673	Q9NTW7	Q9BSD7																P62829	Q9P241	Q9UBE8	Q9P2P1	Q9UKB1	Q9BX26	Q99880	Q96DA2	Q96S66	Q9NST1		Q9Y2B0				Q96MU7		Q15056		Q96PZ0		Q86XR8		Q9NQ55	Q96DT7	P46013				P26373
	Q9UBU7	O60287	Q9NTJ3	Q9BRT8																P62753	Q9P232	Q9UBC9	Q9P2K9	Q9UKA9	Q9BWX5	Q99879	Q96D53	Q96S52	Q9NSI5		Q9Y2A7				Q96M89		Q15050		Q96PU8		Q86XP3		Q9NQ48	Q96DT6	P43243				P26368
	Q9UBT6	Q8WXA9	Q9NTI5	Q9BRS2																P62750	Q9P212	Q9UBC2	Q9P2J2	Q9UKA8	Q9BWW7	Q99878	Q96D21	Q96S16	Q9NSD7		Q9Y297				Q96LT9		Q15043		Q96PM9		Q86XL3		Q9NQ29	Q96DG6	P42704				P26196
	Q9UBT2	P05455	Q9NTG7	Q9BRQ8																P62701	Q9P202	Q9UBC1	Q9P2E9	Q9UKA4	Q9BWW4	Q99877	Q96CM8	Q96S06	Q9NSD5		Q9Y296				Q96L92		Q15032		Q96PK6		Q86WV6		Q9NPQ8	Q96DB5	P42696				P26038
	Q9UBS0	O15372	Q9NSU2	Q9BR61																P62424	Q9P1Z3	Q9UBB6	Q9P2E8	Q9UKA2	Q9BWT6	Q99856	Q96CD2	Q96RT6	Q9NSC7		Q9Y295				Q96KR1		Q15029		Q96P11		Q86W50		Q9NPJ6	Q96D71	P42694				P25398
	Q9UBR4	P60323	Q9NSJ1	Q9BQI3																P62318	Q9P1W8	Q9UBB5	Q9P2E7	Q9UK99	Q9BWP8	Q99853	Q96C45	Q96RQ1	Q9NSA2		Q9Y294				Q96KP1		Q15021		Q96N67		Q86VP6		Q9NPI6	Q96D09	P42285				P25205
	Q9UBQ7	P12956	Q9NSI8	Q9BQE3																P62316	Q9P1W3	Q9UBB4	Q9P2D8	Q9UK80	Q9BWM5	Q99816	Q96BW1	Q96RL7	Q9NSA0		Q9Y289				Q96KG9		Q15020		Q96N66		Q86V81		Q9NPI1	Q96CW1	P40926				P24928
	Q9UBQ5	Q9Y262	Q9NSE4	Q9BQA1																P62314	Q9P1Q5	Q9P2T1	Q9P2C4	Q9UK76	Q9BWH6	Q99814	Q96BR1	Q96RD7	Q9NS98		Q9Y287				Q96KC8		Q14CZ7		Q96MU7		Q86V48		Q9NPH2	Q96CN9	P40429				P23588
	Q9UBP6	Q96C10	Q9NSD9	Q9BQ39																P62312	Q9P1P5	Q9P2R3	Q9P2B2	Q9UK73	Q9BWG4	Q99811	Q96BM9	Q96QK8	Q9NS93		Q9Y286				Q96K76		Q14CX7		Q96KR1		Q86UW6		Q9NPF4	Q96CN7	P39023				P23396
	Q9UBP5	Q8WUA2	Q9NSD4	Q9BPW5																P62310	Q9P1P4	Q9P2N7	Q9P298	Q9UK61	Q9BWE0	Q99801	Q96B02	Q96QG7	Q9NS84		Q9Y285				Q96K58		Q14978		Q96KG9		Q86UV5		Q9NPD8	Q96CB8	P38919				P23246
	Q9UBP0	Q96GM8	Q9NSC2	Q99986																P62308	Q9P1A6	Q9P2N2	Q9P296	Q9UK59	Q9BW11	Q99743	Q96AX2	Q96Q80	Q9NS75		Q9Y284				Q96JD6		Q14974		Q96KC8		Q86UP2		Q9NPD3	Q96C92	P38159				P22626
	Q9UBN7	Q8ND56	Q9NS91	Q99973																P62306	Q9P126	Q9P2M4	Q9P291	Q9UK58	Q9BVW5	Q99742	Q96AH8	Q96Q05	Q9NS68		Q9Y283				Q96IZ5		Q14966		Q96KA5		Q86UK7		Q9NPA8	Q96C90	P36776				P22102
	Q9UBM7	Q9NXH9	Q9NS56	Q99933																P62304	Q9P121	Q9P2K8	Q9P283	Q9UK53	Q9BVI0	Q99741	Q96AC6	Q96PH1	Q9NS67		Q9Y282				Q96IR7		Q14697		Q96K80		Q86UE4		Q9NP79	Q96C86	P36578				P22087
	Q9UBL9	P98175	Q9NS39	Q99873																P62280	Q9P107	Q9P2K6	Q9P273	Q9UK45	Q9BVC3	Q99732	Q96A58	Q96PG8	Q9NS66		Q9Y281				Q96IP4		Q14694		Q96K58		Q86U86		Q9NP77	Q96C57	P35637				P20290
	Q9UBL3	Q9Y3D5	Q9NS37	Q99832																P62277	Q9P0X4	Q9P2K3	Q9P260	Q9UK39	Q9BUY5	Q99717	Q96A11	Q96PD7	Q9NS64		Q9Y279				Q96I99		Q14692		Q96K17		Q86U38		Q9NNW5	Q96BW5	P35579				P19525
	Q9UBL0	A0A1B0GTU1	Q9NRY4	Q99759																P62273	Q9P0V3	Q9P2K1	Q9P246	Q9UK33	Q9BUI4	Q99708	Q969Y2	Q96PD6	Q9NS62		Q9Y276				Q96I59		Q14690		Q96JK2		Q86TU7		Q9HD42	Q96BP3	P35268				P19338
	Q9UBK8	Q8N5L8	Q9NRX1	Q99758																P62269	Q9P0N8	Q9P2J5	Q9P244	Q9UK32	Q9BUG6	Q99697	Q969T7	Q96PC5	Q9NS40		Q9Y275				Q96I51		Q14684		Q96IZ5		Q86TI2		Q9HD26	Q96B97	P33240				P18621
	Q9UBK7	Q969H6	Q9NRW3	Q99755																P62266	Q9P0L9	Q9P2J3	Q9P241	Q9UK13	Q9BU19	Q99687	Q969T4	Q96P71	Q9NS15		Q9Y272				Q96I24		Q14671		Q96I51		Q86TB9		Q9HCS7	Q96B36	P31943				P18206
	Q9UBK2	Q9UHI6	Q9NRR4	Q99741																P62263	Q9P0L2	Q9P2H5	Q9P1W8	Q9UK12	Q9BTP7	Q99684	Q969S9	Q96P44	Q9NRX5		Q9Y267				Q96HY7		Q14554		Q96I24		Q7Z7L1		Q9HCN4	Q96B26	P31942				P18124
	Q9UBJ2	P24928	Q9NRN9	Q99719																P62249	Q9P0L0	Q9P2G3	Q9P1W3	Q9UK11	Q9BTP6	Q99676	Q969Q5	Q96P20	Q9NRS4		Q9Y266				Q96HY6		Q14527		Q96HR8		Q7Z7A1		Q9HCK8	Q96B01	P31483				P17844
	Q9UBG7	Q9H814	Q9NRM2	Q99683																P62244	Q9P0K9	Q9P2F6	Q9P1Q5	Q9UK10	Q9BTM1	Q99661	Q969Q4	Q96NZ9	Q9NRR2		Q9Y265				Q96HP4		Q14444		Q96HC4		Q7Z739		Q9HCJ3	Q96AY3	P31146				P16989
	Q9UBF8	Q15149	Q9NRJ5	Q99661																P62241	Q9P0K1	Q9P2E2	Q9P1P5	Q9UJY5	Q9BTL4	Q99626	Q969M7	Q96NT0	Q9NRN5		Q9Y264				Q96HC4		Q14344		Q96H79		Q7Z6Z7		Q9HCG8	Q96AX1	P30876				P15880
	Q9UBE8	Q9UKA9	Q9NRG0	Q99640																P62081	Q9P0J7	Q9P2D3	Q9P1P4	Q9UJY1	Q9BTC8	Q99612	Q969G6	Q96NR8	Q9NRM6		Q9Y263				Q96H79		Q14258		Q96GW9		Q7Z614		Q9HCE1	Q96AT9	P30419				P15311
	Q9UBD5	P52292	Q9NRF9	Q99626																P61978	Q9NZZ3	Q9P299	Q9P126	Q9UJX6	Q9BT81	Q99608	Q93086	Q96NN9	Q9NRM1		Q9Y262				Q96GW9		Q14247		Q96GQ7		Q7Z5L9		Q9HC38	Q96A72	P29558				P15170
	Q9UBD0	Q58A45	Q9NRE2	Q99611																P61927	Q9NZW5	Q9P289	Q9P109	Q9UJX5	Q9BT49	Q99607	Q93084	Q96N66	Q9NRM0		Q9Y261				Q96GQ7		Q14204		Q96GM8		Q7Z5K2		Q9HC35	Q96A49	P29401				P14866
	Q9UBC5	Q15637	Q9NRA8	Q99578																P61758	Q9NZV8	Q9P287	Q9P0X4	Q9UJX4	Q9BSK1	Q99594	Q93015	Q96MV8	Q9NRJ7		Q9Y258				Q96GM8		Q14157		Q96GC5		Q7Z591		Q9HBU6	Q969U7	P27816				P13667
	Q9UBC3	O15504	Q9NR97	Q99572																P61513	Q9NZV1	Q9P286	Q9P0V8	Q9UJX3	Q9BSI4	Q99593	Q92989	Q96MV1	Q9NRJ3		Q9Y255				Q96GJ1		Q14151		Q96GA3		Q7Z4H7		Q9HBM1	Q969T7	P27694				P13639
	Q9UBC0	P08579	Q9NR96	Q99571																P61353	Q9NZU7	Q9P278	Q9P0U1	Q9UJX2	Q9BSG1	Q99592	Q92963	Q96MT1	Q9NRE1		Q9Y253				Q96GC5		Q14137		Q96G46		Q7Z417		Q9HB90	Q969R5	P27635				P13010
	Q9UBB9	Q8WX92	Q9NR90	Q99570																P61326	Q9NZU1	Q9P275	Q9P0T7	Q9UJW9	Q9BS34	Q99583	Q92947	Q96MK3	Q9NRD9		Q9Y252				Q96GA3		Q14126		Q96G21		Q7Z3K3		Q9HB71	Q969G6	P26641				P12956
	Q9UBB5	Q16658	Q9NR83	Q99558																P61313	Q9NZU0	Q9P270	Q9P0S9	Q9UJW8	Q9BS31	Q99581	Q92930	Q96MG2	Q9NRD8		Q9Y251				Q96G21		Q14114		Q96FX7		Q7Z333		Q9HB40	Q969G3	P26599				P12270
	Q9P2Z0	Q8IZQ5	Q9NR56	Q99518																P61254	Q9NZS9	Q9P258	Q9P0S3	Q9UJW7	Q9BRR0	Q99525	Q92928	Q96LW7	Q9NRC1		Q9Y250				Q96FT9		Q14103		Q96FQ6		Q7Z2W4		Q9HB07	Q969F1	P26373				P11940
	Q9P2Y4	Q13148	Q9NR55	Q99490																P61247	Q9NZS2	Q9P243	Q9P0S2	Q9UJW3	Q9BRQ8	Q99453	Q92918	Q96LU7	Q9NRB3		Q9Y248				Q96FS4		Q14011		Q96EY7		Q7Z2T5		Q9HAV7	Q969E8	P26368				P11142
	Q9P2W1	P26196	Q9NR50	Q99489																P61011	Q9NZR2	Q9P227	Q9P0N8	Q9UJW0	Q9BRP0	Q99081	Q92887	Q96LT4	Q9NRA2		Q9Y247				Q96FJ2		Q14008		Q96EY4		Q7LBC6		Q9HAV4	Q93074	P26196				P10599
	Q9P2R7	P54577	Q9NR48	Q99424																P60900	Q9NZQ8	Q9P212	Q9P0N5	Q9UJV9	Q9BRJ9	Q96T92	Q92777	Q96LJ8	Q9NRA1		Q9Y244				Q96F86		Q13895		Q96EV2		Q7L2J0		Q9HAU5	Q93034	P26038				P10155
	Q9P2R6	O43896	Q9NR33	Q96TA2																P60866	Q9NZQ7	Q9P209	Q9P0L9	Q9UJV8	Q9BRH9	Q96T88	Q92772	Q96LJ7	Q9NR99		Q9Y243				Q96EY7		Q13838		Q96EU6		Q7L2E3		Q9HAS0	Q92947	P25398				P09874
	Q9P2P6	Q9BYC8	Q9NR30	Q96T88																P60709	Q9NZP5	Q9P1Z2	Q9P0L0	Q9UJU5	Q9BR84	Q96T68	Q92737	Q96L21	Q9NR97		Q9Y242				Q96EY1		Q13823		Q96EP5		Q7L0Y3		Q9HAH7	Q92917	P25205				P09651
	Q9P2P1	Q8NEF9	Q9NR11	Q96T66																P60228	Q9NZP2	Q9P1Z0	Q9P0K9	Q9UJU3	Q9BR39	Q96T60	Q92730	Q96L12	Q9NR96		Q9Y240				Q96EV2		Q13724		Q96EL2		Q7KZF4		Q9HA64	Q92890	P24928				P09012
	Q9P2N5	Q15022	Q9NQZ8	Q96T60																P57772	Q9NZP0	Q9P1Q0	Q9P0K1	Q9UJU2	Q9BQY4	Q96T25	Q92630	Q96KC8	Q9NR71		Q9Y239				Q96EU6		Q13601		Q96EK7		Q7KZ85		Q9H9T3	Q92889	P23588				P09001
	Q9P2K8	A6NGQ2	Q9NQZ3	Q96SF2																P57678	Q9NZN8	Q9P107	Q9P0J0	Q9UJT1	Q9BQW3	Q96SZ4	Q92628	Q96K19	Q9NR61		Q9Y238				Q96EP5		Q13595		Q96EH3		Q76FK4		Q9H9Q2	Q92882	P23396				P08865
	Q9P2K5	P60842	Q9NQZ2	Q96SB8																P56537	Q9NZN4	Q9P104	Q9P0I2	Q9UJQ4	Q9BQG0	Q96SR6	Q92599	Q96JX3	Q9NR34		Q9Y237				Q96EN8		Q13573		Q96EE3		Q71UI9		Q9H9L3	Q92845	P23246				P08621
	Q9P2J8	Q9UMR2	Q9NQX6	Q96SB4																P56182	Q9NZN3	Q9P0Z9	Q9P0B6	Q9UJN7	Q9BQA5	Q96SQ7	Q92598	Q96JQ5	Q9NR23		Q9Y236				Q96EK9		Q13510		Q96E39		Q71RC2		Q9H9H4	Q92794	P22626				P08579
	Q9P2J5	Q9H5Q4	Q9NQX1	Q96S79																P55884	Q9NZN1	Q9P0W8	Q9P055	Q9UJM3	Q9BQA1	Q96SQ5	Q92551	Q96JJ7	Q9NR16		Q9Y235				Q96E39		Q13501		Q96E29		Q71DI3		Q9H9F9	Q92785	P22314				P08238
	Q9P2I0	L8E7H1	Q9NQW5	Q96S55																P55795	Q9NZM3	Q9P0U4	Q9P035	Q9UJL9	Q9BQ70	Q96SN8	Q92526	Q96JJ6	Q9NQZ7		Q9Y234				Q96E29		Q13442		Q96DV4		Q6ZVF9		Q9H9B1	Q92783	P22102				P07910
	Q9P2F9	P47813	Q9NQV8	Q96S53																P55769	Q9NZM1	Q9P0N9	Q9P003	Q9UJG1	Q9BQ67	Q96SK3	Q92519	Q96JH7	Q9NQX7		Q9Y232				Q96E11		Q13435		Q96DN5		Q6ZU80		Q9H9A6	Q92747	P22087				P07900
	Q9P2F5	Q5T653	Q9NQV7	Q96S44																P55265	Q9NZL6	Q9P0N8	Q9NZV8	Q9UJC5	Q9BQ15	Q96SF7	Q92506	Q96JE7	Q9NQW8		Q9Y231				Q96DV4		Q13310		Q96DI7		Q6ZNJ1		Q9H9A5	Q92733	P19525				P07737
	Q9P2E9	P40227	Q9NQV6	Q96S38																P55081	Q9NZI2	Q9P0N5	Q9NZV1	Q9UJA5	Q9BPY8	Q96SE7	Q8WZA9	Q96J65	Q9NQS5		Q9Y230				Q96DN5		Q13283		Q96DH6		Q6ZMZ3		Q9H993	Q92625	P19338				P07437
	Q9P2E3	A6NDY0	Q9NQT5	Q96S21																P54105	Q9NZH0	Q9P0L0	Q9NZU1	Q9UJA3	Q99996	Q96SD1	Q8WZA2	Q96IW7	Q9NQR9		Q9Y228				Q96DH6		Q13247		Q96D46		Q6Y7W6		Q9H974	Q92599	P18124				P07195
	Q9P2E2	O15042	Q9NQT4	Q96RU8																P52948	Q9NZG7	Q9P0K7	Q9NZU0	Q9UJ98	Q99958	Q96SC8	Q8WZ42	Q96IV6	Q9NQQ7		Q9Y225				Q96D46		Q13243		Q96CX2		Q6WKZ4		Q9H944	Q92597	P17844				P06733
	Q9P2D7	Q9H4D5	Q9NQL9	Q96RU7																P52815	Q9NZD1	Q9P0J7	Q9NZS9	Q9UJ83	Q99941	Q96SB8	Q8WYK0	Q96I23	Q9NQN1		Q9Y224				Q96CW5		Q13242		Q96CT7		Q6WCQ1		Q9H910	Q92572	P17480				P06576
	Q9P2D1	Q8IZD4	Q9NQI0	Q96RR4																P52756	Q9NZC7	Q9P000	Q9NZS2	Q9UJ78	Q99929	Q96S65	Q8WYJ6	Q96HY6	Q9NQE7		Q9Y223				Q96CT7		Q13206		Q96CP2		Q6PL18		Q9H900	Q92560	P16989				P05455
	Q9P289	P26447	Q9NQC3	Q96RR1																P52597	Q9NZC3	Q9NZZ3	Q9NZR2	Q9UJ68	Q99880	Q96S55	Q8WXX0	Q96HR9	Q9NQA5		Q9Y221				Q96CS3		Q13155		Q96CM3		Q6PKG0		Q9H8Y8	Q92558	P15880				P05388
	Q9P287	Q9H0D6	Q9NQB0	Q96RQ3																P52272	Q9NZC2	Q9NZV6	Q9NZQ8	Q9UJ55	Q99879	Q96RY5	Q8WXR4	Q96HN2	Q9NQ90		Q9Y219				Q96CP6		Q13151		Q96CB9		Q6PJT7		Q9H8Y5	Q92551	P15311				P05198
	Q9P286	Q09161	Q9NQ94	Q96RP9																P51991	Q9NZB2	Q9NZU0	Q9NZQ7	Q9UJ41	Q99878	Q96RR1	Q8WXI4	Q96HE7	Q9NQ84		Q9Y217				Q96CM8		Q13148		Q96C19		Q6PIZ9		Q9H8S9	Q92530	P15170				P04843
	Q9P275	Q9Y3X0	Q9NQ87	Q96RP7																P51843	Q9NZA1	Q9NZQ3	Q9NZP5	Q9UJ04	Q99877	Q96RL1	Q8WXH6	Q96HA1	Q9NQ79		Q9Y216				Q96CM3		Q13123		Q96BN6		Q6PIY7		Q9H8H2	Q8WZA9	P14866				P02786
	Q9P272	Q14152	Q9NQ69	Q96RG2																P51398	Q9NZ94	Q9NZN9	Q9NZP2	Q9UIW2	Q99873	Q96RK0	Q8WX94	Q96GR4	Q9NQ76		Q9Y215				Q96CB9		Q12965		Q96BK5		Q6PI48		Q9H8H0	Q8WZA0	P13796				O95985
	Q9P267	P40763	Q9NQ55	Q96QZ7																P51116	Q9NZ56	Q9NZN8	Q9NZP0	Q9UIW0	Q99856	Q96RJ6	Q8WWZ7	Q96GR2	Q9NQ60		Q9Y210				Q96C19		Q12931		Q96AG4		Q6PGP7		Q9H871	Q8WYA0	P13667				O95793
	Q9P258	Q9H8H0	Q9NQ50	Q96QT4																P51114	Q9NZ53	Q9NZN5	Q9NZN1	Q9UIV8	Q99853	Q96RI1	Q8WWZ4	Q96GF1	Q9NQ40		Q9XRX5				Q96BH1		Q12926		Q96AE4		Q6PCB5		Q9H814	Q8WY54	P13639				O95758
	Q9P255	O60341	Q9NQ39	Q96QS6																P50914	Q9NZ42	Q9NZN4	Q9NZM6	Q9UIV1	Q99816	Q96RE9	Q8WWP7	Q96GC9	Q9NQ36		Q9UQR1				Q96AZ6		Q12906		Q96A35		Q6P6C2		Q9H7Z3	Q8WXD5	P13010				O95373
	Q9P243	Q9UMY1	Q9NQ33	Q96QP1																P49458	Q9NZ20	Q9NZN3	Q9NZM1	Q9UIU6	Q99814	Q96RE7	Q8WW22	Q96G97	Q9NQ34		Q9UQR0				Q96AQ8		Q12905		Q96A33		Q6P5R6		Q9H7L9	Q8WW12	P12956				O95347
	Q9P241	Q9NQZ2	Q9NQ29	Q96QE3																P49406	Q9NZ09	Q9NZM5	Q9NZJ5	Q9UIL8	Q99811	Q96QV6	Q8WVN8	Q96G30	Q9NQ30		Q9UQQ2				Q96AG4		Q12874		Q969Z0		Q6P2Q9		Q9H7E9	Q8WVT3	P11940				O76021
	Q9P225	Q9Y6A4	Q9NQ03	Q96Q89																P49207	Q9NZ08	Q9NZM3	Q9NZI2	Q9UIL1	Q99801	Q96QS3	Q8WVC6	Q96G23	Q9NQ25		Q9UQQ1				Q96AE4		Q12849		Q969X6		Q6P2E9		Q9H7D7	Q8WVM8	P11387				O75822
	Q9P215	Q86YA3	Q9NPI6	Q96Q40																P47914	Q9NYZ4	Q9NZL9	Q9NZH0	Q9UIK4	Q99743	Q96QE3	Q8WV93	Q96FM1	Q9NQ11		Q9UQP3				Q96AC1		Q12830		Q969S3		Q6P1J9		Q9H7B2	Q8WVM7	P11142				O75821
	Q9P1Z3	P04792	Q9NPI1	Q96Q15																P46940	Q9NYX4	Q9NZL6	Q9NZG7	Q9UII5	Q99742	Q96PZ2	Q8WUD1	Q96F25	Q9NPZ5		Q9UQN3				Q96A65		Q12802		Q93073		Q6P179		Q9H773	Q8WVJ2	P10599				O75691
	Q9P1Z2	Q8N8Q3	Q9NPG3	Q96Q11																P46783	Q9NYW7	Q9NZJ9	Q9NZD1	Q9UIH9	Q99741	Q96PU4	Q8WU10	Q96EZ8	Q9NPY3		Q9UQM7				Q96A33		Q12797		Q93062		Q6NZY4		Q9H6Z4	Q8WVD3	P09874				O75643
	Q9P1Z0	Q2VIR3	Q9NPE3	Q96Q04																P46782	Q9NYW6	Q9NZJ5	Q9NZC3	Q9UIG0	Q99732	Q96PT4	Q8WU08	Q96EV8	Q9NPR9		Q9UQL6				Q969Z0		Q12788		Q93009		Q6NVY1		Q9H6Y2	Q8WVB6	P09651				O75534
	Q9P1W9	Q96CT7	Q9NPE2	Q96PY6																P46781	Q9NYW5	Q9NZJ0	Q9NZC2	Q9UIF9	Q99729	Q96PT3	Q8WTQ7	Q96EQ8	Q9NPR2		Q9UQK1				Q969Y2		Q09666		Q93008		Q6L8Q7		Q9H6T3	Q8WUX9	P09001				O75533
	Q9P1U1	P84103	Q9NPD3	Q96PP9																P46779	Q9NYW4	Q9NZI7	Q9NZA1	Q9UIF8	Q99717	Q96PQ6	Q8TF76	Q96EK6	Q9NPI0		Q9UQF2				Q969X6		Q09161		Q92997		Q6KC79		Q9H6S0	Q8WUX2	P08865				O75494
	Q9P1U0	Q8WYQ5	Q9NPC8	Q96PP8																P46778	Q9NYW3	Q9NZH6	Q9NZ94	Q9UIF7	Q99708	Q96PN7	Q8TF62	Q96EG1	Q9NPH5		Q9UQE7				Q969S9		Q08J23		Q92990		Q6JBY9		Q9H6R4	Q8WUD4	P08621				O75369
	Q9P127	Q9NQ94	Q9NPC7	Q96PN8																P46777	Q9NYW2	Q9NZH0	Q9NZ53	Q9UIF3	Q99697	Q96PE6	Q8TEA7	Q96EC8	Q9NPH3		Q9UQD0				Q969S3		Q08722		Q92979		Q6IA17		Q9H6F5	Q8WUB8	P08238				O75179
	Q9P0W2	Q9Y2R9	Q9NP92	Q96PN6																P46776	Q9NYW1	Q9NZD8	Q9NZ45	Q9UIE0	Q99687	Q96P20	Q8TE73	Q96E22	Q9NPG4		Q9UQC2				Q969H6		Q08211		Q92973		Q6FI13		Q9H6E5	Q8WUA4	P07910				O75153
	Q9P0V9	Q7Z333	Q9NP87	Q96PH1																P45973	Q9NYW0	Q9NZD4	Q9NZ43	Q9UID6	Q99684	Q96NZ1	Q8TE04	Q96DZ1	Q9NPG1		Q9UQB9				Q969F9		Q08170		Q92945		Q6F5E8		Q9H5V9	Q8WTS6	P07900				O75152
	Q9P0U4	Q9P2N5	Q9NP81	Q96PF2																P42766	Q9NYV9	Q9NZD2	Q9NZ42	Q9UID3	Q99676	Q96NY9	Q8TDZ2	Q96DR4	Q9NPF2		Q9UQB8				Q93073		Q07955		Q92900		Q6DN90		Q9H5H4	Q8TF46	P07737				O60869
	Q9P0T4	Q5D1E8	Q9NP73	Q96PC2																P42704	Q9NYV8	Q9NZC7	Q9NZ08	Q9UIC8	Q99661	Q96NX9	Q8TDX7	Q96DN0	Q9NPF0		Q9UQB3				Q93062		Q07666		Q92887		Q68E01		Q9H583	Q8TF05	P07437				O60832
	Q9P0P8	Q86U38	Q9NP71	Q96P47																P42677	Q9NYV7	Q9NZB8	Q9NZ01	Q9UIA9	Q99626	Q96NU1	Q8TDR2	Q96D59	Q9NPE2		Q9UQ90				Q93009		Q07020		Q92879		Q68DK7		Q9H501	Q8TEU7	P06748				O60524
	Q9P0M9	O00541	Q9NP66	Q96P26																P42285	Q9NYT0	Q9NZB2	Q9NYZ4	Q9UI95	Q99612	Q96NM4	Q8TDC3	Q96D15	Q9NPD7		Q9UQ88				Q93008		Q06830		Q92841		Q68D10		Q9H4M9	Q8TEA1	P06733				O60506
	Q9P0M6	Q14690	Q9NP64	Q96P20																P41567	Q9NYR8	Q9NZ81	Q9NYZ2	Q9UI43	Q99608	Q96NL3	Q8TD57	Q96CS3	Q9NPD5		Q9UQ84				Q92979		Q06787		Q92820		Q68CZ6		Q9H4L7	Q8TDR0	P05455				O60306
	Q9P0L2	O60936	Q9NP62	Q96NX5																P41223	Q9NYQ8	Q9NZ72	Q9NYZ1	Q9UI36	Q99607	Q96NK8	Q8TD43	Q96CP6	Q9NPC4		Q9UQ80				Q92974		Q05682		Q92804		Q68CP9		Q9H4L5	Q8TDP1	P05388				O60287
	Q9P0L1	O43709	Q9NP08	Q96NN9																P40429	Q9NYQ7	Q9NZ63	Q9NYX4	Q9UI30	Q99598	Q96NJ6	Q8TD19	Q96CC6	Q9NPC2		Q9UQ53				Q92973		Q05048		Q92685		Q66GS9		Q9H4L4	Q8TD19	P05198				O60231
	Q9P0K8	Q9BRU9	Q9NNZ6	Q96MM6																P39023	Q9NYQ6	Q9NZ56	Q9NYW7	Q9UI26	Q99594	Q96NJ3	Q8TD08	Q96BZ9	Q9NPC1		Q9UQ52				Q92945		Q04837		Q92673		Q63HN8		Q9H4A6	Q8TD16	P05161				O43823
	Q9P0J6	P55884	Q9NNW5	Q96MA6																P39019	Q9NYN1	Q9NZ32	Q9NYW6	Q9UI15	Q99593	Q96NI8	Q8TCY9	Q96BZ4	Q9NPB9		Q9UQ49				Q92905		Q04721		Q92667		Q5W0V3		Q9H4A4	Q8TCD5	P05141				O43809
	Q9P0J0	Q99575	Q9HD90	Q96M86																P38935	Q9NYM4	Q9NZ09	Q9NYW5	Q9UHY7	Q99592	Q96NG8	Q8TCT0	Q96BY9	Q9NPA2		Q9UQ35				Q92900		Q04637		Q92665		Q5W0B1		Q9H4A3	Q8TC07	P04843				O43707
	Q9P031	Q05707	Q9HD40	Q96M69																P38919	Q9NYK1	Q9NZ08	Q9NYW4	Q9UHY1	Q99583	Q96NG5	Q8TCG2	Q96BY7	Q9NPA1		Q9UQ26				Q92896		Q04446		Q92621		Q5VYS8		Q9H488	Q8TBX8	O95819				O43670
	Q9P015	Q9H649	Q9HD15	Q96M32																P38398	Q9NYJ8	Q9NYZ3	Q9NYW3	Q9UHX1	Q99581	Q96ND8	Q8TCD5	Q96BI3	Q9NP99		Q9UQ16				Q92888		Q03701		Q92620		Q5VYK3		Q9H446	Q8TB52	O95793				O43432
	Q9P013	Q10589	Q9HCZ1	Q96M20																P38159	Q9NYI0	Q9NYY3	Q9NYW2	Q9UHV9	Q99551	Q96NC0	Q8TBX8	Q96BA8	Q9NP91		Q9UQ13				Q92879		Q02878		Q92616		Q5VWQ0		Q9H444	Q8TAQ2	O95777				O43390
	Q9NZV7	Q14241	Q9HCX3	Q96LW2																P37198	Q9NYG8	Q9NYS7	Q9NYW1	Q9UHV7	Q99525	Q96N95	Q8TBC4	Q96B86	Q9NP85		Q9UQ03				Q92878		Q02543		Q92615		Q5VWN6		Q9H410	Q8NHP8	O95758				O43175
	Q9NZR4	Q9UBU9	Q9HCU5	Q96LR5																P37108	Q9NYB5	Q9NYS0	Q9NYW0	Q9UHV2	Q99459	Q96N77	Q8TB37	Q96AY3	Q9NP80		Q9UPZ9				Q92841		Q02241		Q92598		Q5VUA4		Q9H3U1	Q8NG31	O95478				O43159
	Q9NZQ0	P61326	Q9HCS4	Q96L96																P36578	Q9NYA1	Q9NYQ3	Q9NYV9	Q9UHR5	Q99453	Q96N58	Q8TAM1	Q96AQ7	Q9NP70		Q9UPZ6				Q92817		Q02040		Q92576		Q5VT52		Q9H3S7	Q8NG08	O95453				O43148
	Q9NZN4	P09132	Q9HCM7	Q96L93																P35580	Q9NY99	Q9NYP9	Q9NYV8	Q9UHR4	Q99081	Q96N38	Q8TAI7	Q96AJ9	Q9NP60		Q9UPZ3				Q92804		Q01844		Q92552		Q5VT06		Q9H3R5	Q8NFQ8	O95319				O43143
	Q9NZN3	Q9UJA5	Q9HCL3	Q96L91																P35268	Q9NY91	Q9NYM9	Q9NYV7	Q9UHQ7	Q96T92	Q96N22	Q8TAA5	Q96AG4	Q9NP59		Q9UPY8				Q92769		Q01831		Q92545		Q5UIP0		Q9H3P7	Q8NFH4	O95218				O15371
	Q9NZM5	P08670	Q9HCK8	Q96L34																P31943	Q9NY72	Q9NYL2	Q9NYR8	Q9UHQ1	Q96T88	Q96N20	Q8NI77	Q96AD5	Q9NP55		Q9UPY6				Q92734		Q01780		Q92541		Q5TEC6		Q9H3P2	Q8NFH3	O94874				O14980
	Q9NZL4	O43823	Q9HCK5	Q96L33																P31942	Q9NY64	Q9NYJ8	Q9NYQ8	Q9UHP9	Q96T68	Q96MX3	Q8NI60	Q96AA3	Q9NNX6		Q9UPY5				Q92688		Q01650		Q92522		Q5TC82		Q9H3K6	Q8NFD5	O76021				O14979
	Q9NZJ9	Q8WXD2	Q9HCK1	Q96KG9																P30050	Q9NY59	Q9NYG5	Q9NYQ7	Q9UHP3	Q96T60	Q96MW7	Q8NHV1	Q96A84	Q9HDC9		Q9UPY3				Q92667		Q01130		Q92508		Q5T8P6		Q9H3G5	Q8NEZ5	O75821				O14776
	Q9NZJ5	Q9UK59	Q9HCK0	Q96KC2																P29558	Q9NY47	Q9NYF5	Q9NYQ6	Q9UHL9	Q96T58	Q96MU6	Q8NHH9	Q96A83	Q9HDB5		Q9UPX8				Q92665		Q01085		Q92499		Q5T6F2		Q9H307	Q8NDI1	O75691				O00571
	Q9NZI7	P14866	Q9HCJ3	Q96KB5																P27797	Q9NY46	Q9NYF0	Q9NYP7	Q9UHL0	Q96T25	Q96MR9	Q8NHH1	Q96A57	Q9HD45		Q9UPX6				Q92621		Q01082		Q8WZ42		Q5T4S7		Q9H2U2	Q8NCW5	O75683				O00567
	Q9NZI6	Q9H3H3	Q9HCJ0	Q96JP2																P27635	Q9NY37	Q9NYB9	Q9NYM9	Q9UHK0	Q96SZ4	Q96MN9	Q8NG68	Q96A33	Q9HD43		Q9UPW8				Q92620		Q00839		Q8WYP5		Q5T3I0		Q9H2U1	Q8NCM8	O75643				O00566
	Q9NZI5	Q8NC51	Q9HCG8	Q96JB1																P26651	Q9NY35	Q9NYB0	Q9NYM4	Q9UHJ3	Q96ST3	Q96MM3	Q8NG66	Q969X5	Q9HD20		Q9UPW6				Q92616		Q00577		Q8WXX5		Q5T280		Q9H2P9	Q8NCF5	O75534				O00541
	Q9NZC9	Q9NP92	Q9HCG1	Q96J92																P26378	Q9NY26	Q9NYA4	Q9NYL5	Q9UHI6	Q96SR6	Q96ME7	Q8NFU5	Q969X1	Q9HCX4		Q9UPW5				Q92615		Q00341		Q8WXH0		Q5T1M5		Q9H2P0	Q8NBZ0	O75533				O00410
	Q9NZC4	O43399	Q9HCE5	Q96J66																P26373	Q9NY25	Q9NYA1	Q9NYL4	Q9UHH9	Q96SQ7	Q96MA1	Q8NFM4	Q969W1	Q9HCU4		Q9UPW0				Q92598		Q00059		Q8WXF1		Q5SZL2		Q9H2M9	Q8NBJ7	O75525				O00267
	Q9NZB8	O43159	Q9HCE3	Q96J65																P26368	Q9NY15	Q9NY74	Q9NYK1	Q9UHG0	Q96SQ5	Q96LX8	Q8NFF5	Q969W0	Q9HCU0		Q9UPV9				Q92576		P98179		Q8WXF0		Q5SW79		Q9H2K0	Q8NBJ5	O75494				O00148
	Q9NZB2	Q9UKM9	Q9HCE1	Q96I99																P26196	Q9NXR1	Q9NY33	Q9NYJ7	Q9UHF7	Q96SN8	Q96LW9	Q8NFD2	Q969V3	Q9HCQ5		Q9UPV7				Q92552		P98175		Q8WXA9		Q5QJE6		Q9H2J4	Q8NBF2	O75400				F8WD15
	Q9NZ71	Q9Y5J1	Q9HCD5	Q96I59																P25786	Q9NXL6	Q9NY25	Q9NYG8	Q9UHD9	Q96SK3	Q96LW1	Q8NEV4	Q969S6	Q9HCN6		Q9UPV0				Q92547		P98160		Q8WX93		Q5JTZ9		Q9H2G2	Q8NB90	O75369				D3DTW3
	Q9NYY8	Q3MIT2	Q9HCC6	Q96I51																P25398	Q9NXK6	Q9NXV2	Q9NYG2	Q9UHD2	Q96SI9	Q96LU7	Q8NEV1	Q969S0	Q9HCN3		Q9UPU9				Q92499		P84103		Q8WWY3		Q5JSL3		Q9H2C0	Q8N999	O75179				A5YKK6
	Q9NYY3	Q86SE5	Q9HC78	Q96HU8																P23396	Q9NXJ0	Q9NXR7	Q9NYB5	Q9UHC1	Q96SF7	Q96LI6	Q8NER5	Q969R2	Q9HCM2		Q9UPU7				Q92481		P84098		Q8WWQ0		Q5H9R7		Q9H299	Q8N954	O75153
	Q9NYW8	O60524	Q9HC52	Q96HE7																P22626	Q9NXE4	Q9NXR1	Q9NY97	Q9UHB9	Q96SE7	Q96L91	Q8NER1	Q969Q0	Q9HCL0		Q9UPU5				Q8WYP5		P83731		Q8WWM7		Q5GLZ8		Q9H269	Q8N8S7	O75152
	Q9NYV6	P23588	Q9HC44	Q96H55																P22090	Q9NX77	Q9NXK8	Q9NY91	Q9UHB7	Q96SD1	Q96L73	Q8NEB9	Q969N2	Q9HCK4		Q9UPU3				Q8WXX5		P82979		Q8WWK9		Q5BKZ1		Q9H223	Q8N6T3	O75083
	Q9NYV4	Q8NI36	Q9HC36	Q96GX5																P22087	Q9NX76	Q9NXJ5	Q9NY72	Q9UHB4	Q96SC8	Q96L42	Q8NE79	Q969M3	Q9HCD6		Q9UPT9				Q8WXI9		P82933		Q8WWH5		Q5BJF6		Q9H1I8	Q8N6H7	O60832
	Q9NYT6	Q9UPU9	Q9HC16	Q96GW9																P20290	Q9NX52	Q9NXG0	Q9NY65	Q9UHA3	Q96SB8	Q96KQ7	Q8NE63	Q969H8	Q9HCC8		Q9UPT6				Q8WXH0		P82914		Q8WVX9		Q58FF8		Q9H1E3	Q8N5I9	O60610
	Q9NYS0	Q15424	Q9HBZ2	Q96GR2																P19474	Q9NWZ3	Q9NXD2	Q9NY64	Q9UHA2	Q96S65	Q96KN3	Q8NE62	Q969H0	Q9HCB6		Q9UPT5				Q8WXG6		P82675		Q8WVV9		Q53GS9		Q9H1A4	Q8N573	O60524
	Q9NYR9	A0A2R8Y6X2	Q9HBU1	Q96GQ7																P19338	Q9NWQ8	Q9NXC5	Q9NY59	Q9UH99	Q96S55	Q96KM6	Q8NE28	Q969F0	Q9HC97		Q9UPS8				Q8WXF1		P82673		Q8WVM0		Q53EZ4		Q9H173	Q8N543	O60506
	Q9NYQ3	Q9NQ29	Q9HBT8	Q96GD4																P18621	Q9NWF4	Q9NXB0	Q9NY47	Q9UH92	Q96RY5	Q96KK5	Q8ND71	Q95460	Q9HC84		Q9UPS6				Q8WX93		P82663		Q8WVK2		Q4G0J3		Q9H0W5	Q8N4Q1	O60333
	Q9NYN1	Q9BZJ0	Q9HBT7	Q96G46																P18124	Q9NW15	Q9NXA8	Q9NY46	Q9UH73	Q96RR1	Q96KG9	Q8NCW5	Q93096	Q9HC73		Q9UPR5				Q8WWY3		P79522		Q8WV60		Q4G0F5		Q9H0U9	Q8N3F8	O60306
	Q9NYL5	O71037	Q9HBL0	Q96FN5																P18077	Q9NVZ3	Q9NX74	Q9NY37	Q9UH65	Q96RL1	Q96KC8	Q8NCM8	Q93084	Q9HC58		Q9UPR3				Q8WWV3		P78527		Q8WUY9		Q460N5		Q9H0S4	Q8N392	O60287
	Q9NYL2	Q9BYC9	Q9HBE1	Q96FC9																P17931	Q9NVV5	Q9NX62	Q9NY35	Q9UH62	Q96RK0	Q96K83	Q8NCB2	Q93063	Q9HC56		Q9UPR0				Q8WWN8		P78362		Q8WUQ7		Q3KQU3		Q9H0K6	Q8N2W9	O43823
	Q9NYK5	Q8TDN6	Q9HBD1	Q96F15																P17844	Q9NVN3	Q9NX18	Q9NY28	Q9UH36	Q96RJ6	Q96K75	Q8NC06	Q92935	Q9HBY0		Q9UPQ9				Q8WWM7		P78346		Q8WUM4		Q32MZ4		Q9H0H0	Q8N201	O43432
	Q9NYK1	Q9Y2W2	Q9HB65	Q96EY8																P16383	Q9NVD7	Q9NX09	Q9NY26	Q9UH17	Q96RI1	Q96K62	Q8NBZ7	Q92903	Q9HBX9		Q9UPQ8				Q8WWK9		P78344		Q8WUA2		Q2NL82		Q9H0F7	Q8N122	O43390
	Q9NYH9	Q9HBD1	Q9HB58	Q96EY1																P15880	Q9NV96	Q9NX08	Q9NY25	Q9UGY1	Q96RE9	Q96K58	Q8NBU5	Q92890	Q9HBX8		Q9UPQ4				Q8WWH5		P78332		Q8WU90		Q29RF7		Q9H0D6	Q8N108	O43175
	Q9NYF8	Q96C86	Q9HB31	Q96EP1																P14866	Q9NV70	Q9NX04	Q9NY15	Q9UGU5	Q96RE7	Q96JY0	Q8NB90	Q92876	Q9HBW9		Q9UPQ3				Q8WVV9		P78316		Q8WTT2		Q27J81		Q9H0C8	Q8N0Z6	O43159
	Q9NYD6	P55145	Q9HAZ2	Q96EK9																P14678	Q9NV29	Q9NX02	Q9NXW2	Q9UGU0	Q96QV6	Q96JS3	Q8NB78	Q92870	Q9HBW1		Q9UPQ0				Q8WVM0		P68371		Q8WTP8		Q16836		Q9H0B6	Q8IZ21	O43148
	Q9NYC9	Q8IYB8	Q9HAW4	Q96EB6																P13994	Q9NUW8	Q9NX01	Q9NXS2	Q9UGR2	Q96QS3	Q96JN0	Q8NB49	Q92845	Q9HBW0		Q9UPP1				Q8WUM4		P68104		Q8TEX9		Q16658		Q9H0A8	Q8IYS1	O43143
	Q9NYB0	P27816	Q9HAW0	Q96E17																P13639	Q9NUT2	Q9NWZ8	Q9NXL6	Q9UGP5	Q96QR8	Q96JM2	Q8NB16	Q92838	Q9HBV2		Q9UPN9				Q8WUM0		P67809		Q8TEQ6		Q16630		Q9H0A0	Q8IY18	O15371
	Q9NYA1	Q15366	Q9HAV4	Q96DU7																P13010	Q9NUP9	Q9NWZ5	Q9NXK6	Q9UGP4	Q96QE3	Q96JL9	Q8N8V2	Q92791	Q9HBV1		Q9UPN7				Q8WUD1		P63244		Q8TEM1		Q16566		Q9H089	Q8IXW5	O15234
	Q9NY93	Q96EV2	Q9HAU5	Q96DT5																P11940	Q9NUN5	Q9NWZ3	Q9NXJ0	Q9UGN5	Q96QC0	Q96JG9	Q8N8L6	Q92781	Q9HBU9		Q9UPN6				Q8WUA2		P63241		Q8TED0		Q16531		Q9H078	Q8IXK0	O15213
	Q9NY65	Q9Y2T7	Q9HAP2	Q96DE0																P11388	Q9NTX7	Q9NWX6	Q9NXI6	Q9UGM6	Q96Q15	Q96JF6	Q8N841	Q92736	Q9HBT6		Q9UPN4				Q8WU90		P62995		Q8TDN6		Q16204		Q9H074	Q8IXJ6	O15117
	Q9NY61	P05204	Q9HAK2	Q96DA2																P11308	Q9NTU4	Q9NWX5	Q9NXH8	Q9UGL1	Q96PZ2	Q96JC4	Q8N752	Q92734	Q9HBL6		Q9UPN3				Q8WTT2		P62979		Q8TDD1		Q15907		Q9H000	Q8IXH7	O14979
	Q9NY57	Q7Z7H8	Q9HAJ7	Q96D53																P11142	Q9NTQ9	Q9NWW9	Q9NXG6	Q9UGK8	Q96PU4	Q96JB3	Q8N6T7	Q92685	Q9HBJ8		Q9UPM9				Q8TF42		P62937		Q8TCU4		Q15833		Q9GZZ9	Q8IX90	O14776
	Q9NY43	Q7RTV0	Q9HAH1	Q96D21																P10155	Q9NTN9	Q9NWW6	Q9NXF8	Q9UGJ0	Q96PT4	Q96IU2	Q8N6N7	Q92673	Q9HBG7		Q9UPM8				Q8TEY7		P62917		Q8TCS8		Q15717		Q9GZZ1	Q8IWV8	O14602
	Q9NY12	P60002	Q9HA82	Q96CM8																P0DMV9	Q9NTI2	Q9NWV8	Q9NXE4	Q9UGI9	Q96PT3	Q96IT1	Q8N6G6	Q92643	Q9HBE5		Q9UPM6				Q8TEX9		P62913		Q8TCG1		Q15646		Q9GZU8	Q8IWI9	O00571
	Q9NXZ2	Q15797	Q9HA38	Q96CD2																P0DMV8	Q9NT99	Q9NWU2	Q9NXB9	Q9UGI8	Q96PQ6	Q96IS3	Q8N5S9	Q92629	Q9HBE4		Q9UPG8				Q8TEW0		P62910		Q8TBF4		Q15637		Q9GZT9	Q8IWD4	O00567
	Q9NXV6	Q9H2U1	Q9H9Z2	Q96C45																P0DJD4	Q9NT68	Q9NWU1	Q9NX95	Q9UGI0	Q96PN7	Q96IR2	Q8N568	Q92626	Q9HBB8		Q9UPE1				Q8TEQ6		P62906		Q8TBB5		Q15554		Q9GZT8	Q8IVM0	O00566
	Q9NXU5	Q6UN15	Q9H9Y6	Q96C10																P0CB38	Q9NSN8	Q9NWT8	Q9NX94	Q9UGC6	Q96PM9	Q96IQ9	Q8N4Z0	Q92611	Q9HB89		Q9UP95				Q8TEP8		P62899		Q8TB72		Q15459		Q9GZT3	Q8IVD9	O00541
	Q9NXT0	O14979	Q9H9Y2	Q96BW1																P0C7P1	Q9NSI5	Q9NWT6	Q9NX78	Q9UG56	Q96PE6	Q96I27	Q8N4T8	Q92604	Q9HB63		Q9UP83				Q8TEM1		P62888		Q8TAE8		Q15437		Q9GZS3	Q8IV38	O00411
	Q9NXP7	P13010	Q9H9V9	Q96BR1																P09661	Q9NSE2	Q9NWQ9	Q9NX77	Q9UFW8	Q96P20	Q96HZ4	Q8N4N8	Q92581	Q9HB40		Q9UP79				Q8TED0		P62861		Q8NI36		Q15428		Q9GZR7	Q8IV08	O00148
	Q9NXL9	Q14684	Q9H9T3	Q96BM9																P09651	Q9NSD7	Q9NWM0	Q9NX76	Q9UFN0	Q96NZ1	Q96HQ0	Q8N4G2	Q92575	Q9HB29		Q9UP65				Q8TDY2		P62857		Q8NI27		Q15427		Q9GZR2	Q8IUF1	O00139
	Q9NXL6	P61088	Q9H9S0	Q96B02																P09234	Q9NSD5	Q9NWF9	Q9NX63	Q9UFF9	Q96NY9	Q96H86	Q8N4C8	Q92562	Q9HB15		Q9UP52				Q8TDN6		P62854		Q8NHQ9		Q15424		Q9GZQ8	Q8IUD2	H3BQZ7
	Q9NXK6	Q8NBJ9	Q9H9Q4	Q96AX2																P09132	Q9NSC5	Q9NWD9	Q9NX62	Q9UFD9	Q96NX9	Q96H40	Q8N4C6	Q92542	Q9HB14		Q9UP38				Q8TDD1		P62851		Q8NFC6		Q15397		Q9GZP4	Q8IU81	F8WD15
	Q9NXH9	P46776	Q9H9L3	Q96AH8																P09012	Q9NSB8	Q9NWB6	Q9NX61	Q9UFC0	Q96NU1	Q96GE5	Q8N465	Q92539	Q9HB03		Q9UNZ2				Q8TDB6		P62847		Q8NF37		Q15366		Q9GZN8	Q86YR5	E9PAV3
	Q9NXH8	P19338	Q9H9J2	Q96AC6																P09001	Q9NSA2	Q9NW61	Q9NX52	Q9UFB7	Q96NM4	Q96GC6	Q8N442	Q92535	Q9HAW9		Q9UNY5				Q8TD30		P62841		Q8NEY8		Q15365		Q9GZL7	Q86YP4	D3DTW3
	Q9NXG6	Q13310	Q9H9G7	Q96A58																P08865	Q9NSA0	Q9NW08	Q9NX47	Q9UF56	Q96NL3	Q96G25	Q8N3Z3	Q92530	Q9HAW8		Q9UNY4				Q8TCY9		P62829		Q8NEN9		Q15326		Q9C0E2	Q86YM7	B5ME19
	Q9NXG2	P19474	Q9H9D4	Q96A11																P08708	Q9NS98	Q9NVX0	Q9NX14	Q9UF33	Q96NK8	Q96G23	Q8N3R9	Q92521	Q9HAW7		Q9UNX3				Q8TCS8		P62826		Q8NEJ9		Q15306		Q9C0D3	Q86YD1	A8MWD9
	Q9NXC2	Q01085	Q9H972	Q969Y2																P08670	Q9NS93	Q9NVW2	Q9NX00	Q9UEY8	Q96NJ6	Q96FZ2	Q8N335	Q92508	Q9HAV5		Q9UNW1				Q8TCJ2		P62805		Q8NEF9		Q15283		Q9C0C9	Q86X53	A5YKK6
	Q9NXA8	P31948	Q9H967	Q969T7																P08621	Q9NS86	Q9NVU0	Q9NWW9	Q9UEW8	Q96NJ3	Q96FI4	Q8N2K1	Q92504	Q9HAT2		Q9UNT1				Q8TCG1		P62753		Q8NE71		Q15269		Q9C0C2	Q86WR0	A0A1B0GW87
	Q9NX74	Q8NI27	Q9H963	Q969T4																P08579	Q9NS82	Q9NVT9	Q9NWW5	Q9UER7	Q96NI8	Q96EK4	Q8N2I9	Q8WXH4	Q9HAT1		Q9UNS1				Q8TBZ6		P62750		Q8NDT2		Q15154		Q9C0B1	Q86WJ1	A0A0A6YYI3
	Q9NX65	Q8TC59	Q9H930	Q969S9																P07910	Q9NS75	Q9NVS9	Q9NWS6	Q9UEG4	Q96NG8	Q96EG3	Q8N1T3	Q8WXH2	Q9HAR2		Q9UNQ0				Q8TBF4		P62701		Q8NDF8		Q15084		Q9BZZ5	Q86WB0
	Q9NX58	O75525	Q9H8Y1	Q969Q5																P07814	Q9NS68	Q9NVR5	Q9NWR8	Q9UEE9	Q96NG5	Q96EB6	Q8N165	Q8WXH0	Q9HA82		Q9UNP9				Q8TBB5		P62633		Q8NDD1		Q15059		Q9BZX2	Q86W42
	Q9NX57	Q9H694	Q9H8U3	Q969Q4																P06748	Q9NS67	Q9NVR0	Q9NWQ8	Q9UEE5	Q96ND8	Q96E29	Q8N142	Q8WXG1	Q9H9S5		Q9UNN8				Q8TB72		P62495		Q8ND56		Q15029		Q9BZQ6	Q86VS8
	Q9NX45	Q8IZ69	Q9H8N7	Q969M7																P06730	Q9NS66	Q9NVN8	Q9NWH2	Q9UDY8	Q96NC0	Q96E14	Q8N139	Q8WXD2	Q9H9P2		Q9UNN5				Q8TAT6		P62424		Q8NCA5		Q15025		Q9BZL1	Q86V97
	Q9NX24	Q13325	Q9H8M2	Q969G6																P05455	Q9NS61	Q9NVN3	Q9NWF4	Q9UDY4	Q96N95	Q96DT7	Q8N0W3	Q8WWX9	Q9H9K5		Q9UNN4				Q8TAE8		P62318		Q8NC60		Q15022		Q9BZK7	Q86UP3
	Q9NX20	A0A024QYR6	Q9H8H2	Q969G2																P05388	Q9NS40	Q9NVM4	Q9NWD8	Q9UDY2	Q96N77	Q96DN6	Q8IZY2	Q8WWR8	Q9H8M5		Q9UNL4				Q8TAD8		P62314		Q8NC51		Q15021		Q9BZJ0	Q86UE8
	Q9NX07	P35579	Q9H8H0	Q93086																P05387	Q9NS28	Q9NVK5	Q9NWC5	Q9UDW3	Q96N58	Q96CX3	Q8IZT8	Q8WWP7	Q9H8L6		Q9UNL2				Q8NI36		P62308		Q8NBN3		Q15008		Q9BZI7	Q86UA1
	Q9NX05	Q15287	Q9H8G1	Q93084																P05198	Q9NRZ7	Q9NVJ2	Q9NW97	Q9UDV7	Q96N38	Q96CK0	Q8IZL9	Q8WWF5	Q9H8J5		Q9UNK9				Q8NI35		P62304		Q8NAV1		Q15007		Q9BZH6	Q86U06
	Q9NX02	Q5T6F2	Q9H898	Q93015																P05161	Q9NRY7	Q9NVI1	Q9NW15	Q9UDV6	Q96N22	Q96C55	Q8IZE3	Q8WW62	Q9H841		Q9UNK4				Q8NI27		P62280		Q8N9T8		Q15005		Q9BZF3	Q86TP1
	Q9NWZ5	Q03989	Q9H875	Q92989																P04406	Q9NRY6	Q9NVG8	Q9NVV5	Q9UDT6	Q96N20	Q96C28	Q8IZ41	Q8WW43	Q9H813		Q9UNK0				Q8NHV4		P62277		Q8N9N8		Q15003		Q9BZE9	Q86T24
	Q9NWZ3	P57772	Q9H816	Q92963																O96024	Q9NRY4	Q9NVF9	Q9NVV0	Q9UDR5	Q96MX3	Q96C00	Q8IYT8	Q8WVZ7	Q9H7Y0		Q9UNI6				Q8NHQ9		P62269		Q8N983		Q14C86		Q9BZE4	Q7Z7E8
	Q9NWX6	Q9NPE2	Q9H814	Q92947																O95926	Q9NRX5	Q9NVE7	Q9NVM1	Q9UD71	Q96MW7	Q96BV0	Q8IYT4	Q8WVZ1	Q9H7T0		Q9UNH7				Q8NF37		P62266		Q8N8A6		Q14966		Q9BZD4	Q7Z7C8
	Q9NWW6	P49590	Q9H7Z7	Q92930																O95886	Q9NRX4	Q9NVE5	Q9NVI7	Q9UD57	Q96MU6	Q96BT3	Q8IYM1	Q8WVX3	Q9H7M9		Q9UNH6				Q8NEY8		P62263		Q8N884		Q14839		Q9BYW2	Q7Z569
	Q9NWU5	O95391	Q9H7X3	Q92928																O95786	Q9NRW4	Q9NVD7	Q9NVH1	Q9UC07	Q96MR9	Q96BR9	Q8IYK8	Q8WVQ1	Q9H7L2		Q9UNH5				Q8NEM2		P62249		Q8N7H5		Q14807		Q9BYT8	Q7Z4W1
	Q9NWS9	Q96EP5	Q9H7T9	Q92918																O95777	Q9NRU3	Q9NVD3	Q9NVH0	Q9UC06	Q96MN9	Q96BR6	Q8IY84	Q8WVM8	Q9H772		Q9UNG2				Q8NEJ9		P62244		Q8N766		Q14789		Q9BYJ9	Q7Z4H8
	Q9NWS1	Q6P161	Q9H7R5	Q92900																O95707	Q9NRS6	Q9NV88	Q9NVC3	Q9UBZ9	Q96MM3	Q96BF6	Q8IY18	Q8WVE7	Q9H756		Q9UNF1				Q8NEB9		P62241		Q8N6N3		Q14765		Q9BYG3	Q7Z4H3
	Q9NWS0	Q9GZX7	Q9H7R0	Q92887																O95478	Q9NRS4	Q9NV70	Q9NVA4	Q9UBZ4	Q96ME7	Q96BD5	Q8IXN7	Q8WV99	Q9H741		Q9UNF0				Q8NE86		P62081		Q8N6M0		Q14764		Q9BYE7	Q7Z4G4
	Q9NWH9	Q9UK45	Q9H7E2	Q92878																O95400	Q9NRR8	Q9NV58	Q9NV96	Q9UBY9	Q96MA1	Q96BA8	Q8IXL6	Q8WUU8	Q9H720		Q9UNE7				Q8NE71		P61978		Q8N684		Q14738		Q9BYD6	Q7Z3T8
	Q9NWB7	Q12874	Q9H7B4	Q92841																O95391	Q9NRR6	Q9NV35	Q9NV92	Q9UBX3	Q96LX8	Q96B42	Q8IXJ6	Q8WUM4	Q9H6Y7		Q9UNE2				Q8NDV7		P61956		Q8N5P1		Q14699		Q9BY89	Q7Z3J2
	Q9NWB1	Q5RL73	Q9H7B2	Q92826																O95319	Q9NRR3	Q9NV23	Q9NV66	Q9UBX2	Q96LW9	Q96AY2	Q8IXI2	Q8WUJ3	Q9H6U8		Q9UNE0				Q8NDT2		P61353		Q8N5L8		Q14694		Q9BY77	Q7Z3E5
	Q9NW75	Q9GZR2	Q9H790	Q92777																O95232	Q9NRR2	Q9NV06	Q9NV64	Q9UBX0	Q96LW1	Q96AV8	Q8IXI1	Q8WUF8	Q9H6L2		Q9UNA4				Q8NDF8		P61313		Q8N5F7		Q14692		Q9BY44	Q7Z3B4
	Q9NW64	Q8NG50	Q9H707	Q92772																O95059	Q9NRQ2	Q9NUY8	Q9NV58	Q9UBW8	Q96LU7	Q96A47	Q8IWU2	Q8WUD6	Q9H6B4		Q9UNA1				Q8NDD1		P61254		Q8N5C6		Q14690		Q9BY43	Q7L7X3
	Q9NW13	Q15910	Q9H6T0	Q92771																O94992	Q9NRM6	Q9NUV9	Q9NV29	Q9UBW7	Q96LI6	Q96A08	Q8IWT3	Q8WUD1	Q9H6A9		Q9UNA0				Q8ND56		P61247		Q8N567		Q14684		Q9BY42	Q7L5Y9
	Q9NW08	Q8IXT5	Q9H6S0	Q92737																O94906	Q9NRM0	Q9NUS5	Q9NV12	Q9UBU9	Q96L91	Q969W8	Q8IWQ3	Q8WU39	Q9H5V8		Q9UN88				Q8ND04		P61026		Q8N442		Q14677		Q9BY41	Q7L5N1
	Q9NW07	P82979	Q9H6R4	Q92730																O76094	Q9NRJ7	Q9NUQ6	Q9NUV7	Q9UBU8	Q96L73	Q969T9	Q8IWF2	Q8WU17	Q9H5K3		Q9UN86				Q8NCD3		P61011		Q8N3Z6		Q14676		Q9BY32	Q7L590
	Q9NVV9	Q8N5C6	Q9H6R0	Q92698																O76021	Q9NRF2	Q9NUQ3	Q9NUT2	Q9UBU7	Q96L42	Q969S2	Q8IWB6	Q8WU03	Q9H5J4		Q9UN81				Q8NCA5		P60900		Q8N3Z3		Q14671		Q9BXY0	Q7L523
	Q9NVV4	P25490	Q9H6I2	Q92630																O75940	Q9NRD9	Q9NUP1	Q9NUR3	Q9UBT6	Q96KR1	Q969P6	Q8IWA4	Q8WTX9	Q9H5I5		Q9UN79				Q8NC60		P60866		Q8N3X1		Q14669		Q9BXW7	Q7L4I2
	Q9NVS9	Q9Y3Z3	Q9H6F5	Q92628																O75934	Q9NRD8	Q9NUL7	Q9NUQ2	Q9UBT2	Q96KQ7	Q969J2	Q8IW45	Q8TEY5	Q9H598		Q9UN74				Q8NC51		P60842		Q8N3U4		Q14644		Q9BXW6	Q7L2Z9
	Q9NVS2	P61764	Q9H6E5	Q92620																O75822	Q9NRD5	Q9NUL5	Q9NUN7	Q9UBS8	Q96KN3	Q969G2	Q8IW41	Q8TES7	Q9H4G1		Q9UN72				Q8NBS9		P60709		Q8N3C0		Q14562		Q9BXS6	Q7L2H7
	Q9NVP1	P00374	Q9H6B1	Q92614																O75821	Q9NRA2	Q9NUJ1	Q9NUN5	Q9UBS4	Q96KM6	Q969F1	Q8IW19	Q8TEQ8	Q9H4F8		Q9UN70				Q8NBI5		P60468		Q8N2K0		Q14554		Q9BXS5	Q71F23
	Q9NVN8	P26368	Q9H694	Q92599																O75818	Q9NRA1	Q9NUI1	Q9NUM4	Q9UBS3	Q96KK5	Q93079	Q8IVW4	Q8TEM1	Q9H4F1		Q9UN66				Q8NB46		P58107		Q8N2G6		Q14526		Q9BXP5	Q70CQ2
	Q9NVM6	Q01130	Q9H668	Q92598																O75817	Q9NR97	Q9NU22	Q9NUM3	Q9UBS0	Q96KG9	Q93077	Q8IVT5	Q8TED4	Q9H4D0		Q9UN42				Q8NAV1		P56182		Q8N1G4		Q14498		Q9BXP2	Q6ZWJ1
	Q9NVJ2	Q05823	Q9H649	Q92551																O75691	Q9NR96	Q9NTX9	Q9NUH8	Q9UBR4	Q96KC8	Q93074	Q8IVS8	Q8TED1	Q9H4B8		Q9UN37				Q8N9T8		P55884		Q8N1F7		Q14493		Q9BXJ9	Q6ZW49
	Q9NVI7	Q8WV60	Q9H633	Q92526																O75643	Q9NR82	Q9NTX7	Q9NUE0	Q9UBQ6	Q96K83	Q92994	Q8IVL1	Q8TED0	Q9H4A9		Q9UN36				Q8N9N8		P55795		Q8N163		Q14444		Q9BXB4	Q6YP21
	Q9NVI1	P0DJD4	Q9H611	Q92519																O75564	Q9NR80	Q9NTX5	Q9NUD9	Q9UBQ5	Q96K75	Q92988	Q8IVL0	Q8TEB9	Q9H4A3		Q9UN30				Q8N9N2		P55265		Q8N0X7		Q14331		Q9BX68	Q6Y288
	Q9NVH0	P58107	Q9H609	Q92506																O75554	Q9NR71	Q9NTM9	Q9NUB4	Q9UBP6	Q96K62	Q92985	Q8IVH8	Q8TEB7	Q9H497		Q9UN19				Q8N983		P55209		Q8N0V3		Q14320		Q9BWU0	Q6W2J9
	Q9NVF9	O94992	Q9H5Z1	Q92499																O75533	Q9NR61	Q9NTK5	Q9NU53	Q9UBP5	Q96K58	Q92966	Q8IVH4	Q8TDY2	Q9H488		Q9UMZ2				Q8N8A6		P55072		Q8N0T1		Q14318		Q9BWH6	Q6VMQ6
	Q9NVE7	P62854	Q9H5V7	Q8WZA9																O75526	Q9NR28	Q9NTJ4	Q9NTX5	Q9UBP0	Q96JY0	Q92949	Q8IVF4	Q8TDW0	Q9H461		Q9UMY4				Q8N884		P55060		Q8IZT6		Q14258		Q9BWF3	Q6UXN9
	Q9NVA2	Q7L2H7	Q9H5U6	Q8WZA2																O75400	Q9NR22	Q9NTJ3	Q9NTU4	Q9UBN7	Q96JS3	Q92925	Q8IV77	Q8TDN7	Q9H3Y0		Q9UMY1				Q8N6S4		P55039		Q8IZL8		Q14254		Q9BWD1	Q6UXH1
	Q9NV72	Q8IY21	Q9H5Q4	Q8WZ42																O75394	Q9NR16	Q9NTI5	Q9NTQ9	Q9UBM7	Q96JN0	Q92922	Q8IV63	Q8TD43	Q9H3W5		Q9UMX6				Q8N684		P55011		Q8IZH2		Q14241		Q9BW91	Q6UX04
	Q9NV66	Q9Y3A5	Q9H5L6	Q8WYK0																O60832	Q9NR00	Q9NT62	Q9NTN9	Q9UBL9	Q96JM2	Q92908	Q8IUG5	Q8TD06	Q9H3U7		Q9UMX5				Q8N5P1		P55010		Q8IYB8		Q14207		Q9BW85	Q6UW63
	Q9NV31	Q96N16	Q9H5J8	Q8WYJ6																O60783	Q9NQZ6	Q9NSY2	Q9NTN3	Q9UBL6	Q96JL9	Q92889	Q8IUF1	Q8TCY5	Q9H3T3		Q9UMX3				Q8N5N7		P54709		Q8IYB3		Q14204		Q9BW83	Q6UVJ0
	Q9NV06	Q9Y3B2	Q9H5J0	Q8WXX0																O60739	Q9NQX7	Q9NSV4	Q9NTJ5	Q9UBL3	Q96JG9	Q92886	Q8IUA7	Q8TCU5	Q9H3T2		Q9UMX2				Q8N5L8		P54577		Q8IY81		Q14202		Q9BW27	Q6R327
	Q9NUZ1	Q9H9Z2	Q9H5I1	Q8WXR4																O60508	Q9NQX5	Q9NSU2	Q9NTI2	Q9UBK9	Q96JF6	Q92878	Q8IU85	Q8TCT9	Q9H3S3		Q9UMX1				Q8N4Q0		P54136		Q8IY67		Q14157		Q9BVW5	Q6PL24
	Q9NUX5	O75822	Q9H5H4	Q8WXI4																O60506	Q9NQX3	Q9NSP4	Q9NTG1	Q9UBK8	Q96JC4	Q92874	Q86Z02	Q8TCT8	Q9H3S1		Q9UMX0				Q8N442		P53985		Q8IY37		Q14152		Q9BVS4	Q6PJG6
	Q9NUW8	Q9NYY8	Q9H583	Q8WXH6																O60306	Q9NQT6	Q9NSK7	Q9NT99	Q9UBK2	Q96JB3	Q92858	Q86YV6	Q8TCT7	Q9H3R2		Q9UMW8				Q8N3Z6		P53582		Q8IXT5		Q14151		Q9BVP2	Q6PID6
	Q9NUV9	Q9NRR4	Q9H582	Q8WX94																O60231	Q9NQS5	Q9NSI8	Q9NT68	Q9UBI9	Q96IU2	Q92833	Q86YS6	Q8TCT6	Q9H3R1		Q9UMS6				Q8N3X1		P53396		Q8IXM3		Q14149		Q9BVM2	Q6PI26
	Q9NUV7	Q15646	Q9H503	Q8WWZ7																O43818	Q9NQN1	Q9NSI6	Q9NSU2	Q9UBI1	Q96IT1	Q92831	Q86YB8	Q8TCS8	Q9H3Q3		Q9UMS4				Q8N3U4		P52756		Q8IX18		Q14137		Q9BVJ6	Q6PD74
	Q9NUU7	Q9HCG8	Q9H501	Q8WWZ4																O43719	Q9NQC7	Q9NSE2	Q9NST1	Q9UBG7	Q96IS3	Q92826	Q86Y91	Q8TCQ1	Q9H3N8		Q9UMS0				Q8N3R3		P52701		Q8IX12		Q14103		Q9BVI4	Q6P9B9
	Q9NUT2	Q5BKZ1	Q9H4Z2	Q8WWP7																O43707	Q9NQC3	Q9NSD9	Q9NSK7	Q9UBF1	Q96IR2	Q92794	Q86Y07	Q8TCJ2	Q9H3H5		Q9UMR3				Q8N3C0		P52597		Q8IX01		Q14011		Q9BVG4	Q6P996
	Q9NUQ8	Q13117	Q9H4W6	Q8WW22																O43660	Q9NQA5	Q9NSC5	Q9NSI5	Q9UBE8	Q96IQ9	Q92793	Q86XP1	Q8TCG5	Q9H3G5		Q9UMR2				Q8N2G6		P52569		Q8IWZ8		Q14008		Q9BVA1	Q6P587
	Q9NUQ6	Q9Y4C8	Q9H4T2	Q8WVN8																O43447	Q9NQ92	Q9NSB8	Q9NSD7	Q9UBE0	Q96I27	Q92786	Q86XH1	Q8TCD1	Q9H346		Q9UMQ3				Q8N1W1		P52292		Q8IWZ3		Q13895		Q9BV86	Q6P4R8
	Q9NUN5	O14647	Q9H4S2	Q8WVC6																O43395	Q9NQ90	Q9NSB4	Q9NSD5	Q9UBD5	Q96I24	Q92782	Q86WV6	Q8TC12	Q9H344		Q9UMN6				Q8N1G4		P52272		Q8IWX8		Q13813		Q9BV73	Q6P4I2
	Q9NUL7	O75494	Q9H4Q4	Q8WVB6																O43390	Q9NQ84	Q9NSB2	Q9NSC7	Q9UBD0	Q96HZ4	Q92766	Q86WU2	Q8TBX8	Q9H342		Q9UMF0				Q8N1G2		P51991		Q8IWV7		Q13627		Q9BV57	Q6P3X3
	Q9NUL5	Q07065	Q9H4Q3	Q8WV93																O43347	Q9NQ75	Q9NSA3	Q9NSA2	Q9UBC3	Q96HQ0	Q92759	Q86WJ1	Q8TBR7	Q9H341		Q9UMD9				Q8N163		P51532		Q8IWS0		Q13620		Q9BV44	Q6P2H3
	Q9NUL3	Q9BQG0	Q9H4L7	Q8WUD1																O43290	Q9NQ60	Q9NS87	Q9NSA0	Q9UBC2	Q96H86	Q92754	Q86WA8	Q8TBM8	Q9H340		Q9UM82				Q8N0T1		P51398		Q8IWR0		Q13618		Q9BV38	Q6P1R4
	Q9NUK0	P60866	Q9H4I2	Q8WU10																O43172	Q9NQ40	Q9NS86	Q9NS98	Q9UBC1	Q96H40	Q92753	Q86W28	Q8TBF5	Q9H330		Q9UM73				Q8IZT6		P51116		Q8IWA5		Q13617		Q9BV20	Q6P1K2
	Q9NUD5	Q9C000	Q9H4D5	Q8WU08																O43143	Q9NQ25	Q9NS73	Q9NS93	Q9UBC0	Q96GE5	Q92750	Q86W26	Q8TBF2	Q9H324		Q9UM63				Q8IZL8		P51114		Q8IWA0		Q13616		Q9BUT1	Q6NZ67
	Q9NUB1	Q9HC16	Q9H3Q1	Q8WTQ7																O15541	Q9NPY3	Q9NS62	Q9NS84	Q9UBB9	Q96GC6	Q92731	Q86W25	Q8TBE1	Q9H313		Q9UM54				Q8IZH2		P50990		Q8IVS2		Q13601		Q9BUR4	Q6NYC1
	Q9NUA8	O43143	Q9H3J6	Q8TF76																O15381	Q9NPR2	Q9NRY6	Q9NS82	Q9UBB5	Q96G25	Q92698	Q86W24	Q8TB92	Q9H310		Q9UM47				Q8IZ69		P50914		Q8IV48		Q13586		Q9BUQ8	Q6NXE6
	Q9NU63	Q9UGR2	Q9H3H3	Q8TF62																O15372	Q9NPQ8	Q9NRY4	Q9NS75	Q9P2Y4	Q96G23	Q92670	Q86VQ6	Q8TB61	Q9H306		Q9UM44				Q8IYK4		P50750		Q8IUX4		Q13573		Q9BUL8	Q6NW29
	Q9NU39	P60900	Q9H3H1	Q8TEA7																O15371	Q9NPI9	Q9NRX4	Q9NS69	Q9P2W1	Q96FZ2	Q92618	Q86VH2	Q8TB40	Q9H2Y9		Q9UM22				Q8IYB8		P50579		Q8IUH3		Q13561		Q9BUK6	Q6IPR3
	Q9NU22	P07585	Q9H3D4	Q8TE96																O15235	Q9NPI5	Q9NRX1	Q9NS68	Q9P2T0	Q96FV9	Q92610	Q86V86	Q8TAV3	Q9H2X9		Q9UM19				Q8IYB7		P50454		Q8IUF8		Q13501		Q9BUJ2	Q6IN85
	Q9NTZ6	Q96FV9	Q9H361	Q8TE73																O15234	Q9NPH5	Q9NRW4	Q9NS67	Q9P2R6	Q96FI4	Q92547	Q86V21	Q8TAT6	Q9H2X3		Q9UM11				Q8IYB5		P50395		Q86YQ8		Q13472		Q9BUI4	Q6IBW4
	Q9NTW7	P0DJD3	Q9H334	Q8TE04																O15213	Q9NPH3	Q9NRW1	Q9NS66	Q9P2P6	Q96FC9	Q92481	Q86UX6	Q8TAL6	Q9H2X0		Q9UM07				Q8IYB3		P49792		Q86XZ4		Q13442		Q9BUF5	Q6IA86
	Q9NTK5	P08708	Q9H307	Q8TDZ2																O15091	Q9NPG8	Q9NRS6	Q9NS64	Q9P2P1	Q96EK4	Q92466	Q86UW6	Q8TAE7	Q9H2U9		Q9UM00				Q8IY81		P49760		Q86XP3		Q13435		Q9BU89	Q6GYQ0
	Q9NTJ3	Q9NX58	Q9H2Z4	Q8TDX7																O14980	Q9NPG4	Q9NRR6	Q9NS62	Q9P2N6	Q96EG3	Q8WYP5	Q86UT6	Q8TA86	Q9H2S6		Q9ULZ3				Q8IY67		P49759		Q86XN8		Q13404		Q9BU76	Q6GMV2
	Q9NTI5	Q9BTF0	Q9H2W2	Q8TDR2																O14979	Q9NPG1	Q9NRR5	Q9NS61	Q9P2N5	Q96EB6	Q8WYN3	Q86UQ4	Q8NI22	Q9H2R5		Q9ULZ2				Q8IY37		P49750		Q86XL3		Q13342		Q9BTY7	Q6FI81
	Q9NTI2	P55010	Q9H2U1	Q8TDI0																O14893	Q9NPF8	Q9NRR4	Q9NS40	Q9P2M4	Q96E29	Q8WYK2	Q86UK0	Q8NHV1	Q9H2J7		Q9ULZ1				Q8IY21		P49591		Q86XI2		Q13315		Q9BTY2	Q6DKJ4
	Q9NTG7	P14618	Q9H2S9	Q8TDG4																O14746	Q9NPF4	Q9NRP7	Q9NS00	Q9P2K9	Q96E14	Q8WYB5	Q86UE8	Q8NHU3	Q9H2H9		Q9ULY5				Q8IXZ2		P49588		Q86X95		Q13310		Q9BTW9	Q69YN2
	Q9NSY2	Q9UJV8	Q9H2P0	Q8TDD1																O14730	Q9NPF0	Q9NRN7	Q9NRZ7	Q9P2K5	Q96DT7	Q8WYA1	Q86TW2	Q8NHP6	Q9H2E6		Q9ULX9				Q8IXX5		P49411		Q86X55		Q13283		Q9BTV5	Q659A1
	Q9NSY1	P31941	Q9H2K0	Q8TDC3																O00567	Q9NPD7	Q9NRM7	Q9NRZ5	Q9P2K3	Q96DN6	Q8WY91	Q86TH1	Q8NHH9	Q9H2C8		Q9ULX6				Q8IXT5		P49406		Q86WX3		Q13242		Q9BTT0	Q658Y4
	Q9NSY0	Q9H361	Q9H2H0	Q8TD57																O00566	Q9NPD5	Q9NRJ4	Q9NRY7	Q9P2J8	Q96CX3	Q8WY36	Q86TD4	Q8NHG7	Q9H2C5		Q9ULX5				Q8IXM3		P49327		Q86W50		Q13162		Q9BTE7	Q5VWZ2
	Q9NSU2	Q6I9Y2	Q9H2G4	Q8TD43																O00541	Q9NPC2	Q9NRI5	Q9NRY6	Q9P2J5	Q96CK0	Q8WXT5	Q86TB3	Q8NG11	Q9H2B4		Q9ULX3				Q8IXJ9		P49207		Q86VY4		Q13151		Q9BTE6	Q5VW32
	Q9NST1	Q9BUQ8	Q9H2C1	Q8TD26																O00303	Q9NPC1	Q9NRH3	Q9NRX6	Q9P2I0	Q96C55	Q8WXI9	Q86SG6	Q8NFW1	Q9H2A9		Q9ULW8				Q8IXB1		P48651		Q86VP6		Q13148		Q9BTE3	Q5VUJ6
	Q9NSJ1	Q9C0D7	Q9H2A3	Q8TD19																D3DTW3	Q9NPB9	Q9NRG9	Q9NRX5	Q9P2H5	Q96C28	Q8WXF8	Q7Z7E8	Q8NFR3	Q9H2A7		Q9ULW6				Q8IX18		P48643		Q86VM9		Q13131		Q9BTE1	Q5VU97
	Q9NSI8	Q07955	Q9H223	Q8TD08																B5ME19	Q9NPB6	Q9NRG4	Q9NRX3	Q9P2G9	Q96C10	Q8WXB4	Q7Z7A4	Q8NFQ8	Q9H255		Q9ULW5				Q8IX12		P48634		Q86V81		Q13123		Q9BTD8	Q5VU43
	Q9NSE4	Q5JQF8	Q9H211	Q8TCY9																A8MWD9	Q9NPB3	Q9NRF8	Q9NRW7	Q9P2F9	Q96C00	Q8WW38	Q7Z6P3	Q8NF37	Q9H252		Q9ULW3				Q8IX01		P47974		Q86UY6		Q13084		Q9BTC8	Q5VTR2
	Q9NSD9	O15427	Q9H1J1	Q8TCT0																A6NHQ2	Q9NPA2	Q9NRF2	Q9NRU3	Q9P2F5	Q96BV0	Q8WW32	Q7Z695	Q8NEV9	Q9H251		Q9ULW2				Q8IWZ8		P47914		Q86UP2		Q13077		Q9BTC0	Q5VSL9
	Q9NSD4	Q86US8	Q9H1E3	Q8TCG2																A6NEQ0	Q9NPA1	Q9NRD8	Q9NRS4	Q9P2E3	Q96BT3	Q8WVJ9	Q7Z4Y4	Q8NEN9	Q9H244		Q9ULW0				Q8IWZ3		P47897		Q86UN3		Q13045		Q9BTA9	Q5VIR6
	Q9NSC2	P26038	Q9H1E1	Q8TCD5																A6NDE4	Q9NP99	Q9NRD5	Q9NRR2	Q9P2D1	Q96BR9	Q8WVD3	Q7Z4S6	Q8ND71	Q9H239		Q9ULV8				Q8IWX8		P47813		Q86UK7		Q12933		Q9BT78	Q5TZA2
	Q9NS91	Q9BTC0	Q9H1D9	Q8TBX8																A0A590TQL1	Q9NP94	Q9NRD1	Q9NRQ5	Q9P2D0	Q96BR6	Q8WVB6	Q7Z444	Q8NCR0	Q9H228		Q9ULV5				Q8IWS0		P46940		Q86UE4		Q12931		Q9BT25	Q5TFE4
	Q9NS87	Q96EI5	Q9H1B4	Q8TBC4																A0A2R8Y5Y7	Q9NP91	Q9NRC6	Q9NRQ2	Q9P287	Q96BF6	Q8WV37	Q7Z406	Q8NCK7	Q9H222		Q9ULV4				Q8IWR0		P46783		Q86U44		Q12906		Q9BT09	Q5TDH0
	Q9NS86	P63244	Q9H1A7	Q8TB37																A0A2R8Y4L2	Q9NP90	Q9NRA8	Q9NRP0	Q9P286	Q96BD5	Q8WUY8	Q7Z2Y8	Q8NCF0	Q9H221		Q9ULV3				Q8IWC1		P46782		Q86U42		Q12905		Q9BSV6	Q5TCQ9
	Q9NS56	Q16891	Q9H175	Q8TAS1																A0A1E1GJF0	Q9NP85	Q9NRA2	Q9NRM6	Q9P275	Q96BA8	Q8WUU5	Q7Z2Y5	Q8NCC5	Q9H210		Q9ULV1				Q8IWA0		P46781		Q86U38		Q12888		Q9BSJ2	Q5TBB1
	Q9NS39	Q69383	Q9H171	Q8TAM1																A0A0S2Z563	Q9NP84	Q9NRA1	Q9NRM0	Q9P272	Q96B42	Q8WUU4	Q7RTR2	Q8NC56	Q9H209		Q9ULV0				Q8IVS2		P46779		Q86TU7		Q12872		Q9BSH4	Q5T447
	Q9NS37	Q14692	Q9H165	Q8TAI7																A0A0K2BMD8	Q9NP72	Q9NRA0	Q9NRK6	Q9P267	Q96B01	Q8WUA4	Q7RTR0	Q8NBV4	Q9H207		Q9ULU4				Q8IVF2		P46778		Q86TG7		Q12849		Q9BSD7	Q5SVZ6
	Q9NRZ9	Q9NRA8	Q9H161	Q8TAA5																A0A0B4J2E5	Q9NP60	Q9NR81	Q9NRJ7	Q9P265	Q96AY2	Q8WTX9	Q7RTP6	Q8NBS9	Q9H205		Q9ULT8				Q8IV48		P46777		Q86TB9		Q12830		Q9BSC4	Q5SSJ5
	Q9NRY5	Q9P0P8	Q9H160	Q8NI77																A0A024RD78	Q9NP59	Q9NR80	Q9NRD9	Q9P258	Q96AV8	Q8WTV1	Q7RTN6	Q8NBQ7	Q9H1Z9		Q9ULT6				Q8IUH3		P46776		Q7Z7L1		Q12802		Q9BS26	Q5R3I4
	Q9NRY4	Q8WU43	Q9H147	Q8NI60																A0A024R608	Q9NP58	Q9NR77	Q9NRD8	Q9P255	Q96AH0	Q8WTR7	Q7LFX5	Q8NBQ5	Q9H1Y3		Q9ULS6				Q8IU85		P46734		Q7Z7H8		Q12788		Q9BRX5	Q5PSV4
	Q9NRX1	Q6PI48	Q9H116	Q8NHV1																A0A024QYR6	Q9NNX6	Q9NR56	Q9NRC1	Q9P243	Q96AE4	Q8TF68	Q7L8W6	Q8NBP7	Q9H1V8		Q9ULS5				Q86YV9		P46087		Q7Z739		Q12769		Q9BRX2	Q5MIZ7
	Q9NRW3	Q9H9Y2	Q9H0Z9	Q8NHQ9																	Q9NNW5	Q9NR55	Q9NRB3	Q9P241	Q96A47	Q8TF63	Q7L7X3	Q8NBM4	Q9H1U4		Q9ULR5				Q86YQ8		P46063		Q7Z6Z7		Q10567		Q9BRT9	Q5JVF3
	Q9NRW1	Q9UBP6	Q9H0W7	Q8NHH9																	Q9HDC5	Q9NR50	Q9NRA2	Q9P215	Q96A08	Q8TF50	Q7L523	Q8NBL3	Q9H1N7		Q9ULR3				Q86Y79		P46013		Q7Z6M4		Q0VD83		Q9BRS2	Q5JTW2
	Q9NRV9	Q68CQ4	Q9H0U6	Q8NHH1																	Q9HDB5	Q9NR46	Q9NR97	Q9P203	Q969W8	Q8TF47	Q7L3T8	Q8NBL1	Q9H1J7		Q9ULR0				Q86Y56		P45880		Q7Z6E9		Q09666		Q9BRR8	Q5EBL4
	Q9NRR4	P55081	Q9H0S4	Q8NG68																	Q9HD67	Q9NR45	Q9NR96	Q9P1Z2	Q969T9	Q8TF45	Q7L0Q8	Q8NBK3	Q9H1J5		Q9ULQ1				Q86XZ4		P43487		Q7Z5W3		Q09161		Q9BRP8	Q567U6
	Q9NRP7	Q9BZB8	Q9H0M5	Q8NG66																	Q9HD47	Q9NR30	Q9NR82	Q9P1Z0	Q969S2	Q8TF39	Q76MJ5	Q8NBJ7	Q9H1E1		Q9ULP9				Q86XP3		P43307		Q7Z4V5		Q08AM6		Q9BRP1	Q562E7
	Q9NRN9	Q6DKI1	Q9H0M4	Q8NG08																	Q9HD43	Q9NR28	Q9NR77	Q9P1Y6	Q969P6	Q8TF32	Q71U36	Q8NBJ5	Q9H1D0		Q9ULP0				Q86XN8		P43243		Q7Z4Q2		Q08AF3		Q9BRK5	Q53T59
	Q9NRM7	Q93073	Q9H0L4	Q8NFZ0																	Q9HD42	Q9NR21	Q9NR71	Q9P1Y5	Q969J2	Q8TF20	Q712K3	Q8NBJ4	Q9H1C4		Q9ULM6				Q86XL3		P43003		Q7Z478		Q08211		Q9BRJ6	Q53H96
	Q9NRM2	Q86Y13	Q9H0K6	Q8NFU7																	Q9HD26	Q9NR19	Q9NR61	Q9P1U0	Q969G3	Q8TEY5	Q709F0	Q8NBI6	Q9H1C3		Q9ULM3				Q86XI2		P42771		Q7Z417		Q07955		Q9BRG1	Q53H82
	Q9NRK6	Q86XZ4	Q9H0J9	Q8NFU5																	Q9HD15	Q9NR12	Q9NR34	Q9P1T7	Q969G2	Q8TEK3	Q6ZWH5	Q8NB49	Q9H1C0		Q9ULM2				Q86X76		P42766		Q7Z406		Q07666		Q9BRD0	Q53GG5
	Q9NRJ5	Q99848	Q9H0G5	Q8NFM4																	Q9HCX4	Q9NR09	Q9NR28	Q9P1Q0	Q969F1	Q8TE85	Q6ZW61	Q8NAU1	Q9H1B5		Q9ULL8				Q86X10		P42704		Q7Z3C6		Q07065		Q9BRA2	Q53FT3
	Q9NRH3	P14324	Q9H0D6	Q8NFF5																	Q9HCU4	Q9NR00	Q9NR16	Q9P127	Q93079	Q8TE49	Q6ZVT0	Q8NAT1	Q9H1A3		Q9ULL4				Q86WX3		P42677		Q7Z2W9		Q06787		Q9BR76	Q53FA7
	Q9NRH2	P26367	Q9H0A0	Q8NFD2																	Q9HCU0	Q9NQX3	Q9NQZ7	Q9P107	Q93077	Q8TE12	Q6ZUV0	Q8NA58	Q9H195		Q9ULK6				Q86W92		P42285		Q7Z2W4		Q06330		Q9BR61	Q4VC31
	Q9NRG1	Q53HI1	Q9H074	Q8NEV4																	Q9HCS2	Q9NQW7	Q9NQX7	Q9P0W8	Q93074	Q8TDI0	Q6ZU15	Q8NA29	Q9H173		Q9ULK5				Q86W56		P42166		Q7Z2T5		Q05048		Q9BQG0	Q4VC05
	Q9NRG0	Q00688	Q9H063	Q8NEV1																	Q9HCP0	Q9NQW6	Q9NQX5	Q9P0W2	Q92994	Q8TDG4	Q6ZT98	Q8N9F7	Q9H172		Q9ULK4				Q86W50		P41252		Q7Z2K6		Q04637		Q9BQE3	Q4V328
	Q9NRF9	P51114	Q9H040	Q8NER5																	Q9HCN6	Q9NQV5	Q9NQW8	Q9P0V3	Q92988	Q8TDD2	Q6ZS86	Q8N9F0	Q9H159		Q9ULK2				Q86VV8		P41214		Q7RTV0		Q04446		Q9BQA1	Q4KMP7
	Q9NRF8	Q9BVI4	Q9H000	Q8NER1																	Q9HCN3	Q9NQU5	Q9NQS5	Q9P0U4	Q92985	Q8TD94	Q6ZR08	Q8N966	Q9H158		Q9ULK0				Q86VP6		P41091		Q7L576		Q03701		Q9BQ75	Q4J6C6
	Q9NRE2	O95793	Q9GZZ0	Q8NEB9																	Q9HCM4	Q9NQT5	Q9NQR9	Q9P0U3	Q92966	Q8TD26	Q6ZNW5	Q8N8V4	Q9H156		Q9ULJ8				Q86VP1		P40763		Q7L3S4		Q03188		Q9BQ70	Q4G148
	Q9NRD9	Q587J8	Q9GZX7	Q8NE79																	Q9HCM3	Q9NQT4	Q9NQQ7	Q9P0T4	Q92949	Q8TD23	Q6ZN66	Q8N8F6	Q9H114		Q9ULJ7				Q86VM9		P40429		Q7L2J0		Q02880		Q9BQ67	Q49AR2
	Q9NRD8	P11831	Q9GZX5	Q8NE71																	Q9HCM2	Q9NQS7	Q9NQN1	Q9P0R6	Q92945	Q8TD17	Q6ZN16	Q8N807	Q9H112		Q9ULJ6				Q86V81		P40222		Q7L2E3		Q02878		Q9BQ61	Q49A26
	Q9NRC8	Q5C9Z4	Q9GZW5	Q8NE63																	Q9HCL2	Q9NQS1	Q9NQG1	Q9P0M6	Q92925	Q8TCN5	Q6ZMV9	Q8N7C7	Q9H106		Q9ULJ3				Q86V48		P39023		Q7L1Q6		Q02750		Q9BQ52	Q3ZCW2
	Q9NRB3	Q7Z6E9	Q9GZV8	Q8NE62																	Q9HCL0	Q9NQR4	Q9NQE7	Q9P0L1	Q92922	Q8TC21	Q6ZMQ8	Q8N766	Q9H0X4		Q9ULI4				Q86UY6		P39019		Q7L0Y3		Q02543		Q9BQ39	Q3YEC7
	Q9NRA8	Q9H7E2	Q9GZV4	Q8NE28																	Q9HCK4	Q9NQR1	Q9NQC3	Q9P0L0	Q92908	Q8TBZ8	Q6XUX3	Q8N6S4	Q9H0V9		Q9ULI3				Q86UP2		P38919		Q7L014		Q02252		Q9BPY3	Q3V6T2
	Q9NRA0	P35637	Q9GZU2	Q8NDV3																	Q9HCJ2	Q9NQP4	Q9NQA5	Q9P0K8	Q92900	Q8TBZ5	Q6VAB6	Q8N6R1	Q9H0V1		Q9ULI0				Q86UK7		P38646		Q7KZF4		Q02218		Q9BPX3	Q3LXA3
	Q9NR97	P20042	Q9GZT3	Q8NDG6																	Q9HCJ1	Q9NQL2	Q9NQ90	Q9P0K7	Q92889	Q8TBJ5	Q6UWP2	Q8N6M9	Q9H0U3		Q9ULH7				Q86UE4		P38432		Q7KZ85		Q02040		Q9BPU6	Q3B7T1
	Q9NR96	Q86V81	Q9GZS1	Q8ND71																	Q9HCI5	Q9NQH7	Q9NQ84	Q9P0J6	Q92886	Q8TBC5	Q6UVM3	Q8N6M3	Q9H0C3		Q9ULH1				Q86U42		P38159		Q76FK4		Q01844		Q99996	Q32P41
	Q9NR90	Q9NP81	Q9GZR7	Q8NCW5																	Q9HCH5	Q9NQG7	Q9NQ60	Q9P0J0	Q92878	Q8TBB0	Q6UB35	Q8N6L1	Q9H0B8		Q9ULH0				Q86U38		P37802		Q71UM5		Q01831		Q99986	Q32P28
	Q9NR83	Q9BQ39	Q9GZR2	Q8NCM8																	Q9HCH3	Q9NQC7	Q9NQ40	Q9P086	Q92874	Q8TB69	Q6T311	Q8N6G6	Q9H015		Q9ULG6				Q86TU7		P37275		Q71UI9		Q01826		Q99961	Q2VPK5
	Q9NR63	Q9BV44	Q9GZN2	Q8NCB2																	Q9HCG7	Q9NQA3	Q9NQ34	Q9P035	Q92858	Q8TAX0	Q6T310	Q8N661	Q9H013		Q9ULG1				Q86TG7		P36915		Q71RC2		Q01804		Q99956	Q2TAL8
	Q9NR56	Q8NDT2	Q9GZM3	Q8NC60																	Q9HCF6	Q9NQ92	Q9NQ25	Q9P031	Q92833	Q8TAW3	Q6SA08	Q8N609	Q9GZZ8		Q9ULE6				Q86TC9		P36776		Q70Z53		Q01780		Q99873	Q2M389
	Q9NR55	Q86U06	Q9C0J9	Q8NC06																	Q9HCE9	Q9NQ88	Q9NQ11	Q9P016	Q92831	Q8TAU3	Q6PL18	Q8N5Z5	Q9GZZ7		Q9ULE3				Q86TB9		P36578		Q6ZXV5		Q01433		Q99856	Q2M1P5
	Q9NR50	P20839	Q9C0J8	Q8NBZ7																	Q9HCE7	Q9NQ86	Q9NPZ5	Q9P013	Q92826	Q8TAU0	Q6PK57	Q8N5Y8	Q9GZZ6		Q9ULE0				Q7Z7K6		P35659		Q6ZSJ8		Q01085		Q99848	Q2KHR3
	Q9NR48	P05388	Q9C0G0	Q8NBU5																	Q9HCC8	Q9NQ66	Q9NPY3	Q9P000	Q92804	Q8TAT5	Q6PIY7	Q8N5M9	Q9GZX9		Q9ULD8				Q7Z739		P35637		Q6ZRY4		Q01082		Q99832	Q16851
	Q9NR33	P48634	Q9C0F3	Q8NB90																	Q9HC97	Q9NQ48	Q9NPU4	Q9NZZ3	Q92794	Q8TAQ5	Q6PIW4	Q8N5K1	Q9GZX3		Q9ULD6				Q7Z6Z7		P35579		Q6ZRS2		Q00839		Q99829	Q16774
	Q9NR31	O43148	Q9C0F0	Q8NB78																	Q9HC96	Q9NQ39	Q9NPR9	Q9NZW4	Q92793	Q8TAQ2	Q6PIF6	Q8N5I3	Q9GZV9		Q9ULD5				Q7Z6E9		P35573		Q6ZRP7		Q00653		Q99816	Q16763
	Q9NR30	P62899	Q9C0D7	Q8NB49																	Q9HC84	Q9NQ38	Q9NPR2	Q9NZV7	Q92786	Q8TAK6	Q6PHW0	Q8N5G2	Q9GZV3		Q9ULD4				Q7Z5U6		P35269		Q6ZNB6		Q00577		Q99798	Q16740
	Q9NR20	P84077	Q9C0D4	Q8NB16																	Q9HC77	Q9NPP4	Q9NPL8	Q9NZV6	Q92782	Q8TAK5	Q6PHR2	Q8N5B7	Q9GZU5		Q9ULD2				Q7Z5L2		P35268		Q6ZNA4		Q00535		Q99733	Q16656
	Q9NR19	P11387	Q9C0C9	Q8NAP3																	Q9HC73	Q9NPJ8	Q9NPJ1	Q9NZU5	Q92771	Q8TAF7	Q6PFW1	Q8N511	Q9GZU3		Q9ULD0				Q7Z4H7		P35241		Q6ZN17		Q00341		Q99729	Q16594
	Q9NR11	Q96PU8	Q9C0B9	Q8N8V2																	Q9HC58	Q9NPJ4	Q9NPI9	Q9NZT2	Q92769	Q8TAF3	Q6PEY2	Q8N4V1	Q9GZU1		Q9ULC5				Q7Z478		P35221		Q6ZN04		Q00013		Q99717	Q16563
	Q9NQZ8	P49792	Q9C0B0	Q8N8L6																	Q9HC56	Q9NPJ3	Q9NPI0	Q9NZR4	Q92766	Q8TA94	Q6PCB7	Q8N4F7	Q9GZT5		Q9ULC4				Q7Z417		P34897		Q6YHU6		P98179		Q99714	Q16555
	Q9NQZ3	Q8WU68	Q9C0A1	Q8N8A6																	Q9HC29	Q9NPJ1	Q9NPH5	Q9NZQ7	Q92759	Q8NI51	Q6P9H5	Q8N4F0	Q9GZS9		Q9ULC3				Q7Z3U7		P34741		Q6Y7W6		P98175		Q99707	Q16539
	Q9NQZ2	Q9NVS2	Q9C056	Q8N884																	Q9HC10	Q9NPI6	Q9NPH3	Q9NZQ0	Q92754	Q8NHY6	Q6P5Z2	Q8N3Y7	Q9GZR5		Q9ULC0				Q7Z392		P33992		Q6VN20		P98155		Q99700	Q16537
	Q9NQX7	P63173	Q9C009	Q8N841																	Q9HBY0	Q9NPI5	Q9NPG8	Q9NZP6	Q92753	Q8NHW3	Q6P461	Q8N3S3	Q9GZQ6		Q9ULB5				Q7Z2Z2		P33240		Q6UXD5		P84103		Q99661	Q16512
	Q9NQX6	P04075	Q9C000	Q8N752																	Q9HBX9	Q9NPI1	Q9NPG4	Q9NZN9	Q92750	Q8NHV9	Q6P3W7	Q8N3K9	Q9GZQ4		Q9ULB4				Q7Z2W9		P31943		Q6UX71		P84098		Q99638	Q16342
	Q9NQX4	P61565	Q9BZZ5	Q8N6T7																	Q9HBX8	Q9NPH9	Q9NPG1	Q9NZN8	Q92731	Q8NFZ0	Q6P3R8	Q8N394	Q9GZP7		Q9ULA0				Q7Z2W4		P31942		Q6UWE0		P83731		Q99633	Q16222
	Q9NQX3	Q96DH6	Q9BZS1	Q8N6N7																	Q9HBW9	Q9NPH2	Q9NPF2	Q9NZN4	Q92698	Q8NFW5	Q6P2M8	Q8N2K1	Q9GZP0		Q9UL63				Q7Z2T5		P31689		Q6UN15		P82979		Q99627	Q16186
	Q9NQX1	Q08257	Q9BZM3	Q8N6G6																	Q9HBW1	Q9NPG2	Q9NPF0	Q9NZN3	Q92670	Q8NFU7	Q6P1R4	Q8N2K0	Q9GZN6		Q9UL62				Q7Z2K6		P31483		Q6UB35		P79483		Q99615	Q16181
	Q9NQW8	P27635	Q9BZK7	Q8N5S9																	Q9HBW0	Q9NPF5	Q9NPE6	Q9NZM5	Q92664	Q8NFU3	Q6P1M0	Q8N2G8	Q9GZN4		Q9UL54				Q7RTV0		P30876		Q6SJ93		P78527		Q99614	Q15942
	Q9NQW5	Q9UIV1	Q9BZJ0	Q8N568																	Q9HBV1	Q9NPD3	Q9NPD5	Q9NZM4	Q92618	Q8NFJ8	Q6P0Q8	Q8N2F6	Q9GZN0		Q9UL52				Q7RTP6		P30419		Q6PL18		P78362		Q99613	Q15910
	Q9NQV8	O95059	Q9BZI7	Q8N4Z0																	Q9HBU9	Q9NPB8	Q9NPC4	Q9NZM1	Q92614	Q8NFH5	Q6NXR0	Q8N1N5	Q9GZM7		Q9UL51				Q7L8L6		P30101		Q6PKG0		P78344		Q99598	Q15819
	Q9NQV7	Q96P11	Q9BZI1	Q8N4T8																	Q9HBT6	Q9NPB6	Q9NPC2	Q9NZL9	Q92610	Q8NFD5	Q6NUN0	Q8N158	Q9GZM6		Q9UL49				Q7L592		P30086		Q6PK04		P78332		Q99590	Q15813
	Q9NQV6	O95218	Q9BZE4	Q8N4N8																	Q9HBM0	Q9NPA3	Q9NPC1	Q9NZJ9	Q92547	Q8NF99	Q6NUM6	Q8N138	Q9GZM5		Q9UL46				Q7L576		P30050		Q6PJT7		P68400		Q99584	Q15785
	Q9NQU5	Q15942	Q9BZE3	Q8N4G2																	Q9HBL7	Q9NP90	Q9NPB9	Q9NZJ4	Q92541	Q8NEP9	Q6JQN1	Q8N118	Q9GZK7		Q9UL45				Q7L2J0		P29692		Q6PD62		P67809		Q99575	Q15750
	Q9NQT8	Q2M296	Q9BZE2	Q8N4C8																	Q9HBJ8	Q9NP86	Q9NPB0	Q9NZJ0	Q92540	Q8NEM1	Q6J9G0	Q8N114	Q9GZK6		Q9UL42				Q7L2E3		P29558		Q6P6C2		P63165		Q99570	Q15648
	Q9NQT5	Q9H6T0	Q9BZE1	Q8N4C6																	Q9HBI1	Q9NP79	Q9NPA1	Q9NZI7	Q92522	Q8NEA6	Q6IQ55	Q8N0U8	Q9GZK4		Q9UL41				Q7L1Q6		P29401		Q6P5R6		P62917		Q99567	Q15643
	Q9NQT4	O75818	Q9BZE0	Q8N465																	Q9HBI0	Q9NP77	Q9NPA0	Q9NZI6	Q92499	Q8NE65	Q6IQ22	Q8IZY2	Q9GZK3		Q9UL40				Q7L0Y3		P29372		Q6P3W6		P62910		Q99549	Q15545
	Q9NQL9	Q6IMN6	Q9BZC1	Q8N442																	Q9HBH0	Q9NP72	Q9NP99	Q9NZI5	Q92481	Q8NDZ0	Q6IMI6	Q8IZV5	Q9C0K1		Q9UL36				Q7L014		P28799		Q6P2Q9		P62906		Q99547	Q15542
	Q9NQL2	O15116	Q9BZB8	Q8N3Z3																	Q9HBG7	Q9NP71	Q9NP94	Q9NZH6	Q92466	Q8NDY6	Q6IA69	Q8IZP0	Q9C0J1		Q9UL33				Q7KZI7		P27816		Q6P2E9		P62899		Q99543	Q15506
	Q9NQI0	Q96RP9	Q9BYX4	Q8N3R9																	Q9HBG4	Q9NP64	Q9NP91	Q9NZH5	Q8WYP5	Q8NDX6	Q6EMB2	Q8IZN3	Q9C0I4		Q9UL26				Q7KZF4		P27694		Q6P1N9		P62888		Q99538	Q15436
	Q9NQE9	P61956	Q9BYV9	Q8N3C0																	Q9HBE5	Q9NP61	Q9NP85	Q9NZH4	Q8WYN3	Q8NDX5	Q6DT37	Q8IZC6	Q9C0H2		Q9UL25				Q7KZ85		P27635		Q6P1J9		P62854		Q99536	Q15435
	Q9NQC3	Q9NSE4	Q9BYU1	Q8N335																	Q9HBB8	Q9NP59	Q9NP84	Q9NZH0	Q8WYK2	Q8NDW4	Q6DD88	Q8IYU2	Q9C0C4		Q9UL19				Q76FK4		P26641		Q6P158		P62851		Q99523	Q15417
	Q9NQB0	P83369	Q9BYN8	Q8N2K1																	Q9HBA9	Q9NP58	Q9NP80	Q9NZC9	Q8WYB5	Q8NDV3	Q6BCY4	Q8IYS0	Q9C0B6		Q9UL18				Q71UM5		P26639		Q6P087		P62847		Q99504	Q15404
	Q9NQ94	Q9UNX3	Q9BYN7	Q8N2I9																	Q9HBA0	Q9NP56	Q9NP78	Q9NZC7	Q8WYA1	Q8NDQ6	Q6A1A2	Q8IYP9	Q9C0A0		Q9UL17				Q71RC2		P26599		Q6NZY4		P62841		Q99497	Q15398
	Q9NQ87	P17480	Q9BYK8	Q8N1T3																	Q9HB89	Q9NP31	Q9NP60	Q9NZC4	Q8WY91	Q8NDP4	Q68CK6	Q8IYK4	Q9BZZ2		Q9UL16				Q70E73		P26373		Q6NXG1		P62805		Q99496	Q15382
	Q9NQ69	Q8N6W0	Q9BYJ9	Q8N165																	Q9HB63	Q9NNW7	Q9NP59	Q9NZB8	Q8WY36	Q8ND82	Q68CJ6	Q8IY26	Q9BZW8		Q9UL15				Q6ZRY4		P26368		Q6NW34		P62753		Q99471	Q15370
	Q9NQ55	Q02543	Q9BYG3	Q8N142																	Q9HB29	Q9NNW5	Q9NP58	Q9NZB2	Q8WXT5	Q8NCP5	Q687X5	Q8IY17	Q9BZW2		Q9UL03				Q6ZNB6		P26196		Q6NUQ4		P62750		Q99460	Q15369
	Q9NQ50	O43426	Q9BYE0	Q8N139																	Q9HB21	Q9HDD0	Q9NNZ3	Q9NZ81	Q8WXI9	Q8NCN2	Q5XG87	Q8IXL7	Q9BZV3		Q9UKZ4				Q6ZN57		P26038		Q6NUM9		P62495		Q99459	Q15334
	Q9NQ39	Q7L0Y3	Q9BYD6	Q8N0W3																	Q9HB19	Q9HD67	Q9NNX6	Q9NZ71	Q8WXF8	Q8NCK3	Q5VZM2	Q8IXL6	Q9BZV2		Q9UKZ1				Q6YN16		P25705		Q6NSI4		P62328		Q99439	Q15293
	Q9NQ33	Q7Z739	Q9BYD3	Q8IZY2																	Q9HB15	Q9HD47	Q9HDD0	Q9NZ63	Q8WXB4	Q8NCD3	Q5VYX0	Q8IXB1	Q9BZR6		Q9UKY1				Q6YHK3		P25398		Q6NS38		P62314		Q99436	Q15291
	Q9NQ29	Q01804	Q9BYD2	Q8IZT8																	Q9HB14	Q9HD42	Q9HDC9	Q9NZ56	Q8WW38	Q8NCA9	Q5VVX9	Q8IX95	Q9BZQ6		Q9UKY0				Q6Y7W6		P25205		Q6N069		P62308		Q99426	Q15276
	Q9NQ11	P41238	Q9BYD1	Q8IZL9																	Q9HAV5	Q9HD40	Q9HDC5	Q9NZ01	Q8WW32	Q8NC56	Q5VTY9	Q8IX94	Q9BZM6		Q9UKX7				Q6Y2X3		P24928		Q6KC79		P62280		Q96TA1	Q15274
	Q9NQ03	Q9P275	Q9BYC9	Q8IZE3																	Q9HAV0	Q9HD36	Q9HDB5	Q9NYZ3	Q8WVM0	Q8NC26	Q5VT25	Q8IWX8	Q9BZM5		Q9UKX5				Q6UUV7		P23588		Q6IPM2		P62277		Q96T88	Q15257
	Q9NPP4	Q92499	Q9BYC8	Q8IZ41																	Q9HAU4	Q9HD34	Q9HD87	Q9NYY3	Q8WVJ9	Q8NBF1	Q5VST9	Q8IWX5	Q9BZM4		Q9UKX3				Q6UN15		P23497		Q6IN84		P62269		Q96T76	Q15181
	Q9NPJ1	A6PVI3	Q9BY77	Q8IYT8																	Q9HAS3	Q9HD15	Q9HD45	Q9NYW8	Q8WVD3	Q8NBB4	Q5TCY1	Q8IWU6	Q9BZM2		Q9UKX2				Q6UB35		P23458		Q6IBS0		P62081		Q96T58	Q15126
	Q9NPI6	Q9P0M9	Q9BY66	Q8IYT4																	Q9HAR2	Q9HCS4	Q9HD43	Q9NYV6	Q8WVB6	Q8NB50	Q5TCX8	Q8IWU5	Q9BZJ8		Q9UKW6				Q6SJ93		P23396		Q6IA17		P61978		Q96T51	Q15102
	Q9NPI5	Q9BZC1	Q9BY44	Q8IYM1																	Q9HAP6	Q9HCR9	Q9HD36	Q9NYV4	Q8WV37	Q8NB42	Q5TCS8	Q8IWR1	Q9BZJ7		Q9UKW4				Q6RFH5		P23284		Q6DKI1		P61956		Q96T37	Q15075
	Q9NPI1	A0A0C4DGK8	Q9BY42	Q8IYK8																	Q9HAB3	Q9HCP0	Q9HD23	Q9NYT6	Q8WUY8	Q8NB15	Q5TCQ9	Q8IWQ3	Q9BZJ6		Q9UKV8				Q6Q0C0		P23246		Q6DD88		P61758		Q96T17	Q15054
	Q9NPH5	Q9NX74	Q9BY31	Q8IYD8																	Q9HA72	Q9HCN4	Q9HD20	Q9NYQ6	Q8WUU5	Q8NB12	Q5T9C9	Q8IWL2	Q9BZJ3		Q9UKV5				Q6PKG0		P22626		Q6AI08		P61513		Q96SY0	Q15051
	Q9NPG3	Q9BZE2	Q9BY12	Q8IYD1																	Q9HA38	Q9HCM9	Q9HCX4	Q9NYP9	Q8WUU4	Q8NAP8	Q5T9A4	Q8IWL1	Q9BZG2		Q9UKV3				Q6PK04		P22102		Q69YQ0		P61353		Q96SU4	Q15047
	Q9NPG2	Q6UXG2	Q9BXY0	Q8IYB8																	Q9H9S5	Q9HCM4	Q9HCU5	Q9NYP3	Q8WUA4	Q8NAP3	Q5T8D3	Q8IWF2	Q9BZD2		Q9UKV0				Q6PJT7		P22087		Q69YN4		P61254		Q96ST3	Q15042
	Q9NPF0	Q14103	Q9BXU3	Q8IY84																	Q9H9L4	Q9HCK5	Q9HCU4	Q9NYL2	Q8WTX9	Q8NAM6	Q5T7B8	Q8IWB9	Q9BZC7		Q9UKU9				Q6PIU2		P21333		Q68EM7		P61247		Q96ST2	Q15024
	Q9NPE3	Q13427	Q9BXU2	Q8IY37																	Q9H9K5	Q9HCJ0	Q9HCU0	Q9NYJ8	Q8WTV1	Q8NA92	Q5T6J7	Q8IVT5	Q9BZA8		Q9UKU0				Q6PI48		P20290		Q68D10		P61221		Q96SN8	Q15019
	Q9NPE2	P52594	Q9BXT6	Q8IY21																	Q9H9J2	Q9HCG8	Q9HCS2	Q9NYH9	Q8WTR7	Q8NA42	Q5T3U5	Q8IVQ6	Q9BZA7		Q9UKT9				Q6P6C2		P19525		Q68CQ4		P57740		Q96SI9	Q15018
	Q9NPD8	P18077	Q9BXS6	Q8IY18																	Q9H9H4	Q9HCG7	Q9HCQ5	Q9NYG5	Q8TF68	Q8N9Z0	Q5T2N8	Q8IVL6	Q9BZ76		Q9UKT8				Q6P5R6		P19338		Q66PJ3		P57678		Q96SI1	Q15014
	Q9NPD3	Q92904	Q9BXP5	Q8IXN7																	Q9H992	Q9HCE7	Q9HCP6	Q9NYF8	Q8TF63	Q8N9N5	Q5ST30	Q8IVL5	Q9BZ11		Q9UKT7				Q6P3W7		P18621		Q66K74		P57075		Q96SB8	Q15004
	Q9NPC8	Q13151	Q9BXK1	Q8IXL6																	Q9H939	Q9HCE6	Q9HCP0	Q9NYF3	Q8TF50	Q8N9L1	Q5S007	Q8IV20	Q9BYZ8		Q9UKT5				Q6P2Q9		P18206		Q66K14		P55957		Q96SB4	Q149N8
	Q9NPC7	O60869	Q9BXJ9	Q8IXJ6																	Q9H910	Q9HCE1	Q9HCN6	Q9NYF0	Q8TF47	Q8N9K5	Q5RIA9	Q8IV08	Q9BYW1		Q9UKT4				Q6P2E9		P18124		Q659C4		P55795		Q96SB3	Q14997
	Q9NPB1	Q9NXG2	Q9BXG8	Q8IXI2																	Q9H8V3	Q9HCC9	Q9HCN3	Q9NYD6	Q8TF45	Q8N9F8	Q5MY95	Q8IUY3	Q9BYT9		Q9UKS7				Q6P1X6		P17844		Q63HN8		P55786		Q96S82	Q14919
	Q9NP92	P17947	Q9BXA9	Q8IXI1																	Q9H8T0	Q9HCC0	Q9HCM3	Q9NYB9	Q8TF39	Q8N988	Q5MAI5	Q8IUR5	Q9BYH1		Q9UKS6				Q6P1X5		P17301		Q5VZL5		P55265		Q96S59	Q147X3
	Q9NP90	O43395	Q9BX82	Q8IX18																	Q9H8M9	Q9HC98	Q9HCM2	Q9NYB0	Q8TF32	Q8N972	Q5KSL6	Q8IUR0	Q9BYG0		Q9UKR5				Q6P1Q9		P16989		Q5VZF2		P55199		Q96S55	Q14781
	Q9NP87	Q92665	Q9BX63	Q8IWU2																	Q9H8M5	Q9HC96	Q9HCL2	Q9NYA1	Q8TF20	Q8N8Z8	Q5K4L6	Q8IUH8	Q9BYF1		Q9UKR3				Q6P1N0		P16435		Q5VYS8		P55196		Q96S44	Q14696
	Q9NP81	Q9UNP9	Q9BX46	Q8IWT3																	Q9H813	Q9HC77	Q9HCL0	Q9NY99	Q8TEY5	Q8N8Y5	Q5JZY3	Q8IUH4	Q9BYE9		Q9UKQ2				Q6P158		P16402		Q5VYK3		P55160		Q96RU3	Q14691
	Q9NP80	Q9Y2Z4	Q9BX40	Q8IWQ3																	Q9H7V2	Q9HC62	Q9HCK4	Q9NY93	Q8TEK3	Q8N8L2	Q5JU69	Q8IUH2	Q9BYE2		Q9UKP4				Q6P087		P15924		Q5VV67		P55145		Q96RU2	Q14679
	Q9NP78	P62750	Q9BX26	Q8IWF2																	Q9H7T0	Q9HC35	Q9HCJ2	Q9NY87	Q8TE85	Q8N8J6	Q5JTY5	Q8IU99	Q9BY79		Q9UKP3				Q6NZY4		P15880		Q5VV42		P55081		Q96RS6	Q14651
	Q9NP73	Q658K8	Q9BX10	Q8IWB6																	Q9H7P6	Q9HC29	Q9HCJ1	Q9NY74	Q8TE49	Q8N8E2	Q5JT25	Q8IU89	Q9BY76		Q9UKN8				Q6NW34		P15170		Q5VTL8		P55060		Q96RS0	Q14566
	Q9NP72	P60468	Q9BWX5	Q8IWA4																	Q9H7M9	Q9HC16	Q9HCG7	Q9NY61	Q8TE12	Q8N8C0	Q5HYI8	Q8IU68	Q9BY67		Q9UKN7				Q6NUQ4		P14866		Q5VT52		P54886		Q96RP9	Q14558
	Q9NP71	B7ZW38	Q9BWW7	Q8IW45																	Q9H7L2	Q9HC10	Q9HCF6	Q9NY43	Q8TDI0	Q8N895	Q5HY92	Q86YV9	Q9BY64		Q9UKN5				Q6NUQ1		P14678		Q5VT06		P54136		Q96RN5	Q14315
	Q9NP66	A0A3B3IRV3	Q9BWW4	Q8IW41																	Q9H7D0	Q9HBY8	Q9HCE9	Q9NY30	Q8TDG4	Q8N884	Q5H913	Q86YR5	Q9BY21		Q9UKM9				Q6L8Q7		P14618		Q5UIP0		P54132		Q96RL1	Q14191
	Q9NP64	Q9UKJ3	Q9BWU0	Q8IW19																	Q9H7C4	Q9HBU6	Q9HCC8	Q9NY27	Q8TDD2	Q8N883	Q5FVE4	Q86YN1	Q9BY15		Q9UKL6				Q6KC79		P14384		Q5U5Q3		P53992		Q96RF0	Q14186
	Q9NP62	Q99729	Q9BWT6	Q8IVW4																	Q9H756	Q9HBM1	Q9HC97	Q9NY12	Q8TD94	Q8N859	Q5EBM0	Q86YC3	Q9BY14		Q9UKL3				Q6IQ49		P13987		Q5THK1		P53621		Q96RE7	Q14185
	Q9NP58	P62753	Q9BWT3	Q8IVT5																	Q9H706	Q9HBM0	Q9HC73	Q9NXZ1	Q8TD26	Q8N823	Q59H18	Q86YB8	Q9BY10		Q9UKL0				Q6IN84		P13667		Q5TC82		P52948		Q96R06	Q14181
	Q9NP08	P08621	Q9BWP8	Q8IVS8																	Q9H6S3	Q9HBL8	Q9HC58	Q9NXX6	Q8TD23	Q8N7W2	Q58FG1	Q86Y22	Q9BXY4		Q9UKK9				Q6IEG0		P13639		Q5TAX3		P52790		Q96QK1	Q14161
	Q9NNZ6	Q96I25	Q9BWM5	Q8IVL1																	Q9H6Q3	Q9HBK9	Q9HC56	Q9NXW9	Q8TD17	Q8N7U7	Q58FG0	Q86Y07	Q9BXX0		Q9UKK6				Q6IBS0		P13010		Q5T8P6		P52789		Q96QD8	Q14155
	Q9NNW7	Q9Y3T9	Q9BWJ5	Q8IVL0																	Q9H6L2	Q9HBJ7	Q9HC24	Q9NXW2	Q8TCN5	Q8N7R0	Q58FF8	Q86XR7	Q9BXS4		Q9UKK3				Q6GQQ9		P12956		Q5T8I3		P52701		Q96QC0	Q14141
	Q9NNW5	Q9UL18	Q9BWH6	Q8IVH8																	Q9H6D8	Q9HBI1	Q9HC21	Q9NXV6	Q8TC21	Q8N7Q3	Q58FF7	Q86XQ3	Q9BXS0		Q9UKJ8				Q6DKI1		P12270		Q5T6F2		P52597		Q96Q89	Q14139
	Q9HD90	P26639	Q9BWG4	Q8IVH4																	Q9H6D3	Q9HBH5	Q9HC10	Q9NXV2	Q8TBZ8	Q8N7M2	Q58FF6	Q86XL3	Q9BXR6		Q9UKJ5				Q6DD88		P12236		Q5T653		P52333		Q96Q15	Q14118
	Q9HD67	P51530	Q9BWF3	Q8IVF4																	Q9H6B4	Q9HB90	Q9HC07	Q9NXT0	Q8TBZ5	Q8N7K0	Q58FF3	Q86WV6	Q9BXR5		Q9UKJ3				Q6DCA0		P11940		Q5T4S7		P52306		Q96Q11	Q14019
	Q9HD40	O00257	Q9BWE0	Q8IV77																	Q9H607	Q9HB75	Q9HBY0	Q9NXR8	Q8TBJ5	Q8N7G0	Q56UN5	Q86WA9	Q9BXP8		Q9UKJ1				Q69YN4		P11498		Q5T481		P52294		Q96PZ0	Q14012
	Q9HD20	Q6ZSC3	Q9BW11	Q8IV63																	Q9H5Y7	Q9HB71	Q9HBX9	Q9NXR7	Q8TBC5	Q8N782	Q562R1	Q86W10	Q9BXP2		Q9UKJ0				Q69YH5		P11142		Q5T3I0		P52292		Q96PU8	Q14004
	Q9HD15	A0A7I2V2I8	Q9BVW5	Q8IV42																	Q9H5V8	Q9HB65	Q9HBX8	Q9NXL9	Q8TBB0	Q8N720	Q53S08	Q86VZ5	Q9BXN2		Q9UKI9				Q68DQ2		P11021		Q5T3F8		P51991		Q96PK6	Q13951
	Q9HCZ1	Q14147	Q9BVP2	Q8IV36																	Q9H5P4	Q9HB40	Q9HBW9	Q9NXK8	Q8TB69	Q8N693	Q53H12	Q86VQ6	Q9BXN1		Q9UKI8				Q68D10		P10599		Q5T280		P51858		Q96P48	Q13907
	Q9HCX3	P36542	Q9BVJ6	Q8IUG5																	Q9H5I5	Q9HB21	Q9HBW1	Q9NXH9	Q8TAX0	Q8N680	Q53G44	Q86VP3	Q9BXJ7		Q9UKI2				Q68CQ4		P10586		Q5T200		P51692		Q96P16	Q13867
	Q9HCU5	Q12996	Q9BVI4	Q8IUF1																	Q9H598	Q9HB20	Q9HBW0	Q9NXH8	Q8TAW3	Q8N635	Q53FZ2	Q86VF5	Q9BXJ4		Q9UKG9				Q66LE6		P10155		Q5SZQ8		P51659		Q96P11	Q13769
	Q9HCS4	Q9NYH9	Q9BVI0	Q8IUA7																	Q9H4M9	Q9HAZ2	Q9HBV2	Q9NXG2	Q8TAU3	Q8N5Y2	Q53FA7	Q86VD9	Q9BXJ1		Q9UKG4				Q66K74		P0DMV9		Q5SY16		P51531		Q96NC0	Q13685
	Q9HCS2	Q969Z0	Q9BVC3	Q8IU85																	Q9H4M7	Q9HAY6	Q9HBV1	Q9NXG0	Q8TAU0	Q8N5U6	Q52WX2	Q86UW1	Q9BXI9		Q9UKG1				Q66K14		P0CW18		Q5SXM2		P51397		Q96NB3	Q13642
	Q9HCR9	Q9H0J9	Q9BV44	Q86Z02																	Q9H4L5	Q9HAV4	Q9HBU9	Q9NXF8	Q8TAT5	Q8N5J4	Q504Y2	Q86UP2	Q9BXF9		Q9UKF7				Q63HN8		P09874		Q5SVH5		P51116		Q96N67	Q13630
	Q9HCP0	P60228	Q9BUY5	Q86YV6																	Q9H4G0	Q9HAV0	Q9HBT8	Q9NXF7	Q8TAQ5	Q8N5B7	Q4VNC1	Q86UL3	Q9BXE9		Q9UKF6				Q5XG87		P09651		Q5SRE5		P51114		Q96MW5	Q13625
	Q9HCN4	Q8TF01	Q9BUR4	Q86YS6																	Q9H4E7	Q9HAU5	Q9HBT6	Q9NXF1	Q8TAQ2	Q8N5A5	Q4VNC0	Q86UF2	Q9BXC1		Q9UKE5				Q5VZL5		P09012		Q5RKV6		P51003		Q96MW1	Q13610
	Q9HCM7	Q15393	Q9BUQ8	Q86YB8																	Q9H4E5	Q9HAU4	Q9HBR0	Q9NXE8	Q8TAK6	Q8N587	Q4V339	Q86UF1	Q9BXC0		Q9UKD2				Q5VZF2		P09001		Q5QJE6		P50995		Q96MU7	Q13596
	Q9HCL3	P62318	Q9BUL9	Q86Y91																	Q9H4D0	Q9HAU0	Q9HBM0	Q9NXE4	Q8TAK5	Q8N554	Q4L235	Q86UE6	Q9BXB1		Q9UKD1				Q5VZE5		P08865		Q5PRF9		P50851		Q96MG7	Q13576
	Q9HCK8	O60306	Q9BUJ2	Q86Y07																	Q9H4B8	Q9HAT8	Q9HBL7	Q9NXC5	Q8TAF7	Q8N4W9	Q4G176	Q86UE4	Q9BXA5		Q9UKC9				Q5VZ89		P08708		Q5JVS0		P50750		Q96MF7	Q13564
	Q9HCK5	P78362	Q9BUI4	Q86XP3																	Q9H4B6	Q9HAB8	Q9HBL6	Q9NXA8	Q8TAF3	Q8N488	Q4G0N4	Q86TM6	Q9BX97		Q9UKB5				Q5VYS8		P08670		Q5JTH9		P50395		Q96ME7	Q13557
	Q9HCK1	P79522	Q9BUG6	Q86XP1																	Q9H4A6	Q9HA90	Q9HBJ8	Q9NX70	Q8TA94	Q8N3X6	Q499Z3	Q86TL2	Q9BX79		Q9UKB3				Q5VYK3		P08621		Q5JSZ5		P49916		Q96M27	Q13547
	Q9HCK0	Q13686	Q9BUB4	Q86XH1																	Q9H4A4	Q9HA65	Q9HBI6	Q9NX65	Q8NI51	Q8N3J9	Q496M5	Q86TH1	Q9BX74		Q9UKB1				Q5VW36		P08581		Q5JSH3		P49792		Q96LB3	Q13546
	Q9HCJ3	Q96K80	Q9BU76	Q86XF0																	Q9H490	Q9HA64	Q9HBG7	Q9NX63	Q8NHY6	Q8N3J3	Q460N5	Q86TD4	Q9BX73		Q9UKA9				Q5VUA4		P08579		Q5JRA6		P49790		Q96L92	Q13526
	Q9HCJ0	P09012	Q9BU19	Q86WV6																	Q9H461	Q9HA47	Q9HBG4	Q9NX62	Q8NHW3	Q8N393	Q460N3	Q86T96	Q9BX67		Q9UKA8				Q5VTL8		P08572		Q5H9U9		P49761		Q96L73	Q13464
	Q9HCG8	Q86W42	Q9BTP7	Q86WU2																	Q9H444	Q9H9Z2	Q9HBE5	Q9NX58	Q8NHV9	Q8N365	Q3ZCM7	Q86SZ2	Q9BX66		Q9UKA4				Q5VT52		P08240		Q5H9R7		P49750		Q96KR1	Q13459
	Q9HCG1	Q9H583	Q9BTP6	Q86WJ1																	Q9H427	Q9H9Y6	Q9HBB8	Q9NX55	Q8NHM5	Q8N328	Q3YEC7	Q86SQ9	Q9BWV1		Q9UKA2				Q5VT25		P08238		Q5F1R6		P49748		Q96KQ7	Q13451
	Q9HCE5	P61578	Q9BTM1	Q86WI3																	Q9H426	Q9H9T3	Q9HBA0	Q9NX46	Q8NG50	Q8N2Z9	Q3SXZ7	Q86SQ4	Q9BWQ8		Q9UKA1				Q5VT06		P08195		Q5C9Z4		P49591		Q96KP4	Q13439
	Q9HCE3	O75821	Q9BTL4	Q86WA8																	Q9H422	Q9H9S5	Q9HB89	Q9NX45	Q8NFZ0	Q8N2W9	Q3SXY8	Q86SK9	Q9BVX2		Q9UK99				Q5UIP0		P08069		Q5BKZ1		P49589		Q96KP1	Q13426
	Q9HCE1	Q92917	Q9BTL3	Q86W28																	Q9H400	Q9H9S4	Q9HB55	Q9NX38	Q8NFW5	Q8N2R0	Q3LXA3	Q7Z7H5	Q9BVV8		Q9UK97				Q5TC82		P07910		Q5BJF6		P49458		Q96KG9	Q13418
	Q9HCD5	Q9NWX6	Q9BTF0	Q86W26																	Q9H3Z4	Q9H9Q2	Q9HB29	Q9NX24	Q8NFU7	Q8N2I2	Q3B7J2	Q7Z7B1	Q9BVL2		Q9UK96				Q5T9A4		P07900		Q53R41		P49454		Q96KB5	Q13416
	Q9HCC6	O75683	Q9BTE6	Q86W25																	Q9H3Y6	Q9H9P5	Q9HB15	Q9NX18	Q8NFU3	Q8N257	Q38SD2	Q7Z5P4	Q9BVK6		Q9UK85				Q5T8P6		P07814		Q53GQ0		P49406		Q96K76	Q13371
	Q9HCC0	Q09666	Q9BTD8	Q86W24																	Q9H3V2	Q9H9P2	Q9HB14	Q9NX08	Q8NFJ8	Q8N1W2	Q32NB8	Q7Z5M8	Q9BVH7		Q9UK80				Q5T6F2		P07737		Q53F19		P49327		Q96K17	Q13363
	Q9HC98	Q9NW13	Q9BTC8	Q86VQ6																	Q9H3T3	Q9H9L4	Q9HB03	Q9NX07	Q8NFH5	Q8N1L9	Q32MK0	Q7Z5B4	Q9BVG9		Q9UK76				Q5T653		P07602		Q53EP0		P49257		Q96JP5	Q13362
	Q9HC78	P50454	Q9BTC0	Q86VH2																	Q9H3T2	Q9H9J4	Q9HAW9	Q9NX05	Q8NFD5	Q8N1G0	Q2TB90	Q7Z5A9	Q9BVA6		Q9UK73				Q5T5U3		P07437		Q53EL6		P49207		Q96JM3	Q13356
	Q9HC52	Q9Y3D9	Q9BT81	Q86V86																	Q9H3S3	Q9H9G7	Q9HAW8	Q9NX04	Q8NF99	Q8N196	Q2TAC6	Q7Z4N8	Q9BV94		Q9UK61				Q5T4S7		P07355		Q52LJ0		P49006		Q96JK2	Q13347
	Q9HC44	P55769	Q9BT49	Q86V21																	Q9H3S1	Q9H9E3	Q9HAW7	Q9NX01	Q8NEZ4	Q8N187	Q2M3G0	Q7Z4N2	Q9BUR5		Q9UK58				Q5T200		P07237		Q4U2R6		P48730		Q96JH7	Q13330
	Q9HC36	Q07352	Q9BSV6	Q86UX6																	Q9H3R2	Q9H9E1	Q9HAV5	Q9NWZ8	Q8NEP9	Q8N184	Q2M2I8	Q7Z4H8	Q9BUJ0		Q9UK55				Q5T160		P07199		Q4LE39		P48634		Q96JG6	Q13309
	Q9HC29	P09234	Q9BSK1	Q86UW6																	Q9H3Q1	Q9H9A5	Q9HAT1	Q9NWZ5	Q8NEM1	Q8N143	Q2M1P5	Q7Z449	Q9BUD6		Q9UK53				Q5SY16		P07195		Q4G0J3		P47974		Q96JB2	Q13257
	Q9HC16	Q76FK4	Q9BSI4	Q86UT6																	Q9H3N8	Q9H999	Q9HAS3	Q9NWZ3	Q8NEA6	Q8N141	Q2KJY2	Q7Z429	Q9BU40		Q9UK45				Q5SW79		P06744		Q3T906		P47914		Q96J02	Q13217
	Q9HBZ2	Q9HBL0	Q9BSH4	Q86UQ4																	Q9H3M0	Q9H992	Q9HAR2	Q9NWY4	Q8NE65	Q8N122	Q16881	Q7Z403	Q9BU23		Q9UK41				Q5SVH5		P06733		Q3T8J9		P46939		Q96J01	Q13188
	Q9HBY8	P33240	Q9BSG1	Q86UK0																	Q9H346	Q9H987	Q9HAB3	Q9NWW7	Q8NDZ0	Q8N100	Q16877	Q7Z3C6	Q9BTY2		Q9UK33				Q5ST30		P06576		Q3B726		P46783		Q96IZ6	Q13158
	Q9HBV1	Q9UI17	Q9BSD7	Q86UE8																	Q9H344	Q9H939	Q9HA82	Q9NWW5	Q8NDY6	Q8N0Z6	Q16875	Q7Z304	Q9BTN0		Q9UK32				Q5SRE5		P06241		Q32NC0		P46781		Q96IZ0	Q13153
	Q9HBU9	P35659	Q9BSC4	Q86TW2																	Q9H343	Q9H910	Q9HA72	Q9NWW0	Q8NDX6	Q8N0Y2	Q16854	Q7Z2W7	Q9BT76		Q9UK23				Q5SNT2		P05455		Q32MZ4		P46778		Q96IU4	Q13144
	Q9HBU6	Q8IY37	Q9BS34	Q86TM3																	Q9H342	Q9H900	Q9H9V4	Q9NWV8	Q8NDX5	Q8IZX4	Q16851	Q7Z2K6	Q9BT09		Q9UK22				Q5QJE6		P05388		Q2TBE0		P46777		Q96IJ6	Q13137
	Q9HBU1	P55036	Q9BS31	Q86TH1																	Q9H341	Q9H8X2	Q9H9S5	Q9NWU2	Q8NDW4	Q8IZU3	Q16836	Q7Z2H8	Q9BSN7		Q9UK17				Q5PRF9		P05198		Q2TAY7		P46776		Q96I99	Q13136
	Q9HBT8	A4D1E9	Q9BRZ2	Q86TD4																	Q9H340	Q9H8W5	Q9H9S3	Q9NWT8	Q8NDV3	Q8IZM8	Q16822	Q7RTZ2	Q9BSG0		Q9UK13				Q5M775		P05067		Q2NL82		P46734		Q96I25	Q13126
	Q9HBT7	Q92945	Q9BRU9	Q86TB3																	Q9H339	Q9H8V3	Q9H9P8	Q9NWT6	Q8NDQ6	Q8IZC7	Q16816	Q7L8A9	Q9BSA4		Q9UK11				Q5JTZ9		P05023		Q2M2Z5		P46087		Q96I24	Q13112
	Q9HBL0	Q8NA58	Q9BRT6	Q86T24																	Q9H329	Q9H8T0	Q9H9P2	Q9NWT1	Q8NDP4	Q8IZA3	Q16798	Q7L775	Q9BS91		Q9UK10				Q5JTH9		P04843		Q2M296		P46013		Q96I15	Q13111
	Q9HBI6	Q5JVF3	Q9BRS8	Q86SG6																	Q9H313	Q9H8S9	Q9H9K5	Q9NWS9	Q8NDF8	Q8IZ26	Q16774	Q7L5N7	Q9BS86		Q9UK08				Q5JSZ5		P04406		Q29RF7		P43307		Q96HW7	Q13107
	Q9HBH9	Q9H5H4	Q9BRR8	Q7Z7L1																	Q9H310	Q9H8N7	Q9H9B4	Q9NWS1	Q8ND82	Q8IZ20	Q16763	Q7L5L3	Q9BRR3		Q9UK05				Q5JRA6		P04083		Q1KMD3		P43304		Q96HR8	Q13043
	Q9HBH0	P49761	Q9BRR0	Q7Z7E8																	Q9H307	Q9H867	Q9H9B1	Q9NWS0	Q8ND56	Q8IYX0	Q16760	Q7L1W4	Q9BRN9		Q9UJZ1				Q5JPH6		P02786		Q1ED39		P43250		Q96HE7	Q13033
	Q9HBE1	P35269	Q9BRQ8	Q7Z7A4																	Q9H2Y9	Q9H840	Q9H936	Q9NWR8	Q8NCP5	Q8IYN0	Q16720	Q7L1T6	Q9BRK5		Q9UJY5				Q5JPE7		P01889		Q17RY0		P43243		Q96HC4	Q13017
	Q9HBD1	Q13601	Q9BRP8	Q7Z6P3																	Q9H2X9	Q9H832	Q9H920	Q9NWM0	Q8NCN2	Q8IYI8	Q16698	Q7L0J3	Q9BRK3		Q9UJY4				Q5GLZ8		P00558		Q16881		P42704		Q96HA7	Q13011
	Q9HBA0	Q92620	Q9BRP0	Q7Z695																	Q9H2X3	Q9H814	Q9H902	Q9NWK9	Q8NCK3	Q8IYH5	Q16671	Q76MJ5	Q9BQT9		Q9UJY1				Q5F1R6		O95985		Q16850		P42694		Q96H79	Q12972
	Q9HB90	P0CB38	Q9BRL6	Q7Z4Y4																	Q9H2W1	Q9H7Z7	Q9H8X9	Q9NWH9	Q8NCD3	Q8IYD8	Q16659	Q76LX8	Q9BQS7		Q9UJX6				Q5C9Z4		O95900		Q16836		P42574		Q96GX9	Q12959
	Q9HB65	O43310	Q9BRJ9	Q7Z4S6																	Q9H2U9	Q9H7P9	Q9H8P0	Q9NWF9	Q8NCA9	Q8IYB9	Q16654	Q76B58	Q9BQR3		Q9UJX5				Q5BKZ1		O95881		Q16666		P42566		Q96GX5	Q12923
	Q9HB58	O95232	Q9BRJ7	Q7Z478																	Q9H2S1	Q9H7P6	Q9H8M9	Q9NWD9	Q8NC56	Q8IYA7	Q16644	Q75V66	Q9BQP9		Q9UJX4				Q5BJD5		O95777		Q16658		P42285		Q96GQ7	Q12904
	Q9HB55	P62995	Q9BRJ6	Q7Z444																	Q9H2M9	Q9H7L9	Q9H8M5	Q9NWB6	Q8NC26	Q8IY92	Q16620	Q75T13	Q9BQI4		Q9UJX3				Q53F19		O95758		Q16643		P42229		Q96GM8	Q12873
	Q9HB31	O15056	Q9BRJ2	Q7Z406																	Q9H2K8	Q9H7E2	Q9H8J5	Q9NWB1	Q8NBJ9	Q8IY57	Q16584	Q71RH2	Q9BQB4		Q9UJX2				Q53EZ4		O95707		Q16630		P42224		Q96GM5	Q12765
	Q9HAZ2	Q14789	Q9BRH9	Q7Z333																	Q9H2J7	Q9H7D7	Q9H8H3	Q9NWA0	Q8NBF1	Q8IY51	Q16566	Q71H61	Q9BQ51		Q9UJX0				Q53EP0		O95602		Q16629		P41252		Q96GK7	Q0VDF9
	Q9HAZ1	Q9BSH4	Q9BRD0	Q7Z2Z2																	Q9H2H9	Q9H7D0	Q9H841	Q9NW82	Q8NBB4	Q8IXZ3	Q16539	Q70UQ0	Q9BQ16		Q9UJW9				Q53EL6		O95478		Q16543		P41226		Q96GG9	Q08AD1
	Q9HAW9	O14879	Q9BR84	Q7Z2Y8																	Q9H2E6	Q9H7C4	Q9H819	Q9NW75	Q8NB50	Q8IXZ2	Q16512	Q70SY1	Q9BPV8		Q9UJW8				Q52LJ0		O95467		Q16540		P41214		Q96GD0	Q08752
	Q9HAW4	Q96EU6	Q9BR39	Q7Z2Y5																	Q9H2C8	Q9H7B4	Q9H813	Q9NW64	Q8NB42	Q8IXT2	Q16288	Q6ZXV5	Q99999		Q9UJW7				Q4U2R6		O95391		Q16531		P41212		Q96GA3	Q08378
	Q9HAW0	Q96MU7	Q9BQY4	Q7RTR2																	Q9H2C5	Q9H790	Q9H7Z7	Q9NW38	Q8NB15	Q8IXM2	Q16281	Q6ZWT7	Q99985		Q9UJW3				Q4G176		O95373		Q15758		P41091		Q96G74	Q08209
	Q9HAV7	P61981	Q9BQW3	Q7RTR0																	Q9H2B4	Q9H788	Q9H7X2	Q9NW13	Q8NB12	Q8IXK0	Q16280	Q6ZWL3	Q99983		Q9UJW0				Q4G0N4		O95347		Q15717		P40938		Q96G61	Q07866
	Q9HAV4	P31943	Q9BQG0	Q7RTP6																	Q9H2B2	Q9H777	Q9H7V2	Q9NW08	Q8NAP8	Q8IXJ9	Q16181	Q6ZVE7	Q99972		Q9UJV9				Q4G0J3		O95232		Q15691		P40763		Q96G46	Q07864
	Q9HAU5	A0A1B0GW87	Q9BQA5	Q7RTN6																	Q9H2A7	Q9H773	Q9H7T0	Q9NW07	Q8NAP3	Q8IXF0	Q16134	Q6ZV29	Q99965		Q9UJV3				Q3ZCQ8		O95218		Q15654		P40692		Q96G03	Q06587
	Q9HAQ2	Q96KR1	Q9BQA1	Q7LFX5																	Q9H295	Q9H765	Q9H7M9	Q9NVX2	Q8NAM6	Q8IX15	Q15907	Q6ZS81	Q99944		Q9UJU6				Q330K2		O76094		Q15646		P40429		Q96FZ2	Q06546
	Q9HAP2	P62312	Q9BQ75	Q7LFL8																	Q9H257	Q9H6Z9	Q9H7F4	Q9NVW2	Q8NAF0	Q8IX07	Q15904	Q6ZPD8	Q99941		Q9UJU5				Q32P51		O76021		Q15637		P40222		Q96FX7	Q06323
	Q9HAN9	Q9UBB5	Q9BQ70	Q7L8W6																	Q9H255	Q9H6X4	Q9H7F0	Q9NVV9	Q8NA92	Q8IWY8	Q15842	Q6ZNL6	Q99935		Q9UJU2				Q32NB8		O75822		Q15633		P39019		Q96FW1	Q06124
	Q9HAK2	Q9BUB4	Q9BQ67	Q7L7X3																	Q9H254	Q9H6T3	Q9H799	Q9NVV4	Q8NA42	Q8IWI9	Q15835	Q6ZNJ1	Q99928		Q9UJT9				Q2TAZ0		O75691		Q15631		P38432		Q96FV9	Q05209
	Q9HAJ7	P63241	Q9BQ61	Q7L7V1																	Q9H252	Q9H6S3	Q9H756	Q9NVV0	Q8N9Z0	Q8IW36	Q15831	Q6ZNE5	Q99895		Q9UJT2				Q2TAY7		O75643		Q15629		P38159		Q96F86	Q05086
	Q9HAH1	Q92615	Q9BQ52	Q7L523																	Q9H251	Q9H6R0	Q9H741	Q9NVU7	Q8N9N5	Q8IVW6	Q15777	Q6ZNC8	Q99884		Q9UJS0				Q2T9J0		O75616		Q15527		P36915		Q96F63	Q04917
	Q9HAB8	Q8TE96	Q9BQ50	Q7L3T8																	Q9H244	Q9H6Q4	Q9H720	Q9NVU0	Q8N9L1	Q8IVP9	Q15772	Q6ZNB7	Q99880		Q9UJQ4				Q2NL82		O75607		Q15477		P36776		Q96F45	Q04726
	Q9HA92	Q9UGC7	Q9BQ39	Q7L2E3																	Q9H237	Q9H6Q3	Q9H6Y7	Q9NVR2	Q8N9K5	Q8IVI9	Q15771	Q6ZMZ3	Q99879		Q9UJP4				Q2NKX8		O75534		Q15459		P36578		Q96F07	Q04323
	Q9HA82	Q5T7N2	Q9BQ15	Q7L0Q8																	Q9H228	Q9H6K1	Q9H6X4	Q9NVP2	Q8N9F8	Q8IVH2	Q15759	Q6ZMZ0	Q99877		Q9UJM3				Q2KHM9		O75533		Q15434		P36542		Q96EY7	Q04206
	Q9HA77	P09382	Q9BQ04	Q7L014																	Q9H223	Q9H6E5	Q9H6U8	Q9NVP1	Q8N988	Q8IVC4	Q15746	Q6ZMG9	Q99835		Q9UJL9				Q29RF7		O75494		Q15428		P35658		Q96EY4	Q02809
	Q9HA64	Q8IWZ3	Q9BPZ3	Q7KZI7																	Q9H222	Q9H6D7	Q9H6R6	Q9NVN8	Q8N972	Q8IV36	Q15722	Q6YI46	Q99808		Q9UJJ9				Q27J81		O75376		Q15427		P35637		Q96EV2	Q02083
	Q9HA47	P26358	Q9BPY8	Q76MJ5																	Q9H221	Q9H6A0	Q9H6L5	Q9NVM9	Q8N8Z8	Q8IUX7	Q15669	Q6YHU6	Q99795		Q9UJJ7				Q1KMD3		O75369		Q15424		P35268		Q96EU6	Q01968
	Q9HA38	Q9BXU2	Q99996	Q75WM6																	Q9H210	Q9H672	Q9H6L2	Q9NVM6	Q8N8Y5	Q8IUR6	Q15645	Q6Y7W6	Q99788		Q9UJH8				Q1ED39		O75340		Q15397		P35251		Q96ER3	Q01664
	Q9H9Z2	Q9NYF8	Q99973	Q71U36																	Q9H209	Q9H633	Q9H6H4	Q9NVM4	Q8N8Q3	Q8IUM7	Q15569	Q6Y2X3	Q99784		Q9UJG1				Q17RY0		O75319		Q15393		P35241		Q96EP5	Q01658
	Q9H9Y6	Q9BX40	Q99958	Q712K3																	Q9H208	Q9H5X1	Q9H6F2	Q9NVI1	Q8N8L2	Q8IUI8	Q15418	Q6Y288	Q99715		Q9UJF2				Q16850		O75179		Q15366		P34897		Q96EK7	Q01581
	Q9H9Y4	Q9NUL3	Q99941	Q709F0																	Q9H207	Q9H5N1	Q9H6D8	Q9NVH2	Q8N8J6	Q8IUE6	Q15392	Q6Y1H2	Q99706		Q9UJD0				Q16822		O75153		Q15365		P33992		Q96EK6	Q01469
	Q9H9Y2	Q7KZF4	Q99929	Q6ZWH5																	Q9H205	Q9H5J8	Q9H6D3	Q9NVH1	Q8N8E2	Q8IUE1	Q15382	Q6XPS3	Q99705		Q9UJC5				Q16795		O75152		Q15361		P33316		Q96EK5	Q00796
	Q9H9V9	P33316	Q99880	Q6ZW61																	Q9H201	Q9H553	Q9H6B9	Q9NVH0	Q8N8C0	Q8IUE0	Q15375	Q6VVX0	Q99680		Q9UJC3				Q16762		O75127		Q15269		P32121		Q96EI5	Q00534
	Q9H9T3	P16402	Q99879	Q6ZVT0																	Q9H1Z9	Q9H4Y5	Q9H6B4	Q9NVE7	Q8N895	Q8IU89	Q15349	Q6VVB1	Q99679		Q9UJA5				Q16698		O60869		Q15233		P31943		Q96EE3	P99999
	Q9H9S0	P08195	Q99878	Q6ZUV0																	Q9H1Z8	Q9H4X1	Q9H6A9	Q9NVE5	Q8N884	Q8HWS3	Q15311	Q6V0L0	Q99678		Q9UJA3				Q16666		O60841		Q15155		P31942		Q96EB6	P98170
	Q9H9Q4	P09651	Q99877	Q6ZU15																	Q9H1Z4	Q9H4P4	Q9H607	Q9NVD7	Q8N883	Q86YP4	Q15286	Q6UY14	Q99677		Q9UJ99				Q16658		O60832		Q15154		P31483		Q96EA4	P85037
	Q9H9L3	Q9NR97	Q99873	Q6ZT98																	Q9H1Y3	Q9H4M3	Q9H5Y7	Q9NVD3	Q8N859	Q86YH2	Q15257	Q6UXS9	Q99665		Q9UJ90				Q16630		O60828		Q15149		P30876		Q96DV4	P84090
	Q9H9J2	Q14296	Q99856	Q6ZS86																	Q9H1V8	Q9H4L5	Q9H5V8	Q9NVC6	Q8N823	Q86YE8	Q15208	Q6UXH1	Q99650		Q9UJ83				Q16629		O60812		Q15084		P30679		Q96DT7	P83916
	Q9H9G7	Q9Y2W1	Q99853	Q6ZRS2																	Q9H1R2	Q9H4H8	Q9H5K3	Q9NV88	Q8N7W2	Q86YC2	Q15139	Q6UXG2	Q99645		Q9UJ78				Q16543		O60779		Q15070		P30622		Q96DT6	P82970
	Q9H9D4	Q5BKY9	Q99848	Q6ZR08																	Q9H1P3	Q9H4G8	Q9H5J4	Q9NV72	Q8N7U7	Q86Y25	Q15131	Q6UXF7	Q99624		Q9UJ72				Q16540		O60524		Q15061		P30566		Q96DI7	P82650
	Q9H9A7	Q9P031	Q99816	Q6ZNW5																	Q9H1K0	Q9H4G0	Q9H5I5	Q9NV56	Q8N7R0	Q86XU0	Q15126	Q6UXD5	Q99574		Q9UJ71				Q16531		O60506		Q15059		P30419		Q96DH6	P82094
	Q9H999	Q99551	Q99814	Q6ZN66																	Q9H1J7	Q9H4E7	Q9H598	Q9NV31	Q8N7Q3	Q86XN6	Q15120	Q6UX98	Q99572		Q9UJ70				Q16513		O60437		Q15058		P30048		Q96DG6	P78417
	Q9H981	Q15370	Q99811	Q6ZN16																	Q9H1D0	Q9H4B6	Q9H553	Q9NV06	Q8N7M2	Q86XF7	Q15119	Q6UX53	Q99571		Q9UJ68				Q16204		O60306		Q15056		P30040		Q96DB5	P78406
	Q9H972	Q9H6R0	Q99801	Q6ZMV9																	Q9H1C7	Q9H4A6	Q9H4I9	Q9NUX5	Q8N7K0	Q86X55	Q15118	Q6UX39	Q99542		Q9UJ55				Q15833		O60287		Q15050		P29728		Q96D71	P78318
	Q9H967	Q04837	Q99743	Q6ZMQ8																	Q9H1C0	Q9H4A5	Q9H4F1	Q9NUW8	Q8N7G0	Q86WZ6	Q15067	Q6UX01	Q99538		Q9UJ42				Q15814		O60231		Q15032		P29597		Q96D46	P68402
	Q9H963	Q9Y6Y8	Q99742	Q6XUX3																	Q9H195	Q9H4A3	Q9H4D0	Q9NUU7	Q8N782	Q86WV5	Q15058	Q6UWY0	Q99527		Q9UJ41				Q15738		O43896		Q15029		P29590		Q96D09	P68032
	Q9H930	Q9NR90	Q99741	Q6VAB6																	Q9H190	Q9H492	Q9H490	Q9NUU6	Q8N720	Q86WR0	Q15031	Q6UWW8	Q99523		Q9UJ14				Q15717		O43865		Q15021		P29558		Q96CX2	P67870
	Q9H8Y1	Q7L576	Q99733	Q6UXM1																	Q9H172	Q9H479	Q9H461	Q9NUT2	Q8N693	Q86WI3	Q15019	Q6UWP7	Q99519		Q9UJ04				Q15691		O43847		Q15020		P29372		Q96CW5	P63279
	Q9H8X2	Q9Y2V2	Q99732	Q6UWP2																	Q9H160	Q9H477	Q9H427	Q9NUS5	Q8N680	Q86W54	Q149M9	Q6UWM7	Q99500		Q9UIY3				Q15654		O43823		Q15008		P28340		Q96CW1	P63208
	Q9H8U3	Q7LC44	Q99729	Q6UVM3																	Q9H159	Q9H469	Q9H400	Q9NUQ7	Q8N635	Q86W11	Q14964	Q6UWI4	Q99467		Q9UIW0				Q15646		O43818		Q15005		P28331		Q96CT7	P63167
	Q9H8N7	B5ME19	Q99728	Q6UB35																	Q9H158	Q9H467	Q9H3W5	Q9NUQ6	Q8N5Y2	Q86VK4	Q14894	Q6UWH6	Q99466		Q9UIV8				Q15645		O43809		Q14CX7		P27816		Q96CP2	P63000
	Q9H8M5	Q9BRL6	Q99717	Q6T311																	Q9H156	Q9H444	Q9H3V2	Q9NUQ3	Q8N5U6	Q86VE0	Q14722	Q6UW63	Q99463		Q9UIV1				Q15642		O43776		Q14C86		P27708		Q96CN9	P62942
	Q9H8M2	P62913	Q99714	Q6T310																	Q9H106	Q9H425	Q9H3U7	Q9NUQ2	Q8N5P1	Q86V71	Q14680	Q6UW01	Q99445		Q9UIR0				Q15637		O43709		Q14980		P26842		Q96CN7	P62333
	Q9H8H2	Q92841	Q99708	Q6SA08																	Q9H0W5	Q9H422	Q9H3U5	Q9NUL7	Q8N5J4	Q86V15	Q14679	Q6UVY6	Q99250		Q9UIR0				Q15633		O43707		Q14978		P26639		Q96CB8	P62273
	Q9H8H0	P24534	Q99700	Q6PL18																	Q9H0U3	Q9H410	Q9H3T3	Q9NUL5	Q8N5F7	Q86UZ6	Q14654	Q6RW13	Q99102		Q9UIQ6				Q15631		O43684		Q14974		P26599		Q96C92	P62258
	Q9H8G1	P51816	Q99697	Q6PK57																	Q9H0T7	Q9H3Z4	Q9H3T2	Q9NUL3	Q8N5B7	Q86UQ8	Q14568	Q6R6M4	Q99075		Q9UIM3				Q15477		O43670		Q14966		P26373		Q96C90	P62195
	Q9H898	P63279	Q99687	Q6PIY7																	Q9H0Q3	Q9H3Y6	Q9H3S5	Q9NUK0	Q8N5A5	Q86UQ0	Q14534	Q6QHC5	Q99062		Q9UIL8				Q15468		O43432		Q14839		P26368		Q96C86	P62191
	Q9H875	Q00610	Q99684	Q6PIW4																	Q9H0M0	Q9H3U1	Q9H3S3	Q9NUC0	Q8N587	Q86UP8	Q14410	Q6Q788	Q96TA0		Q9UIL4				Q15459		O43395		Q14789		P26358		Q96C57	P61981
	Q9H853	O75179	Q99676	Q6PIF6																	Q9H0H5	Q9H3S7	Q9H3S1	Q9NUA8	Q8N554	Q86UP3	Q14409	Q6PML9	Q96T91		Q9UIL1				Q15437		O43390		Q14739		P26196		Q96C19	P61970
	Q9H845	P62328	Q99661	Q6PI48																	Q9H0F7	Q9H3S4	Q9H3R2	Q9NU63	Q8N4W9	Q86UE3	Q14344	Q6PKC3	Q96T83		Q9UIK5				Q15434		O43251		Q14738		P26038		Q96BW5	P61966
	Q9H832	Q9C0B0	Q99626	Q6PHW0																	Q9H0C3	Q9H3R5	Q9H3R1	Q9NU39	Q8N488	Q86UD4	Q14289	Q6PJF5	Q96T54		Q9UIK4				Q15428		O43175		Q14697		P25705		Q96BP3	P61964
	Q9H816	Q8IXH7	Q99613	Q6PHR2																	Q9H0C2	Q9H3R2	Q9H3Q3	Q9NU22	Q8N3X6	Q86U86	Q14166	Q6PIU2	Q96SM3		Q9UIJ5				Q15427		O43159		Q14694		P24941		Q96BK5	P61962
	Q9H814	Q7L8L6	Q99612	Q6PFW1																	Q9H0B6	Q9H3Q1	Q9H3N8	Q9NTZ6	Q8N3J9	Q86U70	Q14164	Q6PIL6	Q96SL1		Q9UII5				Q15424		O43148		Q14692		P24928		Q96BH1	P61923
	Q9H7Z7	P62979	Q99608	Q6PEY2																	Q9H0A8	Q9H3P2	Q9H3N1	Q9NTX9	Q8N3J3	Q86TJ5	Q14141	Q6PI25	Q96SK2		Q9UII4				Q15397		O43143		Q14690		P24534		Q96B97	P61916
	Q9H7X7	P42694	Q99607	Q6PCB7																	Q9H079	Q9H3M9	Q9H3M0	Q9NTX7	Q8N393	Q86T29	Q14088	Q6PCB7	Q96SJ8		Q9UII2				Q15392		O15439		Q14684		P23921		Q96B36	P61604
	Q9H7X3	Q4VXU2	Q99598	Q6P9H5																	Q9H015	Q9H3M7	Q9H3K2	Q9NTW7	Q8N365	Q86T24	Q14028	Q6PCB0	Q96SE0		Q9UIH9				Q15386		O15427		Q14683		P23588		Q96B26	P61599
	Q9H7T9	Q9UQ80	Q99594	Q6P5Z2																	Q9H013	Q9H3L0	Q9H3H5	Q9NTQ9	Q8N328	Q7Z7L9	Q14012	Q6P9F7	Q96S52		Q9UIG8				Q15366		O15371		Q14676		P23497		Q96B01	P61586
	Q9H7R5	P83881	Q99593	Q6P461																	Q9GZZ7	Q9H3F6	Q9H3E2	Q9NTM9	Q8N2Z9	Q7Z7K2	Q13976	Q6P988	Q96S42		Q9UIG5				Q15365		O15234		Q14671		P23458		Q96AY3	P61457
	Q9H7R0	Q86W50	Q99592	Q6P3W7																	Q9GZZ6	Q9H361	Q9H346	Q9NTK5	Q8N2W9	Q7Z6R9	Q13956	Q6P4F1	Q96S37		Q9UIG4				Q15361		O15213		Q14669		P23368		Q96AX1	P61289
	Q9H7F0	Q8IX18	Q99590	Q6P3R8																	Q9GZY6	Q9H347	Q9H344	Q9NTJ4	Q8N2R0	Q7Z6K1	Q13885	Q6P1M0	Q96S16		Q9UIG0				Q15287		O15091		Q14643		P23246		Q96AT9	P61244
	Q9H7E2	Q02978	Q99583	Q6P2M8																	Q9GZW8	Q9H329	Q9H343	Q9NTJ3	Q8N2I2	Q7Z5Q5	Q13882	Q6P1A2	Q96RW7		Q9UIF9				Q15286		O15047		Q14573		P22897		Q96AG4	P61163
	Q9H7B4	Q9H0Z9	Q99581	Q6P1R4																	Q9GZV5	Q9H2U2	Q9H342	Q9NTI7	Q8N257	Q7Z5D8	Q13873	Q6P179	Q96RV3		Q9UIF8				Q15269		O14980		Q14562		P22694		Q96AE4	P61158
	Q9H7B2	Q9NR50	Q99575	Q6P1M0																	Q9GZV3	Q9H2U1	Q9H341	Q9NTI5	Q8N1W2	Q7Z591	Q13795	Q6NZI2	Q96RQ9		Q9UIF7				Q15262		O14979		Q14527		P22681		Q96AC1	P61088
	Q9H790	Q9BYD3	Q99551	Q6P158																	Q9GZU1	Q9H2P9	Q9H340	Q9NTI2	Q8N1L9	Q7Z4V5	Q13733	Q6NXT6	Q96RP8		Q9UIE0				Q15233		O14974		Q14498		P22626		Q96A72	P61086
	Q9H773	P61129	Q99547	Q6P0Q8																	Q9GZT4	Q9H2M9	Q9H339	Q9NTG7	Q8N1G0	Q7Z4V0	Q13705	Q6NXR0	Q96RP7		Q9UID6				Q15185		O14776		Q14493		P22570		Q96A65	P61081
	Q9H707	Q8TBY0	Q99543	Q6NXR0																	Q9GZS0	Q9H2M3	Q9H330	Q9NT68	Q8N196	Q7Z401	Q13637	Q6NUS8	Q96RP3		Q9UID3				Q15154		O14647		Q14444		P22234		Q96A49	P61077
	Q9H6Z9	P49591	Q99525	Q6NUN0																	Q9GZQ6	Q9H2K2	Q9H313	Q9NSY1	Q8N187	Q7Z3V5	Q13636	Q6NUQ4	Q96RN1		Q9UIC8				Q15149		O14617		Q14432		P22087		Q969U7	P60983
	Q9H6T0	Q969S3	Q99502	Q6NUM6																	Q9GZQ4	Q9H2J4	Q9H310	Q9NSV4	Q8N184	Q7Z3K3	Q13627	Q6NUQ1	Q96RL6		Q9UIB8				Q15084		O00571		Q14331		P21796		Q969T9	P60953
	Q9H6S0	Q9BXS6	Q99497	Q6JQN1																	Q9GZP8	Q9H2G2	Q9H300	Q9NSU2	Q8N143	Q7Z3I7	Q13608	Q6NUM9	Q96RJ0		Q9UIA9				Q15067		O00567		Q14320		P21580		Q969T7	P60891
	Q9H6R4	P22314	Q99459	Q6J9G0																	Q9GZP7	Q9H2C0	Q9H2Y9	Q9NSQ0	Q8N141	Q7Z3E1	Q13574	Q6NUK4	Q96RI9		Q9UIA0				Q15061		O00566		Q14258		P20963		Q969S3	P60510
	Q9H6R3	Q9H0G5	Q99453	Q6IQ55																	Q9GZP1	Q9H2A2	Q9H2X9	Q9NSP4	Q8N122	Q7Z398	Q13572	Q6NTF9	Q96RI8		Q9UI95				Q15058		O00541		Q14257		P20810		Q969R5	P59998
	Q9H6R0	O95163	Q99081	Q6IQ22																	Q9GZN6	Q9H267	Q9H2X8	Q9NSN8	Q8N100	Q7Z353	Q13557	Q6NT55	Q96RI0		Q9UI47				Q15056		O00469		Q14247		P20592		Q969G6	P58004
	Q9H6I2	P08238	Q96T92	Q6IMI6																	Q9GZN0	Q9H257	Q9H2X3	Q9NSJ1	Q8N0Z6	Q7Z340	Q13555	Q6NSJ5	Q96RD9		Q9UI46				Q15050		O00442		Q14244		P20333		Q969G3	P57081
	Q9H6F5	Q9UGY1	Q96T88	Q6IBS0																	Q9GZM6	Q9H254	Q9H2W1	Q9NSI8	Q8N0Y2	Q7Z2G1	Q13554	Q6NSJ0	Q96RD7		Q9UI42				Q15046		O00429		Q14241		P20290		Q969F1	P57076
	Q9H6E5	Q5T764	Q96T68	Q6IA69																	Q9GZM5	Q9H227	Q9H2V7	Q9NSI6	Q8IZX4	Q7RTV3	Q13546	Q6IWH7	Q96RD6		Q9UI36				Q15032		O00422		Q14240		P20073		Q969E8	P56545
	Q9H6B1	P16989	Q96T60	Q6EMB2																	Q9GZK7	Q9H211	Q9H2U9	Q9NSI2	Q8IZU3	Q7RTU7	Q13509	Q6IS14	Q96RD3		Q9UI32				Q15031		O00411		Q14204		P19971		Q93074	P55735
	Q9H694	Q6P6C2	Q96T58	Q6DT37																	Q9GZK6	Q9H1Y0	Q9H2U1	Q9NSD4	Q8IZM8	Q7RTU5	Q13470	Q6IPT4	Q96RD2		Q9UI30				Q15029		O00410		Q14203		P19367		Q93073	P55263
	Q9H668	Q8N5P1	Q96T37	Q6DD88																	Q9GZK4	Q9H1R2	Q9H2S6	Q9NSC2	Q8IZH2	Q7RTU4	Q13464	Q6IC98	Q96RD1		Q9UI26				Q15021		O00299		Q14166		P19174		Q93034	P55212
	Q9H649	Q7Z2Z2	Q96T25	Q6BCY4																	Q9GZK3	Q9H1P3	Q9H2S1	Q9NSA3	Q8IZC7	Q7RTU3	Q13459	Q6IAN0	Q96RD0		Q9UI14				Q15020		O00267		Q14165		P18858		Q93009	P55036
	Q9H633	Q9NRW3	Q96T21	Q6A1A2																	Q9C0K1	Q9H1K1	Q9H2L4	Q9NS91	Q8IZA3	Q7RTU1	Q13423	Q6H3X3	Q96RC9		Q9UI12				Q15003		O00178		Q14157		P18621		Q93008	P54920
	Q9H628	P15170	Q96SZ4	Q68D06																	Q9C0I4	Q9H1K0	Q9H2J7	Q9NS86	Q8IZ26	Q7RTU0	Q13418	Q6GMV1	Q96RB7		Q9UI10				Q14CZ7		O00148		Q14152		P18206		Q92990	P54802
	Q9H611	A0AV96	Q96ST3	Q68CK6																	Q9C0H2	Q9H1J1	Q9H2H9	Q9NS73	Q8IZ20	Q7RTS3	Q13402	Q6E213	Q96RA2		Q9UI09				Q14CX7		F8WD15		Q14151		P18124		Q92979	P54727
	Q9H609	Q9ULW3	Q96SR6	Q68CJ6																	Q9C0E4	Q9H1D9	Q9H2H8	Q9NS56	Q8IYX0	Q7RTS1	Q13394	Q6DN14	Q96R72		Q9UI08				Q14C86		E1B2D1		Q14146		P18085		Q92974	P54725
	Q9H5Z1	P25786	Q96SQ7	Q687X5																	Q9C0D2	Q9H1A4	Q9H2F3	Q9NS39	Q8IYN0	Q7LFL8	Q13363	Q6DD88	Q96R67		Q9UHY8				Q14980		D3DTW3		Q14137		P17931		Q92973	P54687
	Q9H5V7	A6NMX2	Q96SQ5	Q5XG87																	Q9C0C4	Q9H190	Q9H2E6	Q9NS37	Q8IYI8	Q7LBC6	Q13308	Q6BCY4	Q96R54		Q9UHY7				Q14978		A5YKK6		Q14126		P17858		Q92947	P54652
	Q9H5U6	Q9UK61	Q96SN8	Q5VZM2																	Q9C0C2	Q9H171	Q9H2D1	Q9NS25	Q8IYH5	Q7L9B9	Q13237	Q6BAA4	Q96R48		Q9UHY1				Q14974		A1X283		Q14108		P17844		Q92945	P54619
	Q9H5Q4	P62851	Q96SK3	Q5VYX0																	Q9C0B5	Q9H165	Q9H2C8	Q9NS23	Q8IYD8	Q7L945	Q13233	Q6AZY7	Q96R47		Q9UHX3				Q14966		A0AV96		Q14103		P17812		Q92922	P54252
	Q9H5L6	Q96AK3	Q96SI9	Q5VVX9																	Q9C0B1	Q9H0Z9	Q9H2C5	Q9NS18	Q8IYB9	Q7L7L0	Q13232	Q68DV7	Q96R45		Q9UHX1				Q14847		A0A7P0T9B0		Q14011		P17275		Q92917	P54105
	Q9H5K3	P49588	Q96SF7	Q5VTY9																	Q9C0A0	Q9H0Y0	Q9H2C2	Q9NRZ9	Q8IYB8	Q7L590	Q13188	Q68DA7	Q96R30		Q9UHW9				Q14839		A0A590UJJ6		Q14008		P16989		Q92905	P53611
	Q9H5J8	O75369	Q96SE7	Q5VTE0																	Q9C037	Q9H0X9	Q9H2B4	Q9NRZ7	Q8IYB3	Q7L4P6	Q13177	Q68D91	Q96R28		Q9UHW5				Q14697		A0A1B0GW87		Q13895		P16949		Q92900	P53384
	Q9H5J0	P49458	Q96SD1	Q5VT25																	Q9C004	Q9H0X6	Q9H2B2	Q9NRY7	Q8IYA7	Q7L3S4	Q13164	Q68CJ9	Q96R27		Q9UHV9				Q14694		A0A0G2JJT9		Q13868		P16403		Q92890	P53041
	Q9H5I1	P21399	Q96SC8	Q5VST9																	Q9BZZ2	Q9H0W8	Q9H2A9	Q9NRY6	Q8IY92	Q7L2R6	Q13163	Q674R7	Q96R09		Q9UHV7				Q14692		A0A0C4DGM5		Q13838		P16401		Q92889	P53004
	Q9H5H4	Q9UPR6	Q96SB8	Q5TCY1																	Q9BZW8	Q9H0W5	Q9H2A7	Q9NRY4	Q8IY57	Q76L83	Q13153	Q643R3	Q96R08		Q9UHV2				Q14690		A0A0C4DGK8		Q13835		P16220		Q92888	P52907
	Q9H583	O43707	Q96SB4	Q5TCX8																	Q9BZW2	Q9H0U4	Q9H295	Q9NRY2	Q8IY51	Q76KX8	Q13131	Q629K1	Q96QZ0		Q9UHR6				Q14684		A0A024RD78		Q13823		P15880		Q92882	P52888
	Q9H582	Q9NQI0	Q96S65	Q5TCS8																	Q9BZV2	Q9H0R8	Q9H255	Q9NRX4	Q8IY21	Q75WM6	Q13085	Q5W5W9	Q96QV1		Q9UHR5				Q14683		A0A024R608		Q13813		P15498		Q92879	P52788
	Q9H503	P26583	Q96S55	Q5TCQ9																	Q9BZR6	Q9H0R5	Q9H252	Q9NRX1	Q8IXZ3	Q71UI9	Q13075	Q5W0Z9	Q96QU1		Q9UHR4				Q14674				Q13740		P15311		Q92878	P52758
	Q9H501	Q96BK5	Q96RY5	Q5T9C9																	Q9BZQ8	Q9H0R1	Q9H251	Q9NRW3	Q8IXZ2	Q71DI3	Q13057	Q5VYK3	Q96QI5		Q9UHQ9				Q14671				Q13724		P14921		Q92845	P52735
	Q9H4Z2	Q15050	Q96RR1	Q5T9A4																	Q9BZM6	Q9H0P0	Q9H244	Q9NRS6	Q8IXT2	Q70SY1	Q13043	Q5VY80	Q96QE2		Q9UHQ7				Q14669				Q13641		P14866		Q92841	P52655
	Q9H4W6	P47914	Q96RP9	Q5T8D3																	Q9BZM5	Q9H0N0	Q9H237	Q9NRR6	Q8IXM2	Q6ZVD7	Q13017	Q5VWC8	Q96QD8		Q9UHQ1				Q14643				Q13601		P14209		Q92820	P52594
	Q9H4T2	Q5U5Q3	Q96RL1	Q5T890																	Q9BZM4	Q9H0M0	Q9H228	Q9NRR5	Q8IXK0	Q6ZV50	Q12965	Q5VV42	Q96Q91		Q9UHP7				Q14596				Q13586		P13995		Q92804	P52564
	Q9H4S2	Q9HCJ0	Q96RK0	Q5T7B8																	Q9BZM2	Q9H0H5	Q9H222	Q9NRR4	Q8IXJ9	Q6ZU67	Q12882	Q5VUD6	Q96Q04		Q9UHP6				Q14562				Q13573		P13987		Q92797	P51970
	Q9H4Q4	Q02252	Q96RJ6	Q5T6J7																	Q9BZL6	Q9H0H3	Q9H221	Q9NRP7	Q8IXF0	Q6ZT77	Q12866	Q5VTY9	Q96PZ7		Q9UHP3				Q14554				Q13523		P13807		Q92794	P51965
	Q9H4Q3	P00966	Q96RI1	Q5T3U5																	Q9BZJ8	Q9H0F6	Q9H210	Q9NRN9	Q8IX15	Q6ZSZ6	Q12852	Q5UCC4	Q96PX8		Q9UHN6				Q14527				Q13442		P13796		Q92793	P51948
	Q9H4M9	Q9H6E5	Q96RE9	Q5T2N8																	Q9BZJ7	Q9H0E2	Q9H209	Q9NRM7	Q8IX12	Q6ZSS3	Q12851	Q5TGU0	Q96PS8		Q9UHN1				Q14498				Q13435		P13747		Q92785	P51946
	Q9H4L7	P62249	Q96RE7	Q5T1V6																	Q9BZJ6	Q9H0C8	Q9H208	Q9NRM6	Q8IX07	Q6ZSB9	Q12840	Q5TEA6	Q96PR1		Q9UHM6				Q14444				Q13428		P13667		Q92783	P51812
	Q9H4L5	Q7L2J0	Q96QV6	Q5T160																	Q9BZG2	Q9H0C5	Q9H207	Q9NRM2	Q8IWY8	Q6ZS27	Q12829	Q5TCH4	Q96PQ0		Q9UHL9				Q14432				Q13427		P13639		Q92769	P51784
	Q9H4K7	Q9BRR8	Q96QS3	Q5SY16																	Q9BZF3	Q9H0B6	Q9H205	Q9NRL2	Q8IWS0	Q6ZRS2	Q12792	Q5TAT6	Q96PL5		Q9UHL3				Q14353				Q13423		P12270		Q92747	P51688
	Q9H4I2	Q86XF0	Q96QR8	Q5ST30																	Q9BZF2	Q9H0A8	Q9H1Z9	Q9NRJ5	Q8IWI9	Q6ZRF7	Q12774	Q5T9L3	Q96PL2		Q9UHL0				Q14320				Q13409		P12081		Q92734	P51665
	Q9H4E5	Q92522	Q96QE5	Q5S007																	Q9BZE9	Q9H0A6	Q9H1Y3	Q9NRJ1	Q8IW36	Q6ZR52	Q12756	Q5T7P8	Q96PJ5		Q9UHK6				Q14296				Q13405		P11940		Q92733	P51617
	Q9H4D5	Q08211	Q96QE3	Q5RIA9																	Q9BZD7	Q9H095	Q9H1X3	Q9NRI5	Q8IVW6	Q6ZQN5	Q0VDF9	Q5T7M9	Q96PE5		Q9UHK0				Q14258				Q13325		P11717		Q92688	P51580
	Q9H4B7	P23193	Q96QD9	Q5MY95																	Q9BZD6	Q9H089	Q9H1V8	Q9NRH3	Q8IVP9	Q6ZNH5	Q0VDD8	Q5T6L9	Q96PE1		Q9UHJ9				Q14247				Q13310		P11586		Q92665	P51570
	Q9H4B4	P56270	Q96QC0	Q5MAI5																	Q9BZD2	Q9H081	Q9H1U9	Q9NRH2	Q8IVI9	Q6ZNG2	Q0P5N6	Q5T4F4	Q96PD6		Q9UHJ3				Q14244				Q13308		P11388		Q92625	P51452
	Q9H4A3	P26373	Q96Q15	Q5KSL6																	Q9BZC7	Q9H074	Q9H1U4	Q9NRH1	Q8IVH2	Q6ZNG1	Q09428	Q5T4D3	Q96PD5		Q9UHI8				Q14240				Q13283		P11171		Q92621	P50897
	Q9H497	P10809	Q96Q11	Q5K4L6																	Q9BZA8	Q9H063	Q9H1N7	Q9NRG9	Q8IVC4	Q6ZNG0	Q09013	Q5T4B2	Q96PD2		Q9UHI7				Q14232				Q13263		P11166		Q92620	P50748
	Q9H479	Q7Z4G4	Q96PZ2	Q5JZY3																	Q9BZA7	Q9H008	Q9H1K4	Q9NRG7	Q8IV36	Q6ZNC4	Q08AH3	Q5T215	Q96PC5		Q9UHI6				Q14204				Q13247		P10809		Q92616	P50613
	Q9H477	Q7Z7A3	Q96PZ0	Q5JU69																	Q9BZ76	Q9GZZ9	Q9H1E5	Q9NRG4	Q8IUX7	Q6ZNB6	Q08AH1	Q5SWA1	Q96PB8		Q9UHI5				Q14202				Q13243		P10515		Q92615	P50552
	Q9H422	Q9H0S4	Q96PU8	Q5JTZ9																	Q9BZ68	Q9GZZ1	Q9H1D0	Q9NRG0	Q8IUR6	Q6ZNB5	Q08AF3	Q5SNT2	Q96PB7		Q9UHH9				Q14192				Q13242		P10155		Q92600	P50542
	Q9H3Y6	P62304	Q96PU4	Q5JTY5																	Q9BZ67	Q9GZY4	Q9H1C7	Q9NRF9	Q8IUM7	Q6ZNA1	Q08881	Q5SGD2	Q96PB1		Q9UHG3				Q14165				Q13228		P09874		Q92599	P50502
	Q9H3S4	O60870	Q96PT4	Q5JT25																	Q9BYZ6	Q9GZV5	Q9H1C4	Q9NRF2	Q8IUI8	Q6ZN79	Q08828	Q5S007	Q96P68		Q9UHG2				Q14157				Q13206		P09651		Q92598	P49959
	Q9H3Q1	O43809	Q96PT3	Q5JPH6																	Q9BYX2	Q9GZV4	Q9H1C3	Q9NRE2	Q8IUE6	Q6ZN57	Q08499	Q5QFB9	Q96P67		Q9UHG0				Q14152				Q13200		P09564		Q92597	P49903
	Q9H3P7	P49207	Q96PQ6	Q5HYI8																	Q9BYW1	Q9GZV1	Q9H1C0	Q9NRC8	Q8IUE1	Q6ZN55	Q08462	Q5NDL2	Q96P66		Q9UHF7				Q14151				Q13185		P09234		Q92576	P49902
	Q9H3J6	Q9HD40	Q96PN7	Q5HY92																	Q9BYT9	Q9GZT9	Q9H1B5	Q9NRA8	Q8IUE0	Q6ZN32	Q08426	Q5M8T2	Q96P65		Q9UHF4				Q14147				Q13177		P09012		Q92572	P49848
	Q9H3H3	Q8WTT2	Q96PM9	Q5H9U9																	Q9BYT8	Q9GZT4	Q9H195	Q9NRA1	Q8IU89	Q6ZN30	Q08345	Q5M7Z0	Q96P44		Q9UHF3				Q14146				Q13162		P09001		Q92560	P49841
	Q9H3H1	P00973	Q96PK6	Q5H913																	Q9BYL1	Q9GZS3	Q9H172	Q9NRA0	Q8HWS3	Q6ZN19	Q07912	Q5K4L6	Q96P31		Q9UHF1				Q14137				Q13151		P08621		Q92558	P49815
	Q9H3D4	Q9BTD8	Q96PE6	Q5FWF4																	Q9BYI3	Q9GZR1	Q9H159	Q9NR90	Q86YP4	Q6ZN18	Q07617	Q5JU69	Q96NZ8		Q9UHF0				Q14103				Q13148		P08579		Q92552	P49770
	Q9H361	P04637	Q96P20	Q5FVE4																	Q9BYG8	Q9GZQ8	Q9H158	Q9NR83	Q86YH2	Q6ZN11	Q07343	Q5JRA6	Q96NY8		Q9UHE5				Q14011				Q13123		P08243		Q92551	P49754
	Q9H334	Q9H5Z1	Q96P11	Q5EBM0																	Q9BYG5	Q9GZQ3	Q9H156	Q9NR56	Q86YE8	Q6ZN08	Q07002	Q5JPE7	Q96NU0		Q9UHD9				Q14008				Q13084		P08240		Q92547	P49736
	Q9H307	P81605	Q96NZ1	Q5D0E6																	Q9BYG4	Q9GZP8	Q9H0X9	Q9NR55	Q86YC2	Q6ZN06	Q06520	Q5J8M3	Q96NT5		Q9UHD8				Q13895				Q12996		P07910		Q92541	P49721
	Q9H2Z4	Q8WXF0	Q96NY9	Q59H18																	Q9BYF1	Q9GZM8	Q9H0X4	Q9NR48	Q86Y25	Q6ZMY9	Q06418	Q5I7T1	Q96NR3		Q9UHD4				Q13838				Q12986		P07199		Q92538	P49720
	Q9H2X6	Q96Q15	Q96NX9	Q58FG1																	Q9BYE9	Q9C0K7	Q9H0V9	Q9NR46	Q86XU0	Q6ZMW2	Q06278	Q5HYJ1	Q96NI6		Q9UHD2				Q13823				Q12965		P07195		Q92530	P49674
	Q9H2W2	Q15459	Q96NU1	Q58FG0																	Q9BYE4	Q9C0I1	Q9H0V1	Q9NR33	Q86XN6	Q6ZMV8	Q06187	Q5HYA8	Q96N87		Q9UHD0				Q13813				Q12931		P06744		Q92522	P49643
	Q9H2U1	P48431	Q96NM4	Q58FF8																	Q9BYD5	Q9C0H5	Q9H0U3	Q9NR30	Q86XF7	Q6ZMS7	Q05932	Q5H8A4	Q96N66		Q9UHC9				Q13772				Q12926		P06576		Q92499	P49642
	Q9H2T7	Q86UP2	Q96NL3	Q58FF7																	Q9BYB4	Q9C0F3	Q9H0R3	Q9NR21	Q86X55	Q6ZMS4	Q05655	Q5FYB1	Q96N19		Q9UHC7				Q13724				Q12913		P06493		Q8WZA9	P49593
	Q9H2S9	P62495	Q96NK8	Q58FF6																	Q9BYB0	Q9C0E4	Q9H0Q3	Q9NR20	Q86WZ6	Q6ZMG9	Q05513	Q5FYB0	Q96MU8		Q9UHC6				Q13671				Q12907		P06127		Q8WZA0	P49427
	Q9H2P0	Q9Y221	Q96NJ6	Q58FF3																	Q9BY79	Q9C0E2	Q9H0H0	Q9NR19	Q86WV5	Q6XYB7	Q05397	Q5FYA8	Q96MS0		Q9UHC1				Q13620				Q12906		P05455		Q8WYQ5	P49356
	Q9H2K8	Q14157	Q96NJ3	Q58A45																	Q9BY71	Q9C0D2	Q9H0C3	Q9NR12	Q86WR0	Q6XD76	Q04912	Q5EB52	Q96MM7		Q9UHB9				Q13619				Q12905		P05387		Q8WYA6	P49354
	Q9H2K0	Q15654	Q96NI8	Q587J7																	Q9BY67	Q9C0C9	Q9H0C2	Q9NR11	Q86WP2	Q6W2J9	Q04771	Q5D1E8	Q96MK3		Q9UHB7				Q13616				Q12899		P05141		Q8WYA0	P49247
	Q9H2H0	Q13049	Q96NG8	Q56UN5																	Q9BY43	Q9C0C7	Q9H0A3	Q9NR09	Q86WI3	Q6VUC0	Q04759	Q5BVD1	Q96MC6		Q9UHB6				Q13614				Q12888		P05023		Q8WY54	P49137
	Q9H2G4	Q9NX05	Q96NG5	Q562R1																	Q9BY41	Q9C0C6	Q9H061	Q9NR00	Q86W54	Q6VB84	Q04656	Q5BKT4	Q96LD1		Q9UHB4				Q13613				Q12874		P04843		Q8WXX5	P49005
	Q9H2G2	Q92888	Q96ND8	Q53S08																	Q9BY21	Q9C0C2	Q9H015	Q9NQZ8	Q86W11	Q6V9R5	Q03519	Q5BJH7	Q96LC7		Q9UHA7				Q13601				Q12849		P04839		Q8WXW3	P48739
	Q9H2C1	Q9Y3B7	Q96NC0	Q53H12																	Q9BY19	Q9C0B1	Q9H013	Q9NQZ6	Q86VK4	Q6UXM1	Q03518	Q5BJF2	Q96LB9		Q9UHA4				Q13595				Q12830		P04818		Q8WXI9	P48723
	Q9H2A3	P62993	Q96NB3	Q53G44																	Q9BY15	Q9C075	Q9GZZ6	Q9NQZ3	Q86VE0	Q6U7Q0	Q03426	Q5BJD5	Q96LB8		Q9UHA3				Q13573				Q12797		P04439		Q8WXF1	P48637
	Q9H270	P30101	Q96N95	Q53FZ2																	Q9BY14	Q9C037	Q9GZY8	Q9NQZ2	Q86V71	Q6SJ96	Q03113	Q58HT5	Q96LB2		Q9UHA2				Q13535				Q12789		P04183		Q8WXD5	P48556
	Q9H223	Q05923	Q96N77	Q53FA7																	Q9BY11	Q9C035	Q9GZY6	Q9NQX6	Q86V15	Q6RFH8	Q02846	Q53T59	Q96LA9		Q9UH99				Q13501				Q12788		P02792		Q8WXA9	P48163
	Q9H222	Q8N6N3	Q96N58	Q52WX2																	Q9BY10	Q9C030	Q9GZY4	Q9NQX1	Q86UZ6	Q6QHK4	Q02779	Q53R12	Q96LA5		Q9UH92				Q13492				Q12769		P02786		Q8WX92	P48147
	Q9H221	P62277	Q96N46	Q504Y2																	Q9BY07	Q9C004	Q9GZX3	Q9NQX0	Q86US8	Q6PK81	Q02763	Q53GQ0	Q96L58		Q9UH77				Q13444				Q10570		P02647		Q8WWY3	P47755
	Q9H211	Q13247	Q96N38	Q4VNC1																	Q9BXU9	Q9C000	Q9GZW8	Q9NQW6	Q86UQ8	Q6PJQ5	Q02750	Q53FV1	Q96L42		Q9UH73				Q13435				Q10471		P01911		Q8WWM7	P46937
	Q9H1R3	Q9H0U6	Q96N22	Q4VNC0																	Q9BXT2	Q9BZY9	Q9GZV3	Q9NQW5	Q86UQ0	Q6PJP8	Q02241	Q53FP2	Q96L15		Q9UH65				Q13428				Q09666		P01893		Q8WWK9	P46926
	Q9H1P3	O60381	Q96N20	Q4V339																	Q9BXS9	Q9BZX2	Q9GZU3	Q9NQV8	Q86UP8	Q6PJG2	Q02224	Q53F39	Q96L12		Q9UH62				Q13427				Q09161		P01889		Q8WWH5	P46736
	Q9H1J1	O75616	Q96N16	Q4L235																	Q9BXS5	Q9BZV1	Q9GZU1	Q9NQV7	Q86UP3	Q6PIV2	Q02156	Q53EU6	Q96L08		Q9UH17				Q13415				Q08J23		P01730		Q8WW12	P46108
	Q9H1H9	P52597	Q96MX3	Q4G176																	Q9BXS4	Q9BZR9	Q9GZT6	Q9NQV6	Q86UE3	Q6PG37	Q02153	Q53EL9	Q96KV6		Q9UH03				Q13395				Q08554		P00492		Q8WVY7	P46020
	Q9H1E3	Q9BRJ6	Q96MW7	Q4G0Z9																	Q9BXS0	Q9BZR8	Q9GZS9	Q9NQV5	Q86UD4	Q6PF04	Q02108	Q4ZIN3	Q96KN2		Q9UGY1				Q13310				Q08379		P00338		Q8WVV9	P45973
	Q9H1E1	Q12986	Q96MU7	Q4G0N4																	Q9BXR5	Q9BZQ8	Q9GZR5	Q9NQU5	Q86U86	Q6PDB4	Q01974	Q4V9L6	Q96KK4		Q9UGU5				Q13283				Q08211		O96028		Q8WVT3	P43686
	Q9H1D9	O00422	Q96MU6	Q49AN0																	Q9BXP8	Q9BZQ4	Q9GZQ6	Q9NQT5	Q86U70	Q6PCT2	Q01973	Q49MI3	Q96KJ4		Q9UGU0				Q13247				Q07955		O95985		Q8WVM8	P43490
	Q9H1B4	Q96T37	Q96MR9	Q49A26																	Q9BXP2	Q9BZM6	Q9GZQ4	Q9NQT4	Q86TJ5	Q6P9G9	Q01814	Q49AH0	Q96KG7		Q9UGT4				Q13243				Q07812		O95861		Q8WVM7	P43251
	Q9H1A7	Q969L4	Q96MN9	Q499Z3																	Q9BXN2	Q9BZM2	Q9GZP9	Q9NQS7	Q86TG7	Q6P9A3	Q01813	Q3ZAQ7	Q96KA5		Q9UGR2				Q13242				Q07666		O95793		Q8WVK2	P43121
	Q9H175	Q5VWX1	Q96MM3	Q496M5																	Q9BXM0	Q9BZL6	Q9GZP7	Q9NQR1	Q86T29	Q6P9A1	Q01740	Q3V6T2	Q96K78		Q9UGQ3				Q13206				Q07157		O95786		Q8WVJ2	P43034
	Q9H173	Q96CM3	Q96MH2	Q460N5																	Q9BXL8	Q9BZJ6	Q9GZP1	Q9NQQ7	Q86T24	Q6P4R8	Q00975	Q3SYC2	Q96K49		Q9UGQ2				Q13200				Q07065		O95782		Q8WVD3	P42898
	Q9H172	Q9H2K0	Q96ME7	Q460N3																	Q9BXL7	Q9BZI7	Q9GZN6	Q9NQP4	Q7Z7L9	Q6P3X8	Q00796	Q3SXY7	Q96JQ0		Q9UGP8				Q13155				Q07020		O95777		Q8WVB6	P42785
	Q9H171	Q9BU76	Q96MA1	Q3ZCM7																	Q9BXL6	Q9BZH6	Q9GZN0	Q9NQL9	Q7Z7K2	Q6P3V2	Q00537	Q3MUY2	Q96JP9		Q9UGP5				Q13151				Q06830		O95758		Q8WUX9	P42575
	Q9H165	A7MD48	Q96M93	Q3YEC7																	Q9BXJ8	Q9BZG8	Q9GZM6	Q9NQL2	Q7Z6Z7	Q6P2D0	Q00536	Q3MIR4	Q96JM2		Q9UGP4				Q13148				Q06787		O95613		Q8WUX2	P42356
	Q9H161	Q53R41	Q96LX8	Q3SXZ7																	Q9BXJ7	Q9BZF9	Q9GZM5	Q9NQI0	Q7Z6R9	Q6P280	Q00535	Q3KR37	Q96JK4		Q9UGN5				Q13123				Q06265		O95487		Q8WUQ7	P42126
	Q9H160	Q9BWJ5	Q96LW9	Q3SXY8																	Q9BXJ1	Q9BZF3	Q9GZK7	Q9NQG5	Q7Z6M4	Q6P1X5	Q00534	Q3B7I2	Q96JJ7		Q9UGN4				Q13098				Q06210		O95486		Q8WUM4	P41743
	Q9H147	Q96F86	Q96LW1	Q3LXA3																	Q9BXJ0	Q9BZF2	Q9GZK6	Q9NQE9	Q7Z6K1	Q6P1N0	Q00532	Q32P28	Q96JF0		Q9UGM5				Q13085				Q06203		O95453		Q8WUM0	P41240
	Q9H116	P50395	Q96LU7	Q3L8U1																	Q9BXI6	Q9BZF1	Q9GZK4	Q9NQC3	Q7Z5Q5	Q6P1L6	Q00266	Q32NB8	Q96JB6		Q9UGM3				Q13057				Q05682		O95373		Q8WUD4	P41229
	Q9H0Z9	Q7Z417	Q96LT9	Q3B7J2																	Q9BXE9	Q9BZE9	Q9GZK3	Q9NQC1	Q7Z5D8	Q6P0N0	Q00169	Q30154	Q96JA1		Q9UGM1				Q13049				Q05639		O95347		Q8WUB8	P41227
	Q9H0X9	P15531	Q96LI6	Q38SD2																	Q9BXC9	Q9BZE4	Q9GIP4	Q9NQB0	Q7Z591	Q6NXT2	P98198	Q2UY09	Q96J84		Q9UGL9				Q13045				Q05519		O95319		Q8WUA4	P41223
	Q9H0W7	Q8TA86	Q96L91	Q32NB8																	Q9BXC1	Q9BZE2	Q9C0K7	Q9NQ94	Q7Z4V5	Q6NX49	P98196	Q2TAZ0	Q96J66		Q9UGL1				Q12965				Q05048		O95292		Q8WUA2	P41208
	Q9H0U6	O60573	Q96L73	Q32MK0																	Q9BXC0	Q9BZD4	Q9C0K1	Q9NQ92	Q7Z4V0	Q6NX45	P98194	Q2TAA5	Q96J65		Q9UGK8				Q12947				Q04837		O95248		Q8WU90	P40937
	Q9H0U4	Q53F19	Q96L42	Q2VIR3																	Q9BXB1	Q9BZB8	Q9C0J1	Q9NQ90	Q7Z401	Q6NVH7	P84095	Q2M3R5	Q96J42		Q9UGK3				Q12933				Q04637		O95239		Q8WTT2	P40925
	Q9H0T7	P46778	Q96KR1	Q2VIQ3																	Q9BXA5	Q9BZ72	Q9C0I4	Q9NQ88	Q7Z3V5	Q6NUN9	P84085	Q2KHT4	Q96IY4		Q9UGJ1				Q12931				Q03701		O95236		Q8WTS6	P40855
	Q9H0S4	Q8IUX4	Q96KQ7	Q2TB90																	Q9BX97	Q9BZ71	Q9C0H2	Q9NQ87	Q7Z3K3	Q6NT89	P81274	Q24JP5	Q96IQ7		Q9UGJ0				Q12926				Q03518		O95104		Q8TF46	P40616
	Q9H0R6	Q07021	Q96KN3	Q2TAC6																	Q9BX95	Q9BZ67	Q9C0E8	Q9NQ69	Q7Z3I7	Q6NT76	P80365	Q1HG44	Q96ID5		Q9UGI9				Q12906				Q03164		O95071		Q8TF05	P40425
	Q9H0R5	Q86XN8	Q96KM6	Q2NL82																	Q9BX84	Q9BZ29	Q9C0D9	Q9NQ66	Q7Z3E1	Q6NT04	P80192	Q1HG43	Q96I82		Q9UGI8				Q12905				Q03111		O94992		Q8TEX9	P39687
	Q9H0P0	Q13425	Q96KK5	Q2NKX8																	Q9BX79	Q9BZ23	Q9C0C4	Q9NQ55	Q7Z398	Q6NSZ9	P78508	Q17RY0	Q96HV5		Q9UGI6				Q12899				Q03001		O94986		Q8TEW0	P38571
	Q9H0N0	P60321	Q96KG9	Q2M3G0																	Q9BX74	Q9BYX7	Q9C0B7	Q9NQ50	Q7Z353	Q6NSW7	P78371	Q17RW2	Q96HE7		Q9UGI0				Q12874				Q02952		O94915		Q8TEU7	P37837
	Q9H0M5	Q8N684	Q96KC8	Q2M2I8																	Q9BX67	Q9BYX4	Q9C0B5	Q9NQ40	Q7Z340	Q6N043	P78368	Q16880	Q96HD1		Q9UGC6				Q12849				Q02880		O94913		Q8TEQ6	P37198
	Q9H0M4	Q15024	Q96K83	Q2M1P5																	Q9BX66	Q9BYX2	Q9C0B1	Q9NQ33	Q7Z333	Q6N021	P78363	Q16873	Q96HA4		Q9UG56				Q12834				Q02878		O94906		Q8TEA1	P36957
	Q9H0L4	P10265	Q96K80	Q2KJY2																	Q9BX59	Q9BYV9	Q9C0A0	Q9NQ31	Q7Z2G1	Q6MZP7	P78356	Q16853	Q96H15		Q9UG22				Q12802				Q02790		O94903		Q8TDR0	P36551
	Q9H0K6	O95786	Q96K75	Q16881																	Q9BWX1	Q9BYV8	Q9C091	Q9NQ29	Q7Z2E3	Q6K0P9	P68400	Q16850	Q96GX1		Q9UFW8				Q12800				Q02543		O94874		Q8TDP1	P36543
	Q9H0K1	P05141	Q96K62	Q16877																	Q9BWV1	Q9BYU5	Q9C002	Q9NQ03	Q7RTV3	Q6IV72	P68366	Q16799	Q96GW7		Q9UFN0				Q12792				Q02413		O76021		Q8TDN6	P36405
	Q9H0J9	P03973	Q96K58	Q16875																	Q9BWU0	Q9BYT5	Q9BZZ2	Q9NPL8	Q7RTV0	Q6ISB3	P68133	Q16787	Q96GP6		Q9UFH2				Q12789				Q02241		O75940		Q8TDD1	P36404
	Q9H0I9	Q9BZE4	Q96JY0	Q16854																	Q9BWQ8	Q9BYS1	Q9BZW8	Q9NPJ8	Q7RTU7	Q6IQ49	P68032	Q16696	Q96G97		Q9UFG5				Q12788				Q01995		O75937		Q8TD19	P35908
	Q9H0G5	O15347	Q96JS3	Q16851																	Q9BW04	Q9BYR9	Q9BZW5	Q9NPJ6	Q7RTU5	Q6IQ32	P63267	Q16678	Q96G91		Q9UFF9				Q12769				Q01970		O75909		Q8TD16	P35612
	Q9H0F7	Q96AG4	Q96JN0	Q16836																	Q9BVT8	Q9BYR8	Q9BZW4	Q9NPJ4	Q7RTU4	Q6IQ21	P63261	Q16655	Q96G30		Q9UFD9				Q12768				Q01844		O75822		Q8TCG1	P35270
	Q9H0D6	Q9Y324	Q96JM2	Q16822																	Q9BVK8	Q9BYR7	Q9BZW2	Q9NPJ3	Q7RTU3	Q6ICG8	P63146	Q16647	Q96G23		Q9UFC0				Q10713				Q01813		O75821		Q8TCD5	P35250
	Q9H0A0	Q92616	Q96JL9	Q16816																	Q9BVA0	Q9BYR6	Q9BZV3	Q9NPJ1	Q7RTU1	Q6IBE5	P63096	Q16611	Q96FV3		Q9UFB7				Q10570				Q01804		O75717		Q8TC07	P35244
	Q9H093	Q86YN6	Q96JG9	Q16798																	Q9BV57	Q9BYR5	Q9BZV2	Q9NPI8	Q7RTU0	Q6GQQ9	P63000	Q16602	Q96FT7		Q9UF56				Q09666				Q01780		O75695		Q8TBZ6	P35219
	Q9H089	P40926	Q96JF6	Q16774																	Q9BV40	Q9BYR4	Q9BZR6	Q9NPI6	Q7RTS3	Q6FIF0	P62837	Q16518	Q96FM1		Q9UF47				Q09472				Q01518		O75694		Q8TBX8	P34949
	Q9H082	Q86SH2	Q96JC4	Q16763																	Q9BV23	Q9BYR3	Q9BZL3	Q9NPI5	Q7RTS1	Q6FI13	P62834	Q16478	Q96FE7		Q9UF33				Q09161				Q01105		O75665		Q8TBC4	P33991
	Q9H078	Q9H875	Q96JB3	Q16760																	Q9BUZ4	Q9BYR2	Q9BZJ8	Q9NPI1	Q7LFL8	Q6EKJ0	P62820	Q16394	Q96FE5		Q9UF11				Q08J23				Q01085		O75643		Q8TB52	P32321
	Q9H074	Q7Z6Z7	Q96J94	Q16720																	Q9BUL8	Q9BYR0	Q9BZJ7	Q9NPH5	Q7LBC6	Q6ECI4	P62745	Q16270	Q96FC7		Q9UEY8				Q08380				Q01082		O75534		Q8TAT6	P31949
	Q9H063	P17931	Q96J87	Q16698																	Q9BUF7	Q9BYQ9	Q9BZJ6	Q9NPG3	Q7L9B9	Q6DRA6	P62736	Q15904	Q96F81		Q9UEW8				Q08257				Q01081		O75533		Q8TAQ2	P31946
	Q9H040	P30086	Q96J01	Q16671																	Q9BTX1	Q9BYQ9	Q9BZJ4	Q9NPF5	Q7L945	Q6DN03	P62491	Q15848	Q96F46		Q9UEW3				Q08211				Q00839		O75475		Q8TAF3	P31939
	Q9H015	Q9BYD6	Q96IZ5	Q16659																	Q9BTW9	Q9BYQ8	Q9BZG2	Q9NPF4	Q7L7L0	Q6DJT9	P62333	Q15800	Q96F05		Q9UEU5				Q08170				Q00688		O75410		Q8TAD8	P31749
	Q9H000	P10599	Q96IU2	Q16654																	Q9BTV5	Q9BYQ7	Q9BZF1	Q9NPE6	Q7L590	Q6DD87	P62330	Q15738	Q96EP9		Q9UEU0				Q07955				Q00610		O75376		Q8NI36	P31323
	Q9GZZ9	Q9BQ61	Q96IT1	Q16644																	Q9BTU6	Q9BYQ6	Q9BZD7	Q9NPE3	Q7L4P6	Q6BEB4	P62256	Q15717	Q96EG1		Q9UET6				Q07954				Q00577		O75330		Q8NI27	P31153
	Q9GZZ0	Q96IC2	Q96IS3	Q16620																	Q9BTN0	Q9BYQ5	Q9BZD6	Q9NPE2	Q7L3S4	Q6B0I6	P62253	Q15631	Q96EE4		Q9UER7				Q07666				Q00403		O75319		Q8NHQ9	P31150
	Q9GZX7	P11388	Q96IR2	Q16584																	Q9BT92	Q9BYQ4	Q9BZD2	Q9NPD8	Q7L2R6	Q6B0B8	P62195	Q15629	Q96E22		Q9UEG4				Q07352				Q00341		O75179		Q8NHP8	P30626
	Q9GZX5	Q8IWX8	Q96IQ9	Q16566																	Q9BT88	Q9BYQ3	Q9BZC7	Q9NPD3	Q7KZ85	Q6AZW8	P62070	Q15465	Q96DZ7		Q9UEF7				Q07157				Q00325		O75175		Q8NG31	P30533
	Q9GZW5	P04003	Q96IP4	Q16539																	Q9BT76	Q9BYQ2	Q9BZC5	Q9NPC8	Q76L83	Q6AW86	P61587	Q15437	Q96DZ1		Q9UDY8				Q07065				Q00059		O75153		Q8NG08	P30520
	Q9GZV8	Q9H000	Q96IC2	Q16526																	Q9BT40	Q9BYQ0	Q9BZA8	Q9NPC7	Q76KX8	Q6AHZ1	P61586	Q15436	Q96DX4		Q9UDY6				Q07020				P98179		O75152		Q8NFQ8	P30405
	Q9GZV4	Q9NP73	Q96I76	Q16513																	Q9BSW7	Q9BYP9	Q9BZA7	Q9NPC3	Q75WM6	Q68G74	P61225	Q15413	Q96DU3		Q9UDY4				Q06830				P98175		O75044		Q8NFH4	P30154
	Q9GZU2	Q14451	Q96I59	Q16512																	Q9BSR8	Q9BYP8	Q9BZ97	Q9NPC1	Q71UI9	Q68EA5	P61224	Q15397	Q96DR5		Q9UDY2				Q06787				P84103		O60942		Q8NFH3	P30153
	Q9GZT9	Q5VWP2	Q96I51	Q16288																	Q9BSN7	Q9BYP7	Q9BZ76	Q9NPB6	Q71DI3	Q68DY9	P61221	Q15392	Q96DN2		Q9UDX5				Q06210				P84098		O60870		Q8NFF5	P30085
	Q9GZT4	P21333	Q96I27	Q16281																	Q9BSL1	Q9BYN0	Q9BZ23	Q9NPA8	Q70SY1	Q68DY1	P61204	Q15382	Q96DN0		Q9UDX3				Q05932				P84077		O60869		Q8NFD5	P30046
	Q9GZT3	Q96CX2	Q96I25	Q16280																	Q9BSK0	Q9BYM8	Q9BZ11	Q9NPA3	Q6ZVD7	Q68DI1	P61163	Q15363	Q96DB9		Q9UDW3				Q05655				P83881		O60832		Q8NEZ5	P30043
	Q9GZS1	P07910	Q96I24	Q16181																	Q9BSJ8	Q9BYJ4	Q9BYW1	Q9NP98	Q6ZV50	Q68DE3	P61160	Q15293	Q96DA0		Q9UDV6				Q05519				P83731		O60563		Q8NEM2	P29218
	Q9GZR7	P39019	Q96HZ4	Q16134																	Q9BSG5	Q9BYJ1	Q9BYT9	Q9NP87	Q6ZU67	Q68D10	P61158	Q15155	Q96D42		Q9UDT6				Q05048				P82979		O60551		Q8NEJ9	P29084
	Q9GZR2	P62316	Q96HR8	Q15907																	Q9BSF0	Q9BYI3	Q9BYT1	Q9NP79	Q6ZT77	Q68CP9	P61106	Q15125	Q96D31		Q9UDR5				Q04637				P82933		O60524		Q8NEF9	P29083
	Q9GZQ4	O43172	Q96HQ0	Q15904																	Q9BSA4	Q9BYG8	Q9BYH1	Q9NP77	Q6ZSZ6	Q68CJ9	P61086	Q15084	Q96D15		Q9UD71				Q03701				P82930		O60508		Q8NE71	P28838
	Q9GZN2	Q9HCE5	Q96H86	Q15842																	Q9BRY0	Q9BYG5	Q9BYG8	Q9NP71	Q6ZSS3	Q66K89	P61081	Q15050	Q96CW9		Q9UC07				Q03169				P82921		O60506		Q8NDV7	P28702
	Q9GZM3	O95319	Q96H40	Q15835																	Q9BRV3	Q9BYG4	Q9BYG0	Q9NP66	Q6ZSB9	Q66K74	P61077	Q15049	Q96CH1		Q9UC06				Q03001				P82914		O60449		Q8NDI1	P28676
	Q9C0K7	Q9H3J6	Q96H35	Q15831																	Q9BRT3	Q9BYE4	Q9BYF1	Q9NP64	Q6ZS27	Q63HK5	P61026	Q15042	Q96CG8		Q9UBZ9				Q02880				P82912		O60341		Q8NDF8	P28370
	Q9C0K3	Q8IYD1	Q96GQ7	Q15777																	Q9BRQ8	Q9BYE3	Q9BYE9	Q9NP62	Q6ZRS2	Q63HK3	P61020	Q15041	Q96CC6		Q9UBZ4				Q02878				P82675		O60318		Q8NDD1	P28161
	Q9C0J9	Q15633	Q96GM8	Q15772																	Q9BRQ5	Q9BYD6	Q9BYE2	Q9NP59	Q6ZRF7	Q5XKR4	P61019	Q15035	Q96BZ4		Q9UBY9				Q02790				P82673		O60306		Q8ND56	P28072
	Q9C0J8	P17844	Q96GE5	Q15771																	Q9BRN9	Q9BYB0	Q9BYC5	Q9NP58	Q6ZR52	Q5VZL5	P61018	Q15011	Q96BQ1		Q9UBY8				Q02750				P82664		O60281		Q8ND24	P28070
	Q9C0G6	Q9Y2H6	Q96GC6	Q15759																	Q9BRK5	Q9BY84	Q9BY79	Q9NP50	Q6ZQN5	Q5VZB9	P61006	Q15006	Q96BH3		Q9UBY5				Q02543				P82663		O60264		Q8ND04	P28066
	Q9C0G0	P43243	Q96G46	Q15746																	Q9BRK4	Q9BY77	Q9BY78	Q9NP08	Q6ZNH5	Q5VYV0	P60953	Q15005	Q96BF3		Q9UBX5				Q02252				P81605		O60231		Q8NCW5	P27448
	Q9C0F3	Q9P127	Q96G25	Q15722																	Q9BRK3	Q9BY60	Q9BY71	Q9NNZ6	Q6ZNG2	Q5VXU9	P60891	Q14CS0	Q96BD0		Q9UBX3				Q02241				P80723		O43865		Q8NCM8	P27361
	Q9C0F0	Q9UHK0	Q96G23	Q15669																	Q9BRK0	Q9BY49	Q9BY67	Q9NNX9	Q6ZNG1	Q5VVJ2	P60763	Q14BN4	Q96BA8		Q9UBX2				Q02224				P78563		O43847		Q8NCF5	P26374
	Q9C0D7	Q08945	Q96G21	Q15645																	Q9BRI3	Q9BY44	Q9BY64	Q9HDD0	Q6ZNG0	Q5VV52	P60604	Q14993	Q96B86		Q9UBX0				Q02218				P78527		O43823		Q8NCA5	P25789
	Q9C0D4	Q9Y224	Q96FZ2	Q15569																	Q9BRF8	Q9BY43	Q9BY50	Q9HDC5	Q6ZNC4	Q5VV16	P59190	Q14974	Q96AY3		Q9UBW8				Q02040				P78371		O43809		Q8NC51	P25788
	Q9C0C9	Q9UKD2	Q96FV9	Q15477																	Q9BRC7	Q9BY32	Q9BY21	Q9HD90	Q6ZNB6	Q5VTD9	P59047	Q14957	Q96AP7		Q9UBW7				Q01970				P78362		O43776		Q8NBZ0	P25787
	Q9C0B9	Q9NTZ6	Q96FQ6	Q15418																	Q9BR76	Q9BY12	Q9BY19	Q9HD89	Q6ZNB5	Q5VIY5	P59046	Q14849	Q96AM1		Q9UBW5				Q01844				P78347		O43707		Q8NBS9	P25786
	Q9C0B0	P21128	Q96FN9	Q15392																	Q9BR39	Q9BY11	Q9BY15	Q9HD67	Q6ZNA1	Q5TYW1	P59044	Q14766	Q96AD5		Q9UBV8				Q01813				P78346		O43684		Q8NBJ7	P25685
	Q9C0A1	Q9Y4I1	Q96FI4	Q15382																	Q9BQT9	Q9BXW9	Q9BY10	Q9HD47	Q6ZN79	Q5TKA1	P57735	Q14739	Q96A99		Q9UBV7				Q01804				P78345		O43670		Q8NBJ5	P25490
	Q9C098	P49368	Q96FC9	Q15375																	Q9BQS7	Q9BXW6	Q9BY08	Q9HD42	Q6ZN57	Q5TGY3	P57729	Q14721	Q96A84		Q9UBV4				Q01780				P78344		O43615		Q8NBF2	P23526
	Q9C056	Q96IZ5	Q96F86	Q15349																	Q9BQS2	Q9BXW4	Q9BY07	Q9HD40	Q6ZN55	Q5TGS1	P57078	Q14703	Q96A83		Q9UBV2				Q01650				P78332		O43583		Q8NB90	P23434
	Q9C009	Q8NF91	Q96EZ8	Q15311																	Q9BQR3	Q9BXV9	Q9BXU9	Q9HD36	Q6ZN32	Q5TGJ6	P57059	Q14697	Q96A33		Q9UBU9				Q01130				P78316		O43516		Q8NAV1	P22392
	Q9C000	Q96B26	Q96EY7	Q15303																	Q9BQL6	Q9BXU7	Q9BXT2	Q9HD34	Q6ZN30	Q5TEC3	P57058	Q14696	Q96A28		Q9UBU8				Q01085				P78312		O43491		Q8N9T8	P21283
	Q9BZZ5	Q15477	Q96EV2	Q15286																	Q9BQJ4	Q9BXT6	Q9BXS9	Q9HD15	Q6ZN19	Q5TC79	P56559	Q14693	Q96A11		Q9UBU7				Q01082				P68104		O43432		Q8N9N8	P21281
	Q9BZX2	Q9BSC4	Q96EU6	Q15257																	Q9BQI7	Q9BXS5	Q9BXS4	Q9HCZ1	Q6ZN18	Q5TA89	P56545	Q14643	Q969Z4		Q9UBU6				Q00839				P68036		O43390		Q8N999	P21127
	Q9BZS1	Q96I24	Q96EP5	Q15208																	Q9BQI5	Q9BXS1	Q9BXS0	Q9HCX4	Q6ZN17	Q5T890	P56373	Q14573	Q969Y0		Q9UBU3				Q00653				P67936		O43290		Q8N954	P20839
	Q9BZQ4	Q9Y450	Q96EL2	Q15139																	Q9BQI0	Q9BXP8	Q9BXR5	Q9HCX3	Q6ZN11	Q5T7W0	P55789	Q14571	Q969X5		Q9UBU2				Q00610				P67809		O43242		Q8N8S7	P19838
	Q9BZM3	P18621	Q96EK4	Q15131																	Q9BQG1	Q9BXM7	Q9BXP2	Q9HCU9	Q6ZN08	Q5T6S3	P55042	Q14554	Q969X2		Q9UBT7				Q00577				P63244		O43175		Q8N8A6	P19784
	Q9BZL6	O60508	Q96EI5	Q15126																	Q9BQE4	Q9BXL8	Q9BXN2	Q9HCU8	Q6ZN06	Q5T619	P55040	Q14534	Q969V3		Q9UBT3				Q00536				P63241		O43159		Q8N806	P19623
	Q9BZK7	O75390	Q96EG3	Q15120																	Q9BQ51	Q9BXL7	Q9BXM9	Q9HCU5	Q6ZMY9	Q5T5X7	P54819	Q14524	Q969V1		Q9UBT2				Q00403				P63220		O43148		Q8N7H5	P19388
	Q9BZJ0	Q702N8	Q96EB6	Q15119																	Q9BQ39	Q9BXL6	Q9BXM7	Q9HCS7	Q6ZMW2	Q5T5D7	P54764	Q14515	Q969P0		Q9UBS8				Q00341				P63173		O43143		Q8N6T3	P19387
	Q9BZI7	Q8NC60	Q96E39	Q15118																	Q9BQ31	Q9BXJ9	Q9BXK5	Q9HCS4	Q6ZMV8	Q5T1R4	P54762	Q14457	Q969N4		Q9UBS5				Q00325				P63151		O15523		Q8N6R0	P19022
	Q9BZI1	Q96BP2	Q96E29	Q15067																	Q9BPZ7	Q9BXI6	Q9BXJ8	Q9HCP0	Q6ZMS7	Q5T1J5	P54760	Q14442	Q969N2		Q9UBS4				Q00059				P63104		O15381		Q8N6N3	P18887
	Q9BZF3	O95363	Q96E14	Q15058																	Q9BPW8	Q9BXI3	Q9BXJ7	Q9HCN4	Q6ZMS4	Q5T0F9	P54756	Q14393	Q969L2		Q9UBS3				P98179				P63010		O15379		Q8N6M0	P18669
	Q9BZF2	P62241	Q96DU9	Q15046																	Q9BPV8	Q9BXD5	Q9BXJ1	Q9HCM9	Q6ZMG9	Q5T0B9	P54753	Q14318	Q969J5		Q9UBR5				P98175				P62995		O15226		Q8N6H7	P17980
	Q9BZF1	P07900	Q96DT7	Q15031																	Q99999	Q9BXC9	Q9BXI9	Q9HCM4	Q6XYB7	Q5SZJ8	P54707	Q14257	Q969I6		Q9UBR4				P84103				P62987		O15078		Q8N684	P17900
	Q9BZE4	P36639	Q96DN6	Q15029																	Q99996	Q9BXB5	Q9BXI2	Q9HCM1	Q6XD76	Q5SXM2	P54652	Q14213	Q969F8		Q9UBR2				P84098				P62937		O15067		Q8N5P1	P17174
	Q9BZE3	P62280	Q96DI7	Q15019																	Q99985	Q9BXB4	Q9BXE9	Q9HCL3	Q6W2J9	Q5SXM1	P54646	Q14165	Q969D9		Q9UBR1				P83731				P62917		O15037		Q8N5I9	P17066
	Q9BZE2	P31942	Q96DH6	Q149N8																	Q99965	Q9BX70	Q9BXC1	Q9HCK8	Q6VUC0	Q5SVQ8	P54619	Q14145	Q95460		Q9UBQ7				P82979				P62913		O15027		Q8N5F7	P16930
	Q9BZE1	P31146	Q96DE0	Q149M9																	Q99962	Q9BX66	Q9BXC0	Q9HCK5	Q6VB84	Q5SSJ5	P53779	Q14118	Q93098		Q9UBQ6				P82933				P62910		O14980		Q8N5C6	P16383
	Q9BZE0	P84098	Q96D70	Q14978																	Q99959	Q9BX46	Q9BXB1	Q9HCK0	Q6V9R5	Q5SQQ9	P53778	Q14108	Q93097		Q9UBQ5				P82930				P62906		O14979		Q8N5A5	P16333
	Q9BZC7	Q14978	Q96D46	Q14964																	Q99946	Q9BWX1	Q9BXA5	Q9HCJ3	Q6UXM1	Q5QNW6	P53671	Q14055	Q93091		Q9UBQ0				P82914				P62899		O14976		Q8N573	P16278
	Q9BZC1	Q7Z3Z4	Q96CX3	Q14894																	Q99928	Q9BWU1	Q9BX97	Q9HCJ0	Q6U7Q0	Q5MCW4	P53667	Q14050	Q93086		Q9UBP6				P82675				P62888		O14965		Q8N543	P16152
	Q9BZB8	P11142	Q96CX2	Q14839																	Q99884	Q9BWT3	Q9BX95	Q9HCI7	Q6SJ96	Q5JVG8	P53602	Q14031	Q93079		Q9UBP5				P82673				P62861		O14936		Q8N4Q1	P15927
	Q9BZ23	A6NC97	Q96CT7	Q14807																	Q99836	Q9BWT1	Q9BX84	Q9HCI5	Q6RFH8	Q5JVG2	P53396	Q13724	Q93063		Q9UBP4				P82664				P62857		O14929		Q8N3X1	P15531
	Q9BYZ6	P62266	Q96CP2	Q14739																	Q99835	Q9BWF3	Q9BX79	Q9HCG8	Q6QHK4	Q5JUK2	P53384	Q13686	Q93038		Q9UBP0				P82663				P62854		O14893		Q8N3U4	P15374
	Q9BYX7	Q7Z5Q1	Q96CM3	Q14722																	Q99829	Q9BWD1	Q9BX74	Q9HCG1	Q6PK81	Q5JT82	P53370	Q13641	Q93033		Q9UBN7				P79522				P62851		O14787		Q8N3F8	P15121
	Q9BYX4	Q9Y2X3	Q96CK0	Q14692																	Q99828	Q9BWC9	Q9BX73	Q9HCE7	Q6PJQ5	Q5JNZ3	P53365	Q13637	Q92959		Q9UBN6				P78563				P62847		O14744		Q8N3C0	P15104
	Q9BYV9	Q86WX3	Q96CB9	Q14683																	Q99819	Q9BW27	Q9BX67	Q9HCE5	Q6PJP8	Q5HYK9	P53355	Q13609	Q92956		Q9UBN4				P78527				P62841		O14672		Q8N392	P14859
	Q9BYV1	B2RXH8	Q96C86	Q14680																	Q99816	Q9BW04	Q9BX59	Q9HCE3	Q6PJG2	Q5HY98	P53350	Q13586	Q92954		Q9UBN1				P78371				P62829		O14647		Q8N2W9	P14550
	Q9BYU1	Q9Y3I0	Q96C55	Q14679																	Q99808	Q9BVS4	Q9BWV2	Q9HCE1	Q6PIV2	Q5H9K5	P53004	Q13563	Q92953		Q9UBM7				P78362				P62826		O14578		Q8N201	P14174
	Q9BYT3	P51991	Q96C28	Q14654																	Q99805	Q9BVN2	Q9BWV1	Q9HCD5	Q6PG37	Q5H9I0	P52824	Q13557	Q92935		Q9UBL9				P78347				P62820		O14545		Q8N1G4	P13984
	Q9BYP7	A0A024RD78	Q96C10	Q14568																	Q99795	Q9BVM4	Q9BWQ8	Q9HCC6	Q6PF04	Q5FWF6	P52790	Q13555	Q92932		Q9UBL6				P78346				P62805		O14526		Q8N1G2	P13861
	Q9BYN8	A0A0J9YWL9	Q96C00	Q14566																	Q99788	Q9BVJ7	Q9BWQ6	Q9HC98	Q6PDB4	Q5FWF4	P52789	Q13554	Q92911		Q9UBL3				P78345				P62753		O14503		Q8N1F7	P13798
	Q9BYN7	Q9UNX4	Q96BV0	Q14565																	Q99767	Q9BVJ6	Q9BWM7	Q9HC78	Q6PCT2	Q5EE01	P52732	Q13501	Q92896		Q9UBL0				P78344				P62750		O14497		Q8N163	P13693
	Q9BYN0	P62081	Q96BT7	Q14562																	Q99758	Q9BVI0	Q9BWL3	Q9HC77	Q6P9G9	Q5EBM4	P52564	Q13454	Q92887		Q9UBK9				P78332				P62701		O00571		Q8N122	P13674
	Q9BYK8	Q99590	Q96BT3	Q14534																	Q99755	Q9BVG3	Q9BWH2	Q9HC62	Q6P9A3	Q5EBL2	P52429	Q13445	Q92876		Q9UBK8				P78330				P62633		O00567		Q8N108	P12955
	Q9BYJ9	Q6YP21	Q96BR9	Q14527																	Q99735	Q9BVC4	Q9BWG4	Q9HC52	Q6P9A1	Q5CZA5	P52333	Q13438	Q92859		Q9UBK7				P78316				P62495		O00566		Q8N0Z6	P12814
	Q9BYG3	Q9BX46	Q96BR6	Q14410																	Q99732	Q9BVA0	Q9BW72	Q9HC44	Q6P4R8	Q546S1	P52209	Q13433	Q92854		Q9UBK5				P68371				P62424		O00541		Q8N0X7	P12268
	Q9BYE0	Q06265	Q96BP2	Q14409																	Q99726	Q9BV99	Q9BW60	Q9HC21	Q6P3X8	Q53T94	P52198	Q13421	Q92847		Q9UBK2				P68363				P62328		O00505		Q8IZH2	P12109
	Q9BYD6	F8WD15	Q96BK5	Q14344																	Q99720	Q9BV90	Q9BVX2	Q9HC16	Q6P3V2	Q53HV7	P51965	Q13393	Q92838		Q9UBJ2				P68104				P62318		O00410		Q8IZ69	P12004
	Q9BYD3	P49756	Q96BF6	Q14296																	Q99719	Q9BV86	Q9BVW6	Q9HBZ2	Q6P2D0	Q53H47	P51957	Q13370	Q92824		Q9UBI6				P67809				P62316		O00329		Q8IZ21	P11766
	Q9BYD2	Q9UPQ9	Q96BD5	Q14289																	Q99714	Q9BV73	Q9BVV8	Q9HBY8	Q6P280	Q53GI3	P51956	Q13316	Q92823		Q9UBI4				P63244				P62314		O00267		Q8IYS1	P11441
	Q9BYD1	A0A0S2Z563	Q96BA8	Q14240																	Q99712	Q9BV68	Q9BVV7	Q9HBU1	Q6P1X5	Q53EQ6	P51955	Q13286	Q92820		Q9UBI1				P63241				P62310		O00233		Q8IYB7	P11279
	Q9BYC9	Q8NHW5	Q96B42	Q14204																	Q99706	Q9BV57	Q9BVT8	Q9HBT8	Q6P1N0	Q52M93	P51841	Q13261	Q92791		Q9UBH0				P63165				P62308		O00214		Q8IYB3	P11274
	Q9BYC8	P41091	Q96B26	Q14191																	Q99705	Q9BV44	Q9BVK8	Q9HBT7	Q6P1L6	Q4W5G0	P51828	Q13224	Q92781		Q9UBG7				P63010				P62280		O00193		Q8IY81	P11117
	Q9BY77	P42704	Q96B01	Q14166																	Q99689	Q9BV40	Q9BVK6	Q9HBM6	Q6P0N0	Q4VC44	P51817	Q13217	Q92765		Q9UBG3				P62995				P62277		O00186		Q8IY67	P10768
	Q9BY66	Q8TD47	Q96AZ6	Q14164																	Q99685	Q9BV20	Q9BVK2	Q9HBM1	Q6NXT2	Q4V348	P51813	Q13214	Q92752		Q9UBG0				P62993				P62269		O00182		Q8IY37	P10644
	Q9BY44	Q86U44	Q96AY2	Q14147																	Q99683	Q9BUZ4	Q9BVI4	Q9HBM0	Q6NX49	Q4LE39	P51812	Q13190	Q92729		Q9UBF9				P62987				P62266		O00161		Q8IY18	P10619
	Q9BY42	P57721	Q96AV8	Q14141																	Q99680	Q9BUX1	Q9BVH7	Q9HBL8	Q6NX45	Q4G112	P51798	Q13162	Q92692		Q9UBF8				P62979				P62263		O00154		Q8IXW5	P10253
	Q9BY32	Q53EP0	Q96AK3	Q14088																	Q99679	Q9BUT1	Q9BVG9	Q9HBJ7	Q6NVH7	Q4G0Z9	P51797	Q13103	Q92673		Q9UBF1				P62937				P62249		O00139		Q8IXK0	P10109
	Q9BY31	Q9NW64	Q96AH0	Q14028																	Q99678	Q9BUR5	Q9BVC6	Q9HBH9	Q6NUN9	Q49AN0	P51795	Q13087	Q92637		Q9UBE8				P62917				P62244		M0R232		Q8IXJ6	P0DPB5
	Q9BY12	Q9BSD7	Q96AG4	Q14012																	Q99677	Q9BUR4	Q9BVA6	Q9HBH7	Q6NT89	Q49AM1	P51793	Q13061	Q92633		Q9UBE0				P62913				P62241		E9PAV3		Q8IXH7	P0DMV8
	Q9BXY0	P62308	Q96AE4	Q14004																	Q99665	Q9BUP3	Q9BV87	Q9HBH5	Q6NT76	Q49AG3	P51790	Q13023	Q92629		Q9UBD9				P62910				P62140		C9J151		Q8IX90	P09972
	Q9BXW6	Q9Y3A4	Q96A72	Q13976																	Q99653	Q9BUL8	Q9BV81	Q9HBE1	Q6NT04	Q49AA0	P51668	Q13017	Q92626		Q9UBD6				P62906				P62136		C0HLS1		Q8IX18	P09936
	Q9BXU3	Q12872	Q96A47	Q13956																	Q99650	Q9BUK6	Q9BV40	Q9HB96	Q6NSZ9	Q49A33	P51617	Q12983	Q92611		Q9UBD5				P62899				P62081		B0I1T2		Q8IX12	P09884
	Q9BXU2	P56537	Q96A35	Q13950																	Q99624	Q9BUI4	Q9BV35	Q9HB90	Q6NSW7	Q49A26	P51606	Q12981	Q92581		Q9UBD3				P62891				P61978		A6NFQ2		Q8IX01	P09496
	Q9BXU1	Q9BUJ2	Q96A33	Q13885																	Q99623	Q9BUB5	Q9BV23	Q9HB75	Q6NSI4	Q499Z4	P51582	Q12959	Q92563		Q9UBD0				P62888				P61960		A6NC98		Q8IWZ8	P09211
	Q9BXT6	Q5H9U9	Q96A08	Q13882																	Q99603	Q9BUA6	Q9BV10	Q9HB71	Q6N043	Q494X3	P51575	Q12955	Q92561		Q9UBC9				P62861				P61927		A5YKK6		Q8IWZ3	P08397
	Q9BXS6	Q8TAD8	Q969Z0	Q13873																	Q99584	Q9BU89	Q9BUV8	Q9HB65	Q6N021	Q3ZCX4	P51570	Q12933	Q92545		Q9UBC7				P62857				P61619		A2A288		Q8IWX8	P08236
	Q9BXP5	P30876	Q969X6	Q13838																	Q99578	Q9BU64	Q9BUR5	Q9HB58	Q6MZP7	Q3ZCT1	P51553	Q12912	Q92542		Q9UBC5				P62854				P61513		A0AV96		Q8IWV8	P07992
	Q9BXM7	Q8IU60	Q969W8	Q13823																	Q99572	Q9BU02	Q9BUN8	Q9HB31	Q6K0P9	Q3SYB3	P51451	Q12907	Q92521		Q9UBC3				P62851				P61353		A0A499FJI4		Q8IWS0	P07919
	Q9BXK1	P78332	Q969T9	Q13795																	Q99571	Q9BTZ2	Q9BUM1	Q9HB21	Q6IV72	Q3SY56	P51160	Q12904	Q92508		Q9UBC2				P62847				P61313		A0A0C4DGM5		Q8IWR0	P07858
	Q9BXJ9	Q9H9L3	Q969S3	Q13761																	Q99569	Q9BTU6	Q9BUJ0	Q9HB19	Q6ISB3	Q3SY52	P51159	Q12891	Q92496		Q9UBC1				P62841				P61254		A0A0A0MRX9		Q8IWJ2	P07741
	Q9BXI3	A0A0J9YY54	Q969S2	Q13733																	Q99549	Q9BTT6	Q9BUF7	Q9HB09	Q6IQ49	Q3SXZ3	P51157	Q12879	Q92485		Q9UBB9				P62829				P61247		A0A024R394		Q8IWI9	P07711
	Q9BXG8	Q15269	Q969P6	Q13705																	Q99541	Q9BTM9	Q9BUB7	Q9HB07	Q6IQ32	Q3MJ62	P51153	Q12841	Q92484		Q9UBB6				P62826				P61221				Q8IWD4	P07686
	Q9BXB5	Q96BT7	Q969L4	Q13637																	Q99527	Q9BTE3	Q9BU79	Q9HAZ2	Q6IQ21	Q3MIS6	P51151	Q12797	Q92482		Q9UBB5				P62753				P61106				Q8IWC1	P07384
	Q9BXB4	P46781	Q969K4	Q13636																	Q99523	Q9BTE1	Q9BU23	Q9HAZ1	Q6ICG8	Q3L8U1	P51149	Q12772	Q92478		Q9UBB4				P62750				P61026				Q8IWA0	P07339
	Q9BXA9	O15235	Q969J2	Q13627																	Q99519	Q9BT92	Q9BTX3	Q9HAY2	Q6IBE5	Q3KQV3	P51148	Q12770	Q92187		Q9P2Z0				P62701				P61019				Q8IW35	P07203
	Q9BXA7	Q9UKK9	Q969H6	Q13608																	Q99500	Q9BT78	Q9BTX1	Q9HAW4	Q6GQQ9	Q3KP31	P50993	Q12768	Q92186		Q9P2Y5				P62633				P61011				Q8IVM0	P06865
	Q9BXA6	Q9NXL6	Q969G3	Q13574																	Q99497	Q9BT43	Q9BTV4	Q9HAW0	Q6FIF0	Q3KP22	P50990	Q10472	Q92185		Q9P2Y4				P62495				P60866				Q8IVD9	P06730
	Q9BX84	Q6PK04	Q969G2	Q13572																	Q99469	Q9BT40	Q9BTU6	Q9HAV7	Q6FI13	Q3KNW1	P50747	Q10471	Q8WZA6		Q9P2X3				P62424				P60842				Q8IV38	P06400
	Q9BX82	P52272	Q969F1	Q13569																	Q99467	Q9BT25	Q9BTN0	Q9HAV4	Q6EKJ0	Q3KNS6	P50613	Q0WX57	Q8WZ94		Q9P2X0				P62318				P60660				Q8IV08	P06396
	Q9BX68	Q96B01	Q93091	Q13557																	Q99466	Q9BT23	Q9BTE7	Q9HAU5	Q6ECI4	Q3C1V8	P50583	Q0P6D2	Q8WZ92		Q9P2W9				P62314				P60468				Q8IUF8	P06280
	Q9BX63	O95900	Q93079	Q13555																	Q99445	Q9BSU3	Q9BTD3	Q9HAU4	Q6DRA6	Q3B8N5	P50570	Q0GE19	Q8WZ84		Q9P2W7				P62308				P60228				Q8IUF1	P06132
	Q9BX46	P49770	Q93077	Q13554																	Q99418	Q9BST9	Q9BT88	Q9HAU0	Q6DN03	Q33E94	P50336	Q09470	Q8WZ79		Q9P2W3				P62304				P58107				Q8IUD2	P05423
	Q9BX40	O75113	Q93074	Q13546																	Q99259	Q9BSL1	Q9BT76	Q9HAT0	Q6DJT9	Q32MQ0	P50225	Q09013	Q8WZ75		Q9P2W1				P62280				P57721				Q8IU81	P05114
	Q9BX26	P63104	Q93073	Q13535																	Q99250	Q9BSK4	Q9BT67	Q9HAP2	Q6DD87	Q32M78	P50213	Q08AM6	Q8WZ71		Q9P2T1				P62277				P57678				Q86YR5	P05091
	Q9BX10	Q9BUR4	Q93062	Q13523																	Q99102	Q9BSJ2	Q9BT22	Q9HAN9	Q6BEB4	Q2VY69	P50148	Q08477	Q8WYK1		Q9P2T0				P62269				P56537				Q86YP4	P04632
	Q9BWX5	Q4VXA5	Q92994	Q13509																	Q99075	Q9BSB4	Q9BSR8	Q9HAK2	Q6B0I6	Q2VWA4	P50053	Q08431	Q8WY21		Q9P2S5				P62266				P56270				Q86YM7	P04350
	Q9BWW7	P35268	Q92988	Q13470																	Q99062	Q9BS16	Q9BSN7	Q9HAJ7	Q6B0B8	Q2VIQ3	P49961	Q07817	Q8WY07		Q9P2R7				P62263				P56211				Q86YD1	P04179
	Q9BWW4	P00505	Q92985	Q13464																	Q96TA1	Q9BRZ2	Q9BSK2	Q9HAI6	Q6AZW8	Q2TB10	P49915	Q07812	Q8WXS8		Q9P2R6				P62249				P56199				Q86Y56	P04066
	Q9BWV7	O14562	Q92979	Q13459																	Q96TA0	Q9BRV8	Q9BSK0	Q9HAH1	Q6AW86	Q2TAL8	P49914	Q07326	Q8WXI8		Q9P2R3				P62244				P56192				Q86XZ4	P00568
	Q9BWU1	Q6P087	Q92973	Q13423																	Q96T83	Q9BRT3	Q9BSJ8	Q9HAF1	Q6AHZ1	Q2NKX8	P49903	Q07092	Q8WXI7		Q9P2P6				P62241				P56182				Q86XP3	P00505
	Q9BWU0	Q96ST3	Q92966	Q13418																	Q96T55	Q9BRS2	Q9BSJ5	Q9HAB8	Q69383	Q2NKJ3	P49902	Q07065	Q8WXD2		Q9P2P5				P62136				P56159				Q86XI2	P00491
	Q9BWT6	P51116	Q92949	Q13415																	Q96T54	Q9BRR9	Q9BSF4	Q9HA82	Q68G74	Q2M3X9	P49842	Q07020	Q8WXD0		Q9P2N7				P62081				P55884				Q86X55	O96019
	Q9BWT3	Q5T200	Q92945	Q13402																	Q96T49	Q9BRQ8	Q9BSE4	Q9HA38	Q68EA5	Q2M3W8	P49841	Q06418	Q8WX77		Q9P2M7				P61978				P55795				Q86X53	O96017
	Q9BWP8	Q9H3Q1	Q92925	Q13394																	Q96ST8	Q9BRQ6	Q9BSE2	Q9H9Z2	Q68DY9	Q2M218	P49840	Q06136	Q8WX39		Q9P2M4				P61956				P55769				Q86X10	O96007
	Q9BWM5	Q9Y235	Q92922	Q13363																	Q96SJ8	Q9BRP8	Q9BSA9	Q9H9Y6	Q68DY1	Q2M1V0	P49821	Q05996	Q8WWZ8		Q9P2M1				P61764				P55265				Q86WR0	O95983
	Q9BWJ5	Q9NQT4	Q92917	Q13315																	Q96SB4	Q9BRL6	Q9BSA4	Q9H9Y2	Q68DI1	Q2M1K9	P49789	Q05707	Q8WWZ7		Q9P2L0				P61353				P55209				Q86WJ1	O95905
	Q9BWH6	P15311	Q92908	Q13308																	Q96SB3	Q9BRK4	Q9BS91	Q9H9V9	Q68DE3	Q2KHR2	P49773	Q05655	Q8WWY8		Q9P2K6				P61326				P55201				Q86WB0	O95835
	Q9BWG4	O75131	Q92905	Q13283																	Q96S97	Q9BRG1	Q9BS86	Q9H9T3	Q68D10	Q17RS7	P49760	Q05586	Q8WWV6		Q9P2K5				P61313				P55196				Q86W92	O95825
	Q9BWF3	Q14966	Q92904	Q13237																	Q96S79	Q9BRF8	Q9BRY0	Q9H9S5	Q68CP9	Q17RP2	P49759	Q04941	Q8WWT9		Q9P2K3				P61254				P55145				Q86W56	O95816
	Q9BWE0	P19525	Q92901	Q13233																	Q96S59	Q9BRC7	Q9BRV3	Q9H9S0	Q68CJ9	Q17R98	P49748	Q04756	Q8WWQ8		Q9P2K2				P61247				P55081				Q86W50	O95801
	Q9BW92	O75153	Q92900	Q13232																	Q96S37	Q9BRA2	Q9BRR6	Q9H9Q4	Q66K89	Q16778	P49703	Q04721	Q8WWQ2		Q9P2J8				P61224				P55072				Q86W42	O95747
	Q9BW83	Q9BRZ2	Q92889	Q13206																	Q96S21	Q9BR76	Q9BRR3	Q9H9Q2	Q66K74	Q16777	P49642	Q04671	Q8WWG9		Q9P2J5				P61221				P55060				Q86VS8	O95721
	Q9BW62	Q16666	Q92888	Q13188																	Q96RW7	Q9BR61	Q9BRQ8	Q9H9P5	Q63HK5	Q16695	P49619	Q04656	Q8WWF5		Q9P2J3				P61204				P55039				Q86VP6	O95684
	Q9BW19	Q8NA77	Q92886	Q13177																	Q96RU7	Q9BR09	Q9BRQ6	Q9H9L7	Q63HK3	Q16676	P49459	Q04323	Q8WWB7		Q9P2J2				P61160				P55011				Q86V97	O95671
	Q9BW11	P0DMV8	Q92879	Q13164																	Q96RU3	Q9BR01	Q9BRQ5	Q9H9L4	Q5XKR4	Q16670	P49448	Q03692	Q8WWA0		Q9P2I0				P61106				P55010				Q86V81	O95630
	Q9BVW5	O00303	Q92878	Q13163																	Q96RT1	Q9BQL6	Q9BRP4	Q9H9L3	Q5VZL5	Q16665	P49427	Q03519	Q8WW62		Q9P2H0				P61011				P54886				Q86V48	O95551
	Q9BVS4	P49750	Q92874	Q13153																	Q96RQ9	Q9BQI5	Q9BRN9	Q9H9J4	Q5VZF2	Q16656	P49336	Q03518	Q8WVV5		Q9P2G9				P60981				P54577				Q86UY6	O95490
	Q9BVQ7	Q9H6F5	Q92858	Q13131																	Q96RP8	Q9BQD3	Q9BRL7	Q9H9J2	Q5VZB9	Q16650	P49326	Q03405	Q8WVQ1		Q9P2G4				P60866				P54136				Q86UV5	O95429
	Q9BVP2	Q2VPK5	Q92841	Q13085																	Q96RN1	Q9BQC3	Q9BRK3	Q9H9G7	Q5VYV0	Q16649	P49137	Q03135	Q8WVN6		Q9P2G1				P60842				P53999				Q86US8	O95400
	Q9BVL4	P39687	Q92834	Q13075																	Q96RM1	Q9BQA1	Q9BRK0	Q9H9F9	Q5VXU9	Q16633	P48741	Q03001	Q8WVE7		Q9P2F9				P60709				P53985				Q86UP3	O95394
	Q9BVJ6	Q9BVP2	Q92833	Q13057																	Q96RL6	Q9BQ95	Q9BRI3	Q9H9E1	Q5VVJ2	Q16621	P48736	Q02928	Q8WUX1		Q9P2F8				P60660				P53634				Q86UP2	O95372
	Q9BVI4	Q96G21	Q92831	Q13043																	Q96RK4	Q9BQ90	Q9BRB3	Q9H9D4	Q5VV52	Q16594	P48735	Q02878	Q8WUT4		Q9P2E2				P60468				P53621				Q86UK7	O95352
	Q9BVI0	A0A2R8Y5Y7	Q92826	Q13017																	Q96RJ3	Q9BQ67	Q9BR39	Q9H9B1	Q5VV16	Q16559	P48730	Q02846	Q8WUJ3		Q9P2D7				P60228				P53618				Q86UE8	O95336
	Q9BVG8	Q96FN9	Q92804	Q12965																	Q96RJ0	Q9BQ52	Q9BR26	Q9H9A7	Q5VTD9	Q16534	P48729	Q02818	Q8WUH6		Q9P2D3				P60174				P53582				Q86UE4	O95302
	Q9BVC3	Q9BZZ5	Q92794	Q12931																	Q96RI9	Q9BQ31	Q9BR10	Q9H9A5	Q5VIY5	Q16533	P48723	Q02809	Q8WUG5		Q9P2D1				P58107				P52948				Q86UA1	O95295
	Q9BVA6	P50991	Q92793	Q12882																	Q96RI8	Q9BQ15	Q9BQT9	Q9H999	Q5TYW1	Q16531	P48637	Q02750	Q8WUA8		Q9P2D0				P57772				P52943				Q86U86	O95251
	Q9BVA1	Q9ULC4	Q92786	Q12873																	Q96RI0	Q9BQ04	Q9BQT8	Q9H992	Q5TKA1	Q16526	P48506	Q02388	Q8WU66		Q9P2B4				P57740				P52789				Q86U44	O95219
	Q9BV44	Q8TDD1	Q92782	Q12866																	Q96RF0	Q9BPZ7	Q9BQS7	Q9H987	Q5TGY3	Q16520	P48426	Q02156	Q8WTV0		Q9P2B2				P57721				P52756				Q86U42	O95155
	Q9BUY5	Q86TB9	Q92771	Q12852																	Q96RD9	Q9BPZ2	Q9BQS2	Q9H981	Q5TGS1	Q16342	P48163	Q01955	Q8WTT0		Q9P2A4				P57678				P52732				Q86U38	O94973
	Q9BUT1	P56181	Q92769	Q12851																	Q96RD7	Q9BPX3	Q9BQQ7	Q9H967	Q5TGJ6	Q16254	P48048	Q01740	Q8WTR8		Q9P296				P56192				P52597				Q86U06	O94966
	Q9BUR4	P06730	Q92766	Q12840																	Q96RD6	Q9BPX1	Q9BQJ4	Q9H963	Q5TEC3	Q16236	P47989	Q01105	Q8WTR4		Q9P291				P56182				P52569				Q86TU7	O94927
	Q9BUQ8	Q96QR8	Q92759	Q12829																	Q96RD3	Q9BPU9	Q9BQI7	Q9H944	Q5TC79	Q15973	P47900	Q00LT1	Q8TF66		Q9P289				P55884				P52565				Q86TP1	O94888
	Q9BUL9	Q04637	Q92754	Q12792																	Q96RD2	Q9BPU6	Q9BQG1	Q9H930	Q5TA89	Q15940	P47897	Q00765	Q8TF40		Q9P287				P55809				P52292				Q86TI2	O94887
	Q9BUJ2	Q8IZL8	Q92753	Q12774																	Q96RD1	Q99996	Q9BQE5	Q9H910	Q5T890	Q15937	P47895	P98198	Q8TEY5		Q9P286				P55795				P52272				Q86TB9	O94880
	Q9BUI4	P42696	Q92750	Q12756																	Q96RD0	Q99986	Q9BQE4	Q9H8X2	Q5T7W0	Q15935	P46734	P98196	Q8TEU8		Q9P283				P55769				P52209				Q86T24	O94842
	Q9BUG6	Q02878	Q92731	Q0VDF9																	Q96RC9	Q99966	Q9BQD7	Q9H8W5	Q5T6S3	Q15928	P46459	P98194	Q8TER0		Q9P278				P55265				P51991				Q7Z7E8	O94813
	Q9BUF5	O76003	Q92698	Q0VDD8																	Q96RB7	Q99962	Q9BQB6	Q9H8V3	Q5T619	Q15916	P45985	P98187	Q8TEQ8		Q9P275				P55209				P51858				Q7Z7C8	O94804
	Q9BUB5	O75475	Q92670	Q0P5N6																	Q96RA2	Q99961	Q9BQA9	Q9H8T0	Q5T5X7	Q15915	P45984	P98164	Q8TEM1		Q9P273				P55196				P51809				Q7Z739	O94788
	Q9BUB4	P22087	Q92667	Q09428																	Q96R84	Q99956	Q9BQ51	Q9H8S9	Q5T5D7	Q15911	P45983	P98161	Q8TED4		Q9P270				P55084				P51610				Q7Z6Z7	O94763
	Q9BU76	P67809	Q92665	Q09013																	Q96R72	Q99952	Q9BQ49	Q9H8S5	Q5T1R4	Q15906	P45954	P84157	Q8TEB7		Q9P267				P55081				P51572				Q7Z6E9	O94762
	Q9BU20	P25705	Q92664	Q08AH3																	Q96R69	Q99933	Q9BQ31	Q9H8N7	Q5T1J5	Q15853	P45880	P84095	Q8TE99		Q9P265				P55072				P51532				Q7Z5L9	O94760
	Q9BU19	Q08170	Q92620	Q08AH1																	Q96R67	Q99880	Q9BPX6	Q9H8M7	Q5T0F9	Q15796	P45844	P83881	Q8TE60		Q9P258				P55060				P51398				Q7Z5K2	O76075
	Q9BTU6	P10276	Q92618	Q08AF3																	Q96R54	Q99879	Q9BPW9	Q9H8M2	Q5T0B9	Q15788	P43686	P83731	Q8TE59		Q9P253				P55039				P51397				Q7Z569	O76071
	Q9BTP7	Q05639	Q92616	Q08881																	Q96R48	Q99877	Q9BPV8	Q9H8H2	Q5SZJ8	Q15784	P43405	P82094	Q8TE58		Q9P246				P55010				P51149				Q7Z4W1	O76003
	Q9BTP6	Q13595	Q92615	Q08828																	Q96R47	Q99873	Q99999	Q9H8H0	Q5SXM2	Q15776	P43403	P80365	Q8TE57		Q9P242				P54886				P51116				Q7Z4V5	O75934
	Q9BTM1	P41252	Q92614	Q08499																	Q96R47	Q99871	Q99996	Q9H8G1	Q5SXM1	Q15744	P43250	P80303	Q8TE56		Q9P241				P54819				P51114				Q7Z4Q2	O75886
	Q9BTL4	P61576	Q92610	Q08462																	Q96R45	Q99865	Q99986	Q9H8E8	Q5SVQ8	Q15723	P42898	P79483	Q8TE23		Q9P225				P54578				P50995				Q7Z4H8	O75882
	Q9BTL3	Q92905	Q92552	Q08426																	Q96R30	Q99856	Q99985	Q9H898	Q5SSJ5	Q15699	P42685	P78562	Q8TDY8		Q9P219				P54577				P50991				Q7Z4H7	O75874
	Q9BTF0	O75570	Q92547	Q08345																	Q96R28	Q99836	Q99965	Q9H875	Q5SQQ9	Q15697	P42684	P78539	Q8TDX9		Q9P218				P54136				P50990				Q7Z4H3	O75832
	Q9BTE6	Q9NPD3	Q92541	Q08257																	Q96R27	Q99832	Q99959	Q9H871	Q5QNW6	Q15672	P42681	P78536	Q8TDX6		Q9P215				P54132				P50914				Q7Z4G4	O75794
	Q9BTD8	Q9Y3C1	Q92540	Q08211																	Q96R09	Q99829	Q99946	Q9H869	Q5MCW4	Q15652	P42680	P78383	Q8TDW7		Q9P212				P53675				P50851				Q7Z478	O75792
	Q9BTC8	P42285	Q92522	Q07912																	Q96R08	Q99819	Q99943	Q9H845	Q5JVG8	Q15651	P42679	P78381	Q8TDW0		Q9P209				P53621				P50750				Q7Z417	O75718
	Q9BTC0	P38432	Q92499	Q07864																	Q96QZ7	Q99816	Q99942	Q9H840	Q5JVG2	Q15648	P42356	P78363	Q8TDV2		Q9P202				P53618				P50454				Q7Z406	O75688
	Q9BT81	Q9HC44	Q92481	Q07617																	Q96QZ0	Q99814	Q99941	Q9H832	Q5JVF3	Q15596	P42338	P78356	Q8TDV0		Q9P1Z3				P53597				P50402				Q7Z3U7	O75608
	Q9BT49	Q96M93	Q92466	Q07343																	Q96QV1	Q99801	Q99928	Q9H825	Q5JUK2	Q15583	P42336	P78352	Q8TDU9		Q9P1Z2				P53582				P50395				Q7Z3T8	O75582
	Q9BT17	P26599	Q8WYQ9	Q07002																	Q96QU8	Q99798	Q99884	Q9H816	Q5JT82	Q15573	P42025	P78329	Q8TDU6		Q9P1Z0				P53396				P49915				Q7Z3K3	O75554
	Q9BSV6	Q14562	Q8WYQ5	Q06609																	Q96QU1	Q99759	Q99835	Q9H814	Q5JNZ3	Q15572	P41743	P69849	Q8TDS7		Q9P1Y6				P53350				P49756				Q7Z3J2	O75531
	Q9BST9	Q63ZY6	Q8WYP5	Q06520																	Q96QT4	Q99755	Q99808	Q9H808	Q5HYK9	Q15562	P41440	P68543	Q8TDS5		Q9P1Y5				P52948				P49755				Q7Z3E5	O75530
	Q9BSK1	Q8WWM7	Q8WYN3	Q06418																	Q96QS1	Q99743	Q99805	Q9H7Z7	Q5HY98	Q15561	P41279	P67812	Q8TDQ1		Q9P1W9				P52943				P49750				Q7Z3C6	O75503
	Q9BSI4	P18031	Q8WYK2	Q06278																	Q96QH2	Q99741	Q99795	Q9H7Z6	Q5H9K5	Q15554	P41250	P63252	Q8TDQ0		Q9P1W8				P52789				P49711				Q7Z3B4	O75496
	Q9BSH4	P49411	Q8WYB5	Q06187																	Q96QG7	Q99720	Q99788	Q9H7Z3	Q5H9I0	Q15545	P41240	P63241	Q8TDN2		Q9P1U1				P52756				P49591				Q7Z392	O75439
	Q9BSG5	P34896	Q8WYA1	Q05932																	Q96QE2	Q99717	Q99758	Q9H7X3	Q5FWF6	Q15544	P41226	P63220	Q8TDM5		Q9P1U0				P52732				P49590				Q7Z333	O75436
	Q9BSG1	P53041	Q8WY91	Q05923																	Q96QD8	Q99707	Q99735	Q9H7T9	Q5FWF4	Q15543	P40939	P63000	Q8TDL5		Q9P1T7				P52701				P49588				Q7Z2Z2	O75419
	Q9BSD7	Q9H1J1	Q8WY36	Q05823																	Q96QB1	Q99704	Q99732	Q9H7S9	Q5EE01	Q15475	P40617	P62987	Q8TDF5		Q9P1Q0				P52630				P49585				Q7Z2W4	O75391
	Q9BSC4	Q7KZ85	Q8WXT5	Q05655																	Q96QA5	Q99700	Q99726	Q9H7R5	Q5EBM4	Q15431	P40616	P62979	Q8TDD5		Q9P1A6				P52597				P49458				Q7Z2T5	O75368
	Q9BS34	Q92834	Q8WXI9	Q05639																	Q96Q91	Q99698	Q99720	Q9H7R0	Q5EBL2	Q15406	P40145	P62945	Q8TDB8		Q9P1A2				P52292				P49454				Q7RTV0	O75351
	Q9BS31	P41214	Q8WXF8	Q05513																	Q96Q06	Q99685	Q99712	Q9H7P6	Q5D1E8	Q15361	P38606	P62942	Q8TD84		Q9P127				P52272				P49411				Q7RTP6	O75348
	Q9BRZ2	P38398	Q8WXF1	Q05397																	Q96PX8	Q99683	Q99706	Q9H7L9	Q5CZA5	Q15329	P38405	P62857	Q8TD46		Q9P126				P51991				P49406				Q7LBC6	O75347
	Q9BRU9	Q9Y421	Q8WXF0	Q05193																	Q96PX1	Q99678	Q99705	Q9H7H0	Q5BKZ1	Q15327	P37173	P62854	Q8TD43		Q9P121				P51798				P49368				Q7L7X3	O75312
	Q9BRT8	P78527	Q8WXD2	Q04912																	Q96PV0	Q99661	Q99680	Q9H7E2	Q546S1	Q15326	P37023	P62847	Q8TD20		Q9P107				P51659				P49321				Q7L5Y9	O75190
	Q9BRT6	Q7L1Q6	Q8WXB4	Q04771																	Q96PU5	Q99640	Q99679	Q9H7D7	Q53T94	Q15319	P36915	P62820	Q8TD07		Q9P104				P51648				P49207				Q7L5N1	O75182
	Q9BRS8	Q99613	Q8WXA9	Q04759																	Q96PS8	Q99627	Q99678	Q9H7B4	Q53HV7	Q15306	P36897	P62753	Q8TCZ2		Q9P0Z9				P51553				P49006				Q7L590	O75164
	Q9BRS2	P18583	Q8WX92	Q04656																	Q96PR1	Q99619	Q99677	Q9H7B2	Q53H47	Q15303	P36896	P62633	Q8TCW9		Q9P0X4				P51398				P48729				Q7L576	O75155
	Q9BRR8	Q8N3C0	Q8WWY3	Q04637																	Q96PQ0	Q99618	Q99675	Q9H790	Q53GI3	Q15291	P36894	P62341	Q8TCW7		Q9P0W8				P51149				P48643				Q7L523	O75122
	Q9BRR0	Q9H6R4	Q8WWM7	Q03519																	Q96PP9	Q99615	Q99665	Q9H777	Q53EQ6	Q15270	P36888	P62273	Q8TCU5		Q9P0W2				P51116				P48634				Q7L4I2	O75116
	Q9BRQ8	P12270	Q8WWH5	Q03518																	Q96PN6	Q99614	Q99650	Q9H773	Q52M93	Q15072	P36507	P62266	Q8TCT9		Q9P0W0				P51114				P48507				Q7L2Z9	O75113
	Q9BRP8	Q7L4I2	Q8WW38	Q03426																	Q96PL5	Q99613	Q99643	Q9H707	Q4W5G0	Q15047	P36406	P62241	Q8TCT8		Q9P0V9				P50995				P48444				Q7L2J0	O60934
	Q9BRP0	Q969K4	Q8WW36	Q03113																	Q96PL2	Q99612	Q99624	Q9H6Z9	Q4VC44	Q149N8	P36405	P62079	Q8TCT7		Q9P0V8				P50991				P47974				Q7L2H7	O60884
	Q9BRL6	P43897	Q8WW32	Q02880																	Q96PJ5	Q99611	Q99603	Q9H6Z4	Q4V348	Q14995	P36404	P62070	Q8TCJ2		Q9P0V3				P50990				P47914				Q7L2E3	O60879
	Q9BRJ9	O75643	Q8WW01	Q02846																	Q96PH1	Q99608	Q99595	Q9H6Y2	Q4LE39	Q14994	P35998	P61960	Q8TCC7		Q9P0U4				P50914				P47897				Q7L1Q6	O60826
	Q9BRJ7	Q969X6	Q8WVV9	Q02790																	Q96PG2	Q99598	Q99572	Q9H6W3	Q4G112	Q14938	P35968	P61923	Q8TCB6		Q9P0U3				P50851				P47813				Q7L0Y3	O60784
	Q9BRJ6	O43347	Q8WVM0	Q02779																	Q96PG1	Q99584	Q99571	Q9H6U6	Q4G0Z9	Q14934	P35916	P61916	Q8TC36		Q9P0U1				P50750				P47756				Q7L014	O60749
	Q9BRJ2	Q12906	Q8WVK2	Q02763																	Q96PE5	Q99576	Q99536	Q9H6T0	Q49AN0	Q14929	P35790	P61803	Q8TC27		Q9P0T7				P50579				P47712				Q7KZI7	O60701
	Q9BRH9	Q8IUH3	Q8WVJ9	Q02750																	Q96PE3	Q99570	Q99527	Q9H6S0	Q49AM1	Q14919	P35749	P61769	Q8TBQ9		Q9P0T4				P50570				P46977				Q7KZF4	O60645
	Q9BRD0	Q6NSI4	Q8WVE0	Q02252																	Q96PE1	Q99567	Q99523	Q9H6R4	Q49AG3	Q14872	P35670	P61619	Q8TBP5		Q9P0S9				P50454				P46940				Q7KZ85	O60547
	Q9BR84	Q92664	Q8WVD3	Q02241																	Q96PD2	Q99558	Q99518	Q9H6R0	Q49AA0	Q14865	P35626	P61586	Q8TBG9		Q9P0S3				P50416				P46821				Q76FK4	O60518
	Q9BR61	O95478	Q8WVB6	Q02224																	Q96PC3	Q99549	Q99500	Q9H6Q3	Q49A33	Q14863	P35610	P61353	Q8TBF5		Q9P0S2				P50395				P46783				Q71UM5	O60502
	Q9BR39	Q8NHQ9	Q8WV60	Q02156																	Q96PB7	Q99547	Q99467	Q9H6L5	Q49A26	Q14839	P35590	P61247	Q8TBB6		Q9P0R6				P50213				P46782				Q71RC2	O60493
	Q9BQY4	P55039	Q8WV37	Q02153																	Q96P88	Q99543	Q99466	Q9H6K1	Q499Z4	Q14814	P35558	P61165	Q8TB96		Q9P0P8				P49915				P46781				Q71F23	O60282
	Q9BQW3	Q9H0L4	Q8WUY8	Q02108																	Q96P69	Q99541	Q99463	Q9H6I2	Q494X3	Q14807	P35557	P61106	Q8TB73		Q9P0P0				P49840				P46779				Q70Z53	O60256
	Q9BQI3	P13693	Q8WUU5	Q01974																	Q96P68	Q99527	Q99442	Q9H6F5	Q3ZCX4	Q147U1	P35270	P61026	Q8TAX7		Q9P0N9				P49792				P46778				Q70E73	O60245
	Q9BQG0	P26651	Q8WUU4	Q01973																	Q96P67	Q99523	Q99437	Q9H6F2	Q3ZCT1	Q14781	P35228	P61019	Q8TAV3		Q9P0N8				P49790				P46777				Q70CQ2	O60216
	Q9BQE3	Q14197	Q8WUQ7	Q01814																	Q96P66	Q99497	Q99250	Q9H6E5	Q3SYB3	Q14774	P34947	P61011	Q8TAL6		Q9P0N5				P49773				P46776				Q6ZWJ1	O43924
	Q9BQA5	Q99728	Q8WUF8	Q01813																	Q96P65	Q99490	Q99102	Q9H6E4	Q3SY56	Q14765	P34932	P61009	Q8TAG5		Q9P0M9				P49761				P46734				Q6ZW49	O43913
	Q9BQA1	O00566	Q8WUA4	Q01780																	Q96P63	Q99489	Q99075	Q9H6B1	Q3SY52	Q14653	P34931	P60953	Q8TAB3		Q9P0M6				P49756				P46199				Q6ZRS2	O43815
	Q9BQ75	P46782	Q8WUA2	Q01740																	Q96P56	Q99471	Q99062	Q9H6A0	Q3SXZ3	Q14593	P34925	P60893	Q8TAA1		Q9P0M4				P49750				P46087				Q6ZRP7	O43795
	Q9BQ70	Q15696	Q8WU90	Q01196																	Q96P48	Q99469	Q96TC7	Q9H668	Q3MJ62	Q14592	P33981	P60763	Q8NI99		Q9P0L9				P49748				P46063				Q6ZN17	O43768
	Q9BQ67	P61254	Q8WU68	Q00975																	Q96P31	Q99466	Q96TA2	Q9H633	Q3MIS6	Q14590	P33897	P60604	Q8NI77		Q9P0L2				P49591				P46013				Q6YP21	O43765
	Q9BQ61	Q9Y623	Q8WU43	Q00839																	Q96NY8	Q99460	Q96TA0	Q9H611	Q3L8U1	Q14588	P33527	P60520	Q8NI32		Q9P0L1				P49588				P45880				Q6YHU6	O43747
	Q9BQ52	A6NNA2	Q8WTX9	Q00796																	Q96NY7	Q99456	Q96T83	Q9H609	Q3KQV3	Q14587	P33402	P60468	Q8NI17		Q9P0L0				P49454				P43897				Q6YHK3	O43708
	Q9BQ50	Q92804	Q8WTV1	Q00537																	Q96NX5	Q99436	Q96T55	Q9H5Z6	Q3KP31	Q14586	P33176	P60059	Q8NHX9		Q9P0K8				P49419				P43487				Q6Y7W6	O43683
	Q9BQ39	P61011	Q8WTT2	Q00536																	Q96NW7	Q99426	Q96T54	Q9H5Z1	Q3KP22	Q14585	P33121	P58512	Q8NHV5		Q9P0K7				P49411				P43307				Q6Y288	O43665
	Q9BQ15	P62805	Q8WTR7	Q00535																	Q96NW4	Q99424	Q96T53	Q9H5X1	Q3KNW1	Q14584	P32456	P58400	Q8NHS3		Q9P0K1				P49406				P43246				Q6WCQ1	O43633
	Q9BQ04	Q7Z6M4	Q8WTP8	Q00534																	Q96NT5	Q99418	Q96T52	Q9H5V9	Q3KNS6	Q14582	P32455	P58335	Q8NHP8		Q9P0J6				P49368				P43243				Q6W2J9	O43617
	Q9BPZ3	Q92771	Q8TF68	Q00532																	Q96NR8	Q96TA1	Q96SY0	Q9H5V7	Q3C1V8	Q14566	P32298	P57729	Q8NHL6		Q9P0J1				P49327				P43007				Q6VN20	O43598
	Q9BPY8	P68363	Q8TF63	Q00266																	Q96NR3	Q96T76	Q96SQ9	Q9H5U6	Q3B8N5	Q14565	P32189	P57727	Q8NHK3		Q9P0J0				P49207				P42892				Q6VMQ6	O43488
	Q9BPW5	Q96J87	Q8TF50	Q00169																	Q96NL8	Q96T68	Q96SN8	Q9H5P4	Q33E94	Q14549	P31937	P57103	Q8NHC8		Q9P0I2				P49189				P42771				Q6UXN9	O43447
	Q99996	Q03701	Q8TF47	P98198																	Q96NI6	Q96T51	Q96SN7	Q9H5J8	Q32MZ4	Q14541	P31751	P57088	Q8NHC7		Q9P0B6				P49023				P42766				Q6UXH1	O43422
	Q99986	Q7L014	Q8TF46	P98196																	Q96NE9	Q96SZ6	Q96SL1	Q9H5J0	Q32MQ0	Q14526	P31749	P57057	Q8NHC5		Q9P086				P48735				P42704				Q6UX04	O43399
	Q99973	P62269	Q8TF45	P98194																	Q96N96	Q96SZ5	Q96SK2	Q9H5I1	Q32M78	Q14469	P31689	P57054	Q8NHC4		Q9P055				P48651				P42696				Q6UW63	O43396
	Q99958	P36578	Q8TF39	P84095																	Q96N87	Q96SW2	Q96SJ8	Q9H5H4	Q2VY69	Q14209	P31513	P56962	Q8NHB8		Q9P035				P48643				P42695				Q6UVJ0	O43324
	Q99941	Q96SI9	Q8TF32	P84090																	Q96N03	Q96SU4	Q96SE0	Q9H5F2	Q2VWA4	Q14202	P31512	P56937	Q8NHB7		Q9P032				P48634				P42694				Q6UN15	O43318
	Q99933	Q8IWR0	Q8TF20	P84085																	Q96MU8	Q96ST8	Q96SA4	Q9H596	Q2VIQ3	Q14191	P31327	P56817	Q8NHB1		Q9P031				P48507				P42677				Q6R327	O43314
	Q99929	P0C024	Q8TF01	P84077																	Q96MU7	Q96SN8	Q96S97	Q9H583	Q2TB10	Q14190	P31323	P56748	Q8NHA8		Q9P021				P48200				P42285				Q6PL24	O43301
	Q99880	P53597	Q8TEY5	P81274																	Q96MS0	Q96SF2	Q96S96	Q9H582	Q2TAL8	Q14188	P31321	P56706	Q8NHA4		Q9P015				P47974				P42166				Q6PKG0	O43237
	Q99879	O75150	Q8TEQ6	P80365																	Q96MP8	Q96SB4	Q96S66	Q9H553	Q2NKX8	Q14186	P31153	P56705	Q8NH95		Q9P013				P47914				P41567				Q6PK04	O43172
	Q99878	O15047	Q8TEK3	P80192																	Q96MF2	Q96S95	Q96S52	Q9H511	Q2NKJ3	Q14181	P31152	P56704	Q8NH94		Q9P003				P47813				P41252				Q6PJG6	O43156
	Q99877	Q71UM5	Q8TED0	P78527																	Q96MB7	Q96S82	Q96S37	Q9H503	Q2M3X9	Q14119	P31040	P56703	Q8NH93		Q9P000				P46940				P41250				Q6PID6	O43149
	Q99873	Q96LT9	Q8TEA1	P78508																	Q96M11	Q96S59	Q96S06	Q9H501	Q2M3W8	Q13952	P30837	P56589	Q8NH92		Q9NZZ3				P46783				P41214				Q6PI26	O15541
	Q99856	P62937	Q8TE96	P78371																	Q96M02	Q96S15	Q96RV3	Q9H4Z3	Q2M218	Q13951	P30793	P56557	Q8NH90		Q9NZW5				P46782				P41091				Q6PGP7	O15511
	Q99853	P04818	Q8TE85	P78368																	Q96LT4	Q96RU8	Q96RT6	Q9H4Z2	Q2M1V0	Q13950	P30679	P56539	Q8NH89		Q9NZV8				P46781				P40939				Q6PD74	O15460
	Q99848	Q8N163	Q8TE49	P78363																	Q96LR9	Q96RU7	Q96RQ1	Q9H4X1	Q2M1K9	Q13887	P30613	P56373	Q8NH87		Q9NZV7				P46779				P40926				Q6PD62	O15397
	Q99832	Q9C0J8	Q8TE12	P78362																	Q96LL3	Q96RU3	Q96RP8	Q9H4W6	Q2KHR2	Q13886	P30530	P56279	Q8NH85		Q9NZV6				P46778				P40818				Q6PCB5	O15318
	Q99816	Q8WUQ7	Q8TE02	P78356																	Q96LD1	Q96RU2	Q96RP7	Q9H4T2	Q17RS7	Q13761	P30520	P56202	Q8NH83		Q9NZV5				P46777				P40763				Q6P9B9	O15305
	Q99814	O15446	Q8TDN6	P68400																	Q96LC9	Q96RT8	Q96RN1	Q9H4S2	Q17RP2	Q13620	P30291	P55735	Q8NH81		Q9NZV1				P46776				P40429				Q6P996	O15212
	Q99811	Q9Y6V7	Q8TDI0	P68371																	Q96LC7	Q96RT7	Q96RL6	Q9H4Q4	Q17R98	Q13609	P30085	P55327	Q8NH79		Q9NZU7				P46734				P40227				Q6P6C2	O15164
	Q99801	Q9UGP8	Q8TDG4	P68366																	Q96LB4	Q96RS6	Q96RK4	Q9H4Q3	Q16778	Q13569	P30049	P55268	Q8NH74		Q9NZU5				P46459				P40222				Q6P587	O15145
	Q99759	Q9BWF3	Q8TDE3	P68363																	Q96LB2	Q96RS0	Q96RJ3	Q9H4L7	Q16777	Q13568	P29992	P55157	Q8NH73		Q9NZU0				P46379				P39748				Q6P4R8	O15116
	Q99758	Q92979	Q8TDD2	P68133																	Q96LB1	Q96RR4	Q96RJ0	Q9H4L5	Q16695	Q13562	P29973	P55145	Q8NH72		Q9NZT2				P46199				P39023				Q6P4I2	O15111
	Q99755	Q86SE8	Q8TDD1	P68104																	Q96LB0	Q96RQ3	Q96RI9	Q9H4L4	Q16676	Q13547	P29597	P55084	Q8NH70		Q9NZS9				P46109				P39019				Q6P3X3	O15066
	Q99743	P03950	Q8TD94	P68036																	Q96LA9	Q96RM1	Q96RI8	Q9H4K1	Q16670	Q13535	P29475	P55072	Q8NH69		Q9NZS2				P46087				P38935				Q6P3W7	O14964
	Q99742	Q8NDG6	Q8TD47	P68032																	Q96LA6	Q96RL7	Q96RI0	Q9H4I9	Q16666	Q13516	P29474	P55064	Q8NH67		Q9NZR4				P46063				P38919				Q6P2Q9	O14950
	Q99741	Q86WP2	Q8TD26	P63279																	Q96LA5	Q96RK4	Q96RD9	Q9H4I2	Q16665	Q13485	P29376	P55061	Q8NH64		Q9NZR2				P46060				P38646				Q6P2H3	O14773
	Q99733	Q8NEY8	Q8TD23	P63267																	Q96L92	Q96RG2	Q96RD7	Q9H4I0	Q16656	Q13472	P29323	P54855	Q8NH63		Q9NZR1				P46013				P38432				Q6P2E9	O14772
	Q99732	O00418	Q8TD17	P63261																	Q96L46	Q96R06	Q96RD6	Q9H4G8	Q16650	Q13469	P29322	P54829	Q8NH61		Q9NZQ9				P45974				P38398				Q6P1X5	O14757
	Q99729	Q8WU90	Q8TCS8	P63146																	Q96L42	Q96R05	Q96RD3	Q9H4E7	Q16649	Q13461	P29320	P54793	Q8NH60		Q9NZQ8				P43897				P38159				Q6P1R4	O14737
	Q99728	Q8N3Z6	Q8TCN5	P63096																	Q96L33	Q96QZ7	Q96RD2	Q9H4D5	Q16633	Q13422	P29317	P54764	Q8NH59		Q9NZQ7				P43487				P37802				Q6P1N9	O14657
	Q99719	Q17RY0	Q8TC92	P63000																	Q96L08	Q96QU8	Q96RD1	Q9H4B6	Q16621	Q13416	P28845	P54762	Q8NH57		Q9NZQ3				P43307				P37108				Q6P1N0	O14656
	Q99717	Q9UQG0	Q8TC59	P62837																	Q96KV6	Q96QP1	Q96RD0	Q9H4B4	Q16600	Q13415	P28330	P54756	Q8NH55		Q9NZQ0				P43246				P36952				Q6P1K2	O14654
	Q99714	Q7Z478	Q8TC21	P62834																	Q96KQ4	Q96QK1	Q96RC9	Q9H497	Q16594	Q13398	P28288	P54289	Q8NH54		Q9NZN9				P43243				P36915				Q6P1J9	O14618
	Q99708	Q9NY12	Q8TBZ8	P62826																	Q96KP1	Q96QG7	Q96RB7	Q9H489	Q16587	Q13360	P27987	P54257	Q8NH53		Q9NZN8				P43155				P36578				Q6P158	O14579
	Q99707	Q15427	Q8TBZ6	P62820																	Q96KN9	Q96QF0	Q96RA2	Q9H477	Q16559	Q13351	P27815	P54252	Q8NH51		Q9NZN5				P42858				P35659				Q6NZY4	O14562
	Q99700	P82970	Q8TBZ5	P62745																	Q96KN1	Q96QB1	Q96R84	Q9H467	Q16534	Q13342	P27708	P53992	Q8NH50		Q9NZN4				P42771				P35637				Q6NZ67	O14530
	Q99697	O75533	Q8TBY0	P62736																	Q96KK4	Q96QA5	Q96R72	Q9H444	Q16533	Q13330	P27707	P53816	Q8NH49		Q9NZN3				P42766				P35611				Q6NYC1	O00764
	Q99687	P48436	Q8TBK6	P62491																	Q96KK3	Q96Q89	Q96R69	Q9H422	Q16531	Q13315	P27448	P53708	Q8NH48		Q9NZN1				P42765				P35606				Q6NXE6	O00762
	Q99684	O94906	Q8TBJ5	P62333																	Q96KG7	Q96Q83	Q96R67	Q9H410	Q16526	Q13207	P27361	P53634	Q8NH43		Q9NZM5				P42704				P35580				Q6NW29	O00754
	Q99683	P62826	Q8TBF4	P62330																	Q96KC8	Q96Q42	Q96R54	Q9H3Z7	Q16520	Q13156	P27338	P53621	Q8NH42		Q9NZM4				P42696				P35579				Q6NVY1	O00743
	Q99676	Q5VYS8	Q8TBC5	P62256																	Q96K78	Q96Q40	Q96R48	Q9H3U1	Q16342	Q13133	P27144	P53618	Q8NH41		Q9NZM3				P42695				P35520				Q6N069	O00629
	Q99661	P62258	Q8TBB0	P62253																	Q96K21	Q96Q27	Q96R47	Q9H3S7	Q16254	Q13129	P27037	P53420	Q8NH40		Q9NZM1				P42694				P35269				Q6L8Q7	O00625
	Q99643	Q8NAV1	Q8TB72	P62195																	Q96JW4	Q96Q15	Q96R47	Q9H3R5	Q16236	Q13127	P26440	P52961	Q8NH37		Q9NZL9				P42345				P35268				Q6KC79	O00584
	Q99640	Q92552	Q8TB69	P62191																	Q96JT2	Q96Q06	Q96R45	Q9H3R0	Q15973	Q13118	P25874	P52789	Q8NH19		Q9NZL6				P42285				P35251				Q6IQ49	O00560
	Q99626	Q5VTR2	Q8TAX0	P62070																	Q96JQ5	Q96Q05	Q96R30	Q9H3P2	Q15940	Q13106	P25098	P52306	Q8NH18		Q9NZL4				P42226				P35241				Q6IPR3	O00499
	Q99613	Q9Y4P3	Q8TAW3	P61604																	Q96JQ0	Q96PY6	Q96R28	Q9H3M9	Q15937	Q13105	P24941	P52292	Q8NH16		Q9NZK7				P42224				P35237				Q6IN85	O00487
	Q99612	A6NMK7	Q8TAU3	P61587																	Q96JP9	Q96PY5	Q96R27	Q9H3M7	Q15935	Q13029	P24752	P51809	Q8NH10		Q9NZK5				P42166				P35221				Q6IBW4	O00443
	Q99611	Q07687	Q8TAU0	P61586																	Q96JJ7	Q96PX9	Q96R09	Q9H3H9	Q15928	Q12968	P24723	P51793	Q8NH09		Q9NZJ9				P41252				P35080				Q6IBS0	O00418
	Q99608	Q9BYX4	Q8TAT5	P61225																	Q96JJ6	Q96PV0	Q96R08	Q9H3F6	Q15916	Q12962	P23921	P51787	Q8NH08		Q9NZJ6				P41250				P34932				Q6IA86	O00401
	Q99607	O43670	Q8TAS1	P61224																	Q96JI7	Q96PU5	Q96QZ0	Q9H3D4	Q15915	Q12952	P23919	P51690	Q8NH07		Q9NZJ5				P41214				P34897				Q6GYQ0	O00303
	Q99598	Q13573	Q8TAQ5	P61221																	Q96JB8	Q96PQ7	Q96QV1	Q9H3C7	Q15911	Q12951	P23743	P51689	Q8NH06		Q9NZJ4				P40939				P33993				Q6GQQ9	O00273
	Q99594	Q16762	Q8TAQ2	P61204																	Q96JB2	Q96PP9	Q96QU1	Q9H361	Q15910	Q12950	P23677	P51654	Q8NH05		Q9NZJ0				P40938				P33992				Q6GMV2	O00244
	Q99593	P18124	Q8TAK6	P61163																	Q96JA4	Q96PN7	Q96QT4	Q9H334	Q15906	Q12948	P23634	P51648	Q8NH04		Q9NZI7				P40763				P33981				Q6FI81	O00232
	Q99592	A9UHW6	Q8TAK5	P61160																	Q96JA1	Q96PN6	Q96QS1	Q9H321	Q15853	Q12947	P23458	P51589	Q8NH03		Q9NZI5				P40429				P33897				Q6DN90	O00170
	Q99590	Q9NPE3	Q8TAF7	P61158																	Q96J84	Q96PM5	Q96QK8	Q9H320	Q15797	Q12946	P23443	P51572	Q8NH02		Q9NZI2				P40261				P33527				Q6DKJ4	O00151
	Q99583	Q8TBF4	Q8TAF3	P61106																	Q96J66	Q96PL5	Q96QI5	Q9H307	Q15796	Q12901	P23381	P51571	Q8NH01		Q9NZH8				P40227				P33240				Q6DKI1	F5GYG5
	Q99581	Q9Y5K5	Q8TAD8	P61088																	Q96J42	Q96PG8	Q96QE4	Q9H305	Q15788	Q12899	P23368	P51151	Q8NH00		Q9NZH7				P40222				P33176				Q6AI08	C9J8F6
	Q99578	Q9Y388	Q8TAA1	P61086																	Q96J02	Q96PE3	Q96QE2	Q9H300	Q15784	Q12888	P23258	P50851	Q8NGZ9		Q9NZH6				P39748				P32119				Q69YQ0	C9J1W9
	Q99575	Q06787	Q8TA94	P61081																	Q96IZ2	Q96PE2	Q96QD8	Q9H2Z4	Q15776	Q12870	P22694	P50454	Q8NGZ6		Q9NZH5				P39023				P32004				Q69YN4	B5MCW3
	Q99572	P35241	Q8TA86	P61077																	Q96IZ0	Q96PD7	Q96QA5	Q9H2X6	Q15744	Q12857	P22612	P50402	Q8NGZ5		Q9NZH4				P39019				P31948				Q69YN2	B4DR80
	Q99571	Q8N5K1	Q8NI51	P61026																	Q96IQ7	Q96PC3	Q96Q91	Q9H2W6	Q15723	Q12837	P22607	P49895	Q8NGZ4		Q9NZH0				P38935				P31944				Q68EM7	A6NDG6
	Q99570	Q9Y5S9	Q8NI36	P61020																	Q96IF1	Q96PC2	Q96Q80	Q9H2W2	Q15699	Q12830	P22455	P49810	Q8NGZ3		Q9NZG7				P38919				P31943				Q68E01	A3KN83
	Q99558	Q9UPS6	Q8NI27	P61019																	Q96ID5	Q96P48	Q96Q45	Q9H2U1	Q15697	Q12824	P22307	P49768	Q8NGZ2		Q9NZE8				P38646				P31942				Q68D10	A0MZ66
	Q99551	Q9UBV8	Q8NHY6	P61018																	Q96I99	Q96P44	Q96Q04	Q9H2T7	Q15672	Q12809	P22234	P49755	Q8NGZ0		Q9NZD8				P38606				P31689				Q68CZ6	A0A2R8Y5D3
	Q99547	P52948	Q8NHW5	P61011																	Q96I34	Q96P26	Q96PZ7	Q9H2S9	Q15652	Q12800	P22102	P49662	Q8NGY9		Q9NZD4				P38432				P31483				Q68CQ4	A0A0G2JQN8
	Q99543	Q9ULX6	Q8NHW3	P61006																	Q96HU8	Q96P20	Q96PX8	Q9H2S6	Q15651	Q12789	P21980	P49585	Q8NGY7		Q9NZD2				P38159				P31431				Q68CP9	A0A068F658
	Q99527	Q9UPY3	Q8NHV9	P60953																	Q96HL8	Q96NW7	Q96PS8	Q9H2P0	Q15648	Q12778	P21860	P49458	Q8NGY6		Q9NZD1				P38117				P31350				Q66K74	A0A024RC33
	Q99525	Q6Y7W6	Q8NHU6	P60891																	Q96HJ5	Q96NW4	Q96PS6	Q9H2K2	Q15646	Q12772	P21817	P49326	Q8NGY5		Q9NZC9				P37802				P31327				Q66K14	A0A024R657
	Q99518	A5YKK6	Q8NHQ9	P60842																	Q96HD9	Q96NU7	Q96PR1	Q9H2J4	Q15631	Q12766	P21810	P49257	Q8NGY3		Q9NZC7				P37108				P31040				Q659C4	A0A024R3N3
	Q99502	O60783	Q8NHP7	P60763																	Q96H20	Q96NS5	Q96PQ0	Q9H2H8	Q15596	Q10587	P21802	P49207	Q8NGY2		Q9NZC3				P36915				P30876				Q659A1	A0A024R286
	Q99497	O00442	Q8NHM5	P60709																	Q96GZ6	Q96NN9	Q96PL5	Q9H2H0	Q15583	Q10586	P21709	P49184	Q8NGY1		Q9NZC2				P36871				P30419				Q658Y4
	Q99490	O75127	Q8NG50	P60604																	Q96GX5	Q96NL8	Q96PJ5	Q9H2G9	Q15573	Q0VGE8	P21695	P49069	Q8NGY0		Q9NZA1				P36776				P30414				Q63HN8
	Q99489	Q12905	Q8NG08	P59190																	Q96GX1	Q96NL6	Q96PH1	Q9H2G4	Q15572	Q0VG99	P21589	P48739	Q8NGX9		Q9NZ94				P36578				P30101				Q5W0B1
	Q99459	P54105	Q8NFZ0	P59047																	Q96GS6	Q96NA2	Q96PG2	Q9H2F5	Q15562	Q0VG06	P21439	P48723	Q8NGX8		Q9NZ81				P36507				P30086				Q5VZL5
	Q99453	O75691	Q8NFW5	P59046																	Q96GR2	Q96N96	Q96PG1	Q9H2D6	Q15561	Q0D2J5	P21397	P48651	Q8NGX6		Q9NZ72				P35998				P30084				Q5VZE5
	Q99424	Q15434	Q8NFU7	P59045																	Q96GD0	Q96N77	Q96PE5	Q9H2C1	Q15560	Q09MP3	P21281	P48449	Q8NGX5		Q9NZ71				P35914				P30050				Q5VYS8
	Q99259	P46199	Q8NFU3	P59044																	Q96GC9	Q96N76	Q96PE1	Q9H2A3	Q15554	Q09FC8	P21108	P48444	Q8NGX3		Q9NZ63				P35637				P30041				Q5VYK3
	Q99081	Q8IXM3	Q8NFT6	P57772																	Q96G91	Q96N21	Q96PD7	Q9H299	Q15545	Q09028	P20794	P47989	Q8NGX2		Q9NZ56				P35613				P29966				Q5VWZ2
	Q96TA2	Q96PZ0	Q8NFJ8	P57735																	Q96G30	Q96N06	Q96PD6	Q9H254	Q15544	Q08ER8	P20648	P47898	Q8NGX1		Q9NZ53				P35610				P29692				Q5VWQ0
	Q96T92	Q9NQC3	Q8NFH5	P57729																	Q96FZ7	Q96MY1	Q96PD2	Q9H223	Q15543	Q08AN1	P20594	P47712	Q8NGX0		Q9NZ52				P35606				P29558				Q5VW32
	Q96T88	O60739	Q8NFD5	P57078																	Q96FX8	Q96MX0	Q96PC5	Q9H213	Q15475	Q08AG5	P20592	P46977	Q8NGW6		Q9NZ45				P35580				P29401				Q5VUJ6
	Q96T68	Q9BXP5	Q8NF99	P57059																	Q96FV3	Q96MW1	Q96PB8	Q9H211	Q15431	Q08999	P20591	P46778	Q8NGW1		Q9NZ43				P35579				P29372				Q5VUA4
	Q96T66	Q6ZRY4	Q8NF91	P57058																	Q96FT7	Q96MT8	Q96PB7	Q9H204	Q15424	Q07890	P20340	P46777	Q8NGV7		Q9NZ42				P35573				P29144				Q5VU97
	Q96T60	P0DMV9	Q8NEZ4	P56559																	Q96FQ6	Q96MS3	Q96PB1	Q9H201	Q15406	Q07889	P20339	P46776	Q8NGV6		Q9NZ32				P35520				P28288				Q5VU43
	Q96T58	O14746	Q8NEY8	P56545																	Q96FN4	Q96MP8	Q96P88	Q9H1Z4	Q15397	Q07869	P20338	P46663	Q8NGV5		Q9NZ09				P35269				P28074				Q5VTR2
	Q96T37	O95429	Q8NEP9	P56373																	Q96FL8	Q96MI9	Q96P69	Q9H1R3	Q15366	Q07864	P20337	P46531	Q8NGV0		Q9NZ08				P35268				P27824				Q5VTL8
	Q96T25	O14980	Q8NEM1	P56192																	Q96FJ2	Q96MH2	Q96P68	Q9H1M0	Q15365	Q06889	P20336	P46092	Q8NGU2		Q9NZ01				P35249				P27816				Q5VT52
	Q96T21	P78345	Q8NEJ9	P55789																	Q96FG2	Q96MF2	Q96P67	Q9H1K1	Q15361	Q06732	P20020	P45844	Q8NGT9		Q9NYZ4				P35241				P27708				Q5VT25
	Q96SZ4	Q01780	Q8NEF9	P55263																	Q96FE7	Q96ME1	Q96P66	Q9H1J1	Q15329	Q06730	P19784	P43357	Q8NGT7		Q9NYZ3				P35222				P27694				Q5VT06
	Q96SU4	P61353	Q8NEA6	P55072																	Q96FE5	Q96MC4	Q96P65	Q9H1I8	Q15327	Q06710	P19367	P43308	Q8NGT5		Q9NYZ2				P35221				P27635				Q5VSL9
	Q96ST3	Q9BQ52	Q8NE71	P55042																	Q96FC9	Q96MC2	Q96P56	Q9H1E5	Q15326	Q06609	P19087	P43307	Q8NGT2		Q9NYZ1				P34932				P27348				Q5VIR6
	Q96SR6	Q9UKV3	Q8NE65	P55040																	Q96F85	Q96MB7	Q96P31	Q9H1E3	Q15319	Q06546	P19086	P43155	Q8NGT1		Q9NYY8				P34897				P27105				Q5UIP0
	Q96SQ9	Q8TED0	Q8NE35	P55039																	Q96F81	Q96MA6	Q96NY8	Q9H1D9	Q15306	Q06455	P18545	P43005	Q8NGT0		Q9NYY3				P34896				P26885				Q5TZA2
	Q96SQ7	O43719	Q8NE18	P55010																	Q96F46	Q96M98	Q96NY7	Q9H1B7	Q15303	Q06416	P18405	P42858	Q8NGS9		Q9NYY1				P33993				P26641				Q5THK1
	Q96SQ5	Q9NX24	Q8NDZ6	P54886																	Q96F05	Q96M96	Q96NU0	Q9H1B4	Q15291	Q06413	P18085	P42857	Q8NGS8		Q9NYX4				P33992				P26639				Q5TFE4
	Q96SN8	Q9UPR3	Q8NDZ0	P54819																	Q96EY7	Q96M69	Q96NT5	Q9H1A7	Q15270	Q06330	P17980	P42345	Q8NGS7		Q9NYW8				P33981				P26599				Q5TDH0
	Q96SK3	Q96EZ8	Q8NDY6	P54764																	Q96EY1	Q96M53	Q96NR3	Q9H1A4	Q15233	Q05952	P17948	P42262	Q8NGS6		Q9NYW4				P33897				P26583				Q5TCQ9
	Q96SI9	Q10570	Q8NDX6	P54762																	Q96EV8	Q96M32	Q96NL1	Q9H190	Q15072	Q05925	P17858	P42261	Q8NGS5		Q9NYW2				P33240				P26447				Q5TBB1
	Q96SF7	Q8NHU6	Q8NDX5	P54760																	Q96EP9	Q96M20	Q96NI6	Q9H175	Q15047	Q05516	P17812	P41586	Q8NGS4		Q9NYW0				P33176				P26373				Q5TAX3
	Q96SF2	A6NFN3	Q8NDW4	P54756																	Q96EP0	Q96M11	Q96ND0	Q9H171	Q15022	Q05481	P17612	P41222	Q8NGS3		Q9NYV7				P32929				P26368				Q5T6F2
	Q96SE7	P0DPA3	Q8NDV7	P54753																	Q96E35	Q96M02	Q96NB2	Q9H165	Q149N8	Q05215	P17600	P41221	Q8NGS2		Q9NYV6				P32754				P26196				Q5T4S7
	Q96SD1	Q8IWZ8	Q8NDV3	P54707																	Q96E17	Q96LZ7	Q96NA8	Q9H161	Q14995	Q05195	P17540	P40967	Q8NGS1		Q9NYV4				P32322				P26038				Q5T447
	Q96SC8	O94818	Q8NDT2	P54652																	Q96DZ5	Q96LW7	Q96N87	Q9H160	Q14994	Q05066	P17252	P40337	Q8NGS0		Q9NYU2				P32119				P26006				Q5T3I0
	Q96SB8	P38646	Q8NDQ6	P54646																	Q96DU3	Q96LT7	Q96N68	Q9H147	Q14966	Q04864	P17081	P40305	Q8NGR9		Q9NYU1				P32004				P25705				Q5T200
	Q96SB4	Q96PM9	Q8NDP4	P54619																	Q96DS6	Q96LT4	Q96N66	Q9H116	Q14938	Q04743	P17066	P39687	Q8NGR8		Q9NYS0				P31943				P25440				Q5T1M5
	Q96S79	A6NDE4	Q8NDG6	P54577																	Q96DR8	Q96LR2	Q96N35	Q9H112	Q14934	Q04741	P16615	P39656	Q8NGR6		Q9NYR9				P31942				P25398				Q5SY16
	Q96S65	Q9NUD5	Q8NDF8	P54278																	Q96DB2	Q96LM6	Q96N23	Q9H0Z9	Q14929	Q04206	P16591	P39060	Q8NGR5		Q9NYQ7				P31937				P25311				Q5SXM2
	Q96S55	P51513	Q8NDD1	P54277																	Q96DA2	Q96LI5	Q96N19	Q9H0X6	Q14919	Q03938	P16452	P39059	Q8NGR4		Q9NYQ3				P31930				P25205				Q5SW79
	Q96S53	Q92614	Q8ND82	P54136																	Q96D96	Q96LD8	Q96MZ0	Q9H0W9	Q14872	Q03936	P16442	P38484	Q8NGR3		Q9NYP9				P31689				P25054				Q5SVZ6
	Q96S44	Q5T9H5	Q8ND56	P54132																	Q96D71	Q96LD4	Q96MX0	Q9H0W7	Q14865	Q03933	P16435	P38435	Q8NGR2		Q9NYP7				P31483				P24928				Q5SVH5
	Q96S38	P05198	Q8NCV1	P53779																	Q96D53	Q96LC9	Q96MV8	Q9H0W5	Q14863	Q03924	P16234	P37287	Q8NGR1		Q9NYP3				P31350				P23771				Q5SSJ5
	Q96S21	P62633	Q8NCP5	P53778																	Q96D31	Q96LB4	Q96MV1	Q9H0U9	Q14839	Q03923	P16219	P37268	Q8NGQ6		Q9NYN1				P31327				P23588				Q5SRE5
	Q96RY5	Q16206	Q8NCN2	P53671																	Q96D21	Q96L93	Q96MU8	Q9H0S4	Q14814	Q03828	P16118	P37059	Q8NGQ5		Q9NYL9				P31040				P23528				Q5R3I4
	Q96RU8	A0A076L8Z0	Q8NCK3	P53667																	Q96CX2	Q96L92	Q96MT1	Q9H0N5	Q14807	Q03188	P16083	P37058	Q8NGQ4		Q9NYL2				P30876				P23470				Q5QJE6
	Q96RU7	Q9UGI8	Q8NCE0	P53602																	Q96CW9	Q96L50	Q96MS0	Q9H0N0	Q147U1	Q03181	P16066	P36956	Q8NGQ3		Q9NYK6				P30837				P23396				Q5PSV4
	Q96RR4	Q9BPZ3	Q8NCD3	P53597																	Q96CW1	Q96L46	Q96MM7	Q9H0M5	Q14789	Q03164	P15735	P36888	Q8NGQ2		Q9NYK1				P30566				P23284				Q5PRF9
	Q96RR1	P62841	Q8NCA9	P53396																	Q96CT7	Q96L34	Q96MH6	Q9H0M4	Q14781	Q03112	P15428	P36578	Q8NGQ1		Q9NYJ8				P30419				P23246				Q5MIZ7
	Q96RQ3	Q8N983	Q8NCA5	P53384																	Q96CP7	Q96L21	Q96MF2	Q9H0M0	Q14774	Q03060	P15313	P36537	Q8NGP9		Q9NYJ7				P30260				P23229				Q5JVF3
	Q96RP9	P26641	Q8NC60	P53370																	Q96CP6	Q96KX2	Q96MC6	Q9H0L4	Q14765	Q03052	P15153	P36507	Q8NGP8		Q9NYH9				P30101				P23193				Q5JTW2
	Q96RP7	O43592	Q8NC56	P53365																	Q96CN5	Q96KR4	Q96M98	Q9H0K6	Q14739	Q03014	P15104	P36383	Q8NGP6		Q9NYG8				P30086				P22626				Q5JTH9
	Q96RL1	Q5VTL8	Q8NC51	P53355																	Q96CH1	Q96KQ4	Q96M19	Q9H0J9	Q14683	Q02962	P15056	P36268	Q8NGP4		Q9NYG5				P30084				P22314				Q5JSZ5
	Q96RK0	Q00987	Q8NC26	P53350																	Q96CF2	Q96KP6	Q96LZ7	Q9H0J4	Q14653	Q02930	P14920	P36222	Q8NGP3		Q9NYG2				P30050				P22234				Q5JSL3
	Q96RJ6	Q9Y3U8	Q8NBP7	P53041																	Q96C24	Q96KP4	Q96LW7	Q9H0H5	Q14593	Q02880	P14735	P35968	Q8NGP2		Q9NYF8				P30048				P22102				Q5JSH3
	Q96RI1	Q9Y2W6	Q8NBJ9	P53004																	Q96BS2	Q96KP1	Q96LU7	Q9H0H0	Q14592	Q02818	P14616	P35613	Q8NGP0		Q9NYF3				P30044				P22087				Q5JRA6
	Q96RG2	P78346	Q8NBF1	P52824																	Q96BM9	Q96KN8	Q96LT4	Q9H0G5	Q14590	Q02577	P14061	P35610	Q8NGN8		Q9NYF0				P30038				P22061				Q5H9R7
	Q96RE9	P46109	Q8NBB4	P52790																	Q96BI3	Q96KN2	Q96LR9	Q9H0F5	Q14588	Q02575	P13861	P35606	Q8NGN7		Q9NYD6				P29692				P21796				Q5F1R6
	Q96RE7	Q13263	Q8NB50	P52789																	Q96BI1	Q96KG9	Q96LL9	Q9H0E7	Q14587	Q02556	P13804	P35575	Q8NGN6		Q9NYC9				P29558				P21359				Q5EBL4
	Q96QZ7	P34897	Q8NB42	P52732																	Q96BF3	Q96KF2	Q96LL3	Q9H0E3	Q14586	Q02548	P13637	P35573	Q8NGN5		Q9NYB9				P29401				P21333				Q5C9Z4
	Q96QV6	O75792	Q8NB15	P52701																	Q96BD0	Q96KE9	Q96LD1	Q9H0E2	Q14585	Q02539	P13569	P35558	Q8NGN3		Q9NYB0				P29372				P21291				Q5BJF6
	Q96QU6	Q9NUU7	Q8NB12	P52564																	Q96B97	Q96K76	Q96LC7	Q9H0D6	Q14584	Q02447	P13535	P35555	Q8NGN2		Q9NYA4				P28482				P20810				Q58FF8
	Q96QT4	Q9NYK5	Q8NAV1	P52429																	Q96B86	Q96K49	Q96LB2	Q9H0D2	Q14582	Q02446	P13533	P35504	Q8NGN1		Q9NYA3				P28331				P20700				Q567U6
	Q96QS6	Q14527	Q8NAP8	P52333																	Q96B67	Q96JZ2	Q96LB1	Q9H0C8	Q14566	Q02386	P12931	P35503	Q8NGN0		Q9NYA1				P28288				P20618				Q562E7
	Q96QS3	O95453	Q8NAP3	P52209																	Q96B33	Q96JP0	Q96LB0	Q9H0C5	Q14565	Q02086	P12883	P35443	Q8NGM9		Q9NY99				P27816				P20340				Q53T59
	Q96QR8	A6NEQ0	Q8NAM6	P52198																	Q96AX2	Q96JJ3	Q96LA9	Q9H0C2	Q14549	Q02080	P12882	P35372	Q8NGM8		Q9NY97				P27797				P20290				Q53H96
	Q96QP1	P31483	Q8NAF0	P51965																	Q96AP7	Q96JI7	Q96LA6	Q9H0B6	Q14541	Q02078	P12277	P35354	Q8NGM1		Q9NY93				P27708				P20073				Q53H82
	Q96QE5	Q6XE24	Q8NA92	P51957																	Q96AM1	Q96JG6	Q96LA5	Q9H0B3	Q14527	Q01954	P12081	P35247	Q8NGL9		Q9NY91				P27694				P20042				Q53GS9
	Q96QE3	Q9NNW5	Q8NA77	P51956																	Q96AE7	Q96JE7	Q96L58	Q9H0A8	Q14526	Q01892	P11908	P34972	Q8NGL7		Q9NY87				P27635				P20020				Q53GG5
	Q96QD9	P15880	Q8NA58	P51955																	Q96AD5	Q96JD6	Q96L42	Q9H0A6	Q14469	Q01851	P11802	P34741	Q8NGL6		Q9NY74				P27144				P19525				Q53FT3
	Q96QC0	Q16513	Q8NA57	P51858																	Q96AC1	Q96JB8	Q96L08	Q9H0A0	Q14209	Q01831	P11801	P33947	Q8NGL4		Q9NY72				P26641				P19338				Q53FA7
	Q96Q89	Q5T1V6	Q8NA42	P51841																	Q96A83	Q96JB5	Q96KV6	Q9H091	Q14202	Q01826	P11586	P33908	Q8NGL3		Q9NY65				P26639				P19256				Q53F19
	Q96Q83	Q12849	Q8N9Z0	P51828																	Q96A65	Q96JB2	Q96KT7	Q9H089	Q14191	Q01664	P11498	P33897	Q8NGL2		Q9NY61				P26599				P18754				Q53EL6
	Q96Q40	Q12904	Q8N9W6	P51817																	Q96A58	Q96JA3	Q96KR6	Q9H081	Q14190	Q01658	P11488	P33261	Q8NGL1		Q9NY59				P26447				P18621				Q52LJ0
	Q96Q15	Q9H074	Q8N9T8	P51813																	Q96A54	Q96J92	Q96KR4	Q9H079	Q14188	Q01543	P11413	P33260	Q8NGL0		Q9NY43				P26440				P18615				Q4VC31
	Q96Q11	Q3KNT7	Q8N9Q2	P51812																	Q96A49	Q96J02	Q96KN9	Q9H063	Q14186	Q01538	P11310	P33121	Q8NGK9		Q9NY35				P26373				P18583				Q4VC05
	Q96Q04	Q05193	Q8N9N8	P51798																	Q96A28	Q96IY1	Q96KK4	Q9H040	Q14181	Q01201	P11309	P32754	Q8NGK6		Q9NY33				P26368				P18206				Q4V328
	Q96PZ2	Q9GZR7	Q8N9N5	P51797																	Q96A25	Q96IV0	Q96KK3	Q9H013	Q14151	Q01196	P11274	P31689	Q8NGK4		Q9NY30				P26358				P18124				Q4LE39
	Q96PZ0	Q07666	Q8N9N2	P51795																	Q96A23	Q96IU4	Q96KJ9	Q9H009	Q14119	Q01167	P11234	P31513	Q8NGK3		Q9NY27				P26196				P18077				Q4KMP7
	Q96PY6	P16403	Q8N9L1	P51793																	Q969Z4	Q96IU2	Q96KJ4	Q9H008	Q14103	Q01105	P11233	P31512	Q8NGK2		Q9NY26				P26038				P18031				Q4J6C6
	Q96PU8	Q9UPT8	Q8N9K5	P51790																	Q969X2	Q96II8	Q96KG7	Q9H000	Q13952	Q01101	P11217	P31415	Q8NGK1		Q9NY15				P25705				P17987				Q4G148
	Q96PU4	P15559	Q8N9H8	P51668																	Q969X1	Q96IG2	Q96KF7	Q9GZZ9	Q13951	Q01094	P11055	P31213	Q8NGK0		Q9NY12				P25398				P17861				Q4G0J3
	Q96PT4	Q9BXU3	Q8N9F8	P51617																	Q969V1	Q96IF1	Q96KC8	Q9GZZ1	Q13950	Q00978	P11021	P31151	Q8NGJ9		Q9NXZ2				P25391				P17844				Q49AR2
	Q96PT3	Q9UPN3	Q8N988	P51608																	Q969R2	Q96I76	Q96KA5	Q9GZZ0	Q13901	Q00653	P10721	P30989	Q8NGJ8		Q9NXX6				P25325				P17812				Q49A26
	Q96PQ6	Q8N9N2	Q8N983	P51606																	Q969Q5	Q96I59	Q96K78	Q9GZY1	Q13887	Q00613	P10644	P30874	Q8NGJ7		Q9NXW9				P25205				P17480				Q3ZCW2
	Q96PP9	O95149	Q8N972	P51582																	Q969Q4	Q96I15	Q96K49	Q9GZX7	Q13886	Q00444	P10398	P30872	Q8NGJ6		Q9NXW2				P24928				P17301				Q3YEC7
	Q96PP8	P48200	Q8N954	P51575																	Q969Q0	Q96HU1	Q96K37	Q9GZX5	Q13761	Q00403	P10301	P30838	Q8NGJ5		Q9NXV6				P24752				P16989				Q3V6T2
	Q96PN8	Q8N9T8	Q8N8Z8	P51570																	Q969P0	Q96HP0	Q96K19	Q9GZW5	Q13620	Q00056	P10114	P30626	Q8NGJ4		Q9NXV2				P24666				P16615				Q3T8J9
	Q96PN7	Q15029	Q8N8Y5	P51553																	Q969N4	Q96HN2	Q96K12	Q9GZV8	Q13609	P98177	P0DPH8	P30542	Q8NGJ3		Q9NXU5				P24468				P16435				Q3LXA3
	Q96PN6	Q05048	Q8N8U3	P51532																	Q969M2	Q96HI0	Q96JX3	Q9GZV5	Q13569	P86452	P0DPH7	P30533	Q8NGJ2		Q9NXS2				P23921				P16422				Q3KQU3
	Q96PM9	O00148	Q8N8Q3	P51531																	Q969L2	Q96HD9	Q96JW4	Q9GZV4	Q13568	P85037	P0DJR0	P30519	Q8NGJ1		Q9NXR8				P23919				P16401				Q3B7T1
	Q96PK6	Q02790	Q8N8L2	P51530																	Q969K4	Q96HC4	Q96JT2	Q9GZV1	Q13562	P84550	P0DI83	P30518	Q8NGJ0		Q9NXR7				P23786				P16070				Q3B726
	Q96PH1	O75648	Q8N8J6	P51451																	Q969K3	Q96HA8	Q96JQ5	Q9GZU8	Q13547	P84022	P0C7P3	P30511	Q8NGI9		Q9NXR5				P23588				P15924				Q32P41
	Q96PF2	P53999	Q8N8E2	P51398																	Q969J5	Q96H79	Q96JQ2	Q9GZU7	Q13535	P82094	P0C7M7	P30301	Q8NGI8		Q9NXR1				P23458				P15880				Q32P28
	Q96PE6	P09960	Q8N8C0	P51160																	Q969J3	Q96H55	Q96JQ0	Q9GZU2	Q13516	P81877	P0C264	P30101	Q8NGI7		Q9NXN4				P23396				P15311				Q32MZ4
	Q96PC2	Q16600	Q8N8A6	P51159																	Q969I6	Q96H35	Q96JP9	Q9GZU1	Q13485	P81133	P0C263	P30040	Q8NGI6		Q9NXL9				P23381				P15170				Q2VPK5
	Q96P47	P49327	Q8N895	P51157																	Q969H4	Q96H22	Q96JN2	Q9GZT9	Q13472	P80723	P0C1S8	P29692	Q8NGI4		Q9NXL2				P23284				P14923				Q2TBE0
	Q96P26	P14625	Q8N884	P51153																	Q969G9	Q96H20	Q96JJ7	Q9GZT8	Q13469	P80303	P0C0E4	P29590	Q8NGI3		Q9NXK8				P23258				P14868				Q2TAY7
	Q96P20	P42771	Q8N883	P51151																	Q969G5	Q96GX9	Q96JJ6	Q9GZT3	Q13461	P78549	P09769	P29475	Q8NGI2		Q9NXK6				P23246				P14866				Q2TAL8
	Q96P11	Q96SB4	Q8N859	P51149																	Q969F8	Q96GS4	Q96JJ3	Q9GZS3	Q13422	P78545	P09622	P29460	Q8NGI1		Q9NXJ5				P23193				P14678				Q2NL82
	Q96NZ1	Q9NR30	Q8N823	P51148																	Q969F2	Q96GR2	Q96JF0	Q9GZS1	Q13416	P78426	P09619	P29459	Q8NGI0		Q9NXJ0				P22830				P14635				Q2NKX8
	Q96NY9	P46779	Q8N7X1	P51003																	Q95460	Q96GN5	Q96JA4	Q9GZR7	Q13415	P78415	P09471	P29401	Q8NGH9		Q9NXI6				P22695				P14625				Q2M389
	Q96NX9	P09913	Q8N7W2	P50993																	Q93100	Q96GG9	Q96JA1	Q9GZR2	Q13398	P78414	P09467	P29400	Q8NGH8		Q9NXH9				P22626				P14618				Q2M1P5
	Q96NX5	P62906	Q8N7U7	P50991																	Q93096	Q96GD4	Q96J86	Q9GZR1	Q13360	P78413	P09417	P29373	Q8NGH7		Q9NXG2				P22570				P14314				Q2KHR3
	Q96NU1	Q09472	Q8N7R0	P50990																	Q93086	Q96GD0	Q96J84	Q9GZQ3	Q13351	P78412	P08922	P29122	Q8NGH6		Q9NXG0				P22307				P13804				Q29RF7
	Q96NT5	Q9NZJ9	Q8N7Q3	P50750																	Q93052	Q96GA7	Q96J66	Q9GZP8	Q13342	P78411	P08754	P29120	Q8NGH5		Q9NXF8				P22234				P13797				Q27J81
	Q96NN9	Q99973	Q8N7M2	P50747																	Q93050	Q96GA3	Q96J65	Q9GZP4	Q13330	P78367	P08631	P28845	Q8NGH3		Q9NXF7				P22102				P13667				Q1KMD3
	Q96NM4	P62273	Q8N7K0	P50613																	Q93038	Q96G75	Q96J42	Q9GZN7	Q13325	P78364	P08581	P28799	Q8NGG8		Q9NXF1				P22087				P13639				Q1ED39
	Q96NL3	Q13144	Q8N7G0	P50583																	Q93033	Q96G74	Q96J01	Q9GZN2	Q13315	P78347	P08319	P28482	Q8NGG7		Q9NXE8				P22059				P13489				Q16851
	Q96NK8	O15037	Q8N782	P50570																	Q92990	Q96G61	Q96IZ2	Q9GZN1	Q13283	P78337	P08243	P28161	Q8NGG6		Q9NXC5				P21964				P13010				Q16836
	Q96NJ6	Q15717	Q8N720	P50336																	Q92982	Q96G04	Q96IX5	Q9GZN0	Q13263	P68431	P08237	P27986	Q8NGG5		Q9NXC2				P21399				P12956				Q16822
	Q96NJ3	Q86TG7	Q8N6Y1	P50225																	Q92974	Q96G03	Q96IW7	Q9GZM8	Q13207	P62875	P08183	P27918	Q8NGG4		Q9NXB9				P21359				P12830				Q16774
	Q96NI8	P61978	Q8N6W0	P50213																	Q92963	Q96G01	Q96IV6	Q9GZM3	Q13156	P62807	P08134	P27824	Q8NGG3		Q9NXB0				P21333				P12277				Q16763
	Q96NG8	Q9NSD9	Q8N6N3	P50148																	Q92959	Q96FZ7	Q96IQ7	Q9GZL7	Q13148	P62508	P08133	P27797	Q8NGG2		Q9NX95				P21291				P12270				Q16762
	Q96NG5	Q96H35	Q8N693	P50053																	Q92956	Q96FX2	Q96IK0	Q9C0K7	Q13133	P62380	P08069	P27658	Q8NGG1		Q9NX94				P21266				P12081				Q16740
	Q96ND8	P62306	Q8N684	P49961																	Q92953	Q96FW1	Q96I45	Q9C0J9	Q13129	P61371	P07949	P27635	Q8NGG0		Q9NX76				P20810				P11940				Q16658
	Q96NC0	Q9UL40	Q8N680	P49917																	Q92952	Q96FS4	Q96I36	Q9C0J8	Q13127	P61296	P07948	P27544	Q8NGF8		Q9NX74				P20645				P11802				Q16656
	Q96NB3	P02786	Q8N635	P49916																	Q92932	Q96FQ6	Q96HV5	Q9C0H5	Q13118	P61244	P07947	P27361	Q8NGF7		Q9NX70				P20290				P11717				Q16643
	Q96N95	P63165	Q8N5Y2	P49915																	Q92930	Q96FJ2	Q96HS1	Q9C0G0	Q13106	P61218	P07741	P27105	Q8NGF4		Q9NX65				P20073				P11586				Q16630
	Q96N77	P0C7T5	Q8N5X7	P49914																	Q92913	Q96FJ0	Q96HR9	Q9C0F3	Q13105	P60709	P07498	P26885	Q8NGF1		Q9NX63				P20042				P11413				Q16629
	Q96N58	Q15397	Q8N5U6	P49903																	Q92911	Q96FI4	Q96HP8	Q9C0F0	Q13029	P60008	P07437	P26678	Q8NGF0		Q9NX61				P19525				P11388				Q16594
	Q96N46	P26378	Q8N5P1	P49902																	Q92896	Q96FH0	Q96HJ5	Q9C0E8	Q12986	P59923	P07333	P26641	Q8NGE9		Q9NX58				P19447				P11387				Q16576
	Q96N38	Q13435	Q8N5L8	P49842																	Q92888	Q96FF9	Q96HH9	Q9C0E2	Q12972	P59817	P07332	P26439	Q8NGE8		Q9NX55				P19338				P11310				Q16563
	Q96N22	Q53EL6	Q8N5K1	P49841																	Q92887	Q96FA3	Q96HH6	Q9C0D7	Q12968	P58876	P07205	P26373	Q8NGE7		Q9NX52				P18621				P11142				Q16555
	Q96N20	P05412	Q8N5J4	P49840																	Q92859	Q96F86	Q96HH4	Q9C0D4	Q12962	P58546	P07108	P25940	Q8NGE5		Q9NX47				P18583				P11021				Q16543
	Q96N16	Q8N9N8	Q8N5F7	P49821																	Q92854	Q96F44	Q96HG1	Q9C0C9	Q12952	P58340	P06737	P25713	Q8NGE3		Q9NX46				P18206				P10909				Q16539
	Q96MX3	P84090	Q8N5C6	P49789																	Q92851	Q96F07	Q96HE8	Q9C0C7	Q12951	P58304	P06732	P25686	Q8NGE2		Q9NX45				P18124				P10809				Q16537
	Q96MW7	Q8NG08	Q8N5B7	P49773																	Q92847	Q96EY7	Q96HD1	Q9C0C6	Q12950	P58012	P06576	P25189	Q8NGE1		Q9NX40				P18077				P10599				Q16531
	Q96MU7	P05783	Q8N5A5	P49770																	Q92845	Q96EY5	Q96HA9	Q9C0C2	Q12948	P57682	P06493	P25067	Q8NGE0		Q9NX38				P17987				P10412				Q16513
	Q96MU6	Q9NY93	Q8N587	P49761																	Q92839	Q96EY1	Q96HA4	Q9C0B1	Q12947	P57082	P06241	P24903	Q8NGD5		Q9NX36				P17858				P10155				Q16512
	Q96MR9	Q9UHC7	Q8N567	P49760																	Q92838	Q96EX3	Q96HA1	Q9C0A6	Q12946	P57073	P06239	P24821	Q8NGD4		Q9NX24				P17844				P0DP25				Q16342
	Q96MN9	P23284	Q8N554	P49759																	Q92835	Q96EV8	Q96H96	Q9C0A1	Q12906	P57071	P06213	P24593	Q8NGD3		Q9NX18				P17655				P0DMV9				Q16222
	Q96MM6	P08240	Q8N4W9	P49748																	Q92823	Q96EQ0	Q96H78	Q9C098	Q12905	P57053	P05771	P24557	Q8NGD2		Q9NX14				P17480				P0CB38				Q16204
	Q96MM3	P09661	Q8N488	P49736																	Q92819	Q96EP5	Q96H72	Q9C086	Q12901	P56915	P05408	P24534	Q8NGD1		Q9NX09				P17252				P09960				Q16186
	Q96MH2	Q13084	Q8N3Z6	P49703																	Q92817	Q96EP0	Q96H15	Q9C056	Q12899	P56693	P05166	P24462	Q8NGD0		Q9NX08				P16989				P09913				Q16181
	Q96ME7	O15226	Q8N3X6	P49674																	Q92813	Q96EN8	Q96GZ6	Q9C035	Q12888	P56645	P05165	P24390	Q8NGC9		Q9NX07				P16591				P09874				Q15942
	Q96MA6	Q9UKV8	Q8N3J9	P49642																	Q92806	Q96EK6	Q96GX1	Q9C030	Q12873	P56524	P05129	P23396	Q8NGC8		Q9NX04				P16435				P09661				Q15910
	Q96MA1	Q9Y2L1	Q8N3J3	P49619																	Q92797	Q96EK4	Q96GR4	Q9C029	Q12870	P56282	P05091	P23327	Q8NGC7		Q9NX02				P16219				P09651				Q15819
	Q96M93	Q9NSI8	Q8N3J2	P49591																	Q92796	Q96EH5	Q96GQ5	Q9C010	Q12857	P56179	P05023	P23297	Q8NGC6		Q9NX01				P16070				P09622				Q15813
	Q96M86	P55263	Q8N3C0	P49590																	Q92777	Q96EH3	Q96GP6	Q9C009	Q12837	P56178	P04899	P23284	Q8NGC5		Q9NX00				P15924				P09429				Q15785
	Q96M69	P62829	Q8N393	P49589																	Q92743	Q96EF6	Q96GN5	Q9C005	Q12830	P56177	P04839	P23219	Q8NGC4		Q9NWZ8				P15880				P09132				Q15750
	Q96M32	Q01844	Q8N365	P49588																	Q92738	Q96EF0	Q96GL9	Q9C002	Q12824	P55895	P04629	P22891	Q8NGC3		Q9NWZ5				P15311				P09012				Q15717
	Q96M20	P61604	Q8N328	P49459																	Q92737	Q96EE3	Q96GF1	Q9C000	Q12809	P55771	P04626	P22760	Q8NGC2		Q9NWZ3				P15170				P09001				Q15691
	Q96LX8	Q93062	Q8N302	P49448																	Q92736	Q96ED9	Q96GE4	Q9BZZ5	Q12800	P55347	P04406	P22748	Q8NGC1		Q9NWY4				P14868				P08865				Q15648
	Q96LW9	Q8N5X7	Q8N2Z9	P49427																	Q92730	Q96EB6	Q96GC9	Q9BZV1	Q12789	P55318	P04350	P22692	Q8NGC0		Q9NWX6				P14866				P08708				Q15645
	Q96LW2	O75347	Q8N2W9	P49411																	Q92729	Q96EA4	Q96G97	Q9BZS1	Q12778	P55317	P04183	P22680	Q8NGB9		Q9NWX5				P14735				P08670				Q15643
	Q96LW1	P62487	Q8N2R0	P49368																	Q92696	Q96E29	Q96G91	Q9BZR9	Q12772	P55316	P04049	P22607	Q8NGB8		Q9NWW9				P14678				P08621				Q15642
	Q96LU7	Q6ZU64	Q8N2I2	P49336																	Q92692	Q96E17	Q96G30	Q9BZM3	Q12766	P55201	P04040	P22460	Q8NGB6		Q9NWW7				P14625				P08579				Q15631
	Q96LT9	Q15046	Q8N2G6	P49326																	Q92686	Q96E14	Q96G27	Q9BZL6	Q10587	P55199	P04035	P22455	Q8NGB4		Q9NWW6				P14618				P08243				Q15554
	Q96LR5	Q96DE0	Q8N257	P49137																	Q92681	Q96DZ5	Q96G23	Q9BZL1	Q10586	P55197	P01116	P22314	Q8NGB2		Q9NWW5				P14324				P08240				Q15545
	Q96LI6	P35580	Q8N1W2	P48741																	Q92673	Q96DX5	Q96FZ5	Q9BZK7	Q0VGE8	P55055	P01112	P22310	Q8NGA6		Q9NWV8				P13995				P08238				Q15542
	Q96L96	P82932	Q8N1W1	P48736																	Q92637	Q96DU9	Q96FX8	Q9BZJ6	Q0VG99	P54845	P01111	P22309	Q8NGA5		Q9NWV4				P13804				P08195				Q15506
	Q96L93	Q8N1G4	Q8N1L9	P48735																	Q92633	Q96DU7	Q96FV3	Q9BZJ0	Q0VG06	P54821	P00568	P22307	Q8NGA4		Q9NWU2				P13797				P08183				Q15477
	Q96L91	Q8NE18	Q8N1G4	P48730																	Q92629	Q96DR7	Q96FT7	Q9BZI7	Q0D2J5	P54727	P00558	P22059	Q8NGA2		Q9NWT8				P13667				P08174				Q15459
	Q96L73	O75319	Q8N1G2	P48729																	Q92619	Q96DR4	Q96FM1	Q9BZI1	Q09MP3	P54725	P00540	P21980	Q8NGA1		Q9NWT6				P13639				P08133				Q15437
	Q96L42	P51858	Q8N1G1	P48723																	Q92597	Q96DI7	Q96FL9	Q9BZH6	Q09FC8	P54278	P00492	P21817	Q8NGA0		Q9NWT1				P13489				P08069				Q15436
	Q96L34	Q7Z2T5	Q8N1G0	P48643																	Q92581	Q96DH6	Q96FL8	Q9BZG8	Q09472	P54277	P00390	P21728	Q8NG99		Q9NWS9				P13010				P07954				Q15435
	Q96L33	P62917	Q8N196	P48637																	Q92574	Q96DG6	Q96FE7	Q9BZF9	Q09028	P54274	P00387	P21399	Q8NG98		Q9NWS8				P12956				P07910				Q15428
	Q96KS0	O14717	Q8N187	P48506																	Q92565	Q96DE5	Q96FE5	Q9BZF3	Q08ER8	P54132	P00367	P21246	Q8NG97		Q9NWS6				P12270				P07900				Q15427
	Q96KR1	Q9H9T3	Q8N184	P48426																	Q92556	Q96D71	Q96FC9	Q9BZF2	Q08AN1	P53803	P00352	P21145	Q8NG95		Q9NWS1				P12236				P07814				Q15424
	Q96KQ7	Q00059	Q8N163	P48163																	Q92547	Q96D53	Q96FB5	Q9BZF1	Q08AG5	P53567	O96017	P20933	Q8NG94		Q9NWS0				P11940				P07737				Q15417
	Q96KN3	Q8TBZ6	Q8N143	P48048																	Q92546	Q96D31	Q96F81	Q9BZE9	Q08999	P53539	O96013	P20908	Q8NG92		Q9NWQ9				P11908				P07437				Q15404
	Q96KM6	O43414	Q8N141	P47989																	Q92542	Q96CW5	Q96F46	Q9BZE4	Q08945	P52954	O96007	P20853	Q8NG85		Q9NWQ8				P11717				P07355				Q15398
	Q96KK5	Q53H82	Q8N122	P47902																	Q92536	Q96CW1	Q96F25	Q9BZE3	Q08211	P52952	O95922	P20849	Q8NG84		Q9NWQ4				P11586				P07305				Q15397
	Q96KG9	Q9NVP1	Q8N100	P47900																	Q92529	Q96CV9	Q96F15	Q9BZE2	Q07890	P52951	O95837	P20848	Q8NG83		Q9NWN3				P11532				P07237				Q15393
	Q96KC8	Q9NWH9	Q8N0Z8	P47897																	Q92508	Q96CT7	Q96F05	Q9BZE1	Q07889	P52945	O95835	P20815	Q8NG81		Q9NWM8				P11498				P07197				Q15386
	Q96KC2	Q14699	Q8N0Z6	P47895																	Q92506	Q96CS2	Q96EX2	Q9BZE0	Q07869	P52926	O95825	P20813	Q8NG80		Q9NWM3				P11413				P07196				Q15382
	Q96KB5	P46777	Q8N0Y2	P46734																	Q92485	Q96CP6	Q96EX1	Q9BZD4	Q07864	P52747	O95819	P20810	Q8NG78		Q9NWK9				P11388				P07195				Q15370
	Q96K83	Q9NXZ2	Q8IZX4	P46459																	Q92482	Q96CN9	Q96EU7	Q9BZC1	Q07687	P52746	O95817	P20591	Q8NG77		Q9NWH9				P11387				P06748				Q15369
	Q96K80	Q99598	Q8IZU3	P46199																	Q92478	Q96CN5	Q96ET8	Q9BZB8	Q07666	P52744	O95816	P20340	Q8NG76		Q9NWH7				P11310				P06733				Q15365
	Q96K75	O77932	Q8IZQ5	P46063																	Q92186	Q96CG3	Q96ES6	Q9BZ95	Q07352	P52743	O95757	P20309	Q8NG75		Q9NWH2				P11216				P06702				Q15361
	Q96K62	Q92769	Q8IZM8	P46013																	Q8WZA6	Q96CF2	Q96ER9	Q9BZ81	Q06945	P52742	O95755	P20292	Q8NG11		Q9NWF9				P11182				P06576				Q15334
	Q96K58	Q5T3I0	Q8IZL8	P45985																	Q8WZA2	Q96CD2	Q96EP9	Q9BZ67	Q06889	P52741	O95747	P20073	Q8NFZ8		Q9NWF4				P11177				P05783				Q15293
	Q96JY0	Q13823	Q8IZH2	P45984																	Q8WZ94	Q96CD0	Q96EP0	Q9BZ23	Q06732	P52740	O95716	P20036	Q8NFZ6		Q9NWD9				P11172				P05556				Q15291
	Q96JS3	O95147	Q8IZD4	P45983																	Q8WZ92	Q96CA5	Q96EC8	Q9BYZ2	Q06730	P52739	O95661	P19823	Q8NFZ4		Q9NWD8				P11142				P05455				Q15287
	Q96JP2	Q9Y606	Q8IZC7	P45954																	Q8WZ84	Q96C86	Q96E52	Q9BYX4	Q06710	P52738	O95622	P19634	Q8NFZ3		Q9NWC5				P11047				P05388				Q15276
	Q96JN0	Q9Y314	Q8IZA3	P45880																	Q8WZ75	Q96C12	Q96E22	Q9BYX2	Q06609	P52737	O95620	P19320	Q8NFY4		Q9NWB7				P11021				P05387				Q15274
	Q96JM2	M0R232	Q8IZ73	P45844																	Q8WZ73	Q96BY6	Q96E16	Q9BYW2	Q06546	P52736	O95573	P19224	Q8NFW1		Q9NWB6				P10809				P05362				Q15269
	Q96JL9	O15234	Q8IZ69	P43686																	Q8WZ55	Q96BY2	Q96DZ9	Q9BYW1	Q06455	P52701	O95544	P19086	Q8NFU7		Q9NWB1				P10599				P05198				Q15257
	Q96JG9	Q01081	Q8IZ26	P43405																	Q8WZ42	Q96BW1	Q96DZ7	Q9BYV9	Q06416	P52655	O95479	P19022	Q8NFT8		Q9NWA0				P10515				P05109				Q15233
	Q96JF6	O00267	Q8IZ20	P43403																	Q8WYR1	Q96BU1	Q96DX8	Q9BYV6	Q06413	P52630	O95477	P18850	Q8NFR9		Q9NW97				P10155				P05067				Q15185
	Q96JC4	Q8NDV7	Q8IYX4	P43250																	Q8WYL5	Q96BT7	Q96DW6	Q9BYU1	Q06330	P52435	O95467	P18405	Q8NFQ8		Q9NW82				P0DPF3				P05026				Q15181
	Q96JB3	Q9NQ50	Q8IYX0	P43246																	Q8WY64	Q96BT3	Q96DU3	Q9BYT3	Q05952	P52434	O95398	P18031	Q8NFQ6		Q9NW81				P0DP91				P05023				Q15154
	Q96JB1	Q69YN4	Q8IYN0	P42898																	Q8WY07	Q96BS2	Q96DS6	Q9BYN8	Q05925	P51826	O95396	P17936	Q8NFQ5		Q9NW75				P0DMV9				P04920				Q15149
	Q96J94	P62701	Q8IYI8	P42694																	Q8WXX5	Q96BR1	Q96DL1	Q9BYN7	Q05516	P51815	O95382	P17861	Q8NFP4		Q9NW68				P0DJJ0				P04899				Q15126
	Q96J92	P62847	Q8IYH5	P42685																	Q8WXU2	Q96BP2	Q96DI7	Q9BYK8	Q05481	P51814	O95342	P17706	Q8NFN8		Q9NW64				P0CW18				P04844				Q15102
	Q96J87	P42766	Q8IYD8	P42684																	Q8WXS5	Q96BN8	Q96DD7	Q9BYJ4	Q05215	P51786	O95340	P17693	Q8NFM7		Q9NW61				P0CG47				P04843				Q15084
	Q96J66	Q7Z2W9	Q8IYD1	P42681																	Q8WXI8	Q96BN2	Q96DC7	Q9BYH8	Q05195	P51692	O95255	P17655	Q8NFM4		Q9NW38				P0CB38				P04792				Q15075
	Q96J65	P23396	Q8IYB9	P42680																	Q8WXI7	Q96BM1	Q96DB9	Q9BYG7	Q05066	P51587	O95235	P17302	Q8NFL0		Q9NVX7				P09960				P04637				Q15061
	Q96J01	Q9P287	Q8IYB8	P42679																	Q8WXH6	Q96BH1	Q96DA6	Q9BYG5	Q04864	P51531	O95140	P17252	Q8NFJ6		Q9NVX0				P09874				P04406				Q15059
	Q96IZ5	O75554	Q8IYB7	P42356																	Q8WXH2	Q96BD8	Q96D96	Q9BYG4	Q04837	P51523	O94955	P16662	Q8NFJ5		Q9NVV9				P09651				P04279				Q15056
	Q96IU2	Q8TF46	Q8IYB3	P42345																	Q8WXH0	Q96BD6	Q96D59	Q9BYG3	Q04743	P51522	O94921	P16615	Q8NFF2		Q9NVV5				P09622				P04114				Q15054
	Q96IT1	Q8IX01	Q8IYA7	P42338																	Q8WXG9	Q96B97	Q96D53	Q9BYE7	Q04741	P51508	O94911	P16435	Q8NEV9		Q9NVV4				P09543				P04083				Q15051
	Q96IS3	Q14444	Q8IY92	P42336																	Q8WXG6	Q96B45	Q96D42	Q9BYE0	Q04206	P51504	O94851	P16389	Q8NET6		Q9NVV2				P09429				P04080				Q15050
	Q96IR2	P16401	Q8IY81	P42285																	Q8WXD0	Q96B36	Q96D31	Q9BYD9	Q03989	P51449	O94844	P16333	Q8NET5		Q9NVV0				P09234				P04075				Q15047
	Q96IQ9	Q96EL2	Q8IY67	P42025																	Q8WXA8	Q96B26	Q96D05	Q9BY84	Q03938	P50553	O94832	P16234	Q8NES3		Q9NVT9				P09110				P04040				Q15042
	Q96IP4	Q8N2G6	Q8IY57	P41743																	Q8WX93	Q96AZ1	Q96CU9	Q9BY77	Q03936	P50549	O94823	P16157	Q8NER1		Q9NVS9				P09012				P02794				Q15031
	Q96IC2	P38159	Q8IY51	P41440																	Q8WWZ7	Q96AX9	Q96CS7	Q9BY66	Q03933	P50548	O94806	P15907	Q8NE79		Q9NVR7				P09001				P02786				Q15029
	Q96I99	O00178	Q8IY37	P41279																	Q8WWY8	Q96AT9	Q96CQ1	Q9BY64	Q03924	P50539	O94804	P15848	Q8NE01		Q9NVR5				P08865				P02751				Q15024
	Q96I76	Q8IWA0	Q8IY21	P41252																	Q8WWX8	Q96AQ7	Q96CP7	Q9BY43	Q03923	P50458	O94768	P15814	Q8NE00		Q9NVR2				P08758				P02545				Q15022
	Q96I59	A2A288	Q8IXZ3	P41250																	Q8WWV6	Q96AQ6	Q96CP6	Q9BY42	Q03828	P50222	O76082	P15813	Q8NDZ6		Q9NVR0				P08708				P00918				Q15021
	Q96I51	Q9Y4W2	Q8IXZ2	P41240																	Q8WWT9	Q96AJ9	Q96CN4	Q9BY41	Q03188	P50221	O76074	P15538	Q8NDX9		Q9NVQ4				P08670				P00558				Q15020
	Q96I27	Q9UHL0	Q8IXT5	P41226																	Q8WWR8	Q96AH0	Q96CH1	Q9BY32	Q03181	P50219	O76062	P15514	Q8NDX2		Q9NVP2				P08621				P00403				Q15019
	Q96I25	A0A2R8Y4L2	Q8IXT2	P41091																	Q8WWQ8	Q96AE7	Q96CE8	Q9BY31	Q03164	P49959	O76039	P15328	Q8NDV1		Q9NVP1				P08579				P00390				Q15018
	Q96I24	Q9GZV4	Q8IXM3	P40939																	Q8WWQ2	Q96AD5	Q96CC6	Q9BY27	Q03112	P49917	O76031	P15289	Q8NDA2		Q9NVN8				P08574				P00387				Q15014
	Q96I15	Q13825	Q8IXM2	P40937																	Q8WWN9	Q96AC1	Q96C03	Q9BY12	Q03060	P49916	O75962	P15153	Q8NCW6		Q9NVN3				P08559				P00338				Q15008
	Q96HZ4	Q8NHP7	Q8IXK0	P40692																	Q8WWN8	Q96A70	Q96BZ9	Q9BXY8	Q03052	P49910	O75943	P15104	Q8NCW0		Q9NVM9				P08243				O96013				Q15007
	Q96HY7	Q9UNQ2	Q8IXJ9	P40617																	Q8WWL2	Q96A65	Q96BZ4	Q9BXY0	Q03014	P49848	O75914	P14859	Q8NCS7		Q9NVM6				P08240				O95985				Q15004
	Q96HU8	P63162	Q8IXH7	P40616																	Q8WWI5	Q96A61	Q96BY9	Q9BXW9	Q02962	P49790	O75912	P14672	Q8NCR9		Q9NVM4				P08238				O95926				Q15003
	Q96HR8	A0A0C4DGM5	Q8IXF0	P40227																	Q8WWI1	Q96A58	Q96BQ5	Q9BXV9	Q02930	P49736	O75911	P14625	Q8NCR0		Q9NVM1				P08237				O95900				Q14CX7
	Q96HQ0	Q9UIF9	Q8IX18	P40145																	Q8WWG9	Q96A56	Q96BQ1	Q9BXU7	Q02880	P49716	O75908	P14618	Q8NCM2		Q9NVL8				P08195				O95834				Q14C86
	Q96HE7	Q9NS39	Q8IX15	P38935																	Q8WWG1	Q96A49	Q96BM0	Q9BXU0	Q02878	P49715	O75879	P14598	Q8NCL9		Q9NVL1				P08174				O95819				Q149N8
	Q96H86	Q5SZQ8	Q8IX12	P38919																	Q8WWA0	Q96A44	Q96BI3	Q9BXT8	Q02818	P49711	O75874	P14555	Q8NCL4		Q9NVK5				P07954				O95817				Q14997
	Q96H55	P41567	Q8IX07	P38646																	Q8WW43	Q96A32	Q96BI1	Q9BXT5	Q02577	P49643	O75828	P14314	Q8NCH0		Q9NVJ2				P07942				O95793				Q14980
	Q96H40	Q68D06	Q8IX06	P38606																	Q8WVV5	Q96A26	Q96BF3	Q9BXS6	Q02575	P49640	O75747	P14060	Q8NCG5		Q9NVI7				P07910				O95777				Q14978
	Q96H35	Q71RC2	Q8IX01	P38405																	Q8WVR3	Q96A05	Q96BD0	Q9BXR0	Q02556	P49639	O75695	P13987	Q8NCF0		Q9NVI1				P07900				O95758				Q14974
	Q96GX5	Q96J94	Q8IWZ8	P37173																	Q8WVQ1	Q96A00	Q96BA8	Q9BXP5	Q02548	P49450	O75676	P13942	Q8NCE2		Q9NVH2				P07814				O95716				Q14966
	Q96GW9	Q96A35	Q8IWZ3	P37023																	Q8WVP7	Q969X0	Q96B77	Q9BXN6	Q02539	P49335	O75628	P13762	Q8NCC5		Q9NVH1				P07737				O95707				Q14919
	Q96GR2	Q86TM3	Q8IWY8	P36915																	Q8WVN6	Q969V6	Q96B42	Q9BXM7	Q02447	P49184	O75582	P13747	Q8NCC3		Q9NVH0				P07437				O95639				Q14839
	Q96GQ7	A6NHQ2	Q8IWX8	P36897																	Q8WVM8	Q969U7	Q96B33	Q9BXM0	Q02446	P49116	O75575	P13674	Q8NC67		Q9NVG8				P07355				O95628				Q147X3
	Q96GM8	Q06830	Q8IWS0	P36896																	Q8WVH0	Q969U6	Q96B21	Q9BXL8	Q02386	P49005	O75521	P13667	Q8NC54		Q9NVF9				P07237				O95613				Q14781
	Q96GE5	Q6PF06	Q8IWR0	P36894																	Q8WVF1	Q969T7	Q96B02	Q9BXL5	Q02086	P48742	O75460	P13637	Q8NC42		Q9NVF7				P07195				O95478				Q14738
	Q96GD4	Q96Q11	Q8IWI9	P36888																	Q8WV28	Q969T4	Q96AW1	Q9BXK5	Q02080	P48552	O75449	P13611	Q8NC01		Q9NVE4				P06858				O95467				Q14697
	Q96GC6	P04439	Q8IWA0	P36776																	Q8WUX9	Q969S3	Q96AQ8	Q9BXK1	Q02078	P48443	O75414	P13584	Q8NBZ7		Q9NVD7				P06748				O95453				Q14696
	Q96GA7	P35611	Q8IW36	P36507																	Q8WUX1	Q969R8	Q96AQ2	Q9BXJ9	Q01954	P48382	O75385	P13569	Q8NBW4		Q9NVD3				P06744				O95433				Q14694
	Q96G46	P0DPA2	Q8IVW6	P36406																	Q8WUT4	Q969R2	Q96AP7	Q9BXJ8	Q01892	P48380	O75356	P13521	Q8NBT3		Q9NVC6				P06737				O95391				Q14692
	Q96G25	O60763	Q8IVS2	P36405																	Q8WUM9	Q969Q6	Q96AN5	Q9BXG8	Q01860	P48378	O75355	P13498	Q8NBS3		Q9NVC3				P06733				O95373				Q14691
	Q96G23	Q9BYN8	Q8IVP9	P36404																	Q8WUM4	Q969Q5	Q96AM1	Q9BXF9	Q01851	P47902	O75354	P12644	Q8NBP7		Q9NVA2				P06576				O95347				Q14690
	Q96G21	Q9UKA8	Q8IVI9	P35998																	Q8WUJ3	Q969Q0	Q96AJ9	Q9BXF3	Q01831	P46937	O75351	P12259	Q8NBN3		Q9NVA1				P06493				O95319				Q14684
	Q96FZ2	Q14204	Q8IVH2	P35968																	Q8WUG5	Q969P5	Q96AG4	Q9BXB4	Q01826	P46531	O75343	P12111	Q8NBM8		Q9NV96				P05556				O95292				Q14683
	Q96FV9	O43251	Q8IVC4	P35916																	Q8WUD1	Q969M7	Q96AG3	Q9BXA9	Q01664	P46063	O75306	P12110	Q8NBL3		Q9NV92				P05455				O95218				Q14679
	Q96FQ6	Q8NCV1	Q8IV48	P35790																	Q8WU76	Q969K4	Q96AD5	Q9BXA6	Q01658	P43694	O75191	P12109	Q8NBL1		Q9NV88				P05388				O95163				Q14677
	Q96FN9	Q92667	Q8IV42	P35749																	Q8WU67	Q969K3	Q96AA3	Q9BX82	Q01543	P43354	O75185	P12107	Q8NBK3		Q9NV79				P05198				O95104				Q14676
	Q96FN5	O00584	Q8IV36	P35670																	Q8WU66	Q969J5	Q96A59	Q9BX66	Q01538	P43351	O75110	P12018	Q8NBJ9		Q9NV70				P05090				O95084				Q14671
	Q96FI4	Q9BUL9	Q8IUX7	P35626																	Q8WU20	Q969J3	Q96A57	Q9BX63	Q01201	P43268	O75063	P11801	Q8NBJ7		Q9NV64				P05023				O95071				Q14669
	Q96FC9	P82933	Q8IUX4	P35610																	Q8WU08	Q969H0	Q96A54	Q9BX46	Q01196	P43246	O75037	P11712	Q8NBJ5		Q9NV58				P04843				O94992				Q14651
	Q96F86	P21291	Q8IUR6	P35590																	Q8WTV0	Q969G6	Q96A46	Q9BX26	Q01167	P42568	O75027	P11686	Q8NBJ4		Q9NV56				P04818				O94986				Q14566
	Q96F15	Q99502	Q8IUM7	P35580																	Q8WTT0	Q969G5	Q96A33	Q9BWX5	Q01105	P42345	O60942	P11684	Q8NBI5		Q9NV39				P04792				O94906				Q14562
	Q96EZ8	O95758	Q8IUI8	P35579																	Q8WTR4	Q969F9	Q96A29	Q9BWX1	Q01101	P42229	O60884	P11511	Q8NBI3		Q9NV35				P04406				O94901				Q14558
	Q96EY8	P07737	Q8IUH3	P35558																	Q8TF74	Q93100	Q96A28	Q9BWW7	Q01094	P42226	O60825	P11509	Q8NBI2		Q9NV31				P04181				O94874				Q14527
	Q96EY7	P04080	Q8IUE6	P35557																	Q8TF72	Q93099	Q96A26	Q9BWW4	Q01085	P42224	O60774	P11150	Q8NB37		Q9NV29				P04083				O94822				Q14498
	Q96EY1	Q9BRJ2	Q8IUE1	P35270																	Q8TF71	Q93088	Q96A25	Q9BWV3	Q00978	P42166	O60741	P11047	Q8NAT1		Q9NV12				P04080				O76094				Q14444
	Q96EV2	Q99543	Q8IUE0	P35251																	Q8TF62	Q93086	Q96A11	Q9BWU1	Q00839	P41970	O60706	P11021	Q8NAC3		Q9NV06				P04075				O76021				Q14331
	Q96EU6	Q96QD9	Q8IU89	P35250																	Q8TF46	Q93079	Q969Z4	Q9BWU0	Q00653	P41235	O60701	P10909	Q8NA29		Q9NUY8				P02786				O75962				Q14320
	Q96EP5	Q9BQ04	Q8IU60	P35249																	Q8TF17	Q93062	Q969Z3	Q9BWT6	Q00613	P41229	O60674	P10768	Q8N9I0		Q9NUX5				P02545				O75940				Q14315
	Q96EP1	P07814	Q8HWS3	P35228																	Q8TF01	Q93052	Q969X5	Q9BWT3	Q00577	P41225	O60566	P10646	Q8N967		Q9NUW8				P00966				O75937				Q14258
	Q96EN8	P06748	Q86YP4	P34947																	Q8TEZ7	Q93050	Q969X2	Q9BWT1	Q00444	P41218	O60547	P10635	Q8N8Z6		Q9NUV7				P00734				O75844				Q14257
	Q96EL2	P82675	Q86YN6	P34932																	Q8TEW8	Q93045	Q969X1	Q9BWS9	Q00403	P41212	O60503	P10632	Q8N8U9		Q9NUU7				P00558				O75822				Q14247
	Q96EK9	P07237	Q86YH2	P34931																	Q8TEW0	Q93038	Q969W8	Q9BWN1	Q00059	P41182	O60488	P10620	Q8N8R5		Q9NUU6				P00533				O75821				Q14241
	Q96EK4	Q13242	Q86YE8	P34925																	Q8TEU7	Q93034	Q969W1	Q9BWM5	Q00056	P41162	O60423	P10619	Q8N807		Q9NUT2				P00390				O75818				Q14240
	Q96EI5	P15924	Q86YC2	P33993																	Q8TER5	Q93015	Q969W0	Q9BWK5	P98177	P41161	O60361	P10451	Q8N7P1		Q9NUS5				P00387				O75817				Q14232
	Q96EG3	Q13395	Q86YA3	P33992																	Q8TEL6	Q93009	Q969V5	Q9BWJ5	P86452	P41159	O60333	P10415	Q8N7C7		Q9NUQ9				P00374				O75694				Q14204
	Q96EB6	Q6ZN04	Q86Y79	P33991																	Q8TEH3	Q93008	Q969V3	Q9BWH6	P85037	P40938	O60331	P10321	Q8N7C4		Q9NUQ8				P00367				O75691				Q14203
	Q96E39	P61313	Q86Y25	P33981																	Q8TE68	Q92997	Q969V1	Q9BWH2	P84550	P40937	O60313	P0DTE5	Q8N7C0		Q9NUQ7				P00338				O75683				Q14191
	Q96E29	Q16560	Q86Y13	P33897																	Q8TE67	Q92995	Q969S6	Q9BWG6	P84090	P40692	O60312	P0DTE4	Q8N766		Q9NUQ3				O96013				O75643				Q14186
	Q96E17	P61247	Q86XZ4	P33527																	Q8TE54	Q92989	Q969S0	Q9BWG4	P84022	P40426	O60307	P0DP58	Q8N743		Q9NUQ2				O95985				O75616				Q14185
	Q96E14	Q8N9W6	Q86XU0	P33402																	Q8TE23	Q92985	Q969P0	Q9BWF3	P82979	P40425	O60285	P0DN84	Q8N6Y1		Q9NUP9				O95900				O75607				Q14181
	Q96DU9	Q13769	Q86XP3	P33176																	Q8TDZ2	Q92974	Q969N4	Q9BWF2	P82970	P39900	O60282	P0DMV9	Q8N6U8		Q9NUP1				O95870				O75534				Q14166
	Q96DU7	P29084	Q86XN8	P33121																	Q8TDY8	Q92973	Q969N2	Q9BWE0	P82094	P39880	O60266	P0DMV8	Q8N6Q3		Q9NUN5				O95837				O75533				Q14161
	Q96DT7	O76021	Q86XN6	P33076																	Q8TDX9	Q92968	Q969M3	Q9BWD3	P81877	P39748	O60229	P0DMT0	Q8N6P7		Q9NUM4				O95822				O75525				Q14157
	Q96DT5	Q9Y3A2	Q86XF7	P32456																	Q8TDW7	Q92945	Q969M2	Q9BWC9	P81133	P37840	O43933	P0DML3	Q8N6G6		Q9NUM3				O95793				O75494				Q14155
	Q96DR4	Q6P158	Q86XF0	P32455																	Q8TDW5	Q92934	Q969M1	Q9BW91	P80723	P37275	O43930	P0DML2	Q8N6G5		Q9NUL5				O95758				O75487				Q14152
	Q96DN6	O75940	Q86X55	P32298																	Q8TDW0	Q92913	Q969L2	Q9BW85	P80303	P37231	O43861	P0DI82	Q8N6C8		Q9NUL3				O95757				O75475				Q14149
	Q96DI7	O95777	Q86WZ6	P32189																	Q8TDV5	Q92905	Q969K7	Q9BW71	P78549	P36956	O43837	P0DI81	Q8N6C5		Q9NUK0				O95714				O75459				Q14146
	Q96DH6	Q2Q1W2	Q86WX3	P31937																	Q8TDV2	Q92902	Q969J5	Q9BW66	P78545	P36508	O43824	P0CW18	Q8N695		Q9NUJ3				O95707				O75449				Q14141
	Q96DE0	Q99547	Q86WV5	P31751																	Q8TDV0	Q92901	Q969I6	Q9BW61	P78527	P36402	O43795	P0CG48	Q8N628		Q9NUI1				O95672				O75400				Q14139
	Q96DA2	Q13428	Q86WR0	P31749																	Q8TDU9	Q92900	Q969F8	Q9BW27	P78426	P35869	O43781	P0CG47	Q8N614		Q9NUH8				O95613				O75396				Q14137
	Q96D70	Q06945	Q86WP2	P31689																	Q8TDU6	Q92890	Q969F0	Q9BW19	P78415	P35789	O43716	P0CG41	Q8N608		Q9NUG6				O95602				O75390				Q14126
	Q96D53	P46783	Q86WI3	P31513																	Q8TDU5	Q92888	Q969E2	Q9BW11	P78414	P35716	O43687	P0C7V7	Q8N5G2		Q9NUG4				O95573				O75369				Q14118
	Q96D46	Q5TC82	Q86W54	P31512																	Q8TDT2	Q92871	Q95460	Q9BVW5	P78413	P35713	O43683	P0C7U3	Q8N5D6		Q9NUD9				O95571				O75367				Q14103
	Q96D21	Q5T160	Q86W50	P31327																	Q8TDS7	Q92851	Q93086	Q9BVT8	P78412	P35712	O43681	P0C7M3	Q8N5B7		Q9NUD5				O95478				O75340				Q14019
	Q96CX3	P51843	Q86W42	P31323																	Q8TDS5	Q92845	Q93084	Q9BVS4	P78411	P35711	O43615	P0C7I0	Q8N539		Q9NUC0				O95470				O75319				Q14012
	Q96CX2	Q5JSQ8	Q86W11	P31321																	Q8TDS4	Q92843	Q93063	Q9BVP2	P78367	P35680	O43520	P0C7H9	Q8N4T0		Q9NUB4				O95456				O75223				Q14011
	Q96CT7	Q9BQ75	Q86VM9	P31153																	Q8TDQ1	Q92841	Q93050	Q9BVN2	P78364	P35548	O43353	P0C6T2	Q8N4M1		Q9NUB1				O95382				O75179				Q14008
	Q96CP6	Q9NYK1	Q86VK4	P31152																	Q8TDQ0	Q92837	Q93038	Q9BVM2	P78347	P35453	O43318	P0C0L4	Q8N4F0		Q9NUA8				O95376				O75152				Q14004
	Q96CP2	Q8NA57	Q86VE0	P31040																	Q8TDN2	Q92835	Q93033	Q9BVL2	P78337	P35452	O43314	P09958	Q8N4A0		Q9NU63				O95373				O75144				Q13951
	Q96CM8	P29728	Q86V81	P30837																	Q8TDN1	Q92831	Q92982	Q9BVJ7	P78332	P35398	O43306	P09936	Q8N475		Q9NU53				O95363				O75127				Q13907
	Q96CM3	O43290	Q86V71	P30793																	Q8TDM6	Q92817	Q92968	Q9BVJ6	P68431	P35251	O43301	P09913	Q8N474		Q9NU39				O95347				O75083				Q13895
	Q96CK0	P62888	Q86V15	P30679																	Q8TDM5	Q92805	Q92959	Q9BVI4	P67809	P35250	O43293	P09681	Q8N468		Q9NU23				O95340				O75054				Q13868
	Q96CD2	P61927	Q86UZ6	P30613																	Q8TDI8	Q92797	Q92956	Q9BVI0	P62875	P35249	O43283	P09603	Q8N441		Q9NU22				O95299				O75027				Q13867
	Q96CB9	P61567	Q86US8	P30530																	Q8TDI7	Q92796	Q92953	Q9BVC6	P62841	P35244	O43252	P09601	Q8N436		Q9NU19				O95248				O60885				Q13838
	Q96C86	Q15428	Q86UR5	P30520																	Q8TDF6	Q92794	Q92952	Q9BVC5	P62807	P35227	O43237	P09382	Q8N423		Q9NU02				O95239				O60869				Q13823
	Q96C55	Q92540	Q86UQ8	P30291																	Q8TDF5	Q92786	Q92935	Q9BVC4	P62805	P33993	O43236	P09172	Q8N3Z0		Q9NTZ6				O95235				O60841				Q13813
	Q96C45	Q1ED39	Q86UQ0	P30086																	Q8TDD5	Q92785	Q92932	Q9BVC3	P62633	P33992	O43187	P08F94	Q8N3Y3		Q9NTX9				O95232				O60832				Q13769
	Q96C28	Q96E39	Q86UP8	P30085																	Q8TDB8	Q92783	Q92911	Q9BVA1	P62508	P33991	O43175	P08842	Q8N3V7		Q9NTX7				O95163				O60828				Q13685
	Q96C10	Q13838	Q86UP3	P30049																	Q8TD84	Q92764	Q92903	Q9BVA0	P62487	P33778	O15547	P08833	Q8N3T6		Q9NTX5				O95084				O60783				Q13642
	Q96C00	P13639	Q86UP2	P29992																	Q8TD46	Q92754	Q92896	Q9BV90	P62380	P33076	O15530	P08754	Q8N3T1		Q9NTW7				O95059				O60763				Q13630
	Q96BW1	Q5VZF2	Q86UK7	P29973																	Q8TD43	Q92748	Q92887	Q9BV87	P61978	P32519	O15514	P08709	Q8N3S3		Q9NTQ9				O94979				O60716				Q13625
	Q96BV0	P48444	Q86UE4	P29728																	Q8TD20	Q92747	Q92859	Q9BV86	P61575	P32314	O15440	P08686	Q8N3J6		Q9NTN9				O94964				O60678				Q13620
	Q96BT7	O15213	Q86UE3	P29597																	Q8TD16	Q92743	Q92854	Q9BV79	P61574	P32243	O15439	P08684	Q8N3G9		Q9NTM9				O94925				O60664				Q13619
	Q96BT3	Q8N5F7	Q86UD4	P29475																	Q8TD07	Q92738	Q92847	Q9BV68	P61570	P32242	O15438	P08648	Q8N3F9		Q9NTK5				O94913				O60563				Q13618
	Q96BR9	O75526	Q86U90	P29474																	Q8TCZ2	Q92734	Q92843	Q9BV57	P61567	P31629	O15264	P08582	Q8N394		Q9NTJ5				O94906				O60524				Q13617
	Q96BR6	Q6NXG1	Q86U86	P29376																	Q8TCY5	Q92696	Q92839	Q9BV47	P61371	P31314	O15254	P08572	Q8N387		Q9NTJ3				O94874				O60508				Q13616
	Q96BR1	O60610	Q86U70	P29323																	Q8TCW9	Q92686	Q92838	Q9BV44	P61296	P31277	O15229	P08240	Q8N386		Q9NTI7				O94855				O60506				Q13613
	Q96BP2	Q96I51	Q86U44	P29322																	Q8TCU6	Q92674	Q92824	Q9BV38	P61244	P31276	O15197	P08235	Q8N370		Q9NTI5				O94822				O60306				Q13610
	Q96BM9	Q8NAF0	Q86U42	P29320																	Q8TCU5	Q92667	Q92823	Q9BV20	P61218	P31275	O15146	P08134	Q8N357		Q9NTI2				O94808				O60293				Q13601
	Q96BK5	P48643	Q86U38	P29317																	Q8TCU3	Q92636	Q92819	Q9BUZ4	P60709	P31274	O15111	P08123	Q8N350		Q9NTG7				O94776				O60287				Q13596
	Q96BF6	P36873	Q86U06	P28845																	Q8TCT9	Q92630	Q92813	Q9BUY5	P60008	P31273	O15075	P08034	Q8N349		Q9NT99				O76094				O60279				Q13595
	Q96BD5	P17509	Q86TM3	P28482																	Q8TCT8	Q92625	Q92806	Q9BUU2	P59923	P31271	O15067	P07996	Q8N323		Q9NT68				O76031				O60271				Q13576
	Q96BA8	P62244	Q86TJ5	P28370																	Q8TCT7	Q92622	Q92802	Q9BUT9	P59817	P31270	O15066	P07988	Q8N307		Q9NT62				O76021				O60266				Q13573
	Q96B42	Q9P2K8	Q86TG7	P28340																	Q8TCT6	Q92621	Q92796	Q9BUR4	P58876	P31269	O15050	P07942	Q8N2S1		Q9NT22				O75970				O60264				Q13564
	Q96B26	Q5RKV6	Q86TB9	P28330																	Q8TCT0	Q92619	Q92781	Q9BUQ8	P58546	P31268	O15021	P07911	Q8N2Q7		Q9NSV4				O75962				O60231				Q13561
	Q96B02	P09874	Q86T29	P28288																	Q8TCQ1	Q92616	Q92769	Q9BUP3	P58340	P31267	O14994	P07766	Q8N2K0		Q9NSU2				O75879				O43896				Q13557
	Q96B01	Q8WUF8	Q86T24	P27987																	Q8TCG5	Q92615	Q92736	Q9BUL9	P58304	P31260	O14986	P07307	Q8N2G8		Q9NSN8				O75822				O43852				Q13547
	Q96AZ6	Q32P51	Q86SH2	P27815																	Q8TCG2	Q92609	Q92729	Q9BUL5	P58012	P31249	O14983	P07237	Q8N2G4		Q9NSK0				O75821				O43824				Q13546
	Q96AY3	Q14011	Q86SG3	P27708																	Q8TCG1	Q92608	Q92692	Q9BUJ2	P57723	P30044	O14976	P07225	Q8N2E2		Q9NSI8				O75815				O43823				Q13526
	Q96AY2	O15523	Q86SE8	P27707																	Q8TCC7	Q92600	Q92685	Q9BUI4	P57721	P29590	O14975	P07108	Q8N271		Q9NSI6				O75694				O43818				Q13523
	Q96AX2	O00411	Q86SE5	P27448																	Q8TCB6	Q92598	Q92673	Q9BUH6	P57682	P29372	O14966	P07101	Q8N257		Q9NSI2				O75691				O43809				Q13510
	Q96AV8	Q13064	Q7Z7L9	P27361																	Q8TC92	Q92597	Q92667	Q9BUG6	P57082	P28749	O14965	P07099	Q8N1N0		Q9NSG2				O75683				O43719				Q13501
	Q96AK3	P18615	Q7Z7L1	P27338																	Q8TBX8	Q92575	Q92643	Q9BUF5	P57073	P28715	O14936	P06727	Q8N1C3		Q9NSE2				O75663				O43709				Q13492
	Q96AH8	Q96A72	Q7Z7K2	P27144																	Q8TBR7	Q92574	Q92637	Q9BUE0	P57071	P28702	O14933	P06493	Q8N162		Q9NSD9				O75643				O43707				Q13472
	Q96AH0	Q9P013	Q7Z7H8	P27037																	Q8TBH0	Q92569	Q92633	Q9BUB7	P57053	P28698	O14920	P06276	Q8N158		Q9NSD5				O75616				O43684				Q13464
	Q96AG4	Q96DI7	Q7Z7F0	P26639																	Q8TBE7	Q92560	Q92630	Q9BUB5	P56915	P28482	O14874	P06241	Q8N149		Q9NSD4				O75607				O43670				Q13459
	Q96AE4	Q9BWE0	Q7Z7A3	P26440																	Q8TBE1	Q92558	Q92629	Q9BU64	P56693	P28370	O14841	P06133	Q8N148		Q9NSC5				O75600				O43663				Q13451
	Q96AC6	Q9BVJ6	Q7Z739	P26358																	Q8TBB6	Q92556	Q92617	Q9BU61	P56645	P28360	O14807	P05997	Q8N146		Q9NSC2				O75534				O43660				Q13442
	Q96A72	Q8NCA5	Q7Z6Z7	P26196																	Q8TB96	Q92551	Q92611	Q9BU19	P56524	P28358	O14782	P05981	Q8N145		Q9NSB8				O75533				O43615				Q13439
	Q96A58	Q9P2E3	Q7Z6R9	P25874																	Q8TB68	Q92546	Q92604	Q9BTZ2	P56282	P28356	O14772	P05546	Q8N139		Q9NSB4				O75521				O43592				Q13435
	Q96A47	O95503	Q7Z6M4	P25705																	Q8TB37	Q92540	Q92581	Q9BTX1	P56270	P28347	O14757	P05538	Q8N135		Q9NSA3				O75494				O43583				Q13427
	Q96A35	Q2NL82	Q7Z6K1	P25205																	Q8TAX9	Q92539	Q92574	Q9BTV5	P56179	P28340	O14733	P05388	Q8N131		Q9NSA1				O75417				O43493				Q13426
	Q96A33	Q9NP64	Q7Z6E9	P25098																	Q8TAX7	Q92538	Q92562	Q9BTV4	P56178	P28324	O14730	P05305	Q8N130		Q9NSA0				O75400				O43491				Q13418
	Q96A11	Q9NUQ6	Q7Z5Q5	P24941																	Q8TAV4	Q92530	Q92545	Q9BTT4	P56177	P28069	O14727	P05231	Q8N127		Q9NS98				O75390				O43432				Q13416
	Q96A08	Q5QJE6	Q7Z5Q1	P24752																	Q8TAV3	Q92529	Q92544	Q9BTT0	P55895	P27694	O14678	P05181	Q8N126		Q9NS91				O75369				O43395				Q13409
	Q969Z3	Q9UPN6	Q7Z5D8	P24723																	Q8TAM2	Q92526	Q92542	Q9BTP7	P55771	P27540	O14657	P05177	Q8N119		Q9NS87				O75340				O43390				Q13404
	Q969Z0	O95926	Q7Z591	P23921																	Q8TAI7	Q92503	Q92538	Q9BTP6	P55347	P25208	O14656	P05155	Q8N109		Q9NS86				O75330				O43347				Q13371
	Q969Y2	Q96FC9	Q7Z569	P23919																	Q8TAG9	Q92499	Q92537	Q9BTM9	P55318	P25205	O14578	P05093	Q8N0Z9		Q9NS82				O75319				O43310				Q13363
	Q969X6	Q8N7X1	Q7Z4V5	P23743																	Q8TAG6	Q8WZA2	Q92536	Q9BTM1	P55317	P24855	O14556	P05090	Q8N0Y5		Q9NS75				O75306				O43306				Q13362
	Q969W8	Q8WWH5	Q7Z4V0	P23677																	Q8TAF8	Q8WZ73	Q92535	Q9BTL4	P55316	P24468	O00764	P05067	Q8N0Y3		Q9NS73				O75179				O43290				Q13356
	Q969T9	P07305	Q7Z4G4	P23634																	Q8TAE7	Q8WZ42	Q92523	Q9BTL3	P55265	P24278	O00763	P05060	Q8N0W4		Q9NS71				O75175				O43264				Q13347
	Q969T7	A6NC42	Q7Z478	P23458																	Q8TAD4	Q8WZ19	Q92521	Q9BTK6	P55201	P23771	O00762	P05023	Q8N0V5		Q9NS69				O75165				O43251				Q13330
	Q969T4	Q9UBQ5	Q7Z417	P23443																	Q8TAC9	Q8WYR4	Q92508	Q9BTE7	P55199	P23769	O00750	P04844	Q8N0V4		Q9NS68				O75153				O43242				Q13310
	Q969S9	Q8WXF1	Q7Z401	P23381																	Q8TAB3	Q8WYR1	Q92504	Q9BTE6	P55197	P23760	O00746	P04843	Q8J025		Q9NS64				O75152				O43175				Q13309
	Q969S3	Q9UNW9	Q7Z3Z4	P23368																	Q8TAA9	Q8WYQ5	Q92482	Q9BTE3	P55055	P23759	O00592	P04839	Q8IZY2		Q9NS62				O75150				O43159				Q13308
	Q969S2	Q00341	Q7Z3Z3	P23258																	Q8NI77	Q8WYP5	Q92478	Q9BTE1	P54845	P23527	O00506	P04798	Q8IZU9		Q9NS61				O75147				O43148				Q13283
	Q969R2	Q96T21	Q7Z3V5	P22694																	Q8NI35	Q8WYP3	Q92187	Q9BTD8	P54821	P23511	O00444	P04637	Q8IZU8		Q9NS56				O75127				O43143				Q13263
	Q969Q5	A8MWD9	Q7Z3K3	P22612																	Q8NI32	Q8WYK0	Q92186	Q9BTC8	P54727	P23497	O00443	P04628	Q8IZT8		Q9NS37				O75083				O15504				Q13257
	Q969Q4	Q01082	Q7Z3I7	P22607																	Q8NI17	Q8WYA6	Q92185	Q9BTC0	P54725	P23409	O00429	P04440	Q8IZS8		Q9NS28				O60869				O15498				Q13247
	Q969P6	Q5JTZ9	Q7Z3E1	P22455																	Q8NHY3	Q8WY64	Q8WZA6	Q9BTA9	P54278	P23025	O00408	P04439	Q8IZP9		Q9NS25				O60841				O15479				Q13243
	Q969M7	Q14974	Q7Z398	P22413																	Q8NHV5	Q8WY36	Q8WZA1	Q9BT81	P54277	P22736	O00391	P04275	Q8IZP7		Q9NS23				O60832				O15446				Q13242
	Q969L4	P25398	Q7Z353	P22392																	Q8NHV4	Q8WXX5	Q8WZ94	Q9BT78	P54274	P22670	O00329	P04233	Q8IZM9		Q9NS18				O60763				O15440				Q13217
	Q969K4	P40429	Q7Z340	P22314																	Q8NHU3	Q8WXX0	Q8WZ92	Q9BT49	P54253	P22492	O00311	P04216	Q8IZJ3		Q9NS15				O60716				O15439				Q13206
	Q969J2	P59045	Q7Z333	P22307																	Q8NHS1	Q8WXU2	Q8WZ84	Q9BT43	P54132	P22415	O00238	P04114	Q8IZJ1		Q9NS00				O60684				O15381				Q13200
	Q969H6	Q9H307	Q7Z2Z2	P22234																	Q8NHP6	Q8WXS3	Q8WZ75	Q9BT40	P53999	P22392	O00212	P04085	Q8IZF7		Q9NRZ9				O60662				O15372				Q13188
	Q969G6	Q9NYL2	Q7Z2W9	P22102																	Q8NHL6	Q8WXK4	Q8WZ71	Q9BT25	P53803	P21675	O00194	P04070	Q8IZF6		Q9NRZ7				O60610				O15371				Q13185
	Q969G3	P55265	Q7Z2W4	P21980																	Q8NHK3	Q8WXK3	Q8WZ59	Q9BT23	P53567	P21580	O00160	P04040	Q8IZF5		Q9NRZ5				O60573				O15355				Q13177
	Q969G2	P61570	Q7Z2T5	P21860																	Q8NHJ6	Q8WXK1	Q8WZ55	Q9BSV6	P53539	P21506	O00159	P04035	Q8IZF4		Q9NRY7				O60568				O15347				Q13162
	Q969F1	Q5JNZ5	Q7Z2G1	P21817																	Q8NHG8	Q8WXJ9	Q8WYQ3	Q9BSU3	P52954	P20823	O00154	P04004	Q8IZF3		Q9NRY6				O60566				O15234				Q13158
	Q93091	Q9Y237	Q7Z2E3	P21810																	Q8NHG7	Q8WXI4	Q8WYL5	Q9BSM1	P52952	P20719	O00142	P02818	Q8IZF2		Q9NRY5				O60524				O15226				Q13155
	Q93086	A0A3B3IU46	Q7RTV3	P21802																	Q8NHC8	Q8WXI3	Q8WYK1	Q9BSK1	P52951	P20700	O00141	P02795	Q8IZD6		Q9NRY4				O60508				O15213				Q13153
	Q93084	A8MPP1	Q7RTV0	P21709																	Q8NHC7	Q8WXH4	Q8WY98	Q9BSK0	P52945	P20671	O00139	P02787	Q8IZD2		Q9NRY2				O60506				O15144				Q13151
	Q93079	P10155	Q7RTU7	P21695																	Q8NHC6	Q8WXG6	Q8WY22	Q9BSJ6	P52926	P20585	O00116	P02771	Q8IZC6		Q9NRX6				O60488				O15118				Q13148
	Q93077	Q9Y5B9	Q7RTU5	P21675																	Q8NHC5	Q8WXE9	Q8WY21	Q9BSJ2	P52756	P20393	L0R8F8	P02768	Q8IZA0		Q9NRX5				O60343				O15091				Q13144
	Q93074	Q01860	Q7RTU4	P21589																	Q8NHC4	Q8WXD5	Q8WY07	Q9BSI4	P52747	P20265	L0R6I0	P02765	Q8IZ52		Q9NRX4				O60337				O15047				Q13137
	Q93073	P78406	Q7RTU3	P21439																	Q8NHB8	Q8WXC3	Q8WXS5	Q9BSH5	P52746	P20264	K7ES09	P02751	Q8IYV9		Q9NRX2				O60333				O15042				Q13136
	Q93062	Q9NY61	Q7RTU1	P21397																	Q8NHB7	Q8WXB1	Q8WXS4	Q9BSH3	P52744	P20226	K7EN06	P02679	Q8IYS5		Q9NRX1				O60318				O15027				Q13126
	Q93015	Q13206	Q7RTU0	P21281																	Q8NHB1	Q8WX93	Q8WXI8	Q9BSG1	P52743	P20023	I3L1A0	P02675	Q8IYS2		Q9NRW7				O60306				O14981				Q13123
	Q92994	Q86U90	Q7RTS3	P21127																	Q8NHA8	Q8WWZ3	Q8WXI7	Q9BSF8	P52742	P19838	F8W6G9	P02671	Q8IYP2		Q9NRW4				O60293				O14980				Q13112
	Q92989	Q9HCE1	Q7RTS1	P21108																	Q8NHA6	Q8WWX0	Q8WXH4	Q9BSD3	P52741	P19793	C9J6W7	P02654	Q8IYL9		Q9NRW3				O60287				O14979				Q13111
	Q92988	Q9P015	Q7LFL8	P20839																	Q8NHA4	Q8WWQ8	Q8WXH2	Q9BSC4	P52740	P19622	B7ZC32	P02652	Q8IYK4		Q9NRW1				O60231				O14965				Q13107
	Q92985	Q8NEZ4	Q7LC44	P20794																	Q8NH95	Q8WWM9	Q8WXH0	Q9BS86	P52739	P19532	B7ZAX5	P02649	Q8IYJ1		Q9NRU3				O43896				O14818				Q13098
	Q92979	P51608	Q7LBC6	P20648																	Q8NH94	Q8WWM7	Q8WXG9	Q9BS34	P52738	P19484	B5MC44	P02647	Q8IYJ0		Q9NRS6				O43865				O14776				Q13085
	Q92973		Q7L9B9	P20594																	Q8NH93	Q8WWL2	Q8WXG6	Q9BS31	P52737	P19447	B4DR80	P02462	Q8IY34		Q9NRS4				O43847				O14745				Q13045
	Q92966		Q7L945	P20592																	Q8NH92	Q8WWK9	Q8WXD0	Q9BS18	P52736	P19419	B2RTY4	P02461	Q8IY17		Q9NRR8				O43837				O14730				Q13043
	Q92963		Q7L8L6	P20591																	Q8NH90	Q8WWI5	Q8WXA8	Q9BS16	P52701	P19388	B0I1T2	P02458	Q8IXL6		Q9NRR5				O43823				O14686				Q13033
	Q92949		Q7L7V1	P20585																	Q8NH89	Q8WWI1	Q8WWZ7	Q9BRZ2	P52655	P19387	A8MTJ3	P02452	Q8IXH8		Q9NRR4				O43818				O14647				Q13017
	Q92947		Q7L7L0	P20340																	Q8NH87	Q8WWH5	Q8WWZ4	Q9BRX9	P52630	P18887	A7E2Y1	P01920	Q8IXE1		Q9NRR3				O43813				O14646				Q13011
	Q92945		Q7L590	P20339																	Q8NH85	Q8WWB7	Q8WWX8	Q9BRX5	P52594	P18858	A6PVC2	P01911	Q8IXB1		Q9NRR2				O43809				O14641				Q12996
	Q92930		Q7L576	P20338																	Q8NH83	Q8WW22	Q8WWV6	Q9BRX2	P52435	P18850	A6NNZ2	P01909	Q8IX30		Q9NRR1				O43776				O14617				Q12972
	Q92928		Q7L4P6	P20337																	Q8NH81	Q8WVZ9	Q8WWU5	Q9BRU9	P52434	P18848	A6NMB9	P01906	Q8IX19		Q9NRQ5				O43719				O00767				Q12959
	Q92925		Q7L4I2	P20336																	Q8NH80	Q8WVT3	Q8WWT9	Q9BRU2	P51858	P18847	A6NM43	P01903	Q8IX05		Q9NRQ2				O43707				O00571				Q12933
	Q92922		Q7L3S4	P20020																	Q8NH79	Q8WVN8	Q8WWQ8	Q9BRT9	P51843	P18846	A6NK06	P01893	Q8IWY4		Q9NRP7				O43681				O00567				Q12931
	Q92918		Q7L2R6	P19784																	Q8NH76	Q8WVM8	Q8WWP7	Q9BRT6	P51826	P18754	A6NHL2	P01889	Q8IWV2		Q9NRP2				O43670				O00566				Q12923
	Q92917		Q7L2J0	P19525																	Q8NH74	Q8WVM7	Q8WWM7	Q9BRT3	P51815	P18074	A6NH57	P01730	Q8IWU6		Q9NRP0				O43663				O00541				Q12906
	Q92908		Q7L2H7	P19447																	Q8NH73	Q8WVL7	Q8WWI5	Q9BRT2	P51814	P17861	A6NDB9	P01308	Q8IWU5		Q9NRN9				O43615				O00505				Q12905
	Q92905		Q7L2E3	P19367																	Q8NH72	Q8WVK7	Q8WWI1	Q9BRS8	P51786	P17676	A6ND91	P01275	Q8IWT6		Q9NRN7				O43432				O00488				Q12904
	Q92904		Q7L1Q6	P19087																	Q8NH70	Q8WVJ2	Q8WWG9	Q9BRS2	P51692	P17544	A6NCM1	P01210	Q8IWT1		Q9NRM7				O43395				O00468				Q12899
	Q92901		Q7L0Y3	P19086																	Q8NH69	Q8WVH0	Q8WWG1	Q9BRR8	P51608	P17542	A5YM72	P01135	Q8IWL2		Q9NRM6				O43390				O00461				Q12888
	Q92900		Q7L014	P18858																	Q8NH67	Q8WVE0	Q8WWF5	Q9BRR0	P51587	P17535	A4D1S5	P01127	Q8IWL1		Q9NRM2				O43379				O00458				Q12874
	Q92889		Q7KZI7	P18545																	Q8NH64	Q8WVB6	Q8WWF3	Q9BRQ8	P51532	P17483	A3KMH1	P01116	Q8IWK6		Q9NRM1				O43309				O00422				Q12873
	Q92888		Q7KZF4	P18405																	Q8NH63	Q8WV41	Q8WWB7	Q9BRQ3	P51531	P17482	A2RTX5	P01112	Q8IWF2		Q9NRM0				O43290				O00411				Q12872
	Q92887		Q7KZ85	P18085																	Q8NH61	Q8WV37	Q8WWA1	Q9BRQ0	P51530	P17481	A1L167	P01111	Q8IWB9		Q9NRL3				O43252				O00410				Q12849
	Q92886		Q76L83	P18074																	Q8NH60	Q8WV28	Q8WW62	Q9BRP8	P51523	P17275	A1L0T0	P01106	Q8IWB1		Q9NRL2				O43251				O00299				Q12834
	Q92879		Q76KX8	P17987																	Q8NH59	Q8WV24	Q8WW52	Q9BRP0	P51522	P17098	A1A4Y4	P01100	Q8IWA5		Q9NRK6				O43175				O00267				Q12830
	Q92878		Q76FK4	P17980																	Q8NH57	Q8WUX9	Q8WW43	Q9BRL6	P51508	P17097	A0AVT1	P01042	Q8IW75		Q9NRJ3				O43159				O00264				Q12802
	Q92874		Q75WM6	P17948																	Q8NH56	Q8WUX2	Q8WW34	Q9BRK3	P51504	P17096	A0A2R8Y5R2	P01034	Q8IW52		Q9NRJ1				O43148				O00203				Q12800
	Q92858		Q71UM5	P17858																	Q8NH55	Q8WUW1	Q8WVZ7	Q9BRJ9	P51449	P17041	A0A1W2PP44	P01033	Q8IW45		Q9NRI5				O43143				O00193				Q12792
	Q92841		Q71UI9	P17844																	Q8NH54	Q8WUQ7	Q8WVZ1	Q9BRJ7	P50750	P17040	A0A1B0GUS4	P01024	Q8IW00		Q9NRH1				O15381				O00178				Q12789
	Q92834		Q71RC2	P17812																	Q8NH53	Q8WUP2	Q8WVX9	Q9BRH9	P50553	P17039	A0A0S2Z581	P01009	Q8IVY1		Q9NRG9				O15371				O00159				Q12769
	Q92833		Q71DI3	P17612																	Q8NH51	Q8WUM4	Q8WVX3	Q9BRG1	P50549	P17038	A0A0S2Z3P4	P01008	Q8IVU1		Q9NRG4				O15357				O00148				Q12768
	Q92831		Q70SY1	P17600																	Q8NH50	Q8WUM0	Q8WVV5	Q9BRD0	P50548	P17036	A0A0G2JMH3	P00973	Q8IVN8		Q9NRG1				O15344				O00139				Q12765
	Q92826		Q702N8	P17540																	Q8NH49	Q8WUJ0	Q8WVQ1	Q9BRC7	P50539	P17035	A0A0G2JJT9	P00966	Q8IVM8		Q9NRG0				O15294				M0R232				Q10713
	Q92804		Q6ZVD7	P17252																	Q8NH48	Q8WUI4	Q8WVP7	Q9BRA0	P50458	P17032	A0A0B4J2F2	P00748	Q8IVL8		Q9NRF9				O15234				F8WD15				Q10570
	Q92794		Q6ZV50	P17081																	Q8NH43	Q8WUF5	Q8WVN6	Q9BR84	P50222	P17031	A0A087WWM6	P00742	Q8IVL6		Q9NRF8				O15230				E9PRG8				Q10567
	Q92793		Q6ZUT6	P17066																	Q8NH42	Q8WUA2	Q8WVM8	Q9BR39	P50221	P17030	A0A024R906	P00740	Q8IVL5		Q9NRF2				O15226				E9PAV3				Q0VDF9
	Q92786		Q6ZU67	P16615																	Q8NH41	Q8WU90	Q8WVI0	Q9BR11	P50219	P17029	A0A024R8R3	P00734	Q8IVF4		Q9NRE2				O15213				D3DTW3				Q09472
	Q92782		Q6ZU64	P16591																	Q8NH40	Q8WU20	Q8WVE7	Q9BQY4	P49959	P17028	A0A024R394	P00533	Q8IVB4		Q9NRD9				O15143				A6NJ78				Q09161
	Q92777		Q6ZT77	P16452																	Q8NH37	Q8WTX7	Q8WVE6	Q9BQW3	P49917	P17027		P00519	Q8IV16		Q9NRD8				O15091				A6NHQ2				Q09028
	Q92772		Q6ZSZ6	P16442																	Q8NH21	Q8WTS1	Q8WV83	Q9BQS6	P49916	P17026		P00451	Q8IV08		Q9NRD5				O15084				A5YKK6				Q08J23
	Q92771		Q6ZST2	P16435																	Q8NH19	Q8TF74	Q8WV48	Q9BQK8	P49910	P17025		P00450	Q8IUX8		Q9NRD1				O15067				A4D1E9				Q08AM6
	Q92769		Q6ZSS3	P16234																	Q8NH18	Q8TF61	Q8WV19	Q9BQI9	P49848	P17024		P00387	Q8IUX7		Q9NRC9				O15063				A2VDJ0				Q08AD1
	Q92766		Q6ZSC3	P16219																	Q8NH16	Q8TF46	Q8WV15	Q9BQI6	P49790	P17023		P00367	Q8IUW5		Q9NRC8				O15050				A2AJT9				Q08945
	Q92759		Q6ZSB9	P16118																	Q8NH10	Q8TF44	Q8WUY8	Q9BQG2	P49736	P17022		P00167	Q8IUR5		Q9NRC6				O15042				A1L020				Q08752
	Q92754		Q6ZS27	P16083																	Q8NH09	Q8TF40	Q8WUY3	Q9BQG0	P49716	P17021		O95994	Q8IUN9		Q9NRA8				O15020				A0FGR8				Q08380
	Q92753		Q6ZRY4	P16066																	Q8NH08	Q8TF30	Q8WUX1	Q9BQF6	P49715	P17020		O95992	Q8IUL8		Q9NRA1				O14980				A0AV96				Q08378
	Q92750		Q6ZRS2	P15735																	Q8NH07	Q8TF01	Q8WUU8	Q9BQE9	P49711	P17019		O95972	Q8IUK8		Q9NRA0				O14979				A0A7I2V2I8				Q08211
	Q92737		Q6ZRF7	P15531																	Q8NH06	Q8TEY7	Q8WUT9	Q9BQE6	P49643	P17017		O95954	Q8IUK5		Q9NR97				O14832				A0A2R8Y5Y7				Q08209
	Q92736		Q6ZR62	P15428																	Q8NH05	Q8TEW6	Q8WUT4	Q9BQE3	P49640	P17014		O95881	Q8IUH8		Q9NR96				O14802				A0A0S2Z563				Q08170
	Q92731		Q6ZR52	P15313																	Q8NH04	Q8TEW0	Q8WUS8	Q9BQA5	P49639	P17010		O95866	Q8IUH2		Q9NR90				O14777				A0A0G2JJT9				Q07955
	Q92730		Q6ZQN5	P15170																	Q8NH03	Q8TEU7	Q8WUM9	Q9BQA1	P49591	P16455		O95864	Q8IUC8		Q9NR82				O14776				A0A0C4DGM5				Q07866
	Q92698		Q6ZP01	P15153																	Q8NH02	Q8TES7	Q8WUH6	Q9BQ95	P49450	P16415		O95858	Q8IUB2		Q9NR81				O14744				A0A0C4DGK8				Q07864
	Q92670		Q6ZNH5	P15104																	Q8NH01	Q8TER5	Q8WUG5	Q9BQ90	P49335	P16383		O95807	Q8IUA7		Q9NR80				O14734				A0A067XLH7				Q07812
	Q92667		Q6ZNG9	P15056																	Q8NH00	Q8TEQ6	Q8WUD6	Q9BQ87	P49184	P16220		O95793	Q8IU99		Q9NR77				O14730				A0A024RD78				Q07666
	Q92665		Q6ZNG2	P14920																	Q8NGZ9	Q8TEP8	Q8WU67	Q9BQ70	P49116	P16104		O95772	Q8IU80		Q9NR64				O14672								Q07157
	Q92664		Q6ZNG1	P14868																	Q8NGZ6	Q8TEH3	Q8WU20	Q9BQ69	P49005	P15976		O95754	Q8IU68		Q9NR63				O14647								Q07021
	Q92630		Q6ZNG0	P14735																	Q8NGZ5	Q8TED9	Q8WU17	Q9BQ67	P48742	P15941		O95674	Q8IU57		Q9NR61				O14646								Q06830
	Q92628		Q6ZNC4	P14625																	Q8NGZ4	Q8TEB7	Q8WTX9	Q9BQ65	P48552	P15927		O95633	Q8IU54		Q9NR56				O14578								Q06587
	Q92626		Q6ZNB6	P14618																	Q8NGZ3	Q8TEA1	Q8WTV0	Q9BQ52	P48443	P15923		O95573	Q86Z14		Q9NR55				O00767								Q06546
	Q92620		Q6ZNB5	P14616																	Q8NGZ2	Q8TE68	Q8WTT0	Q9BQ50	P48436	P15918		O95500	Q86YW7		Q9NR50				O00750								Q06323
	Q92618		Q6ZNA1	P14061																	Q8NGZ0	Q8TE49	Q8WTR4	Q9BQ39	P48431	P15884		O95487	Q86YT9		Q9NR46				O00622								Q06265
	Q92616		Q6ZN79	P13984																	Q8NGY9	Q8TE04	Q8TF71	Q9BQ15	P48382	P15863		O95486	Q86YT5		Q9NR34				O00571								Q06210
	Q92615		Q6ZN57	P13861																	Q8NGY7	Q8TE02	Q8TF66	Q9BQ04	P48380	P15822		O95479	Q86YL7		Q9NR33				O00567								Q06203
	Q92614		Q6ZN55	P13804																	Q8NGY6	Q8TDZ2	Q8TF62	Q9BPZ7	P48378	P15622		O95477	Q86YD5		Q9NR31				O00566								Q06124
	Q92610		Q6ZN32	P13639																	Q8NGY5	Q8TDY4	Q8TF08	Q9BPZ2	P47902	P15621		O95476	Q86YD3		Q9NR30				O00541								Q05682
	Q92599		Q6ZN30	P13637																	Q8NGY3	Q8TDY2	Q8TEZ7	Q9BPY8	P46937	P15408		O95470	Q86YC3		Q9NR28				O00505								Q05655
	Q92598		Q6ZN19	P13569																	Q8NGY2	Q8TDX5	Q8TEY5	Q9BPY3	P46531	P15407		O95456	Q86YB8		Q9NR23				O00471								Q05639
	Q92552		Q6ZN18	P13535																	Q8NGY1	Q8TDQ7	Q8TEQ8	Q9BPX3	P46063	P15336		O95433	Q86Y78		Q9NR22				O00442								Q05519
	Q92551		Q6ZN17	P13533																	Q8NGY0	Q8TDN4	Q8TEM1	Q9BPU9	P46013	P15173		O95427	Q86Y38		Q9NR21				O00429								Q05209
	Q92547		Q6ZN11	P13010																	Q8NGX9	Q8TDM0	Q8TEF2	Q99990	P43694	P15172		O95406	Q86Y34		Q9NR20				O00422								Q05086
	Q92541		Q6ZN08	P12956																	Q8NGX8	Q8TDI0	Q8TED4	Q99986	P43354	P15121		O95302	Q86XX4		Q9NR12				O00411								Q05048
	Q92540		Q6ZN06	P12931																	Q8NGX6	Q8TDH9	Q8TED1	Q99973	P43351	P15036		O95292	Q86XT9		Q9NR11				O00410								Q04917
	Q92526		Q6ZN04	P12883																	Q8NGX5	Q8TDF6	Q8TEB9	Q99967	P43268	P14921		O95267	Q86XS8		Q9NR09				O00299								Q04837
	Q92522		Q6ZMY9	P12882																	Q8NGX3	Q8TDB6	Q8TEB7	Q99966	P43246	P14859		O95255	Q86XS5		Q9NR00				O00267								Q04726
	Q92519		Q6ZMW2	P12277																	Q8NGX2	Q8TD47	Q8TE99	Q99959	P42771	P14653		O95248	Q86XM0		Q9NQZ8				O00231								Q04446
	Q92506		Q6ZMV8	P12268																	Q8NGX1	Q8TD43	Q8TE54	Q99958	P42704	P14652		O95237	Q86XK7		Q9NQZ6				O00203								Q04323
	Q92499		Q6ZMS7	P12081																	Q8NGX0	Q8TD31	Q8TE23	Q99956	P42677	P14651		O95210	Q86X52		Q9NQZ5				O00186								Q04206
	Q92481		Q6ZMS4	P11908																	Q8NGW6	Q8TD19	Q8TDY8	Q99952	P42568	P14373		O95197	Q86X19		Q9NQZ3				O00178								Q03701
	Q92466		Q6ZMG9	P11802																	Q8NGW1	Q8TD16	Q8TDX9	Q99941	P42345	P14316		O95196	Q86WS5		Q9NQZ2				O00159								Q03164
	Q8WZA9		Q6YP21	P11801																	Q8NGV7	Q8TCY9	Q8TDX6	Q99933	P42229	P13984		O95169	Q86WN2		Q9NQY0				O00148								Q03001
	Q8WZA2		Q6Y7W6	P11586																	Q8NGV6	Q8TCX5	Q8TDW7	Q99932	P42226	P13682		O95166	Q86WK7		Q9NQX7				O00139								Q02952
	Q8WZ42		Q6XYB7	P11498																	Q8NGV5	Q8TCU6	Q8TDW4	Q99929	P42224	P13631		O95084	Q86WK6		Q9NQX5				O00116								Q02880
	Q8WYQ9		Q6XE24	P11488																	Q8NGV0	Q8TCU4	Q8TDW0	Q99909	P42166	P13378		O95070	Q86WI1		Q9NQX4				M0R232								Q02878
	Q8WYQ5		Q6XD76	P11413																	Q8NGU9	Q8TCT1	Q8TDV5	Q99880	P41970	P13349		O95069	Q86WI0		Q9NQX3				F8WD15								Q02809
	Q8WYP5		Q6W2J9	P11388																	Q8NGU4	Q8TCS8	Q8TDV2	Q99879	P41235	P13056		O94985	Q86WD7		Q9NQX1				D6RBI7								Q02790
	Q8WYN3		Q6VUC0	P11387																	Q8NGU2	Q8TCG2	Q8TDV0	Q99878	P41229	P13051		O94979	Q86WC4		Q9NQX0				D3DTW3								Q02750
	Q8WYK2		Q6VB84	P11310																	Q8NGU1	Q8TCG1	Q8TDU9	Q99877	P41225	P12980		O94966	Q86WB7		Q9NQW7				C0HLS1								Q02543
	Q8WYK0		Q6V9R5	P11309																	Q8NGT9	Q8TCD5	Q8TDU6	Q99873	P41218	P12757		O94911	Q86W47		Q9NQW6				B7ZAP0								Q02241
	Q8WYJ6		Q6UXM1	P11274																	Q8NGT9	Q8TC84	Q8TDU5	Q99865	P41212	P12755		O94905	Q86W33		Q9NQW5				B4DIH5								Q02224
	Q8WYB5		Q6UXG2	P11234																	Q8NGT7	Q8TC76	Q8TDT2	Q99856	P41182	P12525		O94888	Q86VZ4		Q9NQV8				A6NMX2								Q02083
	Q8WYA1		Q6UN15	P11233																	Q8NGT5	Q8TC41	Q8TDS7	Q99853	P41162	P12524		O94876	Q86VZ1		Q9NQV7				A6NJ78								Q02040
	Q8WY91		Q6U7Q0	P11217																	Q8NGT2	Q8TC05	Q8TDS5	Q99848	P41161	P12004		O94874	Q86VY9		Q9NQV6				A6NHR9								Q01970
	Q8WY36		Q6SJ96	P11142																	Q8NGT1	Q8TBZ6	Q8TDS4	Q99836	P41159	P11474		O94855	Q86VW1		Q9NQV5				A6NEC2								Q01968
	Q8WXX0		Q6RFH8	P11055																	Q8NGT0	Q8TBX8	Q8TDQ1	Q99829	P40938	P11473		O94850	Q86VR8		Q9NQU5				A5YKK6								Q01844
	Q8WXT5		Q6R2W3	P11021																	Q8NGS9	Q8TBP0	Q8TDQ0	Q99828	P40937	P11308		O94832	Q86VR7		Q9NQT8				A4D1E9								Q01813
	Q8WXR4		Q6QHK4	P10809																	Q8NGS8	Q8TBN0	Q8TDN7	Q99816	P40763	P11161		O94823	Q86VH5		Q9NQT6				A3KMH1								Q01804
	Q8WXI9		Q6PKG0	P10721																	Q8NGS7	Q8TBK2	Q8TDN2	Q99814	P40692	P10914		O94777	Q86VH4		Q9NQT5				A2VDJ0								Q01780
	Q8WXI4		Q6PK81	P10644																	Q8NGS6	Q8TBF4	Q8TDN1	Q99811	P40426	P10828		O76096	Q86VF5		Q9NQT4				A1X283								Q01664
	Q8WXH6		Q6PK04	P10398																	Q8NGS5	Q8TBF2	Q8TDI8	Q99807	P40425	P10827		O76094	Q86VE9		Q9NQS7				A0AVT1								Q01658
	Q8WXF8		Q6PJT7	P10301																	Q8NGS4	Q8TBE9	Q8TDI7	Q99801	P39900	P10826		O76083	Q86VB7		Q9NQS1				A0AV96								Q01581
	Q8WXF1		Q6PJQ5	P10114																	Q8NGS3	Q8TBC4	Q8TDF5	Q99757	P39880	P10589		O76062	Q86V85		Q9NQR1				A0A499FJI4								Q01518
	Q8WXF0		Q6PJP8	P0DPH8																	Q8NGS2	Q8TBB6	Q8TDD5	Q99755	P39748	P10588		O76061	Q86V40		Q9NQQ7				A0A3B3IS91								Q01469
	Q8WXD2		Q6PJG2	P0DPH7																	Q8NGS1	Q8TB92	Q8TDB8	Q99750	P38935	P10415		O76024	Q86UX2		Q9NQP4				A0A1B0GW87								Q01130
	Q8WXB4		Q6PIV2	P0DP91																	Q8NGS0	Q8TB72	Q8TDB4	Q99743	P38398	P10323		O75915	Q86UW8		Q9NQM4				A0A0S2Z563								Q01105
	Q8WXA9		Q6PI48	P0DMV9																	Q8NGR9	Q8TB68	Q8TD84	Q99742	P38159	P10275		O75911	Q86UP6		Q9NQL9				A0A0G2JJT9								Q01085
	Q8WX94		Q6PG37	P0DMV8																	Q8NGR8	Q8TB52	Q8TD46	Q99741	P37840	P10244		O75908	Q86UP2		Q9NQL2				A0A0C4DGM5								Q01082
	Q8WX92		Q6PF06	P0DJR0																	Q8NGR6	Q8TB36	Q8TD43	Q99735	P37275	P10243		O75907	Q86UP0		Q9NQH7				A0A0A0MRX9								Q01081
	Q8WWZ7		Q6PF04	P0DI83																	Q8NGR5	Q8TB24	Q8TD22	Q99733	P37231	P10242		O75900	Q86UN3		Q9NQG7				A0A024RD78								Q00839
	Q8WWZ4		Q6PEW1	P0C7P3																	Q8NGR4	Q8TAX0	Q8TD20	Q99732	P36956	P10075		O75881	Q86UN2		Q9NQG5												Q00796
	Q8WWY3		Q6PDB4	P0C7M7																	Q8NGR3	Q8TAT6	Q8TD07	Q99729	P36776	P10074		O75865	Q86UL3		Q9NQG1												Q00688
	Q8WWP7		Q6PCT2	P0C264																	Q8NGR2	Q8TAP6	Q8TCZ2	Q99728	P36508	P10073		O75845	Q86UK5		Q9NQE9												Q00610
	Q8WWM9		Q6P9G9	P0C263																	Q8NGR1	Q8TAM2	Q8TCY5	Q99720	P36402	P10072		O75844	Q86UK0		Q9NQC8												Q00577
	Q8WWM7		Q6P9A3	P0C1S8																	Q8NGQ6	Q8TAG9	Q8TCW9	Q99717	P35869	P10071		O75807	Q86UG4		Q9NQC7												Q00535
	Q8WWH5		Q6P9A1	P0C0E4																	Q8NGQ5	Q8TAF3	Q8TCW7	Q99708	P35789	P10070		O75795	Q86UF1		Q9NQC3												Q00534
	Q8WW38		Q6P6C2	P09884																	Q8NGQ4	Q8TAD8	Q8TCU5	Q99704	P35716	P0DPQ6		O75787	Q86UE6		Q9NQC1												Q00403
	Q8WW36		Q6P5R6	P09874																	Q8NGQ3	Q8TAC2	Q8TCU3	Q99697	P35713	P0DPK5		O75718	Q86U17		Q9NQB0												Q00341
	Q8WW32		Q6P4R8	P09769																	Q8NGQ2	Q8TAA3	Q8TCT9	Q99687	P35712	P0DPK2		O75631	Q86TY3		Q9NQA5												Q00059
	Q8WW22		Q6P3X8	P09622																	Q8NGQ1	Q8NI77	Q8TCT8	Q99685	P35711	P0DPD5		O75608	Q86TH1		Q9NQA3												Q00013
	Q8WW01		Q6P3W6	P09619																	Q8NGP9	Q8NI51	Q8TCT7	Q99684	P35680	P0DPB5		O75581	Q86TG1		Q9NQ94												P99999
	Q8WVV9		Q6P3V2	P09543																	Q8NGP8	Q8NI35	Q8TCT6	Q99677	P35659	P0DP91		O75503	Q86TE4		Q9NQ92												P98179
	Q8WVN8		Q6P2Q9	P09471																	Q8NGP6	Q8NI29	Q8TCT0	Q99676	P35637	P0DKX0		O75477	Q86TD4		Q9NQ90												P98175
	Q8WVM0		Q6P2D0	P09467																	Q8NGP4	Q8NHZ8	Q8TCQ1	Q99675	P35548	P0CJ90		O75460	Q86T26		Q9NQ89												P98170
	Q8WVK2		Q6P280	P09417																	Q8NGP3	Q8NHY2	Q8TCP9	Q99661	P35453	P0CJ89		O75452	Q86T20		Q9NQ88												P85037
	Q8WVJ9		Q6P1X5	P08922																	Q8NGP2	Q8NHX9	Q8TCJ2	Q99653	P35452	P0CJ88		O75425	Q86T13		Q9NQ87												P84103
	Q8WVE0		Q6P1N0	P08754																	Q8NGP0	Q8NHW5	Q8TCG5	Q99640	P35398	P0CJ87		O75396	Q86SR1		Q9NQ86												P84098
	Q8WVD3		Q6P1L6	P08631																	Q8NGN8	Q8NHV9	Q8TCG1	Q99638	P35269	P0CJ86		O75385	Q86SQ6		Q9NQ84												P84090
	Q8WVC6		Q6P161	P08581																	Q8NGN7	Q8NHV4	Q8TCC7	Q99633	P35251	P0CJ85		O75356	Q86SQ4		Q9NQ79												P84077
	Q8WVB6		Q6P158	P08319																	Q8NGN6	Q8NHV1	Q8TCB6	Q99627	P35250	P0CJ79		O75352	Q86SQ3		Q9NQ76												P83916
	Q8WV93		Q6P0N0	P08243																	Q8NGN5	Q8NHS2	Q8TC57	Q99626	P35249	P0CJ78		O75340	Q86SP6		Q9NQ75												P83731
	Q8WV60		Q6P087	P08240																	Q8NGN4	Q8NHS0	Q8TC41	Q99623	P35244	P0CI00		O75310	Q86SJ6		Q9NQ69												P82979
	Q8WV37		Q6NZY4	P08238																	Q8NGN3	Q8NHQ9	Q8TC36	Q99622	P35227	P0CH99		O75298	Q86SJ2		Q9NQ66												P82970
	Q8WUY8		Q6NZI2	P08237																	Q8NGN2	Q8NHQ1	Q8TC27	Q99615	P33993	P0CG40		O75197	Q7Z7M9		Q9NQ50												P82650
	Q8WUU5		Q6NYC1	P08183																	Q8NGN1	Q8NHP1	Q8TC26	Q99612	P33992	P0CG31		O75185	Q7Z7M8		Q9NQ48												P82094
	Q8WUU4		Q6NXT2	P08134																	Q8NGN0	Q8NHH1	Q8TC12	Q99608	P33991	P0CG24		O75153	Q7Z7M1		Q9NQ40												P78527
	Q8WUQ7		Q6NXG1	P08133																	Q8NGM9	Q8NHG8	Q8TBR7	Q99607	P33778	P0CG23		O75143	Q7Z7M0		Q9NQ36												P78417
	Q8WUJ1		Q6NX49	P08069																	Q8NGM8	Q8NGW1	Q8TBQ9	Q99598	P33076	P0CG13		O75072	Q7Z7H5		Q9NQ35												P78406
	Q8WUF8		Q6NX45	P07949																	Q8NGM1	Q8NG50	Q8TBP6	Q99595	P32519	P0CG00		O75069	Q7Z7G0		Q9NQ34												P78371
	Q8WUD1		Q6NWY9	P07948																	Q8NGL9	Q8NG31	Q8TBP5	Q99594	P32314	P0CB48		O75052	Q7Z7D3		Q9NQ33												P78362
	Q8WUA4		Q6NVH7	P07947																	Q8NGL7	Q8NFZ5	Q8TBM8	Q99593	P32243	P0CB47		O60936	Q7Z7B1		Q9NQ31												P78347
	Q8WUA2		Q6NUN9	P07900																	Q8NGL6	Q8NFY9	Q8TBM7	Q99592	P32242	P0CB33		O60906	Q7Z6M3		Q9NQ30												P78346
	Q8WU90		Q6NTF7	P07814																	Q8NGL4	Q8NFU3	Q8TBG9	Q99590	P31629	P0C7X2		O60879	Q7Z6A9		Q9NQ29												P78344
	Q8WU68		Q6NT89	P07741																	Q8NGL3	Q8NFT2	Q8TBF5	Q99584	P31314	P0C7M4		O60858	Q7Z692		Q9NQ25												P78332
	Q8WU43		Q6NT76	P07737																	Q8NGL2	Q8NFP9	Q8TBE7	Q99583	P31277	P0C6A0		O60774	Q7Z602		Q9NQ11												P78330
	Q8WU10		Q6NT04	P07498																	Q8NGL1	Q8NFP7	Q8TBE3	Q99581	P31276	P0C5Z0		O60763	Q7Z5Y6		Q9NPY3												P78318
	Q8WU08		Q6NSZ9	P07437																	Q8NGL0	Q8NFJ9	Q8TBE1	Q99578	P31275	P0C5Y9		O60762	Q7Z5N4		Q9NPR9												P78316
	Q8WTX9		Q6NSW7	P07333																	Q8NGK9	Q8NFI3	Q8TBB6	Q99576	P31274	P0C1Z6		O60725	Q7Z5M5		Q9NPR2												P78312
	Q8WTV1		Q6NSI4	P07332																	Q8NGK6	Q8NFH8	Q8TBA6	Q99575	P31273	P0C1H6		O60704	Q7Z5L7		Q9NPQ8												P68402
	Q8WTT2		Q6N043	P07205																	Q8NGK5	Q8NFH5	Q8TB96	Q99572	P31271	P0C0S8		O60662	Q7Z5H5		Q9NPP4												P68400
	Q8WTR7		Q6N021	P07108																	Q8NGK4	Q8NFH4	Q8TB68	Q99571	P31270	P0C0S5		O60656	Q7Z5H4		Q9NPL8												P68371
	Q8WTQ7		Q6MZP7	P06737																	Q8NGK3	Q8NFH3	Q8TB61	Q99569	P31269	P09884		O60613	Q7Z5A7		Q9NPJ8												P68104
	Q8WTP8		Q6K0P9	P06732																	Q8NGK2	Q8NFG4	Q8TB36	Q99567	P31268	P09630		O60568	Q7Z5A4		Q9NPJ6												P68036
	Q8TF76		Q6IV72	P06576																	Q8NGK1	Q8NFF5	Q8TAZ6	Q99558	P31267	P09629		O60506	Q7Z589		Q9NPJ4												P68032
	Q8TF68		Q6ISB3	P06493																	Q8NGK0	Q8NFD5	Q8TAX9	Q99549	P31260	P09430		O60494	Q7Z553		Q9NPJ3												P67936
	Q8TF63		Q6IS14	P06241																	Q8NGJ9	Q8NFA0	Q8TAV4	Q99547	P31249	P09086		O60488	Q7Z4W2		Q9NPJ1												P67870
	Q8TF62		Q6IQ49	P06239																	Q8NGJ8	Q8NF99	Q8TAQ9	Q99543	P30876	P09067		O60477	Q7Z4T8		Q9NPI8												P67809
	Q8TF50		Q6IQ32	P06213																	Q8NGJ7	Q8NF50	Q8TAG5	Q99541	P30044	P09017		O60476	Q7Z4R8		Q9NPI7												P63279
	Q8TF47		Q6IQ21	P05771																	Q8NGJ6	Q8NEZ5	Q8TAF8	Q99527	P29692	P09016		O60427	Q7Z4P5		Q9NPI6												P63244
	Q8TF46		Q6IN84	P05408																	Q8NGJ5	Q8NEZ2	Q8TAE7	Q99525	P29590	P08651		O60423	Q7Z4N8		Q9NPI5												P63241
	Q8TF45		Q6IMN6	P05166																	Q8NGJ4	Q8NEY8	Q8TAD4	Q99523	P29558	P08235		O60353	Q7Z4N2		Q9NPI1												P63220
	Q8TF39		Q6ICG8	P05165																	Q8NGJ3	Q8NEY4	Q8TAC9	Q99504	P29372	P08151		O60337	Q7Z4J2		Q9NPH9												P63208
	Q8TF32		Q6IBS0	P05129																	Q8NGJ2	Q8NEV9	Q8TAB3	Q99502	P29084	P08048		O60312	Q7Z4H8		Q9NPH5												P63173
	Q8TF20		Q6IBE5	P05091																	Q8NGJ1	Q8NEV1	Q8TAA9	Q99497	P28749	P08047		O60291	Q7Z4F1		Q9NPH3												P63167
	Q8TF01		Q6I9Y2	P05023																	Q8NGJ0	Q8NER1	Q8NI60	Q99496	P28715	P07992		O60260	Q7Z443		Q9NPH2												P63151
	Q8TEZ7		Q6GQQ9	P04899																	Q8NGI9	Q8NEP3	Q8NI28	Q99490	P28702	P07199		O60240	Q7Z442		Q9NPG8												P63104
	Q8TEY5		Q6FIF0	P04839																	Q8NGI8	Q8NEM8	Q8NI17	Q99471	P28698	P06899		O60238	Q7Z418		Q9NPG3												P63010
	Q8TEQ6		Q6FI13	P04629																	Q8NGI7	Q8NEL9	Q8NHY0	Q99466	P28482	P06746		O43909	Q7Z410		Q9NPG2												P63000
	Q8TEK3		Q6EKJ0	P04626																	Q8NGI6	Q8NEG7	Q8NHX9	Q99460	P28370	P06401		O43896	Q7Z408		Q9NPG1												P62995
	Q8TED0		Q6ECI4	P04406																	Q8NGI4	Q8NEE6	Q8NHX4	Q99459	P28360	P06400		O43889	Q7Z407		Q9NPF8												P62993
	Q8TEA7		Q6DRA6	P04350																	Q8NGI3	Q8NEB9	Q8NHV5	Q99457	P28358	P05549		O43865	Q7Z404		Q9NPF7												P62979
	Q8TEA1		Q6DN03	P04183																	Q8NGI2	Q8NE71	Q8NHU3	Q99453	P28356	P05423		O43852	Q7Z403		Q9NPF5												P62942
	Q8TE96		Q6DKI1	P04049																	Q8NGI1	Q8NE35	Q8NHU2	Q99436	P28347	P05114		O43826	Q7Z402		Q9NPF4												P62937
	Q8TE85		Q6DJT9	P04040																	Q8NGI0	Q8NE09	Q8NHS3	Q99417	P28340	P05067		O43820	Q7Z3T1		Q9NPF0												P62917
	Q8TE73		Q6DD87	P04035																	Q8NGH9	Q8NDV7	Q8NHS1	Q99081	P28324	P04908		O43731	Q7Z3S7		Q9NPE6												P62913
	Q8TE49		Q6BEB4	P01116																	Q8NGH8	Q8NDV3	Q8NHP6	Q96TC7	P28069	P04554		O43688	Q7Z3Q1		Q9NPE3												P62910
	Q8TE12		Q6B0I6	P01112																	Q8NGH7	Q8NDQ6	Q8NHL6	Q96TA2	P27797	P04553		O43681	Q7Z3F1		Q9NPE2												P62906
	Q8TE04		Q6B0B8	P01111																	Q8NGH6	Q8NDL9	Q8NHK3	Q96TA1	P27694	P04198		O43639	Q7Z3D4		Q9NPD8												P62899
	Q8TE02		Q6AZW8	P00973																	Q8NGH5	Q8NDI1	Q8NHK3	Q96T92	P27540	P04179		O43617	Q7Z3C6		Q9NPD3												P62888
	Q8TDZ2		Q6AW86	P00966																	Q8NGH3	Q8ND90	Q8NHK3	Q96T88	P26651	P04053		O43612	Q7Z3B4		Q9NPC8												P62861
	Q8TDX7		Q6AI08	P00568																	Q8NGG8	Q8ND71	Q8NHJ6	Q96T76	P26583	P03372		O43567	Q7Z3B1		Q9NPC7												P62857
	Q8TDR2		Q6AHZ1	P00558																	Q8NGG7	Q8ND56	Q8NHH9	Q96T68	P26367	P02788		O43520	Q7Z304		Q9NPC6												P62854
	Q8TDN6		Q69YN4	P00540																	Q8NGG6	Q8ND30	Q8NHE4	Q96T66	P26358	P02768		O43493	Q7Z2W7		Q9NPC3												P62851
	Q8TDI0		Q69383	P00533																	Q8NGG5	Q8ND25	Q8NHC8	Q96T60	P25490	P01871		O43490	Q7Z2Q7		Q9NPB9												P62847
	Q8TDG4		Q68G74	P00519																	Q8NGG4	Q8ND04	Q8NHC7	Q96T58	P25208	P01591		O43464	Q7Z2K6		Q9NPB6												P62841
	Q8TDE3		Q68EA5	P00492																	Q8NGG3	Q8NCR6	Q8NHC6	Q96T51	P25205	P01375		O43402	Q7Z2H8		Q9NPB3												P62829
	Q8TDD2		Q68DY9	P00390																	Q8NGG2	Q8NCR3	Q8NHC5	Q96T49	P24928	P01100		O43390	Q7Z2D5		Q9NPA8												P62826
	Q8TDD1		Q68DY1	P00387																	Q8NGG0	Q8NCQ5	Q8NHC4	Q96T37	P24855	P01011		O43292	Q7RTZ1		Q9NPA3												P62753
	Q8TDC3		Q68DI1	P00374																	Q8NGF9	Q8NCN4	Q8NHB8	Q96T25	P24468	P00734		O43264	Q7RTY9		Q9NPA2												P62750
	Q8TD94		Q68DE3	P00367																	Q8NGF8	Q8NCE2	Q8NHB7	Q96T23	P24278	P00533		O43174	Q7RTY8		Q9NPA0												P62701
	Q8TD57		Q68D10	P00352																	Q8NGF7	Q8NCE0	Q8NHB1	Q96T21	P23771	P00519		O43164	Q7RTY7		Q9NP99												P62633
	Q8TD47		Q68D06	O96017																	Q8NGF6	Q8NC96	Q8NHA8	Q96SZ4	P23769	O96028		O43155	Q7RTY5		Q9NP98												P62495
	Q8TD43		Q68CQ4	O96013																	Q8NGF4	Q8NC69	Q8NHA6	Q96SY0	P23760	O96019		O15533	Q7RTY3		Q9NP97												P62424
	Q8TD30		Q68CP9	O96007																	Q8NGF3	Q8NC51	Q8NHA4	Q96SW2	P23759	O96006		O15503	Q7RTX1		Q9NP95												P62333
	Q8TD26		Q68CJ9	O95983																	Q8NGF1	Q8NBU5	Q8NH95	Q96ST3	P23527	O96004		O15498	Q7RTX0		Q9NP94												P62318
	Q8TD23		Q66PJ3	O95922																	Q8NGF0	Q8NBT2	Q8NH94	Q96ST2	P23511	O95983		O15460	Q7RTW8		Q9NP91												P62316
	Q8TD19		Q66K89	O95837																	Q8NGE9	Q8NBQ5	Q8NH93	Q96SR6	P23497	O95948		O15455	Q7RTU9		Q9NP90												P62314
	Q8TD17		Q66K74	O95835																	Q8NGE8	Q8NBN3	Q8NH92	Q96SQ7	P23409	O95947		O15399	Q7RTT9		Q9NP87												P62310
	Q8TD08		Q66K41	O95831																	Q8NGE7	Q8NBF2	Q8NH90	Q96SQ5	P23396	O95936		O15354	Q7RTR8		Q9NP86												P62308
	Q8TCY9		Q659C4	O95825																	Q8NGE5	Q8NB16	Q8NH89	Q96SL8	P23246	O95935		O15303	Q7LGC8		Q9NP85												P62306
	Q8TCT0		Q658K8	O95819																	Q8NGE3	Q8NB14	Q8NH87	Q96SK3	P23193	O95863		O15270	Q7LGA3		Q9NP84												P62304
	Q8TCS8		Q63ZY6	O95817																	Q8NGE2	Q8NAP1	Q8NH85	Q96SI9	P23025	O95831		O15269	Q7LFX5		Q9NP81												P62280
	Q8TCN5		Q63HK5	O95816																	Q8NGE1	Q8NAG6	Q8NH83	Q96SF7	P22736	O95789		O15260	Q7L985		Q9NP79												P62277
	Q8TCG2		Q63HK3	O95786																	Q8NGE0	Q8NAA4	Q8NH81	Q96SE7	P22670	O95785		O15258	Q7L211		Q9NP78												P62273
	Q8TCD5		Q5XKR4	O95757																	Q8NGD5	Q8NA72	Q8NH80	Q96SD1	P22626	O95780		O15240	Q7L1S5		Q9NP77												P62269
	Q8TC92		Q5VZL5	O95755																	Q8NGD4	Q8N9W6	Q8NH79	Q96SC8	P22492	O95718		O15232	Q7L1I2		Q9NP74												P62266
	Q8TC59		Q5VZF2	O95747																	Q8NGD3	Q8N9V7	Q8NH76	Q96SB8	P22415	O95644		O15173	Q7L0X0		Q9NP73												P62263
	Q8TC21		Q5VZB9	O95716																	Q8NGD2	Q8N9V2	Q8NH74	Q96SB4	P22392	O95625		O15155	Q7L0J3		Q9NP72												P62258
	Q8TBZ8		Q5VZ19	O95661																	Q8NGD1	Q8N9L9	Q8NH73	Q96SB3	P21675	O95602		O15121	Q7KYR7		Q9NP71												P62249
	Q8TBZ6		Q5VYV0	O95622																	Q8NGD0	Q8N9B8	Q8NH72	Q96S99	P21580	O95600		O15120	Q76LX8		Q9NP70												P62244
	Q8TBZ5		Q5VYS8	O95620																	Q8NGC9	Q8N9A8	Q8NH70	Q96S95	P21506	O95551		O15118	Q76KP1		Q9NP66												P62241
	Q8TBY0		Q5VXU9	O95573																	Q8NGC8	Q8N987	Q8NH69	Q96S94	P20839	O95475		O15027	Q76B58		Q9NP64												P62195
	Q8TBX8		Q5VWX1	O95544																	Q8NGC7	Q8N8S7	Q8NH67	Q96S90	P20823	O95416		O15018	Q75V66		Q9NP62												P62191
	Q8TBK6		Q5VWP2	O95479																	Q8NGC6	Q8N8R7	Q8NH64	Q96S66	P20719	O95409		O14983	Q75T13		Q9NP61												P62140
	Q8TBJ5		Q5VVJ2	O95477																	Q8NGC5	Q8N884	Q8NH63	Q96S65	P20700	O95365		O14975	Q75N90		Q9NP59												P62136
	Q8TBG4		Q5VV67	O95467																	Q8NGC4	Q8N841	Q8NH61	Q96S59	P20671	O95361		O14967	Q70Z44		Q9NP55												P62081
	Q8TBF4		Q5VV52	O95429																	Q8NGC3	Q8N819	Q8NH60	Q96S55	P20585	O95347		O14958	Q70UQ0		Q9NP50												P61981
	Q8TBC5		Q5VV16	O95398																	Q8NGC2	Q8N7C3	Q8NH59	Q96S53	P20393	O95343		O14939	Q70SY1		Q9NP31												P61978
	Q8TBC4		Q5VUA4	O95396																	Q8NGC1	Q8N7B1	Q8NH57	Q96S44	P20265	O95251		O14880	Q70JA7		Q9NNZ3												P61970
	Q8TBB0		Q5VTR2	O95382																	Q8NGC0	Q8N7A1	Q8NH56	Q96S16	P20264	O95239		O14827	Q6ZXV5		Q9NNX6												P61966
	Q8TB72		Q5VTL8	O95363																	Q8NGB9	Q8N752	Q8NH55	Q96RY5	P20226	O95238		O14791	Q6ZWJ8		Q9NNX1												P61964
	Q8TB69		Q5VTE6	O95347																	Q8NGB8	Q8N6T3	Q8NH54	Q96RU8	P20023	O95231		O14756	Q6ZW05		Q9NNW7												P61962
	Q8TB37		Q5VTE0	O95342																	Q8NGB6	Q8N6M6	Q8NH53	Q96RU7	P19838	O95201		O14735	Q6ZVN8		Q9NNW5												P61927
	Q8TAX0		Q5VTD9	O95340																	Q8NGB4	Q8N6H7	Q8NH51	Q96RU2	P19793	O95159		O14684	Q6ZVK1		Q9HDD0												P61923
	Q8TAW3		Q5VIY5	O95255																	Q8NGB2	Q8N668	Q8NH50	Q96RT1	P19622	O95125		O14681	Q6ZUK4		Q9HDC9												P61916
	Q8TAV3		Q5U5Q3	O95239																	Q8NGA8	Q8N612	Q8NH49	Q96RS6	P19544	O95096		O14678	Q6ZUB1		Q9HDC5												P61758
	Q8TAU3		Q5TYW1	O95235																	Q8NGA6	Q8N5Y8	Q8NH48	Q96RS0	P19532	O95076		O14672	Q6ZTQ4		Q9HDB5												P61604
	Q8TAU0		Q5TKA1	O95140																	Q8NGA5	Q8N5X7	Q8NH43	Q96RR4	P19484	O94993		O14662	Q6ZSJ9		Q9HD90												P61599
	Q8TAT5		Q5TGY3	O94955																	Q8NGA4	Q8N5V2	Q8NH42	Q96RQ1	P19474	O94983		O14657	Q6ZS10		Q9HD89												P61586
	Q8TAS1		Q5TGS1	O94921																	Q8NGA2	Q8N5S9	Q8NH41	Q96RN5	P19447	O94952		O14656	Q6ZRP7		Q9HD67												P61513
	Q8TAQ5		Q5TGJ6	O94911																	Q8NGA1	Q8N5M1	Q8NH40	Q96RL1	P19419	O94916		O14653	Q6ZRI0		Q9HD64												P61457
	Q8TAQ2		Q5TEC3	O94851																	Q8NGA0	Q8N5F7	Q8NH37	Q96RK4	P19388	O94900		O14579	Q6ZRH7		Q9HD47												P61353
	Q8TAM1		Q5TC82	O94844																	Q8NG99	Q8N5D0	Q8NH21	Q96RK1	P19387	O94892		O14569	Q6ZP80		Q9HD43												P61313
	Q8TAK6		Q5TC79	O94832																	Q8NG98	Q8N5C8	Q8NH19	Q96RK0	P19338	O94850		O14523	Q6ZP29		Q9HD42												P61289
	Q8TAK5		Q5TAX3	O94823																	Q8NG97	Q8N556	Q8NH18	Q96RJ6	P18887	O94842		O14495	Q6ZNI0		Q9HD40												P61254
	Q8TAI7		Q5TA89	O94806																	Q8NG95	Q8N543	Q8NH16	Q96RI1	P18858	O94776		O00767	Q6ZNF0		Q9HD36												P61247
	Q8TAF7		Q5T9H5	O94804																	Q8NG94	Q8N531	Q8NH10	Q96RG2	P18850	O94761		O00755	Q6ZNA5		Q9HD34												P61244
	Q8TAF3		Q5T8P6	O94768																	Q8NG92	Q8N4X5	Q8NH09	Q96RE9	P18848	O76080		O00750	Q6ZN68		Q9HD26												P61224
	Q8TAD8		Q5T8I9	O94762																	Q8NG85	Q8N4N8	Q8NH08	Q96RE7	P18847	O76075		O00748	Q6ZN44		Q9HD23												P61221
	Q8TAA5		Q5T890	O94761																	Q8NG84	Q8N4J0	Q8NH07	Q96R06	P18846	O75928		O00631	Q6ZMR5		Q9HD20												P61163
	Q8TAA1		Q5T7W0	O77932																	Q8NG83	Q8N4C8	Q8NH06	Q96R05	P18754	O75925		O00622	Q6ZMM2		Q9HD15												P61160
	Q8TA94		Q5T7N2	O76082																	Q8NG81	Q8N4B1	Q8NH05	Q96QZ7	P18583	O75844		O00584	Q6ZMJ4		Q9HCZ1												P61158
	Q8TA86		Q5T764	O76074																	Q8NG80	Q8N474	Q8NH04	Q96QV6	P18124	O75840		O00562	Q6ZMJ2		Q9HCY8												P61088
	Q8NI77		Q5T6S3	O76062																	Q8NG78	Q8N461	Q8NH03	Q96QV1	P18074	O75820		O00560	Q6ZMI3		Q9HCX4												P61086
	Q8NI60		Q5T6F2	O76039																	Q8NG77	Q8N427	Q8NH02	Q96QU8	P17947	O75771		O00519	Q6ZMH5		Q9HCX3												P61081
	Q8NI51		Q5T653	O76031																	Q8NG76	Q8N3Z6	Q8NH01	Q96QU4	P17861	O75764		O00476	Q6ZMG9		Q9HCU9												P61077
	Q8NI36		Q5T619	O75962																	Q8NG75	Q8N3Y1	Q8NH00	Q96QT6	P17676	O75717		O00469	Q6ZMC9		Q9HCU8												P61019
	Q8NI27		Q5T5X7	O75943																	Q8NG11	Q8N3V7	Q8NGZ9	Q96QS3	P17544	O75716		O00429	Q6ZMB0		Q9HCU5												P61011
	Q8NHY6		Q5T5D7	O75914																	Q8NG04	Q8N3U4	Q8NGZ6	Q96QR8	P17542	O75626		O00408	Q6YHK3		Q9HCU0												P60983
	Q8NHW5		Q5T481	O75912																	Q8NFZ6	Q8N3K9	Q8NGZ5	Q96QF7	P17535	O75618		O00400	Q6YBV0		Q9HCT0												P60981
	Q8NHW3		Q5T440	O75911																	Q8NFZ4	Q8N3J2	Q8NGZ4	Q96QF0	P17509	O75603		O00391	Q6Y288		Q9HCS7												P60953
	Q8NHV9		Q5T3I0	O75908																	Q8NFZ3	Q8N3I7	Q8NGZ3	Q96QE3	P17483	O75593		O00322	Q6Y1H2		Q9HCS5												P60900
	Q8NHV1		Q5T280	O75879																	Q8NFY4	Q8N3E9	Q8NGZ2	Q96QD9	P17482	O75586		O00264	Q6XZB0		Q9HCS4												P60891
	Q8NHU6		Q5T200	O75874																	Q8NFX7	Q8N3C0	Q8NGZ0	Q96QC0	P17481	O75541		O00258	Q6X784		Q9HCS2												P60866
	Q8NHS2		Q5T1V6	O75828																	Q8NFU1	Q8N392	Q8NGY9	Q96QB1	P17480	O75531		O00237	Q6X4U4		Q9HCQ7												P60842
	Q8NHQ9		Q5T1R4	O75771																	Q8NFU0	Q8N371	Q8NGY7	Q96QA6	P17275	O75478		O00213	Q6WRI0		Q9HCP6												P60660
	Q8NHP7		Q5T1J5	O75747																	Q8NFT8	Q8N357	Q8NGY6	Q96Q89	P17098	O75469		O00204	Q6WN34		Q9HCP0												P60510
	Q8NHM5		Q5T160	O75716																	Q8NFT2	Q8N335	Q8NGY5	Q96Q83	P17097	O75467		O00165	Q6W5P4		Q9HCN8												P60228
	Q8NHH9		Q5T0F9	O75695																	Q8NFR9	Q8N2Z9	Q8NGY3	Q96Q42	P17096	O75461		O00144	Q6W4X9		Q9HCN6												P60174
	Q8NHH1		Q5T0B9	O75676																	Q8NFP9	Q8N2Y8	Q8NGY2	Q96Q40	P17041	O75446		O00141	Q6W3E5		Q9HCN4												P59998
	Q8NG68		Q5SZQ8	O75648																	Q8NFP4	Q8N2U9	Q8NGY1	Q96Q15	P17040	O75444		O00124	Q6V1P9		Q9HCN3												P58004
	Q8NG66		Q5SZJ8	O75643																	Q8NFN8	Q8N2K1	Q8NGY0	Q96Q11	P17039	O75437		L0R6I0	Q6V0I7		Q9HCM9												P57740
	Q8NG50		Q5SY16	O75628																	Q8NFM7	Q8N2I9	Q8NGX9	Q96PZ2	P17038	O75419		I3L288	Q6UY18		Q9HCM4												P57678
	Q8NG08		Q5SXM2	O75616																	Q8NFM4	Q8N2H9	Q8NGX8	Q96PZ0	P17036	O75417		F8W6G9	Q6UY14		Q9HCM2												P57081
	Q8NFZ0		Q5SXM1	O75582																	Q8NFK1	Q8N2H4	Q8NGX6	Q96PY6	P17035	O75409		F7VJQ1	Q6UY11		Q9HCM1												P57076
	Q8NFW5		Q5SVQ8	O75575																	Q8NFJ9	Q8N257	Q8NGX5	Q96PX1	P17032	O75376		D6RJB6	Q6UY09		Q9HCL3												P56545
	Q8NFU7		Q5SSJ5	O75521																	Q8NFJ6	Q8N1W1	Q8NGX3	Q96PV7	P17031	O75373		D6RCP7	Q6UXZ4		Q9HCL2												P56537
	Q8NFU5		Q5SQQ9	O75460																	Q8NFJ5	Q8N1Q1	Q8NGX2	Q96PV6	P17030	O75367		D6RBQ6	Q6UXZ3		Q9HCL0												P56192
	Q8NFU3		Q5RL73	O75449																	Q8NFH8	Q8N1N4	Q8NGX1	Q96PU8	P17029	O75362		D6RBM5	Q6UXZ0		Q9HCK8												P56182
	Q8NFT6		Q5RKV6	O75417																	Q8NFH5	Q8N1I0	Q8NGX0	Q96PU5	P17028	O75360		D6RA61	Q6UXX9		Q9HCK5												P55957
	Q8NFM4		Q5QNW6	O75414																	Q8NFG4	Q8N1G0	Q8NGW6	Q96PU4	P17027	O75346		D6R9N7	Q6UXX5		Q9HCK4												P55884
	Q8NFJ8		Q5QJE6	O75385																	Q8NFF5	Q8N1F7	Q8NGW1	Q96PT4	P17026	O75333		D6R901	Q6UXV1		Q9HCK0												P55809
	Q8NFH5		Q5PRF9	O75356																	Q8NFF2	Q8N1E6	Q8NGV7	Q96PT3	P17025	O75290		D3YTC7	Q6UXV0		Q9HCJ6												P55795
	Q8NFF5		Q5MCW4	O75355																	Q8NFD5	Q8N1B4	Q8NGV6	Q96PQ6	P17024	O75190		D3DSQ4	Q6UXR4		Q9HCJ2												P55786
	Q8NFD5		Q5JVS0	O75354																	Q8NFA2	Q8N157	Q8NGV5	Q96PP9	P17023	O75123		C9JVI0	Q6UXN8		Q9HCJ0												P55769
	Q8NFD2		Q5JVG8	O75351																	Q8NF99	Q8N142	Q8NGV0	Q96PN7	P17022	O75030		C9JPN9	Q6UXN2		Q9HCI7												P55735
	Q8NF99		Q5JVG2	O75343																	Q8NF91	Q8N137	Q8NGU9	Q96PN6	P17021	O60934		C9JLJ4	Q6UXM1		Q9HCI5												P55265
	Q8NF91		Q5JVF3	O75306																	Q8NF50	Q8N122	Q8NGU4	Q96PM9	P17020	O60907		C9JJH3	Q6UXL0		Q9HCH5												P55263
	Q8NEZ4		Q5JUK2	O75191																	Q8NF37	Q8N103	Q8NGU2	Q96PM5	P17019	O60902		C9J2P7	Q6UXK5		Q9HCH0												P55212
	Q8NEY8		Q5JTZ9	O75185																	Q8NEU8	Q8N0Z6	Q8NGU1	Q96PK6	P17017	O60829		C9J202	Q6UXK2		Q9HCG8												P55209
	Q8NEV4		Q5JTJ3	O75116																	Q8NET8	Q8N0X7	Q8NGT9	Q96PF2	P17014	O60828		B5MC44	Q6UXI7		Q9HCE7												P55201
	Q8NEV1		Q5JTH9	O75110																	Q8NET5	Q8N0W3	Q8NGT9	Q96PE6	P17010	O60814		B3EWF7	Q6UXH9		Q9HCE5												P55145
	Q8NER5		Q5JT82	O75063																	Q8NER5	Q8N0T1	Q8NGT7	Q96PE3	P16989	O60806		B1AH88	Q6UXH8		Q9HCE1												P55081
	Q8NER1		Q5JSZ5	O75037																	Q8NER1	Q8N0S6	Q8NGT5	Q96PC2	P16455	O60765		B0YJ81	Q6UXH1		Q9HCE0												P55072
	Q8NEP9		Q5JSQ8	O75027																	Q8NEP3	Q8N0S2	Q8NGT2	Q96P71	P16415	O60682		A8MWK0	Q6UXG8		Q9HCD5												P55060
	Q8NEM1		Q5JQF8	O60942																	Q8NEC5	Q8IZY5	Q8NGT1	Q96P64	P16403	O60675		A8MUK1	Q6UXG3		Q9HCC9												P55039
	Q8NEJ9		Q5JPH6	O60884																	Q8NEB5	Q8IZW8	Q8NGT0	Q96P48	P16402	O60673		A8CG34	Q6UXG2		Q9HCC6												P55036
	Q8NEF9		Q5JNZ5	O60841																	Q8NE79	Q8IZQ1	Q8NGS9	Q96P47	P16401	O60671		A7KAX9	Q6UXF7		Q9HCC0												P55010
	Q8NEB9		Q5JNZ3	O60825																	Q8NE35	Q8IZP9	Q8NGS8	Q96P26	P16383	O60663		A6NNS2	Q6UXF1		Q9HCB6												P54920
	Q8NEA6		Q5HYM0	O60774																	Q8NE01	Q8IZP0	Q8NGS7	Q96P20	P16220	O60548		A6NG13	Q6UXD5		Q9HC98												P54819
	Q8NE79		Q5HYK9	O60741																	Q8NDZ6	Q8IZH2	Q8NGS6	Q96P16	P16104	O60519		A6NFC5	Q6UXC1		Q9HC96												P54802
	Q8NE71		Q5HY98	O60706																	Q8NDX9	Q8IZD9	Q8NGS5	Q96P11	P15976	O60481		A6NEH6	Q6UXB8		Q9HC84												P54727
	Q8NE65		Q5H9U9	O60701																	Q8NDX1	Q8IZD4	Q8NGS4	Q96P09	P15941	O60479		A6NDV4	Q6UXB4		Q9HC77												P54725
	Q8NE63		Q5H9K5	O60674																	Q8NDV2	Q8IZ52	Q8NGS3	Q96NZ1	P15927	O60469		A6NCW7	Q6UXB3		Q9HC73												P54687
	Q8NE62		Q5H9I0	O60673																	Q8NDI1	Q8IZ41	Q8NGS2	Q96NY9	P15923	O60422		A6NCW0	Q6UX82		Q9HC62												P54652
	Q8NE35		Q5GAN6	O60566																	Q8NDA2	Q8IZ26	Q8NGS1	Q96NX9	P15918	O60393		A6NC98	Q6UX73		Q9HC52												P54619
	Q8NE28		Q5GAN4	O60547																	Q8ND76	Q8IYW5	Q8NGS0	Q96NW7	P15884	O60356		A5PLL7	Q6UX71		Q9HC44												P54578
	Q8NE18		Q5GAN3	O60503																	Q8ND23	Q8IYU4	Q8NGR9	Q96NU1	P15863	O60315		A5D8T8	Q6UX52		Q9HC38												P54577
	Q8NDZ6		Q5FWF6	O60488																	Q8NCW0	Q8IYM9	Q8NGR8	Q96NT1	P15822	O60304		A5D6W6	Q6UX41		Q9HC36												P54252
	Q8NDZ0		Q5FWF4	O60469																	Q8NCT1	Q8IYI6	Q8NGR6	Q96NS1	P15622	O60284		A4FU28	Q6UX40		Q9HC35												P54136
	Q8NDY6		Q5F1R6	O60423																	Q8NCS7	Q8IYE1	Q8NGR5	Q96NM4	P15621	O60281		A4D2H0	Q6UX39		Q9HC29												P54132
	Q8NDX6		Q5EE01	O60361																	Q8NCM8	Q8IYD1	Q8NGR4	Q96NL3	P15408	O60264		A4D256	Q6UX27		Q9HC24												P54105
	Q8NDX5		Q5EBM4	O60341																	Q8NCM2	Q8IYB4	Q8NGR3	Q96NK8	P15407	O60248		A4D0V7	Q6UX15		Q9HC23												P53992
	Q8NDW4		Q5EBL2	O60333																	Q8NCL9	Q8IYB3	Q8NGR2	Q96NJ6	P15336	O60216		A2VDJ0	Q6UX06		Q9HC16												P53634
	Q8NDV7		Q5D1E8	O60331																	Q8NCL8	Q8IYA6	Q8NGR1	Q96NJ3	P15173	O43929		A2RU30	Q6UX04		Q9HBZ2												P53621
	Q8NDV3		Q5D0E6	O60313																	Q8NCK7	Q8IY92	Q8NGQ6	Q96NI8	P15172	O43918		A2RRP1	Q6UWY5		Q9HBY8												P53618
	Q8NDT2		Q5CZA5	O60312																	Q8NCG7	Q8IY63	Q8NGQ5	Q96NG8	P15121	O43913		A2IDD5	Q6UWY2		Q9HBY0												P53611
	Q8NDQ6		Q5C9Z4	O60307																	Q8NCB2	Q8IY57	Q8NGQ4	Q96NG5	P15036	O43889		A1L4K1	Q6UWY0		Q9HBX9												P53597
	Q8NDP4		Q5BKZ1	O60306																	Q8NC96	Q8IY33	Q8NGQ3	Q96ND8	P14921	O43829		A1L3X0	Q6UWX4		Q9HBX8												P53582
	Q8NDG6		Q5BKY9	O60285																	Q8NC24	Q8IY22	Q8NGQ2	Q96NC0	P14866	O43812		A1L0T0	Q6UWW8		Q9HBW1												P53396
	Q8NDF8		Q5BIV9	O60282																	Q8NC01	Q8IY21	Q8NGQ1	Q96NB3	P14859	O43763		A1A4Y4	Q6UWV6		Q9HBW0												P53384
	Q8NDD1		Q58A45	O60266																	Q8NBV8	Q8IY17	Q8NGP9	Q96NB1	P14653	O43711		A0ZSE6	Q6UWV2		Q9HBV2												P53350
[truncated: 12,375 more rows]
[truncated: 36 more columns]
