# Supplementary material for: Signal-noise metrics for RNA binding protein identification reveal broad spectrum protein-RNA interaction frequencies and dynamics
Source: Nat Commun. 2023 Sep 21;14:5868. doi: 10.1038/s41467-023-41284-9 (PMC10514315; doi:10.1038/s41467-023-41284-9)
Supplement: Supplementary file 12 — Supplementary Dataset 8 [file 41467_2023_41284_MOESM12_ESM.xlsx]

## Sheet: HT vs DMSO, input
Supplementary Data 8	HT vs DMSO, input.
LC-MS/MS analysis was performed on input and clRNP fractions isolated from independent cellular samples (HeLa) treated with either DMSO control or Harringtonine (HT) for 30 minutes and UV-crosslinked on ice with 0.4 J/cm2 (254 nm) as described in Methods.
Proteins not detected in all three replicates of both sample groups (DMSO and HT) for a given fraction (input or clRNP) and containing at least 2 unique peptide matches were excluded from downstream sample normalization and data analysis.
Samples were mean-normalized to total SPI and log2 normalized SPI values were used to test for difference in protein recovery between sample groups (DMSO vs HT) for each fraction (input or clRNP) using independent two-tailed homoscedastic t tests.
Correction for multiple hypothesis testing was performed with the Benjamini-Hochberg approach and a false-discovery rate of 5% on total protein IDs (no S/N limit) or only those which displayed S/N ratios >3 in LEAP-RBP (clRNP) fractions by SILAC LC-MS/MS (S/N limit).
Input sample, no S/N limit																							Input sample, S/N limit
Primary Uniprot ID	Primary gene name	Protein name	# of unique peptides	SPI, DMSO R1	SPI, DMSO R2	SPI, DMSO R3	SPI, HT R1	SPI, HT R2	SPI, HT R3	Log2(SPI), DMSO R1	Log2(SPI), DMSO R2	Log2(SPI), DMSO R3	Log2(SPI), HT R1	Log2(SPI), HT R2	Log2(SPI), HT R3	Log2(average SPI, HT/average SPI, DMSO)	p value	p value rank	BH crit value	Significant after BH correction?	Log10(%TP)		Primary Uniprot ID	Primary gene name	Protein name	# of unique peptides	SPI, DMSO R1	SPI, DMSO R2	SPI, DMSO R3	SPI, HT R1	SPI, HT R2	SPI, HT R3	Log2(SPI), DMSO R1	Log2(SPI), DMSO R2	Log2(SPI), DMSO R3	Log2(SPI), HT R1	Log2(SPI), HT R2	Log2(SPI), HT R3	Log2(average SPI, HT/average SPI, DMSO)	p value	p value rank	BH crit value	Significant after BH correction?
O75391	SPAG7	Sperm-associated antigen 7	4	3.91686e+07	3.94843e+07	3.66436e+07	2.75947e+07	2.79777e+07	3.04107e+07	25.2232	25.2348	25.1271	24.7179	24.7378	24.8581	-0.423225	0.00158329	1	1.288e-05	no	-3.24094		P98179	RBM3	RNA-binding protein 3 (RNA-binding motif protein 3) (RNPL)	13	1.37188e+09	1.50351e+09	1.48087e+09	1.19297e+09	1.19885e+09	1.15396e+09	30.3535	30.4857	30.4638	30.1519	30.159	30.1039	-0.296987	0.00263085	1	6.93481e-05	no
P98179	RBM3	RNA-binding protein 3 (RNA-binding motif protein 3) (RNPL)	13	1.37188e+09	1.50351e+09	1.48087e+09	1.19297e+09	1.19885e+09	1.15396e+09	30.3535	30.4857	30.4638	30.1519	30.159	30.1039	-0.296987	0.00263085	2	2.57599e-05	no	-1.647		O94874	UFL1	E3 UFM1-protein ligase 1	2	2.06692e+07	2.23572e+07	2.11554e+07	2.73703e+07	2.51023e+07	2.675e+07	24.301	24.4142	24.3345	24.7061	24.5813	24.673	0.303746	0.00377613	2	0.000138696	no
Q13427	PPIG	Peptidyl-prolyl cis-trans isomerase G (PPIase G) (Peptidyl-prolyl isomerase G)	6	9.37068e+07	9.3609e+07	9.42013e+07	8.77864e+07	8.89681e+07	8.55864e+07	26.4817	26.4801	26.4892	26.3875	26.4068	26.3509	-0.10178	0.0035905	3	3.86399e-05	no	-2.80926		P09012	SNRPA	U1 small nuclear ribonucleoprotein A (U1 snRNP A) (U1-A) (U1A)	13	1.60004e+09	1.62694e+09	1.61387e+09	1.44763e+09	1.49198e+09	1.40408e+09	30.5755	30.5995	30.5879	30.4311	30.4746	30.387	-0.156337	0.00393809	3	0.000208044	no
O94874	UFL1	E3 UFM1-protein ligase 1	2	2.06692e+07	2.23572e+07	2.11554e+07	2.73703e+07	2.51023e+07	2.675e+07	24.301	24.4142	24.3345	24.7061	24.5813	24.673	0.303746	0.00377613	4	5.15198e-05	no	-3.38818		Q96E11	MRRF	Ribosome-recycling factor, mitochondrial (RRF) (Ribosome-releasing factor, mitochondrial)	8	2.62665e+08	2.79814e+08	2.51789e+08	2.05681e+08	1.91531e+08	2.21198e+08	27.9686	28.0599	27.9076	27.6158	27.513	27.7208	-0.361062	0.00827973	4	0.000277393	no
P09012	SNRPA	U1 small nuclear ribonucleoprotein A (U1 snRNP A) (U1-A) (U1A)	13	1.60004e+09	1.62694e+09	1.61387e+09	1.44763e+09	1.49198e+09	1.40408e+09	30.5755	30.5995	30.5879	30.4311	30.4746	30.387	-0.156337	0.00393809	5	6.43998e-05	no	-1.58169		O43251	RBFOX2	RNA binding protein fox-1 homolog 2 (Fox-1 homolog B) (Hexaribonucleotide-binding protein 2) (RNA-binding motif protein 9) (RNA-binding protein 9) (Repressor of tamoxifen transcriptional activity)	14	2.70056e+08	2.53557e+08	2.66253e+08	2.1775e+08	2.34056e+08	2.33208e+08	28.0087	27.9177	27.9882	27.6981	27.8023	27.797	-0.205472	0.00923294	5	0.000346741	no
P20645	M6PR	Cation-dependent mannose-6-phosphate receptor (CD Man-6-P receptor) (CD-MPR) (46 kDa mannose 6-phosphate receptor) (MPR 46)	4	3.98986e+08	4.0477e+08	3.92119e+08	3.40864e+08	3.64702e+08	3.54148e+08	28.5718	28.5925	28.5467	28.3446	28.4421	28.3998	-0.174391	0.00497233	6	7.72798e-05	no	-2.19148		O14647	CHD2	Chromodomain-helicase-DNA-binding protein 2 (CHD-2)	2	5.76448e+06	5.05783e+06	4.8237e+06	7.65758e+06	6.64235e+06	6.81657e+06	22.4588	22.2701	22.2017	22.8685	22.6633	22.7006	0.432576	0.0120304	6	0.000416089	no
P61077	UBE2D3	Ubiquitin-conjugating enzyme E2 D3	2	3.57657e+08	3.18674e+08	3.58591e+08	4.38702e+08	4.14932e+08	4.36069e+08	28.414	28.2475	28.4178	28.7087	28.6283	28.7	0.317517	0.00661212	7	9.01597e-05	no	-2.17839		O00566	MPHOSPH10	U3 small nucleolar ribonucleoprotein protein MPP10 (M phase phosphoprotein 10)	17	5.915e+08	5.85359e+08	5.46315e+08	5.22528e+08	5.06809e+08	4.83338e+08	29.1398	29.1247	29.0252	28.9609	28.9169	28.8485	-0.187966	0.0181088	7	0.000485437	no
O75448	MED24	Mediator of RNA polymerase II transcription subunit 24 (Activator-recruited cofactor 100 kDa component) (ARC100) (Cofactor required for Sp1 transcriptional activation subunit 4) (CRSP complex subunit 4) (Mediator complex subunit 24) (Thyroid hormone receptor-associated protein 4) (Thyroid hormone receptor-associated protein complex 100 kDa component) (Trap100) (hTRAP100) (Vitamin D3 receptor-inte…	2	5.43918e+06	5.50826e+06	5.23377e+06	6.28424e+06	6.02935e+06	5.90006e+06	22.375	22.3932	22.3194	22.5833	22.5236	22.4923	0.170701	0.0079657	8	0.00010304	no	-4.00825		Q01130	SRSF2	Serine/arginine-rich splicing factor 2 (Protein PR264) (Splicing component, 35 kDa) (Splicing factor SC35) (SC-35) (Splicing factor, arginine/serine-rich 2)	16	2.38081e+09	2.88843e+09	2.53493e+09	1.70451e+09	1.78162e+09	2.14048e+09	31.1488	31.4276	31.2393	30.6667	30.7305	30.9953	-0.471979	0.0217096	8	0.000554785	no
Q96QD8	SLC38A2	Sodium-coupled neutral amino acid transporter 2 (Amino acid transporter A2) (Protein 40-9-1) (Solute carrier family 38 member 2) (System A amino acid transporter 2) (System A transporter 1) (System N amino acid transporter 2)	2	1.28023e+08	1.19287e+08	1.06493e+08	8.39659e+07	9.19428e+07	8.80523e+07	26.9318	26.8299	26.6662	26.3233	26.4542	26.3919	-0.422619	0.00821237	9	0.00011592	no	-2.75392		P55081	MFAP1	Microfibrillar-associated protein 1 (Spliceosome B complex protein MFAP1)	13	4.34396e+08	5.41023e+08	4.72814e+08	3.29657e+08	3.91426e+08	3.55883e+08	28.6944	29.0111	28.8167	28.2964	28.5442	28.4068	-0.427321	0.0219857	9	0.000624133	no
Q96E11	MRRF	Ribosome-recycling factor, mitochondrial (RRF) (Ribosome-releasing factor, mitochondrial)	8	2.62665e+08	2.79814e+08	2.51789e+08	2.05681e+08	1.91531e+08	2.21198e+08	27.9686	28.0599	27.9076	27.6158	27.513	27.7208	-0.361062	0.00827973	10	0.0001288	no	-2.3947		P62633	CNBP	CCHC-type zinc finger nucleic acid binding protein (Cellular nucleic acid-binding protein) (CNBP) (Zinc finger protein 9)	16	1.34896e+09	1.51022e+09	1.53509e+09	1.1839e+09	1.28878e+09	1.12951e+09	30.3292	30.4921	30.5157	30.1409	30.2634	30.0731	-0.286746	0.0239285	10	0.000693481	no
P55327	TPD52	Tumor protein D52 (Protein N8)	10	5.13314e+08	5.27231e+08	5.56558e+08	4.09534e+08	4.30177e+08	4.61916e+08	28.9353	28.9739	29.052	28.6094	28.6804	28.7831	-0.295142	0.00830734	11	0.00014168	no	-2.08254		Q07955	SRSF1	Serine/arginine-rich splicing factor 1 (Alternative-splicing factor 1) (ASF-1) (Splicing factor, arginine/serine-rich 1) (pre-mRNA-splicing factor SF2, P33 subunit)	27	3.34385e+09	3.49915e+09	3.25068e+09	2.28303e+09	2.34868e+09	2.96627e+09	31.6389	31.7044	31.5981	31.0883	31.1292	31.466	-0.409764	0.0274797	11	0.000762829	no
Q9UHY1	NRBP1	Nuclear receptor-binding protein	3	5.3964e+07	5.06289e+07	5.30311e+07	6.41352e+07	5.88897e+07	6.51948e+07	25.6855	25.5935	25.6603	25.9346	25.8115	25.9583	0.25593	0.00865087	12	0.00015456	no	-3.00586		P28288	ABCD3	ATP-binding cassette sub-family D member 3	30	1.52331e+09	1.46721e+09	1.44801e+09	1.84518e+09	1.69997e+09	1.59944e+09	30.5046	30.4504	30.4314	30.7811	30.6629	30.5749	0.212973	0.0295624	12	0.000832178	no
O43251	RBFOX2	RNA binding protein fox-1 homolog 2 (Fox-1 homolog B) (Hexaribonucleotide-binding protein 2) (RNA-binding motif protein 9) (RNA-binding protein 9) (Repressor of tamoxifen transcriptional activity)	14	2.70056e+08	2.53557e+08	2.66253e+08	2.1775e+08	2.34056e+08	2.33208e+08	28.0087	27.9177	27.9882	27.6981	27.8023	27.797	-0.205472	0.00923294	13	0.000167439	no	-2.37599		Q5BKZ1	ZNF326	DBIRD complex subunit ZNF326 (Zinc finger protein 326) (Zinc finger protein interacting with mRNPs and DBC1)	30	1.22454e+09	1.39616e+09	1.19877e+09	1.09309e+09	1.08723e+09	1.08625e+09	30.1896	30.3788	30.1589	30.0258	30.018	30.0167	-0.225593	0.0319806	13	0.000901526	no
Q9NWB6	ARGLU1	Arginine and glutamate-rich protein 1	9	2.19954e+08	2.24018e+08	2.72061e+08	1.48138e+08	1.32493e+08	1.70779e+08	27.7126	27.739	28.0194	27.1424	26.9813	27.3476	-0.665586	0.00991721	14	0.000180319	no	-2.47751		Q14674	ESPL1	Separin	4	1.57772e+07	1.31929e+07	1.51503e+07	1.84626e+07	1.89468e+07	1.67854e+07	23.9113	23.6533	23.8528	24.1381	24.1755	24.0007	0.296707	0.0340478	14	0.000970874	no
Q6DD87	ZNF787	Zinc finger protein 787 (TTF-I-interacting peptide 20)	4	5.87312e+07	5.70316e+07	5.71899e+07	4.94652e+07	5.16053e+07	5.36305e+07	25.8076	25.7653	25.7693	25.5599	25.621	25.6766	-0.160895	0.0112314	15	0.000193199	no	-3.02933		Q13601	KRR1	KRR1 small subunit processome component homolog (HIV-1 Rev-binding protein 2) (KRR-R motif-containing protein 1) (Rev-interacting protein 1) (Rip-1)	12	3.91298e+08	3.67949e+08	3.69326e+08	4.49731e+08	4.58659e+08	4.00429e+08	28.5437	28.4549	28.4603	28.7445	28.7728	28.577	0.213766	0.034981	15	0.00104022	no
Q99614	TTC1	Tetratricopeptide repeat protein 1 (TPR repeat protein 1)	5	1.73575e+08	1.75407e+08	1.68574e+08	1.31102e+08	1.27975e+08	1.51283e+08	27.371	27.3861	27.3288	26.9661	26.9313	27.1727	-0.334824	0.0118498	16	0.000206079	no	-2.57723		P67809	YBX1	Y-box-binding protein 1 (YB-1) (CCAAT-binding transcription factor I subunit A) (CBF-A) (DNA-binding protein B) (DBPB) (Enhancer factor I subunit A) (EFI-A) (Nuclease-sensitive element-binding protein 1) (Y-box transcription factor)	19	4.40521e+09	4.89116e+09	4.27289e+09	3.85565e+09	3.99699e+09	4.0054e+09	32.0366	32.1875	31.9926	31.8443	31.8963	31.8993	-0.194476	0.0356216	16	0.00110957	no
O14647	CHD2	Chromodomain-helicase-DNA-binding protein 2 (CHD-2)	2	5.76448e+06	5.05783e+06	4.8237e+06	7.65758e+06	6.64235e+06	6.81657e+06	22.4588	22.2701	22.2017	22.8685	22.6633	22.7006	0.432576	0.0120304	17	0.000218959	no	-3.97934		O00567	NOP56	Nucleolar protein 56 (Nucleolar protein 5A)	33	2.38582e+09	2.31442e+09	2.26849e+09	2.54349e+09	2.56139e+09	2.40849e+09	31.1518	31.108	31.0791	31.2442	31.2543	31.1655	0.108565	0.0368368	17	0.00117892	no
Q8N9N8	EIF1AD	Probable RNA-binding protein EIF1AD (Eukaryotic translation initiation factor 1A domain-containing protein) (Haponin)	5	1.48586e+08	1.88316e+08	1.62783e+08	1.21303e+08	1.26396e+08	1.19092e+08	27.1467	27.4886	27.2784	26.854	26.9134	26.8275	-0.446061	0.0128592	18	0.000231839	no	-2.60699		B4DIH5	COPS2	COP9 signalosome complex subunit 2	17	8.7933e+08	8.17797e+08	8.30954e+08	1.04382e+09	9.46114e+08	9.13891e+08	29.7118	29.6072	29.6302	29.9592	29.8174	29.7674	0.199913	0.0391037	18	0.00124827	no
Q9Y5U2	TSSC4	Protein TSSC4 (Tumor-suppressing STF cDNA 4 protein) (Tumor-suppressing subchromosomal transferable fragment candidate gene 4 protein)	3	6.55032e+07	7.03991e+07	7.38797e+07	5.45599e+07	4.93382e+07	5.8752e+07	25.9651	26.0691	26.1387	25.7013	25.5562	25.8081	-0.367119	0.0141599	19	0.000244719	no	-2.9737		Q9UK59	DBR1	Lariat debranching enzyme	10	1.85129e+08	1.53304e+08	1.78815e+08	2.05523e+08	2.0293e+08	2.0609e+08	27.464	27.1918	27.4139	27.6147	27.5964	27.6187	0.24866	0.0391691	19	0.00131761	no
Q9H814	PHAX	Phosphorylated adapter RNA export protein (RNA U small nuclear RNA export adapter protein)	6	1.91467e+08	2.07634e+08	2.1665e+08	1.75469e+08	1.62673e+08	1.75538e+08	27.5125	27.6295	27.6908	27.3866	27.2774	27.3872	-0.261477	0.0150365	20	0.000257599	no	-2.49188		P06748	NPM1	Nucleophosmin (NPM) (Nucleolar phosphoprotein B23) (Nucleolar protein NO38) (Numatrin)	31	4.33718e+10	5.18568e+10	4.31799e+10	3.79329e+10	3.87907e+10	3.82386e+10	35.336	35.5938	35.3296	35.1427	35.175	35.1543	-0.267773	0.0399764	20	0.00138696	no
Q5ZPR3	CD276	CD276 antigen (4Ig-B7-H3) (B7 homolog 3) (B7-H3) (Costimulatory molecule) (CD antigen CD276)	2	3.79516e+07	3.69152e+07	3.57395e+07	3.29421e+07	2.84813e+07	3.06949e+07	25.1777	25.1377	25.091	24.9734	24.7635	24.8715	-0.263873	0.0153974	21	0.000270479	no	-3.23784		P07910	HNRNPC	Heterogeneous nuclear ribonucleoproteins C1/C2 (hnRNP C1/C2)	34	1.5267e+10	2.85327e+10	2.06547e+10	1.11371e+10	1.09888e+10	1.40479e+10	33.8297	34.7319	34.2658	33.3747	33.3553	33.7096	-0.833334	0.0490561	21	0.00145631	no
P51858	HDGF	Hepatoma-derived growth factor (HDGF) (High mobility group protein 1-like 2) (HMG-1L2)	18	3.17894e+09	3.44774e+09	3.22779e+09	2.42258e+09	2.55577e+09	2.88052e+09	31.5659	31.683	31.5879	31.1739	31.2511	31.4237	-0.326459	0.0159831	22	0.000283359	no	-1.29644		Q15717	ELAVL1	ELAV-like protein 1 (Hu-antigen R) (HuR)	28	3.81831e+09	5.22957e+09	4.43614e+09	3.36369e+09	3.41061e+09	3.57647e+09	31.8303	32.284	32.0467	31.6474	31.6674	31.7359	-0.381512	0.0504746	22	0.00152566	no
P82979	SARNP	SAP domain-containing ribonucleoprotein (Cytokine-induced protein of 29 kDa) (Nuclear protein Hcc-1) (Proliferation-associated cytokine-inducible protein CIP29)	19	2.14395e+09	2.60962e+09	2.40552e+09	1.66864e+09	1.93447e+09	1.79688e+09	30.9976	31.2812	31.1637	30.636	30.8493	30.7428	-0.406821	0.016964	23	0.000296239	no	-1.44579		Q96E39	RBMXL1	RNA binding motif protein, X-linked-like-1 (Heterogeneous nuclear ribonucleoprotein G-like 1)	8	2.4491e+08	2.74161e+08	2.04103e+08	1.5881e+08	1.6011e+08	2.03018e+08	27.8677	28.0304	27.6047	27.2427	27.2545	27.597	-0.470462	0.0507056	23	0.00159501	no
Q9P270	SLAIN2	SLAIN motif-containing protein 2	3	3.87002e+07	6.31425e+07	4.73636e+07	2.31417e+07	2.99993e+07	2.17583e+07	25.2058	25.9121	25.4973	24.464	24.8384	24.3751	-0.994283	0.0171306	24	0.000309119	no	-3.19429		Q15631	TSN	Translin	8	3.88407e+08	3.16334e+08	3.6159e+08	4.70786e+08	4.39163e+08	3.99559e+08	28.533	28.2369	28.4298	28.8105	28.7102	28.5738	0.296369	0.054275	24	0.00166436	no
Q00688	FKBP3	Peptidyl-prolyl cis-trans isomerase FKBP3 (PPIase FKBP3)	12	6.98744e+08	6.7739e+08	8.12739e+08	5.3017e+08	5.24675e+08	6.00043e+08	29.3802	29.3354	29.5982	28.9819	28.9668	29.1605	-0.403456	0.0171527	25	0.000321999	no	-1.95999		P19338	NCL	Nucleolin (Protein C23)	95	5.50758e+10	1.0435e+11	7.29897e+10	4.29685e+10	4.49161e+10	4.78e+10	35.6807	36.6026	36.087	35.3226	35.3865	35.4763	-0.776451	0.0544986	25	0.0017337	no
Q8WW12	PCNP	PEST proteolytic signal-containing nuclear protein (PCNP) (PEST-containing nuclear protein)	15	1.17964e+09	1.53324e+09	1.42012e+09	8.24346e+08	9.86235e+08	9.91136e+08	30.1357	30.5139	30.4034	29.6187	29.8774	29.8845	-0.560878	0.0172874	26	0.000334879	no	-1.70371		P63244	RACK1	Receptor of activated protein C kinase 1 (Cell proliferation-inducing gene 21 protein) (Guanine nucleotide-binding protein subunit beta-2-like 1) (Guanine nucleotide-binding protein subunit beta-like protein 12.3) (Human lung cancer oncogene 7 protein) (HLC-7) (Receptor for activated C kinase) (Small ribosomal subunit protein RACK1) [Cleaved into: Receptor of activated protein C kinase 1, N-termi…	30	1.06952e+10	9.3186e+09	1.02711e+10	1.22051e+10	1.08761e+10	1.17068e+10	33.3162	33.1175	33.2579	33.5068	33.3404	33.4466	0.199989	0.0584246	26	0.00180305	no
Q9NRF8	CTPS2	CTP synthase 2	5	1.07582e+08	1.142e+08	1.0786e+08	1.1752e+08	1.20792e+08	1.19492e+08	26.6809	26.767	26.6846	26.8083	26.8479	26.8323	0.11827	0.0174185	27	0.000347759	no	-2.7075		Q96D46	NMD3	60S ribosomal export protein NMD3 (hNMD3)	22	5.59946e+08	5.42022e+08	5.32023e+08	6.42201e+08	5.89836e+08	5.70653e+08	29.0607	29.0138	28.9869	29.2585	29.1357	29.088	0.141751	0.0637393	27	0.0018724	no
O00566	MPHOSPH10	U3 small nucleolar ribonucleoprotein protein MPP10 (M phase phosphoprotein 10)	17	5.915e+08	5.85359e+08	5.46315e+08	5.22528e+08	5.06809e+08	4.83338e+08	29.1398	29.1247	29.0252	28.9609	28.9169	28.8485	-0.187966	0.0181088	28	0.000360639	no	-2.03475		P61956	SUMO2	Small ubiquitin-related modifier 2 (SUMO-2) (HSMT3) (SMT3 homolog 2) (SUMO-3) (Sentrin-2) (Ubiquitin-like protein SMT3B) (Smt3B)	2	1.75411e+09	2.21274e+09	1.55862e+09	1.1927e+09	1.25357e+09	1.52817e+09	30.7081	31.0432	30.5376	30.1516	30.2234	30.5092	-0.475347	0.0639637	28	0.00194175	no
P84101	SERF2	Small EDRK-rich factor 2 (Gastric cancer-related protein VRG107) (Protein 4F5-related) (4F5rel) (h4F5rel)	6	6.10107e+08	7.85781e+08	9.16959e+08	4.48556e+08	5.16159e+08	4.16409e+08	29.1845	29.5496	29.7723	28.7407	28.9432	28.6334	-0.743827	0.0197304	29	0.000373519	no	-1.97725		P38159	RBMX	RNA-binding motif protein, X chromosome (Glycoprotein p43) (Heterogeneous nuclear ribonucleoprotein G) (hnRNP G) [Cleaved into: RNA-binding motif protein, X chromosome, N-terminally processed]	27	7.85947e+09	8.79425e+09	6.73455e+09	5.62781e+09	5.96664e+09	6.75739e+09	32.8718	33.0339	32.6489	32.3899	32.4743	32.6538	-0.349861	0.063988	29	0.0020111	no
Q6P158	DHX57	Putative ATP-dependent RNA helicase DHX57	20	3.25529e+08	3.0568e+08	3.23991e+08	3.87187e+08	3.6118e+08	3.48715e+08	28.2782	28.1874	28.2714	28.5285	28.4281	28.3775	0.199796	0.0199852	30	0.000386399	no	-2.23251		Q03701	CEBPZ	CCAAT/enhancer-binding protein zeta (CCAAT-box-binding transcription factor) (CBF) (CCAAT-binding factor)	30	7.22116e+08	6.75694e+08	7.35999e+08	9.05528e+08	7.74018e+08	7.8451e+08	29.4277	29.3318	29.4551	29.7542	29.5278	29.5472	0.207603	0.0658387	30	0.00208044	no
P20585	MSH3	DNA mismatch repair protein Msh3 (hMSH3) (Divergent upstream protein) (DUP) (Mismatch repair protein 1) (MRP1)	6	3.57498e+07	3.65306e+07	3.20514e+07	3.99666e+07	4.12617e+07	4.04517e+07	25.0914	25.1226	24.9339	25.2523	25.2983	25.2697	0.221913	0.020124	31	0.000399279	no	-3.19061		Q93062	RBPMS	RNA-binding protein with multiple splicing (RBP-MS) (Heart and RRM expressed sequence) (Hermes)	2	1.94031e+06	4.71778e+06	2.09484e+06	1.51428e+06	1.24298e+06	867230	20.8879	22.1697	20.9984	20.5302	20.2454	19.7261	-1.27199	0.0663701	31	0.00214979	no
P10586	PTPRF	Receptor-type tyrosine-protein phosphatase F	7	2.52785e+08	2.21504e+08	2.08618e+08	3.45557e+08	3.47061e+08	2.76772e+08	27.9133	27.7228	27.6363	28.3643	28.3706	28.0441	0.505387	0.0206402	32	0.000412159	no	-2.32665		P29558	RBMS1	RNA-binding motif, single-stranded-interacting protein 1 (Single-stranded DNA-binding protein MSSP-1) (Suppressor of CDC2 with RNA-binding motif 2)	7	2.77209e+08	2.37211e+08	2.70177e+08	3.03089e+08	2.93107e+08	2.90638e+08	28.0464	27.8216	28.0093	28.1752	28.1269	28.1146	0.176713	0.0669695	32	0.00221914	no
Q13442	PDAP1	28 kDa heat- and acid-stable phosphoprotein (PDGF-associated protein) (PAP) (PDGFA-associated protein 1) (PAP1)	20	2.22999e+09	3.08716e+09	2.97634e+09	1.58735e+09	1.99161e+09	1.65819e+09	31.0544	31.5236	31.4709	30.564	30.8913	30.627	-0.663198	0.021576	33	0.000425039	no	-1.41342		Q9BYC9	MRPL20	39S ribosomal protein L20, mitochondrial (L20mt) (MRP-L20) (Mitochondrial large ribosomal subunit protein bL20m)	5	9.46474e+07	9.3718e+07	9.13362e+07	1.04001e+08	1.08956e+08	9.56741e+07	26.4961	26.4818	26.4447	26.632	26.6992	26.5116	0.141997	0.0697394	33	0.00228849	no
Q01130	SRSF2	Serine/arginine-rich splicing factor 2 (Protein PR264) (Splicing component, 35 kDa) (Splicing factor SC35) (SC-35) (Splicing factor, arginine/serine-rich 2)	16	2.38081e+09	2.88843e+09	2.53493e+09	1.70451e+09	1.78162e+09	2.14048e+09	31.1488	31.4276	31.2393	30.6667	30.7305	30.9953	-0.471979	0.0217096	34	0.000437919	no	-1.41664		Q99729	HNRNPAB	Heterogeneous nuclear ribonucleoprotein A/B (hnRNP A/B) (APOBEC1-binding protein 1) (ABBP-1)	28	2.81886e+09	3.06771e+09	3.01502e+09	2.48892e+09	2.71667e+09	2.80032e+09	31.3925	31.5145	31.4895	31.2129	31.3392	31.3829	-0.152997	0.0714581	34	0.00235784	no
O43399	TPD52L2	Tumor protein D54 (hD54) (Tumor protein D52-like 2)	16	8.32867e+08	8.06448e+08	7.81638e+08	6.6167e+08	7.17725e+08	7.36427e+08	29.6335	29.587	29.5419	29.3015	29.4189	29.456	-0.194357	0.021776	35	0.000450799	no	-1.888		P09651	HNRNPA1	Heterogeneous nuclear ribonucleoprotein A1 (hnRNP A1) (Helix-destabilizing protein) (Single-strand RNA-binding protein) (hnRNP core protein A1) [Cleaved into: Heterogeneous nuclear ribonucleoprotein A1, N-terminally processed]	24	3.50529e+10	4.79394e+10	4.25811e+10	3.43224e+10	3.24991e+10	3.2624e+10	35.0288	35.4805	35.3095	34.9984	34.9197	34.9252	-0.336554	0.0723716	35	0.00242718	no
P55081	MFAP1	Microfibrillar-associated protein 1 (Spliceosome B complex protein MFAP1)	13	4.34396e+08	5.41023e+08	4.72814e+08	3.29657e+08	3.91426e+08	3.55883e+08	28.6944	29.0111	28.8167	28.2964	28.5442	28.4068	-0.427321	0.0219857	36	0.000463679	no	-2.14245		Q8TEQ6	GEMIN5	Gem-associated protein 5 (Gemin5)	43	1.52744e+09	1.40654e+09	1.43035e+09	1.58847e+09	1.52514e+09	1.54965e+09	30.5085	30.3895	30.4137	30.565	30.5063	30.5293	0.0955765	0.0743227	36	0.00249653	no
Q7Z3C6	ATG9A	Autophagy-related protein 9A (APG9-like 1) (mATG9)	3	6.9711e+06	6.07175e+06	5.19557e+06	8.89656e+06	7.94564e+06	8.35556e+06	22.733	22.5337	22.3089	23.0848	22.9217	22.9943	0.466316	0.0223689	37	0.000476558	no	-3.90689		Q12769	NUP160	Nuclear pore complex protein Nup160 (160 kDa nucleoporin) (Nucleoporin Nup160)	18	5.38483e+08	4.4025e+08	4.79003e+08	5.92963e+08	5.47952e+08	5.50771e+08	29.0043	28.7137	28.8355	29.1434	29.0295	29.0369	0.214733	0.0760549	37	0.00256588	no
P07384	CAPN1	Calpain-1 catalytic subunit	11	3.02638e+08	2.87469e+08	2.95459e+08	3.58101e+08	3.80017e+08	3.23114e+08	28.173	28.0988	28.1384	28.4158	28.5015	28.2675	0.261067	0.0226816	38	0.000489438	no	-2.25542		O43390	HNRNPR	Heterogeneous nuclear ribonucleoprotein R (hnRNP R)	45	4.77688e+09	5.85752e+09	4.79296e+09	4.0078e+09	2.99068e+09	4.3569e+09	32.1534	32.4476	32.1583	31.9002	31.4778	32.0207	-0.442117	0.0766136	38	0.00263523	no
Q9BRP8	PYM1	Partner of Y14 and mago (PYM homolog 1 exon junction complex-associated factor) (Protein wibg homolog)	10	7.50208e+08	8.81473e+08	1.01615e+09	6.00201e+08	6.46427e+08	6.47907e+08	29.4827	29.7153	29.9205	29.1609	29.2679	29.2712	-0.482969	0.0228682	39	0.000502318	no	-1.88746		P57772	EEFSEC	Selenocysteine-specific elongation factor (Elongation factor sec) (Eukaryotic elongation factor, selenocysteine-tRNA-specific)	5	4.67129e+07	4.45323e+07	4.42247e+07	4.91135e+07	4.62291e+07	5.03934e+07	25.4773	25.4083	25.3983	25.5496	25.4623	25.5867	0.105384	0.0777489	39	0.00270458	no
O00193	SMAP	Small acidic protein	5	4.86964e+08	4.67203e+08	4.90539e+08	2.44016e+08	2.72552e+08	3.83531e+08	28.8592	28.7995	28.8698	27.8624	28.022	28.5148	-0.682621	0.0229039	40	0.000515198	no	-2.17464		O75821	EIF3G	Eukaryotic translation initiation factor 3 subunit G (eIF3g) (Eukaryotic translation initiation factor 3 RNA-binding subunit) (eIF-3 RNA-binding subunit) (Eukaryotic translation initiation factor 3 subunit 4) (eIF-3-delta) (eIF3 p42) (eIF3 p44)	19	1.71195e+09	2.0175e+09	1.68915e+09	1.57443e+09	1.484e+09	1.61106e+09	30.673	30.9099	30.6536	30.5522	30.4668	30.5854	-0.214658	0.078429	40	0.00277393	no
Q8WVM7	STAG1	Cohesin subunit SA-1 (SCC3 homolog 1) (Stromal antigen 1)	3	1.96432e+07	1.94709e+07	1.90872e+07	2.31115e+07	2.20342e+07	2.06409e+07	24.2275	24.2148	24.1861	24.4621	24.3932	24.299	0.176742	0.0229702	41	0.000528078	no	-3.45136		Q9P275	USP36	Ubiquitin carboxyl-terminal hydrolase 36	32	5.5289e+08	5.52945e+08	5.1871e+08	5.07105e+08	5.11192e+08	5.21068e+08	29.0424	29.0426	28.9504	28.9177	28.9293	28.9569	-0.0776995	0.0785828	41	0.00284327	no
Q8WVM0	TFB1M	Dimethyladenosine transferase 1, mitochondrial	3	1.81324e+07	1.62071e+07	1.91667e+07	2.81093e+07	2.14034e+07	2.55933e+07	24.1121	23.9501	24.1921	24.7445	24.3513	24.6093	0.489224	0.0234084	42	0.000540958	no	-3.43546		P16989	YBX3	Y-box-binding protein 3 (Cold shock domain-containing protein A) (DNA-binding protein A) (Single-strand DNA-binding protein NF-GMB)	17	3.9493e+09	4.22832e+09	3.61788e+09	3.17635e+09	2.93071e+09	3.69358e+09	31.879	31.9774	31.7525	31.5647	31.4486	31.7824	-0.267289	0.0823244	42	0.00291262	no
Q8N0T1	RBIS	Ribosomal biogenesis factor	3	5.54633e+07	6.47971e+07	4.88211e+07	3.85126e+07	2.34063e+07	3.24833e+07	25.725	25.9494	25.541	25.1988	24.4804	24.9532	-0.840827	0.0235195	43	0.000553838	no	-3.12399		Q15427	SF3B4	Splicing factor 3B subunit 4 (Pre-mRNA-splicing factor SF3b 49 kDa subunit) (Spliceosome-associated protein 49) (SAP 49)	4	1.0402e+08	1.32922e+08	1.12017e+08	5.49041e+07	5.08678e+07	1.05233e+08	26.6323	26.986	26.7391	25.7104	25.6002	26.649	-0.725782	0.0837511	43	0.00298197	no
Q05655	PRKCD	Protein kinase C delta type	3	2.10121e+07	1.85898e+07	2.06598e+07	2.43705e+07	2.50768e+07	2.25183e+07	24.3247	24.148	24.3003	24.5386	24.5798	24.4246	0.256065	0.0236905	44	0.000566718	no	-3.42342		P52597	HNRNPF	Heterogeneous nuclear ribonucleoprotein F (hnRNP F) (Nucleolin-like protein mcs94-1) [Cleaved into: Heterogeneous nuclear ribonucleoprotein F, N-terminally processed]	34	4.41555e+09	6.27981e+09	5.18955e+09	4.20788e+09	3.83488e+09	4.28348e+09	32.0399	32.5481	32.273	31.9704	31.8365	31.9961	-0.365924	0.0852062	44	0.00305132	no
P62633	CNBP	CCHC-type zinc finger nucleic acid binding protein (Cellular nucleic acid-binding protein) (CNBP) (Zinc finger protein 9)	16	1.34896e+09	1.51022e+09	1.53509e+09	1.1839e+09	1.28878e+09	1.12951e+09	30.3292	30.4921	30.5157	30.1409	30.2634	30.0731	-0.286746	0.0239285	45	0.000579598	no	-1.64184		P15880	RPS2	40S ribosomal protein S2 (40S ribosomal protein S4) (Protein LLRep3) (Small ribosomal subunit protein uS5)	46	1.54754e+10	2.11682e+10	1.90482e+10	1.5145e+10	1.43844e+10	1.51972e+10	33.8493	34.3012	34.1489	33.8181	33.7438	33.8231	-0.316333	0.0872327	45	0.00312067	no
O75937	DNAJC8	DnaJ homolog subfamily C member 8 (Splicing protein spf31)	19	1.06959e+09	1.1505e+09	1.24408e+09	8.47868e+08	9.11213e+08	9.99153e+08	29.9944	30.0996	30.2124	29.6593	29.7632	29.8961	-0.328766	0.0240528	46	0.000592478	no	-1.75078		Q9BYJ9	YTHDF1	YTH domain-containing family protein 1 (DF1) (Dermatomyositis associated with cancer putative autoantigen 1) (DACA-1)	2	2.0226e+07	1.25248e+07	1.39647e+07	2.5861e+07	1.84633e+07	3.28007e+07	24.2697	23.5783	23.7353	24.6243	24.1382	24.9672	0.723298	0.088219	46	0.00319001	no
Q9H3U1	UNC45A	Protein unc-45 homolog A (Unc-45A) (GCUNC-45) (Smooth muscle cell-associated protein 1) (SMAP-1)	20	4.25642e+08	4.06212e+08	3.79129e+08	4.78888e+08	4.45878e+08	4.60952e+08	28.6651	28.5977	28.4981	28.8351	28.7321	28.78	0.194456	0.0264083	47	0.000605358	no	-2.13032		Q96I24	FUBP3	Far upstream element-binding protein 3 (FUSE-binding protein 3)	34	1.70872e+09	2.97954e+09	2.35134e+09	1.23815e+09	1.18946e+09	1.89391e+09	30.6703	31.4724	31.1308	30.2055	30.1477	30.8187	-0.703957	0.0912075	47	0.00325936	no
P05362	ICAM1	Intercellular adhesion molecule 1 (ICAM-1) (Major group rhinovirus receptor) (CD antigen CD54)	9	2.62616e+08	2.77161e+08	2.65372e+08	2.27259e+08	2.3118e+08	2.52714e+08	27.9684	28.0461	27.9834	27.7598	27.7844	27.9129	-0.179096	0.0274278	48	0.000618238	no	-2.36396		O43776	NARS1	Asparagine--tRNA ligase, cytoplasmic	22	1.83716e+09	1.65752e+09	1.65627e+09	2.07191e+09	1.78351e+09	1.97583e+09	30.7748	30.6264	30.6253	30.9483	30.7321	30.8798	0.178965	0.0926337	48	0.00332871	no
Q07955	SRSF1	Serine/arginine-rich splicing factor 1 (Alternative-splicing factor 1) (ASF-1) (Splicing factor, arginine/serine-rich 1) (pre-mRNA-splicing factor SF2, P33 subunit)	27	3.34385e+09	3.49915e+09	3.25068e+09	2.28303e+09	2.34868e+09	2.96627e+09	31.6389	31.7044	31.5981	31.0883	31.1292	31.466	-0.409764	0.0274797	49	0.000631118	no	-1.29697		Q96T37	RBM15	RNA-binding protein 15 (One-twenty two protein 1) (RNA-binding motif protein 15)	16	4.02476e+08	4.06025e+08	3.39958e+08	3.18329e+08	2.6263e+08	3.45079e+08	28.5843	28.597	28.3408	28.2459	27.9685	28.3624	-0.310556	0.0931232	49	0.00339806	no
P83111	LACTB	Serine beta-lactamase-like protein LACTB, mitochondrial	2	4.85232e+07	4.45094e+07	4.84277e+07	5.98984e+07	6.08027e+07	5.17895e+07	25.5322	25.4076	25.5293	25.836	25.8576	25.6262	0.28612	0.0283832	50	0.000643998	no	-3.04788		P62826	RAN	GTP-binding nuclear protein Ran (Androgen receptor-associated protein 24) (GTPase Ran) (Ras-like protein TC4) (Ras-related nuclear protein)	23	2.06583e+10	1.9458e+10	2.13103e+10	2.41418e+10	2.27161e+10	2.11741e+10	34.266	34.1796	34.3108	34.4908	34.403	34.3016	0.14735	0.0939035	50	0.00346741	no
Q6YP21	KYAT3	Kynurenine--oxoglutarate transaminase 3	9	2.40357e+08	2.25874e+08	2.27413e+08	2.74499e+08	2.78083e+08	2.47153e+08	27.8406	27.7509	27.7607	28.0322	28.0509	27.8808	0.205326	0.0285933	51	0.000656878	no	-2.37057		Q13838	DDX39B	Spliceosome RNA helicase DDX39B	12	4.38785e+09	4.04583e+09	4.23679e+09	4.87101e+09	4.67824e+09	4.33436e+09	32.0309	31.9138	31.9803	32.1816	32.1233	32.0132	0.131911	0.0939449	51	0.00353675	no
P12235	SLC25A4	ADP/ATP translocase 1 (ADP,ATP carrier protein 1) (ADP,ATP carrier protein, heart/skeletal muscle isoform T1) (Adenine nucleotide translocator 1) (ANT 1) (Solute carrier family 25 member 4)	4	7.04485e+07	6.29539e+07	6.89152e+07	8.6274e+07	8.45058e+07	7.45072e+07	26.0701	25.9078	26.0383	26.3624	26.3325	26.1509	0.277848	0.0286973	52	0.000669758	no	-2.89385		Q9UBB9	TFIP11	Tuftelin-interacting protein 11 (Septin and tuftelin-interacting protein 1) (STIP-1)	5	5.45697e+07	5.44843e+07	4.82361e+07	6.10988e+07	5.74353e+07	5.59455e+07	25.7016	25.6993	25.5236	25.8646	25.7754	25.7375	0.14963	0.0970686	52	0.0036061	no
O15118	NPC1	NPC intracellular cholesterol transporter 1 (Niemann-Pick C1 protein)	3	3.46069e+07	2.977e+07	3.64844e+07	4.1735e+07	4.31004e+07	3.99131e+07	25.0446	24.8274	25.1208	25.3148	25.3612	25.2504	0.30665	0.0292377	53	0.000682638	no	-3.19139		Q86UE4	MTDH	Protein LYRIC (3D3/LYRIC) (Astrocyte elevated gene-1 protein) (AEG-1) (Lysine-rich CEACAM1 co-isolated protein) (Metadherin) (Metastasis adhesion protein)	20	7.62324e+08	6.91375e+08	6.13188e+08	6.11629e+08	5.59558e+08	6.04816e+08	29.5058	29.3649	29.1918	29.1881	29.0597	29.1719	-0.218825	0.0973609	53	0.00367545	no
Q9NZZ3	CHMP5	Charged multivesicular body protein 5 (Chromatin-modifying protein 5) (SNF7 domain-containing protein 2) (Vacuolar protein sorting-associated protein 60) (Vps60) (hVps60)	4	1.94738e+08	2.62795e+08	2.29192e+08	1.79627e+08	1.57226e+08	1.57766e+08	27.537	27.9694	27.772	27.4204	27.2283	27.2332	-0.473414	0.0292953	54	0.000695518	no	-2.47237		O60506	SYNCRIP	Heterogeneous nuclear ribonucleoprotein Q (hnRNP Q) (Glycine- and tyrosine-rich RNA-binding protein) (GRY-RBP) (NS1-associated protein 1) (Synaptotagmin-binding, cytoplasmic RNA-interacting protein)	46	6.49413e+09	9.6252e+09	7.97895e+09	4.81263e+09	4.49565e+09	7.11537e+09	32.5965	33.1642	32.8936	32.1642	32.0659	32.7283	-0.553155	0.0985604	54	0.0037448	no
P28288	ABCD3	ATP-binding cassette sub-family D member 3	30	1.52331e+09	1.46721e+09	1.44801e+09	1.84518e+09	1.69997e+09	1.59944e+09	30.5046	30.4504	30.4314	30.7811	30.6629	30.5749	0.212973	0.0295624	55	0.000708398	no	-1.56324		Q9HAV4	XPO5	Exportin-5 (Exp5) (Ran-binding protein 21)	28	9.47121e+08	7.96395e+08	8.92056e+08	1.16716e+09	9.60184e+08	9.93588e+08	29.819	29.5689	29.7326	30.1204	29.8387	29.8881	0.243861	0.100036	55	0.00381415	no
O00488	ZNF593	Zinc finger protein 593 (Zinc finger protein T86)	5	1.20451e+08	1.03005e+08	1.09798e+08	8.65446e+07	8.50602e+07	9.82739e+07	26.8439	26.6181	26.7103	26.3669	26.342	26.5503	-0.304311	0.0304863	56	0.000721278	no	-2.76433		Q8NDT2	RBM15B	Putative RNA-binding protein 15B (One-twenty two protein 3) (HsOTT3) (HuOTT3) (RNA-binding motif protein 15B)	5	6.44138e+07	8.39492e+07	6.87951e+07	3.74656e+07	4.6175e+07	6.62305e+07	25.9409	26.323	26.0358	25.1591	25.4606	25.981	-0.535024	0.100426	56	0.0038835	no
Q9BZF9	UACA	Uveal autoantigen with coiled-coil domains and ankyrin repeats	2	1.76226e+07	1.25464e+07	1.11917e+07	2.02571e+07	2.11903e+07	2.28442e+07	24.0709	23.5808	23.4159	24.2719	24.3369	24.4453	0.636374	0.0310703	57	0.000734158	no	-3.52086		P26599	PTBP1	Polypyrimidine tract-binding protein 1 (PTB) (57 kDa RNA-binding protein PPTB-1) (Heterogeneous nuclear ribonucleoprotein I) (hnRNP I)	29	9.66514e+09	1.68859e+10	1.45377e+10	8.48681e+09	7.28961e+09	1.08048e+10	33.1701	33.9751	33.7591	32.9826	32.7632	33.331	-0.628332	0.105155	57	0.00395284	no
Q9NU22	MDN1	Midasin (Dynein-related AAA-ATPase MDN1) (MIDAS-containing protein)	14	8.23198e+07	8.76829e+07	8.36468e+07	9.35439e+07	1.03513e+08	9.24812e+07	26.2947	26.3858	26.3178	26.4791	26.6252	26.4627	0.190915	0.0315751	58	0.000747038	no	-2.80979		Q9Y6K5	OAS3	2'-5'-oligoadenylate synthase 3 ((2-5')oligo(A) synthase 3) (2-5A synthase 3)	5	7.89767e+07	6.40852e+07	6.03937e+07	9.67472e+07	7.20507e+07	9.62736e+07	26.2349	25.9335	25.8479	26.5277	26.1025	26.5206	0.381668	0.107825	58	0.00402219	no
Q5BKZ1	ZNF326	DBIRD complex subunit ZNF326 (Zinc finger protein 326) (Zinc finger protein interacting with mRNPs and DBC1)	30	1.22454e+09	1.39616e+09	1.19877e+09	1.09309e+09	1.08723e+09	1.08625e+09	30.1896	30.3788	30.1589	30.0258	30.018	30.0167	-0.225593	0.0319806	59	0.000759918	no	-1.69434		Q9ULR0	ISY1	Pre-mRNA-splicing factor ISY1 homolog	5	6.02505e+07	5.81981e+07	6.60867e+07	4.59393e+07	3.72524e+07	5.84796e+07	25.8445	25.7945	25.9779	25.4532	25.1508	25.8014	-0.381349	0.108154	59	0.00409154	no
P35244	RPA3	Replication protein A 14 kDa subunit (RP-A p14) (Replication factor A protein 3) (RF-A protein 3)	3	3.66353e+07	2.76341e+07	3.13768e+07	4.23738e+07	4.02321e+07	4.14439e+07	25.1267	24.7199	24.9032	25.3367	25.2618	25.3047	0.37514	0.032456	60	0.000772798	no	-3.20292		Q9NVV4	MTPAP	Poly(A) RNA polymerase, mitochondrial (PAP)	6	2.33655e+08	2.17752e+08	2.30748e+08	2.58663e+08	2.36534e+08	2.38823e+08	27.7998	27.6981	27.7817	27.9465	27.8175	27.8314	0.105721	0.110582	60	0.00416089	no
Q05048	CSTF1	Cleavage stimulation factor subunit 1 (CF-1 50 kDa subunit) (Cleavage stimulation factor 50 kDa subunit) (CSTF 50 kDa subunit) (CstF-50)	10	3.84174e+08	3.97098e+08	3.73726e+08	4.24215e+08	4.41667e+08	4.0602e+08	28.5172	28.5649	28.4774	28.6602	28.7184	28.597	0.139097	0.0326487	61	0.000785677	no	-2.15969		P26639	TARS1	Threonine--tRNA ligase 1, cytoplasmic	62	9.29247e+09	7.53619e+09	9.14938e+09	1.02823e+10	9.5743e+09	9.94815e+09	33.1134	32.8112	33.091	33.2594	33.1565	33.2118	0.198248	0.115217	61	0.00423024	no
E9PAV3	NACA	Nascent polypeptide-associated complex subunit alpha, muscle-specific form (Alpha-NAC, muscle-specific form) (skNAC)	14	2.97013e+09	3.32711e+09	2.60834e+09	2.46078e+09	2.15977e+09	2.24041e+09	31.4679	31.6316	31.2805	31.1965	31.0082	31.0611	-0.3763	0.0327593	62	0.000798557	no	-1.34701		Q13151	HNRNPA0	Heterogeneous nuclear ribonucleoprotein A0 (hnRNP A0)	21	2.22105e+09	2.86815e+09	2.33421e+09	2.03193e+09	2.11659e+09	2.13885e+09	31.0486	31.4175	31.1203	30.9202	30.9791	30.9942	-0.239626	0.115382	62	0.00429958	no
Q8IZL8	PELP1	Proline-, glutamic acid- and leucine-rich protein 1 (Modulator of non-genomic activity of estrogen receptor) (Transcription factor HMX3)	11	4.1737e+08	3.86659e+08	4.06034e+08	4.77445e+08	4.52768e+08	4.31353e+08	28.6368	28.5265	28.597	28.8308	28.7542	28.6843	0.170185	0.0332123	63	0.000811437	no	-2.13453		P47813	EIF1AX	Eukaryotic translation initiation factor 1A, X-chromosomal (eIF-1A X isoform) (Eukaryotic translation initiation factor 4C) (eIF-4C)	15	1.79584e+09	2.33437e+09	1.77636e+09	1.59873e+09	1.71315e+09	1.53926e+09	30.742	31.1204	30.7263	30.5743	30.674	30.5196	-0.283994	0.11559	63	0.00436893	no
Q9UJW0	DCTN4	Dynactin subunit 4 (Dyn4) (Dynactin subunit p62)	8	1.26911e+08	1.18828e+08	1.19279e+08	1.37737e+08	1.42562e+08	1.29131e+08	26.9192	26.8243	26.8298	27.0373	27.087	26.9443	0.165646	0.0335835	64	0.000824317	no	-2.65575		P05455	SSB	Lupus La protein (La autoantigen) (La ribonucleoprotein) (Sjoegren syndrome type B antigen) (SS-B)	28	1.84793e+09	2.02566e+09	1.91557e+09	1.66795e+09	1.52246e+09	1.88564e+09	30.7833	30.9157	30.8351	30.6354	30.5038	30.8124	-0.189648	0.116886	64	0.00443828	no
Q14674	ESPL1	Separin	4	1.57772e+07	1.31929e+07	1.51503e+07	1.84626e+07	1.89468e+07	1.67854e+07	23.9113	23.6533	23.8528	24.1381	24.1755	24.0007	0.296707	0.0340478	65	0.000837197	no	-3.55212		Q96EP5	DAZAP1	DAZ-associated protein 1 (Deleted in azoospermia-associated protein 1)	21	1.40547e+09	1.79037e+09	1.8123e+09	1.10269e+09	1.01251e+09	1.57985e+09	30.3884	30.7376	30.7552	30.0384	29.9153	30.5571	-0.438683	0.118092	65	0.00450763	no
Q15004	PCLAF	PCNA-associated factor (Hepatitis C virus NS5A-transactivated protein 9) (HCV NS5A-transactivated protein 9) (Overexpressed in anaplastic thyroid carcinoma 1) (OEATC-1) (PCNA-associated factor of 15 kDa) (PAF15) (p15PAF) (PCNA-clamp-associated factor)	5	1.48879e+08	1.50951e+08	2.07331e+08	1.08787e+08	1.18833e+08	8.16939e+07	27.1496	27.1695	27.6274	26.6969	26.8244	26.2837	-0.713373	0.0341342	66	0.000850077	no	-2.6328		Q8NC51	SERBP1	Plasminogen activator inhibitor 1 RNA-binding protein (PAI1 RNA-binding protein 1) (PAI-RBP1) (SERPINE1 mRNA-binding protein 1)	44	1.37844e+10	1.43735e+10	2.02976e+10	1.20841e+10	1.25261e+10	1.27405e+10	33.6823	33.7427	34.2406	33.4924	33.5442	33.5687	-0.375525	0.118521	66	0.00457698	no
Q13601	KRR1	KRR1 small subunit processome component homolog (HIV-1 Rev-binding protein 2) (KRR-R motif-containing protein 1) (Rev-interacting protein 1) (Rip-1)	12	3.91298e+08	3.67949e+08	3.69326e+08	4.49731e+08	4.58659e+08	4.00429e+08	28.5437	28.4549	28.4603	28.7445	28.7728	28.577	0.213766	0.034981	67	0.000862957	no	-2.15782		Q9BZI7	UPF3B	Regulator of nonsense transcripts 3B (Nonsense mRNA reducing factor 3B) (Up-frameshift suppressor 3 homolog B) (hUpf3B) (Up-frameshift suppressor 3 homolog on chromosome X) (hUpf3p-X)	4	3.24331e+07	5.51274e+07	4.19909e+07	3.38709e+07	3.03271e+07	2.84418e+07	24.951	25.7163	25.3236	25.0135	24.8541	24.7615	-0.48382	0.123106	67	0.00464632	no
P20930	FLG	Filaggrin	2	5.48519e+06	6.30228e+06	8.17647e+06	6.10921e+07	1.12783e+08	1.42676e+07	22.3871	22.5874	22.963	25.8645	26.749	23.7662	3.23636	0.0353507	68	0.000875837	no	-3.22646		Q8NEJ9	NGDN	Neuroguidin (Centromere accumulated nuclear protein 1) (CANu1) (EIF4E-binding protein)	6	7.22515e+07	8.50171e+07	8.08675e+07	6.95309e+07	6.94424e+07	7.49375e+07	26.1065	26.3412	26.2691	26.0512	26.0493	26.1592	-0.154777	0.123626	68	0.00471567	no
P28340	POLD1	DNA polymerase delta catalytic subunit	18	2.98018e+08	3.43721e+08	3.28926e+08	3.7694e+08	3.89946e+08	3.59888e+08	28.1508	28.3567	28.2932	28.4898	28.5387	28.423	0.215152	0.0354691	69	0.000888717	no	-2.22305		Q6P2Q9	PRPF8	Pre-mRNA-processing-splicing factor 8 (220 kDa U5 snRNP-specific protein) (PRP8 homolog) (Splicing factor Prp8) (p220)	125	5.31475e+09	4.9357e+09	5.34376e+09	6.09595e+09	6.06589e+09	5.23898e+09	32.3074	32.2006	32.3152	32.5052	32.4981	32.2866	0.158144	0.125989	69	0.00478502	no
P67809	YBX1	Y-box-binding protein 1 (YB-1) (CCAAT-binding transcription factor I subunit A) (CBF-A) (DNA-binding protein B) (DBPB) (Enhancer factor I subunit A) (EFI-A) (Nuclease-sensitive element-binding protein 1) (Y-box transcription factor)	19	4.40521e+09	4.89116e+09	4.27289e+09	3.85565e+09	3.99699e+09	4.0054e+09	32.0366	32.1875	31.9926	31.8443	31.8963	31.8993	-0.194476	0.0356216	70	0.000901597	no	-1.13944		Q16629	SRSF7	Serine/arginine-rich splicing factor 7 (Splicing factor 9G8) (Splicing factor, arginine/serine-rich 7)	21	3.59366e+09	4.23079e+09	4.31408e+09	3.42289e+09	3.83157e+09	3.1373e+09	31.7428	31.9783	32.0064	31.6726	31.8353	31.5469	-0.224153	0.130485	70	0.00485437	no
P99999	CYCS	Cytochrome c	14	2.39796e+09	2.1984e+09	2.32543e+09	2.942e+09	2.72735e+09	2.50543e+09	31.1592	31.0338	31.1149	31.4542	31.3449	31.2224	0.240035	0.0356603	71	0.000914477	no	-1.36586		P26641	EEF1G	Elongation factor 1-gamma (EF-1-gamma) (eEF-1B gamma)	34	1.33542e+10	1.09919e+10	1.24876e+10	1.433e+10	1.31269e+10	1.38761e+10	33.6366	33.3557	33.5398	33.7383	33.6118	33.6919	0.166272	0.132836	71	0.00492372	no
Q14696	MESD	LRP chaperone MESD (LDLR chaperone MESD) (Mesoderm development LRP chaperone MESD) (Mesoderm development candidate 2) (Mesoderm development protein) (Renal carcinoma antigen NY-REN-61)	7	3.25891e+08	3.63049e+08	3.44701e+08	2.71938e+08	2.95767e+08	3.1322e+08	28.2798	28.4356	28.3608	28.0187	28.1399	28.2226	-0.230643	0.0356805	72	0.000927357	no	-2.26267		P31943	HNRNPH1	Heterogeneous nuclear ribonucleoprotein H (hnRNP H) [Cleaved into: Heterogeneous nuclear ribonucleoprotein H, N-terminally processed]	24	7.46515e+09	9.40555e+09	7.46153e+09	5.84477e+09	5.44215e+09	7.76648e+09	32.7975	33.1309	32.7968	32.4445	32.3415	32.8546	-0.35282	0.133091	72	0.00499307	no
P11279	LAMP1	Lysosome-associated membrane glycoprotein 1 (LAMP-1) (Lysosome-associated membrane protein 1) (CD107 antigen-like family member A) (CD antigen CD107a)	8	1.07727e+09	1.22963e+09	1.10603e+09	1.02019e+09	9.91193e+08	9.62888e+08	30.0047	30.1956	30.0427	29.9262	29.8846	29.8428	-0.198474	0.0357272	73	0.000940237	no	-1.73943		Q13148	TARDBP	TAR DNA-binding protein 43 (TDP-43)	28	1.79281e+09	2.41188e+09	2.32402e+09	1.81267e+09	1.55326e+09	1.90526e+09	30.7396	31.1675	31.114	30.7555	30.5327	30.8273	-0.308668	0.13445	73	0.00506241	no
O75530	EED	Polycomb protein EED (hEED) (Embryonic ectoderm development protein) (WD protein associating with integrin cytoplasmic tails 1) (WAIT-1)	2	2.59394e+07	2.46831e+07	2.78035e+07	3.22763e+07	2.84666e+07	3.27045e+07	24.6286	24.557	24.7288	24.944	24.7628	24.963	0.252822	0.0358588	74	0.000953117	no	-3.30953		Q92804	TAF15	TATA-binding protein-associated factor 2N (68 kDa TATA-binding protein-associated factor) (TAF(II)68) (TAFII68) (RNA-binding protein 56)	21	9.43203e+08	1.0228e+09	1.29679e+09	8.04007e+08	7.73279e+08	1.00068e+09	29.813	29.9299	30.2723	29.5826	29.5264	29.8983	-0.339874	0.135374	74	0.00513176	no
Q13185	CBX3	Chromobox protein homolog 3 (HECH) (Heterochromatin protein 1 homolog gamma) (HP1 gamma) (Modifier 2 protein)	11	2.0443e+09	2.34253e+09	1.95615e+09	1.60926e+09	1.53115e+09	1.84497e+09	30.929	31.1254	30.8654	30.5838	30.512	30.781	-0.347454	0.0362766	75	0.000965997	no	-1.49058		P31483	TIA1	Cytotoxic granule associated RNA binding protein TIA1 (Nucleolysin TIA-1 isoform p40) (RNA-binding protein TIA-1) (T-cell-restricted intracellular antigen-1) (TIA-1) (p40-TIA-1)	15	2.12128e+08	3.23274e+08	2.77715e+08	2.00341e+08	1.85071e+08	2.33774e+08	27.6604	28.2682	28.049	27.5779	27.4635	27.8005	-0.393091	0.136247	75	0.00520111	no
O00567	NOP56	Nucleolar protein 56 (Nucleolar protein 5A)	33	2.38582e+09	2.31442e+09	2.26849e+09	2.54349e+09	2.56139e+09	2.40849e+09	31.1518	31.108	31.0791	31.2442	31.2543	31.1655	0.108565	0.0368368	76	0.000978877	no	-1.38391		Q9ULX3	NOB1	RNA-binding protein NOB1	17	6.23941e+08	6.4294e+08	7.05099e+08	7.75096e+08	7.44441e+08	6.7115e+08	29.2168	29.2601	29.3932	29.5298	29.4716	29.3221	0.151739	0.137463	76	0.00527046	no
Q9Y5S9	RBM8A	RNA-binding protein 8A (Binder of OVCA1-1) (BOV-1) (RNA-binding motif protein 8A) (RNA-binding protein Y14) (Ribonucleoprotein RBM8A)	10	1.20802e+09	1.35423e+09	1.10681e+09	9.04002e+08	8.46318e+08	1.05451e+09	30.17	30.3348	30.0438	29.7518	29.6566	29.9739	-0.387499	0.0369581	77	0.000991757	no	-1.73358		Q6P1Q9	METTL2B	tRNA N(3)-methylcytidine methyltransferase METTL2B	5	6.29281e+07	5.14994e+07	6.74527e+07	6.57186e+07	7.43371e+07	7.37519e+07	25.9072	25.6181	26.0074	25.9698	26.1476	26.1362	0.233325	0.138432	77	0.00533981	no
Q8IV50	LYSMD2	LysM and putative peptidoglycan-binding domain-containing protein 2	3	6.62732e+07	9.62629e+07	7.44177e+07	5.2105e+07	5.88741e+07	5.26098e+07	25.9819	26.5205	26.1491	25.6349	25.8111	25.6488	-0.53453	0.0372135	78	0.00100464	no	-2.94209		P62308	SNRPG	Small nuclear ribonucleoprotein G (snRNP-G) (Sm protein G) (Sm-G) (SmG)	3	1.85842e+08	1.92089e+08	1.8746e+08	2.41003e+08	2.42767e+08	1.86146e+08	27.4695	27.5172	27.482	27.8445	27.855	27.4719	0.244731	0.138463	78	0.00540915	no
O14980	XPO1	Exportin-1 (Exp1) (Chromosome region maintenance 1 protein homolog)	38	2.83649e+09	2.4934e+09	2.51407e+09	3.22528e+09	2.99725e+09	2.93244e+09	31.4015	31.2155	31.2274	31.5868	31.481	31.4495	0.222973	0.0372889	79	0.00101752	no	-1.31432		P23588	EIF4B	Eukaryotic translation initiation factor 4B (eIF-4B)	59	8.08292e+09	8.03221e+09	8.3011e+09	4.85731e+09	4.76673e+09	8.37079e+09	32.9122	32.9031	32.9507	32.1775	32.1504	32.9627	-0.440257	0.139021	79	0.0054785	no
P46976	GYG1	Glycogenin-1 (GN-1) (GN1)	4	1.27517e+08	1.27223e+08	1.42849e+08	1.17653e+08	1.18591e+08	1.10507e+08	26.9261	26.9228	27.0899	26.81	26.8214	26.7196	-0.197374	0.0373846	80	0.0010304	no	-2.67297		Q6NUQ4	TMEM214	Transmembrane protein 214	6	2.05409e+08	1.46697e+08	1.67238e+08	2.30224e+08	1.85702e+08	2.30159e+08	27.6139	27.1283	27.3173	27.7785	27.4684	27.7781	0.315034	0.13987	80	0.00554785	no
P18074	ERCC2	General transcription and DNA repair factor IIH helicase subunit XPD (TFIIH subunit XPD)	3	3.38855e+07	3.50069e+07	4.12868e+07	4.5791e+07	4.48767e+07	4.28902e+07	25.0142	25.0611	25.2992	25.4486	25.4195	25.3541	0.277614	0.0378949	81	0.00104328	no	-3.15782		Q13247	SRSF6	Serine/arginine-rich splicing factor 6 (Pre-mRNA-splicing factor SRP55) (Splicing factor, arginine/serine-rich 6)	21	5.10765e+09	6.48652e+09	5.90494e+09	4.97136e+09	5.43178e+09	4.33299e+09	32.25	32.5948	32.4593	32.211	32.3388	32.0127	-0.247923	0.147816	81	0.0056172	no
Q8NBQ5	HSD17B11	Estradiol 17-beta-dehydrogenase 11	3	8.33288e+07	5.63027e+07	6.27622e+07	9.4017e+07	1.0237e+08	9.24091e+07	26.3123	25.7467	25.9034	26.4864	26.6092	26.4615	0.512887	0.0382773	82	0.00105616	no	-2.85349		P14866	HNRNPL	Heterogeneous nuclear ribonucleoprotein L (hnRNP L)	51	7.08539e+09	8.53555e+09	7.23611e+09	6.00163e+09	5.59278e+09	7.44867e+09	32.7222	32.9908	32.7526	32.4827	32.3809	32.7943	-0.263373	0.148362	82	0.00568655	no
B4DIH5	COPS2	COP9 signalosome complex subunit 2	17	8.7933e+08	8.17797e+08	8.30954e+08	1.04382e+09	9.46114e+08	9.13891e+08	29.7118	29.6072	29.6302	29.9592	29.8174	29.7674	0.199913	0.0391037	83	0.00106904	no	-1.80979		P78346	RPP30	Ribonuclease P protein subunit p30 (RNaseP protein p30) (RNase P subunit 2)	11	2.08687e+08	2.17106e+08	1.96295e+08	2.35063e+08	2.2768e+08	2.1044e+08	27.6368	27.6938	27.5484	27.8085	27.7624	27.6488	0.113881	0.148471	83	0.00575589	no
Q9UK59	DBR1	Lariat debranching enzyme	10	1.85129e+08	1.53304e+08	1.78815e+08	2.05523e+08	2.0293e+08	2.0609e+08	27.464	27.1918	27.4139	27.6147	27.5964	27.6187	0.24866	0.0391691	84	0.00108192	no	-2.49098		P26196	DDX6	Probable ATP-dependent RNA helicase DDX6	19	9.77894e+08	8.54965e+08	8.68705e+08	9.98892e+08	9.34646e+08	1.12884e+09	29.8651	29.6713	29.6943	29.8958	29.7998	30.0722	0.180858	0.149403	84	0.00582524	no
P05387	RPLP2	60S acidic ribosomal protein P2 (Large ribosomal subunit protein P2) (Renal carcinoma antigen NY-REN-44)	6	6.49558e+08	9.21826e+08	7.07719e+08	5.71761e+08	5.25318e+08	5.2699e+08	29.2749	29.7799	29.3986	29.0908	28.9686	28.9732	-0.488853	0.0394165	85	0.0010948	no	-1.95333		O00148	DDX39A	ATP-dependent RNA helicase DDX39A	10	5.16158e+08	5.07674e+08	5.34944e+08	6.4606e+08	6.06693e+08	5.15925e+08	28.9432	28.9193	28.9948	29.2671	29.1764	28.9426	0.182257	0.15029	85	0.00589459	no
P06748	NPM1	Nucleophosmin (NPM) (Nucleolar phosphoprotein B23) (Nucleolar protein NO38) (Numatrin)	31	4.33718e+10	5.18568e+10	4.31799e+10	3.79329e+10	3.87907e+10	3.82386e+10	35.336	35.5938	35.3296	35.1427	35.175	35.1543	-0.267773	0.0399764	86	0.00110768	no	-0.140987		O75822	EIF3J	Eukaryotic translation initiation factor 3 subunit J (eIF3j) (Eukaryotic translation initiation factor 3 subunit 1) (eIF-3-alpha) (eIF3 p35)	15	1.2363e+09	1.10024e+09	1.42049e+09	8.9604e+08	8.56697e+08	1.22675e+09	30.2034	30.0352	30.4037	29.739	29.6742	30.1922	-0.334529	0.150483	86	0.00596394	no
O75419	CDC45	Cell division control protein 45 homolog (PORC-PI-1)	2	1.16505e+07	1.13152e+07	1.29618e+07	1.67377e+07	1.35787e+07	1.4597e+07	23.4739	23.4318	23.6278	23.9966	23.6948	23.7992	0.322065	0.0402816	87	0.00112056	no	-3.63711		Q7L2E3	DHX30	ATP-dependent RNA helicase DHX30	62	2.12065e+09	2.10166e+09	1.96533e+09	2.31139e+09	2.19797e+09	2.097e+09	30.9819	30.9689	30.8721	31.1061	31.0335	30.9657	0.0944654	0.152161	87	0.00603329	no
Q96CT7	CCDC124	Coiled-coil domain-containing protein 124	13	1.05734e+09	1.11233e+09	1.32559e+09	8.10371e+08	7.54965e+08	9.88603e+08	29.9778	30.0509	30.304	29.594	29.4918	29.8808	-0.452681	0.0406682	88	0.00113344	no	-1.76304		P62995	TRA2B	Transformer-2 protein homolog beta (TRA-2 beta) (TRA2-beta) (hTRA2-beta) (Splicing factor, arginine/serine-rich 10) (Transformer-2 protein homolog B)	16	1.82287e+09	2.21347e+09	2.13352e+09	1.79592e+09	1.93936e+09	1.55637e+09	30.7636	31.0437	30.9906	30.7421	30.8529	30.5355	-0.221521	0.153774	88	0.00610264	no
Q8N1G2	CMTR1	Cap-specific mRNA (nucleoside-2'-O-)-methyltransferase 1	5	5.62197e+07	5.21538e+07	5.43863e+07	6.39701e+07	6.73508e+07	5.77764e+07	25.7446	25.6363	25.6967	25.9309	26.0052	25.784	0.216386	0.0412231	89	0.00114632	no	-2.99838		P51991	HNRNPA3	Heterogeneous nuclear ribonucleoprotein A3 (hnRNP A3)	36	8.00266e+09	1.21322e+10	8.30803e+09	6.95183e+09	5.94246e+09	8.27667e+09	32.8978	33.4981	32.9519	32.6947	32.4684	32.9464	-0.425981	0.155552	89	0.00617198	no
O15234	CASC3	Protein CASC3 (Cancer susceptibility candidate gene 3 protein) (Metastatic lymph node gene 51 protein) (MLN 51) (Protein barentsz) (Btz)	5	9.56702e+07	8.0018e+07	9.18382e+07	6.5717e+07	6.22893e+07	7.84135e+07	26.5116	26.2538	26.4526	25.9698	25.8925	26.2246	-0.3741	0.0412563	90	0.0011592	no	-2.86901		Q12849	GRSF1	G-rich sequence factor 1 (GRSF-1)	19	9.40969e+08	9.5949e+08	9.54343e+08	8.45773e+08	7.27624e+08	9.44322e+08	29.8096	29.8377	29.8299	29.6557	29.4386	29.8147	-0.181273	0.158224	90	0.00624133	no
O43592	XPOT	Exportin-T (Exportin(tRNA)) (tRNA exportin)	14	5.6947e+08	5.50889e+08	4.94617e+08	6.91309e+08	6.71295e+08	5.90806e+08	29.085	29.0372	28.8817	29.3648	29.3224	29.1381	0.274482	0.0419289	91	0.00117208	no	-1.99227		Q86V81	ALYREF	THO complex subunit 4 (Tho4) (Ally of AML-1 and LEF-1) (Aly/REF export factor) (Transcriptional coactivator Aly/REF) (bZIP-enhancing factor BEF)	18	3.87605e+09	6.2139e+09	5.71634e+09	4.0403e+09	4.38102e+09	2.93451e+09	31.8519	32.5329	32.4124	31.9118	32.0286	31.4505	-0.477065	0.162478	91	0.00631068	no
P12955	PEPD	Xaa-Pro dipeptidase (X-Pro dipeptidase)	7	1.55633e+08	1.50354e+08	1.48625e+08	1.84561e+08	1.70706e+08	1.60623e+08	27.2136	27.1638	27.1471	27.4595	27.3469	27.2591	0.182428	0.042377	92	0.00118496	no	-2.55775		Q01844	EWSR1	RNA-binding protein EWS (EWS oncogene) (Ewing sarcoma breakpoint region 1 protein)	14	1.3961e+09	1.39382e+09	1.41831e+09	8.55162e+08	9.00145e+08	1.47406e+09	30.3788	30.3764	30.4015	29.6716	29.7456	30.4571	-0.381963	0.163207	92	0.00638003	no
Q96BP3	PPWD1	Peptidylprolyl isomerase domain and WD repeat-containing protein 1	5	4.73455e+07	4.40086e+07	4.69872e+07	4.99796e+07	5.02713e+07	4.85724e+07	25.4967	25.3913	25.4858	25.5748	25.5832	25.5336	0.105368	0.0450666	93	0.00119784	no	-3.08661		P55795	HNRNPH2	Heterogeneous nuclear ribonucleoprotein H2 (hnRNP H2) (FTP-3) (Heterogeneous nuclear ribonucleoprotein H') (hnRNP H') [Cleaved into: Heterogeneous nuclear ribonucleoprotein H2, N-terminally processed]	20	7.00184e+08	9.41068e+08	7.48252e+08	6.09515e+08	5.1269e+08	7.56452e+08	29.3832	29.8097	29.4789	29.1831	28.9335	29.4947	-0.34701	0.163602	93	0.00644938	no
O14617	AP3D1	AP-3 complex subunit delta-1 (AP-3 complex subunit delta) (Adaptor-related protein complex 3 subunit delta-1) (Delta-adaptin)	7	1.67304e+08	1.82392e+08	1.913e+08	1.99045e+08	2.08201e+08	2.27552e+08	27.3179	27.4425	27.5113	27.5685	27.6334	27.7616	0.23068	0.0450918	94	0.00121072	no	-2.47441		Q92973	TNPO1	Transportin-1 (Importin beta-2) (Karyopherin beta-2) (M9 region interaction protein) (MIP)	28	2.56371e+09	2.06903e+09	2.32467e+09	2.62571e+09	2.43054e+09	2.92871e+09	31.2556	30.9463	31.1144	31.2901	31.1786	31.4476	0.198733	0.167153	94	0.00651872	no
P53621	COPA	Coatomer subunit alpha (Alpha-coat protein) (Alpha-COP) (HEP-COP) (HEPCOP) [Cleaved into: Xenin (Xenopsin-related peptide); Proxenin]	68	4.1959e+09	3.85921e+09	3.89842e+09	4.48574e+09	4.31769e+09	4.25166e+09	31.9663	31.8457	31.8602	32.0627	32.0076	31.9854	0.127176	0.0451612	95	0.0012236	no	-1.14665		O75494	SRSF10	Serine/arginine-rich splicing factor 10 (40 kDa SR-repressor protein) (SRrp40) (FUS-interacting serine-arginine-rich protein 1) (Splicing factor SRp38) (Splicing factor, arginine/serine-rich 13A) (TLS-associated protein with Ser-Arg repeats) (TASR) (TLS-associated protein with SR repeats) (TLS-associated serine-arginine protein) (TLS-associated SR protein)	10	6.26533e+08	6.03012e+08	6.82531e+08	5.57413e+08	5.2543e+08	6.32067e+08	29.2228	29.1676	29.3463	29.0542	28.9689	29.2355	-0.157006	0.167684	95	0.00658807	no
Q9UKL0	RCOR1	REST corepressor 1 (Protein CoREST)	2	7.9014e+07	6.51761e+07	7.79728e+07	8.52687e+07	9.03444e+07	9.29108e+07	26.2356	25.9578	26.2165	26.3455	26.4289	26.4693	0.273432	0.0452734	96	0.00123648	no	-2.85394		P41214	EIF2D	Eukaryotic translation initiation factor 2D (eIF2d) (Hepatocellular carcinoma-associated antigen 56) (Ligatin)	9	9.96468e+07	8.97909e+07	9.50225e+07	1.09891e+08	9.73995e+07	1.00626e+08	26.5703	26.4201	26.5018	26.7115	26.5374	26.5844	0.114314	0.1685	96	0.00665742	no
P40763	STAT3	Signal transducer and activator of transcription 3 (Acute-phase response factor)	25	1.8264e+09	1.59805e+09	1.87397e+09	2.15399e+09	1.99965e+09	2.02801e+09	30.7664	30.5737	30.8035	31.0044	30.8971	30.9174	0.222433	0.0454789	97	0.00124936	no	-1.4848		P62841	RPS15	40S ribosomal protein S15 (RIG protein) (Small ribosomal subunit protein uS19)	17	4.36483e+09	7.53045e+09	6.64639e+09	4.82909e+09	4.68815e+09	3.99351e+09	32.0233	32.8101	32.6299	32.1691	32.1264	31.895	-0.456664	0.16855	97	0.00672677	no
Q13362	PPP2R5C	Serine/threonine-protein phosphatase 2A 56 kDa regulatory subunit gamma isoform (PP2A B subunit isoform B'-gamma) (PP2A B subunit isoform B56-gamma) (PP2A B subunit isoform PR61-gamma) (PP2A B subunit isoform R5-gamma) (Renal carcinoma antigen NY-REN-29)	2	3.15548e+07	2.62511e+07	2.90947e+07	4.097e+07	3.24837e+07	3.82798e+07	24.9114	24.6459	24.7943	25.2881	24.9532	25.1901	0.362624	0.0456771	98	0.00126224	no	-3.24669		Q9Y2A7	NCKAP1	Nck-associated protein 1 (NAP 1) (Membrane-associated protein HEM-2) (p125Nap1)	13	3.14595e+08	2.99767e+08	3.30508e+08	3.98929e+08	3.78236e+08	3.10629e+08	28.2289	28.1593	28.3001	28.5716	28.4947	28.2106	0.203218	0.169033	98	0.00679612	no
O00622	CCN1	CCN family member 1 (Cellular communication network factor 1) (Cysteine-rich angiogenic inducer 61) (Insulin-like growth factor-binding protein 10) (IBP-10) (IGF-binding protein 10) (IGFBP-10) (Protein CYR61) (Protein GIG1)	11	3.13442e+08	3.45011e+08	3.43203e+08	3.06081e+08	2.92746e+08	2.66431e+08	28.2236	28.3621	28.3545	28.1893	28.1251	27.9892	-0.211185	0.0458758	99	0.00127512	no	-2.27362		Q9Y448	KNSTRN	Small kinetochore-associated protein (SKAP) (Kinetochore-localized astrin-binding protein) (Kinastrin) (Kinetochore-localized astrin/SPAG5-binding protein) (TRAF4-associated factor 1)	4	6.81084e+07	7.32729e+07	5.20521e+07	4.47824e+07	5.08423e+07	5.91089e+07	26.0213	26.1268	25.6335	25.4164	25.5995	25.8169	-0.322051	0.170388	99	0.00686546	no
Q9P227	ARHGAP23	Rho GTPase-activating protein 23 (Rho-type GTPase-activating protein 23)	2	9.23141e+08	2.1434e+09	1.76642e+09	6.45441e+08	6.73693e+08	8.23241e+08	29.782	30.9973	30.7182	29.2657	29.3275	29.6167	-1.1737	0.0459157	100	0.001288	no	-1.70118		Q13724	MOGS	Mannosyl-oligosaccharide glucosidase	14	3.25847e+08	2.79305e+08	3.33562e+08	3.63743e+08	3.43751e+08	3.30534e+08	28.2796	28.0573	28.3134	28.4383	28.3568	28.3002	0.145086	0.173791	100	0.00693481	no
Q99598	TSNAX	Translin-associated protein X (Translin-associated factor X)	9	2.64626e+08	1.50482e+08	2.00495e+08	3.60328e+08	3.01577e+08	3.17093e+08	27.9794	27.165	27.579	28.4247	28.168	28.2403	0.669307	0.0466518	101	0.00130088	no	-2.34209		O75534	CSDE1	Cold shock domain-containing protein E1 (N-ras upstream gene protein) (Protein UNR)	80	5.56742e+09	7.01681e+09	5.45183e+09	4.55822e+09	4.10815e+09	5.87239e+09	32.3744	32.7082	32.3441	32.0858	31.9358	32.4513	-0.31098	0.173922	101	0.00700416	no
Q96EK6	GNPNAT1	Glucosamine 6-phosphate N-acetyltransferase	10	3.4917e+08	2.85034e+08	3.05906e+08	3.83261e+08	3.5805e+08	3.79195e+08	28.3794	28.0866	28.1885	28.5138	28.4156	28.4984	0.253251	0.0473216	102	0.00131376	no	-2.23075		Q92879	CELF1	CUGBP Elav-like family member 1 (CELF-1) (50 kDa nuclear polyadenylated RNA-binding protein) (Bruno-like protein 2) (CUG triplet repeat RNA-binding protein 1) (CUG-BP1) (CUG-BP- and ETR-3-like factor 1) (Deadenylation factor CUG-BP) (Embryo deadenylation element-binding protein homolog) (EDEN-BP homolog) (RNA-binding protein BRUNOL-2)	20	9.43267e+08	1.45816e+09	1.27216e+09	6.72274e+08	6.73263e+08	1.21303e+09	29.8131	30.4415	30.2446	29.3245	29.3266	30.176	-0.52185	0.175294	102	0.00707351	no
Q8WY36	BBX	HMG box transcription factor BBX (Bobby sox homolog) (HMG box-containing protein 2)	3	6.83787e+06	8.26753e+06	7.8677e+06	5.86346e+06	6.6263e+06	6.44626e+06	22.7051	22.979	22.9075	22.4833	22.6598	22.62	-0.278813	0.0477752	103	0.00132664	no	-3.92243		Q4U2R6	MRPL51	39S ribosomal protein L51, mitochondrial (L51mt) (MRP-L51) (Mitochondrial large ribosomal subunit protein mL51) (bMRP-64) (bMRP64)	4	6.23295e+07	5.82806e+07	6.93588e+07	7.50569e+07	7.47503e+07	6.41508e+07	25.8934	25.7965	26.0476	26.1615	26.1556	25.935	0.171565	0.175783	103	0.00714286	no
P07910	HNRNPC	Heterogeneous nuclear ribonucleoproteins C1/C2 (hnRNP C1/C2)	34	1.5267e+10	2.85327e+10	2.06547e+10	1.11371e+10	1.09888e+10	1.40479e+10	33.8297	34.7319	34.2658	33.3747	33.3553	33.7096	-0.833334	0.0490561	104	0.00133952	no	-0.542023		Q9P258	RCC2	Protein RCC2 (RCC1-like protein TD-60) (Telophase disk protein of 60 kDa)	27	2.47901e+09	2.41622e+09	2.47658e+09	2.77425e+09	2.73149e+09	2.42324e+09	31.2071	31.1701	31.2057	31.3695	31.347	31.1743	0.105117	0.177783	104	0.00721221	no
O75648	TRMU	Mitochondrial tRNA-specific 2-thiouridylase 1	4	2.19662e+07	1.84917e+07	2.00921e+07	2.41862e+07	2.7711e+07	2.29051e+07	24.3888	24.1404	24.2601	24.5277	24.724	24.4492	0.304956	0.0490872	105	0.0013524	no	-3.41328		Q9NUQ8	ABCF3	ATP-binding cassette sub-family F member 3	14	3.49121e+08	2.89138e+08	3.05727e+08	3.44445e+08	3.3072e+08	3.90381e+08	28.3792	28.1072	28.1877	28.3597	28.301	28.5403	0.174755	0.179524	105	0.00728155	no
Q96QK1	VPS35	Vacuolar protein sorting-associated protein 35 (hVPS35) (Maternal-embryonic 3) (Vesicle protein sorting 35)	25	1.07774e+09	1.00068e+09	9.73133e+08	1.21036e+09	1.14403e+09	1.08844e+09	30.0054	29.8983	29.8581	30.1728	30.0915	30.0196	0.174054	0.0492789	106	0.00136528	no	-1.7322		O60869	EDF1	Endothelial differentiation-related factor 1 (EDF-1) (Multiprotein-bridging factor 1) (MBF1)	18	1.84675e+09	2.21809e+09	3.06824e+09	1.77162e+09	2.04716e+09	1.45499e+09	30.7823	31.0467	31.5148	30.7224	30.931	30.4384	-0.435693	0.180209	106	0.0073509	no
P00441	SOD1	Superoxide dismutase [Cu-Zn]	10	1.55588e+09	2.2187e+09	1.58736e+09	1.04071e+09	1.2404e+09	1.34325e+09	30.5351	31.0471	30.564	29.9549	30.2082	30.3231	-0.565027	0.0494332	107	0.00137816	no	-1.59116		P62857	RPS28	40S ribosomal protein S28 (Small ribosomal subunit protein eS28)	13	2.91464e+09	3.58483e+09	2.21664e+09	1.69737e+09	1.95692e+09	2.69853e+09	31.4407	31.7393	31.0457	30.6607	30.8659	31.3295	-0.456289	0.18069	107	0.00742025	no
O43772	SLC25A20	Mitochondrial carnitine/acylcarnitine carrier protein (Carnitine/acylcarnitine translocase) (CAC) (Solute carrier family 25 member 20)	2	2.55511e+07	2.30781e+07	2.2136e+07	2.66427e+07	2.92208e+07	3.44346e+07	24.6069	24.46	24.3999	24.6672	24.8005	25.0374	0.351653	0.0497934	108	0.00139104	no	-3.33775		Q9H0S4	DDX47	Probable ATP-dependent RNA helicase DDX47	19	8.08371e+08	7.73269e+08	8.24375e+08	8.29506e+08	8.55654e+08	8.1465e+08	29.5904	29.5264	29.6187	29.6277	29.6725	29.6016	0.0551732	0.181259	108	0.0074896	no
Q8ND82	ZNF280C	Zinc finger protein 280C (Suppressor of hairy wing homolog 3) (Zinc finger protein 633)	3	1.35726e+07	1.3849e+07	1.32945e+07	1.39996e+07	1.50608e+07	1.54511e+07	23.6942	23.7233	23.6643	23.7389	23.8443	23.8812	0.128582	0.0499422	109	0.00140392	no	-3.61416		Q9BZJ0	CRNKL1	Crooked neck-like protein 1 (Crooked neck homolog) (hCrn)	6	7.07395e+07	6.01061e+07	6.13772e+07	6.75638e+07	6.90224e+07	7.4388e+07	26.076	25.841	25.8712	26.0097	26.0406	26.1486	0.134287	0.182496	109	0.00755895	no
Q96ST3	SIN3A	Paired amphipathic helix protein Sin3a (Histone deacetylase complex subunit Sin3a) (Transcriptional corepressor Sin3a)	6	6.45091e+07	5.03603e+07	6.45266e+07	7.70935e+07	7.32635e+07	9.34258e+07	25.943	25.5858	25.9434	26.2001	26.1266	26.4773	0.442448	0.0500828	110	0.0014168	no	-2.91822		O75153	CLUH	Clustered mitochondria protein homolog	52	2.70993e+09	2.33815e+09	2.41096e+09	2.69871e+09	2.57608e+09	2.83424e+09	31.3356	31.1227	31.167	31.3296	31.2625	31.4003	0.120541	0.182982	110	0.00762829	no
Q12986	NFX1	Transcriptional repressor NF-X1	10	1.40431e+08	1.67234e+08	1.48463e+08	1.27327e+08	1.13366e+08	1.3371e+08	27.0653	27.3173	27.1455	26.924	26.7564	26.9945	-0.284845	0.0501281	111	0.00142968	no	-2.62539		Q9BXJ9	NAA15	N-alpha-acetyltransferase 15, NatA auxiliary subunit (Gastric cancer antigen Ga19) (N-terminal acetyltransferase) (NMDA receptor-regulated protein 1) (Protein tubedown-1) (Tbdn100)	27	1.70809e+09	1.51733e+09	1.64435e+09	1.9371e+09	1.65628e+09	1.75075e+09	30.6697	30.4989	30.6149	30.8513	30.6253	30.7053	0.134104	0.185431	111	0.00769764	no
P09496	CLTA	Clathrin light chain A (Lca)	2	1.17668e+08	1.18365e+08	9.08937e+07	5.1817e+07	5.36786e+07	8.92039e+07	26.8101	26.8187	26.4377	25.6269	25.6778	26.4106	-0.747718	0.0501721	112	0.00144256	no	-2.82738		P46063	RECQL	ATP-dependent DNA helicase Q1	26	1.15347e+09	1.01167e+09	1.03778e+09	1.22032e+09	1.08458e+09	1.18049e+09	30.1033	29.9141	29.9509	30.1846	30.0145	30.1367	0.121933	0.186563	112	0.00776699	no
P40925	MDH1	Malate dehydrogenase, cytoplasmic	24	3.87788e+09	3.63676e+09	3.7768e+09	4.20063e+09	3.92633e+09	4.0415e+09	31.8526	31.76	31.8145	31.968	31.8705	31.9122	0.107918	0.0504423	113	0.00145544	no	-1.17442		Q5VYS8	TUT7	Terminal uridylyltransferase 7 (TUTase 7)	13	9.48125e+07	9.81173e+07	1.03881e+08	1.14273e+08	1.04154e+08	1.00982e+08	26.4986	26.548	26.6304	26.7679	26.6341	26.5895	0.105858	0.187004	113	0.00783634	no
Q15717	ELAVL1	ELAV-like protein 1 (Hu-antigen R) (HuR)	28	3.81831e+09	5.22957e+09	4.43614e+09	3.36369e+09	3.41061e+09	3.57647e+09	31.8303	32.284	32.0467	31.6474	31.6674	31.7359	-0.381512	0.0504746	114	0.00146832	no	-1.16753		Q13123	IK	Protein Red (Cytokine IK) (IK factor) (Protein RER)	19	7.64656e+08	6.47279e+08	6.34197e+08	5.52548e+08	4.77371e+08	6.78843e+08	29.5102	29.2698	29.2404	29.0415	28.8305	29.3385	-0.259948	0.188189	114	0.00790569	no
Q96E39	RBMXL1	RNA binding motif protein, X-linked-like-1 (Heterogeneous nuclear ribonucleoprotein G-like 1)	8	2.4491e+08	2.74161e+08	2.04103e+08	1.5881e+08	1.6011e+08	2.03018e+08	27.8677	28.0304	27.6047	27.2427	27.2545	27.597	-0.470462	0.0507056	115	0.0014812	no	-2.44953		P35637	FUS	RNA-binding protein FUS (75 kDa DNA-pairing protein) (Oncogene FUS) (Oncogene TLS) (POMp75) (Translocated in liposarcoma protein)	23	4.2482e+09	3.70535e+09	4.37478e+09	2.62643e+09	2.50694e+09	4.35787e+09	31.9842	31.787	32.0266	31.2905	31.2233	32.021	-0.377309	0.18851	115	0.00797503	no
Q9HD42	CHMP1A	Charged multivesicular body protein 1a (Chromatin-modifying protein 1a) (CHMP1a) (Vacuolar protein sorting-associated protein 46-1) (Vps46-1) (hVps46-1)	7	3.22023e+08	3.90909e+08	4.15915e+08	2.92122e+08	3.17879e+08	2.81773e+08	28.2626	28.5423	28.6317	28.122	28.2439	28.07	-0.340098	0.0528741	116	0.00149408	no	-2.23926		Q8IWZ3	ANKHD1	Ankyrin repeat and KH domain-containing protein 1 (HIV-1 Vpr-binding ankyrin repeat protein) (Multiple ankyrin repeats single KH domain) (hMASK)	10	1.4552e+08	1.27711e+08	1.58852e+08	9.11113e+07	9.62315e+07	1.50274e+08	27.1166	26.9283	27.2431	26.4411	26.52	27.163	-0.355917	0.190249	116	0.00804438	no
P05556	ITGB1	Integrin beta-1 (Fibronectin receptor subunit beta) (Glycoprotein IIa) (GPIIA) (VLA-4 subunit beta) (CD antigen CD29)	25	2.03437e+09	1.95553e+09	1.99356e+09	1.83626e+09	1.72399e+09	1.91684e+09	30.9219	30.8649	30.8927	30.7741	30.6831	30.8361	-0.127569	0.0531349	117	0.00150696	no	-1.48554		O75533	SF3B1	Splicing factor 3B subunit 1 (Pre-mRNA-splicing factor SF3b 155 kDa subunit) (SF3b155) (Spliceosome-associated protein 155) (SAP 155)	44	2.09273e+09	1.79591e+09	1.82383e+09	2.15884e+09	1.93169e+09	2.48392e+09	30.9627	30.7421	30.7643	31.0076	30.8472	31.21	0.202757	0.190839	117	0.00811373	no
Q96B01	RAD51AP1	RAD51-associated protein 1 (HsRAD51AP1) (RAD51-interacting protein)	4	4.62067e+07	5.47814e+07	5.88951e+07	4.46472e+07	3.87669e+07	3.16504e+07	25.4616	25.7072	25.8116	25.4121	25.2083	24.9157	-0.474576	0.0534254	118	0.00151984	no	-3.10549		Q92615	LARP4B	La-related protein 4B (La ribonucleoprotein domain family member 4B) (La ribonucleoprotein domain family member 5) (La-related protein 5)	14	1.92306e+08	1.80791e+08	1.95056e+08	2.17288e+08	1.9755e+08	1.93334e+08	27.5188	27.4297	27.5393	27.695	27.5576	27.5265	0.098199	0.190847	118	0.00818308	no
Q15126	PMVK	Phosphomevalonate kinase (PMKase) (hPMK)	3	7.22235e+07	6.18063e+07	6.62431e+07	7.37389e+07	7.6536e+07	7.66717e+07	26.106	25.8812	25.9813	26.1359	26.1896	26.1922	0.180386	0.0534891	119	0.00153272	no	-2.91409		Q8NE71	ABCF1	ATP-binding cassette sub-family F member 1 (ATP-binding cassette 50) (TNF-alpha-stimulated ABC protein)	40	1.78819e+09	1.79093e+09	1.77396e+09	1.90058e+09	1.79943e+09	1.80653e+09	30.7359	30.7381	30.7243	30.8238	30.7449	30.7506	0.0407757	0.192426	119	0.00825243	no
Q15031	LARS2	Leucine--tRNA ligase, mitochondrial	10	2.40064e+08	1.98727e+08	2.07274e+08	2.47675e+08	2.54796e+08	2.50601e+08	27.8388	27.5662	27.627	27.8839	27.9248	27.9008	0.221107	0.0538207	120	0.0015456	no	-2.39888		Q5SY16	NOL9	Polynucleotide 5'-hydroxyl-kinase NOL9	8	1.49713e+08	1.42794e+08	1.53559e+08	1.87653e+08	1.49175e+08	1.62567e+08	27.1576	27.0894	27.1942	27.4835	27.1524	27.2765	0.162923	0.196108	120	0.00832178	no
Q3V6T2	CCDC88A	Girdin (Akt phosphorylation enhancer) (APE) (Coiled-coil domain-containing protein 88A) (G alpha-interacting vesicle-associated protein) (GIV) (Girders of actin filament) (Hook-related protein 1) (HkRP1)	2	1.70941e+07	1.62749e+07	1.58774e+07	1.38325e+07	1.56917e+07	1.37076e+07	24.027	23.9561	23.9205	23.7216	23.9035	23.7085	-0.187927	0.0539099	121	0.00155848	no	-3.5787		P42285	MTREX	Exosome RNA helicase MTR4	31	1.09749e+09	9.28219e+08	9.90026e+08	1.10319e+09	1.05138e+09	1.10235e+09	30.0316	29.7899	29.8829	30.039	29.9696	30.0379	0.110999	0.198127	121	0.00839112	no
Q15631	TSN	Translin	8	3.88407e+08	3.16334e+08	3.6159e+08	4.70786e+08	4.39163e+08	3.99559e+08	28.533	28.2369	28.4298	28.8105	28.7102	28.5738	0.296369	0.054275	122	0.00157135	no	-2.16893		Q9H6T0	ESRP2	Epithelial splicing regulatory protein 2 (RNA-binding motif protein 35B) (RNA-binding protein 35B)	9	1.36187e+08	1.5575e+08	1.51289e+08	1.16798e+08	8.61426e+07	1.49298e+08	27.021	27.2147	27.1727	26.7994	26.3602	27.1536	-0.331488	0.198177	122	0.00846047	no
P19338	NCL	Nucleolin (Protein C23)	95	5.50758e+10	1.0435e+11	7.29897e+10	4.29685e+10	4.49161e+10	4.78e+10	35.6807	36.6026	36.087	35.3226	35.3865	35.4763	-0.776451	0.0544986	123	0.00158423	no	0.021223		Q92979	EMG1	Ribosomal RNA small subunit methyltransferase NEP1	17	1.11067e+09	1.03759e+09	1.2063e+09	1.3529e+09	1.21845e+09	1.14092e+09	30.0488	29.9506	30.1679	30.3334	30.1824	30.0875	0.146178	0.201742	123	0.00852982	no
Q09161	NCBP1	Nuclear cap-binding protein subunit 1 (80 kDa nuclear cap-binding protein) (CBP80) (NCBP 80 kDa subunit)	17	7.52212e+08	6.6192e+08	6.24053e+08	8.08221e+08	7.94466e+08	7.67695e+08	29.4866	29.3021	29.2171	29.5902	29.5654	29.516	0.217834	0.0546054	124	0.00159711	no	-1.90045		P38919	EIF4A3	Eukaryotic initiation factor 4A-III (eIF-4A-III) (eIF4A-III)	37	5.5997e+09	4.62036e+09	5.43339e+09	6.27657e+09	5.69914e+09	5.45846e+09	32.3827	32.1054	32.3392	32.5473	32.4081	32.3458	0.155437	0.20581	124	0.00859917	no
P53618	COPB1	Coatomer subunit beta (Beta-coat protein) (Beta-COP)	29	1.36999e+09	1.19446e+09	1.1559e+09	1.51462e+09	1.43424e+09	1.38741e+09	30.3515	30.1537	30.1064	30.4963	30.4176	30.3697	0.221019	0.0553419	125	0.00160999	no	-1.63859		Q15654	TRIP6	Thyroid receptor-interacting protein 6 (TR-interacting protein 6) (TRIP-6) (Opa-interacting protein 1) (OIP-1) (Zyxin-related protein 1) (ZRP-1)	11	3.34292e+08	2.45237e+08	3.08893e+08	3.27282e+08	3.26301e+08	3.86503e+08	28.3165	27.8696	28.2025	28.286	28.2816	28.5259	0.227385	0.207697	125	0.00866852	no
Q16537	PPP2R5E	Serine/threonine-protein phosphatase 2A 56 kDa regulatory subunit epsilon isoform (PP2A B subunit isoform B'-epsilon) (PP2A B subunit isoform B56-epsilon) (PP2A B subunit isoform PR61-epsilon) (PP2A B subunit isoform R5-epsilon)	3	4.08812e+07	4.52576e+07	3.48967e+07	5.715e+07	5.69249e+07	4.59464e+07	25.2849	25.4317	25.0566	25.7683	25.7626	25.4534	0.402834	0.0553433	126	0.00162287	no	-3.09595		P13639	EEF2	Elongation factor 2 (EF-2)	115	6.07552e+10	5.21071e+10	5.6919e+10	6.02366e+10	5.87796e+10	6.38715e+10	35.8223	35.6008	35.7282	35.8099	35.7746	35.8945	0.107281	0.210795	126	0.00873786	no
Q9NRZ9	HELLS	Lymphoid-specific helicase	7	2.16472e+08	2.09372e+08	2.29357e+08	2.49804e+08	2.37688e+08	2.86131e+08	27.6896	27.6415	27.773	27.8962	27.8245	28.0921	0.239693	0.0562394	127	0.00163575	no	-2.38976		Q9BTE7	DCUN1D5	DCN1-like protein 5 (DCNL5) (DCUN1 domain-containing protein 5) (Defective in cullin neddylation protein 1-like protein 5) (Squamous cell carcinoma-related oncogene 5)	7	2.19533e+08	2.07425e+08	2.36037e+08	2.91811e+08	2.56416e+08	2.17453e+08	27.7099	27.628	27.8144	28.1205	27.9339	27.6961	0.207742	0.211302	127	0.00880721	no
P17152	TMEM11	Transmembrane protein 11, mitochondrial (Protein PM1) (Protein PMI)	3	5.69624e+07	6.90759e+07	5.50492e+07	8.26628e+07	6.95279e+07	7.51529e+07	25.7635	26.0417	25.7142	26.3007	26.0511	26.1633	0.328187	0.056552	128	0.00164863	no	-2.93362		Q9BY77	POLDIP3	Polymerase delta-interacting protein 3 (46 kDa DNA polymerase delta interaction protein) (p46) (S6K1 Aly/REF-like target) (SKAR)	21	7.39677e+08	7.87615e+08	8.58358e+08	7.36139e+08	7.67699e+08	7.1547e+08	29.4623	29.5529	29.677	29.4554	29.516	29.4143	-0.104273	0.212052	128	0.00887656	no
Q8NFI3	ENGASE	Cytosolic endo-beta-N-acetylglucosaminidase (ENGase)	2	8.20895e+06	8.18354e+06	8.9885e+06	1.18034e+07	1.01582e+07	9.27672e+06	22.9688	22.9643	23.0996	23.4927	23.2761	23.1452	0.29957	0.0566554	129	0.00166151	no	-3.79178		Q7Z2K6	ERMP1	Endoplasmic reticulum metallopeptidase 1	11	1.48986e+08	1.42952e+08	1.45283e+08	2.00499e+08	2.11701e+08	1.35751e+08	27.1506	27.091	27.1143	27.579	27.6575	27.0164	0.325687	0.214082	129	0.00894591	no
P50748	KNTC1	Kinetochore-associated protein 1 (Rough deal homolog) (HsROD) (Rod) (hRod)	6	2.98631e+07	2.74218e+07	2.94646e+07	3.71303e+07	3.9903e+07	3.09044e+07	24.8319	24.7088	24.8125	25.1461	25.25	24.8813	0.31527	0.0569226	130	0.00167439	no	-3.25541		P98175	RBM10	RNA-binding protein 10 (G patch domain-containing protein 9) (RNA-binding motif protein 10) (RNA-binding protein S1-1) (S1-1)	24	4.2466e+08	4.67343e+08	4.55157e+08	4.0919e+08	4.0636e+08	4.49359e+08	28.6617	28.7999	28.7618	28.6082	28.5982	28.7433	-0.0908882	0.21712	130	0.00901526	no
P29966	MARCKS	Myristoylated alanine-rich C-kinase substrate (MARCKS) (Protein kinase C substrate, 80 kDa protein, light chain) (80K-L protein) (PKCSL)	5	3.43874e+08	4.94359e+08	3.3958e+08	2.94731e+08	2.74488e+08	2.4821e+08	28.3573	28.881	28.3392	28.1348	28.0322	27.887	-0.526946	0.0569983	131	0.00168727	no	-2.24475		Q9UKV8	AGO2	Protein argonaute-2 (Argonaute2) (hAgo2)	9	1.5285e+08	1.37622e+08	1.47572e+08	1.59589e+08	1.66017e+08	1.45605e+08	27.1875	27.0361	27.1368	27.2498	27.3068	27.1175	0.1053	0.218039	131	0.0090846	no
Q9Y4R8	TELO2	Telomere length regulation protein TEL2 homolog (Protein clk-2 homolog) (hCLK2)	5	1.18445e+08	1.07005e+08	1.09318e+08	1.37107e+08	1.25016e+08	1.20141e+08	26.8196	26.6731	26.704	27.0307	26.8975	26.8401	0.191405	0.0570512	132	0.00170015	no	-2.6892		P52272	HNRNPM	Heterogeneous nuclear ribonucleoprotein M (hnRNP M)	155	1.96409e+10	2.0592e+10	2.12424e+10	1.51489e+10	1.35231e+10	2.19473e+10	34.1931	34.2614	34.3062	33.8185	33.6547	34.3533	-0.280321	0.218416	132	0.00915395	no
O14787	TNPO2	Transportin-2 (Karyopherin beta-2b)	2	1.81238e+07	8.77127e+06	1.26385e+07	2.32716e+07	2.38989e+07	2.01026e+07	24.1114	23.0644	23.5913	24.4721	24.5104	24.2609	0.766949	0.0572686	133	0.00171303	no	-3.51614		Q9H089	LSG1	Large subunit GTPase 1 homolog (hLsg1)	7	1.29339e+08	1.00118e+08	1.13394e+08	1.42163e+08	1.16169e+08	1.34264e+08	26.9466	26.5771	26.7568	27.083	26.7917	27.0005	0.195461	0.222756	133	0.0092233	no
P17858	PFKL	ATP-dependent 6-phosphofructokinase, liver type (ATP-PFK) (PFK-L)	13	5.40745e+08	4.82397e+08	5.23436e+08	6.25563e+08	5.99096e+08	5.48224e+08	29.0104	28.8456	28.9634	29.2206	29.1582	29.0302	0.197018	0.0575877	134	0.00172591	no	-2.02368		P22626	HNRNPA2B1	Heterogeneous nuclear ribonucleoproteins A2/B1 (hnRNP A2/B1)	51	3.35083e+10	3.51417e+10	3.33581e+10	2.55007e+10	2.31185e+10	3.65079e+10	34.9638	35.0325	34.9573	34.5698	34.4283	35.0875	-0.260993	0.224932	134	0.00929265	no
P63244	RACK1	Receptor of activated protein C kinase 1 (Cell proliferation-inducing gene 21 protein) (Guanine nucleotide-binding protein subunit beta-2-like 1) (Guanine nucleotide-binding protein subunit beta-like protein 12.3) (Human lung cancer oncogene 7 protein) (HLC-7) (Receptor for activated C kinase) (Small ribosomal subunit protein RACK1) [Cleaved into: Receptor of activated protein C kinase 1, N-termi…	30	1.06952e+10	9.3186e+09	1.02711e+10	1.22051e+10	1.08761e+10	1.17068e+10	33.3162	33.1175	33.2579	33.5068	33.3404	33.4466	0.199989	0.0584246	135	0.00173879	no	-0.731343		P30260	CDC27	Cell division cycle protein 27 homolog (Anaphase-promoting complex subunit 3) (APC3) (CDC27 homolog) (CDC27Hs) (H-NUC)	4	1.60438e+08	1.47402e+08	1.62405e+08	1.83241e+08	1.79463e+08	1.53425e+08	27.2574	27.1352	27.275	27.4492	27.4191	27.193	0.134319	0.227181	135	0.009362	no
O75347	TBCA	Tubulin-specific chaperone A (TCP1-chaperonin cofactor A) (Tubulin-folding cofactor A) (CFA)	15	2.9084e+09	3.35925e+09	3.20108e+09	1.80969e+09	2.31499e+09	2.73943e+09	31.4376	31.6455	31.5759	30.7531	31.1084	31.3512	-0.464098	0.0588933	136	0.00175167	no	-1.33168		P35914	HMGCL	Hydroxymethylglutaryl-CoA lyase, mitochondrial (HL) (HMG-CoA lyase)	3	2.84262e+07	2.67012e+07	1.9667e+07	1.81554e+07	1.56088e+07	2.48111e+07	24.7607	24.6704	24.2293	24.1139	23.8959	24.5645	-0.352639	0.230701	136	0.00943135	no
P53396	ACLY	ATP-citrate synthase	69	8.49416e+09	7.73984e+09	8.46066e+09	9.39079e+09	9.34154e+09	8.66926e+09	32.9838	32.8497	32.9781	33.1286	33.121	33.0133	0.150061	0.0590363	137	0.00176455	no	-0.827937		Q9NVP1	DDX18	ATP-dependent RNA helicase DDX18	26	1.24775e+09	1.19889e+09	1.30507e+09	1.47222e+09	1.52055e+09	1.20475e+09	30.2167	30.159	30.2815	30.4553	30.5019	30.1661	0.16199	0.233576	137	0.00950069	no
O75643	SNRNP200	U5 small nuclear ribonucleoprotein 200 kDa helicase	77	4.72325e+09	3.91813e+09	4.22946e+09	5.44489e+09	4.76776e+09	5.07324e+09	32.1371	31.8675	31.9778	32.3423	32.1507	32.2403	0.248094	0.0593795	138	0.00177743	no	-1.09516		Q12899	TRIM26	Tripartite motif-containing protein 26	3	3.65481e+07	3.39199e+07	4.50092e+07	5.0446e+07	4.64222e+07	3.86678e+07	25.1233	25.0156	25.4237	25.5882	25.4683	25.2046	0.231068	0.234697	138	0.00957004	no
Q86V21	AACS	Acetoacetyl-CoA synthetase	3	4.04236e+07	3.50152e+07	3.73553e+07	4.45832e+07	4.09406e+07	4.2214e+07	25.2687	25.0615	25.1548	25.41	25.287	25.3312	0.179493	0.0605966	139	0.00179031	no	-3.16357		P49419	ALDH7A1	Alpha-aminoadipic semialdehyde dehydrogenase (Alpha-AASA dehydrogenase)	14	4.8798e+08	3.70583e+08	4.44983e+08	5.11541e+08	4.46422e+08	5.24612e+08	28.8622	28.4652	28.7292	28.9303	28.7338	28.9667	0.185662	0.235698	139	0.00963939	no
P62837	UBE2D2	Ubiquitin-conjugating enzyme E2 D2	2	6.33083e+07	6.02727e+07	6.68467e+07	8.27301e+07	7.25144e+07	6.87743e+07	25.9159	25.845	25.9944	26.3019	26.1118	26.0354	0.234377	0.0624231	140	0.00180319	no	-2.92727		Q14247	CTTN	Src substrate cortactin (Amplaxin) (Oncogene EMS1)	33	2.01905e+09	2.37318e+09	1.31755e+09	9.87853e+08	1.03985e+09	1.93394e+09	30.911	31.1442	30.2952	29.8797	29.9537	30.8489	-0.527335	0.238246	140	0.00970874	no
Q9Y315	DERA	Deoxyribose-phosphate aldolase (DERA)	3	4.60726e+07	3.38612e+07	5.30962e+07	5.96395e+07	6.09269e+07	6.37164e+07	25.4574	25.0131	25.6621	25.8298	25.8606	25.9252	0.47017	0.063097	141	0.00181607	no	-3.04326		P50750	CDK9	Cyclin-dependent kinase 9	6	1.1003e+08	8.70412e+07	1.11903e+08	1.1931e+08	1.15776e+08	1.10027e+08	26.7133	26.3752	26.7377	26.8301	26.7868	26.7133	0.159585	0.240053	141	0.00977809	no
O95573	ACSL3	Fatty acid CoA ligase Acsl3 (Arachidonate--CoA ligase)	26	1.50939e+09	1.44965e+09	1.48801e+09	1.74246e+09	1.74664e+09	1.52488e+09	30.4913	30.4331	30.4707	30.6985	30.7019	30.506	0.173105	0.0635478	142	0.00182895	no	-1.5688		Q9H2U1	DHX36	ATP-dependent DNA/RNA helicase DHX36	19	3.85611e+08	3.5036e+08	3.69662e+08	6.1911e+08	3.72782e+08	4.14105e+08	28.5226	28.3843	28.4616	29.2056	28.4738	28.6254	0.34672	0.240416	142	0.00984743	no
Q69YN2	CWF19L1	CWF19-like protein 1 (C19L1)	8	1.45009e+08	1.12854e+08	1.286e+08	1.58966e+08	1.47447e+08	1.7331e+08	27.1116	26.7499	26.9383	27.2441	27.1356	27.3688	0.311868	0.0636621	143	0.00184183	no	-2.60713		Q96G21	IMP4	U3 small nucleolar ribonucleoprotein protein IMP4 (U3 snoRNP protein IMP4) (Brix domain-containing protein 4)	8	2.34959e+08	1.98806e+08	1.85277e+08	2.43451e+08	2.23791e+08	2.18438e+08	27.8078	27.5668	27.4651	27.8591	27.7376	27.7026	0.147497	0.243692	143	0.00991678	no
Q96D46	NMD3	60S ribosomal export protein NMD3 (hNMD3)	22	5.59946e+08	5.42022e+08	5.32023e+08	6.42201e+08	5.89836e+08	5.70653e+08	29.0607	29.0138	28.9869	29.2585	29.1357	29.088	0.141751	0.0637393	144	0.00185471	no	-2.0086		Q53EP0	FNDC3B	Fibronectin type III domain-containing protein 3B (Factor for adipocyte differentiation 104) (HCV NS5A-binding protein 37)	4	1.76263e+07	1.65843e+07	1.61147e+07	1.91262e+07	1.62487e+07	2.17557e+07	24.0712	23.9833	23.9419	24.189	23.9538	24.3749	0.182977	0.245071	144	0.00998613	no
P51965	UBE2E1	Ubiquitin-conjugating enzyme E2 E1	2	2.7654e+07	3.0348e+07	2.91831e+07	3.70394e+07	3.04841e+07	3.67065e+07	24.721	24.8551	24.7986	25.1426	24.8616	25.1295	0.257616	0.0637861	145	0.00186759	no	-3.26277		Q15424	SAFB	Scaffold attachment factor B1 (SAF-B) (SAF-B1) (HSP27 estrogen response element-TATA box-binding protein) (HSP27 ERE-TATA-binding protein)	29	1.24685e+09	1.47187e+09	1.49748e+09	1.19864e+09	1.39153e+09	1.20964e+09	30.2156	30.455	30.4799	30.1588	30.374	30.1719	-0.150015	0.245596	145	0.0100555	no
P61956	SUMO2	Small ubiquitin-related modifier 2 (SUMO-2) (HSMT3) (SMT3 homolog 2) (SUMO-3) (Sentrin-2) (Ubiquitin-like protein SMT3B) (Smt3B)	2	1.75411e+09	2.21274e+09	1.55862e+09	1.1927e+09	1.25357e+09	1.52817e+09	30.7081	31.0432	30.5376	30.1516	30.2234	30.5092	-0.475347	0.0639637	146	0.00188047	no	-1.56702		Q99873	PRMT1	Protein arginine N-methyltransferase 1	14	1.31444e+09	1.12356e+09	1.04778e+09	1.30403e+09	1.19133e+09	1.37086e+09	30.2918	30.0654	29.9647	30.2803	30.1499	30.3524	0.149441	0.247179	146	0.0101248	no
P38159	RBMX	RNA-binding motif protein, X chromosome (Glycoprotein p43) (Heterogeneous nuclear ribonucleoprotein G) (hnRNP G) [Cleaved into: RNA-binding motif protein, X chromosome, N-terminally processed]	27	7.85947e+09	8.79425e+09	6.73455e+09	5.62781e+09	5.96664e+09	6.75739e+09	32.8718	33.0339	32.6489	32.3899	32.4743	32.6538	-0.349861	0.063988	147	0.00189335	no	-0.924189		Q9BVI4	NOC4L	Nucleolar complex protein 4 homolog (NOC4 protein homolog) (NOC4-like protein) (Nucleolar complex-associated protein 4-like protein)	7	2.82514e+08	2.13534e+08	2.40685e+08	2.89174e+08	2.58349e+08	2.76182e+08	28.0737	27.6699	27.8426	28.1074	27.9447	28.041	0.160988	0.251454	147	0.0101942	no
P33897	ABCD1	ATP-binding cassette sub-family D member 1	8	8.36563e+07	8.29129e+07	8.7952e+07	1.02054e+08	9.88943e+07	8.78126e+07	26.318	26.3051	26.3902	26.6048	26.5594	26.3879	0.18209	0.0650474	148	0.00190623	no	-2.80972		Q9Y4C2	TCAF1	TRPM8 channel-associated factor 1 (TRP channel-associated factor 1)	3	1.05191e+08	1.23442e+08	1.85556e+08	2.84361e+08	2.52915e+08	1.20091e+08	26.6484	26.8793	27.4673	28.0832	27.9141	26.8396	0.666411	0.252397	148	0.0102635	no
Q7Z422	SZRD1	SUZ domain-containing protein 1 (Putative MAPK-activating protein PM18/PM20/PM22)	3	8.71156e+07	9.64021e+07	9.45726e+07	4.92893e+07	4.6719e+07	8.34429e+07	26.3764	26.5226	26.4949	25.5548	25.4775	26.3143	-0.631962	0.0652958	149	0.00191911	no	-2.88431		Q6DKI1	RPL7L1	60S ribosomal protein L7-like 1 (Large ribosomal subunit protein uL30-like 1)	21	9.94239e+08	1.0381e+09	9.10633e+08	1.18263e+09	1.19157e+09	9.41628e+08	29.889	29.9513	29.7623	30.1393	30.1502	29.8106	0.172092	0.253814	149	0.0103329	no
Q15773	MLF2	Myeloid leukemia factor 2 (Myelodysplasia-myeloid leukemia factor 2)	2	3.07339e+07	2.94254e+07	2.64326e+07	2.61524e+07	2.0891e+07	2.40403e+07	24.8733	24.8106	24.6558	24.6404	24.3164	24.519	-0.284712	0.0657093	150	0.00193199	no	-3.34698		P46777	RPL5	60S ribosomal protein L5 (Large ribosomal subunit protein uL18)	59	1.63192e+10	2.28536e+10	2.07683e+10	1.80499e+10	1.79808e+10	1.4856e+10	33.9259	34.4117	34.2737	34.0713	34.0657	33.7903	-0.236257	0.255075	150	0.0104022	no
P60660	MYL6	Myosin light polypeptide 6 (17 kDa myosin light chain) (LC17) (Myosin light chain 3) (MLC-3) (Myosin light chain alkali 3) (Myosin light chain A3) (Smooth muscle and nonmuscle myosin light chain alkali 6)	8	8.79153e+08	8.0789e+08	6.70534e+08	5.74307e+08	4.93965e+08	6.75581e+08	29.7115	29.5896	29.3207	29.0972	28.8798	29.3316	-0.435027	0.0658362	151	0.00194487	no	-1.93181		Q00839	HNRNPU	Heterogeneous nuclear ribonucleoprotein U (hnRNP U) (GRIP120) (Nuclear p120 ribonucleoprotein) (Scaffold-attachment factor A) (SAF-A) (p120) (pp120)	82	2.12432e+10	2.40326e+10	2.07802e+10	2.07365e+10	2.02496e+10	2.09968e+10	34.3063	34.4843	34.2745	34.2715	34.2372	34.2895	-0.0918192	0.255158	151	0.0104716	no
Q03701	CEBPZ	CCAAT/enhancer-binding protein zeta (CCAAT-box-binding transcription factor) (CBF) (CCAAT-binding factor)	30	7.22116e+08	6.75694e+08	7.35999e+08	9.05528e+08	7.74018e+08	7.8451e+08	29.4277	29.3318	29.4551	29.7542	29.5278	29.5472	0.207603	0.0658387	152	0.00195775	no	-1.88219		P27816	MAP4	Microtubule-associated protein 4 (MAP-4)	57	4.71475e+09	5.31163e+09	5.17858e+09	4.53517e+09	4.97251e+09	4.8101e+09	32.1345	32.3065	32.2699	32.0785	32.2113	32.1634	-0.0867344	0.257731	152	0.0105409	no
Q15392	DHCR24	Delta(24)-sterol reductase	16	5.1027e+08	4.56885e+08	5.06053e+08	6.08729e+08	5.70886e+08	5.21871e+08	28.9267	28.7673	28.9147	29.1812	29.0886	28.9591	0.207835	0.0659328	153	0.00197063	no	-2.04304		O95059	RPP14	Ribonuclease P protein subunit p14	2	2.56223e+07	2.30845e+07	1.86782e+07	2.56279e+07	2.43634e+07	2.57252e+07	24.6109	24.4604	24.1549	24.6112	24.5382	24.6167	0.168177	0.257843	153	0.0106103	no
Q93062	RBPMS	RNA-binding protein with multiple splicing (RBP-MS) (Heart and RRM expressed sequence) (Hermes)	2	1.94031e+06	4.71778e+06	2.09484e+06	1.51428e+06	1.24298e+06	867230	20.8879	22.1697	20.9984	20.5302	20.2454	19.7261	-1.27199	0.0663701	154	0.00198351	no	-4.45211		Q14151	SAFB2	Scaffold attachment factor B2 (SAF-B2)	19	3.77315e+08	4.07131e+08	4.69619e+08	3.86349e+08	3.99511e+08	3.42272e+08	28.4912	28.6009	28.8069	28.5253	28.5737	28.3506	-0.152676	0.261521	154	0.0106796	no
P29558	RBMS1	RNA-binding motif, single-stranded-interacting protein 1 (Single-stranded DNA-binding protein MSSP-1) (Suppressor of CDC2 with RNA-binding motif 2)	7	2.77209e+08	2.37211e+08	2.70177e+08	3.03089e+08	2.93107e+08	2.90638e+08	28.0464	27.8216	28.0093	28.1752	28.1269	28.1146	0.176713	0.0669695	155	0.00199639	no	-2.32165		Q96PK6	RBM14	RNA-binding protein 14 (Paraspeckle protein 2) (PSP2) (RNA-binding motif protein 14) (RRM-containing coactivator activator/modulator) (Synaptotagmin-interacting protein) (SYT-interacting protein)	35	2.23719e+09	2.24899e+09	1.94359e+09	1.59017e+09	1.45218e+09	2.32982e+09	31.059	31.0666	30.8561	30.5665	30.4356	31.1176	-0.259263	0.26161	155	0.010749	no
O60941	DTNB	Dystrobrevin beta (DTN-B) (Beta-dystrobrevin)	2	5.05035e+06	1.16398e+07	1.62383e+07	2.67983e+06	842345	4.53055e+06	22.268	23.4726	23.9529	21.3537	19.6841	22.1113	-2.03179	0.067212	156	0.00200927	no	-3.93216		Q8IXT5	RBM12B	RNA-binding protein 12B (RNA-binding motif protein 12B)	12	1.23918e+08	7.73634e+07	7.91165e+07	9.96069e+07	1.08273e+08	2.02088e+08	26.8848	26.2051	26.2375	26.5697	26.6901	27.5904	0.54804	0.263778	156	0.0108183	no
P26440	IVD	Isovaleryl-CoA dehydrogenase, mitochondrial (IVD)	6	1.41898e+08	1.53485e+08	1.89585e+08	2.05553e+08	1.9053e+08	2.0768e+08	27.0803	27.1935	27.4983	27.6149	27.5054	27.6298	0.316091	0.0673358	157	0.00202215	no	-2.50782		Q92945	KHSRP	Far upstream element-binding protein 2 (FUSE-binding protein 2) (KH type-splicing regulatory protein) (KSRP) (p75)	45	3.33605e+09	4.09128e+09	4.71774e+09	2.45491e+09	2.31778e+09	4.51517e+09	31.6355	31.9299	32.1354	31.193	31.1101	32.0721	-0.386953	0.263897	157	0.0108877	no
Q9NUQ9	CYRIB	CYFIP-related Rac1 interactor B (L1)	17	5.56436e+08	5.06326e+08	5.5143e+08	6.36126e+08	5.84669e+08	5.75798e+08	29.0516	28.9155	29.0386	29.2447	29.123	29.101	0.154453	0.0683425	158	0.00203503	no	-2.01189		P13010	XRCC5	X-ray repair cross-complementing protein 5	49	5.56611e+09	4.6188e+09	5.45408e+09	6.11402e+09	5.39389e+09	5.57127e+09	32.374	32.1049	32.3447	32.5095	32.3287	32.3754	0.127091	0.267612	158	0.010957	no
Q6NVY1	HIBCH	3-hydroxyisobutyryl-CoA hydrolase, mitochondrial	5	5.29861e+07	4.80369e+07	5.64568e+07	6.29201e+07	5.98718e+07	5.71205e+07	25.6591	25.5176	25.7506	25.907	25.8354	25.7675	0.192128	0.0694855	159	0.00204791	no	-3.01661		Q9HAU5	UPF2	Regulator of nonsense transcripts 2 (Up-frameshift suppressor 2 homolog) (hUpf2)	10	2.02921e+08	1.97426e+08	2.32392e+08	2.56708e+08	2.56922e+08	2.02576e+08	27.5963	27.5567	27.792	27.9356	27.9368	27.5939	0.178768	0.268475	159	0.0110264	no
Q9UJX5	ANAPC4	Anaphase-promoting complex subunit 4 (APC4) (Cyclosome subunit 4)	3	1.86384e+07	1.63191e+07	1.90343e+07	2.01253e+07	2.04007e+07	2.01573e+07	24.1518	23.9601	24.1821	24.2625	24.2821	24.2648	0.168558	0.0695278	160	0.00206079	no	-3.48527		P62917	RPL8	60S ribosomal protein L8 (Large ribosomal subunit protein uL2)	39	1.46817e+10	2.61909e+10	2.20508e+10	1.67629e+10	1.83636e+10	1.26173e+10	33.7733	34.6083	34.3601	33.9645	34.0961	33.5547	-0.398286	0.27403	160	0.0110957	no
Q99986	VRK1	Serine/threonine-protein kinase VRK1	6	9.14516e+07	1.01963e+08	7.90669e+07	1.18536e+08	1.01812e+08	1.17642e+08	26.4465	26.6035	26.2366	26.8208	26.6013	26.8098	0.310826	0.0695951	161	0.00207367	no	-2.75908		Q9BX40	LSM14B	Protein LSM14 homolog B (RNA-associated protein 55B) (hRAP55B)	4	4.29181e+07	4.12839e+07	4.09311e+07	2.54572e+07	3.10518e+07	4.65869e+07	25.3551	25.2991	25.2867	24.6016	24.8882	25.4734	-0.279475	0.27422	161	0.011165	no
Q9BYC9	MRPL20	39S ribosomal protein L20, mitochondrial (L20mt) (MRP-L20) (Mitochondrial large ribosomal subunit protein bL20m)	5	9.46474e+07	9.3718e+07	9.13362e+07	1.04001e+08	1.08956e+08	9.56741e+07	26.4961	26.4818	26.4447	26.632	26.6992	26.5116	0.141997	0.0697394	162	0.00208655	no	-2.77512		Q86U42	PABPN1	Polyadenylate-binding protein 2 (PABP-2) (Poly(A)-binding protein 2) (Nuclear poly(A)-binding protein 1) (Poly(A)-binding protein II) (PABII) (Polyadenylate-binding nuclear protein 1)	7	2.77911e+08	3.52649e+08	3.22717e+08	2.89988e+08	3.08436e+08	2.35559e+08	28.05	28.3937	28.2657	28.1114	28.2004	27.8115	-0.192877	0.274904	162	0.0112344	no
P21266	GSTM3	Glutathione S-transferase Mu 3	19	1.85019e+09	1.5262e+09	1.73721e+09	2.22052e+09	2.01265e+09	1.88754e+09	30.785	30.5073	30.6941	31.0483	30.9064	30.8139	0.259362	0.0704913	163	0.00209943	no	-1.4942		Q01085	TIAL1	Nucleolysin TIAR (TIA-1-related protein)	14	7.45588e+08	1.10208e+09	8.07573e+08	5.82693e+08	4.9605e+08	9.60304e+08	29.4738	30.0376	29.589	29.1182	28.8859	29.8389	-0.380947	0.27844	163	0.0113037	no
P49721	PSMB2	Proteasome subunit beta type-2 (Macropain subunit C7-I) (Multicatalytic endopeptidase complex subunit C7-I) (Proteasome component C7-I)	13	9.02758e+08	6.77683e+08	7.83361e+08	1.04177e+09	9.07348e+08	9.99046e+08	29.7498	29.336	29.5451	29.9564	29.7571	29.896	0.318709	0.0705564	164	0.00211231	no	-1.81949		Q9BQ70	TCF25	Transcription factor 25 (TCF-25) (Nuclear localized protein 1)	3	5.29152e+07	3.87517e+07	5.60661e+07	4.37428e+07	4.24237e+07	3.97985e+07	25.6572	25.2078	25.7406	25.3825	25.3384	25.2462	-0.22997	0.279511	164	0.0113731	no
O95782	AP2A1	AP-2 complex subunit alpha-1 (100 kDa coated vesicle protein A) (Adaptor protein complex AP-2 subunit alpha-1) (Adaptor-related protein complex 2 subunit alpha-1) (Alpha-adaptin A) (Alpha1-adaptin) (Clathrin assembly protein complex 2 alpha-A large chain) (Plasma membrane adaptor HA2/AP2 adaptin alpha A subunit)	11	4.70505e+08	4.55657e+08	4.17396e+08	5.03456e+08	4.75102e+08	5.05525e+08	28.8096	28.7634	28.6368	28.9073	28.8237	28.9132	0.143514	0.070748	165	0.00212519	no	-2.09332		O43865	AHCYL1	S-adenosylhomocysteine hydrolase-like protein 1 (DC-expressed AHCY-like molecule) (IP(3)Rs binding protein released with IP(3)) (IRBIT) (Putative adenosylhomocysteinase 2) (S-adenosyl-L-homocysteine hydrolase 2) (AdoHcyase 2)	26	2.76229e+10	6.02653e+10	4.2463e+10	3.05099e+10	3.87927e+10	1.81831e+10	34.6851	35.8106	35.3055	34.8286	35.1751	34.0819	-0.575283	0.280056	165	0.0114424	no
Q9UNW1	MINPP1	Multiple inositol polyphosphate phosphatase 1	3	2.76302e+07	2.28294e+07	2.87462e+07	3.48698e+07	3.13934e+07	3.03416e+07	24.7197	24.4444	24.7769	25.0555	24.904	24.8548	0.286489	0.0708837	166	0.00213807	no	-3.2997		O60231	DHX16	Pre-mRNA-splicing factor ATP-dependent RNA helicase DHX16	18	2.65817e+08	2.58253e+08	2.54154e+08	3.02629e+08	2.66532e+08	2.59683e+08	27.9859	27.9442	27.9211	28.173	27.9897	27.9522	0.0909163	0.282183	166	0.0115118	no
Q99729	HNRNPAB	Heterogeneous nuclear ribonucleoprotein A/B (hnRNP A/B) (APOBEC1-binding protein 1) (ABBP-1)	28	2.81886e+09	3.06771e+09	3.01502e+09	2.48892e+09	2.71667e+09	2.80032e+09	31.3925	31.5145	31.4895	31.2129	31.3392	31.3829	-0.152997	0.0714581	167	0.00215095	no	-1.31666		P10155	RO60	RNA-binding protein RO60 (60 kDa SS-A/Ro ribonucleoprotein) (60 kDa Ro protein) (60 kDa ribonucleoprotein Ro) (RoRNP) (Ro 60 kDa autoantigen) (Ro60 autoantigen) (Sjoegren syndrome antigen A2) (Sjoegren syndrome type A antigen) (SS-A) (TROVE domain family member 2)	9	3.60829e+08	3.30591e+08	3.88439e+08	4.89909e+08	4.61665e+08	3.31239e+08	28.4267	28.3005	28.5331	28.8679	28.7823	28.3033	0.248467	0.286664	167	0.0115811	no
P78330	PSPH	Phosphoserine phosphatase (PSP) (PSPase)	8	2.3316e+08	1.93396e+08	2.38403e+08	2.88728e+08	2.74494e+08	2.45973e+08	27.7967	27.527	27.8288	28.1051	28.0322	27.8739	0.28322	0.0716014	168	0.00216383	no	-2.3762		P53582	METAP1	Methionine aminopeptidase 1 (MAP 1) (MetAP 1)	9	4.00688e+08	3.25827e+08	4.39925e+08	4.77272e+08	4.42782e+08	3.97556e+08	28.5779	28.2795	28.7127	28.8302	28.722	28.5666	0.175812	0.287207	168	0.0116505	no
O00468	AGRN	Agrin [Cleaved into: Agrin N-terminal 110 kDa subunit; Agrin C-terminal 110 kDa subunit; Agrin C-terminal 90 kDa fragment (C90); Agrin C-terminal 22 kDa fragment (C22)]	5	1.20485e+07	1.60158e+07	1.35773e+07	1.02986e+07	9.61746e+06	1.21188e+07	23.5224	23.933	23.6947	23.2959	23.1972	23.5307	-0.378384	0.0723526	169	0.00217671	no	-3.67741		Q9BYN8	MRPS26	28S ribosomal protein S26, mitochondrial (MRP-S26) (S26mt) (28S ribosomal protein S13, mitochondrial) (MRP-S13) (S13mt) (Mitochondrial small ribosomal subunit protein mS26)	7	1.51871e+08	1.69138e+08	1.8274e+08	1.69442e+08	1.49989e+08	1.36586e+08	27.1783	27.3336	27.4452	27.3362	27.1603	27.0252	-0.143618	0.288687	169	0.0117198	no
P09651	HNRNPA1	Heterogeneous nuclear ribonucleoprotein A1 (hnRNP A1) (Helix-destabilizing protein) (Single-strand RNA-binding protein) (hnRNP core protein A1) [Cleaved into: Heterogeneous nuclear ribonucleoprotein A1, N-terminally processed]	24	3.50529e+10	4.79394e+10	4.25811e+10	3.43224e+10	3.24991e+10	3.2624e+10	35.0288	35.4805	35.3095	34.9984	34.9197	34.9252	-0.336554	0.0723716	170	0.00218959	no	-0.192524		P62861	FAU	FAU ubiquitin-like and ribosomal protein S30 [Cleaved into: Ubiquitin-like protein FUBI; 40S ribosomal protein S30 (Small ribosomal subunit protein eS30)]	4	2.11238e+09	3.67036e+09	2.20399e+09	1.86735e+09	2.58632e+09	1.43904e+09	30.9762	31.7733	31.0375	30.7983	31.2683	30.4225	-0.438672	0.288955	170	0.0117892	no
P33316	DUT	Deoxyuridine 5'-triphosphate nucleotidohydrolase, mitochondrial (dUTPase)	11	1.41056e+09	1.42811e+09	1.34287e+09	1.18206e+09	1.18357e+09	1.35457e+09	30.3936	30.4115	30.3227	30.1387	30.1405	30.3352	-0.168656	0.0724957	171	0.00220247	no	-1.64702		Q9UH17	APOBEC3B	DNA dC->dU-editing enzyme APOBEC-3B (A3B)	8	8.91589e+07	9.12299e+07	8.76902e+07	1.28226e+08	1.17975e+08	8.01724e+07	26.4099	26.443	26.3859	26.9341	26.8139	26.2566	0.283862	0.289712	171	0.0118585	no
Q96BK5	PINX1	PIN2/TERF1-interacting telomerase inhibitor 1 (Liver-related putative tumor suppressor) (Pin2-interacting protein X1) (Protein 67-11-3) (TRF1-interacting protein 1)	2	4.66869e+07	4.82887e+07	5.25952e+07	3.51023e+07	4.35083e+07	2.64803e+07	25.4765	25.5252	25.6484	25.0651	25.3748	24.6584	-0.48977	0.0726649	172	0.00221535	no	-3.1422		P26368	U2AF2	Splicing factor U2AF 65 kDa subunit (U2 auxiliary factor 65 kDa subunit) (hU2AF(65)) (hU2AF65) (U2 snRNP auxiliary factor large subunit)	22	1.53715e+09	2.15979e+09	1.82852e+09	1.40504e+09	1.29475e+09	1.90686e+09	30.5176	31.0082	30.768	30.388	30.27	30.8286	-0.262375	0.290721	172	0.0119279	no
O95302	FKBP9	Peptidyl-prolyl cis-trans isomerase FKBP9 (PPIase FKBP9)	5	8.85165e+07	9.0116e+07	7.68505e+07	7.45025e+07	7.59653e+07	7.50018e+07	26.3994	26.4253	26.1956	26.1508	26.1788	26.1604	-0.180295	0.0729823	173	0.00222823	no	-2.86264		Q9P031	CCDC59	Thyroid transcription factor 1-associated protein 26 (TTF-1-associated protein 26) (Coiled-coil domain-containing protein 59) (TTF-1-associated protein BR2)	8	1.11871e+08	1.26359e+08	9.65971e+07	1.02074e+08	1.07525e+08	8.35217e+07	26.7373	26.913	26.5255	26.605	26.6801	26.3156	-0.191919	0.29131	173	0.0119972	no
O14737	PDCD5	Programmed cell death protein 5 (TF-1 cell apoptosis-related protein 19) (Protein TFAR19)	6	2.04372e+08	1.82706e+08	2.41932e+08	1.40732e+08	1.44389e+08	1.85768e+08	27.6066	27.4449	27.85	27.0684	27.1054	27.4689	-0.417698	0.0731491	174	0.00224111	no	-2.50339		F8WD15	IGF2BP3	Insulin-like growth factor 2 mRNA-binding protein 3	24	1.21821e+09	1.29257e+09	1.03598e+09	9.36919e+08	9.5787e+08	1.22507e+09	30.1821	30.2676	29.9484	29.8033	29.8353	30.1902	-0.185023	0.291903	174	0.0120666	no
Q14571	ITPR2	Inositol 1,4,5-trisphosphate receptor type 2 (IP3 receptor isoform 2) (IP3R 2) (InsP3R2) (Type 2 inositol 1,4,5-trisphosphate receptor) (Type 2 InsP3 receptor)	5	2.08594e+07	1.83171e+07	1.91262e+07	2.14344e+07	2.09804e+07	2.15786e+07	24.3142	24.1267	24.189	24.3534	24.3225	24.3631	0.134358	0.0731617	175	0.00225399	no	-3.45733		Q9UNQ2	DIMT1	Probable dimethyladenosine transferase	16	3.86962e+08	3.46847e+08	3.25055e+08	4.31775e+08	3.93152e+08	3.46008e+08	28.5276	28.3697	28.2761	28.6857	28.5505	28.3662	0.145144	0.292767	175	0.0121359	no
Q9H4A3	WNK1	Serine/threonine-protein kinase WNK1	12	3.02544e+08	3.11128e+08	2.92187e+08	2.88013e+08	2.37175e+08	2.17184e+08	28.1726	28.2129	28.1223	28.1016	27.8214	27.6943	-0.287145	0.0734628	176	0.00226687	no	-2.32772		Q12789	GTF3C1	General transcription factor 3C polypeptide 1 (TF3C-alpha) (TFIIIC box B-binding subunit) (Transcription factor IIIC 220 kDa subunit) (TFIIIC 220 kDa subunit) (TFIIIC220) (Transcription factor IIIC subunit alpha)	16	1.6942e+08	1.69351e+08	1.25787e+08	1.86977e+08	1.90602e+08	1.55462e+08	27.336	27.3354	26.9064	27.4783	27.506	27.212	0.198388	0.294636	176	0.0122053	no
Q8WVJ2	NUDCD2	NudC domain-containing protein 2	2	6.94358e+07	7.22056e+07	6.21216e+07	5.21819e+07	5.34016e+07	6.37939e+07	26.0492	26.1056	25.8886	25.637	25.6704	25.9269	-0.266651	0.0742471	177	0.00227975	no	-2.97287		Q9UGP8	SEC63	Translocation protein SEC63 homolog	16	4.84332e+08	4.80464e+08	4.11352e+08	5.09532e+08	4.91488e+08	4.70977e+08	28.8514	28.8399	28.6158	28.9246	28.8726	28.8111	0.0971399	0.295075	177	0.0122746	no
Q8TEQ6	GEMIN5	Gem-associated protein 5 (Gemin5)	43	1.52744e+09	1.40654e+09	1.43035e+09	1.58847e+09	1.52514e+09	1.54965e+09	30.5085	30.3895	30.4137	30.565	30.5063	30.5293	0.0955765	0.0743227	178	0.00229263	no	-1.58917		Q8N9N2	ASCC1	Activating signal cointegrator 1 complex subunit 1 (ASC-1 complex subunit p50) (Trip4 complex subunit p50)	3	3.03408e+07	2.52381e+07	2.61712e+07	2.93459e+07	2.74229e+07	3.3039e+07	24.8548	24.5891	24.6415	24.8067	24.7089	24.9777	0.13562	0.295274	178	0.012344	no
P32320	CDA	Cytidine deaminase	2	5.2984e+07	5.03549e+07	5.15358e+07	5.58363e+07	7.04761e+07	5.86968e+07	25.6591	25.5856	25.6191	25.7347	26.0706	25.8068	0.256496	0.0750094	179	0.00230551	no	-3.01341		Q9NX24	NHP2	H/ACA ribonucleoprotein complex subunit 2 (Nucleolar protein family A member 2) (snoRNP protein NHP2)	6	4.16225e+08	4.79995e+08	3.32058e+08	3.30988e+08	3.46917e+08	3.81454e+08	28.6328	28.8384	28.3069	28.3022	28.37	28.5069	-0.213447	0.295566	179	0.0124133	no
P14618	PKM	Pyruvate kinase PKM	72	5.04134e+10	4.74914e+10	4.71629e+10	5.02253e+10	5.17696e+10	5.11875e+10	35.5531	35.4669	35.4569	35.5477	35.5914	35.5751	0.0785238	0.0751361	180	0.00231839	no	-0.0701625		Q9GZR2	REXO4	RNA exonuclease 4	10	2.02941e+08	1.83312e+08	1.82257e+08	2.08348e+08	1.93846e+08	1.94959e+08	27.5965	27.4497	27.4414	27.6344	27.5303	27.5386	0.0709177	0.299856	180	0.0124827	no
O60934	NBN	Nibrin (Cell cycle regulatory protein p95) (Nijmegen breakage syndrome protein 1)	3	3.61007e+07	3.40621e+07	3.4751e+07	3.84152e+07	3.69388e+07	3.60563e+07	25.1055	25.0217	25.0506	25.1952	25.1386	25.1037	0.0866788	0.0752765	181	0.00233127	no	-3.20964		Q969Z0	TBRG4	FAST kinase domain-containing protein 4 (Cell cycle progression restoration protein 2) (Cell cycle progression protein 2) (Protein TBRG4) (Transforming growth factor beta regulator 4)	20	5.51689e+08	4.43877e+08	5.69765e+08	6.12992e+08	5.93888e+08	5.28416e+08	29.0393	28.7256	29.0858	29.1913	29.1456	28.9771	0.148714	0.302226	181	0.012552	no
P05114	HMGN1	Non-histone chromosomal protein HMG-14 (High mobility group nucleosome-binding domain-containing protein 1)	4	6.18829e+08	1.01836e+09	8.23156e+08	4.91085e+08	6.3228e+08	5.17838e+08	29.205	29.9236	29.6166	28.8714	29.236	28.9479	-0.584109	0.0753689	182	0.00234415	no	-1.93179		Q8N9T8	KRI1	Protein KRI1 homolog	9	3.19889e+08	3.82184e+08	3.23293e+08	3.09092e+08	3.43964e+08	2.68422e+08	28.253	28.5097	28.2683	28.2035	28.3577	27.9999	-0.154118	0.303696	182	0.0126214	no
P55060	CSE1L	Exportin-2 (Exp2) (Cellular apoptosis susceptibility protein) (Chromosome segregation 1-like protein) (Importin-alpha re-exporter)	47	4.46745e+09	3.75982e+09	3.7408e+09	4.61033e+09	4.43504e+09	4.89975e+09	32.0568	31.808	31.8007	32.1022	32.0463	32.1901	0.220569	0.0754353	183	0.00235703	no	-1.13122		Q14103	HNRNPD	Heterogeneous nuclear ribonucleoprotein D0 (hnRNP D0) (AU-rich element RNA-binding protein 1)	39	6.19488e+09	6.66785e+09	4.68799e+09	4.18612e+09	3.82337e+09	6.28502e+09	32.5284	32.6346	32.1263	31.963	31.8322	32.5493	-0.296069	0.307261	183	0.0126907	no
Q13485	SMAD4	Mothers against decapentaplegic homolog 4 (MAD homolog 4) (Mothers against DPP homolog 4) (Deletion target in pancreatic carcinoma 4) (SMAD family member 4) (SMAD 4) (Smad4) (hSMAD4)	2	3.12604e+07	2.64844e+07	3.01269e+07	4.01171e+07	3.13849e+07	3.7292e+07	24.8978	24.6586	24.8445	25.2577	24.9036	25.1524	0.30813	0.07564	184	0.00236991	no	-3.25101		P32754	HPD	4-hydroxyphenylpyruvate dioxygenase	31	3.16881e+09	2.44743e+09	2.79835e+09	3.0458e+09	2.84635e+09	3.50371e+09	31.5613	31.1886	31.3819	31.5042	31.4065	31.7062	0.159132	0.309964	184	0.0127601	no
Q8TCD5	NT5C	5'(3')-deoxyribonucleotidase, cytosolic type	2	5.11169e+06	3.37946e+06	6.76175e+07	9.39891e+07	8.03949e+07	1.39139e+08	22.2854	21.6884	26.0109	26.486	26.2606	27.052	2.04244	0.0757323	185	0.00238279	no	-2.95409		P40222	TXLNA	Alpha-taxilin	18	8.90865e+08	7.20079e+08	9.5359e+08	7.13722e+08	7.065e+08	8.47339e+08	29.7306	29.4236	29.8288	29.4108	29.3961	29.6584	-0.177555	0.31056	185	0.0128294	no
Q7Z6Z7	HUWE1	E3 ubiquitin-protein ligase HUWE1	38	1.08975e+09	1.04654e+09	1.13712e+09	1.20789e+09	1.19275e+09	1.12888e+09	30.0214	29.963	30.0827	30.1698	30.1516	30.0722	0.108674	0.0759975	186	0.00239567	no	-1.71205		Q9NYF8	BCLAF1	Bcl-2-associated transcription factor 1 (Btf) (BCLAF1 and THRAP3 family member 1)	37	1.39208e+09	1.24987e+09	1.49419e+09	1.17383e+09	1.15501e+09	1.42606e+09	30.3746	30.2191	30.4767	30.1286	30.1053	30.4094	-0.139511	0.311776	186	0.0128988	no
Q12769	NUP160	Nuclear pore complex protein Nup160 (160 kDa nucleoporin) (Nucleoporin Nup160)	18	5.38483e+08	4.4025e+08	4.79003e+08	5.92963e+08	5.47952e+08	5.50771e+08	29.0043	28.7137	28.8355	29.1434	29.0295	29.0369	0.214733	0.0760549	187	0.00240855	no	-2.04651		Q9H7E2	TDRD3	Tudor domain-containing protein 3	4	2.94442e+07	2.67922e+07	1.89467e+07	1.4341e+07	7.60476e+06	3.103e+07	24.8115	24.6753	24.1754	23.7736	22.8585	24.8872	-0.505075	0.311813	187	0.0129681	no
P49720	PSMB3	Proteasome subunit beta type-3 (Proteasome chain 13) (Proteasome component C10-II) (Proteasome theta chain)	12	1.09196e+09	9.9654e+08	9.72575e+08	1.21012e+09	1.13585e+09	1.08228e+09	30.0243	29.8924	29.8572	30.1725	30.0811	30.0114	0.163434	0.0765734	188	0.00242143	no	-1.73254		Q99543	DNAJC2	DnaJ homolog subfamily C member 2 (M-phase phosphoprotein 11) (Zuotin-related factor 1) [Cleaved into: DnaJ homolog subfamily C member 2, N-terminally processed]	11	3.46493e+08	3.35401e+08	3.29036e+08	2.75668e+08	2.329e+08	3.70977e+08	28.3683	28.3213	28.2937	28.0384	27.7951	28.4668	-0.200855	0.313272	188	0.0130374	no
O43390	HNRNPR	Heterogeneous nuclear ribonucleoprotein R (hnRNP R)	45	4.77688e+09	5.85752e+09	4.79296e+09	4.0078e+09	2.99068e+09	4.3569e+09	32.1534	32.4476	32.1583	31.9002	31.4778	32.0207	-0.442117	0.0766136	189	0.00243431	no	-1.11689		Q9BUL9	RPP25	Ribonuclease P protein subunit p25 (RNase P protein subunit p25)	6	4.55282e+07	3.05699e+07	4.60881e+07	5.25646e+07	4.15705e+07	4.95387e+07	25.4403	24.8656	25.4579	25.6476	25.3091	25.5621	0.233715	0.31553	189	0.0131068	no
P82930	MRPS34	28S ribosomal protein S34, mitochondrial (MRP-S34) (S34mt) (Mitochondrial small ribosomal subunit protein mS34)	8	6.89451e+08	6.28644e+08	6.45276e+08	7.30908e+08	7.72591e+08	6.82713e+08	29.3609	29.2277	29.2653	29.4451	29.5251	29.3467	0.1551	0.0766393	190	0.00244719	no	-1.92674		Q12926	ELAVL2	ELAV-like protein 2 (ELAV-like neuronal protein 1) (Hu-antigen B) (HuB) (Nervous system-specific RNA-binding protein Hel-N1)	6	1.02253e+09	7.91171e+08	9.78875e+08	4.42193e+08	5.8206e+08	1.13592e+09	29.9295	29.5594	29.8665	28.7201	29.1166	30.0812	-0.370448	0.317601	190	0.0131761	no
Q8WVX9	FAR1	Fatty acyl-CoA reductase 1	5	9.75199e+07	9.66493e+07	9.03187e+07	1.19814e+08	1.10487e+08	9.88959e+07	26.5392	26.5263	26.4285	26.8362	26.7193	26.5594	0.210582	0.0772048	191	0.00246007	no	-2.7568		Q14527	HLTF	Helicase-like transcription factor	12	1.79497e+08	1.68537e+08	1.82282e+08	1.88144e+08	1.72278e+08	2.19347e+08	27.4194	27.3285	27.4416	27.4873	27.3602	27.7086	0.128626	0.31927	191	0.0132455	no
Q32NC0	C18orf21	UPF0711 protein C18orf21 (HBV X-transactivated gene 13 protein) (HBV XAg-transactivated protein 13)	4	7.24217e+07	9.39491e+07	7.64335e+07	5.99208e+07	4.15241e+07	6.61352e+07	26.1099	26.4854	26.1877	25.8366	25.3074	25.9789	-0.534943	0.0773711	192	0.00247295	no	-2.93155		Q9NVS2	MRPS18A	39S ribosomal protein S18a, mitochondrial (MRP-S18-a) (Mrps18a) (S18mt-a) (39S ribosomal protein S18-3, mitochondrial) (MRP-S18-3) (Mitochondrial large ribosomal subunit protein bS18a) (Mitochondrial large ribosomal subunit protein mL66)	13	3.34674e+08	3.77155e+08	3.38492e+08	4.06863e+08	3.95837e+08	3.36894e+08	28.3182	28.4906	28.3345	28.6	28.5603	28.3277	0.117689	0.319385	192	0.0133148	no
P57772	EEFSEC	Selenocysteine-specific elongation factor (Elongation factor sec) (Eukaryotic elongation factor, selenocysteine-tRNA-specific)	5	4.67129e+07	4.45323e+07	4.42247e+07	4.91135e+07	4.62291e+07	5.03934e+07	25.4773	25.4083	25.3983	25.5496	25.4623	25.5867	0.105384	0.0777489	193	0.00248583	no	-3.09572		P30048	PRDX3	Thioredoxin-dependent peroxide reductase, mitochondrial	16	2.56166e+09	2.18878e+09	2.32144e+09	2.91096e+09	2.56086e+09	2.30516e+09	31.2544	31.0275	31.1124	31.4388	31.254	31.1022	0.137117	0.31983	193	0.0133842	no
P41252	IARS1	Isoleucine--tRNA ligase, cytoplasmic	62	4.23417e+09	3.48871e+09	3.86047e+09	4.53147e+09	4.31472e+09	4.38555e+09	31.9794	31.7	31.8461	32.0773	32.0066	32.0301	0.191951	0.0781457	194	0.00249871	no	-1.15003		Q9Y2L1	DIS3	Exosome complex exonuclease RRP44	11	3.33003e+08	2.55891e+08	3.03279e+08	3.24377e+08	3.13513e+08	3.3139e+08	28.311	27.931	28.1761	28.2731	28.2239	28.304	0.119591	0.324097	194	0.0134535	no
Q8N5I9	NOPCHAP1	NOP protein chaperone 1	7	3.12807e+08	2.89633e+08	2.38384e+08	2.22446e+08	1.98848e+08	2.42423e+08	28.2207	28.1097	27.8287	27.7289	27.5671	27.853	-0.341233	0.0781524	195	0.00251159	no	-2.36734		O43813	LANCL1	Glutathione S-transferase LANCL1	14	6.65959e+08	6.12901e+08	7.10324e+08	8.14458e+08	7.75745e+08	6.25127e+08	29.3109	29.1911	29.4039	29.6013	29.531	29.2196	0.155344	0.324582	195	0.0135229	no
Q96JG6	VPS50	Syndetin (Coiled-coil domain-containing protein 132) (EARP/GARPII complex subunit VPS50)	2	4.65504e+08	1.16934e+09	6.32404e+08	2.93675e+08	2.23805e+08	4.62325e+08	28.7942	30.123	29.2363	28.1296	27.7377	28.7843	-1.21037	0.0781552	196	0.00252447	no	-2.03325		Q15459	SF3A1	Splicing factor 3A subunit 1 (SF3a120) (Spliceosome-associated protein 114) (SAP 114)	30	2.28185e+09	1.75224e+09	2.02377e+09	2.05647e+09	2.11534e+09	3.29762e+09	31.0876	30.7066	30.9144	30.9375	30.9782	31.6188	0.302191	0.32668	196	0.0135922	no
O75821	EIF3G	Eukaryotic translation initiation factor 3 subunit G (eIF3g) (Eukaryotic translation initiation factor 3 RNA-binding subunit) (eIF-3 RNA-binding subunit) (Eukaryotic translation initiation factor 3 subunit 4) (eIF-3-delta) (eIF3 p42) (eIF3 p44)	19	1.71195e+09	2.0175e+09	1.68915e+09	1.57443e+09	1.484e+09	1.61106e+09	30.673	30.9099	30.6536	30.5522	30.4668	30.5854	-0.214658	0.078429	197	0.00253735	no	-1.54093		Q9UNX3	RPL26L1	60S ribosomal protein L26-like 1 (Large ribosomal subunit protein uL24-like 1)	2	7.27043e+07	9.93654e+07	4.47835e+07	4.47769e+07	4.23094e+07	6.786e+07	26.1155	26.5662	25.4165	25.4163	25.3345	26.0161	-0.484951	0.326792	197	0.0136616	no
Q6P3X3	TTC27	Tetratricopeptide repeat protein 27 (TPR repeat protein 27)	4	1.17285e+08	9.85958e+07	1.00269e+08	1.2239e+08	1.21818e+08	1.16558e+08	26.8054	26.555	26.5793	26.8669	26.8602	26.7965	0.190459	0.0785768	198	0.00255023	no	-2.71421		P78316	NOP14	Nucleolar protein 14 (Nucleolar complex protein 14)	24	4.71206e+08	4.72333e+08	4.57171e+08	4.78327e+08	5.30531e+08	4.62259e+08	28.8118	28.8152	28.7682	28.8334	28.9829	28.7841	0.0707544	0.329266	198	0.0137309	no
Q9P275	USP36	Ubiquitin carboxyl-terminal hydrolase 36	32	5.5289e+08	5.52945e+08	5.1871e+08	5.07105e+08	5.11192e+08	5.21068e+08	29.0424	29.0426	28.9504	28.9177	28.9293	28.9569	-0.0776995	0.0785828	199	0.00256311	no	-2.04452		O60524	NEMF	Ribosome quality control complex subunit NEMF (Antigen NY-CO-1) (Nuclear export mediator factor) (Serologically defined colon cancer antigen 1)	12	1.89898e+08	1.99697e+08	1.51571e+08	1.96162e+08	2.07389e+08	1.89374e+08	27.5007	27.5732	27.1754	27.5475	27.6278	27.4967	0.131779	0.333332	199	0.0138003	no
O15446	POLR1G	DNA-directed RNA polymerase I subunit RPA34 (A34.5) (Antisense to ERCC-1 protein) (ASE-1) (CD3-epsilon-associated protein) (CD3E-associated protein) (DNA-directed RNA polymerase I subunit G) (RNA polymerase I-associated factor PAF49)	5	1.72588e+08	1.84412e+08	1.76429e+08	1.24556e+08	1.50148e+08	1.65075e+08	27.3628	27.4584	27.3945	26.8922	27.1618	27.2985	-0.278517	0.0788722	200	0.00257599	no	-2.55654		P04843	RPN1	Dolichyl-diphosphooligosaccharide--protein glycosyltransferase subunit 1 (Dolichyl-diphosphooligosaccharide--protein glycosyltransferase 67 kDa subunit) (Ribophorin I) (RPN-I) (Ribophorin-1)	43	3.75634e+09	3.02719e+09	3.35732e+09	3.58968e+09	3.42321e+09	4.03134e+09	31.8067	31.4953	31.6447	31.7412	31.6727	31.9086	0.123114	0.333422	200	0.0138696	no
P04350	TUBB4A	Tubulin beta-4A chain (Tubulin 5 beta) (Tubulin beta-4 chain)	3	8.65957e+08	7.29507e+08	7.64101e+08	9.42372e+08	8.45343e+08	1.00532e+09	29.6897	29.4423	29.5092	29.8117	29.655	29.905	0.243312	0.0789468	201	0.00258887	no	-1.83272		Q9H7E9	C8orf33	UPF0488 protein C8orf33	9	4.23345e+08	4.49067e+08	2.94624e+08	2.98887e+08	3.21746e+08	3.63265e+08	28.6573	28.7424	28.1343	28.155	28.2613	28.4364	-0.246267	0.334431	201	0.013939	no
P09382	LGALS1	Galectin-1 (Gal-1) (14 kDa laminin-binding protein) (HLBP14) (14 kDa lectin) (Beta-galactoside-binding lectin L-14-I) (Galaptin) (HBL) (HPL) (Lactose-binding lectin 1) (Lectin galactoside-binding soluble 1) (Putative MAPK-activating protein PM12) (S-Lac lectin 1)	12	1.65631e+09	2.02871e+09	1.49054e+09	1.37601e+09	1.43107e+09	1.31971e+09	30.6253	30.9179	30.4732	30.3578	30.4144	30.2976	-0.326699	0.0793024	202	0.00260175	no	-1.57615		Q9BWF3	RBM4	RNA-binding protein 4 (Lark homolog) (hLark) (RNA-binding motif protein 4) (RNA-binding motif protein 4a)	7	8.25467e+08	8.51845e+08	7.56566e+08	7.03957e+08	5.4126e+08	8.73548e+08	29.6206	29.666	29.4949	29.3909	29.0117	29.7023	-0.200033	0.335371	202	0.0140083	no
Q92954	PRG4	Proteoglycan 4 (Lubricin) (Megakaryocyte-stimulating factor) (Superficial zone proteoglycan) [Cleaved into: Proteoglycan 4 C-terminal part]	2	3.04329e+07	3.62654e+07	2.63574e+07	1.47939e+07	1.45406e+07	2.73834e+07	24.8591	25.1121	24.6517	23.8185	23.7936	24.7068	-0.714289	0.0795684	203	0.00261463	no	-3.36931		Q9NV06	DCAF13	DDB1- and CUL4-associated factor 13 (WD repeat and SOF domain-containing protein 1)	14	3.31365e+08	3.10248e+08	3.4632e+08	3.62346e+08	3.48658e+08	3.25948e+08	28.3038	28.2088	28.3675	28.4328	28.3772	28.2801	0.0698637	0.33689	203	0.0140777	no
P22670	RFX1	MHC class II regulatory factor RFX1 (Enhancer factor C) (EF-C) (Regulatory factor X 1) (RFX) (Transcription factor RFX1)	2	2.45302e+07	2.46711e+07	2.97523e+07	2.96739e+07	3.08368e+07	3.09851e+07	24.5481	24.5563	24.8265	24.8227	24.8781	24.8851	0.2127	0.0799521	204	0.00262751	no	-3.31315		Q9Y5J1	UTP18	U3 small nucleolar RNA-associated protein 18 homolog (WD repeat-containing protein 50)	23	8.14027e+08	8.14768e+08	7.61297e+08	7.98822e+08	7.67434e+08	7.48698e+08	29.6005	29.6018	29.5039	29.5733	29.5155	29.4798	-0.0460833	0.339629	204	0.014147	no
Q14790	CASP8	Caspase-8 (CASP-8)	2	5.93118e+06	4.63213e+06	7.15898e+06	8.54641e+06	7.06522e+06	9.47657e+06	22.4999	22.1432	22.7713	23.0269	22.7523	23.1759	0.501445	0.080014	205	0.00264039	no	-3.91319		Q5JTH9	RRP12	RRP12-like protein	47	1.60355e+09	1.8368e+09	1.66491e+09	2.03331e+09	2.0246e+09	1.59412e+09	30.5786	30.7745	30.6328	30.9212	30.915	30.5701	0.146786	0.341413	205	0.0142164	no
Q9NXE8	CWC25	Pre-mRNA-splicing factor CWC25 homolog (Coiled-coil domain-containing protein 49) (Spliceosome-associated protein homolog CWC25)	3	2.12111e+08	1.94717e+08	2.1023e+08	1.12427e+08	1.27899e+08	1.92461e+08	27.6602	27.5368	27.6474	26.7444	26.9304	27.52	-0.511749	0.0811556	206	0.00265327	no	-2.52362		Q9H8H0	NOL11	Nucleolar protein 11	20	5.93292e+08	5.09631e+08	5.71604e+08	6.73257e+08	5.54563e+08	5.86935e+08	29.1442	28.9249	29.0904	29.3266	29.0468	29.1286	0.116022	0.342412	206	0.0142857	no
P48444	ARCN1	Coatomer subunit delta (Archain) (Delta-coat protein) (Delta-COP)	21	9.96819e+08	9.67352e+08	9.89884e+08	1.13089e+09	1.03051e+09	1.02807e+09	29.8928	29.8495	29.8827	30.0748	29.9407	29.9373	0.110621	0.0812286	207	0.00266615	no	-1.75633		Q08211	DHX9	ATP-dependent RNA helicase A	103	9.83747e+09	1.07941e+10	1.02563e+10	1.07088e+10	1.06363e+10	1.04564e+10	33.1956	33.3295	33.2558	33.3181	33.3083	33.2837	0.0420567	0.34313	207	0.0143551	no
Q9H307	PNN	Pinin (140 kDa nuclear and cell adhesion-related phosphoprotein) (Desmosome-associated protein) (Domain-rich serine protein) (DRS protein) (DRSP) (Melanoma metastasis clone A protein) (Nuclear protein SDK3) (SR-like protein)	22	1.23746e+09	1.14428e+09	1.05995e+09	1.01577e+09	9.62693e+08	1.06242e+09	30.2047	30.0918	29.9813	29.9199	29.8425	29.9847	-0.178628	0.0817234	208	0.00267903	no	-1.733		Q8NHQ9	DDX55	ATP-dependent RNA helicase DDX55	8	1.12261e+08	9.98189e+07	8.95345e+07	9.29684e+07	1.23992e+08	1.29043e+08	26.7423	26.5728	26.4159	26.4702	26.8857	26.9433	0.198083	0.343215	208	0.0144244	no
P50395	GDI2	Rab GDP dissociation inhibitor beta (Rab GDI beta) (Guanosine diphosphate dissociation inhibitor 2) (GDI-2)	34	7.68802e+09	6.92539e+09	7.37404e+09	8.12871e+09	7.9189e+09	7.71483e+09	32.84	32.6892	32.7798	32.9204	32.8827	32.845	0.112003	0.0820057	209	0.00269191	no	-0.884353		P23246	SFPQ	Splicing factor, proline- and glutamine-rich (100 kDa DNA-pairing protein) (hPOMp100) (DNA-binding p52/p100 complex, 100 kDa subunit) (Polypyrimidine tract-binding protein-associated-splicing factor) (PSF) (PTB-associated-splicing factor)	75	1.11816e+10	1.09476e+10	1.10694e+10	9.12381e+09	8.95639e+09	1.2107e+10	33.3804	33.3499	33.3659	33.087	33.0603	33.4951	-0.137186	0.343742	209	0.0144938	no
Q15436	SEC23A	Protein transport protein Sec23A (hSec23A) (SEC23-related protein A)	14	4.07176e+08	3.70293e+08	3.76742e+08	4.62223e+08	4.11417e+08	4.15e+08	28.6011	28.4641	28.489	28.784	28.616	28.6285	0.158942	0.0822102	210	0.00270479	no	-2.15685		Q8IZH2	XRN1	5'-3' exoribonuclease 1	12	2.35079e+08	3.74812e+08	1.57503e+08	1.96863e+08	1.62542e+08	1.89752e+08	27.8086	28.4816	27.2308	27.5526	27.2762	27.4995	-0.482745	0.344533	210	0.0145631	no
P16989	YBX3	Y-box-binding protein 3 (Cold shock domain-containing protein A) (DNA-binding protein A) (Single-strand DNA-binding protein NF-GMB)	17	3.9493e+09	4.22832e+09	3.61788e+09	3.17635e+09	2.93071e+09	3.69358e+09	31.879	31.9774	31.7525	31.5647	31.4486	31.7824	-0.267289	0.0823244	211	0.00271767	no	-1.21037		Q9NW13	RBM28	RNA-binding protein 28 (RNA-binding motif protein 28)	43	1.33041e+09	1.52548e+09	1.24572e+09	1.27776e+09	1.30015e+09	1.25256e+09	30.3092	30.5066	30.2143	30.251	30.276	30.2222	-0.0986665	0.344695	211	0.0146325	no
P13807	GYS1	Glycogen [starch] synthase, muscle	8	2.00338e+08	2.08196e+08	1.83482e+08	2.16733e+08	2.56699e+08	2.18252e+08	27.5779	27.6334	27.4511	27.6913	27.9355	27.7014	0.224476	0.0824479	212	0.00273055	no	-2.43628		Q7RTV0	PHF5A	PHD finger-like domain-containing protein 5A (PHD finger-like domain protein 5A) (Splicing factor 3B-associated 14 kDa protein) (SF3b14b)	9	6.83492e+08	9.28222e+08	5.90561e+08	6.17705e+08	6.61171e+08	5.90423e+08	29.3483	29.7899	29.1375	29.2023	29.3004	29.1372	-0.236498	0.34471	212	0.0147018	no
O95070	YIF1A	Protein YIF1A (54TMp) (YIP1-interacting factor homolog A)	2	3.08753e+07	1.37864e+07	2.58504e+07	4.09817e+07	3.97887e+07	3.70402e+07	24.8799	23.7167	24.6237	25.2885	25.2459	25.1426	0.740526	0.0826406	213	0.00274343	no	-3.26984		Q8TB72	PUM2	Pumilio homolog 2 (Pumilio-2)	7	7.80394e+07	6.14184e+07	1.03923e+08	7.31291e+07	6.81059e+07	5.91535e+07	26.2177	25.8722	26.6309	26.1239	26.0213	25.818	-0.280417	0.346735	213	0.0147712	no
Q9H9J4	USP42	Ubiquitin carboxyl-terminal hydrolase 42	2	3.08804e+06	4.16179e+06	3.05244e+06	4.0739e+06	5.68613e+06	4.50346e+06	21.5583	21.9888	21.5415	21.958	22.439	22.1026	0.469365	0.0827145	214	0.00275631	no	-4.15441		Q13595	TRA2A	Transformer-2 protein homolog alpha (TRA-2 alpha) (TRA2-alpha) (Transformer-2 protein homolog A)	17	7.50986e+08	1.03848e+09	9.17829e+08	8.35274e+08	8.6123e+08	6.76683e+08	29.4842	29.9518	29.7736	29.6377	29.6818	29.3339	-0.190025	0.348378	214	0.0148405	no
O95182	NDUFA7	NADH dehydrogenase [ubiquinone] 1 alpha subcomplex subunit 7 (Complex I-B14.5a) (CI-B14.5a) (NADH-ubiquinone oxidoreductase subunit B14.5a)	2	5.14814e+07	5.86312e+07	4.4144e+07	3.56051e+07	4.59832e+07	3.702e+07	25.6175	25.8052	25.3957	25.0856	25.4546	25.1418	-0.379127	0.0831462	215	0.00276919	no	-3.1088		O43896	KIF1C	Kinesin-like protein KIF1C	5	3.46911e+07	5.84173e+07	1.12833e+08	1.25033e+08	1.03615e+08	6.26743e+07	25.0481	25.7999	26.7496	26.8977	26.6267	25.9014	0.500377	0.349109	215	0.0149098	no
P82970	HMGN5	High mobility group nucleosome-binding domain-containing protein 5 (Nucleosome-binding protein 1)	4	2.52666e+08	3.51813e+08	2.5551e+08	1.48921e+08	2.2569e+08	2.11374e+08	27.9127	28.3902	27.9288	27.15	27.7498	27.6552	-0.553454	0.0831676	216	0.00278207	no	-2.38458		Q14692	BMS1	Ribosome biogenesis protein BMS1 homolog (Ribosome assembly protein BMS1 homolog)	41	1.07332e+09	1.25587e+09	9.29099e+08	8.95933e+08	9.93526e+08	1.03453e+09	29.9994	30.226	29.7913	29.7388	29.888	29.9463	-0.15618	0.350219	216	0.0149792	no
Q93008	USP9X	Probable ubiquitin carboxyl-terminal hydrolase FAF-X	20	3.75221e+08	3.62483e+08	3.96273e+08	4.51321e+08	4.59233e+08	3.89231e+08	28.4832	28.4333	28.5619	28.7496	28.7746	28.536	0.19688	0.0832442	217	0.00279495	no	-2.15847		P60842	EIF4A1	Eukaryotic initiation factor 4A-I (eIF-4A-I) (eIF4A-I)	32	2.42721e+10	1.79503e+10	2.30056e+10	2.50714e+10	2.15156e+10	2.64849e+10	34.4986	34.0633	34.4213	34.5453	34.3247	34.6245	0.163824	0.350326	217	0.0150485	no
Q12797	ASPH	Aspartyl/asparaginyl beta-hydroxylase	21	8.25716e+08	8.34477e+08	7.80613e+08	8.4817e+08	8.63649e+08	8.51126e+08	29.6211	29.6363	29.54	29.6598	29.6859	29.6648	0.0704451	0.0832791	218	0.00280783	no	-1.84545		P43307	SSR1	Translocon-associated protein subunit alpha (TRAP-alpha) (Signal sequence receptor subunit alpha) (SSR-alpha)	4	5.68726e+08	5.9934e+08	3.6235e+08	3.46278e+08	3.19602e+08	5.41321e+08	29.0832	29.1588	28.4328	28.3674	28.2517	29.0119	-0.342258	0.351447	218	0.0151179	no
Q15427	SF3B4	Splicing factor 3B subunit 4 (Pre-mRNA-splicing factor SF3b 49 kDa subunit) (Spliceosome-associated protein 49) (SAP 49)	4	1.0402e+08	1.32922e+08	1.12017e+08	5.49041e+07	5.08678e+07	1.05233e+08	26.6323	26.986	26.7391	25.7104	25.6002	26.649	-0.725782	0.0837511	219	0.00282071	no	-2.79658		Q8TEW0	PARD3	Partitioning defective 3 homolog (PAR-3) (PARD-3) (Atypical PKC isotype-specific-interacting protein) (ASIP) (CTCL tumor antigen se2-5) (PAR3-alpha)	5	6.60134e+07	6.79457e+07	4.58007e+07	3.98622e+07	3.8072e+07	6.71603e+07	25.9763	26.0179	25.4489	25.2485	25.1822	26.0011	-0.309078	0.35184	219	0.0151872	no
A2RUC4	TYW5	tRNA wybutosine-synthesizing protein 5 (hTYW5)	2	1.05124e+07	1.17923e+06	2.0945e+06	1.54447e+07	1.05673e+07	1.51006e+07	23.3256	20.1694	20.9982	23.8806	23.3331	23.8481	1.57636	0.0849867	220	0.00283359	no	-3.80518		O15371	EIF3D	Eukaryotic translation initiation factor 3 subunit D (eIF3d) (Eukaryotic translation initiation factor 3 subunit 7) (eIF-3-zeta) (eIF3 p66)	33	2.78245e+09	2.81865e+09	2.66333e+09	3.05563e+09	2.82618e+09	2.72375e+09	31.3737	31.3924	31.3106	31.5088	31.3962	31.3429	0.0583531	0.356189	220	0.0152566	no
Q13546	RIPK1	Receptor-interacting serine/threonine-protein kinase 1	3	4.14137e+07	3.16373e+07	3.40339e+07	4.54862e+07	4.00545e+07	4.55874e+07	25.3036	24.9151	25.0205	25.4389	25.2555	25.4421	0.292222	0.085102	221	0.00284647	no	-3.16778		Q9UKM9	RALY	RNA-binding protein Raly (Autoantigen p542) (Heterogeneous nuclear ribonucleoprotein C-like 2) (hnRNP core protein C-like 2) (hnRNP associated with lethal yellow protein homolog)	34	2.83407e+09	3.78495e+09	2.84285e+09	2.84962e+09	3.04384e+09	2.46066e+09	31.4002	31.8176	31.4047	31.4081	31.5032	31.1964	-0.179639	0.358276	221	0.0153259	no
P52597	HNRNPF	Heterogeneous nuclear ribonucleoprotein F (hnRNP F) (Nucleolin-like protein mcs94-1) [Cleaved into: Heterogeneous nuclear ribonucleoprotein F, N-terminally processed]	34	4.41555e+09	6.27981e+09	5.18955e+09	4.20788e+09	3.83488e+09	4.28348e+09	32.0399	32.5481	32.273	31.9704	31.8365	31.9961	-0.365924	0.0852062	222	0.00285935	no	-1.09432		Q9Y2W1	THRAP3	Thyroid hormone receptor-associated protein 3 (BCLAF1 and THRAP3 family member 2) (Thyroid hormone receptor-associated protein complex 150 kDa component) (Trap150)	28	1.51796e+09	1.57895e+09	1.37261e+09	1.31542e+09	1.42638e+09	1.48067e+09	30.4995	30.5563	30.3543	30.2929	30.4097	30.4636	-0.0820337	0.358719	222	0.0153953	no
A1L0T0	ILVBL	2-hydroxyacyl-CoA lyase 2	6	6.50023e+07	4.64402e+07	6.12183e+07	7.09451e+07	6.99772e+07	8.4912e+07	25.954	25.4689	25.8675	26.0802	26.0604	26.3395	0.387323	0.0853007	223	0.00287223	no	-2.94432		Q8NEY8	PPHLN1	Periphilin-1 (CDC7 expression repressor) (CR) (Gastric cancer antigen Ga50)	8	2.3702e+08	2.06284e+08	1.94559e+08	1.90425e+08	1.85538e+08	2.14619e+08	27.8204	27.6201	27.5356	27.5046	27.4671	27.6772	-0.11111	0.363276	223	0.0154646	no
P51665	PSMD7	26S proteasome non-ATPase regulatory subunit 7 (26S proteasome regulatory subunit RPN8) (26S proteasome regulatory subunit S12) (Mov34 protein homolog) (Proteasome subunit p40)	12	8.52334e+08	7.08498e+08	8.62361e+08	9.54637e+08	9.07144e+08	9.39265e+08	29.6668	29.4002	29.6837	29.8304	29.7568	29.807	0.209057	0.0854763	224	0.00288511	no	-1.82672		P08865	RPSA	40S ribosomal protein SA (37 kDa laminin receptor precursor) (37LRP) (37/67 kDa laminin receptor) (LRP/LR) (67 kDa laminin receptor) (67LR) (Colon carcinoma laminin-binding protein) (Laminin receptor 1) (LamR) (Laminin-binding protein precursor p40) (LBP/p40) (Multidrug resistance-associated protein MGr1-Ag) (NEM/1CHD4) (Small ribosomal subunit protein uS2)	18	4.17921e+09	3.49149e+09	3.53643e+09	3.88007e+09	3.78706e+09	4.40707e+09	31.9606	31.7012	31.7196	31.8534	31.8184	32.0372	0.107512	0.36765	224	0.015534	no
Q9HD45	TM9SF3	Transmembrane 9 superfamily member 3 (EP70-P-iso) (SM-11044-binding protein)	9	3.02933e+08	3.19028e+08	3.04879e+08	3.79508e+08	4.11038e+08	3.18803e+08	28.1744	28.2491	28.1837	28.4996	28.6147	28.2481	0.259322	0.0854886	225	0.00289799	no	-2.23593		Q14147	DHX34	Probable ATP-dependent RNA helicase DHX34	3	1.31321e+07	1.37669e+07	1.43956e+07	1.73719e+07	1.72287e+07	1.235e+07	23.6466	23.7147	23.7791	24.0503	24.0383	23.558	0.185189	0.368436	225	0.0156033	no
Q5SVH5	IPO9	Importin-9 (Fragment)	19	6.00727e+08	6.26209e+08	5.40032e+08	6.9784e+08	7.03758e+08	6.21111e+08	29.1621	29.2221	29.0085	29.3783	29.3905	29.2103	0.195013	0.085906	226	0.00291087	no	-1.96614		Q9P015	MRPL15	39S ribosomal protein L15, mitochondrial (L15mt) (MRP-L15) (Mitochondrial large ribosomal subunit protein uL15m)	13	3.28103e+08	2.74714e+08	3.43532e+08	3.42566e+08	3.16075e+08	3.63855e+08	28.2896	28.0334	28.3559	28.3518	28.2357	28.4388	0.111649	0.369285	226	0.0156727	no
P22102	GART	Trifunctional purine biosynthetic protein adenosine-3 [Includes: Phosphoribosylamine--glycine ligase	63	5.82881e+09	5.13784e+09	5.47941e+09	6.14344e+09	5.81823e+09	6.01455e+09	32.4406	32.2585	32.3514	32.5164	32.4379	32.4858	0.128347	0.0860125	227	0.00292375	no	-1.0079		Q7Z6E9	RBBP6	E3 ubiquitin-protein ligase RBBP6	12	1.94287e+08	1.85847e+08	1.58226e+08	1.59366e+08	1.54697e+08	1.81974e+08	27.5336	27.4695	27.2374	27.2478	27.2049	27.4392	-0.118122	0.370169	227	0.015742	no
Q8WZA9	IRGQ	Immunity-related GTPase family Q protein	2	1.03028e+08	1.10672e+08	8.82915e+07	8.38065e+07	8.19308e+07	8.9843e+07	26.6185	26.7217	26.3958	26.3206	26.2879	26.4209	-0.240731	0.0865776	228	0.00293663	no	-2.79844		Q8WXF1	PSPC1	Paraspeckle component 1 (Paraspeckle protein 1)	21	4.65953e+08	4.18061e+08	4.25624e+08	3.98341e+08	3.05483e+08	4.64938e+08	28.7956	28.6391	28.665	28.5694	28.1865	28.7925	-0.164187	0.373118	228	0.0158114	no
Q96G46	DUS3L	tRNA-dihydrouridine(47) synthase [NAD(P)(+)]-like	9	1.21329e+08	1.02986e+08	9.8677e+07	1.29559e+08	1.17667e+08	1.32334e+08	26.8543	26.6179	26.5562	26.949	26.8101	26.9796	0.232831	0.0866627	229	0.00294951	no	-2.69807		Q13573	SNW1	SNW domain-containing protein 1 (Nuclear protein SkiP) (Nuclear receptor coactivator NCoA-62) (Ski-interacting protein)	7	3.1972e+08	2.62044e+08	2.43328e+08	2.09179e+08	1.89911e+08	3.08801e+08	28.2522	27.9652	27.8583	27.6402	27.5008	28.2021	-0.221026	0.374331	229	0.0158807	no
P15880	RPS2	40S ribosomal protein S2 (40S ribosomal protein S4) (Protein LLRep3) (Small ribosomal subunit protein uS5)	46	1.54754e+10	2.11682e+10	1.90482e+10	1.5145e+10	1.43844e+10	1.51972e+10	33.8493	34.3012	34.1489	33.8181	33.7438	33.8231	-0.316333	0.0872327	230	0.00296239	no	-0.54293		Q8TEM1	NUP210	Nuclear pore membrane glycoprotein 210 (Nuclear pore protein gp210) (Nuclear envelope pore membrane protein POM 210) (POM210) (Nucleoporin Nup210) (Pore membrane protein of 210 kDa)	16	4.09048e+08	3.99193e+08	3.49477e+08	4.33049e+08	4.21755e+08	3.78289e+08	28.6077	28.5725	28.3806	28.69	28.6518	28.4949	0.0909986	0.376044	230	0.0159501	no
Q96AT1	KIAA1143	Uncharacterized protein KIAA1143	6	6.28527e+07	7.08222e+07	9.48569e+07	5.79336e+07	5.81291e+07	5.41233e+07	25.9055	26.0777	26.4992	25.7879	25.7928	25.6897	-0.425283	0.0876204	231	0.00297527	no	-2.94408		Q12905	ILF2	Interleukin enhancer-binding factor 2 (Nuclear factor of activated T-cells 45 kDa)	18	1.93106e+09	2.08144e+09	2.04851e+09	2.528e+09	2.11004e+09	1.95571e+09	30.8467	30.9549	30.9319	31.2353	30.9746	30.865	0.121541	0.377085	231	0.0160194	no
Q9Y5M8	SRPRB	Signal recognition particle receptor subunit beta (SR-beta) (Protein APMCF1)	16	7.26337e+08	5.9921e+08	6.40001e+08	7.47174e+08	7.36095e+08	7.42072e+08	29.4361	29.1585	29.2535	29.4769	29.4553	29.467	0.179095	0.087746	232	0.00298815	no	-1.92244		Q7KZF4	SND1	Staphylococcal nuclease domain-containing protein 1	88	7.5415e+09	6.23119e+09	7.38624e+09	7.46832e+09	7.11769e+09	8.0482e+09	32.8122	32.5369	32.7822	32.7981	32.7288	32.906	0.0972381	0.377153	232	0.0160888	no
P49773	HINT1	Adenosine 5'-monophosphoramidase HINT1	14	1.90004e+09	1.88907e+09	1.70599e+09	1.63581e+09	1.66239e+09	1.73215e+09	30.8234	30.815	30.668	30.6074	30.6306	30.6899	-0.127488	0.0879067	233	0.00300103	no	-1.5225		Q969S3	ZNF622	Zinc finger protein 622 (Zinc finger-like protein 9)	14	3.75361e+08	3.86279e+08	3.45163e+08	3.46457e+08	3.86621e+08	2.47971e+08	28.4837	28.5251	28.3627	28.3681	28.5263	27.8856	-0.174002	0.377412	233	0.0161581	no
Q9BYJ9	YTHDF1	YTH domain-containing family protein 1 (DF1) (Dermatomyositis associated with cancer putative autoantigen 1) (DACA-1)	2	2.0226e+07	1.25248e+07	1.39647e+07	2.5861e+07	1.84633e+07	3.28007e+07	24.2697	23.5783	23.7353	24.6243	24.1382	24.9672	0.723298	0.088219	234	0.00301391	no	-3.45188		P61978	HNRNPK	Heterogeneous nuclear ribonucleoprotein K (hnRNP K) (Transformation up-regulated nuclear protein) (TUNP)	54	1.31103e+10	1.37983e+10	1.29561e+10	9.67645e+09	8.4504e+09	1.60689e+10	33.61	33.6838	33.5929	33.1718	32.9764	33.9036	-0.221297	0.381926	234	0.0162275	no
Q9BRJ6	C7orf50	Uncharacterized protein C7orf50	5	9.78094e+07	1.43169e+08	1.20331e+08	9.19395e+07	9.63037e+07	6.95094e+07	26.5435	27.0931	26.8424	26.4542	26.5211	26.0507	-0.487246	0.0887924	235	0.00302679	no	-2.75301		Q9BQC6	MRPL57	Ribosomal protein 63, mitochondrial (hMRP63) (Mitochondrial large ribosomal subunit protein mL63) (Mitochondrial ribosomal protein 63) (Mitochondrial ribosomal protein L57)	2	4.21496e+07	5.45977e+07	1.8784e+07	2.37157e+07	2.53692e+07	2.77664e+07	25.329	25.7023	24.163	24.4993	24.5966	24.7268	-0.588142	0.384153	235	0.0162968	no
P07099	EPHX1	Epoxide hydrolase 1	11	3.10672e+08	2.77076e+08	2.73423e+08	3.52435e+08	3.44726e+08	2.99668e+08	28.2108	28.0457	28.0266	28.3928	28.3609	28.1588	0.211045	0.0888351	236	0.00303967	no	-2.2757		Q8ND56	LSM14A	Protein LSM14 homolog A (Protein FAM61A) (Protein SCD6 homolog) (Putative alpha-synuclein-binding protein) (AlphaSNBP) (RNA-associated protein 55A) (hRAP55) (hRAP55A)	9	1.76056e+08	1.79255e+08	1.47812e+08	1.18595e+08	1.24702e+08	1.93463e+08	27.3915	27.4174	27.1392	26.8215	26.8939	27.5275	-0.204075	0.384865	236	0.0163662	no
Q7L2H7	EIF3M	Eukaryotic translation initiation factor 3 subunit M (eIF3m) (Fetal lung protein B5) (hFL-B5) (PCI domain-containing protein 1)	19	1.30198e+09	9.69597e+08	1.24472e+09	1.50887e+09	1.34686e+09	1.49876e+09	30.2781	29.8528	30.2132	30.4908	30.3269	30.4811	0.308449	0.0892889	237	0.00305255	no	-1.64873		P56182	RRP1	Ribosomal RNA processing protein 1 homolog A (Novel nuclear protein 1) (NNP-1) (Nucleolar protein Nop52) (RRP1-like protein)	11	3.79047e+08	4.23899e+08	3.24484e+08	3.24069e+08	3.38645e+08	3.69217e+08	28.4978	28.6591	28.2736	28.2717	28.3352	28.4599	-0.127692	0.386048	237	0.0164355	no
P51003	PAPOLA	Poly(A) polymerase alpha (PAP-alpha)	7	1.04042e+08	1.00767e+08	1.24637e+08	1.40848e+08	1.37882e+08	1.1887e+08	26.6326	26.5864	26.8932	27.0696	27.0389	26.8248	0.27128	0.0894675	238	0.00306543	no	-2.68318		P14678	SNRPB	Small nuclear ribonucleoprotein-associated proteins B and B' (snRNP-B) (Sm protein B/B') (Sm-B/B') (SmB/B')	9	2.42783e+09	2.35019e+09	2.23534e+09	2.27623e+09	2.16808e+09	2.34637e+09	31.177	31.1301	31.0579	31.084	31.0138	31.1278	-0.0465526	0.387678	238	0.0165049	no
O95714	HERC2	E3 ubiquitin-protein ligase HERC2	9	6.25246e+07	5.0203e+07	5.64376e+07	6.96324e+07	6.20614e+07	6.61902e+07	25.8979	25.5813	25.7502	26.0533	25.8872	25.9801	0.226222	0.0896287	239	0.00307831	no	-2.98002		P05388	RPLP0	60S acidic ribosomal protein P0 (60S ribosomal protein L10E) (Large ribosomal subunit protein uL10)	25	7.45186e+09	7.55617e+09	7.44346e+09	8.40836e+09	8.52825e+09	7.01458e+09	32.795	32.815	32.7933	32.9692	32.9896	32.7077	0.0932868	0.389675	239	0.0165742	no
Q9UNQ0	ABCG2	Broad substrate specificity ATP-binding cassette transporter ABCG2	5	1.36665e+08	9.99151e+07	8.47186e+07	1.67498e+08	1.3802e+08	1.39759e+08	27.0261	26.5742	26.3362	27.3196	27.0403	27.0584	0.470791	0.089642	240	0.00309119	no	-2.66019		Q93009	USP7	Ubiquitin carboxyl-terminal hydrolase 7	33	1.04848e+09	6.8099e+08	8.23538e+08	9.63113e+08	8.1032e+08	1.25858e+09	29.9657	29.3431	29.6173	29.8431	29.5939	30.2292	0.248078	0.393166	240	0.0166436	no
Q96A26	FAM162A	Protein FAM162A (E2-induced gene 5 protein) (Growth and transformation-dependent protein) (HGTD-P)	5	9.9926e+07	8.8522e+07	1.11793e+08	1.45922e+08	1.33295e+08	1.07652e+08	26.5744	26.3995	26.7363	27.1206	26.9901	26.6818	0.365727	0.0904706	241	0.00310407	no	-2.70772		Q96MU7	YTHDC1	YTH domain-containing protein 1 (Splicing factor YT521) (YT521-B)	13	4.00021e+08	3.84121e+08	4.38051e+08	4.16632e+08	4.44708e+08	4.13399e+08	28.5755	28.517	28.7065	28.6342	28.7283	28.623	0.0607304	0.394689	241	0.0167129	no
Q96HE7	ERO1A	ERO1-like protein alpha (ERO1-L) (ERO1-L-alpha)	12	4.73728e+08	3.62083e+08	4.30321e+08	4.8046e+08	5.29343e+08	5.06134e+08	28.8195	28.4317	28.6808	28.8398	28.9796	28.9149	0.259783	0.0904949	242	0.00311695	no	-2.10038		Q5QJE6	DNTTIP2	Deoxynucleotidyltransferase terminal-interacting protein 2 (Estrogen receptor-binding protein) (LPTS-interacting protein 2) (LPTS-RP2) (Terminal deoxynucleotidyltransferase-interacting factor 2) (TdIF2) (TdT-interacting factor 2)	22	6.34704e+08	7.48135e+08	4.79827e+08	5.05273e+08	4.90275e+08	6.0659e+08	29.2415	29.4787	28.8379	28.9125	28.869	29.1761	-0.217371	0.394916	242	0.0167822	no
P00338	LDHA	L-lactate dehydrogenase A chain (LDH-A)	39	3.57476e+10	3.19168e+10	3.47493e+10	4.05732e+10	3.84794e+10	3.56289e+10	35.0571	34.8936	35.0163	35.2398	35.1634	35.0523	0.163224	0.0905356	243	0.00312983	no	-0.208093		D3DTW3	IGF2BP1	Insulin-like growth factor 2 mRNA binding protein 1 deltaN CRDBP (Insulin-like growth factor 2 mRNA binding protein 1, isoform CRA_a)	37	1.97991e+09	1.90398e+09	1.64088e+09	1.46112e+09	1.39005e+09	2.06261e+09	30.8828	30.8264	30.6118	30.4444	30.3725	30.9418	-0.169083	0.395542	243	0.0168516	no
Q9H8H3	METTL7A	Putative methyltransferase-like protein 7A	3	5.39579e+07	5.11622e+07	3.25645e+07	7.11481e+07	6.79454e+07	5.81924e+07	25.6853	25.6086	24.9568	26.0843	26.0179	25.7943	0.518921	0.0906851	244	0.00314271	no	-3.01974		Q9Y4P3	TBL2	Transducin beta-like protein 2 (WS beta-transducin repeats protein) (WS-betaTRP) (Williams-Beuren syndrome chromosomal region 13 protein)	14	2.72708e+08	2.91226e+08	2.95455e+08	3.30508e+08	3.23926e+08	2.68235e+08	28.0228	28.1176	28.1384	28.3001	28.2711	27.9989	0.102503	0.396146	244	0.0169209	no
Q8IXH7	NELFCD	Negative elongation factor C/D (NELF-C/D) (TH1-like protein)	6	5.54082e+07	7.25156e+07	9.19582e+07	1.00662e+08	9.60544e+07	1.01963e+08	25.7236	26.1118	26.4545	26.5849	26.5173	26.6035	0.44187	0.0907599	245	0.00315559	no	-2.82994		Q9UNX4	WDR3	WD repeat-containing protein 3	20	5.41186e+08	5.58954e+08	5.15083e+08	5.65649e+08	4.7959e+08	4.88703e+08	29.0115	29.0582	28.9402	29.0753	28.8372	28.8644	-0.0744891	0.400829	245	0.0169903	no
P20674	COX5A	Cytochrome c oxidase subunit 5A, mitochondrial (Cytochrome c oxidase polypeptide Va)	4	1.11025e+08	1.08802e+08	7.9396e+07	6.97294e+07	7.52025e+07	8.27455e+07	26.7263	26.6971	26.2426	26.0553	26.1643	26.3022	-0.394229	0.0910324	246	0.00316847	no	-2.82301		O00178	GTPBP1	GTP-binding protein 1 (G-protein 1) (GP-1) (GP1)	4	4.983e+07	5.49284e+07	4.88424e+07	4.39367e+07	4.64437e+07	5.38227e+07	25.5705	25.7111	25.5416	25.3889	25.469	25.6817	-0.0910844	0.405841	246	0.0170596	no
Q96I24	FUBP3	Far upstream element-binding protein 3 (FUSE-binding protein 3)	34	1.70872e+09	2.97954e+09	2.35134e+09	1.23815e+09	1.18946e+09	1.89391e+09	30.6703	31.4724	31.1308	30.2055	30.1477	30.8187	-0.703957	0.0912075	247	0.00318135	no	-1.48932		Q9NUQ6	SPATS2L	SPATS2-like protein (DNA polymerase-transactivated protein 6) (Stress granule and nucleolar protein) (SGNP)	10	8.30762e+07	7.09675e+07	1.13304e+08	1.04134e+08	9.54571e+07	9.8769e+07	26.3079	26.0807	26.7556	26.6339	26.5083	26.5576	0.158342	0.410309	247	0.017129	no
Q5JSH3	WDR44	WD repeat-containing protein 44 (Rabphilin-11)	9	1.68651e+08	1.58949e+08	1.54216e+08	1.68708e+08	2.04732e+08	1.81081e+08	27.3295	27.244	27.2004	27.33	27.6092	27.4321	0.20276	0.0912479	248	0.00319423	no	-2.52924		O95602	POLR1A	DNA-directed RNA polymerase I subunit RPA1 (RNA polymerase I subunit A1)	23	6.8667e+08	7.16122e+08	6.38906e+08	7.38766e+08	7.62056e+08	6.53702e+08	29.355	29.4156	29.251	29.4605	29.5053	29.2841	0.0776	0.410704	248	0.0171983	no
P30046	DDT	D-dopachrome decarboxylase	8	8.64147e+08	7.45916e+08	8.32217e+08	1.14788e+09	9.0606e+08	9.23488e+08	29.6867	29.4744	29.6324	30.0963	29.755	29.7825	0.285836	0.0914248	249	0.00320711	no	-1.81077		P43243	MATR3	Matrin-3	69	6.71435e+09	6.3122e+09	6.657e+09	5.414e+09	5.11113e+09	7.40636e+09	32.6446	32.5555	32.6322	32.334	32.251	32.7861	-0.134495	0.413454	249	0.0172677	no
Q9BUF5	TUBB6	Tubulin beta-6 chain (Tubulin beta class V)	16	1.1411e+09	9.90742e+08	1.06817e+09	1.24258e+09	1.14761e+09	1.16207e+09	30.0878	29.8839	29.9925	30.2107	30.096	30.1141	0.150659	0.0914957	250	0.00321999	no	-1.71529		O60573	EIF4E2	Eukaryotic translation initiation factor 4E type 2 (eIF-4E type 2) (eIF4E type 2) (Eukaryotic translation initiation factor 4E homologous protein) (Eukaryotic translation initiation factor 4E-like 3) (eIF4E-like protein 4E-LP) (mRNA cap-binding protein 4EHP) (h4EHP) (mRNA cap-binding protein type 3)	4	1.15255e+08	8.32482e+07	1.27035e+08	1.28336e+08	1.10741e+08	1.24022e+08	26.7803	26.3109	26.9206	26.9353	26.7226	26.886	0.157533	0.414985	250	0.017337	no
P45973	CBX5	Chromobox protein homolog 5 (Antigen p25) (Heterochromatin protein 1 homolog alpha) (HP1 alpha)	7	3.39258e+08	4.11595e+08	3.3376e+08	3.0226e+08	3.24263e+08	2.88e+08	28.3378	28.6166	28.3142	28.1712	28.2726	28.1015	-0.246089	0.0915648	251	0.00323287	no	-2.2439		Q8IXB1	DNAJC10	DnaJ homolog subfamily C member 10	3	3.01871e+07	2.07785e+07	3.19633e+07	3.98578e+07	3.09864e+07	2.65005e+07	24.8474	24.3086	24.9299	25.2484	24.8851	24.6595	0.231228	0.415229	251	0.0174064	no
Q6FIF0	ZFAND6	AN1-type zinc finger protein 6 (Associated with PRK1 protein) (Zinc finger A20 domain-containing protein 3)	3	4.21475e+07	5.06221e+07	2.8815e+07	2.51035e+07	2.40241e+07	3.06422e+07	25.3289	25.5933	24.7803	24.5814	24.518	24.869	-0.608045	0.092567	252	0.00324575	no	-3.24078		Q9Y295	DRG1	Developmentally-regulated GTP-binding protein 1 (DRG-1) (Neural precursor cell expressed developmentally down-regulated protein 3) (NEDD-3) (Translation factor GTPase DRG1) (TRAFAC GTPase DRG1)	15	6.0398e+08	5.76577e+08	5.42222e+08	6.56109e+08	6.19016e+08	5.48993e+08	29.1699	29.1029	29.0143	29.2894	29.2054	29.0322	0.0824606	0.415591	252	0.0174757	no
O43776	NARS1	Asparagine--tRNA ligase, cytoplasmic	22	1.83716e+09	1.65752e+09	1.65627e+09	2.07191e+09	1.78351e+09	1.97583e+09	30.7748	30.6264	30.6253	30.9483	30.7321	30.8798	0.178965	0.0926337	253	0.00325863	no	-1.50405		Q9Y285	FARSA	Phenylalanine--tRNA ligase alpha subunit	26	1.04222e+09	7.26078e+08	1.07187e+09	1.03583e+09	9.61922e+08	1.19101e+09	29.957	29.4355	29.9975	29.9481	29.8413	30.1495	0.167021	0.416741	253	0.0175451	no
Q8NFH4	NUP37	Nucleoporin Nup37 (p37) (Nup107-160 subcomplex subunit Nup37)	8	1.84928e+08	1.56079e+08	1.55917e+08	1.89567e+08	1.80815e+08	1.9869e+08	27.4624	27.2177	27.2162	27.4981	27.4299	27.5659	0.195587	0.0931088	254	0.00327151	no	-2.51699		P46087	NOP2	Probable 28S rRNA (cytosine(4447)-C(5))-methyltransferase	52	3.22743e+09	3.59341e+09	3.16818e+09	3.0881e+09	3.46357e+09	2.85739e+09	31.5877	31.7427	31.561	31.5241	31.6896	31.4121	-0.0862935	0.419491	254	0.0176144	no
Q96T37	RBM15	RNA-binding protein 15 (One-twenty two protein 1) (RNA-binding motif protein 15)	16	4.02476e+08	4.06025e+08	3.39958e+08	3.18329e+08	2.6263e+08	3.45079e+08	28.5843	28.597	28.3408	28.2459	27.9685	28.3624	-0.310556	0.0931232	255	0.00328439	no	-2.22783		P46782	RPS5	40S ribosomal protein S5 (Small ribosomal subunit protein uS7) [Cleaved into: 40S ribosomal protein S5, N-terminally processed]	20	6.68072e+09	6.62889e+09	7.57854e+09	8.72265e+09	8.08055e+09	6.32663e+09	32.6374	32.6261	32.8193	33.0221	32.9118	32.5588	0.147071	0.42256	255	0.0176838	no
Q9HAV0	GNB4	Guanine nucleotide-binding protein subunit beta-4 (Transducin beta chain 4)	5	2.20497e+08	1.5294e+08	1.91061e+08	2.21154e+08	2.43959e+08	2.51496e+08	27.7162	27.1884	27.5095	27.7205	27.8621	27.906	0.344218	0.0935348	256	0.00329727	no	-2.43716		Q8N3C0	ASCC3	Activating signal cointegrator 1 complex subunit 3	13	1.80183e+08	1.78931e+08	2.26158e+08	2.50061e+08	2.854e+08	1.65771e+08	27.4249	27.4148	27.7528	27.8977	28.0884	27.3046	0.260787	0.422574	256	0.0177531	no
P62826	RAN	GTP-binding nuclear protein Ran (Androgen receptor-associated protein 24) (GTPase Ran) (Ras-like protein TC4) (Ras-related nuclear protein)	23	2.06583e+10	1.9458e+10	2.13103e+10	2.41418e+10	2.27161e+10	2.11741e+10	34.266	34.1796	34.3108	34.4908	34.403	34.3016	0.14735	0.0939035	257	0.00331015	no	-0.432612		Q8NCA5	FAM98A	Protein FAM98A	5	1.29598e+08	1.56478e+08	2.321e+08	2.13455e+08	1.63087e+08	2.31787e+08	26.9495	27.2214	27.7902	27.6694	27.2811	27.7882	0.231408	0.423693	257	0.0178225	no
Q13838	DDX39B	Spliceosome RNA helicase DDX39B	12	4.38785e+09	4.04583e+09	4.23679e+09	4.87101e+09	4.67824e+09	4.33436e+09	32.0309	31.9138	31.9803	32.1816	32.1233	32.0132	0.131911	0.0939449	258	0.00332303	no	-1.12061		O60832	DKC1	H/ACA ribonucleoprotein complex subunit DKC1	25	1.66863e+09	1.71154e+09	1.74519e+09	1.93581e+09	1.89469e+09	1.60083e+09	30.636	30.6726	30.7007	30.8503	30.8193	30.5762	0.0836532	0.424445	258	0.0178918	no
Q9Y4E8	USP15	Ubiquitin carboxyl-terminal hydrolase 15	9	2.83177e+08	3.04126e+08	2.68858e+08	3.2489e+08	2.98638e+08	3.18003e+08	28.0771	28.1801	28.0023	28.2754	28.1538	28.2445	0.137125	0.0940789	259	0.00333591	no	-2.29003		Q4G0J3	LARP7	La-related protein 7 (La ribonucleoprotein domain family member 7) (hLARP7) (P-TEFb-interaction protein for 7SK stability) (PIP7S)	26	2.66281e+08	4.1013e+08	2.8638e+08	3.10794e+08	2.75567e+08	2.46353e+08	27.9884	28.6115	28.0934	28.2114	28.0378	27.8762	-0.2094	0.429469	259	0.0179612	no
Q8NHH9	ATL2	Atlastin-2	7	2.55616e+08	2.16405e+08	2.33326e+08	2.85738e+08	2.49616e+08	2.72241e+08	27.9294	27.6892	27.7978	28.0901	27.8951	28.0203	0.195298	0.0941838	260	0.00334879	no	-2.36492		P39019	RPS19	40S ribosomal protein S19 (Small ribosomal subunit protein eS19)	25	1.21744e+10	1.30096e+10	1.33791e+10	1.23018e+10	1.34899e+10	1.00101e+10	33.5031	33.5989	33.6393	33.5182	33.6512	33.2207	-0.107188	0.43001	260	0.0180305	no
Q969N2	PIGT	GPI transamidase component PIG-T (Phosphatidylinositol-glycan biosynthesis class T protein)	6	1.52524e+08	1.52911e+08	1.47126e+08	1.63943e+08	1.58532e+08	1.53395e+08	27.1845	27.1881	27.1325	27.2886	27.2402	27.1927	0.0724533	0.0941972	261	0.00336167	no	-2.57699		Q9BZE4	GTPBP4	GTP-binding protein 4 (Chronic renal failure gene protein) (GTP-binding protein NGB) (Nucleolar GTP-binding protein 1)	46	2.75226e+09	2.94923e+09	2.90223e+09	3.31e+09	3.42336e+09	2.6146e+09	31.358	31.4577	31.4345	31.6242	31.6728	31.2839	0.11969	0.430927	261	0.0180999	no
O14524	NEMP1	Nuclear envelope integral membrane protein 1	2	2.21661e+07	2.47776e+07	1.94711e+07	1.91807e+07	1.83179e+07	1.90969e+07	24.4019	24.5625	24.2148	24.1932	24.1267	24.1868	-0.230817	0.0944043	262	0.00337455	no	-3.4548		Q96QD9	FYTTD1	UAP56-interacting factor (Forty-two-three domain-containing protein 1) (Protein 40-2-3)	3	1.15513e+07	1.29592e+07	7.29977e+06	8.26339e+06	8.30483e+06	9.83907e+06	23.4615	23.6275	22.7994	22.9783	22.9855	23.2301	-0.268556	0.433441	262	0.0181692	no
P17028	ZNF24	Zinc finger protein 24 (Retinoic acid suppression protein A) (RSG-A) (Zinc finger and SCAN domain-containing protein 3) (Zinc finger protein 191) (Zinc finger protein KOX17)	6	7.10465e+07	7.21796e+07	7.03804e+07	6.87536e+07	6.5891e+07	5.91106e+07	26.0823	26.1051	26.0687	26.0349	25.9736	25.8169	-0.140721	0.0945132	263	0.00338743	no	-2.93476		Q9BY44	EIF2A	Eukaryotic translation initiation factor 2A (eIF-2A) (65 kDa eukaryotic translation initiation factor 2A) [Cleaved into: Eukaryotic translation initiation factor 2A, N-terminally processed]	27	1.64355e+09	1.40213e+09	1.4889e+09	1.65147e+09	1.49374e+09	1.60311e+09	30.6142	30.385	30.4716	30.6211	30.4763	30.5782	0.0664479	0.438399	263	0.0182386	no
Q71U36	TUBA1A	Tubulin alpha-1A chain (Alpha-tubulin 3) (Tubulin B-alpha-1) (Tubulin alpha-3 chain) [Cleaved into: Detyrosinated tubulin alpha-1A chain]	2	9.10183e+08	8.11239e+08	9.19713e+08	9.97389e+08	1.0066e+09	9.2631e+08	29.7616	29.5956	29.7766	29.8936	29.9068	29.7869	0.149888	0.0946345	264	0.00340031	no	-1.79878		Q9BQ75	CMSS1	Protein CMSS1 (Cms1 ribosomal small subunit homolog)	6	2.34337e+08	2.30755e+08	1.94559e+08	2.47613e+08	2.34379e+08	2.17434e+08	27.804	27.7818	27.5356	27.8835	27.8043	27.696	0.0844685	0.438445	264	0.0183079	no
P18084	ITGB5	Integrin beta-5	4	4.36245e+07	3.5269e+07	4.1181e+07	6.66489e+07	4.21482e+07	6.4458e+07	25.3786	25.0719	25.2955	25.9901	25.329	25.9419	0.528967	0.0947728	265	0.00341319	no	-3.07739		Q9NVN8	GNL3L	Guanine nucleotide-binding protein-like 3-like protein	27	2.97482e+08	3.21508e+08	3.70043e+08	3.78143e+08	5.75405e+08	2.83304e+08	28.1482	28.2603	28.4631	28.4944	29.1	28.0778	0.322582	0.438921	265	0.0183773	no
P09497	CLTB	Clathrin light chain B (Lcb)	4	7.24386e+07	5.47885e+07	6.03278e+07	2.44743e+07	2.76604e+07	5.73582e+07	26.1103	25.7074	25.8463	24.5448	24.7213	25.7735	-0.776475	0.0947791	266	0.00342607	no	-3.07192		P26038	MSN	Moesin (Membrane-organizing extension spike protein)	51	1.59096e+10	1.34336e+10	1.61245e+10	1.65144e+10	1.49624e+10	1.6609e+10	33.8892	33.6451	33.9085	33.943	33.8006	33.9512	0.0807698	0.438978	266	0.0184466	no
P61960	UFM1	Ubiquitin-fold modifier 1	4	1.03355e+08	1.22042e+08	1.10488e+08	1.0203e+08	9.40883e+07	1.0141e+08	26.623	26.8628	26.7193	26.6044	26.4875	26.5956	-0.174942	0.0947858	267	0.00343895	no	-2.74306		Q14444	CAPRIN1	Caprin-1 (Cell cycle-associated protein 1) (Cytoplasmic activation- and proliferation-associated protein 1) (GPI-anchored membrane protein 1) (GPI-anchored protein p137) (GPI-p137) (p137GPI) (Membrane component chromosome 11 surface marker 1) (RNA granule protein 105)	36	3.75942e+09	3.23602e+09	4.06897e+09	2.98559e+09	2.771e+09	4.16208e+09	31.8079	31.5916	31.922	31.4754	31.3678	31.9547	-0.157706	0.442003	267	0.018516	no
P25391	LAMA1	Laminin subunit alpha-1 (Laminin A chain) (Laminin-1 subunit alpha) (Laminin-3 subunit alpha) (S-laminin subunit alpha) (S-LAM alpha)	5	5.68724e+07	4.41323e+07	4.80585e+07	4.19085e+07	3.18206e+07	4.18293e+07	25.7612	25.3953	25.5183	25.3207	24.9235	25.318	-0.367304	0.0948641	268	0.00345183	no	-3.12212		Q9BYD1	MRPL13	39S ribosomal protein L13, mitochondrial (L13mt) (MRP-L13) (Mitochondrial large ribosomal subunit protein uL13m)	10	3.64958e+08	3.28132e+08	3.74578e+08	4.08609e+08	3.71265e+08	3.46653e+08	28.4432	28.2897	28.4807	28.6061	28.4679	28.3689	0.077418	0.444601	268	0.0185853	no
Q14669	TRIP12	E3 ubiquitin-protein ligase TRIP12	5	2.91827e+07	3.07438e+07	2.98702e+07	2.92227e+07	2.8462e+07	2.8863e+07	24.7986	24.8738	24.8322	24.8006	24.7625	24.7827	-0.0531668	0.0955855	269	0.00346471	no	-3.29838		Q13242	SRSF9	Serine/arginine-rich splicing factor 9 (Pre-mRNA-splicing factor SRp30C) (Splicing factor, arginine/serine-rich 9)	16	7.30071e+08	6.11649e+08	5.8305e+08	4.87045e+08	4.3701e+08	7.65288e+08	29.4435	29.1881	29.119	28.8595	28.7031	29.5114	-0.188223	0.444987	269	0.0186546	no
Q9H3Q1	CDC42EP4	Cdc42 effector protein 4 (Binder of Rho GTPases 4)	9	1.95484e+08	2.49994e+08	1.46689e+08	1.03238e+08	1.16055e+08	1.60511e+08	27.5425	27.8973	27.1282	26.6214	26.7902	27.2581	-0.64075	0.09668	270	0.00347759	no	-2.55709		P12956	XRCC6	X-ray repair cross-complementing protein 6	48	5.14495e+09	4.33429e+09	5.35927e+09	5.46783e+09	4.95941e+09	5.26909e+09	32.2605	32.0131	32.3194	32.3483	32.2075	32.2949	0.0810815	0.448756	270	0.018724	no
O75251	NDUFS7	NADH dehydrogenase [ubiquinone] iron-sulfur protein 7, mitochondrial	6	9.14241e+07	7.66061e+07	1.5003e+08	1.44435e+08	1.86107e+08	1.57105e+08	26.4461	26.191	27.1607	27.1058	27.4716	27.2272	0.61654	0.0967413	271	0.00349047	no	-2.63857		Q96QR8	PURB	Transcriptional activator protein Pur-beta (Purine-rich element-binding protein B)	4	3.09901e+08	3.50001e+08	2.43829e+08	2.81432e+08	1.95853e+08	3.09157e+08	28.2072	28.3828	27.8613	28.0682	27.5452	28.2038	-0.200553	0.449693	271	0.0187933	no
Q9UBB9	TFIP11	Tuftelin-interacting protein 11 (Septin and tuftelin-interacting protein 1) (STIP-1)	5	5.45697e+07	5.44843e+07	4.82361e+07	6.10988e+07	5.74353e+07	5.59455e+07	25.7016	25.6993	25.5236	25.8646	25.7754	25.7375	0.14963	0.0970686	272	0.00350335	no	-3.02391		Q5T6F2	UBAP2	Ubiquitin-associated protein 2 (UBAP-2)	17	3.17868e+08	2.9861e+08	2.61613e+08	1.6055e+08	1.34169e+08	4.46883e+08	28.2439	28.1537	27.9629	27.2584	26.9995	28.7353	-0.243727	0.451595	272	0.0188627	no
Q92733	PRCC	Proline-rich protein PRCC (Papillary renal cell carcinoma translocation-associated gene protein)	3	5.22335e+07	4.71081e+07	5.44895e+07	3.69337e+07	3.12183e+07	4.84607e+07	25.6385	25.4895	25.6995	25.1384	24.8959	25.5303	-0.399622	0.0971198	273	0.00351623	no	-3.11267		O14777	NDC80	Kinetochore protein NDC80 homolog (Highly expressed in cancer protein) (Kinetochore protein Hec1) (HsHec1) (Kinetochore-associated protein 2) (Retinoblastoma-associated protein HEC)	4	2.72032e+07	1.01995e+07	3.62132e+07	3.48094e+07	2.66467e+07	2.88278e+07	24.6973	23.282	25.11	25.053	24.6675	24.781	0.294452	0.451805	273	0.018932	no
Q86UE4	MTDH	Protein LYRIC (3D3/LYRIC) (Astrocyte elevated gene-1 protein) (AEG-1) (Lysine-rich CEACAM1 co-isolated protein) (Metadherin) (Metastasis adhesion protein)	20	7.62324e+08	6.91375e+08	6.13188e+08	6.11629e+08	5.59558e+08	6.04816e+08	29.5058	29.3649	29.1918	29.1881	29.0597	29.1719	-0.218825	0.0973609	274	0.00352911	no	-1.96009		O00422	SAP18	Histone deacetylase complex subunit SAP18 (18 kDa Sin3-associated polypeptide) (2HOR0202) (Cell growth-inhibiting gene 38 protein) (Sin3-associated polypeptide p18)	13	6.93865e+08	7.65308e+08	5.86131e+08	6.45628e+08	5.68713e+08	6.72406e+08	29.3701	29.5115	29.1266	29.2661	29.0831	29.3248	-0.116414	0.452183	274	0.0190014	no
Q8TEY7	USP33	Ubiquitin carboxyl-terminal hydrolase 33	2	4.6268e+07	5.1528e+07	3.70329e+07	3.18644e+07	3.14363e+07	3.97333e+07	25.4635	25.6189	25.1423	24.9254	24.9059	25.2438	-0.388009	0.0977132	275	0.00354199	no	-3.16842		Q9NRX2	MRPL17	39S ribosomal protein L17, mitochondrial (L17mt) (MRP-L17) (LYST-interacting protein 2) (Mitochondrial large ribosomal subunit protein bL17m)	10	4.27302e+08	3.14875e+08	3.88274e+08	4.09806e+08	3.65279e+08	4.62142e+08	28.6707	28.2302	28.5325	28.6104	28.4444	28.7838	0.130212	0.45349	275	0.0190707	no
Q9Y262	EIF3L	Eukaryotic translation initiation factor 3 subunit L (eIF3l) (Eukaryotic translation initiation factor 3 subunit 6-interacting protein) (Eukaryotic translation initiation factor 3 subunit E-interacting protein)	30	3.40671e+09	2.85861e+09	3.24758e+09	3.83464e+09	3.72819e+09	3.37002e+09	31.6657	31.4127	31.5967	31.8364	31.7958	31.6501	0.200712	0.0985225	276	0.00355487	no	-1.23414		P62277	RPS13	40S ribosomal protein S13 (Small ribosomal subunit protein uS15)	24	8.86911e+09	9.95625e+09	8.89132e+09	1.16975e+10	1.14284e+10	8.04563e+09	33.0461	33.213	33.0498	33.4455	33.4119	32.9056	0.169476	0.454892	276	0.0191401	no
O60506	SYNCRIP	Heterogeneous nuclear ribonucleoprotein Q (hnRNP Q) (Glycine- and tyrosine-rich RNA-binding protein) (GRY-RBP) (NS1-associated protein 1) (Synaptotagmin-binding, cytoplasmic RNA-interacting protein)	46	6.49413e+09	9.6252e+09	7.97895e+09	4.81263e+09	4.49565e+09	7.11537e+09	32.5965	33.1642	32.8936	32.1642	32.0659	32.7283	-0.553155	0.0985604	277	0.00356775	no	-0.937053		P22087	FBL	rRNA 2'-O-methyltransferase fibrillarin	22	2.97412e+09	3.16024e+09	3.07466e+09	3.31961e+09	3.35603e+09	2.92024e+09	31.4698	31.5574	31.5178	31.6284	31.6441	31.4434	0.0593667	0.45669	277	0.0192094	no
O00232	PSMD12	26S proteasome non-ATPase regulatory subunit 12 (26S proteasome regulatory subunit RPN5) (26S proteasome regulatory subunit p55)	24	1.39137e+09	1.1669e+09	1.26231e+09	1.51384e+09	1.36243e+09	1.45609e+09	30.3739	30.12	30.2334	30.4956	30.3435	30.4395	0.181364	0.0988711	278	0.00358063	no	-1.63343		Q13057	COASY	Bifunctional coenzyme A synthase (CoA synthase) (NBP) (POV-2) [Includes: Phosphopantetheine adenylyltransferase	14	9.82195e+08	6.02439e+08	8.83899e+08	9.06875e+08	7.90884e+08	1.14755e+09	29.8714	29.1662	29.7193	29.7563	29.5589	30.0959	0.20493	0.457648	278	0.0192788	no
P30533	LRPAP1	Alpha-2-macroglobulin receptor-associated protein (Alpha-2-MRAP) (Low density lipoprotein receptor-related protein-associated protein 1) (RAP)	12	4.22554e+08	3.70451e+08	5.50285e+08	3.03701e+08	2.97963e+08	3.83472e+08	28.6546	28.4647	29.0356	28.1781	28.1506	28.5145	-0.447375	0.0994412	279	0.00359351	no	-2.17768		Q99575	POP1	Ribonucleases P/MRP protein subunit POP1 (hPOP1)	45	1.51451e+09	1.62757e+09	1.45899e+09	1.59684e+09	1.59488e+09	1.53678e+09	30.4962	30.6001	30.4423	30.5726	30.5708	30.5173	0.0394145	0.459237	279	0.0193481	no
Q9H4I3	TRABD	TraB domain-containing protein (Protein TTG2)	5	7.18739e+07	5.87802e+07	7.61709e+07	9.09585e+07	8.16029e+07	7.77692e+07	26.099	25.8088	26.1827	26.4387	26.2821	26.2127	0.275425	0.0995003	280	0.00360639	no	-2.88468		O60684	KPNA6	Importin subunit alpha-7 (Karyopherin subunit alpha-6)	8	5.20218e+08	3.33174e+08	4.38858e+08	4.82714e+08	3.98952e+08	6.14285e+08	28.9545	28.3117	28.7092	28.8466	28.5716	29.1943	0.211178	0.459682	280	0.0194175	no
A3KN83	SBNO1	Protein strawberry notch homolog 1 (Monocyte protein 3) (MOP-3)	4	7.7854e+07	6.54642e+07	6.90672e+07	8.06046e+07	7.87986e+07	7.75298e+07	26.2143	25.9642	26.0415	26.2644	26.2317	26.2082	0.157794	0.0998893	281	0.00361927	no	-2.89219		Q9NRR4	DROSHA	Ribonuclease 3	2	1.68641e+07	3.41909e+06	1.09796e+07	1.01353e+07	1.33456e+07	1.55196e+07	24.0075	21.7052	23.3883	23.2729	23.6699	23.8876	0.319045	0.462983	281	0.0194868	no
Q9HAV4	XPO5	Exportin-5 (Exp5) (Ran-binding protein 21)	28	9.47121e+08	7.96395e+08	8.92056e+08	1.16716e+09	9.60184e+08	9.93588e+08	29.819	29.5689	29.7326	30.1204	29.8387	29.8881	0.243861	0.100036	282	0.00363215	no	-1.78458		Q70E73	RAPH1	Ras-associated and pleckstrin homology domains-containing protein 1 (RAPH1) (Amyotrophic lateral sclerosis 2 chromosomal region candidate gene 18 protein) (Amyotrophic lateral sclerosis 2 chromosomal region candidate gene 9 protein) (Lamellipodin) (Proline-rich EVH1 ligand 2) (PREL-2) (Protein RMO1)	4	2.3901e+07	1.02401e+07	3.14199e+07	2.26991e+07	2.23265e+07	3.83672e+07	24.5106	23.2877	24.9052	24.4361	24.4123	25.1934	0.347085	0.463061	282	0.0195562	no
Q8N5C6	SRBD1	S1 RNA-binding domain-containing protein 1	2	3.78741e+06	2.10709e+06	3.32452e+06	4.53205e+06	3.91922e+06	5.25144e+06	21.8528	21.0068	21.6647	22.1117	21.9021	22.3243	0.571776	0.100276	283	0.00364503	no	-4.1845		Q9H2U2	PPA2	Inorganic pyrophosphatase 2, mitochondrial	6	1.38176e+08	9.20558e+07	1.06645e+08	1.21853e+08	1.0089e+08	1.864e+08	27.0419	26.456	26.6682	26.8606	26.5882	27.4738	0.28038	0.465564	283	0.0196255	no
Q8NDT2	RBM15B	Putative RNA-binding protein 15B (One-twenty two protein 3) (HsOTT3) (HuOTT3) (RNA-binding motif protein 15B)	5	6.44138e+07	8.39492e+07	6.87951e+07	3.74656e+07	4.6175e+07	6.62305e+07	25.9409	26.323	26.0358	25.1591	25.4606	25.981	-0.535024	0.100426	284	0.00365791	no	-2.98004		Q99590	SCAF11	Protein SCAF11 (CTD-associated SR protein 11) (Renal carcinoma antigen NY-REN-40) (SC35-interacting protein 1) (SR-related and CTD-associated factor 11) (SRSF2-interacting protein) (Serine/arginine-rich splicing factor 2-interacting protein) (Splicing factor, arginine/serine-rich 2-interacting protein) (Splicing regulatory protein 129) (SRrp129)	11	1.76038e+08	1.71223e+08	1.58209e+08	1.39949e+08	1.41635e+08	1.88291e+08	27.3913	27.3513	27.2373	27.0603	27.0776	27.4884	-0.105349	0.468527	284	0.0196949	no
Q9Y512	SAMM50	Sorting and assembly machinery component 50 homolog (Transformation-related gene 3 protein) (TRG-3)	11	3.58452e+08	3.22506e+08	3.7967e+08	4.16728e+08	4.10492e+08	3.73237e+08	28.4172	28.2648	28.5002	28.6345	28.6128	28.4755	0.178666	0.101386	285	0.00367079	no	-2.19043		Q9BYD3	MRPL4	39S ribosomal protein L4, mitochondrial (L4mt) (MRP-L4) (Mitochondrial large ribosomal subunit protein uL4m)	8	2.09701e+08	1.47788e+08	2.27926e+08	2.08201e+08	1.89797e+08	2.66604e+08	27.6438	27.139	27.764	27.6334	27.4999	27.9901	0.183032	0.46972	285	0.0197642	no
O75127	PTCD1	Pentatricopeptide repeat-containing protein 1, mitochondrial	3	3.54133e+07	2.8817e+07	2.80458e+07	3.40713e+07	4.05311e+07	5.28932e+07	25.0778	24.7804	24.7413	25.0221	25.2725	25.6566	0.466418	0.101793	286	0.00368367	no	-3.20277		Q8IWX8	CHERP	Calcium homeostasis endoplasmic reticulum protein (ERPROT 213-21) (SR-related CTD-associated factor 6)	14	1.18101e+09	1.22314e+09	9.32648e+08	8.29454e+08	8.96981e+08	1.25614e+09	30.1374	30.1879	29.7968	29.6276	29.7405	30.2263	-0.161907	0.470633	286	0.0198336	no
Q96I59	NARS2	Probable asparagine--tRNA ligase, mitochondrial	3	6.06992e+07	4.14266e+07	5.02931e+07	7.20504e+07	5.88333e+07	6.57696e+07	25.8552	25.3041	25.5839	26.1025	25.8101	25.9709	0.367613	0.10249	287	0.00369655	no	-3.00183		Q8N8A6	DDX51	ATP-dependent RNA helicase DDX51	3	5.36828e+07	3.63401e+07	5.93904e+07	5.20766e+07	4.96473e+07	6.85096e+07	25.678	25.1151	25.8237	25.6341	25.5652	26.0298	0.188207	0.47638	287	0.0199029	no
Q9H1E3	NUCKS1	Nuclear ubiquitous casein and cyclin-dependent kinase substrate 1 (P1)	5	4.12209e+08	6.7359e+08	3.45903e+08	1.88051e+08	2.88711e+08	3.33912e+08	28.6188	29.3273	28.3658	27.4866	28.1051	28.3149	-0.820537	0.102678	288	0.00370943	no	-2.19403		P20810	CAST	Calpastatin (Calpain inhibitor) (Sperm BS-17 component)	14	9.61452e+08	9.13764e+08	5.99749e+08	3.74366e+08	3.67102e+08	1.32914e+09	29.8406	29.7672	29.1598	28.4799	28.4516	30.3078	-0.257351	0.477553	288	0.0199723	no
P30566	ADSL	Adenylosuccinate lyase (ADSL) (ASL)	13	7.43268e+08	6.32382e+08	8.07941e+08	9.61741e+08	9.65813e+08	7.76894e+08	29.4693	29.2362	29.5897	29.8411	29.8472	29.5331	0.308632	0.103081	289	0.00372231	no	-1.85561		P62906	RPL10A	60S ribosomal protein L10a (CSA-19) (Large ribosomal subunit protein uL1) (Neural precursor cell expressed developmentally down-regulated protein 6) (NEDD-6)	33	9.40201e+09	9.91493e+09	8.839e+09	1.07163e+10	1.15746e+10	8.42508e+09	33.1303	33.207	33.0412	33.3191	33.4302	32.972	0.125547	0.47768	289	0.0200416	no
F5GYG5	REXO2	Oligoribonuclease, mitochondrial	6	8.50242e+07	6.97469e+07	7.59041e+07	8.91576e+07	8.32294e+07	8.98881e+07	26.3414	26.0556	26.1777	26.4099	26.3106	26.4216	0.185219	0.103364	290	0.00373519	no	-2.85194		Q9NWH9	SLTM	SAFB-like transcription modulator (Modulator of estrogen-induced transcription)	25	5.83789e+08	5.69789e+08	4.74163e+08	4.89534e+08	5.09803e+08	5.35869e+08	29.1209	29.0859	28.8208	28.8668	28.9254	28.9973	-0.0844388	0.479942	290	0.020111	no
Q9Y2B0	CNPY2	Protein canopy homolog 2 (MIR-interacting saposin-like protein) (Putative secreted protein Zsig9) (Transmembrane protein 4)	12	5.17544e+08	5.16895e+08	4.48553e+08	4.10269e+08	4.17803e+08	4.69481e+08	28.9471	28.9453	28.7407	28.612	28.6382	28.8065	-0.192717	0.104166	291	0.00374807	no	-2.10061		Q00577	PURA	Transcriptional activator protein Pur-alpha (Purine-rich single-stranded DNA-binding protein alpha)	11	2.72844e+08	2.65323e+08	2.52489e+08	2.74478e+08	2.39144e+08	2.49838e+08	28.0235	27.9832	27.9116	28.0321	27.8333	27.8964	-0.0504983	0.480693	291	0.0201803	no
Q6L8Q7	PDE12	2',5'-phosphodiesterase 12 (2'-PDE) (2-PDE)	5	1.10149e+08	1.09997e+08	1.00364e+08	1.01358e+08	9.77377e+07	1.00068e+08	26.7149	26.7129	26.5807	26.5949	26.5424	26.5764	-0.0994374	0.104744	292	0.00376095	no	-2.75258		Q8N3X1	FNBP4	Formin-binding protein 4 (Formin-binding protein 30)	3	2.57433e+07	1.44382e+07	2.86651e+07	2.61822e+07	2.45422e+07	2.73811e+07	24.6177	23.7834	24.7728	24.6421	24.5488	24.7067	0.182041	0.480791	292	0.0202497	no
P26599	PTBP1	Polypyrimidine tract-binding protein 1 (PTB) (57 kDa RNA-binding protein PPTB-1) (Heterogeneous nuclear ribonucleoprotein I) (hnRNP I)	29	9.66514e+09	1.68859e+10	1.45377e+10	8.48681e+09	7.28961e+09	1.08048e+10	33.1701	33.9751	33.7591	32.9826	32.7632	33.331	-0.628332	0.105155	293	0.00377383	no	-0.714347		Q15637	SF1	Splicing factor 1 (Mammalian branch point-binding protein) (BBP) (mBBP) (Transcription factor ZFM1) (Zinc finger gene in MEN1 locus) (Zinc finger protein 162)	18	8.14749e+08	6.44685e+08	9.39811e+08	5.25937e+08	4.80443e+08	1.0447e+09	29.6018	29.264	29.8078	28.9703	28.8398	29.9604	-0.226197	0.480845	293	0.020319	no
P60981	DSTN	Destrin (Actin-depolymerizing factor) (ADF)	10	1.24157e+09	1.14595e+09	1.16053e+09	1.45649e+09	1.37193e+09	1.20746e+09	30.2095	30.0939	30.1121	30.4398	30.3536	30.1693	0.185857	0.105431	294	0.00378671	no	-1.66485		Q8IX18	DHX40	Probable ATP-dependent RNA helicase DHX40	2	8.02645e+06	6.68678e+06	6.8621e+06	1.07658e+07	8.0615e+06	6.25263e+06	22.9363	22.6729	22.7102	23.3599	22.9426	22.576	0.217149	0.482361	294	0.0203883	no
P02786	TFRC	Transferrin receptor protein 1 (TR) (TfR) (TfR1) (Trfr) (T9) (p90) (CD antigen CD71) [Cleaved into: Transferrin receptor protein 1, serum form (sTfR)]	57	1.11409e+10	9.61094e+09	1.10305e+10	1.25551e+10	1.14899e+10	1.15728e+10	33.3751	33.162	33.3608	33.5476	33.4197	33.43	0.164378	0.106211	295	0.00379959	no	-0.716081		Q7L1Q6	BZW1	eIF5-mimic protein 2 (Basic leucine zipper and W2 domain-containing protein 1) (Protein Orf)	35	3.52462e+09	3.39668e+09	3.44362e+09	4.06818e+09	3.55067e+09	3.29809e+09	31.7148	31.6615	31.6813	31.9217	31.7254	31.619	0.0748578	0.483038	295	0.0204577	no
Q2T9J0	TYSND1	Peroxisomal leader peptide-processing protease	3	2.12046e+07	3.52909e+07	3.04738e+07	1.99374e+07	1.69182e+07	2.28144e+07	24.3379	25.0728	24.8611	24.249	24.0121	24.4434	-0.543501	0.106376	296	0.00381247	no	-3.37849		P21359	NF1	Neurofibromin (Neurofibromatosis-related protein NF-1) [Cleaved into: Neurofibromin truncated]	6	2.25343e+07	2.02581e+07	1.43474e+07	1.60108e+07	1.44039e+07	1.9501e+07	24.4256	24.272	23.7743	23.9325	23.78	24.217	-0.195005	0.483954	296	0.020527	no
Q13867	BLMH	Bleomycin hydrolase (BH) (BLM hydrolase) (BMH)	16	7.08777e+08	5.46474e+08	6.60328e+08	7.19153e+08	8.21128e+08	7.45274e+08	29.4008	29.0256	29.2986	29.4217	29.613	29.4732	0.254764	0.106515	297	0.00382535	no	-1.92138		Q6P6C2	ALKBH5	RNA demethylase ALKBH5	2	4.25724e+06	4.44465e+06	1.2421e+07	1.09563e+07	9.77305e+06	5.59972e+06	22.0215	22.0836	23.5663	23.3853	23.2204	22.4169	0.317848	0.485596	297	0.0205964	no
Q14165	MLEC	Malectin	7	1.95854e+08	1.70837e+08	1.63491e+08	1.9627e+08	1.93244e+08	2.19563e+08	27.5452	27.348	27.2846	27.5483	27.5259	27.7101	0.200139	0.107102	298	0.00383823	no	-2.48812		Q14684	RRP1B	Ribosomal RNA processing protein 1 homolog B (RRP1-like protein B)	35	1.19318e+09	1.22803e+09	1.08224e+09	1.13201e+09	1.12621e+09	1.13941e+09	30.1522	30.1937	30.0114	30.0762	30.0688	30.0856	-0.0442432	0.488825	298	0.0206657	no
O75459	PAGE1	P antigen family member 1 (PAGE-1) (AL5) (G antigen 9) (GAGE-9) (G antigen family B member 1) (Prostate-associated gene 1 protein)	3	1.53445e+08	1.9028e+08	9.20592e+07	6.39361e+07	5.38036e+07	1.13231e+08	27.1931	27.5036	26.4561	25.9301	25.6812	26.7547	-0.915906	0.107452	299	0.00385111	no	-2.72078		Q9NXG2	THUMPD1	THUMP domain-containing protein 1	4	1.04829e+08	1.09191e+08	9.58425e+07	1.15364e+08	1.04424e+08	1.0263e+08	26.6435	26.7023	26.5142	26.7816	26.6379	26.6129	0.0573075	0.494103	299	0.0207351	no
Q9Y6K5	OAS3	2'-5'-oligoadenylate synthase 3 ((2-5')oligo(A) synthase 3) (2-5A synthase 3)	5	7.89767e+07	6.40852e+07	6.03937e+07	9.67472e+07	7.20507e+07	9.62736e+07	26.2349	25.9335	25.8479	26.5277	26.1025	26.5206	0.381668	0.107825	300	0.00386399	no	-2.87401		Q9BRJ2	MRPL45	39S ribosomal protein L45, mitochondrial (L45mt) (MRP-L45) (Mitochondrial large ribosomal subunit protein mL45)	15	5.62869e+08	5.85537e+08	6.45778e+08	7.16483e+08	6.17394e+08	5.72673e+08	29.0682	29.1252	29.2665	29.4164	29.2016	29.0931	0.0876367	0.495342	300	0.0208044	no
Q9ULR0	ISY1	Pre-mRNA-splicing factor ISY1 homolog	5	6.02505e+07	5.81981e+07	6.60867e+07	4.59393e+07	3.72524e+07	5.84796e+07	25.8445	25.7945	25.9779	25.4532	25.1508	25.8014	-0.381349	0.108154	301	0.00387687	no	-3.03125		P79522	PRR3	Proline-rich protein 3 (MHC class I region proline-rich protein CAT56)	2	8.53023e+06	1.8629e+06	9.30753e+06	7.56639e+06	6.46796e+06	1.00746e+07	23.0242	20.8291	23.15	22.8512	22.6249	23.2642	0.291323	0.497261	301	0.0208738	no
Q96EB6	SIRT1	NAD-dependent protein deacetylase sirtuin-1 (hSIRT1)	4	3.39595e+07	5.23527e+07	3.09764e+07	2.54718e+07	2.62527e+07	2.93795e+07	25.0173	25.6418	24.8847	24.6024	24.646	24.8083	-0.532218	0.109565	302	0.00388975	no	-3.24722		P11940	PABPC1	Polyadenylate-binding protein 1 (PABP-1) (Poly(A)-binding protein 1)	50	1.31607e+10	1.23292e+10	1.25977e+10	1.14636e+10	1.08328e+10	1.38587e+10	33.6155	33.5214	33.5524	33.4163	33.3347	33.6901	-0.075122	0.497385	302	0.0209431	no
O95793	STAU1	Double-stranded RNA-binding protein Staufen homolog 1	4	2.24393e+07	1.85384e+07	2.12029e+07	1.89053e+07	9.99019e+06	1.42546e+07	24.4195	24.144	24.3378	24.1723	23.2521	23.7649	-0.527103	0.10978	303	0.00390263	no	-3.52219		P63165	SUMO1	Small ubiquitin-related modifier 1 (SUMO-1) (GAP-modifying protein 1) (GMP1) (SMT3 homolog 3) (Sentrin) (Ubiquitin-homology domain protein PIC1) (Ubiquitin-like protein SMT3C) (Smt3C) (Ubiquitin-like protein UBL1)	4	5.70338e+08	5.08114e+08	4.73128e+08	4.87997e+08	4.275e+08	5.41053e+08	29.0872	28.9206	28.8177	28.8623	28.6714	29.0112	-0.091183	0.498644	303	0.0210125	no
Q9NVV4	MTPAP	Poly(A) RNA polymerase, mitochondrial (PAP)	6	2.33655e+08	2.17752e+08	2.30748e+08	2.58663e+08	2.36534e+08	2.38823e+08	27.7998	27.6981	27.7817	27.9465	27.8175	27.8314	0.105721	0.110582	304	0.00391551	no	-2.39363		O95900	TRUB2	Mitochondrial mRNA pseudouridine synthase TRUB2	6	5.27501e+07	2.81773e+07	3.6183e+07	4.4256e+07	3.43466e+07	6.15685e+07	25.6527	24.748	25.1088	25.3994	25.0337	25.8757	0.25932	0.498737	304	0.0210818	no
P61764	STXBP1	Syntaxin-binding protein 1 (MUNC18-1) (N-Sec1) (Protein unc-18 homolog 1) (Unc18-1) (Protein unc-18 homolog A) (Unc-18A) (p67)	12	2.69028e+08	2.56556e+08	2.4799e+08	2.73226e+08	2.76344e+08	2.66075e+08	28.0032	27.9347	27.8857	28.0255	28.0419	27.9873	0.0763995	0.110677	305	0.00392839	no	-2.34356		A0AV96	RBM47	RNA-binding protein 47 (RNA-binding motif protein 47)	11	2.7657e+08	2.38496e+08	1.7176e+08	1.6442e+08	1.25632e+08	2.91171e+08	28.0431	27.8294	27.3558	27.2928	26.9046	28.1173	-0.240856	0.500055	305	0.0211512	no
Q9BPX3	NCAPG	Condensin complex subunit 3 (Chromosome-associated protein G) (Condensin subunit CAP-G) (hCAP-G) (Melanoma antigen NY-MEL-3) (Non-SMC condensin I complex subunit G) (XCAP-G homolog)	23	7.85416e+08	7.58559e+08	7.11469e+08	9.44936e+08	9.11419e+08	7.63823e+08	29.5489	29.4987	29.4062	29.8156	29.7635	29.5087	0.216253	0.111029	306	0.00394127	no	-1.85671		Q99700	ATXN2	Ataxin-2 (Spinocerebellar ataxia type 2 protein) (Trinucleotide repeat-containing gene 13 protein)	8	1.70159e+08	1.4424e+08	1.30075e+08	1.09459e+08	9.81587e+07	1.85661e+08	27.3423	27.1039	26.9548	26.7058	26.5486	27.4681	-0.176545	0.500309	306	0.0212205	no
Q9H4F8	SMOC1	SPARC-related modular calcium-binding protein 1 (Secreted modular calcium-binding protein 1) (SMOC-1)	2	4.66934e+07	4.06889e+07	2.889e+07	3.07611e+07	2.62879e+07	2.70038e+07	25.4767	25.2781	24.7841	24.8746	24.6479	24.6867	-0.468138	0.111206	307	0.00395415	no	-3.24301		Q15061	WDR43	WD repeat-containing protein 43 (U3 small nucleolar RNA-associated protein 5 homolog)	23	9.82041e+08	7.87644e+08	8.10791e+08	9.0395e+08	8.50412e+08	9.73114e+08	29.8712	29.553	29.5948	29.7517	29.6636	29.858	0.0799292	0.500411	307	0.0212899	no
Q14126	DSG2	Desmoglein-2 (Cadherin family member 5) (HDGC)	10	4.26568e+08	3.40954e+08	3.94294e+08	4.43505e+08	4.25075e+08	4.91912e+08	28.6682	28.345	28.5547	28.7244	28.6631	28.8738	0.227747	0.111328	308	0.00396703	no	-2.14295		P55265	ADAR	Double-stranded RNA-specific adenosine deaminase (DRADA)	51	2.11451e+09	1.82753e+09	1.88955e+09	2.02174e+09	1.83095e+09	2.42827e+09	30.9777	30.7672	30.8154	30.913	30.7699	31.1773	0.107094	0.500862	308	0.0213592	no
Q9BTU6	PI4K2A	Phosphatidylinositol 4-kinase type 2-alpha	3	2.76259e+07	2.20535e+07	2.15555e+07	2.72281e+07	2.70955e+07	3.16573e+07	24.7195	24.3945	24.3616	24.6986	24.6916	24.916	0.271435	0.111339	309	0.00397991	no	-3.34825		Q8N684	CPSF7	Cleavage and polyadenylation specificity factor subunit 7 (Cleavage and polyadenylation specificity factor 59 kDa subunit) (CPSF 59 kDa subunit) (Cleavage factor Im complex 59 kDa subunit) (CFIm59) (Pre-mRNA cleavage factor Im 59 kDa subunit)	6	6.49448e+08	5.28263e+08	6.08052e+08	4.96725e+08	4.6119e+08	6.79424e+08	29.2746	28.9767	29.1796	28.8879	28.7808	29.3397	-0.125187	0.504941	309	0.0214286	no
P05204	HMGN2	Non-histone chromosomal protein HMG-17 (High mobility group nucleosome-binding domain-containing protein 2)	9	3.82942e+09	5.93783e+09	4.11186e+09	2.86947e+09	3.95176e+09	2.86892e+09	31.8345	32.4673	31.9371	31.4181	31.8798	31.4179	-0.518325	0.111385	310	0.00399279	no	-1.1724		Q9NP92	MRPS30	39S ribosomal protein S30, mitochondrial (MRP-S30) (S30mt) (Mitochondrial large ribosomal subunit protein mL65) (Mitochondrial large ribosomal subunit protein mS30) (Programmed cell death protein 9)	7	1.55155e+08	1.0704e+08	1.17988e+08	1.39594e+08	1.41561e+08	1.2779e+08	27.2091	26.6736	26.8141	27.0567	27.0768	26.9292	0.105208	0.505273	310	0.0214979	no
P57081	WDR4	tRNA (guanine-N(7)-)-methyltransferase non-catalytic subunit WDR4 (Protein Wuho homolog) (hWH) (WD repeat-containing protein 4)	5	1.6963e+08	1.52438e+08	1.36589e+08	1.65619e+08	1.78185e+08	1.82153e+08	27.3378	27.1836	27.0253	27.3033	27.4088	27.4406	0.197528	0.111731	311	0.00400567	no	-2.55148		O15042	U2SURP	U2 snRNP-associated SURP motif-containing protein (140 kDa Ser/Arg-rich domain protein) (U2-associated protein SR140)	34	7.2501e+09	6.99402e+09	6.07104e+09	6.6661e+09	6.07359e+09	6.63683e+09	32.7554	32.7035	32.4993	32.6342	32.4999	32.6278	-0.068247	0.505774	311	0.0215673	no
Q9GZU8	PSME3IP1	PSME3-interacting protein (NEFA-interacting nuclear protein NIP30) (PA28G-interacting protein)	3	9.91738e+07	1.17823e+08	8.7586e+07	6.8339e+07	8.28198e+07	8.88945e+07	26.5635	26.812	26.3842	26.0262	26.3035	26.4056	-0.343481	0.11193	312	0.00401855	no	-2.80864		Q76FK4	NOL8	Nucleolar protein 8 (Nucleolar protein Nop132)	16	1.50316e+08	1.32933e+08	1.21864e+08	1.26186e+08	1.35729e+08	1.22526e+08	27.1634	26.9861	26.8607	26.911	27.0162	26.8685	-0.0755615	0.506574	312	0.0216366	no
O43660	PLRG1	Pleiotropic regulator 1	8	2.39922e+08	2.23386e+08	1.92567e+08	2.38085e+08	2.92864e+08	2.54586e+08	27.838	27.735	27.5208	27.8269	28.1257	27.9236	0.260255	0.111971	313	0.00403143	no	-2.38596		Q96T88	UHRF1	E3 ubiquitin-protein ligase UHRF1	25	6.12822e+08	4.88662e+08	6.42239e+08	6.51183e+08	5.60379e+08	6.53306e+08	29.1909	28.8643	29.2585	29.2785	29.0618	29.2832	0.0969038	0.507197	313	0.021706	no
Q9NZT2	OGFR	Opioid growth factor receptor (OGFr) (Protein 7-60) (Zeta-type opioid receptor)	5	8.6454e+07	8.14038e+07	8.71735e+07	9.22764e+07	9.24392e+07	1.15619e+08	26.3654	26.2786	26.3774	26.4595	26.462	26.7848	0.235894	0.112137	314	0.00404431	no	-2.80016		P78362	SRPK2	SRSF protein kinase 2	3	3.37062e+07	3.45454e+07	3.44884e+07	4.31305e+07	3.87699e+07	3.02302e+07	25.0065	25.042	25.0396	25.3622	25.2084	24.8495	0.126183	0.507769	314	0.0217753	no
P08621	SNRNP70	U1 small nuclear ribonucleoprotein 70 kDa (U1 snRNP 70 kDa) (U1-70K) (snRNP70)	34	2.67689e+09	2.8451e+09	2.48324e+09	2.28693e+09	2.23766e+09	2.57861e+09	31.3179	31.4058	31.2096	31.0908	31.0593	31.2639	-0.172475	0.112174	315	0.00405719	no	-1.36552		Q14146	URB2	Unhealthy ribosome biogenesis protein 2 homolog	7	1.04082e+08	1.06774e+08	9.65391e+07	1.19198e+08	1.26211e+08	9.02012e+07	26.6331	26.67	26.5246	26.8288	26.9113	26.4266	0.126688	0.508834	315	0.0218447	no
Q86Y56	DNAAF5	Dynein axonemal assembly factor 5 (HEAT repeat-containing protein 2)	12	3.35285e+08	2.9579e+08	2.91354e+08	3.25321e+08	3.41023e+08	3.6631e+08	28.3208	28.14	28.1182	28.2773	28.3453	28.4485	0.162847	0.113636	316	0.00407007	no	-2.25358		P60866	RPS20	40S ribosomal protein S20 (Small ribosomal subunit protein uS10)	13	3.65911e+09	4.32261e+09	3.32252e+09	3.58533e+09	3.7844e+09	3.16474e+09	31.7688	32.0093	31.6296	31.7395	31.8174	31.5594	-0.101746	0.510561	316	0.021914	no
P07919	UQCRH	Cytochrome b-c1 complex subunit 6, mitochondrial (Complex III subunit 6) (Complex III subunit VIII) (Cytochrome c1 non-heme 11 kDa protein) (Mitochondrial hinge protein) (Ubiquinol-cytochrome c reductase complex 11 kDa protein)	2	4.30402e+07	4.87498e+07	4.07789e+07	3.35277e+07	3.40531e+07	1.59086e+07	25.3592	25.5389	25.2813	24.9988	25.0213	23.9233	-0.667077	0.114406	317	0.00408295	no	-3.21017		Q15366	PCBP2	Poly(rC)-binding protein 2 (Alpha-CP2) (Heterogeneous nuclear ribonucleoprotein E2) (hnRNP E2)	8	2.9608e+09	2.33018e+09	2.65395e+09	2.79249e+09	2.49653e+09	3.31552e+09	31.4633	31.1178	31.3055	31.3789	31.2173	31.6266	0.115066	0.510716	317	0.0219834	no
O95218	ZRANB2	Zinc finger Ran-binding domain-containing protein 2 (Zinc finger protein 265) (Zinc finger, splicing)	15	1.22253e+09	1.53636e+09	1.48032e+09	1.08374e+09	1.32558e+09	1.00676e+09	30.1872	30.5169	30.4633	30.0134	30.304	29.9071	-0.311455	0.115056	318	0.00409583	no	-1.66078		A6NHR9	SMCHD1	Structural maintenance of chromosomes flexible hinge domain-containing protein 1 (SMC hinge domain-containing protein 1)	23	4.67866e+08	3.71649e+08	3.77724e+08	4.0507e+08	3.97697e+08	5.23111e+08	28.8015	28.4694	28.4928	28.5936	28.5671	28.9625	0.123337	0.511568	318	0.0220527	no
P26639	TARS1	Threonine--tRNA ligase 1, cytoplasmic	62	9.29247e+09	7.53619e+09	9.14938e+09	1.02823e+10	9.5743e+09	9.94815e+09	33.1134	32.8112	33.091	33.2594	33.1565	33.2118	0.198248	0.115217	319	0.00410871	no	-0.798243		P84103	SRSF3	Serine/arginine-rich splicing factor 3 (Pre-mRNA-splicing factor SRP20) (Splicing factor, arginine/serine-rich 3)	19	4.74286e+09	3.77537e+09	4.26598e+09	3.72015e+09	3.44317e+09	4.6735e+09	32.1431	31.814	31.9902	31.7927	31.6811	32.1219	-0.111083	0.511665	319	0.0221221	no
Q13151	HNRNPA0	Heterogeneous nuclear ribonucleoprotein A0 (hnRNP A0)	21	2.22105e+09	2.86815e+09	2.33421e+09	2.03193e+09	2.11659e+09	2.13885e+09	31.0486	31.4175	31.1203	30.9202	30.9791	30.9942	-0.239626	0.115382	320	0.00412159	no	-1.40768		Q15233	NONO	Non-POU domain-containing octamer-binding protein (NonO protein) (54 kDa nuclear RNA- and DNA-binding protein) (p54(nrb)) (p54nrb) (55 kDa nuclear protein) (NMT55) (DNA-binding p52/p100 complex, 52 kDa subunit)	74	7.70424e+09	7.6577e+09	8.64657e+09	6.47801e+09	6.00641e+09	9.52449e+09	32.843	32.8343	33.0095	32.5929	32.4839	33.149	-0.125458	0.511868	320	0.0221914	no
Q9Y3I1	FBXO7	F-box only protein 7	2	3.58398e+07	3.01697e+07	3.91245e+07	4.7806e+07	3.9956e+07	3.97897e+07	25.0951	24.8466	25.2216	25.5107	25.2519	25.2459	0.278853	0.115458	321	0.00413447	no	-3.17797		Q9NYL2	MAP3K20	Mitogen-activated protein kinase kinase kinase 20	9	6.66274e+07	4.78358e+07	6.55737e+07	6.129e+07	3.3921e+07	6.17534e+07	25.9896	25.5116	25.9666	25.8691	25.0157	25.88	-0.197856	0.511889	321	0.0222607	no
P47813	EIF1AX	Eukaryotic translation initiation factor 1A, X-chromosomal (eIF-1A X isoform) (Eukaryotic translation initiation factor 4C) (eIF-4C)	15	1.79584e+09	2.33437e+09	1.77636e+09	1.59873e+09	1.71315e+09	1.53926e+09	30.742	31.1204	30.7263	30.5743	30.674	30.5196	-0.283994	0.11559	322	0.00414735	no	-1.51302		Q99567	NUP88	Nuclear pore complex protein Nup88 (88 kDa nucleoporin) (Nucleoporin Nup88)	11	3.1916e+08	2.52442e+08	2.70039e+08	3.13052e+08	2.6879e+08	3.10943e+08	28.2497	27.9114	28.0086	28.2218	28.0019	28.2121	0.0851073	0.512393	322	0.0223301	no
O00560	SDCBP	Syntenin-1 (Melanoma differentiation-associated protein 9) (MDA-9) (Pro-TGF-alpha cytoplasmic domain-interacting protein 18) (TACIP18) (Scaffold protein Pbp1) (Syndecan-binding protein 1)	7	2.12317e+08	2.18675e+08	1.86512e+08	2.54576e+08	2.68061e+08	2.12457e+08	27.6616	27.7042	27.4747	27.9235	27.998	27.6626	0.251479	0.115694	323	0.00416023	no	-2.41357		P20042	EIF2S2	Eukaryotic translation initiation factor 2 subunit 2 (Eukaryotic translation initiation factor 2 subunit beta) (eIF-2-beta)	19	2.73656e+09	2.85776e+09	2.27227e+09	2.51105e+09	2.50975e+09	2.42143e+09	31.3497	31.4122	31.0815	31.2256	31.2249	31.1732	-0.0800028	0.516063	323	0.0223994	no
Q9NZ08	ERAP1	Endoplasmic reticulum aminopeptidase 1	7	1.03407e+08	8.74787e+07	1.04453e+08	1.5125e+08	1.13966e+08	1.09897e+08	26.6238	26.3824	26.6383	27.1724	26.764	26.7116	0.344954	0.116701	324	0.00417311	no	-2.71838		Q9NXF1	TEX10	Testis-expressed protein 10	11	2.45979e+08	3.14069e+08	2.66076e+08	3.27424e+08	3.54631e+08	2.38789e+08	27.874	28.2265	27.9873	28.2866	28.4017	27.8312	0.1566	0.517166	324	0.0224688	no
P05455	SSB	Lupus La protein (La autoantigen) (La ribonucleoprotein) (Sjoegren syndrome type B antigen) (SS-B)	28	1.84793e+09	2.02566e+09	1.91557e+09	1.66795e+09	1.52246e+09	1.88564e+09	30.7833	30.9157	30.8351	30.6354	30.5038	30.8124	-0.189648	0.116886	325	0.00418599	no	-1.50871		Q9UG63	ABCF2	ATP-binding cassette sub-family F member 2 (Iron-inhibited ABC transporter 2)	31	1.52483e+09	1.22208e+09	1.38739e+09	1.47808e+09	1.31178e+09	1.60273e+09	30.506	30.1867	30.3697	30.4611	30.2889	30.5779	0.0874258	0.517868	325	0.0225381	no
Q96EP5	DAZAP1	DAZ-associated protein 1 (Deleted in azoospermia-associated protein 1)	21	1.40547e+09	1.79037e+09	1.8123e+09	1.10269e+09	1.01251e+09	1.57985e+09	30.3884	30.7376	30.7552	30.0384	29.9153	30.5571	-0.438683	0.118092	326	0.00419887	no	-1.60506		Q7Z739	YTHDF3	YTH domain-containing family protein 3 (DF3)	6	5.67712e+08	5.10665e+08	4.59752e+08	4.29007e+08	3.70514e+08	6.01926e+08	29.0806	28.9278	28.7763	28.6764	28.465	29.165	-0.134259	0.517963	326	0.0226075	no
O75608	LYPLA1	Acyl-protein thioesterase 1 (APT-1) (hAPT1)	6	1.98238e+08	1.54789e+08	1.92692e+08	2.34651e+08	1.93611e+08	2.56545e+08	27.5627	27.2057	27.5217	27.8059	27.5286	27.9346	0.327539	0.118328	327	0.00421175	no	-2.45465		Q9NR30	DDX21	Nucleolar RNA helicase 2	88	1.00175e+10	1.05947e+10	1.02754e+10	1.04015e+10	1.02946e+10	9.49559e+09	33.2218	33.3026	33.2585	33.2761	33.2612	33.1446	-0.0328718	0.518917	327	0.0226768	no
Q8NC51	SERBP1	Plasminogen activator inhibitor 1 RNA-binding protein (PAI1 RNA-binding protein 1) (PAI-RBP1) (SERPINE1 mRNA-binding protein 1)	44	1.37844e+10	1.43735e+10	2.02976e+10	1.20841e+10	1.25261e+10	1.27405e+10	33.6823	33.7427	34.2406	33.4924	33.5442	33.5687	-0.375525	0.118521	328	0.00422463	no	-0.611225		Q9BRS2	RIOK1	Serine/threonine-protein kinase RIO1	9	2.55735e+08	2.493e+08	2.12069e+08	2.49792e+08	1.98903e+08	2.25906e+08	27.9301	27.8933	27.66	27.8962	27.5675	27.7511	-0.0881464	0.520607	328	0.0227462	no
Q9H9B4	SFXN1	Sideroflexin-1	14	1.01581e+09	8.4355e+08	1.06425e+09	1.19717e+09	1.08656e+09	1.1046e+09	29.92	29.6519	29.9872	30.157	30.0171	30.0409	0.212821	0.120603	329	0.00423751	no	-1.74458		O75152	ZC3H11A	Zinc finger CCCH domain-containing protein 11A	18	2.61689e+08	2.62675e+08	2.26191e+08	2.49729e+08	2.39363e+08	3.28545e+08	27.9633	27.9687	27.753	27.8958	27.8346	28.2915	0.123501	0.52097	329	0.0228155	no
Q13907	IDI1	Isopentenyl-diphosphate Delta-isomerase 1	2	4.98187e+07	4.14948e+07	3.85164e+07	5.51002e+07	4.79849e+07	5.01938e+07	25.5702	25.3064	25.199	25.7156	25.5161	25.581	0.239536	0.120685	330	0.00425039	no	-3.09279		Q9P2E3	ZNFX1	NFX1-type zinc finger-containing protein 1	7	1.60536e+08	1.40252e+08	1.53684e+08	1.86392e+08	1.62863e+08	1.38725e+08	27.2583	27.0634	27.1954	27.4738	27.2791	27.0477	0.10263	0.525295	330	0.0228849	no
Q7Z7H5	TMED4	Transmembrane emp24 domain-containing protein 4 (Endoplasmic reticulum stress-response protein 25) (ERS25) (GMP25iso) (Putative NF-kappa-B-activating protein 156) (p24 family protein alpha-3) (p24alpha3)	2	1.23039e+08	1.19763e+08	1.17434e+08	1.42813e+08	1.26058e+08	1.25193e+08	26.8745	26.8356	26.8073	27.0896	26.9095	26.8996	0.129488	0.121174	331	0.00426327	no	-2.6672		P60468	SEC61B	Protein transport protein Sec61 subunit beta	5	3.6395e+08	3.92022e+08	3.88534e+08	4.89435e+08	4.78926e+08	3.17919e+08	28.4392	28.5464	28.5335	28.8665	28.8352	28.2441	0.16848	0.526346	331	0.0229542	no
Q9Y6I9	TEX264	Testis-expressed protein 264 (Putative secreted protein Zsig11)	5	3.47309e+07	4.12689e+07	3.55347e+07	4.51066e+07	3.86319e+07	4.63441e+07	25.0497	25.2986	25.0827	25.4268	25.2033	25.4659	0.221938	0.121436	332	0.00427615	no	-3.16162		P62750	RPL23A	60S ribosomal protein L23a (Large ribosomal subunit protein uL23)	26	6.97905e+09	7.60932e+09	7.35916e+09	7.2452e+09	7.5557e+09	6.29308e+09	32.7004	32.8251	32.7769	32.7544	32.8149	32.5511	-0.0572273	0.526997	332	0.0230236	no
P10599	TXN	Thioredoxin (Trx) (ATL-derived factor) (ADF) (Surface-associated sulphydryl protein) (SASP) (allergen Hom s Trx)	16	8.79096e+09	1.06009e+10	6.82501e+09	5.93286e+09	6.88764e+09	6.9396e+09	33.0334	33.3035	32.6682	32.4661	32.6814	32.6922	-0.407903	0.12164	333	0.00428903	no	-0.882203		P18124	RPL7	60S ribosomal protein L7 (Large ribosomal subunit protein uL30)	43	1.60718e+10	1.88793e+10	1.58692e+10	1.97136e+10	2.16929e+10	1.47245e+10	33.9038	34.1361	33.8855	34.1985	34.3365	33.7775	0.143392	0.527042	333	0.0230929	no
P19447	ERCC3	General transcription and DNA repair factor IIH helicase subunit XPB (TFIIH subunit XPB)	2	3.38126e+07	2.59714e+07	1.97619e+07	3.92983e+07	3.83939e+07	3.13321e+07	25.0111	24.6304	24.2362	25.228	25.1944	24.9011	0.454787	0.122353	334	0.00430191	no	-3.26927		Q7Z417	NUFIP2	Nuclear fragile X mental retardation-interacting protein 2 (82 kDa FMRP-interacting protein) (82-FIP) (Cell proliferation-inducing gene 1 protein) (FMRP-interacting protein 2)	19	4.71045e+08	4.26497e+08	4.07746e+08	3.12501e+08	2.78094e+08	5.82679e+08	28.8113	28.668	28.6031	28.2193	28.051	29.1181	-0.153828	0.53008	334	0.0231623	no
Q9Y277	VDAC3	Voltage-dependent anion-selective channel protein 3 (VDAC-3) (hVDAC3) (Outer mitochondrial membrane protein porin 3)	11	4.68975e+08	4.93372e+08	4.65608e+08	5.3843e+08	5.54801e+08	4.78865e+08	28.8049	28.8781	28.7945	29.0042	29.0474	28.835	0.138739	0.122968	335	0.00431479	no	-2.06761		Q13823	GNL2	Nucleolar GTP-binding protein 2 (Autoantigen NGP-1)	36	9.9051e+08	9.98227e+08	1.12052e+09	1.15093e+09	1.10145e+09	9.89173e+08	29.8836	29.8948	30.0615	30.1001	30.0368	29.8816	0.0601128	0.530092	335	0.0232316	no
Q8N999	C12orf29	Uncharacterized protein C12orf29	2	3.08726e+07	2.6035e+07	3.35787e+07	3.93364e+07	3.60698e+07	3.26334e+07	24.8798	24.6339	25.001	25.2294	25.1043	24.9598	0.25579	0.123014	336	0.00432767	no	-3.24693		Q15269	PWP2	Periodic tryptophan protein 2 homolog	33	1.01491e+09	1.14585e+09	9.47678e+08	1.23247e+09	1.12955e+09	9.57686e+08	29.9187	30.0938	29.8198	30.1989	30.0731	29.835	0.0948654	0.530274	336	0.023301	no
Q9BZI7	UPF3B	Regulator of nonsense transcripts 3B (Nonsense mRNA reducing factor 3B) (Up-frameshift suppressor 3 homolog B) (hUpf3B) (Up-frameshift suppressor 3 homolog on chromosome X) (hUpf3p-X)	4	3.24331e+07	5.51274e+07	4.19909e+07	3.38709e+07	3.03271e+07	2.84418e+07	24.951	25.7163	25.3236	25.0135	24.8541	24.7615	-0.48382	0.123106	337	0.00434055	no	-3.19802		P27635	RPL10	60S ribosomal protein L10 (Laminin receptor homolog) (Large ribosomal subunit protein uL16) (Protein QM) (Ribosomal protein L10) (Tumor suppressor QM)	34	8.58055e+09	9.40907e+09	9.95761e+09	1.13876e+10	1.22427e+10	7.79613e+09	32.9984	33.1314	33.2132	33.4067	33.5112	32.8601	0.169272	0.53032	337	0.0233703	no
Q9BQE9	BCL7B	B-cell CLL/lymphoma 7 protein family member B (allergen Hom s 3)	2	2.96853e+07	4.39443e+07	4.11694e+07	4.40602e+07	6.76928e+07	5.02829e+07	24.8232	25.3892	25.2951	25.393	26.0125	25.5836	0.497204	0.12312	338	0.00435343	no	-3.10252		Q7Z2W4	ZC3HAV1	Zinc finger CCCH-type antiviral protein 1 (ADP-ribosyltransferase diphtheria toxin-like 13) (ARTD13) (Inactive Poly [ADP-ribose] polymerase 13) (PARP13) (Zinc finger CCCH domain-containing protein 2) (Zinc finger antiviral protein) (ZAP)	46	1.84646e+09	1.62471e+09	1.61274e+09	1.55523e+09	1.46183e+09	1.81491e+09	30.7821	30.5975	30.5869	30.5345	30.4451	30.7572	-0.0733257	0.533156	338	0.0234397	no
Q8NEJ9	NGDN	Neuroguidin (Centromere accumulated nuclear protein 1) (CANu1) (EIF4E-binding protein)	6	7.22515e+07	8.50171e+07	8.08675e+07	6.95309e+07	6.94424e+07	7.49375e+07	26.1065	26.3412	26.2691	26.0512	26.0493	26.1592	-0.154777	0.123626	339	0.00436631	no	-2.88956		Q9NRX1	PNO1	RNA-binding protein PNO1 (Partner of NOB1)	7	3.06396e+08	3.34483e+08	3.45e+08	4.00235e+08	3.79727e+08	2.8859e+08	28.1908	28.3174	28.362	28.5763	28.5004	28.1044	0.116174	0.54036	339	0.023509	no
P50502	ST13	Hsc70-interacting protein (Hip) (Aging-associated protein 2) (Progesterone receptor-associated p48 protein) (Protein FAM10A1) (Putative tumor suppressor ST13) (Renal carcinoma antigen NY-REN-33) (Suppression of tumorigenicity 13 protein)	18	3.33376e+09	3.13732e+09	3.24669e+09	2.22461e+09	2.03192e+09	3.24612e+09	31.6345	31.5469	31.5963	31.0509	30.9202	31.5961	-0.373226	0.125079	340	0.00437919	no	-1.3087		P18621	RPL17	60S ribosomal protein L17 (60S ribosomal protein L23) (Large ribosomal subunit protein uL22) (PD-1)	24	6.57792e+09	7.1735e+09	8.29572e+09	8.96221e+09	1.01253e+10	6.05595e+09	32.615	32.74	32.9497	33.0612	33.2372	32.4957	0.18959	0.540471	340	0.0235784	no
Q9P035	HACD3	Very-long-chain (3R)-3-hydroxyacyl-CoA dehydratase 3	8	2.28416e+08	2.09727e+08	1.88531e+08	2.54747e+08	2.50279e+08	2.1792e+08	27.7671	27.6439	27.4902	27.9245	27.899	27.6992	0.206174	0.125407	341	0.00439207	no	-2.41453		Q15397	PUM3	Pumilio homolog 3 (HBV X-transactivated gene 5 protein) (HBV XAg-transactivated protein 5) (Minor histocompatibility antigen HA-8) (HLA-HA8)	38	7.08108e+08	7.49038e+08	7.97026e+08	9.08721e+08	8.9999e+08	6.50749e+08	29.3994	29.4805	29.5701	29.7593	29.7453	29.2775	0.125744	0.540769	341	0.0236477	no
Q05682	CALD1	Caldesmon (CDM)	17	7.62047e+08	7.58454e+08	6.72907e+08	4.40123e+08	4.72837e+08	7.28576e+08	29.5053	29.4985	29.3258	28.7133	28.8168	29.4405	-0.418129	0.125663	342	0.00440495	no	-1.96098		Q7L014	DDX46	Probable ATP-dependent RNA helicase DDX46	33	1.50128e+09	1.25104e+09	1.30176e+09	1.41129e+09	1.34712e+09	1.44668e+09	30.4835	30.2205	30.2778	30.3944	30.3272	30.4301	0.0527636	0.543448	342	0.0237171	no
Q10570	CPSF1	Cleavage and polyadenylation specificity factor subunit 1 (Cleavage and polyadenylation specificity factor 160 kDa subunit) (CPSF 160 kDa subunit)	17	2.57814e+08	2.85318e+08	2.79469e+08	3.13733e+08	3.25343e+08	2.78639e+08	27.9418	28.088	28.0581	28.225	28.2774	28.0538	0.157854	0.125914	343	0.00441783	no	-2.30412		Q9Y3F4	STRAP	Serine-threonine kinase receptor-associated protein (MAP activator with WD repeats) (UNR-interacting protein) (WD-40 repeat protein PT-WD)	26	2.72239e+09	1.96028e+09	2.15895e+09	2.41017e+09	2.06449e+09	3.17561e+09	31.3422	30.8684	31.0077	31.1665	30.9431	31.5644	0.161173	0.544632	343	0.0237864	no
P68402	PAFAH1B2	Platelet-activating factor acetylhydrolase IB subunit alpha2	3	1.84378e+08	1.42064e+08	1.70987e+08	2.38364e+08	1.83184e+08	1.94935e+08	27.4581	27.082	27.3493	27.8286	27.4487	27.5384	0.309573	0.125984	344	0.00443071	no	-2.49789		Q99613	EIF3C	Eukaryotic translation initiation factor 3 subunit C (eIF3c) (Eukaryotic translation initiation factor 3 subunit 8) (eIF3 p110)	60	3.93052e+09	3.83179e+09	4.62875e+09	4.72538e+09	4.59995e+09	3.82528e+09	31.8721	31.8354	32.108	32.1378	32.099	31.8329	0.0858306	0.54515	344	0.0238558	no
Q6P2Q9	PRPF8	Pre-mRNA-processing-splicing factor 8 (220 kDa U5 snRNP-specific protein) (PRP8 homolog) (Splicing factor Prp8) (p220)	125	5.31475e+09	4.9357e+09	5.34376e+09	6.09595e+09	6.06589e+09	5.23898e+09	32.3074	32.2006	32.3152	32.5052	32.4981	32.2866	0.158144	0.125989	345	0.00444359	no	-1.02629		Q969X6	UTP4	U3 small nucleolar RNA-associated protein 4 homolog (Cirhin) (UTP4 small subunit processome component)	18	6.83463e+08	7.68185e+08	7.40979e+08	9.12341e+08	8.86793e+08	6.20474e+08	29.3483	29.5169	29.4649	29.765	29.724	29.2088	0.142113	0.545362	345	0.0239251	no
Q8NCW5	NAXE	NAD(P)H-hydrate epimerase	7	1.97379e+08	1.6384e+08	1.98886e+08	2.38156e+08	2.00043e+08	2.15712e+08	27.5564	27.2877	27.5674	27.8273	27.5757	27.6845	0.223397	0.126151	346	0.00445647	no	-2.46052		Q92900	UPF1	Regulator of nonsense transcripts 1	53	2.47954e+09	2.12683e+09	2.4242e+09	2.44756e+09	2.26606e+09	2.61028e+09	31.2074	30.9861	31.1749	31.1887	31.0775	31.2816	0.0589714	0.545919	346	0.0239945	no
Q9NZQ3	NCKIPSD	NCK-interacting protein with SH3 domain (54 kDa VacA-interacting protein) (54 kDa vimentin-interacting protein) (VIP54) (90 kDa SH3 protein interacting with Nck) (AF3p21) (Dia-interacting protein 1) (DIP-1) (Diaphanous protein-interacting protein) (SH3 adapter protein SPIN90) (WASP-interacting SH3-domain protein) (WISH) (Wiskott-Aldrich syndrome protein-interacting protein)	2	1.13825e+07	1.16971e+07	6.16952e+06	1.48976e+07	1.2014e+07	1.97791e+07	23.4403	23.4797	22.5567	23.8286	23.5182	24.2375	0.674738	0.127569	347	0.00446935	no	-3.66427		Q8IWR0	ZC3H7A	Zinc finger CCCH domain-containing protein 7A	9	5.33201e+07	7.23501e+07	4.52717e+07	5.67075e+07	2.37253e+07	6.55549e+07	25.6682	26.1085	25.4321	25.757	24.4999	25.9662	-0.227658	0.546217	347	0.0240638	no
Q14558	PRPSAP1	Phosphoribosyl pyrophosphate synthase-associated protein 1 (PRPP synthase-associated protein 1) (39 kDa phosphoribosypyrophosphate synthase-associated protein) (PAP39)	9	4.05232e+08	3.30859e+08	3.86035e+08	4.74978e+08	4.21467e+08	4.04452e+08	28.5942	28.3016	28.5242	28.8233	28.6508	28.5914	0.213273	0.127854	348	0.00448223	no	-2.16039		O43809	NUDT21	Cleavage and polyadenylation specificity factor subunit 5 (Cleavage and polyadenylation specificity factor 25 kDa subunit) (CPSF 25 kDa subunit) (Cleavage factor Im complex 25 kDa subunit) (CFIm25) (Nucleoside diphosphate-linked moiety X motif 21) (Nudix motif 21) (Nudix hydrolase 21) (Pre-mRNA cleavage factor Im 68 kDa subunit)	10	5.1096e+08	3.24351e+08	4.4199e+08	4.6655e+08	3.88516e+08	5.68787e+08	28.9286	28.273	28.7194	28.7975	28.5334	29.0833	0.156701	0.547089	348	0.0241331	no
O75940	SMNDC1	Survival of motor neuron-related-splicing factor 30 (30 kDa splicing factor SMNrp) (SMN-related protein) (Survival motor neuron domain-containing protein 1)	5	2.10907e+08	2.43242e+08	2.0729e+08	1.59683e+08	1.04428e+08	2.02231e+08	27.652	27.8578	27.6271	27.2506	26.6379	27.5914	-0.504219	0.127972	349	0.00449511	no	-2.49252		Q8WU90	ZC3H15	Zinc finger CCCH domain-containing protein 15 (DRG family-regulatory protein 1) (Likely ortholog of mouse immediate early response erythropoietin 4)	12	4.25017e+08	4.74951e+08	4.29754e+08	4.22202e+08	4.60252e+08	4.02573e+08	28.6629	28.8232	28.6789	28.6534	28.7778	28.5847	-0.049326	0.54915	349	0.0242025	no
A2RRP1	NBAS	NBAS subunit of NRZ tethering complex (Neuroblastoma-amplified gene protein) (Neuroblastoma-amplified sequence)	2	1.19558e+07	8.1802e+06	1.06715e+07	1.24021e+07	1.25418e+07	1.2821e+07	23.5112	22.9637	23.3473	23.5641	23.5802	23.612	0.293765	0.128421	350	0.00450799	no	-3.70859		Q9NRW3	APOBEC3C	DNA dC->dU-editing enzyme APOBEC-3C (A3C)	3	7.64921e+07	7.69192e+07	8.59741e+07	1.02639e+08	9.85783e+07	6.62663e+07	26.1888	26.1968	26.3574	26.613	26.5548	25.9818	0.160117	0.551675	350	0.0242718	no
P62877	RBX1	E3 ubiquitin-protein ligase RBX1	3	1.55011e+08	1.26595e+08	1.128e+08	1.55598e+08	1.49544e+08	1.67426e+08	27.2078	26.9156	26.7492	27.2132	27.156	27.3189	0.260835	0.128646	351	0.00452087	no	-2.60674		Q8IY81	FTSJ3	pre-rRNA 2'-O-ribose RNA methyltransferase FTSJ3	27	1.20656e+09	1.55795e+09	1.12595e+09	1.20195e+09	1.30274e+09	1.0892e+09	30.1682	30.537	30.0685	30.1627	30.2789	30.0206	-0.114394	0.553808	351	0.0243412	no
Q8NF37	LPCAT1	Lysophosphatidylcholine acyltransferase 1 (LPC acyltransferase 1) (LPCAT-1) (LysoPC acyltransferase 1)	4	1.33977e+08	1.35785e+08	1.44538e+08	1.64753e+08	1.39048e+08	1.58563e+08	26.9974	27.0167	27.1069	27.2957	27.051	27.2405	0.158357	0.12894	352	0.00453375	no	-2.60191		Q96AE4	FUBP1	Far upstream element-binding protein 1 (FBP) (FUSE-binding protein 1) (DNA helicase V) (hDH V)	42	3.7052e+09	3.05882e+09	4.10834e+09	2.38704e+09	2.2375e+09	5.09514e+09	31.7869	31.5103	31.9359	31.1526	31.0592	32.2465	-0.161685	0.554602	352	0.0244105	no
A0A067XLH7	ATRX	Alpha thalassemia/mental retardation syndrome X-linked (Fragment)	7	3.93305e+07	3.45647e+07	3.24873e+07	3.74345e+07	4.53915e+07	4.08889e+07	25.2291	25.0428	24.9534	25.1579	25.4359	25.2852	0.217757	0.129209	353	0.00454663	no	-3.18283		P38432	COIL	Coilin (p80-coilin)	7	9.34796e+07	1.13336e+08	1.04767e+08	1.05604e+08	1.11693e+08	1.05447e+08	26.4781	26.756	26.6426	26.6541	26.735	26.6519	0.0507738	0.555443	353	0.0244799	no
Q6PIU2	NCEH1	Neutral cholesterol ester hydrolase 1 (NCEH)	5	1.55064e+08	1.65499e+08	1.27264e+08	1.97586e+08	2.19108e+08	1.56303e+08	27.2083	27.3022	26.9232	27.5579	27.7071	27.2198	0.355584	0.129268	354	0.00455951	no	-2.53579		Q96SI9	STRBP	Spermatid perinuclear RNA-binding protein	15	2.12223e+08	1.952e+08	2.21233e+08	2.26081e+08	1.99166e+08	2.26911e+08	27.661	27.5404	27.721	27.7523	27.5694	27.7576	0.0529508	0.55626	354	0.0245492	no
Q9UMN6	KMT2B	Histone-lysine N-methyltransferase 2B (Lysine N-methyltransferase 2B)	2	5.99376e+06	6.52353e+06	4.52152e+06	6.62387e+06	8.19531e+06	6.8178e+06	22.515	22.6372	22.1084	22.6592	22.9664	22.7009	0.344674	0.129587	355	0.00457239	no	-3.9573		O75340	PDCD6	Programmed cell death protein 6 (Apoptosis-linked gene 2 protein homolog) (ALG-2)	8	8.22949e+08	5.29751e+08	7.30881e+08	8.52881e+08	6.05655e+08	8.64717e+08	29.6162	28.9807	29.4451	29.6678	29.1739	29.6877	0.157081	0.556569	355	0.0246186	no
O43290	SART1	U4/U6.U5 tri-snRNP-associated protein 1 (SNU66 homolog) (hSnu66) (Squamous cell carcinoma antigen recognized by T-cells 1) (SART-1) (hSART-1) (U4/U6.U5 tri-snRNP-associated 110 kDa protein) (allergen Hom s 1)	15	3.96908e+08	4.04984e+08	3.26746e+08	2.8731e+08	2.72415e+08	3.59631e+08	28.5642	28.5933	28.2836	28.098	28.0212	28.4219	-0.295888	0.129676	356	0.00458527	no	-2.23341		Q96GA3	LTV1	Protein LTV1 homolog	8	1.52012e+08	1.81577e+08	1.37921e+08	1.39341e+08	1.74036e+08	1.22025e+08	27.1796	27.436	27.0393	27.054	27.3748	26.8626	-0.114939	0.556944	356	0.0246879	no
Q9UHV9	PFDN2	Prefoldin subunit 2	2	8.36074e+07	7.22464e+07	6.81891e+07	4.27004e+07	2.91925e+07	7.17399e+07	26.3171	26.1064	26.023	25.3477	24.7991	26.0963	-0.64139	0.129809	357	0.00459815	no	-2.97928		Q9Y3A4	RRP7A	Ribosomal RNA-processing protein 7 homolog A (Gastric cancer antigen Zg14)	5	1.58818e+08	1.66938e+08	1.48189e+08	1.66867e+08	1.5726e+08	1.61058e+08	27.2428	27.3147	27.1429	27.3141	27.2286	27.263	0.0338146	0.5627	357	0.0247573	no
Q9Y221	NIP7	60S ribosome subunit biogenesis protein NIP7 homolog (KD93) (Nucleolar pre-rRNA processing protein NIP7)	9	2.56097e+08	2.84575e+08	2.8582e+08	3.92052e+08	3.69741e+08	2.75909e+08	27.9321	28.0842	28.0905	28.5465	28.4619	28.0396	0.32832	0.130225	358	0.00461103	no	-2.27425		Q9Y224	RTRAF	RNA transcription, translation and transport factor protein (CLE7 homolog) (CLE) (hCLE)	4	5.84433e+07	4.79602e+07	6.05005e+07	5.2587e+07	4.01709e+07	6.13497e+07	25.8005	25.5153	25.8504	25.6482	25.2596	25.8706	-0.11508	0.565695	358	0.0248266	no
Q16629	SRSF7	Serine/arginine-rich splicing factor 7 (Splicing factor 9G8) (Splicing factor, arginine/serine-rich 7)	21	3.59366e+09	4.23079e+09	4.31408e+09	3.42289e+09	3.83157e+09	3.1373e+09	31.7428	31.9783	32.0064	31.6726	31.8353	31.5469	-0.224153	0.130485	359	0.00462391	no	-1.19198		Q96PZ0	PUS7	Pseudouridylate synthase 7 homolog	17	5.46563e+08	5.21249e+08	4.28071e+08	4.48567e+08	4.25471e+08	5.29922e+08	29.0258	28.9574	28.6733	28.7407	28.6645	28.9812	-0.0914965	0.565982	359	0.024896	no
Q9Y3X0	CCDC9	Coiled-coil domain-containing protein 9	2	1.42277e+07	1.54433e+07	1.13564e+07	628998	519063	1.50028e+07	23.7622	23.8805	23.437	19.2627	18.9856	23.8387	-1.34497	0.130507	360	0.00463679	no	-3.78751		Q8TAE8	GADD45GIP1	Growth arrest and DNA damage-inducible proteins-interacting protein 1 (39S ribosomal protein L59, mitochondrial) (MRP-L59) (CKII beta-associating protein) (CR6-interacting factor 1) (CRIF1) (Mitochondrial large ribosomal subunit protein mL64) (Papillomavirus L2-interacting nuclear protein 1) (PLINP) (PLINP-1) (p53-responsive gene 6 protein)	4	8.00619e+07	6.60059e+07	9.36152e+07	9.74924e+07	9.27206e+07	7.11653e+07	26.2546	25.9761	26.4802	26.5388	26.4664	26.0847	0.125011	0.567055	360	0.0249653	no
O60504	SORBS3	Vinexin (SH3-containing adapter molecule 1) (SCAM-1) (Sorbin and SH3 domain-containing protein 3)	3	1.65773e+08	1.55285e+08	1.43231e+08	1.86099e+08	1.66947e+08	1.64541e+08	27.3046	27.2103	27.0938	27.4715	27.3148	27.2939	0.156781	0.130639	361	0.00464967	no	-2.55269		Q96EY7	PTCD3	Pentatricopeptide repeat domain-containing protein 3, mitochondrial (28S ribosomal protein S39, mitochondrial) (MRP-S39) (Mitochondrial small ribosomal subunit protein mS39) (Transformation-related gene 15 protein) (TRG-15)	11	1.42123e+09	1.65268e+09	1.15775e+09	1.39886e+09	1.22073e+09	1.29556e+09	30.4045	30.6222	30.1087	30.3816	30.1851	30.2709	-0.112156	0.567089	361	0.0250347	no
Q99720	SIGMAR1	Sigma non-opioid intracellular receptor 1 (Aging-associated gene 8 protein) (SR31747-binding protein) (SR-BP) (Sigma 1-type opioid receptor) (SIG-1R) (Sigma1-receptor) (Sigma1R) (hSigmaR1)	5	3.18138e+08	2.743e+08	2.82496e+08	3.8267e+08	3.86848e+08	2.94107e+08	28.2451	28.0312	28.0737	28.5115	28.5272	28.1318	0.281744	0.132042	362	0.00466255	no	-2.25726		Q9H000	MKRN2	E3 ubiquitin-protein ligase makorin-2	6	3.18023e+07	2.50999e+07	3.43229e+07	3.37112e+07	1.92342e+07	2.94543e+07	24.9226	24.5812	25.0327	25.0067	24.1972	24.812	-0.14679	0.568007	362	0.025104	no
P26641	EEF1G	Elongation factor 1-gamma (EF-1-gamma) (eEF-1B gamma)	34	1.33542e+10	1.09919e+10	1.24876e+10	1.433e+10	1.31269e+10	1.38761e+10	33.6366	33.3557	33.5398	33.7383	33.6118	33.6919	0.166272	0.132836	363	0.00467543	no	-0.651722		Q9NY93	DDX56	Probable ATP-dependent RNA helicase DDX56	18	4.67515e+08	3.91296e+08	4.11086e+08	4.49107e+08	3.70687e+08	5.92685e+08	28.8004	28.5437	28.6149	28.7425	28.4656	29.1427	0.153517	0.569277	363	0.0251734	no
P31943	HNRNPH1	Heterogeneous nuclear ribonucleoprotein H (hnRNP H) [Cleaved into: Heterogeneous nuclear ribonucleoprotein H, N-terminally processed]	24	7.46515e+09	9.40555e+09	7.46153e+09	5.84477e+09	5.44215e+09	7.76648e+09	32.7975	33.1309	32.7968	32.4445	32.3415	32.8546	-0.35282	0.133091	364	0.0046883	no	-0.907397		P61221	ABCE1	ATP-binding cassette sub-family E member 1 (2'-5'-oligoadenylate-binding protein) (HuHP68) (RNase L inhibitor) (Ribonuclease 4 inhibitor) (RNS4I)	18	8.39741e+08	7.46416e+08	7.15515e+08	8.1404e+08	7.31292e+08	8.5033e+08	29.6454	29.4754	29.4144	29.6005	29.4459	29.6634	0.0577417	0.571649	364	0.0252427	no
Q8NEB9	PIK3C3	Phosphatidylinositol 3-kinase catalytic subunit type 3 (PI3-kinase type 3) (PI3K type 3) (PtdIns-3-kinase type 3)	4	4.17866e+07	3.09986e+07	3.43729e+07	4.05339e+07	4.14711e+07	4.44764e+07	25.3165	24.8857	25.0348	25.2726	25.3056	25.4065	0.239185	0.133299	365	0.00470118	no	-3.1762		P52943	CRIP2	Cysteine-rich protein 2 (CRP-2) (Protein ESP1)	5	1.93985e+08	1.78561e+08	1.82425e+08	1.74902e+08	1.80661e+08	1.88288e+08	27.5314	27.4118	27.4427	27.382	27.4287	27.4884	-0.0292015	0.572893	365	0.0253121	no
Q13155	AIMP2	Aminoacyl tRNA synthase complex-interacting multifunctional protein 2 (Multisynthase complex auxiliary component p38) (Protein JTV-1)	14	8.6314e+08	7.11014e+08	8.49669e+08	9.53325e+08	8.76077e+08	9.09631e+08	29.685	29.4053	29.6623	29.8284	29.7065	29.7607	0.176382	0.133626	366	0.00471406	no	-1.83185		P09001	MRPL3	39S ribosomal protein L3, mitochondrial (L3mt) (MRP-L3) (Mitochondrial large ribosomal subunit protein uL3m)	10	3.70778e+08	3.1341e+08	3.33222e+08	3.73938e+08	3.19108e+08	3.69594e+08	28.466	28.2235	28.3119	28.4782	28.2495	28.4614	0.0627512	0.573384	366	0.0253814	no
Q96CS3	FAF2	FAS-associated factor 2 (Protein ETEA) (UBX domain-containing protein 3B) (UBX domain-containing protein 8)	8	2.15474e+08	1.62935e+08	2.21716e+08	2.6216e+08	2.24738e+08	2.42552e+08	27.6829	27.2797	27.7241	27.9659	27.7437	27.8537	0.281547	0.133663	367	0.00472694	no	-2.42103		Q9NQZ2	UTP3	Something about silencing protein 10 (Charged amino acid-rich leucine zipper 1) (CRL1) (Disrupter of silencing SAS10) (UTP3 homolog)	6	2.70375e+08	3.56462e+08	1.81502e+08	2.22979e+08	2.49833e+08	2.17961e+08	28.0104	28.4092	27.4354	27.7323	27.8964	27.6995	-0.226749	0.576431	367	0.0254508	no
Q13148	TARDBP	TAR DNA-binding protein 43 (TDP-43)	28	1.79281e+09	2.41188e+09	2.32402e+09	1.81267e+09	1.55326e+09	1.90526e+09	30.7396	31.1675	31.114	30.7555	30.5327	30.8273	-0.308668	0.13445	368	0.00473982	no	-1.47286		P84098	RPL19	60S ribosomal protein L19 (Large ribosomal subunit protein eL19)	23	5.40957e+09	6.60812e+09	6.35691e+09	7.9149e+09	8.82057e+09	4.71135e+09	32.3329	32.6216	32.5657	32.8819	33.0382	32.1335	0.223051	0.576478	368	0.0255201	no
Q13045	FLII	Protein flightless-1 homolog	27	8.66281e+08	7.94059e+08	8.75949e+08	9.52675e+08	8.94053e+08	8.81408e+08	29.6903	29.5647	29.7063	29.8274	29.7358	29.7152	0.105197	0.134638	369	0.0047527	no	-1.82339		P62993	GRB2	Growth factor receptor-bound protein 2 (Adapter protein GRB2) (Protein Ash) (SH2/SH3 adapter GRB2)	15	8.79387e+08	7.24595e+08	7.82075e+08	7.29037e+08	6.06152e+08	8.96182e+08	29.7119	29.4326	29.5427	29.4414	29.1751	29.7392	-0.096698	0.57663	369	0.0255895	no
O00116	AGPS	Alkyldihydroxyacetonephosphate synthase, peroxisomal (Alkyl-DHAP synthase)	22	4.88043e+08	4.07542e+08	4.62082e+08	5.25393e+08	5.04049e+08	4.82581e+08	28.8624	28.6024	28.7836	28.9688	28.909	28.8462	0.15535	0.134672	370	0.00476558	no	-2.08691		Q9H6R4	NOL6	Nucleolar protein 6 (Nucleolar RNA-associated protein) (Nrap)	22	1.00223e+09	8.98111e+08	9.2983e+08	9.85061e+08	9.16766e+08	1.00041e+09	29.9006	29.7423	29.7924	29.8756	29.772	29.8979	0.0362797	0.577519	370	0.0256588	no
O95672	ECEL1	Endothelin-converting enzyme-like 1	4	2.51242e+07	1.32756e+07	2.68141e+07	2.87779e+07	3.47454e+07	3.26946e+07	24.5826	23.6623	24.6765	24.7785	25.0503	24.9625	0.561126	0.134826	371	0.00477846	no	-3.33675		Q6IBS0	TWF2	Twinfilin-2 (A6-related protein) (hA6RP) (Protein tyrosine kinase 9-like) (Twinfilin-1-like protein)	6	1.57109e+08	8.69202e+07	1.35118e+08	1.38089e+08	1.08198e+08	1.91678e+08	27.2272	26.3732	27.0096	27.041	26.6891	27.5141	0.208056	0.578841	371	0.0257282	no
Q9H5Z1	DHX35	Probable ATP-dependent RNA helicase DHX35	3	6.92683e+07	5.06697e+07	5.54382e+07	5.20095e+07	4.65984e+07	4.53529e+07	26.0457	25.5946	25.7244	25.6323	25.4738	25.4347	-0.284778	0.135187	372	0.00479134	no	-3.04049		Q5JSZ5	PRRC2B	Protein PRRC2B (HLA-B-associated transcript 2-like 1) (Proline-rich coiled-coil protein 2B)	6	8.05753e+07	4.29919e+07	6.0279e+07	5.55674e+07	1.6234e+07	8.77944e+07	26.2638	25.3576	25.8452	25.7277	23.9525	26.3876	-0.204076	0.578871	372	0.0257975	no
Q08945	SSRP1	FACT complex subunit SSRP1 (Chromatin-specific transcription elongation factor 80 kDa subunit) (Facilitates chromatin transcription complex 80 kDa subunit) (FACT 80 kDa subunit) (FACTp80) (Facilitates chromatin transcription complex subunit SSRP1) (Recombination signal sequence recognition protein 1) (Structure-specific recognition protein 1) (hSSRP1) (T160)	27	2.24494e+09	2.14955e+09	2.17206e+09	2.63989e+09	2.58504e+09	2.17772e+09	31.064	31.0014	31.0164	31.2978	31.2675	31.0202	0.172903	0.135344	373	0.00480422	no	-1.39957		Q9HCE1	MOV10	Helicase MOV-10	48	1.40057e+09	1.48982e+09	1.4956e+09	1.6663e+09	1.50709e+09	1.38091e+09	30.3834	30.4725	30.4781	30.634	30.4891	30.363	0.0543278	0.578964	373	0.0258669	no
Q92804	TAF15	TATA-binding protein-associated factor 2N (68 kDa TATA-binding protein-associated factor) (TAF(II)68) (TAFII68) (RNA-binding protein 56)	21	9.43203e+08	1.0228e+09	1.29679e+09	8.04007e+08	7.73279e+08	1.00068e+09	29.813	29.9299	30.2723	29.5826	29.5264	29.8983	-0.339874	0.135374	374	0.0048171	no	-1.77827		Q9UNI6	DUSP12	Dual specificity protein phosphatase 12	2	5.56514e+07	4.74201e+07	4.30914e+07	4.96509e+07	4.65722e+07	5.9276e+07	25.7299	25.499	25.3609	25.5653	25.473	25.8209	0.0893285	0.580966	374	0.0259362	no
Q9BUN8	DERL1	Derlin-1 (Degradation in endoplasmic reticulum protein 1) (DERtrin-1) (Der1-like protein 1)	2	5.16007e+07	4.36756e+07	1.07911e+08	1.28024e+08	1.15755e+08	8.78573e+07	25.6209	25.3803	26.6853	26.9318	26.7865	26.3887	0.706789	0.135579	375	0.00482998	no	-2.81653		Q9BRL6	SRSF8	Serine/arginine-rich splicing factor 8 (Pre-mRNA-splicing factor SRP46) (Splicing factor SRp46) (Splicing factor, arginine/serine-rich 2B)	3	1.55463e+07	1.49632e+07	2.84016e+07	2.85742e+07	2.76618e+07	1.44131e+07	23.8901	23.8349	24.7595	24.7682	24.7214	23.7809	0.262133	0.583086	375	0.0260055	no
P48147	PREP	Prolyl endopeptidase (PE)	20	4.02068e+08	3.32843e+08	3.33414e+08	4.46819e+08	3.80723e+08	4.05746e+08	28.5829	28.3103	28.3127	28.7351	28.5042	28.596	0.20716	0.136004	376	0.00484286	no	-2.18271		Q9BYG3	NIFK	MKI67 FHA domain-interacting nucleolar phosphoprotein (Nucleolar phosphoprotein Nopp34) (Nucleolar protein interacting with the FHA domain of pKI-67) (hNIFK)	10	7.21041e+08	7.73752e+08	8.66332e+08	8.66303e+08	7.1299e+08	6.57261e+08	29.4255	29.5273	29.6903	29.6903	29.4093	29.2919	-0.0781966	0.584268	376	0.0260749	no
O43318	MAP3K7	Mitogen-activated protein kinase kinase kinase 7	2	6.36232e+06	5.72489e+06	9.01644e+06	9.80815e+06	8.51414e+06	8.78144e+06	22.6011	22.4488	23.1041	23.2255	23.0214	23.066	0.360998	0.136073	377	0.00485574	no	-3.86163		P20290	BTF3	Transcription factor BTF3 (Nascent polypeptide-associated complex subunit beta) (NAC-beta) (RNA polymerase B transcription factor 3)	14	3.08724e+09	4.0482e+09	3.99622e+09	3.70796e+09	4.16981e+09	2.20888e+09	31.5237	31.9146	31.896	31.788	31.9573	31.0407	-0.142223	0.58606	377	0.0261442	no
P25325	MPST	3-mercaptopyruvate sulfurtransferase (MST)	8	2.44712e+08	2.14146e+08	2.57373e+08	2.81575e+08	2.50564e+08	2.75711e+08	27.8665	27.674	27.9393	28.0689	27.9006	28.0386	0.173659	0.136093	378	0.00486862	no	-2.36173		P82663	MRPS25	28S ribosomal protein S25, mitochondrial (MRP-S25) (S25mt) (Mitochondrial small ribosomal subunit protein mS25)	5	1.30852e+08	1.30416e+08	1.36652e+08	1.59009e+08	1.41959e+08	1.19821e+08	26.9634	26.9585	27.0259	27.2445	27.0809	26.8363	0.0806173	0.586132	378	0.0262136	no
P31483	TIA1	Cytotoxic granule associated RNA binding protein TIA1 (Nucleolysin TIA-1 isoform p40) (RNA-binding protein TIA-1) (T-cell-restricted intracellular antigen-1) (TIA-1) (p40-TIA-1)	15	2.12128e+08	3.23274e+08	2.77715e+08	2.00341e+08	1.85071e+08	2.33774e+08	27.6604	28.2682	28.049	27.5779	27.4635	27.8005	-0.393091	0.136247	379	0.0048815	no	-2.38871		O95478	NSA2	Ribosome biogenesis protein NSA2 homolog (Hairy cell leukemia protein 1) (TGF-beta-inducible nuclear protein 1)	15	5.05528e+08	6.61203e+08	6.08056e+08	6.89245e+08	7.72918e+08	4.99706e+08	28.9132	29.3005	29.1796	29.3604	29.5257	28.8965	0.144583	0.587574	379	0.0262829	no
Q9BX63	BRIP1	Fanconi anemia group J protein (Protein FACJ)	3	3.0397e+07	3.28539e+07	4.0321e+07	2.72137e+07	3.1546e+07	2.72346e+07	24.8574	24.9696	25.265	24.6978	24.911	24.6989	-0.268319	0.136727	380	0.00489438	no	-3.26698		Q04637	EIF4G1	Eukaryotic translation initiation factor 4 gamma 1 (eIF-4-gamma 1) (eIF-4G 1) (eIF-4G1) (p220)	60	5.17812e+09	4.18019e+09	4.28705e+09	4.53597e+09	4.22234e+09	6.10135e+09	32.2698	31.9609	31.9973	32.0788	31.9754	32.5065	0.12299	0.589995	380	0.0263523	no
P98194	ATP2C1	Calcium-transporting ATPase type 2C member 1 (ATPase 2C1)	4	3.79917e+07	3.32947e+07	3.81738e+07	4.81183e+07	4.74236e+07	3.66861e+07	25.1792	24.9888	25.1861	25.5201	25.4991	25.1287	0.272621	0.13707	381	0.00490726	no	-3.16149		P62244	RPS15A	40S ribosomal protein S15a (Small ribosomal subunit protein uS8)	22	1.17514e+10	1.34269e+10	1.01861e+10	1.36923e+10	1.38978e+10	1.04618e+10	33.4521	33.6444	33.2459	33.6726	33.6941	33.2844	0.105672	0.589995	381	0.0264216	no
Q9ULX3	NOB1	RNA-binding protein NOB1	17	6.23941e+08	6.4294e+08	7.05099e+08	7.75096e+08	7.44441e+08	6.7115e+08	29.2168	29.2601	29.3932	29.5298	29.4716	29.3221	0.151739	0.137463	382	0.00492014	no	-1.92537		Q6PJT7	ZC3H14	Zinc finger CCCH domain-containing protein 14 (Mammalian suppressor of tau pathology-2) (MSUT-2) (Renal carcinoma antigen NY-REN-37)	19	3.41234e+08	2.61031e+08	3.02655e+08	2.46494e+08	2.48285e+08	3.46822e+08	28.3462	27.9596	28.1731	27.877	27.8874	28.3696	-0.104653	0.591244	382	0.026491	no
O60256	PRPSAP2	Phosphoribosyl pyrophosphate synthase-associated protein 2 (PRPP synthase-associated protein 2) (41 kDa phosphoribosypyrophosphate synthetase-associated protein) (PAP41)	5	1.19331e+08	9.42687e+07	1.10728e+08	1.61266e+08	1.14443e+08	1.32425e+08	26.8304	26.4903	26.7224	27.2649	26.7701	26.9806	0.331592	0.137624	383	0.00493302	no	-2.67996		Q00059	TFAM	Transcription factor A, mitochondrial (mtTFA) (Mitochondrial transcription factor 1) (MtTF1) (Transcription factor 6) (TCF-6) (Transcription factor 6-like 2)	16	1.14869e+09	1.12261e+09	1.02571e+09	1.12068e+09	1.08776e+09	9.96031e+08	30.0973	30.0642	29.934	30.0617	30.0187	29.8916	-0.0410783	0.595009	383	0.0265603	no
O43299	AP5Z1	AP-5 complex subunit zeta-1 (Adaptor-related protein complex 5 zeta subunit) (Zeta5)	2	7.44143e+06	5.93616e+06	8.0166e+06	8.47463e+06	8.28599e+06	8.33512e+06	22.8271	22.5011	22.9346	23.0147	22.9822	22.9908	0.230223	0.138153	384	0.0049459	no	-3.87738		Q9P2E9	RRBP1	Ribosome-binding protein 1 (180 kDa ribosome receptor homolog) (RRp) (ES/130-related protein) (Ribosome receptor protein)	31	9.90298e+08	6.88957e+08	6.90636e+08	5.4073e+08	4.74788e+08	1.11089e+09	29.8833	29.3598	29.3634	29.0103	28.8227	30.0491	-0.156399	0.595445	384	0.0266297	no
Q6P1Q9	METTL2B	tRNA N(3)-methylcytidine methyltransferase METTL2B	5	6.29281e+07	5.14994e+07	6.74527e+07	6.57186e+07	7.43371e+07	7.37519e+07	25.9072	25.6181	26.0074	25.9698	26.1476	26.1362	0.233325	0.138432	385	0.00495878	no	-2.94739		Q6NZY4	ZCCHC8	Zinc finger CCHC domain-containing protein 8 (TRAMP-like complex RNA-binding factor ZCCHC8)	2	2.501e+07	1.8431e+07	2.66019e+07	1.02576e+07	7.86209e+06	5.32668e+07	24.576	24.1356	24.665	23.2902	22.9065	25.6667	0.0274115	0.596648	385	0.026699	no
P62308	SNRPG	Small nuclear ribonucleoprotein G (snRNP-G) (Sm protein G) (Sm-G) (SmG)	3	1.85842e+08	1.92089e+08	1.8746e+08	2.41003e+08	2.42767e+08	1.86146e+08	27.4695	27.5172	27.482	27.8445	27.855	27.4719	0.244731	0.138463	386	0.00497166	no	-2.45297		P08708	RPS17	40S ribosomal protein S17 (Small ribosomal subunit protein eS17)	20	8.68108e+09	8.50496e+09	9.20364e+09	9.73202e+09	1.04874e+10	7.79971e+09	33.0152	32.9857	33.0996	33.1801	33.2879	32.8608	0.0864378	0.596965	386	0.0267684	no
Q9BT73	PSMG3	Proteasome assembly chaperone 3 (PAC-3) (hPAC3)	4	2.86844e+08	2.23126e+08	2.28015e+08	3.17406e+08	2.85796e+08	2.69727e+08	28.0957	27.7333	27.7646	28.2418	28.0904	28.0069	0.24227	0.138976	387	0.00498454	no	-2.33767		Q9UHI6	DDX20	Probable ATP-dependent RNA helicase DDX20	14	6.41503e+08	4.59091e+08	5.655e+08	5.90849e+08	5.3164e+08	6.42499e+08	29.2569	28.7742	29.075	29.1382	28.9859	29.2591	0.0831887	0.59771	387	0.0268377	no
P23588	EIF4B	Eukaryotic translation initiation factor 4B (eIF-4B)	59	8.08292e+09	8.03221e+09	8.3011e+09	4.85731e+09	4.76673e+09	8.37079e+09	32.9122	32.9031	32.9507	32.1775	32.1504	32.9627	-0.440257	0.139021	388	0.00499742	no	-0.917264		P54132	BLM	Bloom syndrome protein	3	2.23873e+07	3.1199e+07	2.19788e+07	2.30376e+07	2.52898e+07	2.13079e+07	24.4162	24.895	24.3896	24.4575	24.5921	24.3449	-0.117903	0.599013	388	0.0269071	no
Q96BN8	OTULIN	Ubiquitin thioesterase otulin	7	1.90811e+08	1.77362e+08	2.00937e+08	2.29139e+08	1.93243e+08	2.1584e+08	27.5076	27.4021	27.5822	27.7716	27.5258	27.6854	0.165351	0.13959	389	0.0050103	no	-2.46292		Q9NS86	LANCL2	LanC-like protein 2 (Testis-specific adriamycin sensitivity protein)	4	3.83554e+07	2.72035e+07	4.07491e+07	3.49282e+07	3.66473e+07	4.19919e+07	25.1929	24.6973	25.2803	25.0579	25.1272	25.3236	0.0952994	0.599899	389	0.0269764	no
Q9ULT8	HECTD1	E3 ubiquitin-protein ligase HECTD1	18	2.54882e+08	2.53442e+08	2.61085e+08	2.84111e+08	2.73526e+08	2.56992e+08	27.9253	27.9171	27.9599	28.0819	28.0271	27.9372	0.0823934	0.139676	390	0.00502318	no	-2.34498		Q8N3Z6	ZCCHC7	Zinc finger CCHC domain-containing protein 7 (TRAMP-like complex RNA-binding factor ZCCHC7)	3	1.50174e+07	2.09481e+07	1.24345e+07	1.31158e+07	1.77697e+07	1.21019e+07	23.8401	24.3203	23.5678	23.6448	24.0829	23.5287	-0.171093	0.600822	390	0.0270458	no
Q13617	CUL2	Cullin-2 (CUL-2)	16	2.66293e+08	2.144e+08	2.4027e+08	2.87723e+08	2.54878e+08	2.78905e+08	27.9884	27.6757	27.8401	28.1001	27.9252	28.0552	0.188346	0.139688	391	0.00503606	no	-2.35653		P40429	RPL13A	60S ribosomal protein L13a (23 kDa highly basic protein) (Large ribosomal subunit protein uL13)	29	5.54308e+09	6.62387e+09	5.56471e+09	7.31145e+09	7.87784e+09	4.72918e+09	32.368	32.625	32.3737	32.7675	32.8752	32.1389	0.16778	0.602182	391	0.0271151	no
Q6NUQ4	TMEM214	Transmembrane protein 214	6	2.05409e+08	1.46697e+08	1.67238e+08	2.30224e+08	1.85702e+08	2.30159e+08	27.6139	27.1283	27.3173	27.7785	27.4684	27.7781	0.315034	0.13987	392	0.00504894	no	-2.47826		Q9BUJ2	HNRNPUL1	Heterogeneous nuclear ribonucleoprotein U-like protein 1 (Adenovirus early region 1B-associated protein 5) (E1B-55 kDa-associated protein 5) (E1B-AP5)	38	3.05555e+09	3.43676e+09	4.63696e+09	5.32754e+09	6.28849e+09	2.46958e+09	31.5088	31.6784	32.1105	32.3108	32.5501	31.2016	0.339864	0.603158	392	0.0271845	no
P00387	CYB5R3	NADH-cytochrome b5 reductase 3 (B5R) (Cytochrome b5 reductase)	15	9.89655e+08	9.30369e+08	9.32697e+08	1.2447e+09	1.13641e+09	9.5102e+08	29.8824	29.7932	29.7968	30.2132	30.0818	29.8249	0.224107	0.14057	393	0.00506182	no	-1.75341		P62910	RPL32	60S ribosomal protein L32 (Large ribosomal subunit protein eL32)	18	3.49112e+09	4.17002e+09	3.86118e+09	4.70133e+09	4.93964e+09	3.13385e+09	31.701	31.9574	31.8464	32.1304	32.2018	31.5453	0.148871	0.603792	393	0.0272538	no
Q99714	HSD17B10	3-hydroxyacyl-CoA dehydrogenase type-2	16	2.34883e+09	2.01182e+09	2.22093e+09	2.3754e+09	2.34289e+09	2.4374e+09	31.1293	30.9059	31.0485	31.1455	31.1256	31.1827	0.120657	0.141212	394	0.0050747	no	-1.40684		Q9NTK5	OLA1	Obg-like ATPase 1 (DNA damage-regulated overexpressed in cancer 45) (DOC45) (GTP-binding protein 9)	16	1.14884e+09	9.23586e+08	8.70546e+08	1.04192e+09	9.52367e+08	1.08826e+09	30.0975	29.7827	29.6973	29.9566	29.8269	30.0194	0.0668443	0.605606	394	0.0273232	no
Q9Y4G6	TLN2	Talin-2	3	1.88966e+08	1.68399e+08	1.79746e+08	2.17196e+08	1.97074e+08	1.84094e+08	27.4936	27.3273	27.4214	27.6944	27.5542	27.4559	0.155802	0.14164	395	0.00508758	no	-2.48957		Q86XZ4	SPATS2	Spermatogenesis-associated serine-rich protein 2 (Serine-rich spermatocytes and round spermatid 59 kDa protein) (p59scr)	5	5.51982e+07	4.65107e+07	5.4939e+07	4.46037e+07	4.5527e+07	5.84147e+07	25.7181	25.4711	25.7113	25.4107	25.4402	25.7998	-0.0766219	0.606445	395	0.0273925	no
Q9NZ01	TECR	Very-long-chain enoyl-CoA reductase	14	5.59963e+08	6.00629e+08	6.01922e+08	7.29829e+08	7.2249e+08	5.83881e+08	29.0608	29.1619	29.165	29.443	29.4284	29.1211	0.208244	0.14184	396	0.00510046	no	-1.96511		Q9GZR7	DDX24	ATP-dependent RNA helicase DDX24	26	6.26515e+08	6.09208e+08	6.43274e+08	7.27564e+08	6.22745e+08	6.00135e+08	29.2228	29.1824	29.2609	29.4385	29.2141	29.1607	0.0538404	0.60695	396	0.0274619	no
Q9UK76	JPT1	Jupiter microtubule associated homolog 1 (Androgen-regulated protein 2) (Hematological and neurological expressed 1 protein) [Cleaved into: Jupiter microtubule associated homolog 1, N-terminally processed]	4	2.41082e+08	2.11746e+08	2.23287e+08	1.04014e+08	1.02883e+08	2.34931e+08	27.845	27.6578	27.7343	26.6322	26.6164	27.8077	-0.613788	0.141966	397	0.00511334	no	-2.49632		Q9Y2X3	NOP58	Nucleolar protein 58 (Nucleolar protein 5)	27	1.81101e+09	1.91778e+09	1.68743e+09	1.95285e+09	1.92231e+09	1.71176e+09	30.7542	30.8368	30.6522	30.8629	30.8402	30.6728	0.0447663	0.610541	397	0.0275312	no
O60828	PQBP1	Polyglutamine-binding protein 1 (PQBP-1) (38 kDa nuclear protein containing a WW domain) (Npw38) (Polyglutamine tract-binding protein 1)	5	5.32525e+08	5.20635e+08	4.4635e+08	2.61276e+08	2.80369e+08	5.09406e+08	28.9883	28.9557	28.7336	27.961	28.0628	28.9242	-0.512658	0.141988	398	0.00512622	no	-2.13811		Q96CM3	RPUSD4	Mitochondrial RNA pseudouridine synthase RPUSD4	4	6.18598e+07	3.95297e+07	7.2268e+07	6.42324e+07	6.07489e+07	6.11749e+07	25.8825	25.2364	26.1069	25.9368	25.8564	25.8664	0.100269	0.610573	398	0.0276006	no
Q8N766	EMC1	ER membrane protein complex subunit 1	18	4.53084e+08	4.40248e+08	4.10336e+08	5.33106e+08	5.04037e+08	4.37149e+08	28.7552	28.7137	28.6122	28.9898	28.909	28.7036	0.177445	0.142103	399	0.0051391	no	-2.10102		Q99848	EBNA1BP2	Probable rRNA-processing protein EBP2 (EBNA1-binding protein 2) (Nucleolar protein p40)	29	2.24105e+09	2.60799e+09	2.31797e+09	2.74687e+09	3.02275e+09	2.02063e+09	31.0615	31.2803	31.1102	31.3551	31.4932	30.9122	0.1203	0.612379	399	0.0276699	no
Q9Y5X1	SNX9	Sorting nexin-9 (SH3 and PX domain-containing protein 1) (Protein SDP1) (SH3 and PX domain-containing protein 3A)	3	1.74808e+07	1.08868e+07	2.53074e+07	2.48799e+07	2.42291e+07	3.58892e+07	24.0593	23.3761	24.5931	24.5685	24.5302	25.097	0.663182	0.142801	400	0.00515198	no	-3.40275		Q9UHB9	SRP68	Signal recognition particle subunit SRP68 (SRP68) (Signal recognition particle 68 kDa protein)	20	8.08146e+08	6.96773e+08	6.683e+08	7.07503e+08	5.76092e+08	7.78721e+08	29.59	29.3761	29.3159	29.3982	29.1017	29.5365	-0.0755691	0.620572	400	0.0277393	no
Q16719	KYNU	Kynureninase	17	1.0077e+09	7.83741e+08	9.09693e+08	1.09147e+09	9.65241e+08	1.06844e+09	29.9084	29.5458	29.7608	30.0236	29.8463	29.9929	0.210363	0.142881	401	0.00516486	no	-1.77935		Q15428	SF3A2	Splicing factor 3A subunit 2 (SF3a66) (Spliceosome-associated protein 62) (SAP 62)	13	6.75178e+08	6.15713e+08	6.66046e+08	6.97674e+08	6.16148e+08	6.9861e+08	29.3307	29.1977	29.311	29.378	29.1987	29.3799	0.0403428	0.620974	401	0.0278086	no
Q9BPW8	NIPSNAP1	Protein NipSnap homolog 1 (NipSnap1)	7	3.58045e+08	2.65517e+08	3.78948e+08	4.18088e+08	3.87663e+08	4.10407e+08	28.4156	27.9842	28.4974	28.6392	28.5302	28.6125	0.278714	0.143798	402	0.00517774	no	-2.19865		Q9NRA8	EIF4ENIF1	Eukaryotic translation initiation factor 4E transporter (4E-T) (eIF4E transporter) (Eukaryotic translation initiation factor 4E nuclear import factor 1)	3	1.24028e+07	8.04228e+06	8.2151e+06	3.11308e+06	3.85205e+06	2.38304e+07	23.5642	22.9392	22.9698	21.5699	21.8772	24.5063	0.103676	0.623438	402	0.0278779	no
Q86VP6	CAND1	Cullin-associated NEDD8-dissociated protein 1 (Cullin-associated and neddylation-dissociated protein 1) (TBP-interacting protein of 120 kDa A) (TBP-interacting protein 120A) (p120 CAND1)	55	4.43196e+09	3.72743e+09	3.66733e+09	4.67145e+09	4.12897e+09	4.68339e+09	32.0453	31.7955	31.7721	32.1212	31.9431	32.1249	0.189177	0.144218	403	0.00519062	no	-1.14144		Q96IZ5	RBM41	RNA-binding protein 41 (RNA-binding motif protein 41)	3	2.26668e+07	1.35215e+07	1.04601e+07	6.79629e+06	2.36615e+07	1.00048e+07	24.4341	23.6888	23.3184	22.6963	24.496	23.2542	-0.205239	0.623818	403	0.0279473	no
Q9NUP7	TRMT13	tRNA:m(4)X modification enzyme TRM13 homolog	3	3.26379e+07	3.00913e+07	2.99219e+07	3.08471e+07	3.82592e+07	3.6781e+07	24.96	24.8428	24.8347	24.8786	25.1893	25.1325	0.19265	0.144799	404	0.0052035	no	-3.2469		O43823	AKAP8	A-kinase anchor protein 8 (AKAP-8) (A-kinase anchor protein 95 kDa) (AKAP 95)	21	2.40594e+08	1.93827e+08	2.56054e+08	2.1214e+08	1.60311e+08	2.6766e+08	27.842	27.5302	27.9319	27.6604	27.2563	27.9958	-0.109269	0.623842	404	0.0280166	no
P98174	FGD1	FYVE, RhoGEF and PH domain-containing protein 1 (Faciogenital dysplasia 1 protein) (Rho/Rac guanine nucleotide exchange factor FGD1) (Rho/Rac GEF) (Zinc finger FYVE domain-containing protein 3)	2	5.16073e+07	4.26366e+07	4.99566e+07	6.03745e+07	5.25773e+07	5.21765e+07	25.6211	25.3456	25.5742	25.8474	25.6479	25.6369	0.195511	0.145291	405	0.00521638	no	-3.05432		Q14137	BOP1	Ribosome biogenesis protein BOP1 (Block of proliferation 1 protein)	22	8.56604e+08	7.66428e+08	7.76822e+08	7.81486e+08	7.64984e+08	9.779e+08	29.6741	29.5136	29.533	29.5416	29.5109	29.8651	0.0729769	0.624685	405	0.028086	no
P48729	CSNK1A1	Casein kinase I isoform alpha (CKI-alpha)	14	4.90138e+08	4.7704e+08	4.9141e+08	6.56753e+08	6.27163e+08	4.77913e+08	28.8686	28.8295	28.8724	29.2908	29.2243	28.8322	0.272503	0.146011	406	0.00522926	no	-2.03683		Q9ULW3	ABT1	Activator of basal transcription 1 (hABT1) (Basal transcriptional activator)	8	1.60437e+08	1.43735e+08	1.19869e+08	1.53494e+08	1.94138e+08	1.19906e+08	27.2574	27.0988	26.8369	27.1936	27.5325	26.8373	0.140882	0.627452	406	0.0281553	no
Q6ZXV5	TMTC3	Protein O-mannosyl-transferase TMTC3	2	1.3479e+07	1.25669e+07	1.03075e+07	1.45959e+07	1.30804e+07	1.86145e+07	23.6842	23.5831	23.2972	23.7991	23.6409	24.1499	0.348637	0.146234	407	0.00524214	no	-3.62753		Q8IYB7	DIS3L2	DIS3-like exonuclease 2 (hDIS3L2)	14	2.42185e+08	2.50604e+08	2.57865e+08	2.48986e+08	2.7249e+08	2.44814e+08	27.8515	27.9008	27.942	27.8915	28.0216	27.8671	0.0297412	0.628233	407	0.0282247	no
Q9UKV3	ACIN1	Apoptotic chromatin condensation inducer in the nucleus (Acinus)	18	6.33407e+08	5.84745e+08	5.49763e+08	4.74961e+08	4.30217e+08	5.84082e+08	29.2386	29.1232	29.0342	28.8232	28.6805	29.1216	-0.247453	0.146357	408	0.00525502	no	-2.0319		Q9H9Y2	RPF1	Ribosome production factor 1 (Brix domain-containing protein 5) (Ribosome biogenesis protein RPF1)	6	1.85557e+08	2.02935e+08	2.23271e+08	2.66018e+08	2.69675e+08	1.56755e+08	27.4673	27.5964	27.7342	27.9869	28.0066	27.2239	0.178732	0.630515	408	0.028294	no
Q9NXE4	SMPD4	Sphingomyelin phosphodiesterase 4	4	6.09497e+07	6.01681e+07	5.77825e+07	8.69796e+07	6.53519e+07	6.39884e+07	25.8611	25.8425	25.7841	26.3742	25.9617	25.9313	0.274011	0.146976	409	0.0052679	no	-2.9479		Q9NS39	ADARB2	Double-stranded RNA-specific editase B2	3	2.14239e+06	3.57283e+06	3.24528e+06	3.59313e+06	2.75117e+06	3.30464e+06	21.0308	21.7686	21.6299	21.7768	21.3916	21.6561	0.10679	0.630606	409	0.0283634	no
P98160	HSPG2	Basement membrane-specific heparan sulfate proteoglycan core protein (HSPG) (Perlecan) (PLC) [Cleaved into: Endorepellin; LG3 peptide]	7	3.54055e+07	3.67869e+07	2.1339e+07	1.77704e+07	1.64528e+07	2.70405e+07	25.0775	25.1327	24.347	24.083	23.9718	24.6886	-0.610418	0.147466	410	0.00528078	no	-3.35499		Q96T58	SPEN	Msx2-interacting protein (SMART/HDAC1-associated repressor protein) (SPEN homolog)	34	5.25035e+08	5.32276e+08	4.66175e+08	4.71017e+08	4.48861e+08	5.49118e+08	28.9678	28.9876	28.7963	28.8112	28.7417	29.0325	-0.0525458	0.630747	410	0.0284327	no
Q13247	SRSF6	Serine/arginine-rich splicing factor 6 (Pre-mRNA-splicing factor SRP55) (Splicing factor, arginine/serine-rich 6)	21	5.10765e+09	6.48652e+09	5.90494e+09	4.97136e+09	5.43178e+09	4.33299e+09	32.25	32.5948	32.4593	32.211	32.3388	32.0127	-0.247923	0.147816	411	0.00529366	no	-1.03641		Q9BYD6	MRPL1	39S ribosomal protein L1, mitochondrial (L1mt) (MRP-L1) (Mitochondrial large ribosomal subunit protein uL1m)	5	1.2327e+08	1.19226e+08	1.11181e+08	1.29131e+08	1.16699e+08	1.16363e+08	26.8773	26.8291	26.7283	26.9443	26.7982	26.7941	0.034322	0.634522	411	0.0285021	no
P14866	HNRNPL	Heterogeneous nuclear ribonucleoprotein L (hnRNP L)	51	7.08539e+09	8.53555e+09	7.23611e+09	6.00163e+09	5.59278e+09	7.44867e+09	32.7222	32.9908	32.7526	32.4827	32.3809	32.7943	-0.263373	0.148362	412	0.00530654	no	-0.922528		P78347	GTF2I	General transcription factor II-I (GTFII-I) (TFII-I) (Bruton tyrosine kinase-associated protein 135) (BAP-135) (BTK-associated protein 135) (SRF-Phox1-interacting protein) (SPIN) (Williams-Beuren syndrome chromosomal region 6 protein)	35	1.76834e+09	1.35696e+09	1.58045e+09	1.6072e+09	1.44432e+09	1.9513e+09	30.7197	30.3377	30.5577	30.5819	30.4277	30.8618	0.088319	0.638851	412	0.0285714	no
P16152	CBR1	Carbonyl reductase [NADPH] 1	15	2.88289e+09	2.44759e+09	2.73804e+09	2.94892e+09	2.90637e+09	2.92368e+09	31.4249	31.1887	31.3505	31.4575	31.4366	31.4451	0.121747	0.148451	413	0.00531942	no	-1.31821		O95613	PCNT	Pericentrin (Kendrin) (Pericentrin-B)	3	2.98383e+07	2.57822e+06	1.97019e+07	1.23968e+07	1.03081e+07	4.55898e+07	24.8307	21.2979	24.2318	23.5635	23.2973	25.4422	0.389982	0.640417	413	0.0286408	no
P78346	RPP30	Ribonuclease P protein subunit p30 (RNaseP protein p30) (RNase P subunit 2)	11	2.08687e+08	2.17106e+08	1.96295e+08	2.35063e+08	2.2768e+08	2.1044e+08	27.6368	27.6938	27.5484	27.8085	27.7624	27.6488	0.113881	0.148471	414	0.0053323	no	-2.43238		Q14847	LASP1	LIM and SH3 domain protein 1 (LASP-1) (Metastatic lymph node gene 50 protein) (MLN 50)	16	1.84648e+09	1.23026e+09	1.40555e+09	1.01261e+09	8.58644e+08	2.25827e+09	30.7821	30.1963	30.3885	29.9154	29.6775	31.0726	-0.118264	0.640872	414	0.0287101	no
Q9BWH2	FUNDC2	FUN14 domain-containing protein 2 (Cervical cancer proto-oncogene 3 protein) (HCC-3) (Hepatitis C virus core-binding protein 6)	3	1.19012e+08	2.35724e+08	9.94965e+07	1.01914e+08	5.52764e+07	8.85924e+07	26.8265	27.8125	26.5681	26.6028	25.7202	26.4007	-0.886051	0.148758	415	0.00534518	no	-2.69964		Q9BX10	GTPBP2	GTP-binding protein 2	3	1.56445e+07	1.1393e+07	9.7921e+06	1.14957e+07	7.96286e+06	1.38299e+07	23.8992	23.4416	23.2232	23.4546	22.9249	23.7213	-0.145843	0.641747	415	0.0287795	no
P52209	PGD	6-phosphogluconate dehydrogenase, decarboxylating	25	2.36856e+09	2.25928e+09	2.4329e+09	2.87155e+09	2.66246e+09	2.36057e+09	31.1414	31.0732	31.18	31.4192	31.3101	31.1365	0.161041	0.148992	416	0.00535806	no	-1.36995		Q5TC82	RC3H1	Roquin-1 (Roquin)	2	9.40627e+07	8.15951e+07	6.07351e+07	7.088e+07	1.10239e+08	7.876e+07	26.4871	26.282	25.856	26.0789	26.7161	26.231	0.136653	0.643497	416	0.0288488	no
P07108	DBI	Acyl-CoA-binding protein (ACBP) (Diazepam-binding inhibitor) (DBI) (Endozepine) (EP)	2	9.1297e+07	6.24818e+07	7.27193e+07	4.35708e+07	4.28942e+07	7.31984e+07	26.4441	25.8969	26.1158	25.3769	25.3543	26.1253	-0.504466	0.149054	417	0.00537094	no	-2.95797		Q6UUV7	CRTC3	CREB-regulated transcription coactivator 3 (Transducer of regulated cAMP response element-binding protein 3) (TORC-3) (Transducer of CREB protein 3)	2	3.04518e+07	2.33934e+07	3.15652e+07	2.43536e+07	1.60119e+07	3.84915e+07	24.86	24.4796	24.9118	24.5376	23.9326	25.198	-0.115172	0.644343	417	0.0289182	no
P26196	DDX6	Probable ATP-dependent RNA helicase DDX6	19	9.77894e+08	8.54965e+08	8.68705e+08	9.98892e+08	9.34646e+08	1.12884e+09	29.8651	29.6713	29.6943	29.8958	29.7998	30.0722	0.180858	0.149403	418	0.00538382	no	-1.78402		Q8WXX5	DNAJC9	DnaJ homolog subfamily C member 9 (HDJC9) (DnaJ protein SB73)	12	4.49964e+08	4.09627e+08	3.99492e+08	4.19499e+08	4.09439e+08	4.63745e+08	28.7452	28.6097	28.5736	28.6441	28.6091	28.7888	0.0379956	0.644518	418	0.0289875	no
O00148	DDX39A	ATP-dependent RNA helicase DDX39A	10	5.16158e+08	5.07674e+08	5.34944e+08	6.4606e+08	6.06693e+08	5.15925e+08	28.9432	28.9193	28.9948	29.2671	29.1764	28.9426	0.182257	0.15029	419	0.0053967	no	-2.02263		Q13283	G3BP1	Ras GTPase-activating protein-binding protein 1 (G3BP-1)	32	3.41387e+09	2.89389e+09	3.16676e+09	2.65521e+09	2.41162e+09	3.8872e+09	31.6688	31.4304	31.5604	31.3062	31.1674	31.8561	-0.0815148	0.645353	419	0.0290569	no
P51398	DAP3	28S ribosomal protein S29, mitochondrial (MRP-S29) (S29mt) (Death-associated protein 3) (DAP-3) (Ionizing radiation resistance conferring protein) (Mitochondrial small ribosomal subunit protein mS29)	6	2.4507e+08	1.9075e+08	2.90644e+08	2.88194e+08	2.89654e+08	3.20256e+08	27.8686	27.5071	28.1147	28.1025	28.1098	28.2547	0.305991	0.150383	420	0.00540958	no	-2.33401		P62314	SNRPD1	Small nuclear ribonucleoprotein Sm D1 (Sm-D1) (Sm-D autoantigen) (snRNP core protein D1)	7	7.69873e+08	9.4322e+08	9.89852e+08	1.11596e+09	1.36077e+09	6.63528e+08	29.52	29.813	29.8826	30.0556	30.3418	29.3056	0.216347	0.646735	420	0.0291262	no
O75822	EIF3J	Eukaryotic translation initiation factor 3 subunit J (eIF3j) (Eukaryotic translation initiation factor 3 subunit 1) (eIF-3-alpha) (eIF3 p35)	15	1.2363e+09	1.10024e+09	1.42049e+09	8.9604e+08	8.56697e+08	1.22675e+09	30.2034	30.0352	30.4037	29.739	29.6742	30.1922	-0.334529	0.150483	421	0.00542246	no	-1.71631		Q9BVS4	RIOK2	Serine/threonine-protein kinase RIO2	11	5.29331e+08	4.54614e+08	8.53943e+08	7.84147e+08	7.60265e+08	4.93175e+08	28.9796	28.7601	29.6696	29.5465	29.5019	28.8775	0.148813	0.647367	421	0.0291956	no
Q9P0J0	NDUFA13	NADH dehydrogenase [ubiquinone] 1 alpha subcomplex subunit 13 (Cell death regulatory protein GRIM-19) (Complex I-B16.6) (CI-B16.6) (Gene associated with retinoic and interferon-induced mortality 19 protein) (GRIM-19) (Gene associated with retinoic and IFN-induced mortality 19 protein) (NADH-ubiquinone oxidoreductase B16.6 subunit)	2	3.99858e+07	3.38471e+07	3.51788e+07	4.54887e+07	3.89998e+07	3.92168e+07	25.253	25.0125	25.0682	25.439	25.217	25.225	0.182424	0.150684	422	0.00543534	no	-3.17792		P05198	EIF2S1	Eukaryotic translation initiation factor 2 subunit 1 (Eukaryotic translation initiation factor 2 subunit alpha) (eIF-2-alpha) (eIF-2A) (eIF-2alpha)	27	2.46038e+09	1.71429e+09	2.01656e+09	2.21885e+09	1.80115e+09	2.67637e+09	31.1962	30.675	30.9092	31.0472	30.7463	31.3176	0.113156	0.647777	422	0.0292649	no
Q9BRX2	PELO	Protein pelota homolog	11	2.9512e+08	2.99621e+08	2.62763e+08	3.10919e+08	3.05395e+08	3.05765e+08	28.1367	28.1586	27.9692	28.212	28.1861	28.1878	0.104747	0.150737	423	0.00544822	no	-2.29442		Q9Y3Y2	CHTOP	Chromatin target of PRMT1 protein (Friend of PRMT1 protein) (Small arginine- and glycine-rich protein) (SRAG)	9	4.07487e+08	5.2655e+08	5.02996e+08	4.87528e+08	5.26778e+08	3.28886e+08	28.6022	28.972	28.906	28.8609	28.9726	28.293	-0.0974283	0.648063	423	0.0293343	no
Q5JVF3	PCID2	PCI domain-containing protein 2 (CSN12-like protein)	5	1.49645e+08	1.59879e+08	1.39904e+08	1.94865e+08	1.80431e+08	1.50272e+08	27.157	27.2524	27.0599	27.5379	27.4269	27.163	0.225788	0.15215	424	0.0054611	no	-2.55574		Q9NYH9	UTP6	U3 small nucleolar RNA-associated protein 6 homolog (Hepatocellular carcinoma-associated antigen 66) (Multiple hat domains protein)	12	3.70704e+08	3.93335e+08	3.32458e+08	4.41431e+08	4.08181e+08	3.16964e+08	28.4657	28.5512	28.3086	28.7176	28.6046	28.2397	0.0893773	0.649499	424	0.0294036	no
Q7L2E3	DHX30	ATP-dependent RNA helicase DHX30	62	2.12065e+09	2.10166e+09	1.96533e+09	2.31139e+09	2.19797e+09	2.097e+09	30.9819	30.9689	30.8721	31.1061	31.0335	30.9657	0.0944654	0.152161	425	0.00547398	no	-1.43774		Q9NXH9	TRMT1	tRNA (guanine(26)-N(2))-dimethyltransferase	15	4.71687e+08	4.16532e+08	4.88129e+08	4.64375e+08	4.42273e+08	5.1417e+08	28.8133	28.6339	28.8627	28.7907	28.7204	28.9377	0.0458763	0.649724	425	0.029473	no
Q96MW1	CCDC43	Coiled-coil domain-containing protein 43	5	1.83912e+08	2.55443e+08	2.64068e+08	1.72584e+08	2.12594e+08	1.47107e+08	27.4544	27.9284	27.9763	27.3627	27.6635	27.1323	-0.402196	0.152257	426	0.00548686	no	-2.45283		Q96GW9	MARS2	Methionine--tRNA ligase, mitochondrial	3	8.94989e+06	2.15997e+07	1.12844e+07	1.78731e+07	1.32162e+07	1.39026e+07	23.0934	24.3645	23.4278	24.0913	23.6558	23.7289	0.104988	0.65142	426	0.0295423	no
O14773	TPP1	Tripeptidyl-peptidase 1 (TPP-1)	2	8.91173e+07	7.97007e+07	9.38856e+07	9.04174e+07	1.0357e+08	9.93148e+07	26.4092	26.2481	26.4844	26.4301	26.626	26.5655	0.15895	0.152285	427	0.00549974	no	-2.79966		Q86TU7	SETD3	Actin-histidine N-methyltransferase	6	9.15779e+07	7.31817e+07	7.21322e+07	9.00816e+07	6.7614e+07	9.64764e+07	26.4485	26.125	26.1041	26.4247	26.0108	26.5237	0.101577	0.651522	427	0.0296117	no
P18615	NELFE	Negative elongation factor E (NELF-E) (RNA-binding protein RD)	6	1.13814e+08	9.55295e+07	1.32539e+08	9.59498e+07	9.20998e+07	9.79337e+07	26.7621	26.5094	26.9818	26.5158	26.4567	26.5453	-0.257574	0.152363	428	0.00551262	no	-2.74688		Q8N163	CCAR2	Cell cycle and apoptosis regulator protein 2 (Cell division cycle and apoptosis regulator protein 2) (DBIRD complex subunit KIAA1967) (Deleted in breast cancer gene 1 protein) (DBC-1) (DBC.1) (NET35) (p30 DBC)	18	8.60709e+08	6.85061e+08	8.50338e+08	8.1242e+08	7.44286e+08	9.70575e+08	29.681	29.3517	29.6635	29.5977	29.4713	29.8543	0.0768935	0.651533	428	0.029681	no
Q93100	PHKB	Phosphorylase b kinase regulatory subunit beta (Phosphorylase kinase subunit beta)	3	1.3593e+07	1.32761e+07	1.40912e+07	1.62481e+07	1.41328e+07	1.42802e+07	23.6964	23.6623	23.7483	23.9538	23.7525	23.7675	0.124796	0.152771	429	0.0055255	no	-3.61216		P50914	RPL14	60S ribosomal protein L14 (CAG-ISL 7) (Large ribosomal subunit protein eL14)	28	5.936e+09	7.0745e+09	7.73614e+09	8.63649e+09	9.61482e+09	5.24994e+09	32.4668	32.72	32.849	33.0078	33.1626	32.2897	0.179859	0.652834	429	0.0297503	no
Q9H2P9	DPH5	Diphthine methyl ester synthase	10	2.33872e+08	1.75406e+08	2.59161e+08	2.89661e+08	2.63251e+08	2.6413e+08	27.8011	27.3861	27.9493	28.1098	27.9719	27.9767	0.289612	0.153069	430	0.00553838	no	-2.37288		Q13243	SRSF5	Serine/arginine-rich splicing factor 5 (Delayed-early protein HRS) (Pre-mRNA-splicing factor SRP40) (Splicing factor, arginine/serine-rich 5)	15	5.59975e+08	7.25637e+08	9.53094e+08	7.57709e+08	7.65946e+08	4.89594e+08	29.0608	29.4347	29.828	29.4971	29.5127	28.867	-0.153139	0.653067	430	0.0298197	no
Q9UHR5	SAP30BP	SAP30-binding protein (Transcriptional regulator protein HCNGP)	4	1.13132e+08	1.21852e+08	1.1391e+08	1.04646e+08	1.10993e+08	8.26068e+07	26.7534	26.8606	26.7633	26.6409	26.7259	26.2998	-0.226286	0.153276	431	0.00555126	no	-2.73374		Q14320	FAM50A	Protein FAM50A (Protein HXC-26) (Protein XAP-5)	10	1.99749e+08	1.7165e+08	2.0806e+08	2.32225e+08	2.00292e+08	1.76799e+08	27.5736	27.3549	27.6324	27.7909	27.5775	27.3975	0.0724829	0.654551	431	0.029889	no
Q5VYK3	ECPAS	Proteasome adapter and scaffold protein ECM29 (Ecm29 proteasome adapter and scaffold) (Proteasome-associated protein ECM29 homolog)	54	1.78912e+09	1.42292e+09	1.56641e+09	1.82607e+09	1.68885e+09	1.97515e+09	30.7366	30.4062	30.5448	30.7661	30.6534	30.8793	0.200282	0.153567	432	0.00556414	no	-1.53324		Q9HC35	EML4	Echinoderm microtubule-associated protein-like 4 (EMAP-4) (Restrictedly overexpressed proliferation-associated protein) (Ropp 120)	21	6.88227e+08	6.89303e+08	6.39524e+08	6.90307e+08	6.80722e+08	6.70487e+08	29.3583	29.3606	29.2524	29.3627	29.3425	29.3206	0.0173914	0.654992	432	0.0299584	no
P15291	B4GALT1	Beta-1,4-galactosyltransferase 1 (Beta-1,4-GalTase 1) (Beta4Gal-T1) (b4Gal-T1)	6	3.22708e+08	2.34813e+08	3.07159e+08	3.82898e+08	3.5657e+08	3.12883e+08	28.2657	27.8069	28.1944	28.5124	28.4096	28.221	0.283379	0.15357	433	0.00557702	no	-2.26211		Q8IUH3	RBM45	RNA-binding protein 45 (Developmentally-regulated RNA-binding protein 1) (RB-1) (RNA-binding motif protein 45)	5	7.47106e+07	8.78889e+07	5.23194e+07	5.7298e+07	1.0546e+08	7.96564e+07	26.1548	26.3892	25.6408	25.772	26.6521	26.2473	0.17368	0.65542	433	0.0300277	no
A7E2V4	ZSWIM8	Zinc finger SWIM domain-containing protein 8	2	4.3481e+06	716659	551583	3.95655e+06	2.92754e+06	5.01025e+06	22.052	19.4509	19.0732	21.9158	21.4813	22.2565	1.08257	0.153608	434	0.0055899	no	-4.30144		Q96KR1	ZFR	Zinc finger RNA-binding protein (hZFR) (M-phase phosphoprotein homolog)	25	7.28302e+08	6.72307e+08	6.19814e+08	6.20892e+08	5.47482e+08	7.64421e+08	29.44	29.3245	29.2073	29.2098	29.0282	29.5098	-0.0639681	0.656531	434	0.0300971	no
Q9Y237	PIN4	Peptidyl-prolyl cis-trans isomerase NIMA-interacting 4	3	1.406e+08	1.62203e+08	1.82725e+08	1.42701e+08	1.45127e+08	1.16188e+08	27.067	27.2732	27.4451	27.0884	27.1127	26.7919	-0.265144	0.153667	435	0.00560278	no	-2.59558		P30050	RPL12	60S ribosomal protein L12 (Large ribosomal subunit protein uL11)	15	7.54342e+09	8.72594e+09	8.07169e+09	7.94424e+09	8.90505e+09	6.49043e+09	32.8126	33.0227	32.9102	32.8873	33.052	32.5957	-0.0606033	0.657055	435	0.0301664	no
Q8N6H7	ARFGAP2	ADP-ribosylation factor GTPase-activating protein 2 (ARF GAP 2) (GTPase-activating protein ZNF289) (Zinc finger protein 289)	4	3.14836e+07	2.66469e+07	3.4394e+07	2.36805e+07	2.64069e+07	2.84399e+07	24.9081	24.6675	25.0357	24.4972	24.6544	24.7614	-0.236642	0.1537	436	0.00561566	no	-3.31162		P30419	NMT1	Glycylpeptide N-tetradecanoyltransferase 1	17	7.79634e+08	5.34511e+08	5.93886e+08	6.13001e+08	5.74559e+08	9.14239e+08	29.5382	28.9936	29.1456	29.1913	29.0979	29.768	0.139539	0.657858	436	0.0302358	no
P62995	TRA2B	Transformer-2 protein homolog beta (TRA-2 beta) (TRA2-beta) (hTRA2-beta) (Splicing factor, arginine/serine-rich 10) (Transformer-2 protein homolog B)	16	1.82287e+09	2.21347e+09	2.13352e+09	1.79592e+09	1.93936e+09	1.55637e+09	30.7636	31.0437	30.9906	30.7421	30.8529	30.5355	-0.221521	0.153774	437	0.00562854	no	-1.4855		Q5T653	MRPL2	39S ribosomal protein L2, mitochondrial (L2mt) (MRP-L2) (Mitochondrial large ribosomal subunit protein uL2m)	11	1.49786e+08	2.21449e+08	2.03618e+08	1.82924e+08	1.99894e+08	1.49841e+08	27.1583	27.7224	27.6013	27.4467	27.5747	27.1589	-0.109977	0.658336	437	0.0303051	no
P47712	PLA2G4A	Cytosolic phospholipase A2 (cPLA2) (Phospholipase A2 group IVA) [Includes: Phospholipase A2	20	7.48229e+08	7.06193e+08	6.10257e+08	7.72369e+08	7.64475e+08	7.53134e+08	29.4789	29.3955	29.1848	29.5247	29.5099	29.4883	0.149417	0.154322	438	0.00564142	no	-1.90579		O00571	DDX3X	ATP-dependent RNA helicase DDX3X	67	7.17247e+09	6.53075e+09	7.75865e+09	7.53808e+09	6.88539e+09	7.6207e+09	32.7398	32.6046	32.8532	32.8116	32.6809	32.8273	0.0386208	0.658895	438	0.0303745	no
Q5VT66	MTARC1	Mitochondrial amidoxime-reducing component 1 (mARC1)	3	6.60165e+07	5.01113e+07	5.09534e+07	7.08798e+07	6.08702e+07	6.5936e+07	25.9763	25.5786	25.6027	26.0789	25.8592	25.9746	0.242661	0.154367	439	0.0056543	no	-2.98273		Q9UPN6	SCAF8	SR-related and CTD-associated factor 8 (CDC5L complex-associated protein 7) (RNA-binding motif protein 16)	2	1.60172e+07	1.30599e+07	1.87447e+07	1.63996e+07	1.43021e+07	2.07169e+07	23.9331	23.6386	24.16	23.9672	23.7697	24.3043	0.104618	0.659497	439	0.0304438	no
Q86WR0	CCDC25	Coiled-coil domain-containing protein 25	2	2.72028e+07	2.46774e+07	2.80437e+07	2.96864e+07	3.20303e+07	2.72385e+07	24.6973	24.5567	24.7412	24.8233	24.9329	24.6991	0.154449	0.15441	440	0.00566718	no	-3.31717		Q9Y2R4	DDX52	Probable ATP-dependent RNA helicase DDX52	12	3.24903e+08	3.80434e+08	3.38286e+08	4.09481e+08	3.9263e+08	3.02437e+08	28.2754	28.5031	28.3337	28.6092	28.5486	28.1721	0.0818541	0.659697	440	0.0305132	no
Q96KA5	CLPTM1L	Cleft lip and palate transmembrane protein 1-like protein (CLPTM1-like protein) (Cisplatin resistance-related protein 9) (CRR9p)	9	2.87718e+08	2.50418e+08	2.47098e+08	4.07835e+08	3.72892e+08	2.57004e+08	28.1001	27.8998	27.8805	28.6034	28.4742	27.9372	0.402237	0.154464	441	0.00568006	no	-2.28396		Q14694	USP10	Ubiquitin carboxyl-terminal hydrolase 10	15	4.07399e+08	3.67074e+08	3.37763e+08	3.70576e+08	3.34649e+08	4.85384e+08	28.6019	28.4515	28.3314	28.4652	28.3181	28.8546	0.0982373	0.660572	441	0.0305825	no
P22234	PAICS	Multifunctional protein ADE2 [Includes: Phosphoribosylaminoimidazole-succinocarboxamide synthase	34	4.63518e+09	3.9404e+09	4.17452e+09	4.81645e+09	4.37548e+09	5.08184e+09	32.11	31.8757	31.959	32.1653	32.0268	32.2427	0.162859	0.154513	442	0.00569294	no	-1.113		Q7KZI7	MARK2	Serine/threonine-protein kinase MARK2	4	1.91218e+08	2.13154e+08	2.59843e+08	2.38049e+08	2.72935e+08	1.96357e+08	27.5106	27.6673	27.9531	27.8267	28.024	27.5489	0.0907526	0.660655	442	0.0306519	no
P06703	S100A6	Protein S100-A6 (Calcyclin) (Growth factor-inducible protein 2A9) (MLN 4) (Prolactin receptor-associated protein) (PRA) (S100 calcium-binding protein A6)	3	9.16803e+07	1.162e+08	8.00934e+07	6.85827e+07	7.36122e+07	8.62181e+07	26.4501	26.792	26.2552	26.0313	26.1334	26.3615	-0.334293	0.154694	443	0.00570582	no	-2.83177		P19525	EIF2AK2	Interferon-induced, double-stranded RNA-activated protein kinase	16	5.25498e+08	5.09055e+08	4.48418e+08	4.9311e+08	5.14483e+08	5.07566e+08	28.9691	28.9232	28.7403	28.8773	28.9385	28.919	0.0309793	0.661369	443	0.0307212	no
P51991	HNRNPA3	Heterogeneous nuclear ribonucleoprotein A3 (hnRNP A3)	36	8.00266e+09	1.21322e+10	8.30803e+09	6.95183e+09	5.94246e+09	8.27667e+09	32.8978	33.4981	32.9519	32.6947	32.4684	32.9464	-0.425981	0.155552	444	0.0057187	no	-0.84914		Q7KZ85	SUPT6H	Transcription elongation factor SPT6 (hSPT6) (Histone chaperone suppressor of Ty6) (Tat-cotransactivator 2 protein) (Tat-CT2 protein)	36	4.27483e+08	3.43524e+08	4.50491e+08	4.33557e+08	3.7782e+08	4.67749e+08	28.6713	28.3558	28.7469	28.6916	28.4931	28.8012	0.0665077	0.662077	444	0.0307906	no
Q9P0K7	RAI14	Ankycorbin (Ankyrin repeat and coiled-coil structure-containing protein) (Novel retinal pigment epithelial cell protein) (Retinoic acid-induced protein 14)	2	1.05488e+07	8.64676e+06	1.04824e+07	6.21415e+06	4.90733e+06	9.97536e+06	23.3306	23.0437	23.3215	22.5671	22.2265	23.2499	-0.492365	0.155591	445	0.00573158	no	-3.83909		Q71UM5	RPS27L	40S ribosomal protein S27-like (Small ribosomal subunit protein eS27-like)	2	2.48964e+08	2.61791e+08	1.73451e+08	2.37336e+08	1.89486e+08	2.04673e+08	27.8914	27.9638	27.37	27.8224	27.4975	27.6087	-0.115661	0.662288	445	0.0308599	no
Q9H0A0	NAT10	RNA cytidine acetyltransferase	39	2.20202e+09	2.10003e+09	2.01504e+09	2.30316e+09	2.15077e+09	2.2288e+09	31.0362	30.9678	30.9082	31.101	31.0022	31.0536	0.0811767	0.155666	446	0.00574446	no	-1.43081		Q96EV2	RBM33	RNA-binding protein 33 (Proline-rich protein 8) (RNA-binding motif protein 33)	5	5.61394e+07	5.80122e+07	2.53465e+07	3.0433e+07	2.90365e+07	5.74536e+07	25.7425	25.7899	24.5953	24.8591	24.7914	25.7759	-0.254685	0.666491	446	0.0309293	no
Q96S52	PIGS	GPI transamidase component PIG-S (Phosphatidylinositol-glycan biosynthesis class S protein)	5	1.39099e+08	1.50478e+08	1.5501e+08	1.54137e+08	1.66701e+08	1.55998e+08	27.0515	27.165	27.2078	27.1996	27.3127	27.217	0.101027	0.156627	447	0.00575734	no	-2.58028		Q92667	AKAP1	A-kinase anchor protein 1, mitochondrial (A-kinase anchor protein 149 kDa) (AKAP 149) (Dual specificity A-kinase-anchoring protein 1) (D-AKAP-1) (Protein kinase A-anchoring protein 1) (PRKA1) (Spermatid A-kinase anchor protein 84) (S-AKAP84)	4	4.23184e+07	1.96044e+07	3.10659e+07	2.27493e+07	2.46011e+07	9.21992e+07	25.3348	24.2247	24.8888	24.4393	24.5522	26.4583	0.585651	0.671215	447	0.0309986	no
Q7L5N7	LPCAT2	Lysophosphatidylcholine acyltransferase 2 (LPC acyltransferase 2) (LPCAT-2) (LysoPC acyltransferase 2)	2	7.60575e+06	1.54849e+07	8.24105e+06	5.17521e+06	6.74244e+06	7.51604e+06	22.8587	23.8844	22.9744	22.3032	22.6848	22.8415	-0.689063	0.156785	448	0.00577022	no	-3.83918		Q9H6R0	DHX33	ATP-dependent RNA helicase DHX33	8	1.86356e+08	2.06586e+08	2.16066e+08	2.11311e+08	2.32662e+08	1.87727e+08	27.4735	27.6222	27.6869	27.6548	27.7937	27.4841	0.0527773	0.671927	448	0.031068	no
Q9H9T3	ELP3	Elongator complex protein 3 (hELP3)	8	1.7859e+08	1.70665e+08	1.48213e+08	1.93447e+08	2.02658e+08	1.70984e+08	27.4121	27.3466	27.1431	27.5274	27.5945	27.3493	0.188969	0.157017	449	0.0057831	no	-2.51757		Q9UPY3	DICER1	Endoribonuclease Dicer	4	1.34512e+07	1.16469e+07	1.70534e+07	1.65323e+07	1.37598e+07	1.39408e+07	23.6812	23.4734	24.0236	23.9788	23.714	23.7328	0.069535	0.673493	449	0.0311373	no
P16949	STMN1	Stathmin (Leukemia-associated phosphoprotein p18) (Metablastin) (Oncoprotein 18) (Op18) (Phosphoprotein p19) (pp19) (Prosolin) (Protein Pr22) (pp17)	14	1.1737e+09	1.09342e+09	1.89311e+09	8.01623e+08	8.86622e+08	1.16835e+09	30.1284	30.0262	30.8181	29.5783	29.7237	30.1218	-0.542367	0.157198	450	0.00579598	no	-1.6986		Q1KMD3	HNRNPUL2	Heterogeneous nuclear ribonucleoprotein U-like protein 2 (Scaffold-attachment factor A2) (SAF-A2)	23	6.88018e+08	6.46498e+08	6.48e+08	6.61507e+08	6.10027e+08	7.99282e+08	29.3579	29.2681	29.2714	29.3012	29.1843	29.5741	0.0628657	0.673522	450	0.0312067	no
Q16890	TPD52L1	Tumor protein D53 (hD53) (Tumor protein D52-like 1)	5	8.71481e+07	1.02453e+08	9.82661e+07	8.47485e+07	9.1243e+07	6.99549e+07	26.377	26.6104	26.5502	26.3367	26.4432	26.0599	-0.227061	0.157522	451	0.00580886	no	-2.81735		Q9H6S0	YTHDC2	3'-5' RNA helicase YTHDC2	33	3.36787e+08	3.71861e+08	3.54051e+08	4.03407e+08	4.07987e+08	3.07301e+08	28.3273	28.4702	28.3994	28.5877	28.6039	28.1951	0.0740836	0.674421	451	0.031276	no
O15397	IPO8	Importin-8 (Imp8) (Ran-binding protein 8) (RanBP8)	7	1.2544e+08	1.01172e+08	9.98432e+07	1.34964e+08	1.13092e+08	1.37025e+08	26.9024	26.5922	26.5732	27.008	26.7529	27.0299	0.238279	0.157737	452	0.00582174	no	-2.69255		P46060	RANGAP1	Ran GTPase-activating protein 1 (RanGAP1)	24	1.54479e+09	1.01502e+09	1.32697e+09	1.2869e+09	1.11611e+09	1.90092e+09	30.5248	29.9189	30.3055	30.2613	30.0558	30.8241	0.147081	0.675615	452	0.0313454	no
Q9Y2S6	TMA7	Translation machinery-associated protein 7 (Coiled-coil domain-containing protein 72)	7	9.99493e+08	1.67972e+09	1.61557e+09	9.70448e+08	1.20377e+09	8.08168e+08	29.8966	30.6456	30.5894	29.8541	30.1649	29.5901	-0.526121	0.157821	453	0.00583462	no	-1.68278		P29692	EEF1D	Elongation factor 1-delta (EF-1-delta) (Antigen NY-CO-4)	16	3.06678e+09	2.13985e+09	2.6328e+09	2.13536e+09	1.80351e+09	3.36772e+09	31.5141	30.9949	31.294	30.9918	30.7482	31.6491	-0.101553	0.677738	453	0.0314147	no
Q12849	GRSF1	G-rich sequence factor 1 (GRSF-1)	19	9.40969e+08	9.5949e+08	9.54343e+08	8.45773e+08	7.27624e+08	9.44322e+08	29.8096	29.8377	29.8299	29.6557	29.4386	29.8147	-0.181273	0.158224	454	0.0058475	no	-1.81457		P46013	MKI67	Proliferation marker protein Ki-67 (Antigen identified by monoclonal antibody Ki-67) (Antigen KI-67) (Antigen Ki67)	126	3.54217e+09	2.93981e+09	2.85464e+09	2.47467e+09	2.38601e+09	3.97288e+09	31.722	31.4531	31.4107	31.2046	31.152	31.8875	-0.0799059	0.679648	454	0.031484	no
O60287	URB1	Nucleolar pre-ribosomal-associated protein 1 (Nucleolar protein 254 kDa) (URB1 ribosome biogenesis 1 homolog)	23	3.22611e+08	3.07468e+08	3.25342e+08	3.66143e+08	3.96167e+08	3.1665e+08	28.2652	28.1959	28.2774	28.4478	28.5615	28.2383	0.175434	0.15833	455	0.00586038	no	-2.23631		Q9BRU9	UTP23	rRNA-processing protein UTP23 homolog	5	3.30546e+07	4.96451e+07	4.75613e+07	4.78188e+07	5.82506e+07	3.60673e+07	24.9783	25.5651	25.5033	25.5111	25.7958	25.1042	0.125874	0.680284	455	0.0315534	no
O43768	ENSA	Alpha-endosulfine (ARPP-19e)	2	4.87831e+07	6.31172e+07	8.93235e+07	4.72158e+07	5.12943e+07	4.46122e+07	25.5399	25.9115	26.4125	25.4928	25.6123	25.4109	-0.491552	0.158419	456	0.00587326	no	-3.00775		Q14690	PDCD11	Protein RRP5 homolog (NF-kappa-B-binding protein) (NFBP) (Programmed cell death protein 11)	71	2.06654e+09	2.24642e+09	2.19494e+09	2.25592e+09	2.33326e+09	2.05576e+09	30.9446	31.065	31.0315	31.0711	31.1197	30.937	0.0300658	0.681154	456	0.0316227	no
Q96ST2	IWS1	Protein IWS1 homolog (IWS1-like protein)	11	2.17797e+08	2.07904e+08	2.60676e+08	2.55793e+08	2.58377e+08	2.55625e+08	27.6984	27.6313	27.9577	27.9304	27.9449	27.9295	0.165474	0.158523	457	0.00588614	no	-2.38153		Q10713	PMPCA	Mitochondrial-processing peptidase subunit alpha (Alpha-MPP) (Inactive zinc metalloprotease alpha) (P-55)	18	3.63265e+09	4.8831e+09	3.52476e+09	3.97268e+09	4.3619e+09	2.92074e+09	31.7584	32.1852	31.7149	31.8875	32.0223	31.4437	-0.0972878	0.681826	457	0.0316921	no
Q9UPU5	USP24	Ubiquitin carboxyl-terminal hydrolase 24	17	3.06159e+08	2.76199e+08	2.4523e+08	3.1523e+08	2.98167e+08	3.11242e+08	28.1897	28.0411	27.8696	28.2318	28.1515	28.2135	0.159978	0.158615	458	0.00589902	no	-2.30115		O00267	SUPT5H	Transcription elongation factor SPT5 (hSPT5) (DRB sensitivity-inducing factor 160 kDa subunit) (DSIF p160) (DRB sensitivity-inducing factor large subunit) (DSIF large subunit) (Tat-cotransactivator 1 protein) (Tat-CT1 protein)	29	8.14033e+08	8.46308e+08	7.70864e+08	8.15961e+08	8.26778e+08	7.43797e+08	29.6005	29.6566	29.5219	29.6039	29.6229	29.4703	-0.0267542	0.682184	458	0.0317614	no
Q8NFQ8	TOR1AIP2	Torsin-1A-interacting protein 2 (Lumenal domain-like LAP1)	4	3.71194e+07	1.83962e+07	1.30773e+07	3.17055e+07	3.35157e+07	4.63323e+07	25.1457	24.1329	23.6406	24.9182	24.9983	25.4655	0.701606	0.15884	459	0.0059119	no	-3.28912		P42771	CDKN2A	Cyclin-dependent kinase inhibitor 2A (Cyclin-dependent kinase 4 inhibitor A) (CDK4I) (Multiple tumor suppressor 1) (MTS-1) (p16-INK4a) (p16-INK4) (p16INK4A)	6	1.85844e+08	1.55858e+08	2.11394e+08	2.01965e+08	1.87872e+08	1.30482e+08	27.4695	27.2157	27.6554	27.5895	27.4852	26.9593	-0.0881331	0.683599	459	0.0318308	no
P17813	ENG	Endoglin (CD antigen CD105)	2	1.17461e+07	1.11078e+07	1.16803e+07	1.14487e+07	1.29832e+07	1.29888e+07	23.4857	23.4051	23.4776	23.4487	23.6301	23.6308	0.115812	0.158851	460	0.00592478	no	-3.68768		O43818	RRP9	U3 small nucleolar RNA-interacting protein 2 (RRP9 homolog) (U3 small nucleolar ribonucleoprotein-associated 55 kDa protein) (U3 snoRNP-associated 55 kDa protein) (U3-55K)	13	6.44334e+08	5.55197e+08	5.16531e+08	5.61004e+08	5.01913e+08	5.90285e+08	29.2632	29.0484	28.9443	29.0634	28.9029	29.1368	-0.0538381	0.684733	460	0.0319001	no
P37235	HPCAL1	Hippocalcin-like protein 1 (Calcium-binding protein BDR-1) (HLP2) (Visinin-like protein 3) (VILIP-3)	5	4.6486e+07	5.17615e+07	4.45104e+07	4.21978e+07	4.54798e+07	3.4952e+07	25.4703	25.6254	25.4076	25.3307	25.4387	25.0589	-0.219264	0.15905	461	0.00593766	no	-3.12086		Q9H9J2	MRPL44	39S ribosomal protein L44, mitochondrial (L44mt) (MRP-L44)	9	2.09913e+08	1.46658e+08	1.62689e+08	1.82926e+08	1.48339e+08	2.28966e+08	27.6452	27.1279	27.2775	27.4467	27.1443	27.7706	0.109564	0.684845	461	0.0319695	no
Q13425	SNTB2	Beta-2-syntrophin (59 kDa dystrophin-associated protein A1 basic component 2) (Syntrophin-3) (SNT3) (Syntrophin-like) (SNTL)	3	3.54843e+07	3.31313e+07	3.30229e+07	3.86919e+07	3.94266e+07	3.37394e+07	25.0807	24.9817	24.977	25.2055	25.2327	25.0079	0.138219	0.159096	462	0.00595054	no	-3.21535		P39023	RPL3	60S ribosomal protein L3 (HIV-1 TAR RNA-binding protein B) (TARBP-B) (Large ribosomal subunit protein uL3)	63	1.46104e+10	1.76883e+10	1.78547e+10	2.06674e+10	2.2026e+10	1.28413e+10	33.7663	34.0421	34.0556	34.2666	34.3585	33.5801	0.147043	0.687734	462	0.0320388	no
Q9Y333	LSM2	U6 snRNA-associated Sm-like protein LSm2 (Protein G7b) (Small nuclear ribonuclear protein D homolog) (snRNP core Sm-like protein Sm-x5)	4	3.27243e+08	3.4296e+08	2.72853e+08	2.89337e+08	2.1277e+08	2.71623e+08	28.2858	28.3535	28.0236	28.1082	27.6647	28.017	-0.285514	0.159352	463	0.00596342	no	-2.31003		Q9Y6M1	IGF2BP2	Insulin-like growth factor 2 mRNA-binding protein 2 (IGF2 mRNA-binding protein 2) (IMP-2) (Hepatocellular carcinoma autoantigen p62) (IGF-II mRNA-binding protein 2) (VICKZ family member 2)	3	1.90141e+07	1.40098e+07	8.5213e+06	1.27559e+07	1.11785e+07	2.46911e+07	24.1806	23.7399	23.0226	23.6047	23.4142	24.5575	0.227033	0.688122	463	0.0321082	no
P11908	PRPS2	Ribose-phosphate pyrophosphokinase 2	8	4.12332e+08	3.32896e+08	3.51901e+08	4.64386e+08	3.78329e+08	4.33004e+08	28.6192	28.3105	28.3906	28.7908	28.4951	28.6898	0.217579	0.160127	464	0.0059763	no	-2.16947		P62847	RPS24	40S ribosomal protein S24 (Small ribosomal subunit protein eS24)	20	2.3718e+09	2.34456e+09	3.46941e+09	3.48551e+09	3.9447e+09	1.94686e+09	31.1433	31.1267	31.692	31.6987	31.8773	30.8585	0.196018	0.688295	464	0.0321775	no
O00469	PLOD2	Procollagen-lysine,2-oxoglutarate 5-dioxygenase 2	24	8.37586e+08	6.81468e+08	7.84768e+08	8.96322e+08	8.29241e+08	8.44302e+08	29.6417	29.3441	29.5477	29.7394	29.6272	29.6532	0.157662	0.160156	465	0.00598918	no	-1.85689		Q8IVS2	MCAT	Malonyl-CoA-acyl carrier protein transacylase, mitochondrial (MCT)	5	7.9115e+07	5.20581e+07	9.14134e+07	9.74494e+07	5.68338e+07	9.2795e+07	26.2374	25.6336	26.4459	26.5381	25.7602	26.4675	0.150601	0.68921	465	0.0322469	no
Q12996	CSTF3	Cleavage stimulation factor subunit 3 (CF-1 77 kDa subunit) (Cleavage stimulation factor 77 kDa subunit) (CSTF 77 kDa subunit) (CstF-77)	10	4.13851e+08	3.53433e+08	3.58454e+08	4.25796e+08	4.14779e+08	3.94624e+08	28.6245	28.3969	28.4172	28.6656	28.6278	28.5559	0.133872	0.160348	466	0.00600206	no	-2.17166		Q9UGU0	TCF20	Transcription factor 20 (TCF-20) (Nuclear factor SPBP) (Protein AR1) (Stromelysin-1 PDGF-responsive element-binding protein) (SPRE-binding protein)	2	1.33297e+07	1.42662e+07	2.18289e+06	2.68673e+06	2.45079e+06	1.97379e+07	23.6681	23.7661	21.0578	21.3574	21.2248	24.2345	-0.259565	0.69467	466	0.0323162	no
P19784	CSNK2A2	Casein kinase II subunit alpha' (CK II alpha')	8	2.55084e+08	2.40847e+08	2.43901e+08	2.71791e+08	3.19961e+08	2.51385e+08	27.9264	27.8435	27.8617	28.0179	28.2533	27.9053	0.18857	0.160417	467	0.00601494	no	-2.34527		Q14258	TRIM25	E3 ubiquitin/ISG15 ligase TRIM25	33	1.19824e+09	9.64481e+08	1.203e+09	1.14519e+09	1.02611e+09	1.35831e+09	30.1583	29.8452	30.164	30.0929	29.9345	30.3392	0.0685944	0.695812	467	0.0323856	no
Q12965	MYO1E	Unconventional myosin-Ie (Myosin-Ic) (Unconventional myosin 1E)	39	1.34914e+09	1.31645e+09	1.32691e+09	1.45598e+09	1.33069e+09	1.59261e+09	30.3294	30.294	30.3054	30.4393	30.3095	30.5687	0.133404	0.16142	468	0.00602782	no	-1.62192		Q01970	PLCB3	1-phosphatidylinositol 4,5-bisphosphate phosphodiesterase beta-3	5	6.20411e+07	6.67729e+07	5.17247e+07	6.08791e+07	6.0588e+07	6.40597e+07	25.8867	25.9928	25.6243	25.8594	25.8525	25.9329	0.0393196	0.69739	468	0.0324549	no
Q6ZNB6	NFXL1	NF-X1-type zinc finger protein NFXL1 (Ovarian zinc finger protein) (hOZFP)	2	7.35441e+06	1.12193e+07	9.46186e+06	6.84366e+06	8.45593e+06	5.83268e+06	22.8102	23.4195	23.1737	22.7063	23.0115	22.4757	-0.40781	0.161826	469	0.0060407	no	-3.85306		Q9NYY8	FASTKD2	FAST kinase domain-containing protein 2, mitochondrial	14	2.91141e+08	2.40684e+08	2.8635e+08	2.9923e+08	2.2739e+08	3.51505e+08	28.1171	27.8426	28.0932	28.1567	27.7606	28.389	0.102019	0.699284	469	0.0325243	no
P42702	LIFR	Leukemia inhibitory factor receptor (LIF receptor) (LIF-R) (CD antigen CD118)	2	1.021e+07	9.43335e+06	9.60947e+06	1.17237e+07	9.75585e+06	1.09358e+07	23.2835	23.1693	23.196	23.4829	23.2178	23.3826	0.148102	0.16213	470	0.00605358	no	-3.75468		A5YKK6	CNOT1	CCR4-NOT transcription complex subunit 1 (CCR4-associated factor 1) (Negative regulator of transcription subunit 1 homolog) (NOT1H) (hNOT1)	19	3.91569e+08	3.06547e+08	3.36996e+08	3.49213e+08	3.364e+08	3.8034e+08	28.5447	28.1915	28.3282	28.3795	28.3256	28.5027	0.0423577	0.699841	470	0.0325936	no
Q86V81	ALYREF	THO complex subunit 4 (Tho4) (Ally of AML-1 and LEF-1) (Aly/REF export factor) (Transcriptional coactivator Aly/REF) (bZIP-enhancing factor BEF)	18	3.87605e+09	6.2139e+09	5.71634e+09	4.0403e+09	4.38102e+09	2.93451e+09	31.8519	32.5329	32.4124	31.9118	32.0286	31.4505	-0.477065	0.162478	471	0.00606646	no	-1.11078		O60306	AQR	RNA helicase aquarius	26	4.73976e+08	4.24484e+08	4.84565e+08	4.93235e+08	4.40749e+08	4.78995e+08	28.8202	28.6611	28.8521	28.8777	28.7154	28.8354	0.030913	0.700073	471	0.032663	no
Q01844	EWSR1	RNA-binding protein EWS (EWS oncogene) (Ewing sarcoma breakpoint region 1 protein)	14	1.3961e+09	1.39382e+09	1.41831e+09	8.55162e+08	9.00145e+08	1.47406e+09	30.3788	30.3764	30.4015	29.6716	29.7456	30.4571	-0.381963	0.163207	472	0.00607934	no	-1.67331		Q9BQG0	MYBBP1A	Myb-binding protein 1A	88	4.27336e+09	4.97166e+09	4.00541e+09	4.78818e+09	4.93079e+09	4.02877e+09	31.9927	32.2111	31.8993	32.1568	32.1992	31.9077	0.0531537	0.70082	472	0.0327323	no
Q9BVC5	C2orf49	Ashwin	2	5.92265e+07	8.20293e+07	7.06413e+07	5.84029e+07	6.40652e+07	4.91108e+07	25.8197	26.2896	26.074	25.7995	25.933	25.5495	-0.304492	0.16354	473	0.00609222	no	-2.961		O43395	PRPF3	U4/U6 small nuclear ribonucleoprotein Prp3 (Pre-mRNA-splicing factor 3) (hPrp3) (U4/U6 snRNP 90 kDa protein)	18	9.97237e+08	9.56944e+08	8.75625e+08	8.72568e+08	9.10173e+08	9.86107e+08	29.8934	29.8339	29.7057	29.7007	29.7616	29.8772	-0.0314168	0.701866	473	0.0328017	no
Q9UBQ0	VPS29	Vacuolar protein sorting-associated protein 29 (hVPS29) (PEP11 homolog) (Vesicle protein sorting 29)	6	3.54009e+08	2.64681e+08	2.88567e+08	3.72307e+08	3.31251e+08	3.51942e+08	28.3992	27.9797	28.1043	28.4719	28.3033	28.3908	0.218345	0.163588	474	0.0061051	no	-2.25188		Q9BTC0	DIDO1	Death-inducer obliterator 1 (DIO-1) (hDido1) (Death-associated transcription factor 1) (DATF-1)	8	9.74504e+07	1.00085e+08	7.95517e+07	6.97852e+07	8.53443e+07	1.08735e+08	26.5382	26.5766	26.2454	26.0564	26.3468	26.6962	-0.0705403	0.703466	474	0.032871	no
P55795	HNRNPH2	Heterogeneous nuclear ribonucleoprotein H2 (hnRNP H2) (FTP-3) (Heterogeneous nuclear ribonucleoprotein H') (hnRNP H') [Cleaved into: Heterogeneous nuclear ribonucleoprotein H2, N-terminally processed]	20	7.00184e+08	9.41068e+08	7.48252e+08	6.09515e+08	5.1269e+08	7.56452e+08	29.3832	29.8097	29.4789	29.1831	28.9335	29.4947	-0.34701	0.163602	475	0.00611798	no	-1.9145		Q07020	RPL18	60S ribosomal protein L18 (Large ribosomal subunit protein eL18)	21	6.92156e+09	8.65146e+09	7.17539e+09	9.36207e+09	1.06588e+10	5.56701e+09	32.6885	33.0103	32.7404	33.1242	33.3113	32.3743	0.169695	0.704539	475	0.0329404	no
Q969V3	NCLN	Nicalin (Nicastrin-like protein)	18	8.11535e+08	6.84779e+08	7.59249e+08	9.14448e+08	8.08164e+08	7.98571e+08	29.5961	29.3511	29.5	29.7683	29.5901	29.5728	0.160614	0.163892	476	0.00613086	no	-1.86561		Q14011	CIRBP	Cold-inducible RNA-binding protein (A18 hnRNP) (Glycine-rich RNA-binding protein CIRP)	11	4.6113e+08	6.97733e+08	7.69799e+08	6.76549e+08	7.20299e+08	3.67508e+08	28.7806	29.3781	29.5199	29.3336	29.424	28.4532	-0.128459	0.705247	476	0.0330097	no
O75175	CNOT3	CCR4-NOT transcription complex subunit 3 (CCR4-associated factor 3) (Leukocyte receptor cluster member 2)	6	4.91713e+07	4.35315e+07	5.20841e+07	5.45106e+07	5.03021e+07	6.4656e+07	25.5513	25.3756	25.6343	25.7	25.5841	25.9463	0.227089	0.164384	477	0.00614374	no	-3.04746		O75691	UTP20	Small subunit processome component 20 homolog (Down-regulated in metastasis protein) (Novel nucleolar protein 73) (NNP73) (Protein Key-1A6)	50	1.53052e+09	1.5558e+09	1.4041e+09	1.56748e+09	1.68082e+09	1.37602e+09	30.5114	30.535	30.387	30.5458	30.6465	30.3579	0.0423916	0.706536	477	0.0330791	no
P07951	TPM2	Tropomyosin beta chain (Beta-tropomyosin) (Tropomyosin-2)	6	3.75509e+08	3.89514e+08	2.38991e+08	8.24777e+07	9.73037e+07	3.58104e+08	28.4843	28.5371	27.8324	26.2975	26.536	28.4158	-0.900409	0.164556	478	0.00615662	no	-2.35669		O75683	SURF6	Surfeit locus protein 6	13	3.26944e+08	4.86144e+08	3.85007e+08	3.81428e+08	4.36161e+08	3.04541e+08	28.2845	28.8568	28.5203	28.5068	28.7003	28.1821	-0.0945032	0.706667	478	0.0331484	no
P07858	CTSB	Cathepsin B	3	2.58178e+07	1.60327e+07	3.55095e+07	4.29881e+07	3.43795e+07	3.42793e+07	24.6219	23.9345	25.0817	25.3574	25.035	25.0308	0.529281	0.164725	479	0.0061695	no	-3.26827		P83731	RPL24	60S ribosomal protein L24 (60S ribosomal protein L30) (Large ribosomal subunit protein eL24)	24	6.25106e+09	8.44374e+09	6.7766e+09	8.24106e+09	9.4431e+09	5.68938e+09	32.5415	32.9752	32.6579	32.9402	33.1366	32.4056	0.12246	0.706885	479	0.0332178	no
P24534	EEF1B2	Elongation factor 1-beta (EF-1-beta)	7	1.54765e+09	1.53663e+09	1.27308e+09	1.12264e+09	1.10826e+09	1.43013e+09	30.5274	30.5171	30.2457	30.0642	30.0456	30.4135	-0.251205	0.165912	480	0.00618238	no	-1.64066		Q9NZM5	NOP53	Ribosome biogenesis protein NOP53 (Glioma tumor suppressor candidate region gene 2 protein) (Protein interacting with carboxyl terminus 1) (PICT-1) (p60)	11	3.67768e+08	5.12754e+08	3.33731e+08	3.8275e+08	4.30106e+08	3.15632e+08	28.4542	28.9337	28.3141	28.5118	28.6801	28.2337	-0.105679	0.7072	480	0.0332871	no
P30740	SERPINB1	Leukocyte elastase inhibitor (LEI) (Monocyte/neutrophil elastase inhibitor) (EI) (M/NEI) (Peptidase inhibitor 2) (PI-2) (Serpin B1)	18	1.01767e+09	9.10351e+08	1.07908e+09	1.18244e+09	1.0555e+09	1.08795e+09	29.9226	29.7618	30.0071	30.1391	29.9753	30.019	0.145368	0.165946	481	0.00619526	no	-1.74313		Q15084	PDIA6	Protein disulfide-isomerase A6	24	2.63513e+09	1.60086e+09	2.39144e+09	2.24581e+09	1.82859e+09	3.22555e+09	31.2952	30.5762	31.1552	31.0646	30.7681	31.5869	0.139437	0.707696	481	0.0333564	no
Q9Y3C1	NOP16	Nucleolar protein 16 (HBV pre-S2 trans-regulated protein 3)	11	4.26687e+08	5.34822e+08	4.87207e+08	4.20389e+08	4.53168e+08	3.97292e+08	28.6686	28.9945	28.86	28.6471	28.7555	28.5656	-0.188983	0.166131	482	0.00620814	no	-2.11024		Q96GQ7	DDX27	Probable ATP-dependent RNA helicase DDX27	37	1.43172e+09	1.48282e+09	1.37821e+09	1.46328e+09	1.4645e+09	1.29027e+09	30.4151	30.4657	30.3602	30.4466	30.4478	30.265	-0.0253246	0.709329	482	0.0334258	no
Q00535	CDK5	Cyclin-dependent-like kinase 5	8	1.52055e+08	1.4956e+08	1.36764e+08	1.71284e+08	1.65231e+08	1.46777e+08	27.18	27.1561	27.0271	27.3518	27.2999	27.129	0.140715	0.166369	483	0.00622102	no	-2.58017		P78345	RPP38	Ribonuclease P protein subunit p38 (RNaseP protein p38)	2	6.55408e+07	7.70923e+07	3.43721e+07	4.73537e+07	4.81405e+07	5.62781e+07	25.9659	26.2001	25.0347	25.497	25.5207	25.7461	-0.221883	0.710003	483	0.0334951	no
Q8WTV0	SCARB1	Scavenger receptor class B member 1 (SRB1) (CD36 and LIMPII analogous 1) (CLA-1) (CD36 antigen-like 1) (Collagen type I receptor, thrombospondin receptor-like 1) (SR-BI) (CD antigen CD36)	8	3.44825e+08	2.88951e+08	3.73023e+08	4.59846e+08	4.2063e+08	3.43512e+08	28.3613	28.1062	28.4747	28.7766	28.648	28.3558	0.281813	0.166547	484	0.0062339	no	-2.19629		P62280	RPS11	40S ribosomal protein S11 (Small ribosomal subunit protein uS17)	37	1.13638e+10	1.27571e+10	1.34733e+10	1.49704e+10	1.62124e+10	9.79605e+09	33.4037	33.5706	33.6494	33.8014	33.9164	33.1896	0.124367	0.710231	484	0.0335645	no
Q96AC1	FERMT2	Fermitin family homolog 2 (Kindlin-2) (Mitogen-inducible gene 2 protein) (MIG-2) (Pleckstrin homology domain-containing family C member 1) (PH domain-containing family C member 1)	33	1.15494e+09	9.22352e+08	1.22783e+09	1.41031e+09	1.28445e+09	1.19422e+09	30.1052	29.7807	30.1935	30.3934	30.2585	30.1534	0.23469	0.166819	485	0.00624678	no	-1.68777		Q9Y3B4	SF3B6	Splicing factor 3B subunit 6 (Pre-mRNA branch site protein p14) (SF3b 14 kDa subunit) (SF3B14a) (Spliceosome-associated protein, 14-kDa) (Splicing factor 3b, subunit 6, 14kDa)	10	3.59679e+08	3.31421e+08	3.85997e+08	4.16936e+08	3.6164e+08	3.34686e+08	28.4221	28.3041	28.524	28.6353	28.43	28.3182	0.0476457	0.713172	485	0.0336338	no
P18887	XRCC1	DNA repair protein XRCC1 (X-ray repair cross-complementing protein 1)	8	1.28441e+08	1.23291e+08	1.1303e+08	9.75613e+07	9.77319e+07	1.22485e+08	26.9365	26.8775	26.7521	26.5398	26.5423	26.868	-0.198935	0.16711	486	0.00625966	no	-2.71061		P78344	EIF4G2	Eukaryotic translation initiation factor 4 gamma 2 (eIF-4-gamma 2) (eIF-4G 2) (eIF4G 2) (Death-associated protein 5) (DAP-5) (p97)	45	2.39686e+09	1.61235e+09	2.10166e+09	2.05626e+09	1.75038e+09	2.79044e+09	31.1585	30.5865	30.9689	30.9374	30.705	31.3778	0.110448	0.713791	486	0.0337032	no
Q92973	TNPO1	Transportin-1 (Importin beta-2) (Karyopherin beta-2) (M9 region interaction protein) (MIP)	28	2.56371e+09	2.06903e+09	2.32467e+09	2.62571e+09	2.43054e+09	2.92871e+09	31.2556	30.9463	31.1144	31.2901	31.1786	31.4476	0.198733	0.167153	487	0.00627254	no	-1.37032		Q9NVX2	NLE1	Notchless protein homolog 1	9	3.14156e+08	3.17746e+08	2.79168e+08	3.44259e+08	3.07707e+08	2.85096e+08	28.2269	28.2433	28.0566	28.3589	28.197	28.0869	0.0405832	0.716066	487	0.0337725	no
O75494	SRSF10	Serine/arginine-rich splicing factor 10 (40 kDa SR-repressor protein) (SRrp40) (FUS-interacting serine-arginine-rich protein 1) (Splicing factor SRp38) (Splicing factor, arginine/serine-rich 13A) (TLS-associated protein with Ser-Arg repeats) (TASR) (TLS-associated protein with SR repeats) (TLS-associated serine-arginine protein) (TLS-associated SR protein)	10	6.26533e+08	6.03012e+08	6.82531e+08	5.57413e+08	5.2543e+08	6.32067e+08	29.2228	29.1676	29.3463	29.0542	28.9689	29.2355	-0.157006	0.167684	488	0.00628542	no	-1.9852		Q9BRZ2	TRIM56	E3 ubiquitin-protein ligase TRIM56	3	1.50591e+07	7.12935e+06	7.85407e+06	1.03764e+07	6.26913e+06	2.12672e+07	23.8441	22.7653	22.905	23.3068	22.5798	24.3421	0.335679	0.717644	488	0.0338419	no
O75528	TADA3	Transcriptional adapter 3 (ADA3 homolog) (hADA3) (STAF54) (Transcriptional adapter 3-like) (ADA3-like protein)	3	1.22516e+07	1.24786e+07	1.41371e+07	1.16952e+07	1.09248e+07	1.25171e+07	23.5465	23.573	23.753	23.4794	23.3811	23.5774	-0.145558	0.167986	489	0.0062983	no	-3.67549		Q9BQ39	DDX50	ATP-dependent RNA helicase DDX50	16	2.98711e+08	2.96411e+08	1.88612e+08	2.43358e+08	2.53629e+08	2.25753e+08	28.1542	28.143	27.4908	27.8585	27.9181	27.7502	-0.116887	0.718131	489	0.0339112	no
Q6ZRP7	QSOX2	Sulfhydryl oxidase 2	5	6.80324e+07	5.60556e+07	5.33741e+07	6.41071e+07	6.63894e+07	7.26929e+07	26.0197	25.7404	25.6696	25.934	25.9844	26.1153	0.195315	0.168005	490	0.00631118	no	-2.96422		O14979	HNRNPDL	Heterogeneous nuclear ribonucleoprotein D-like (hnRNP D-like) (hnRNP DL) (AU-rich element RNA-binding factor) (JKT41-binding protein) (Protein laAUF1)	26	1.84687e+09	1.61187e+09	1.50852e+09	1.32082e+09	1.18434e+09	2.25689e+09	30.7824	30.5861	30.4905	30.2988	30.1414	31.0717	-0.0608674	0.719414	490	0.0339806	no
P41214	EIF2D	Eukaryotic translation initiation factor 2D (eIF2d) (Hepatocellular carcinoma-associated antigen 56) (Ligatin)	9	9.96468e+07	8.97909e+07	9.50225e+07	1.09891e+08	9.73995e+07	1.00626e+08	26.5703	26.4201	26.5018	26.7115	26.5374	26.5844	0.114314	0.1685	491	0.00632406	no	-2.77214		Q9BZZ5	API5	Apoptosis inhibitor 5 (API-5) (Antiapoptosis clone 11 protein) (AAC-11) (Cell migration-inducing gene 8 protein) (Fibroblast growth factor 2-interacting factor) (FIF) (Protein XAGL)	15	5.87661e+08	3.55252e+08	4.34131e+08	4.81516e+08	3.7482e+08	6.42718e+08	29.1304	28.4043	28.6936	28.843	28.4816	29.2596	0.122478	0.719917	491	0.0340499	no
P62841	RPS15	40S ribosomal protein S15 (RIG protein) (Small ribosomal subunit protein uS19)	17	4.36483e+09	7.53045e+09	6.64639e+09	4.82909e+09	4.68815e+09	3.99351e+09	32.0233	32.8101	32.6299	32.1691	32.1264	31.895	-0.456664	0.16855	492	0.00633694	no	-1.03888		P62269	RPS18	40S ribosomal protein S18 (Ke-3) (Ke3) (Small ribosomal subunit protein uS13)	30	1.07261e+10	1.34639e+10	1.12056e+10	1.42337e+10	1.46613e+10	9.32318e+09	33.3204	33.6484	33.3835	33.7286	33.7713	33.1182	0.110686	0.723849	492	0.0341193	no
P10768	ESD	S-formylglutathione hydrolase (FGH)	9	3.23806e+08	2.38268e+08	3.60742e+08	4.0719e+08	3.35356e+08	4.16712e+08	28.2706	27.828	28.4264	28.6011	28.3211	28.6345	0.329087	0.168597	493	0.00634982	no	-2.22625		Q9NUL3	STAU2	Double-stranded RNA-binding protein Staufen homolog 2	10	1.53622e+08	1.14536e+08	1.15628e+08	1.11222e+08	1.30802e+08	1.6592e+08	27.1948	26.7712	26.7849	26.7289	26.9628	27.3059	0.0880667	0.724885	493	0.0341886	no
Q9C0D3	ZYG11B	Protein zyg-11 homolog B	2	9.22753e+06	7.44247e+06	7.91222e+06	8.8559e+06	8.95631e+06	1.07203e+07	23.1375	22.8274	22.9157	23.0782	23.0945	23.3538	0.214994	0.16882	494	0.0063627	no	-3.81953		P82914	MRPS15	28S ribosomal protein S15, mitochondrial (MRP-S15) (S15mt) (Mitochondrial small ribosomal subunit protein uS15m)	4	7.69639e+07	8.59124e+07	7.68435e+07	9.16615e+07	9.9292e+07	6.50272e+07	26.1977	26.3564	26.1954	26.4498	26.5652	25.9545	0.0946867	0.725526	494	0.034258	no
O60341	KDM1A	Lysine-specific histone demethylase 1A	8	2.27143e+08	1.57514e+08	2.23866e+08	2.9498e+08	2.69649e+08	2.15765e+08	27.759	27.2309	27.7381	28.136	28.0065	27.6849	0.358891	0.168979	495	0.00637558	no	-2.40207		P48651	PTDSS1	Phosphatidylserine synthase 1 (PSS-1) (PtdSer synthase 1)	3	9.4933e+07	1.08576e+08	1.02251e+08	1.24338e+08	1.11412e+08	8.65429e+07	26.5004	26.6941	26.6075	26.8897	26.7313	26.3669	0.0759784	0.725725	495	0.0343273	no
Q9Y2A7	NCKAP1	Nck-associated protein 1 (NAP 1) (Membrane-associated protein HEM-2) (p125Nap1)	13	3.14595e+08	2.99767e+08	3.30508e+08	3.98929e+08	3.78236e+08	3.10629e+08	28.2289	28.1593	28.3001	28.5716	28.4947	28.2106	0.203218	0.169033	496	0.00638846	no	-2.23668		P62701	RPS4X	40S ribosomal protein S4, X isoform (SCR10) (Single copy abundant mRNA protein) (Small ribosomal subunit protein eS4)	41	1.72175e+10	1.94889e+10	1.95402e+10	2.22684e+10	2.30671e+10	1.50034e+10	34.0032	34.1819	34.1857	34.3743	34.4251	33.8046	0.101319	0.727448	496	0.0343967	no
Q9Y448	KNSTRN	Small kinetochore-associated protein (SKAP) (Kinetochore-localized astrin-binding protein) (Kinastrin) (Kinetochore-localized astrin/SPAG5-binding protein) (TRAF4-associated factor 1)	4	6.81084e+07	7.32729e+07	5.20521e+07	4.47824e+07	5.08423e+07	5.91089e+07	26.0213	26.1268	25.6335	25.4164	25.5995	25.8169	-0.322051	0.170388	497	0.00640134	no	-3.00296		Q9C0C2	TNKS1BP1	182 kDa tankyrase-1-binding protein	10	1.70295e+08	1.2687e+08	1.23031e+08	9.33679e+07	6.73198e+07	2.64455e+08	27.3435	26.9188	26.8744	26.4764	26.0045	27.9784	0.0168896	0.731579	497	0.034466	no
Q16795	NDUFA9	NADH dehydrogenase [ubiquinone] 1 alpha subcomplex subunit 9, mitochondrial (Complex I-39kD) (CI-39kD) (NADH-ubiquinone oxidoreductase 39 kDa subunit)	16	6.25583e+08	5.64595e+08	5.35648e+08	6.52782e+08	6.04137e+08	6.1911e+08	29.2206	29.0726	28.9967	29.282	29.1703	29.2056	0.120394	0.170708	498	0.00641422	no	-1.98822		P61313	RPL15	60S ribosomal protein L15 (Large ribosomal subunit protein eL15)	19	6.62427e+09	9.00699e+09	6.92513e+09	8.68511e+09	9.72199e+09	5.93474e+09	32.6251	33.0684	32.6892	33.0159	33.1786	32.4665	0.109902	0.735387	498	0.0345354	no
P61604	HSPE1	10 kDa heat shock protein, mitochondrial (Hsp10) (10 kDa chaperonin) (Chaperonin 10) (CPN10) (Early-pregnancy factor) (EPF)	25	8.29209e+09	8.85816e+09	6.45045e+09	5.00423e+09	5.66795e+09	7.6073e+09	32.9491	33.0444	32.5868	32.2205	32.4002	32.8247	-0.368605	0.17095	499	0.0064271	no	-0.922734		Q92499	DDX1	ATP-dependent RNA helicase DDX1	28	2.00029e+09	1.52162e+09	1.61602e+09	1.70779e+09	1.45715e+09	2.36421e+09	30.8976	30.503	30.5898	30.6695	30.4405	31.1387	0.105866	0.735581	499	0.0346047	no
Q9Y5P6	GMPPB	Mannose-1-phosphate guanyltransferase beta	2	4.76949e+07	4.07234e+07	4.41401e+07	4.81027e+07	4.60905e+07	5.54363e+07	25.5073	25.2794	25.3956	25.5196	25.458	25.7243	0.174766	0.171092	500	0.00643998	no	-3.0942		Q9UK61	TASOR	Protein TASOR (CTCL tumor antigen se89-1) (Retinoblastoma-associated protein RAP140) (Transgene activation suppressor protein)	4	1.63862e+07	1.53786e+07	1.59506e+07	1.6311e+07	1.30313e+07	2.24656e+07	23.966	23.8744	23.9271	23.9593	23.6355	24.4212	0.118716	0.736411	500	0.0346741	no
Q9H583	HEATR1	HEAT repeat-containing protein 1 (Protein BAP28) (U3 small nucleolar RNA-associated protein 10 homolog) [Cleaved into: HEAT repeat-containing protein 1, N-terminally processed]	32	1.08262e+09	8.44207e+08	7.56779e+08	1.37482e+09	9.79571e+08	1.06928e+09	30.0119	29.653	29.4953	30.3566	29.8676	29.994	0.351372	0.171163	501	0.00645286	no	-1.7589		Q9BQ04	RBM4B	RNA-binding protein 4B (RNA-binding motif protein 30) (RNA-binding motif protein 4B) (RNA-binding protein 30)	2	4.73932e+06	2.16119e+07	1.45574e+07	1.20061e+07	1.06656e+07	1.98355e+07	22.1762	24.3653	23.7953	23.5173	23.3465	24.2416	0.055299	0.736772	501	0.0347434	no
Q9UIA9	XPO7	Exportin-7 (Exp7) (Ran-binding protein 16)	18	3.43597e+08	3.45931e+08	3.46708e+08	4.57612e+08	4.57358e+08	3.33377e+08	28.3561	28.3659	28.3691	28.7695	28.7687	28.3126	0.268665	0.17158	502	0.00646574	no	-2.18594		Q9Y2S7	POLDIP2	Polymerase delta-interacting protein 2 (38 kDa DNA polymerase delta interaction protein) (p38)	12	3.62007e+08	2.64043e+08	2.75718e+08	3.15826e+08	2.76779e+08	3.41749e+08	28.4314	27.9762	28.0386	28.2346	28.0442	28.3484	0.0512125	0.737704	502	0.0348128	no
Q9H444	CHMP4B	Charged multivesicular body protein 4b (Chromatin-modifying protein 4b) (CHMP4b) (SNF7 homolog associated with Alix 1) (SNF7-2) (hSnf7-2) (Vacuolar protein sorting-associated protein 32-2) (Vps32-2) (hVps32-2)	12	7.86449e+08	9.54039e+08	1.21115e+09	7.42061e+08	8.75282e+08	6.77652e+08	29.5508	29.8295	30.1737	29.467	29.7052	29.336	-0.363026	0.17237	503	0.00647862	no	-1.82486		Q7Z478	DHX29	ATP-dependent RNA helicase DHX29	20	7.67043e+08	8.40852e+08	8.25806e+08	1.02811e+09	9.48373e+08	6.40653e+08	29.5147	29.6473	29.6212	29.9373	29.8209	29.255	0.104836	0.739014	503	0.0348821	no
P08754	GNAI3	Guanine nucleotide-binding protein G(i) subunit alpha-3 (G(i) alpha-3)	12	1.00307e+09	9.88376e+08	8.49902e+08	1.11103e+09	9.69862e+08	1.10103e+09	29.9018	29.8805	29.6627	30.0493	29.8532	30.0362	0.163328	0.172457	504	0.0064915	no	-1.76491		Q9NV31	IMP3	U3 small nucleolar ribonucleoprotein protein IMP3 (U3 snoRNP protein IMP3) (BRMS2)	3	1.15948e+08	1.0853e+08	1.04944e+08	1.23206e+08	1.08171e+08	1.0528e+08	26.7889	26.6935	26.645	26.8765	26.6887	26.6497	0.0313434	0.73957	504	0.0349515	no
O14880	MGST3	Microsomal glutathione S-transferase 3 (Microsomal GST-3) (Glutathione peroxidase MGST3)	4	4.65396e+08	4.4003e+08	4.57431e+08	6.3091e+08	6.02891e+08	4.38265e+08	28.7939	28.713	28.769	29.2329	29.1673	28.7072	0.294998	0.172494	505	0.00650438	no	-2.0626		P46781	RPS9	40S ribosomal protein S9 (Small ribosomal subunit protein uS4)	34	9.90413e+09	1.23083e+10	1.05445e+10	1.37414e+10	1.34685e+10	8.36372e+09	33.2054	33.5189	33.2958	33.6778	33.6489	32.9615	0.119012	0.740712	505	0.0350208	no
Q9HCE7	SMURF1	E3 ubiquitin-protein ligase SMURF1 (hSMURF1)	2	7.34133e+07	1.21872e+08	9.17092e+07	6.75241e+07	8.47567e+07	5.46859e+07	26.1295	26.8608	26.4506	26.0089	26.3368	25.7047	-0.471625	0.172547	506	0.00651726	no	-2.85105		Q12874	SF3A3	Splicing factor 3A subunit 3 (SF3a60) (Spliceosome-associated protein 61) (SAP 61)	18	1.15727e+09	7.90026e+08	1.1814e+09	1.05886e+09	8.82696e+08	1.41342e+09	30.1081	29.5573	30.1378	29.9799	29.7173	30.3965	0.100743	0.741047	506	0.0350902	no
Q96K17	BTF3L4	Transcription factor BTF3 homolog 4 (Basic transcription factor 3-like 4)	5	2.97269e+08	3.98223e+08	3.6589e+08	3.00196e+08	3.19522e+08	2.19225e+08	28.1472	28.569	28.4468	28.1613	28.2513	27.7078	-0.339298	0.172881	507	0.00653014	no	-2.26592		P55769	SNU13	NHP2-like protein 1 (High mobility group-like nuclear protein 2 homolog 1) (OTK27) (SNU13 homolog) (hSNU13) (U4/U6.U5 small nuclear ribonucleoprotein SNU13) (U4/U6.U5 tri-snRNP 15.5 kDa protein) [Cleaved into: NHP2-like protein 1, N-terminally processed]	10	1.08457e+09	9.91955e+08	9.00612e+08	1.00587e+09	9.3037e+08	1.12261e+09	30.0145	29.8857	29.7463	29.9058	29.7932	30.0642	0.0390648	0.742128	507	0.0351595	no
Q15477	SKIV2L	Helicase SKI2W (Ski2)	11	1.60851e+08	1.48264e+08	1.50192e+08	1.84325e+08	1.51501e+08	1.76977e+08	27.2611	27.1436	27.1622	27.4577	27.1748	27.399	0.158944	0.173503	508	0.00654302	no	-2.55703		P46109	CRKL	Crk-like protein	13	4.25977e+08	3.40832e+08	4.18371e+08	3.53265e+08	3.25054e+08	4.62266e+08	28.6662	28.3445	28.6402	28.3962	28.2761	28.7841	-0.0553325	0.743447	508	0.0352288	no
Q7LBR1	CHMP1B	Charged multivesicular body protein 1b (CHMP1.5) (Chromatin-modifying protein 1b) (CHMP1b) (Vacuolar protein sorting-associated protein 46-2) (Vps46-2) (hVps46-2)	5	2.71931e+08	3.40055e+08	2.75286e+08	2.24785e+08	2.89449e+08	1.75337e+08	28.0187	28.3412	28.0364	27.744	28.1087	27.3856	-0.363679	0.173728	509	0.0065559	no	-2.34695		Q13895	BYSL	Bystin	19	6.58348e+08	5.85754e+08	6.76685e+08	6.27308e+08	6.15765e+08	7.25512e+08	29.2943	29.1257	29.3339	29.2246	29.1978	29.4344	0.0354613	0.744768	509	0.0352982	no
Q13724	MOGS	Mannosyl-oligosaccharide glucosidase	14	3.25847e+08	2.79305e+08	3.33562e+08	3.63743e+08	3.43751e+08	3.30534e+08	28.2796	28.0573	28.3134	28.4383	28.3568	28.3002	0.145086	0.173791	510	0.00656878	no	-2.24879		P51114	FXR1	Fragile X mental retardation syndrome-related protein 1 (hFXR1p)	23	1.36713e+09	1.28202e+09	1.3473e+09	1.3217e+09	1.22186e+09	1.39719e+09	30.3485	30.2558	30.3274	30.2997	30.1864	30.3799	-0.0202509	0.744864	510	0.0353675	no
O75534	CSDE1	Cold shock domain-containing protein E1 (N-ras upstream gene protein) (Protein UNR)	80	5.56742e+09	7.01681e+09	5.45183e+09	4.55822e+09	4.10815e+09	5.87239e+09	32.3744	32.7082	32.3441	32.0858	31.9358	32.4513	-0.31098	0.173922	511	0.00658166	no	-1.03186		Q14671	PUM1	Pumilio homolog 1 (HsPUM) (Pumilio-1)	22	4.99163e+08	4.72739e+08	5.09717e+08	5.28066e+08	4.04236e+08	6.50489e+08	28.8949	28.8165	28.9251	28.9761	28.5906	29.2769	0.0952956	0.748749	511	0.0354369	no
P07195	LDHB	L-lactate dehydrogenase B chain (LDH-B)	31	3.96456e+10	3.51161e+10	3.42666e+10	4.0491e+10	3.77577e+10	3.99538e+10	35.2064	35.0314	34.9961	35.2369	35.1361	35.2176	0.116557	0.174113	512	0.00659454	no	-0.188276		Q9BRT6	LLPH	Protein LLP homolog (Protein LAPS18-like)	5	2.20544e+08	2.4693e+08	1.66848e+08	1.73798e+08	2.10202e+08	2.16591e+08	27.7165	27.8795	27.314	27.3728	27.6472	27.6904	-0.0788298	0.750553	512	0.0355062	no
O60762	DPM1	Dolichol-phosphate mannosyltransferase subunit 1	9	2.18864e+08	2.15651e+08	2.24158e+08	3.07024e+08	3.33953e+08	2.098e+08	27.7055	27.6841	27.7399	28.1938	28.3151	27.6444	0.369219	0.174516	513	0.00660742	no	-2.36592		Q9BVG8	KIFC3	Kinesin-like protein KIFC3	3	9.22516e+06	6.01403e+06	1.37251e+07	1.1861e+07	9.19634e+06	9.04705e+06	23.1371	22.5199	23.7103	23.4997	23.1326	23.109	0.0556988	0.750686	513	0.0355756	no
P25788	PSMA3	Proteasome subunit alpha type-3 (Macropain subunit C8) (Multicatalytic endopeptidase complex subunit C8) (Proteasome component C8)	16	1.62013e+09	1.31619e+09	1.48204e+09	1.63755e+09	1.56788e+09	1.68755e+09	30.5935	30.2937	30.4649	30.6089	30.5462	30.6523	0.147203	0.17487	514	0.0066203	no	-1.57573		Q92688	ANP32B	Acidic leucine-rich nuclear phosphoprotein 32 family member B (Acidic protein rich in leucines) (Putative HLA-DR-associated protein I-2) (PHAPI2) (Silver-stainable protein SSP29)	13	1.63427e+09	1.62414e+09	2.05261e+09	1.85467e+09	1.64519e+09	1.63426e+09	30.606	30.597	30.9348	30.7885	30.6156	30.606	-0.0488715	0.752362	514	0.0356449	no
P36897	TGFBR1	TGF-beta receptor type-1 (TGFR-1)	7	1.55174e+08	1.42758e+08	1.72424e+08	1.98196e+08	2.02671e+08	1.55905e+08	27.2093	27.089	27.3614	27.5624	27.5946	27.2161	0.243333	0.175277	515	0.00663318	no	-2.53312		Q8IWZ8	SUGP1	SURP and G-patch domain-containing protein 1 (RNA-binding protein RBP) (Splicing factor 4)	4	2.54224e+07	1.49667e+07	2.11826e+07	1.51575e+07	1.7705e+07	4.33419e+07	24.5996	23.8352	24.3364	23.8535	24.0777	25.3693	0.307607	0.75278	515	0.0357143	no
Q92879	CELF1	CUGBP Elav-like family member 1 (CELF-1) (50 kDa nuclear polyadenylated RNA-binding protein) (Bruno-like protein 2) (CUG triplet repeat RNA-binding protein 1) (CUG-BP1) (CUG-BP- and ETR-3-like factor 1) (Deadenylation factor CUG-BP) (Embryo deadenylation element-binding protein homolog) (EDEN-BP homolog) (RNA-binding protein BRUNOL-2)	20	9.43267e+08	1.45816e+09	1.27216e+09	6.72274e+08	6.73263e+08	1.21303e+09	29.8131	30.4415	30.2446	29.3245	29.3266	30.176	-0.52185	0.175294	516	0.00664606	no	-1.7501		O94808	GFPT2	Glutamine--fructose-6-phosphate aminotransferase [isomerizing] 2	2	1.07745e+08	8.46207e+07	6.6519e+07	8.2423e+07	6.16367e+07	9.81249e+07	26.6831	26.3345	25.9873	26.2965	25.8773	26.5481	-0.0962055	0.753564	516	0.0357836	no
Q4U2R6	MRPL51	39S ribosomal protein L51, mitochondrial (L51mt) (MRP-L51) (Mitochondrial large ribosomal subunit protein mL51) (bMRP-64) (bMRP64)	4	6.23295e+07	5.82806e+07	6.93588e+07	7.50569e+07	7.47503e+07	6.41508e+07	25.8934	25.7965	26.0476	26.1615	26.1556	25.935	0.171565	0.175783	517	0.00665894	no	-2.93844		P62753	RPS6	40S ribosomal protein S6 (Phosphoprotein NP33) (Small ribosomal subunit protein eS6)	32	8.80768e+09	1.12685e+10	9.67567e+09	1.09496e+10	1.2141e+10	8.27074e+09	33.0361	33.3916	33.1717	33.3502	33.4992	32.9454	0.0760048	0.755519	517	0.035853	no
P68400	CSNK2A1	Casein kinase II subunit alpha (CK II alpha)	14	7.74862e+08	5.71433e+08	7.66161e+08	8.43616e+08	7.60493e+08	9.43305e+08	29.5294	29.09	29.5131	29.652	29.5024	29.8131	0.270111	0.175917	518	0.00667182	no	-1.87637		Q15032	R3HDM1	R3H domain-containing protein 1	5	2.01223e+07	1.62745e+07	1.46184e+07	1.63514e+07	1.4371e+07	2.45071e+07	24.2623	23.9561	23.8013	23.9629	23.7767	24.5467	0.114512	0.757387	518	0.0359223	no
Q16881	TXNRD1	Thioredoxin reductase 1, cytoplasmic (TR)	31	3.82448e+09	3.04254e+09	3.37338e+09	3.92943e+09	3.55674e+09	4.21246e+09	31.8326	31.5026	31.6515	31.8717	31.7279	31.972	0.192068	0.17626	519	0.0066847	no	-1.20353		Q16630	CPSF6	Cleavage and polyadenylation specificity factor subunit 6 (Cleavage and polyadenylation specificity factor 68 kDa subunit) (CPSF 68 kDa subunit) (Cleavage factor Im complex 68 kDa subunit) (CFIm68) (Pre-mRNA cleavage factor Im 68 kDa subunit) (Protein HPBRII-4/7)	14	4.99818e+08	2.89413e+08	4.73674e+08	2.81743e+08	2.87116e+08	6.20958e+08	28.8968	28.1086	28.8193	28.0698	28.0971	29.2099	-0.0860072	0.757548	519	0.0359917	no
P40937	RFC5	Replication factor C subunit 5 (Activator 1 36 kDa subunit) (A1 36 kDa subunit) (Activator 1 subunit 5) (Replication factor C 36 kDa subunit) (RF-C 36 kDa subunit) (RFC36)	12	4.85816e+08	3.65513e+08	4.37195e+08	5.52031e+08	4.68554e+08	4.83706e+08	28.8558	28.4453	28.7037	29.0402	28.8036	28.8496	0.223365	0.176493	520	0.00669758	no	-2.0987		P36578	RPL4	60S ribosomal protein L4 (60S ribosomal protein L1) (Large ribosomal subunit protein uL4)	70	1.85952e+10	2.36914e+10	2.07964e+10	2.53254e+10	2.85024e+10	1.5439e+10	34.1142	34.4636	34.2756	34.5599	34.7304	33.8459	0.134911	0.760889	520	0.036061	no
Q14997	PSME4	Proteasome activator complex subunit 4 (Proteasome activator PA200)	8	6.86252e+07	6.58617e+07	6.41954e+07	8.76004e+07	7.88906e+07	6.50794e+07	26.0322	25.9729	25.936	26.3844	26.2334	25.9557	0.220988	0.176661	521	0.00671046	no	-2.91102		Q5F1R6	DNAJC21	DnaJ homolog subfamily C member 21 (DnaJ homolog subfamily A member 5) (Protein GS3)	5	9.4747e+07	1.28909e+08	8.95243e+07	9.50949e+07	1.14477e+08	8.77902e+07	26.4976	26.9418	26.4158	26.5029	26.7705	26.3876	-0.0747688	0.761149	521	0.0361304	no
Q12788	TBL3	Transducin beta-like protein 3 (WD repeat-containing protein SAZD)	23	8.55477e+08	6.87899e+08	5.81346e+08	8.81246e+08	8.17048e+08	8.32522e+08	29.6722	29.3576	29.1148	29.715	29.6058	29.6329	0.252328	0.176712	522	0.00672334	no	-1.87677		P62979	RPS27A	Ubiquitin-40S ribosomal protein S27a (Ubiquitin carboxyl extension protein 80) [Cleaved into: Ubiquitin; 40S ribosomal protein S27a (Small ribosomal subunit protein eS31)]	10	1.39801e+10	1.49634e+10	1.77687e+10	1.88882e+10	1.96642e+10	1.18639e+10	33.7027	33.8007	34.0486	34.1368	34.1949	33.4659	0.110094	0.764851	522	0.0361997	no
O14929	HAT1	Histone acetyltransferase type B catalytic subunit	15	8.36158e+08	7.71269e+08	8.35114e+08	1.02125e+09	1.01501e+09	7.95111e+08	29.6392	29.5227	29.6374	29.9277	29.9189	29.5666	0.213121	0.177022	523	0.00673622	no	-1.82261		P26358	DNMT1	DNA (cytosine-5)-methyltransferase 1 (Dnmt1)	44	1.22685e+09	1.18462e+09	1.01596e+09	1.0507e+09	9.88992e+08	1.29172e+09	30.1923	30.1418	29.9202	29.9687	29.8814	30.2666	-0.0409961	0.765269	523	0.0362691	no
Q14145	KEAP1	Kelch-like ECH-associated protein 1 (Cytosolic inhibitor of Nrf2) (INrf2) (Kelch-like protein 19)	3	1.17122e+07	2.38585e+07	5.93885e+07	1.29982e+07	1.08507e+07	1.15667e+07	23.4815	24.508	25.8237	23.6318	23.3713	23.4635	-1.42292	0.177304	524	0.0067491	no	-3.42955		Q9NX05	FAM120C	Constitutive coactivator of PPAR-gamma-like protein 2 (Protein FAM120C) (Tumor antigen BJ-HCC-21)	2	5.50388e+07	4.02662e+07	2.43558e+07	3.01182e+07	4.48425e+07	5.25129e+07	25.7139	25.2631	24.5378	24.8441	25.4184	25.6462	0.0912465	0.768882	524	0.0363384	no
Q99536	VAT1	Synaptic vesicle membrane protein VAT-1 homolog	10	7.39162e+08	6.3728e+08	6.54538e+08	7.31644e+08	7.06854e+08	7.67556e+08	29.4613	29.2474	29.2859	29.4466	29.3968	29.5157	0.119291	0.177389	525	0.00676198	no	-1.91768		Q02878	RPL6	60S ribosomal protein L6 (Large ribosomal subunit protein eL6) (Neoplasm-related protein C140) (Tax-responsive enhancer element-binding protein 107) (TaxREB107)	30	1.26293e+10	1.61283e+10	1.25919e+10	1.58574e+10	1.85893e+10	1.04194e+10	33.5561	33.9089	33.5518	33.8844	34.1138	33.2786	0.117759	0.769012	525	0.0364078	no
Q9NYK5	MRPL39	39S ribosomal protein L39, mitochondrial (L39mt) (MRP-L39) (39S ribosomal protein L5, mitochondrial) (L5mt) (MRP-L5) (Mitochondrial large ribosomal subunit protein mL39)	13	4.94844e+08	4.35522e+08	4.66676e+08	4.8443e+08	5.55346e+08	4.93295e+08	28.8824	28.6982	28.7978	28.8517	29.0488	28.8779	0.13405	0.177499	526	0.00677486	no	-2.07786		Q9Y4W2	LAS1L	Ribosomal biogenesis protein LAS1L (Protein LAS1 homolog)	10	3.33892e+08	3.07729e+08	2.32198e+08	3.04212e+08	2.64485e+08	3.34917e+08	28.3148	28.1971	27.7908	28.1805	27.9786	28.3192	0.0483711	0.769851	526	0.0364771	no
Q96FW1	OTUB1	Ubiquitin thioesterase OTUB1	7	2.04493e+08	1.41787e+08	1.46921e+08	2.15831e+08	1.83914e+08	1.98494e+08	27.6075	27.0792	27.1305	27.6853	27.4545	27.5645	0.278546	0.177504	527	0.00678774	no	-2.50674		Q15633	TARBP2	RISC-loading complex subunit TARBP2 (TAR RNA-binding protein 2) (Trans-activation-responsive RNA-binding protein)	2	9.60803e+06	2.97159e+07	2.17101e+07	2.18038e+07	2.16843e+07	1.80368e+07	23.1958	24.8247	24.3719	24.3781	24.3701	24.1044	0.0115562	0.771502	527	0.0365465	no
Q9NUQ3	TXLNG	Gamma-taxilin (Environmental lipopolysaccharide-responding gene protein) (Factor inhibiting ATF4-mediated transcription) (FIAT) (Lipopolysaccharide-specific response protein 5)	12	2.68168e+08	2.73987e+08	2.62899e+08	2.60437e+08	2.24637e+08	2.58789e+08	27.9986	28.0295	27.9699	27.9564	27.743	27.9472	-0.11405	0.177769	528	0.00680062	no	-2.35472		P62263	RPS14	40S ribosomal protein S14 (Small ribosomal subunit protein uS11)	14	9.00186e+09	1.16685e+10	1.01712e+10	1.06826e+10	1.17146e+10	7.36701e+09	33.0676	33.4419	33.2438	33.3145	33.4476	32.7784	-0.0513006	0.774539	528	0.0366158	no
Q9P258	RCC2	Protein RCC2 (RCC1-like protein TD-60) (Telophase disk protein of 60 kDa)	27	2.47901e+09	2.41622e+09	2.47658e+09	2.77425e+09	2.73149e+09	2.42324e+09	31.2071	31.1701	31.2057	31.3695	31.347	31.1743	0.105117	0.177783	529	0.0068135	no	-1.36003		Q8TDN6	BRIX1	Ribosome biogenesis protein BRX1 homolog (Brix domain-containing protein 2)	24	3.15748e+09	3.70917e+09	3.32877e+09	3.80458e+09	4.17659e+09	2.77118e+09	31.5561	31.7885	31.6323	31.8251	31.9597	31.3679	0.0767312	0.775228	529	0.0366852	no
Q9Y2K7	KDM2A	Lysine-specific demethylase 2A	5	9.3164e+07	2.02278e+08	1.08764e+08	7.61278e+07	8.26617e+07	9.69815e+07	26.4733	27.5918	26.6966	26.1819	26.3007	26.5312	-0.660237	0.17783	530	0.00682638	no	-2.72521		Q96AG4	LRRC59	Leucine-rich repeat-containing protein 59 (Ribosome-binding protein p34) (p34) [Cleaved into: Leucine-rich repeat-containing protein 59, N-terminally processed]	15	1.94766e+09	1.19115e+09	1.66641e+09	1.57955e+09	1.2617e+09	2.41424e+09	30.8591	30.1497	30.6341	30.5569	30.2327	31.1689	0.129223	0.775731	530	0.0367545	no
Q13619	CUL4A	Cullin-4A (CUL-4A)	28	1.60986e+09	1.40374e+09	1.629e+09	1.80051e+09	1.62719e+09	1.66041e+09	30.5843	30.3866	30.6013	30.7458	30.5997	30.6289	0.132197	0.177831	531	0.00683926	no	-1.5566		Q9NVU7	SDAD1	Protein SDA1 homolog (Nucleolar protein 130) (SDA1 domain-containing protein 1) (hSDA)	11	1.2706e+08	1.82351e+08	1.68668e+08	1.66303e+08	1.65386e+08	1.24408e+08	26.9209	27.4421	27.3296	27.3092	27.3013	26.8905	-0.0679115	0.776319	531	0.0368239	no
Q9H098	FAM107B	Protein FAM107B	3	3.69304e+07	3.59389e+07	6.23507e+07	3.09119e+07	2.20897e+07	3.78021e+07	25.1383	25.099	25.8939	24.8817	24.3969	25.172	-0.574484	0.178262	532	0.00685214	no	-3.19059		O15226	NKRF	NF-kappa-B-repressing factor (NFkB-repressing factor) (NRF) (Protein ITBA4)	28	7.46329e+08	7.13743e+08	7.46564e+08	6.93822e+08	6.56009e+08	8.20633e+08	29.4752	29.4108	29.4757	29.37	29.2891	29.6122	-0.0238458	0.776751	532	0.0368932	no
Q7L5Y1	ENOSF1	Mitochondrial enolase superfamily member 1	2	4.6979e+07	3.8321e+07	4.78469e+07	5.14663e+07	4.68595e+07	5.27631e+07	25.4855	25.1916	25.5119	25.6171	25.4818	25.653	0.182378	0.178442	533	0.00686502	no	-3.09106		Q9Y4C8	RBM19	Probable RNA-binding protein 19 (RNA-binding motif protein 19)	37	2.04923e+09	1.89037e+09	1.2513e+09	1.29501e+09	9.90553e+08	2.76774e+09	30.9324	30.816	30.2208	30.2703	29.8837	31.3661	-0.0387563	0.777637	533	0.0369626	no
Q5JTJ3	COA6	Cytochrome c oxidase assembly factor 6 homolog	2	1.09301e+07	1.22122e+07	9.17114e+06	8.27128e+06	7.47088e+06	1.0477e+07	23.3818	23.5418	23.1287	22.9797	22.8328	23.3207	-0.301514	0.178557	534	0.0068779	no	-3.77735		P46778	RPL21	60S ribosomal protein L21 (Large ribosomal subunit protein eL21)	26	5.32363e+09	6.86054e+09	6.49602e+09	7.30286e+09	8.57525e+09	4.55981e+09	32.3098	32.6757	32.5969	32.7658	32.9975	32.0863	0.129739	0.777781	534	0.0370319	no
Q86VU5	COMTD1	Catechol O-methyltransferase domain-containing protein 1	2	9.34499e+06	5.91334e+06	1.27087e+07	1.49222e+07	1.22456e+07	1.19978e+07	23.1558	22.4955	23.5993	23.831	23.5458	23.5163	0.485863	0.178576	535	0.00689078	no	-3.71781		Q9Y5A9	YTHDF2	YTH domain-containing family protein 2 (DF2) (CLL-associated antigen KW-14) (High-glucose-regulated protein 8) (Renal carcinoma antigen NY-REN-2)	9	3.41908e+08	2.6108e+08	2.56838e+08	2.34988e+08	2.16602e+08	3.77948e+08	28.349	27.9599	27.9363	27.808	27.6905	28.4936	-0.0517372	0.78113	535	0.0371012	no
P82909	MRPS36	Alpha-ketoglutarate dehydrogenase component 4	6	2.8655e+08	3.65469e+08	3.56017e+08	2.71367e+08	3.20643e+08	2.07284e+08	28.0942	28.4452	28.4074	28.0157	28.2564	27.627	-0.334749	0.178751	536	0.00690366	no	-2.28771		P62424	RPL7A	60S ribosomal protein L7a (Large ribosomal subunit protein eL8) (PLA-X polypeptide) (Surfeit locus protein 3)	36	1.63956e+10	2.11505e+10	1.80793e+10	2.30139e+10	2.58682e+10	1.28864e+10	33.9326	34.3	34.0736	34.4218	34.5905	33.5851	0.151125	0.782488	536	0.0371706	no
Q9HC21	SLC25A19	Mitochondrial thiamine pyrophosphate carrier (Mitochondrial uncoupling protein 1) (Solute carrier family 25 member 19)	4	5.18687e+07	4.96526e+07	5.28371e+07	6.34939e+07	5.83498e+07	5.0919e+07	25.6284	25.5654	25.655	25.9201	25.7982	25.6017	0.162508	0.178852	537	0.00691654	no	-3.03003		P37802	TAGLN2	Transgelin-2 (Epididymis tissue protein Li 7e) (SM22-alpha homolog)	25	4.51145e+09	3.06577e+09	3.88256e+09	3.0603e+09	2.41422e+09	5.68186e+09	32.0709	31.5136	31.8544	31.511	31.1689	32.4037	-0.0387094	0.783101	537	0.0372399	no
Q13643	FHL3	Four and a half LIM domains protein 3 (FHL-3) (Skeletal muscle LIM-protein 2) (SLIM-2)	5	8.3713e+07	9.81278e+07	6.50654e+07	4.73114e+07	6.73299e+07	7.13107e+07	26.3189	26.5482	25.9554	25.4957	26.0047	26.0876	-0.409032	0.179237	538	0.00692942	no	-2.9084		P33240	CSTF2	Cleavage stimulation factor subunit 2 (CF-1 64 kDa subunit) (Cleavage stimulation factor 64 kDa subunit) (CSTF 64 kDa subunit) (CstF-64)	7	4.14376e+08	3.39671e+08	2.28536e+08	1.61281e+08	2.35061e+08	5.85748e+08	28.6264	28.3396	27.7678	27.265	27.8085	29.1257	-0.000723786	0.783788	538	0.0373093	no
Q14676	MDC1	Mediator of DNA damage checkpoint protein 1 (Nuclear factor with BRCT domains 1)	10	8.9151e+07	9.27346e+07	9.02085e+07	9.64922e+07	1.10934e+08	9.20777e+07	26.4097	26.4666	26.4268	26.5239	26.7251	26.4563	0.138468	0.179262	539	0.0069423	no	-2.78765		P50579	METAP2	Methionine aminopeptidase 2 (MAP 2) (MetAP 2)	17	1.06243e+09	1.00268e+09	8.6579e+08	9.03757e+08	8.80364e+08	1.0741e+09	29.9847	29.9012	29.6894	29.7514	29.7135	30.0005	-0.0362257	0.785162	539	0.0373786	no
Q9NUQ8	ABCF3	ATP-binding cassette sub-family F member 3	14	3.49121e+08	2.89138e+08	3.05727e+08	3.44445e+08	3.3072e+08	3.90381e+08	28.3792	28.1072	28.1877	28.3597	28.301	28.5403	0.174755	0.179524	540	0.00695518	no	-2.24165		Q8TCS8	PNPT1	Polyribonucleotide nucleotidyltransferase 1, mitochondrial	24	1.25115e+09	1.30545e+09	9.83068e+08	1.08352e+09	1.15801e+09	1.18079e+09	30.2206	30.2819	29.8727	30.0131	30.109	30.1371	-0.0486407	0.785368	540	0.037448	no
Q03252	LMNB2	Lamin-B2	28	1.59176e+09	1.70123e+09	1.51688e+09	1.22486e+09	1.315e+09	1.62919e+09	30.568	30.6639	30.4985	30.19	30.2924	30.6015	-0.20628	0.179636	541	0.00696806	no	-1.59152		P23396	RPS3	40S ribosomal protein S3	52	2.08191e+10	2.40974e+10	2.01822e+10	2.41988e+10	2.45154e+10	1.86739e+10	34.2772	34.4882	34.2324	34.4942	34.513	34.1203	0.0498645	0.787703	541	0.0375173	no
O14656	TOR1A	Torsin-1A (Dystonia 1 protein) (Torsin ATPase-1A)	3	3.68099e+07	3.16253e+07	2.9975e+07	3.49019e+07	3.59478e+07	3.94081e+07	25.1336	24.9146	24.8373	25.0568	25.0994	25.232	0.163999	0.179841	542	0.00698094	no	-3.22529		Q86XP3	DDX42	ATP-dependent RNA helicase DDX42	26	8.78343e+08	7.18609e+08	6.83353e+08	7.06938e+08	6.60732e+08	8.43029e+08	29.7102	29.4206	29.3481	29.397	29.2995	29.651	-0.0447238	0.788047	542	0.0375867	no
Q96G03	PGM2	Phosphoglucomutase-2 (PGM 2)	11	1.58296e+09	2.09656e+09	1.58135e+09	1.45019e+09	1.60365e+09	1.33724e+09	30.56	30.9654	30.5585	30.4336	30.5787	30.3166	-0.260725	0.180143	543	0.00699382	no	-1.56013		Q9NW64	RBM22	Pre-mRNA-splicing factor RBM22 (RNA-binding motif protein 22) (Zinc finger CCCH domain-containing protein 16)	17	4.10653e+08	3.86396e+08	3.42941e+08	3.52734e+08	3.60126e+08	4.04166e+08	28.6133	28.5255	28.3534	28.394	28.4239	28.5904	-0.029358	0.788986	543	0.037656	no
O60869	EDF1	Endothelial differentiation-related factor 1 (EDF-1) (Multiprotein-bridging factor 1) (MBF1)	18	1.84675e+09	2.21809e+09	3.06824e+09	1.77162e+09	2.04716e+09	1.45499e+09	30.7823	31.0467	31.5148	30.7224	30.931	30.4384	-0.435693	0.180209	544	0.0070067	no	-1.45108		Q8IWC1	MAP7D3	MAP7 domain-containing protein 3	3	4.19929e+07	4.43518e+07	2.99416e+07	3.99161e+07	3.84432e+07	3.2271e+07	25.3236	25.4025	24.8356	25.2505	25.1962	24.9437	-0.0719342	0.790279	544	0.0377254	no
P55884	EIF3B	Eukaryotic translation initiation factor 3 subunit B (eIF3b) (Eukaryotic translation initiation factor 3 subunit 9) (Prt1 homolog) (hPrt1) (eIF-3-eta) (eIF3 p110) (eIF3 p116)	37	3.08657e+09	2.61055e+09	2.73469e+09	3.09283e+09	2.91338e+09	3.51827e+09	31.5234	31.2817	31.3487	31.5263	31.44	31.7122	0.1758	0.180229	545	0.00701958	no	-1.29053		Q96QC0	PPP1R10	Serine/threonine-protein phosphatase 1 regulatory subunit 10 (MHC class I region proline-rich protein CAT53) (PP1-binding protein of 114 kDa) (Phosphatase 1 nuclear targeting subunit) (Protein FB19) (p99)	8	2.22098e+08	2.47356e+08	1.91973e+08	2.15356e+08	2.18627e+08	2.39939e+08	27.7266	27.882	27.5163	27.6821	27.7039	27.8381	0.0269999	0.790922	545	0.0377947	no
Q9Y276	BCS1L	Mitochondrial chaperone BCS1 (h-BCS1) (BCS1-like protein)	5	4.45463e+07	3.40152e+07	4.99842e+07	4.84637e+07	5.34012e+07	5.18236e+07	25.4088	25.0197	25.575	25.5304	25.6704	25.6271	0.257727	0.180623	546	0.00703246	no	-3.09413		Q8IY37	DHX37	Probable ATP-dependent RNA helicase DHX37	9	1.83711e+08	1.9448e+08	1.63409e+08	1.9814e+08	1.99041e+08	1.59594e+08	27.4529	27.535	27.2839	27.5619	27.5685	27.2498	0.0398705	0.792454	546	0.0378641	no
P62857	RPS28	40S ribosomal protein S28 (Small ribosomal subunit protein eS28)	13	2.91464e+09	3.58483e+09	2.21664e+09	1.69737e+09	1.95692e+09	2.69853e+09	31.4407	31.7393	31.0457	30.6607	30.8659	31.3295	-0.456289	0.18069	547	0.00704534	no	-1.36666		Q9NPI6	DCP1A	mRNA-decapping enzyme 1A	2	1.60089e+07	1.04338e+07	1.40579e+07	1.11931e+07	1.10419e+07	2.42429e+07	23.9324	23.3148	23.7449	23.4161	23.3965	24.5311	0.1986	0.792661	547	0.0379334	no
P60903	S100A10	Protein S100-A10 (Calpactin I light chain) (Calpactin-1 light chain) (Cellular ligand of annexin II) (S100 calcium-binding protein A10) (p10 protein) (p11)	3	8.18989e+07	7.96573e+07	8.48831e+07	1.01526e+08	9.71533e+07	8.03943e+07	26.2873	26.2473	26.339	26.5973	26.5338	26.2606	0.179414	0.180713	548	0.00705822	no	-2.82416		P30876	POLR2B	DNA-directed RNA polymerase II subunit RPB2	32	8.89607e+08	9.11883e+08	8.02857e+08	9.10183e+08	9.01119e+08	8.27662e+08	29.7286	29.7643	29.5806	29.7616	29.7471	29.6245	0.01905	0.793249	548	0.0380028	no
P49247	RPIA	Ribose-5-phosphate isomerase	4	3.26943e+08	2.7796e+08	3.11541e+08	3.35381e+08	3.33479e+08	3.22269e+08	28.2845	28.0503	28.2148	28.3212	28.313	28.2637	0.113027	0.180737	549	0.0070711	no	-2.26426		P62854	RPS26	40S ribosomal protein S26 (Small ribosomal subunit protein eS26)	9	4.43609e+09	5.8641e+09	4.95538e+09	6.09911e+09	6.82594e+09	3.68243e+09	32.0466	32.4493	32.2063	32.506	32.6684	31.778	0.122497	0.793367	549	0.0380721	no
Q9H0S4	DDX47	Probable ATP-dependent RNA helicase DDX47	19	8.08371e+08	7.73269e+08	8.24375e+08	8.29506e+08	8.55654e+08	8.1465e+08	29.5904	29.5264	29.6187	29.6277	29.6725	29.6016	0.0551732	0.181259	550	0.00708398	no	-1.85403		Q14498	RBM39	RNA-binding protein 39 (CAPER alpha) (CAPERalpha) (Hepatocellular carcinoma protein 1) (RNA-binding motif protein 39) (RNA-binding region-containing protein 2) (Splicing factor HCC1)	23	1.6413e+09	1.69671e+09	1.52207e+09	1.59667e+09	1.46757e+09	1.95135e+09	30.6122	30.6601	30.5034	30.5724	30.4508	30.8618	0.0454393	0.793734	550	0.0381415	no
C9J151	CLASP1	CLIP-associating protein 1 (Fragment)	11	1.23605e+08	1.12905e+08	1.09672e+08	1.24242e+08	1.27675e+08	1.18407e+08	26.8812	26.7505	26.7086	26.8886	26.9279	26.8192	0.0972583	0.181318	551	0.00709686	no	-2.68952		P52756	RBM5	RNA-binding protein 5 (Protein G15) (Putative tumor suppressor LUCA15) (RNA-binding motif protein 5) (Renal carcinoma antigen NY-REN-9)	9	8.26581e+07	6.35859e+07	7.73289e+07	8.45811e+07	5.27449e+07	1.10459e+08	26.3007	25.9222	26.2045	26.3338	25.6525	26.7189	0.148344	0.79393	551	0.0382108	no
Q2M296	MTHFSD	Methenyltetrahydrofolate synthase domain-containing protein	2	4.86999e+06	8.14648e+06	5.1122e+06	4.53852e+06	4.45758e+06	4.53096e+06	22.2155	22.9577	22.2855	22.1138	22.0878	22.1114	-0.422425	0.18202	552	0.00710974	no	-4.04429		O76094	SRP72	Signal recognition particle subunit SRP72 (SRP72) (Signal recognition particle 72 kDa protein)	17	4.12192e+08	2.47257e+08	4.45463e+08	3.80208e+08	3.09396e+08	4.6259e+08	28.6187	27.8814	28.7307	28.5022	28.2049	28.7852	0.0604514	0.795637	552	0.0382802	no
P18846	ATF1	Cyclic AMP-dependent transcription factor ATF-1 (cAMP-dependent transcription factor ATF-1) (Activating transcription factor 1) (Protein TREB36)	7	3.64046e+08	4.16482e+08	2.35203e+08	1.96407e+08	1.78815e+08	3.12185e+08	28.4395	28.6337	27.8093	27.5493	27.4139	28.2178	-0.56328	0.182068	553	0.00712262	no	-2.31349		Q86UP2	KTN1	Kinectin (CG-1 antigen) (Kinesin receptor)	37	1.22102e+09	8.09052e+08	9.15832e+08	6.73169e+08	6.53927e+08	1.58353e+09	30.1854	29.5917	29.7705	29.3264	29.2846	30.5605	-0.0173848	0.796071	553	0.0383495	no
Q9BZJ0	CRNKL1	Crooked neck-like protein 1 (Crooked neck homolog) (hCrn)	6	7.07395e+07	6.01061e+07	6.13772e+07	6.75638e+07	6.90224e+07	7.4388e+07	26.076	25.841	25.8712	26.0097	26.0406	26.1486	0.134287	0.182496	554	0.0071355	no	-2.93923		Q8WVV9	HNRNPLL	Heterogeneous nuclear ribonucleoprotein L-like (hnRNPLL) (Stromal RNA-regulating factor)	14	1.38985e+08	1.70431e+08	1.65303e+08	1.99243e+08	1.6648e+08	1.31986e+08	27.0504	27.3446	27.3005	27.57	27.3108	26.9758	0.0682241	0.796623	554	0.0384189	no
O75153	CLUH	Clustered mitochondria protein homolog	52	2.70993e+09	2.33815e+09	2.41096e+09	2.69871e+09	2.57608e+09	2.83424e+09	31.3356	31.1227	31.167	31.3296	31.2625	31.4003	0.120541	0.182982	555	0.00714838	no	-1.35251		Q8IWA0	WDR75	WD repeat-containing protein 75 (U3 small nucleolar RNA-associated protein 17 homolog)	31	7.83647e+08	9.4377e+08	7.39024e+08	8.99212e+08	9.37159e+08	7.10924e+08	29.5456	29.8139	29.461	29.7441	29.8037	29.4051	0.0465353	0.800529	555	0.0384882	no
Q9BY32	ITPA	Inosine triphosphate pyrophosphatase (ITPase) (Inosine triphosphatase)	4	2.21717e+08	1.84391e+08	1.83645e+08	2.31641e+08	2.06709e+08	2.20038e+08	27.7241	27.4582	27.4523	27.7873	27.623	27.7132	0.158828	0.183501	556	0.00716126	no	-2.44848		P62829	RPL23	60S ribosomal protein L23 (60S ribosomal protein L17) (Large ribosomal subunit protein uL14)	24	8.14669e+09	9.59501e+09	8.07988e+09	9.31705e+09	9.85653e+09	7.46453e+09	32.9236	33.1596	32.9117	33.1172	33.1984	32.7974	0.0449146	0.801504	556	0.0385576	no
O95721	SNAP29	Synaptosomal-associated protein 29 (SNAP-29) (Soluble 29 kDa NSF attachment protein) (Vesicle-membrane fusion protein SNAP-29)	3	1.72956e+07	8.33689e+06	2.17806e+07	2.96586e+07	2.68803e+07	1.86109e+07	24.0439	22.9911	24.3765	24.8219	24.68	24.1496	0.664485	0.183586	557	0.00717414	no	-3.45638		P62266	RPS23	40S ribosomal protein S23 (Small ribosomal subunit protein uS12)	13	3.0293e+09	4.48265e+09	4.61134e+09	5.09305e+09	5.98233e+09	2.59411e+09	31.4963	32.0617	32.1025	32.2459	32.4781	31.2726	0.173177	0.801963	557	0.0386269	no
Q676U5	ATG16L1	Autophagy-related protein 16-1 (APG16-like 1)	4	5.35426e+07	5.30823e+07	4.21404e+07	5.87432e+07	5.74557e+07	5.31652e+07	25.6742	25.6617	25.3287	25.8079	25.7759	25.664	0.18709	0.184159	558	0.00718702	no	-3.04214		Q86TB9	PATL1	Protein PAT1 homolog 1 (PAT1-like protein 1) (Protein PAT1 homolog b) (Pat1b) (hPat1b)	7	1.02679e+08	4.28197e+07	7.69552e+07	6.25913e+07	5.86457e+07	1.21825e+08	26.6136	25.3518	26.1975	25.8995	25.8055	26.8602	0.127817	0.80231	558	0.0386963	no
O43681	GET3	ATPase GET3	8	3.7328e+08	3.07983e+08	3.18954e+08	3.93961e+08	3.40756e+08	3.94513e+08	28.4757	28.1983	28.2488	28.5535	28.3442	28.5555	0.175026	0.184597	559	0.0071999	no	-2.21648		Q7Z2W9	MRPL21	39S ribosomal protein L21, mitochondrial (L21mt) (MRP-L21) (Mitochondrial large ribosomal subunit protein bL21m)	5	2.06514e+08	2.54789e+08	1.48122e+08	2.36901e+08	2.37913e+08	1.62389e+08	27.6217	27.9247	27.1422	27.8197	27.8259	27.2749	0.0643037	0.804334	559	0.0387656	no
P39687	ANP32A	Acidic leucine-rich nuclear phosphoprotein 32 family member A (Acidic nuclear phosphoprotein pp32) (pp32) (Leucine-rich acidic nuclear protein) (LANP) (Mapmodulin) (Potent heat-stable protein phosphatase 2A inhibitor I1PP2A) (Putative HLA-DR-associated protein I) (PHAPI)	12	3.47569e+09	3.30166e+09	3.64767e+09	2.46535e+09	2.42708e+09	3.64247e+09	31.6947	31.6205	31.7643	31.1991	31.1766	31.7623	-0.288604	0.184624	560	0.00721278	no	-1.26691		Q53F19	NCBP3	Nuclear cap-binding protein subunit 3 (Protein ELG)	4	2.32302e+08	2.50819e+08	2.22375e+08	2.71931e+08	2.52566e+08	1.66617e+08	27.7914	27.9021	27.7284	28.0187	27.9121	27.312	-0.0297116	0.804392	560	0.038835	no
P10619	CTSA	Lysosomal protective protein	4	9.71041e+07	6.15586e+07	9.69166e+07	1.08649e+08	1.04202e+08	1.06236e+08	26.533	25.8755	26.5302	26.6951	26.6348	26.6627	0.320175	0.184634	561	0.00722566	no	-2.78533		Q13435	SF3B2	Splicing factor 3B subunit 2 (Pre-mRNA-splicing factor SF3b 145 kDa subunit) (SF3b145) (Spliceosome-associated protein 145) (SAP 145)	30	1.51543e+09	1.25188e+09	1.20793e+09	1.14511e+09	1.09364e+09	2.18742e+09	30.4971	30.2214	30.1699	30.0928	30.0265	31.0266	0.15502	0.812312	561	0.0389043	no
Q9NP74	PALMD	Palmdelphin (Paralemmin-like protein)	6	7.86245e+07	7.02276e+07	7.99331e+07	4.9919e+07	6.21945e+07	7.64091e+07	26.2285	26.0655	26.2523	25.5731	25.8903	26.1872	-0.279256	0.185187	562	0.00723854	no	-2.92429		O95758	PTBP3	Polypyrimidine tract-binding protein 3 (Regulator of differentiation 1) (Rod1)	11	2.38149e+08	2.10849e+08	2.63714e+08	2.15189e+08	2.20427e+08	3.08767e+08	27.8273	27.6516	27.9744	27.681	27.7157	28.2019	0.0627241	0.813474	562	0.0389736	no
Q9BXJ9	NAA15	N-alpha-acetyltransferase 15, NatA auxiliary subunit (Gastric cancer antigen Ga19) (N-terminal acetyltransferase) (NMDA receptor-regulated protein 1) (Protein tubedown-1) (Tbdn100)	27	1.70809e+09	1.51733e+09	1.64435e+09	1.9371e+09	1.65628e+09	1.75075e+09	30.6697	30.4989	30.6149	30.8513	30.6253	30.7053	0.134104	0.185431	563	0.00725142	no	-1.53555		P52732	KIF11	Kinesin-like protein KIF11 (Kinesin-like protein 1) (Kinesin-like spindle protein HKSP) (Kinesin-related motor protein Eg5) (Thyroid receptor-interacting protein 5) (TR-interacting protein 5) (TRIP-5)	7	1.85175e+08	1.57261e+08	1.68392e+08	1.71099e+08	1.57834e+08	1.74055e+08	27.4643	27.2286	27.3272	27.3503	27.2338	27.375	-0.0223131	0.813954	563	0.039043	no
P24666	ACP1	Low molecular weight phosphotyrosine protein phosphatase (LMW-PTP) (LMW-PTPase)	4	4.49544e+08	3.91739e+08	3.9855e+08	4.53268e+08	4.23037e+08	4.80795e+08	28.7439	28.5453	28.5702	28.7558	28.6562	28.8408	0.130382	0.185596	564	0.0072643	no	-2.13028		Q14152	EIF3A	Eukaryotic translation initiation factor 3 subunit A (eIF3a) (Eukaryotic translation initiation factor 3 subunit 10) (eIF-3-theta) (eIF3 p167) (eIF3 p180) (eIF3 p185)	114	8.04183e+09	6.57188e+09	7.7033e+09	7.07902e+09	6.70844e+09	9.38277e+09	32.9049	32.6137	32.8428	32.7209	32.6433	33.1274	0.0541289	0.815553	564	0.0391123	no
Q9NP77	SSU72	RNA polymerase II subunit A C-terminal domain phosphatase SSU72 (CTD phosphatase SSU72)	6	1.11878e+08	1.11053e+08	1.05983e+08	1.0659e+08	7.93375e+07	1.00383e+08	26.7373	26.7267	26.6593	26.6675	26.2415	26.5809	-0.20013	0.185716	565	0.00727718	no	-2.75571		P55010	EIF5	Eukaryotic translation initiation factor 5 (eIF-5)	19	9.81721e+08	8.60949e+08	9.66181e+08	9.8087e+08	8.77738e+08	9.88344e+08	29.8707	29.6814	29.8477	29.8695	29.7092	29.8804	0.0194379	0.819936	565	0.0391817	no
Q8N1B4	VPS52	Vacuolar protein sorting-associated protein 52 homolog (SAC2 suppressor of actin mutations 2-like protein)	2	2.47916e+07	2.8796e+07	2.32343e+07	3.9987e+07	3.73118e+07	2.45323e+07	24.5633	24.7794	24.4698	25.253	25.1531	24.5482	0.406588	0.185771	566	0.00729006	no	-3.29273		Q9NQ55	PPAN	Suppressor of SWI4 1 homolog (Ssf-1) (Brix domain-containing protein 3) (Peter Pan homolog)	23	9.12715e+08	1.15412e+09	9.57205e+08	1.10211e+09	1.14615e+09	8.65303e+08	29.7656	30.1041	29.8343	30.0376	30.0941	29.6886	0.04209	0.824133	566	0.039251	no
P46063	RECQL	ATP-dependent DNA helicase Q1	26	1.15347e+09	1.01167e+09	1.03778e+09	1.22032e+09	1.08458e+09	1.18049e+09	30.1033	29.9141	29.9509	30.1846	30.0145	30.1367	0.121933	0.186563	567	0.00730294	no	-1.71943		Q8NDF8	TENT4B	Terminal nucleotidyltransferase 4B (Non-canonical poly(A) RNA polymerase PAPD5)	2	1.67684e+07	3.41724e+07	1.68888e+07	2.10574e+07	2.85025e+07	1.94469e+07	23.9992	25.0263	24.0096	24.3278	24.7646	24.213	0.0248207	0.824148	567	0.0393204	no
P35269	GTF2F1	General transcription factor IIF subunit 1 (General transcription factor IIF 74 kDa subunit) (Transcription initiation factor IIF subunit alpha) (TFIIF-alpha) (Transcription initiation factor RAP74)	11	2.27991e+08	2.55331e+08	2.79969e+08	2.31733e+08	2.38903e+08	1.98972e+08	27.7644	27.9278	28.0607	27.7879	27.8319	27.568	-0.188914	0.18661	568	0.00731582	no	-2.38853		O00442	RTCA	RNA 3'-terminal phosphate cyclase (RNA cyclase) (RNA-3'-phosphate cyclase)	9	4.42003e+08	4.70558e+08	3.73406e+08	4.32477e+08	4.37223e+08	3.88371e+08	28.7195	28.8098	28.4762	28.688	28.7038	28.5329	-0.0316414	0.824315	568	0.0393897	no
Q13492	PICALM	Phosphatidylinositol-binding clathrin assembly protein (Clathrin assembly lymphoid myeloid leukemia protein)	9	3.00127e+08	2.66625e+08	2.4237e+08	2.89502e+08	3.00943e+08	3.0092e+08	28.161	27.9902	27.8526	28.109	28.1649	28.1648	0.139658	0.186839	569	0.0073287	no	-2.31417		Q9UGR2	ZC3H7B	Zinc finger CCCH domain-containing protein 7B (Rotavirus 'X'-associated non-structural protein) (RoXaN)	17	2.16937e+08	2.60302e+08	2.17456e+08	2.25123e+08	2.43126e+08	2.13286e+08	27.6927	27.9556	27.6961	27.7461	27.8571	27.6682	-0.0275911	0.824708	569	0.0394591	no
Q9Y6X9	MORC2	ATPase MORC2	2	1.64071e+07	1.44152e+07	1.49755e+07	1.51513e+07	1.3226e+07	1.11694e+07	23.9678	23.7811	23.8361	23.8529	23.6569	23.413	-0.21172	0.18693	570	0.00734158	no	-3.61357		P62899	RPL31	60S ribosomal protein L31 (Large ribosomal subunit protein eL31)	23	7.22849e+09	1.05125e+10	8.9251e+09	9.60169e+09	1.08775e+10	5.49336e+09	32.751	33.2914	33.0552	33.1606	33.3406	32.355	-0.0380187	0.825082	570	0.0395284	no
Q9H4L4	SENP3	Sentrin-specific protease 3	3	3.65463e+07	3.07326e+07	3.57657e+07	4.02181e+07	4.59341e+07	3.4675e+07	25.1232	24.8733	25.0921	25.2613	25.4531	25.0474	0.229677	0.186968	571	0.00735446	no	-3.19474		O94913	PCF11	Pre-mRNA cleavage complex 2 protein Pcf11 (Pre-mRNA cleavage complex II protein Pcf11)	3	1.67102e+07	1.09298e+07	1.2121e+07	8.34135e+06	7.94142e+06	2.53041e+07	23.9942	23.3818	23.531	22.9918	22.921	24.5929	0.0647771	0.827802	571	0.0395978	no
Q5VYS8	TUT7	Terminal uridylyltransferase 7 (TUTase 7)	13	9.48125e+07	9.81173e+07	1.03881e+08	1.14273e+08	1.04154e+08	1.00982e+08	26.4986	26.548	26.6304	26.7679	26.6341	26.5895	0.105858	0.187004	572	0.00736734	no	-2.75501		P62318	SNRPD3	Small nuclear ribonucleoprotein Sm D3 (Sm-D3) (snRNP core protein D3)	11	1.66595e+09	2.03672e+09	1.79436e+09	2.01538e+09	2.34842e+09	1.43435e+09	30.6337	30.9236	30.7408	30.9084	31.129	30.4178	0.0769401	0.828603	572	0.0396671	no
P05026	ATP1B1	Sodium/potassium-transporting ATPase subunit beta-1 (Sodium/potassium-dependent ATPase subunit beta-1)	7	4.20622e+08	4.69112e+08	4.283e+08	4.3913e+08	2.9851e+08	3.69732e+08	28.6479	28.8054	28.674	28.7101	28.1532	28.4619	-0.251247	0.187255	573	0.00738022	no	-2.15996		Q96F86	EDC3	Enhancer of mRNA-decapping protein 3 (LSM16 homolog) (YjeF N-terminal domain-containing protein 2) (YjeF_N2) (hYjeF_N2) (YjeF domain-containing protein 1)	4	8.38899e+07	2.68538e+07	4.71738e+07	4.15667e+07	3.40936e+07	1.03517e+08	26.322	24.6786	25.4915	25.3089	25.023	26.6253	0.182219	0.83191	573	0.0397365	no
Q96CN7	ISOC1	Isochorismatase domain-containing protein 1	5	1.9861e+08	1.80697e+08	1.78503e+08	2.28052e+08	2.2363e+08	1.82659e+08	27.5654	27.429	27.4114	27.7648	27.7365	27.4446	0.185485	0.187314	574	0.0073931	no	-2.46841		O43148	RNMT	mRNA cap guanine-N7 methyltransferase	7	1.47325e+08	1.11591e+08	8.58967e+07	1.13569e+08	9.9655e+07	1.41554e+08	27.1344	26.7336	26.3561	26.759	26.5704	27.0768	0.0411011	0.832557	574	0.0398058	no
Q9HC52	CBX8	Chromobox protein homolog 8 (Polycomb 3 homolog) (Pc3) (hPc3) (Rectachrome 1)	7	1.88464e+08	1.94781e+08	1.72747e+08	1.60959e+08	1.75189e+08	1.78793e+08	27.4897	27.5373	27.3641	27.2621	27.3843	27.4137	-0.110653	0.187448	575	0.00740598	no	-2.51498		Q8WWY3	PRPF31	U4/U6 small nuclear ribonucleoprotein Prp31 (Pre-mRNA-processing factor 31) (Serologically defined breast cancer antigen NY-BR-99) (U4/U6 snRNP 61 kDa protein) (Protein 61K) (hPrp31)	13	3.56719e+08	3.80492e+08	3.16899e+08	3.44424e+08	3.61274e+08	3.3243e+08	28.4102	28.5033	28.2394	28.3596	28.4285	28.3085	-0.0220419	0.835407	575	0.0398752	no
O75146	HIP1R	Huntingtin-interacting protein 1-related protein (HIP1-related protein) (Huntingtin-interacting protein 12) (HIP-12)	5	2.14702e+08	1.9223e+08	2.56323e+08	3.06325e+08	3.68175e+08	2.17044e+08	27.6778	27.5183	27.9334	28.1905	28.4558	27.6934	0.426743	0.187496	576	0.00741886	no	-2.35307		Q92620	DHX38	Pre-mRNA-splicing factor ATP-dependent RNA helicase PRP16	3	3.84805e+07	3.94029e+07	2.67192e+07	3.3122e+07	2.73347e+07	4.00552e+07	25.1976	25.2318	24.6714	24.9813	24.7042	25.2555	-0.0575513	0.836105	576	0.0399445	no
Q8TEX9	IPO4	Importin-4 (Imp4) (Importin-4b) (Imp4b) (Ran-binding protein 4) (RanBP4)	22	6.60605e+08	5.25438e+08	5.74751e+08	7.43372e+08	5.89862e+08	7.32816e+08	29.2992	28.9689	29.0984	29.4695	29.1358	29.4489	0.230649	0.18791	577	0.00743174	no	-1.9619		Q96PU8	QKI	Protein quaking (Hqk) (HqkI)	3	6.46656e+07	1.61926e+07	2.65801e+07	3.60564e+07	1.33084e+07	9.14452e+07	25.9465	23.9488	24.6638	25.1038	23.6658	26.4464	0.390241	0.836292	577	0.0400139	no
Q13123	IK	Protein Red (Cytokine IK) (IK factor) (Protein RER)	19	7.64656e+08	6.47279e+08	6.34197e+08	5.52548e+08	4.77371e+08	6.78843e+08	29.5102	29.2698	29.2404	29.0415	28.8305	29.3385	-0.259948	0.188189	578	0.00744462	no	-1.97015		P61353	RPL27	60S ribosomal protein L27 (Large ribosomal subunit protein eL27)	23	1.22425e+10	1.53978e+10	1.19171e+10	1.50123e+10	1.64748e+10	1.0157e+10	33.5112	33.842	33.4723	33.8054	33.9395	33.2417	0.0741665	0.836352	578	0.0400832	no
P35637	FUS	RNA-binding protein FUS (75 kDa DNA-pairing protein) (Oncogene FUS) (Oncogene TLS) (POMp75) (Translocated in liposarcoma protein)	23	4.2482e+09	3.70535e+09	4.37478e+09	2.62643e+09	2.50694e+09	4.35787e+09	31.9842	31.787	32.0266	31.2905	31.2233	32.021	-0.377309	0.18851	579	0.0074575	no	-1.2059		P09874	PARP1	Poly [ADP-ribose] polymerase 1 (PARP-1)	62	5.48111e+09	4.60004e+09	4.52989e+09	4.74197e+09	4.32401e+09	6.00382e+09	32.3518	32.099	32.0768	32.1428	32.0097	32.4832	0.0446019	0.838996	579	0.0401526	no
Q8NDD1	C1orf131	Uncharacterized protein C1orf131	4	6.27918e+07	8.47088e+07	4.51817e+07	4.10383e+07	4.73115e+07	5.00953e+07	25.9041	26.336	25.4292	25.2905	25.4957	25.5782	-0.47691	0.189465	580	0.00747038	no	-3.02475		Q9P2D0	IBTK	Inhibitor of Bruton tyrosine kinase (IBtk)	7	5.67059e+07	5.67405e+07	5.75584e+07	5.64615e+07	6.56974e+07	5.21324e+07	25.757	25.7579	25.7785	25.7508	25.9693	25.6357	0.0274633	0.842508	580	0.0402219	no
Q96T76	MMS19	MMS19 nucleotide excision repair protein homolog (hMMS19) (MET18 homolog) (MMS19-like protein)	10	1.68631e+08	1.17713e+08	1.32412e+08	1.74983e+08	1.46722e+08	1.89638e+08	27.3293	26.8107	26.9805	27.3826	27.1285	27.4987	0.288186	0.18948	581	0.00748326	no	-2.57621		Q9BYK8	HELZ2	Helicase with zinc finger domain 2 (ATP-dependent helicase PRIC285) (Helicase with zinc finger 2, transcriptional coactivator) (PPAR-alpha-interacting complex protein 285) (PPAR-gamma DNA-binding domain-interacting protein 1) (PDIP1) (PPAR-gamma DBD-interacting protein 1) (Peroxisomal proliferator-activated receptor A-interacting complex 285 kDa protein)	7	4.2139e+07	8.08362e+07	7.62645e+07	6.94949e+07	7.28968e+07	5.88887e+07	25.3287	26.2685	26.1845	26.0504	26.1194	25.8115	0.0147011	0.842771	581	0.0402913	no
P11766	ADH5	Alcohol dehydrogenase class-3	16	1.15728e+09	1.14842e+09	1.1644e+09	1.41543e+09	1.30318e+09	1.13656e+09	30.1081	30.097	30.1169	30.3986	30.2794	30.082	0.151815	0.1896	582	0.00749614	no	-1.67992		Q9Y520	PRRC2C	Protein PRRC2C (BAT2 domain-containing protein 1) (HBV X-transactivated gene 2 protein) (HBV XAg-transactivated protein 2) (HLA-B-associated transcript 2-like 2) (Proline-rich and coiled-coil-containing protein 2C)	55	1.12564e+09	9.52726e+08	1.07522e+09	9.78142e+08	8.14355e+08	1.31778e+09	30.0681	29.8275	30.002	29.8655	29.6011	30.2955	-0.0199529	0.843583	582	0.0403606	no
Q8NEF9	SRFBP1	Serum response factor-binding protein 1 (SRF-dependent transcription regulation-associated protein) (p49/STRAP)	6	2.87887e+08	2.78765e+08	2.36136e+08	2.3672e+08	2.33409e+08	2.51509e+08	28.1009	28.0545	27.815	27.8186	27.7983	27.906	-0.153744	0.189731	583	0.00750902	no	-2.36164		Q9NTZ6	RBM12	RNA-binding protein 12 (RNA-binding motif protein 12) (SH3/WW domain anchor protein in the nucleus) (SWAN)	13	3.33398e+08	2.57066e+08	2.46195e+08	2.63745e+08	2.23371e+08	4.06667e+08	28.3127	27.9376	27.8752	27.9746	27.7349	28.5993	0.0952847	0.844331	583	0.04043	no
Q8IWZ3	ANKHD1	Ankyrin repeat and KH domain-containing protein 1 (HIV-1 Vpr-binding ankyrin repeat protein) (Multiple ankyrin repeats single KH domain) (hMASK)	10	1.4552e+08	1.27711e+08	1.58852e+08	9.11113e+07	9.62315e+07	1.50274e+08	27.1166	26.9283	27.2431	26.4411	26.52	27.163	-0.355917	0.190249	584	0.0075219	no	-2.65842		A4D1E9	GTPBP10	GTP-binding protein 10 (Protein obg homolog 2) (ObgH2)	6	9.27858e+07	8.01808e+07	8.23055e+07	8.96189e+07	8.94457e+07	7.93314e+07	26.4674	26.2568	26.2945	26.4173	26.4145	26.2414	0.0175481	0.844845	584	0.0404993	no
O75533	SF3B1	Splicing factor 3B subunit 1 (Pre-mRNA-splicing factor SF3b 155 kDa subunit) (SF3b155) (Spliceosome-associated protein 155) (SAP 155)	44	2.09273e+09	1.79591e+09	1.82383e+09	2.15884e+09	1.93169e+09	2.48392e+09	30.9627	30.7421	30.7643	31.0076	30.8472	31.21	0.202757	0.190839	585	0.00753478	no	-1.4553		Q8TED0	UTP15	U3 small nucleolar RNA-associated protein 15 homolog	28	6.37096e+08	8.41776e+08	5.78021e+08	6.85388e+08	6.65895e+08	6.31976e+08	29.2469	29.6489	29.1065	29.3523	29.3107	29.2353	-0.0525937	0.844877	585	0.0405687	no
Q92615	LARP4B	La-related protein 4B (La ribonucleoprotein domain family member 4B) (La ribonucleoprotein domain family member 5) (La-related protein 5)	14	1.92306e+08	1.80791e+08	1.95056e+08	2.17288e+08	1.9755e+08	1.93334e+08	27.5188	27.4297	27.5393	27.695	27.5576	27.5265	0.098199	0.190847	586	0.00754766	no	-2.47422		P46779	RPL28	60S ribosomal protein L28 (Large ribosomal subunit protein eL28)	22	3.59976e+09	5.35295e+09	5.04494e+09	5.72926e+09	6.41928e+09	3.09617e+09	31.7453	32.3177	32.2322	32.4157	32.5798	31.5278	0.123124	0.848068	586	0.040638	no
Q9UL25	RAB21	Ras-related protein Rab-21	8	2.8588e+08	3.56144e+08	2.96622e+08	3.75612e+08	4.10189e+08	3.16784e+08	28.0908	28.4079	28.1441	28.4847	28.6117	28.2389	0.232236	0.191192	587	0.00756054	no	-2.23485		P25398	RPS12	40S ribosomal protein S12 (Small ribosomal subunit protein eS12)	12	3.57344e+09	3.22487e+09	2.56339e+09	3.01009e+09	2.51074e+09	3.58569e+09	31.7347	31.5866	31.2554	31.4872	31.2255	31.7396	-0.0398693	0.84967	587	0.0407074	no
P0DP23	CALM1	Calmodulin-1	4	9.65878e+07	1.46364e+08	3.94883e+07	2.98076e+07	3.38744e+07	6.48033e+07	26.5253	27.125	25.2349	24.8292	25.0137	25.9496	-1.13634	0.191523	588	0.00757342	no	-2.93098		O95985	TOP3B	DNA topoisomerase 3-beta-1	13	1.40439e+08	8.36346e+07	1.00368e+08	9.92968e+07	1.0843e+08	1.20673e+08	27.0654	26.3176	26.5807	26.5652	26.6922	26.8465	0.0174977	0.851117	588	0.0407767	no
P56134	ATP5MF	ATP synthase subunit f, mitochondrial (ATP synthase membrane subunit f)	4	4.56842e+08	4.37629e+08	4.51941e+08	6.53206e+08	5.72233e+08	4.31268e+08	28.7671	28.7051	28.7516	29.283	29.092	28.684	0.299198	0.192113	589	0.0075863	no	-2.06717		Q6IN84	MRM1	rRNA methyltransferase 1, mitochondrial	2	3.85198e+07	4.437e+07	3.84395e+07	4.45588e+07	4.2845e+07	3.60983e+07	25.1991	25.4031	25.1961	25.4092	25.3526	25.1054	0.0256072	0.852167	589	0.040846	no
Q9BR61	ACBD6	Acyl-CoA-binding domain-containing protein 6	2	1.53009e+07	1.41349e+07	1.30686e+07	1.11306e+07	9.95072e+06	1.44915e+07	23.8671	23.7528	23.6396	23.408	23.2464	23.7887	-0.256838	0.192175	590	0.00759918	no	-3.65222		Q12906	ILF3	Interleukin enhancer-binding factor 3 (Double-stranded RNA-binding protein 76) (DRBP76) (M-phase phosphoprotein 4) (MPP4) (Nuclear factor associated with dsRNA) (NFAR) (Nuclear factor of activated T-cells 90 kDa) (NF-AT-90) (Translational control protein 80) (TCP80)	44	5.92709e+09	4.70817e+09	5.18155e+09	5.01984e+09	4.63073e+09	6.72703e+09	32.4647	32.1325	32.2707	32.225	32.1086	32.6473	0.0502644	0.852485	590	0.0409154	no
Q8NE71	ABCF1	ATP-binding cassette sub-family F member 1 (ATP-binding cassette 50) (TNF-alpha-stimulated ABC protein)	40	1.78819e+09	1.79093e+09	1.77396e+09	1.90058e+09	1.79943e+09	1.80653e+09	30.7359	30.7381	30.7243	30.8238	30.7449	30.7506	0.0407757	0.192426	591	0.00761206	no	-1.50893		Q9UQ80	PA2G4	Proliferation-associated protein 2G4 (Cell cycle protein p38-2G4 homolog) (hG4-1) (ErbB3-binding protein 1)	44	1.01313e+10	9.5856e+09	9.05434e+09	9.44202e+09	8.57405e+09	1.04472e+10	33.2381	33.1582	33.076	33.1364	32.9973	33.2824	-0.0155294	0.853011	591	0.0409847	no
P22694	PRKACB	cAMP-dependent protein kinase catalytic subunit beta (PKA C-beta)	6	4.44648e+08	4.06376e+08	4.75059e+08	5.79989e+08	5.14812e+08	4.41046e+08	28.7281	28.5982	28.8235	29.1115	28.9395	28.7164	0.211863	0.193153	592	0.00762494	no	-2.08808		Q86TG7	PEG10	Retrotransposon-derived protein PEG10 (Embryonal carcinoma differentiation-regulated protein) (Mammalian retrotransposon-derived protein 2) (Myelin expression factor 3-like protein 1) (MEF3-like protein 1) (Paternally expressed gene 10 protein) (Retrotransposon gag domain-containing protein 3) (Retrotransposon-derived gag-like polyprotein) (Ty3/Gypsy-like protein)	9	1.36788e+08	9.8333e+07	1.22976e+08	1.09468e+08	9.58734e+07	1.78795e+08	27.0274	26.5512	26.8738	26.7059	26.5146	27.4137	0.101272	0.853181	592	0.0410541	no
Q9H6S3	EPS8L2	Epidermal growth factor receptor kinase substrate 8-like protein 2 (EPS8-like protein 2) (Epidermal growth factor receptor pathway substrate 8-related protein 2) (EPS8-related protein 2)	6	9.05133e+07	9.98543e+07	7.26116e+07	1.09489e+08	9.04777e+07	1.16625e+08	26.4316	26.5733	26.1137	26.7062	26.4311	26.7973	0.267676	0.19489	593	0.00763782	no	-2.78164		Q5VT52	RPRD2	Regulation of nuclear pre-mRNA domain-containing protein 2	10	1.306e+08	7.21148e+07	1.19388e+08	1.10999e+08	6.91012e+07	1.78156e+08	26.9606	26.1038	26.8311	26.726	26.0422	27.4086	0.153472	0.853476	593	0.0411234	no
Q86XI2	NCAPG2	Condensin-2 complex subunit G2 (Chromosome-associated protein G2) (CAP-G2) (hCAP-G2) (Leucine zipper protein 5) (Non-SMC condensin II complex subunit G2)	4	2.97354e+07	2.82152e+07	2.94015e+07	4.00934e+07	3.80437e+07	2.77525e+07	24.8257	24.75	24.8094	25.2569	25.1812	24.7261	0.277646	0.195616	594	0.0076507	no	-3.25864		P62987	UBA52	Ubiquitin-60S ribosomal protein L40 (CEP52) (Ubiquitin A-52 residue ribosomal protein fusion product 1) [Cleaved into: Ubiquitin; 60S ribosomal protein L40 (Large ribosomal subunit protein eL40)]	9	1.97285e+08	3.3489e+08	5.55095e+08	4.50863e+08	5.5712e+08	1.89821e+08	27.5557	28.3191	29.0482	28.7481	29.0534	27.5001	0.13968	0.85361	594	0.0411928	no
Q92820	GGH	Gamma-glutamyl hydrolase	5	1.07264e+08	8.10672e+07	1.21034e+08	1.41237e+08	1.71198e+08	1.04069e+08	26.6766	26.2726	26.8508	27.0735	27.3511	26.633	0.429014	0.195842	595	0.00766358	no	-2.68389		P61247	RPS3A	40S ribosomal protein S3a (Small ribosomal subunit protein eS1) (v-fos transformation effector protein) (Fte-1)	64	1.79838e+10	2.05273e+10	1.76742e+10	1.97998e+10	1.97512e+10	1.73312e+10	34.066	34.2568	34.0409	34.2048	34.2012	34.0127	0.0177859	0.85377	595	0.0412621	no
Q5SY16	NOL9	Polynucleotide 5'-hydroxyl-kinase NOL9	8	1.49713e+08	1.42794e+08	1.53559e+08	1.87653e+08	1.49175e+08	1.62567e+08	27.1576	27.0894	27.1942	27.4835	27.1524	27.2765	0.162923	0.196108	596	0.00767646	no	-2.5691		Q8ND04	SMG8	Nonsense-mediated mRNA decay factor SMG8 (Amplified in breast cancer gene 2 protein) (Protein smg-8 homolog)	2	6.50173e+06	5.13926e+06	9.46454e+06	7.38673e+06	7.02181e+06	6.76919e+06	22.6324	22.2931	23.1741	22.8165	22.7434	22.6906	0.00492647	0.855601	596	0.0413315	no
Q15014	MORF4L2	Mortality factor 4-like protein 2 (MORF-related gene X protein) (Protein MSL3-2) (Transcription factor-like protein MRGX)	8	3.04932e+08	3.19046e+08	3.52811e+08	3.24678e+08	2.72914e+08	2.16136e+08	28.1839	28.2492	28.3943	28.2744	28.0239	27.6874	-0.263501	0.196204	597	0.00768934	no	-2.29176		Q92552	MRPS27	28S ribosomal protein S27, mitochondrial (MRP-S27) (S27mt) (Mitochondrial ribosomal protein S27) (Mitochondrial small ribosomal subunit protein mS27)	10	3.49951e+09	4.71367e+09	3.46369e+09	4.28906e+09	4.63374e+09	3.14478e+09	31.7045	32.1342	31.6897	31.998	32.1095	31.5503	0.047484	0.856971	597	0.0414008	no
Q6PK04	CCDC137	Coiled-coil domain-containing protein 137	19	4.05088e+08	5.65196e+08	4.07628e+08	3.27763e+08	4.47496e+08	2.84647e+08	28.5937	29.0742	28.6027	28.2881	28.7373	28.0846	-0.378547	0.196285	598	0.00770222	no	-2.15774		P35268	RPL22	60S ribosomal protein L22 (EBER-associated protein) (EAP) (Epstein-Barr virus small RNA-associated protein) (Heparin-binding protein HBp15) (Large ribosomal subunit protein eL22)	12	8.14364e+09	1.08857e+10	9.60339e+09	1.04154e+10	1.10389e+10	6.68281e+09	32.923	33.3417	33.1609	33.278	33.3619	32.6378	-0.0251898	0.85816	598	0.0414702	no
Q14CX7	NAA25	N-alpha-acetyltransferase 25, NatB auxiliary subunit (Mitochondrial distribution and morphology protein 20) (N-terminal acetyltransferase B complex subunit MDM20) (NatB complex subunit MDM20) (N-terminal acetyltransferase B complex subunit NAA25) (p120)	14	4.34478e+08	3.81971e+08	3.95005e+08	4.70027e+08	4.08714e+08	4.42323e+08	28.6947	28.5089	28.5573	28.8082	28.6065	28.7205	0.12496	0.196781	599	0.0077151	no	-2.14119		Q9H7B2	RPF2	Ribosome production factor 2 homolog (Brix domain-containing protein 1) (Ribosome biogenesis protein RPF2 homolog)	27	8.97925e+08	1.096e+09	1.24477e+09	1.38459e+09	1.46554e+09	6.98901e+08	29.742	30.0296	30.2132	30.3668	30.4488	29.3805	0.132014	0.85818	599	0.0415395	no
Q9BY12	SCAPER	S phase cyclin A-associated protein in the endoplasmic reticulum (S phase cyclin A-associated protein in the ER) (Zinc finger protein 291)	2	2.08334e+07	1.5276e+07	2.35097e+07	3.25571e+07	2.3884e+07	2.18207e+07	24.3124	23.8648	24.4868	24.9565	24.5095	24.3792	0.392534	0.196992	600	0.00772798	no	-3.40524		O75815	BCAR3	Breast cancer anti-estrogen resistance protein 3 (Novel SH2-containing protein 2) (SH2 domain-containing protein 3B)	4	2.17209e+07	9.60963e+06	1.24291e+07	8.35842e+06	7.40992e+06	3.11654e+07	24.3726	23.196	23.5672	22.9948	22.821	24.8934	0.101026	0.858694	600	0.0416089	no
Q01658	DR1	Protein Dr1 (Down-regulator of transcription 1) (Negative cofactor 2-beta) (NC2-beta) (TATA-binding protein-associated phosphoprotein)	2	4.29354e+07	3.4178e+07	3.90438e+07	3.08384e+07	3.46484e+07	1.42874e+07	25.3557	25.0266	25.2186	24.8782	25.0463	23.7682	-0.542083	0.197663	601	0.00774086	no	-3.25264		Q6Y7W6	GIGYF2	GRB10-interacting GYF protein 2 (PERQ amino acid-rich with GYF domain-containing protein 2) (Trinucleotide repeat-containing gene 15 protein)	16	3.4708e+08	2.15668e+08	2.96052e+08	2.34217e+08	1.98163e+08	5.87426e+08	28.3707	27.6842	28.1413	27.8033	27.5621	29.1298	0.247899	0.859334	601	0.0416782	no
P42285	MTREX	Exosome RNA helicase MTR4	31	1.09749e+09	9.28219e+08	9.90026e+08	1.10319e+09	1.05138e+09	1.10235e+09	30.0316	29.7899	29.8829	30.039	29.9696	30.0379	0.110999	0.198127	602	0.00775374	no	-1.74729		Q96I51	RCC1L	RCC1-like G exchanging factor-like protein (RCC1-like) (Williams-Beuren syndrome chromosomal region 16 protein)	7	1.47049e+08	1.36508e+08	1.75513e+08	1.65495e+08	1.71725e+08	1.31993e+08	27.1317	27.0244	27.387	27.3022	27.3555	26.9759	0.031528	0.859772	602	0.0417476	no
Q9H6T0	ESRP2	Epithelial splicing regulatory protein 2 (RNA-binding motif protein 35B) (RNA-binding protein 35B)	9	1.36187e+08	1.5575e+08	1.51289e+08	1.16798e+08	8.61426e+07	1.49298e+08	27.021	27.2147	27.1727	26.7994	26.3602	27.1536	-0.331488	0.198177	603	0.00776662	no	-2.64412		P46776	RPL27A	60S ribosomal protein L27a (Large ribosomal subunit protein uL15)	17	4.74606e+09	6.26729e+09	5.37303e+09	5.81597e+09	6.62304e+09	3.72368e+09	32.1441	32.5452	32.3231	32.4374	32.6248	31.7941	-0.01983	0.860186	603	0.0418169	no
O43169	CYB5B	Cytochrome b5 type B (Cytochrome b5 outer mitochondrial membrane isoform)	2	6.04808e+07	3.54278e+07	5.70232e+07	6.39399e+07	6.13872e+07	6.92219e+07	25.85	25.0784	25.765	25.9302	25.8714	26.0447	0.347245	0.198342	604	0.0077795	no	-3.00381		P30086	PEBP1	Phosphatidylethanolamine-binding protein 1 (PEBP-1) (HCNPpp) (Neuropolypeptide h3) (Prostatic-binding protein) (Raf kinase inhibitor protein) (RKIP) [Cleaved into: Hippocampal cholinergic neurostimulating peptide (HCNP)]	19	3.45472e+09	2.68256e+09	2.58516e+09	2.74278e+09	2.47756e+09	3.8624e+09	31.6859	31.321	31.2676	31.353	31.2063	31.8468	0.0583968	0.860475	604	0.0418863	no
Q9P013	CWC15	Spliceosome-associated protein CWC15 homolog	4	1.5224e+08	1.67271e+08	1.05235e+08	7.32342e+07	7.46842e+07	1.44589e+08	27.1818	27.3176	26.649	26.126	26.1543	27.1074	-0.538125	0.198894	605	0.00779238	no	-2.68907		Q96DH6	MSI2	RNA-binding protein Musashi homolog 2 (Musashi-2)	2	3.45535e+07	7.95777e+07	8.90714e+07	6.94965e+07	5.18417e+07	5.7094e+07	25.0423	26.2459	26.4085	26.0504	25.6276	25.7668	-0.187544	0.860657	605	0.0419556	no
Q92990	GLMN	Glomulin (FK506-binding protein-associated protein) (FAP) (FKBP-associated protein)	8	2.64279e+08	2.27186e+08	2.12169e+08	2.65017e+08	2.43372e+08	2.8409e+08	27.9775	27.7593	27.6606	27.9815	27.8586	28.0818	0.171549	0.198988	606	0.00780526	no	-2.36978		Q15434	RBMS2	RNA-binding motif, single-stranded-interacting protein 2 (Suppressor of CDC2 with RNA-binding motif 3)	2	2.43986e+07	1.24651e+07	3.26212e+07	1.80458e+07	1.04052e+07	4.02911e+07	24.5403	23.5714	24.9593	24.1052	23.3108	25.264	-0.0155067	0.861399	606	0.042025	no
Q96IZ0	PAWR	PRKC apoptosis WT1 regulator protein (Prostate apoptosis response 4 protein) (Par-4)	7	3.56874e+08	3.61026e+08	2.30132e+08	1.5341e+08	1.65169e+08	3.22813e+08	28.4108	28.4275	27.7779	27.1928	27.2994	28.2661	-0.563729	0.19901	607	0.00781813	no	-2.3435		Q8IY67	RAVER1	Ribonucleoprotein PTB-binding 1 (Protein raver-1)	11	1.97927e+08	1.78188e+08	1.82185e+08	1.53315e+08	1.20531e+08	2.99047e+08	27.5604	27.4088	27.4408	27.1919	26.8448	28.1558	0.0372256	0.863253	607	0.0420943	no
Q8TF72	SHROOM3	Protein Shroom3 (Shroom-related protein) (hShrmL)	2	1.79335e+08	3.53859e+08	1.86017e+08	1.24301e+08	2.13274e+08	1.14848e+08	27.4181	28.3986	27.4709	26.8893	27.6681	26.7751	-0.668744	0.199454	608	0.00783101	no	-2.47595		O43670	ZNF207	BUB3-interacting and GLEBS motif-containing protein ZNF207 (BuGZ) (hBuGZ) (Zinc finger protein 207)	7	4.18124e+08	4.42842e+08	3.59628e+08	3.78145e+08	3.78297e+08	4.9417e+08	28.6394	28.7222	28.4219	28.4944	28.4949	28.8804	0.0350502	0.86337	608	0.0421637	no
Q8N4J0	CARNMT1	Carnosine N-methyltransferase	3	2.59815e+07	1.90876e+07	2.00799e+07	2.84538e+07	2.3105e+07	2.5451e+07	24.631	24.1861	24.2593	24.7621	24.4617	24.6012	0.2413	0.20005	609	0.00784389	no	-3.39197		Q02543	RPL18A	60S ribosomal protein L18a (Large ribosomal subunit protein eL20)	45	6.52031e+09	8.22163e+09	8.27057e+09	8.81309e+09	9.36685e+09	5.87318e+09	32.6023	32.9368	32.9453	33.037	33.1249	32.4515	0.0638053	0.866316	609	0.042233	no
Q96NC0	ZMAT2	Zinc finger matrin-type protein 2	4	6.61517e+07	5.77968e+07	9.95036e+07	9.29275e+07	8.46245e+07	1.12175e+08	25.9793	25.7845	26.5682	26.4696	26.3346	26.7412	0.37473	0.200557	610	0.00785677	no	-2.83447		P62888	RPL30	60S ribosomal protein L30 (Large ribosomal subunit protein eL30)	19	7.56976e+09	8.79357e+09	8.33104e+09	9.34623e+09	1.02798e+10	6.28077e+09	32.8176	33.0338	32.9558	33.1217	33.2591	32.5483	0.0691485	0.866478	610	0.0423024	no
Q8WWC4	MAIP1	m-AAA protease-interacting protein 1, mitochondrial (Matrix AAA peptidase-interacting protein 1)	4	9.80049e+07	8.00512e+07	4.75824e+07	1.03092e+08	1.00573e+08	9.69974e+07	26.5464	26.2544	25.5039	26.6194	26.5837	26.5314	0.414135	0.200787	611	0.00786965	no	-2.82351		P46783	RPS10	40S ribosomal protein S10 (Small ribosomal subunit protein eS10)	23	4.2905e+09	3.28504e+09	4.55229e+09	4.04149e+09	4.25058e+09	3.94633e+09	31.9985	31.6133	32.0839	31.9122	31.985	31.8779	0.0130941	0.866901	611	0.0423717	no
O43615	TIMM44	Mitochondrial import inner membrane translocase subunit TIM44	16	5.3144e+08	5.07162e+08	4.81717e+08	5.31641e+08	5.16387e+08	5.65558e+08	28.9853	28.9179	28.8436	28.9859	28.9439	29.0751	0.0858967	0.201417	612	0.00788253	no	-2.04866		Q9BYW2	SETD2	Histone-lysine N-methyltransferase SETD2	3	6.23927e+08	2.7634e+09	7.65953e+08	5.83601e+08	7.85932e+09	4.94194e+08	29.2168	31.3638	29.5127	29.1204	32.8718	28.8805	1.10556	0.8671	612	0.0424411	no
Q92979	EMG1	Ribosomal RNA small subunit methyltransferase NEP1	17	1.11067e+09	1.03759e+09	1.2063e+09	1.3529e+09	1.21845e+09	1.14092e+09	30.0488	29.9506	30.1679	30.3334	30.1824	30.0875	0.146178	0.201742	613	0.00789541	no	-1.69552		P62851	RPS25	40S ribosomal protein S25 (Small ribosomal subunit protein eS25)	16	8.11755e+09	9.79653e+09	8.34786e+09	1.02507e+10	1.11851e+10	6.38629e+09	32.9184	33.1896	32.9588	33.255	33.3809	32.5723	0.0832598	0.86746	613	0.0425104	no
P62879	GNB2	Guanine nucleotide-binding protein G(I)/G(S)/G(T) subunit beta-2 (G protein subunit beta-2) (Transducin beta chain 2)	8	1.94676e+09	1.89347e+09	1.77534e+09	2.18564e+09	2.03747e+09	1.87025e+09	30.8584	30.8184	30.7254	31.0254	30.9241	30.8006	0.117807	0.201821	614	0.00790829	no	-1.47623		O00541	PES1	Pescadillo homolog	32	3.04601e+09	2.82066e+09	2.57915e+09	2.85051e+09	2.55764e+09	3.16904e+09	31.5043	31.3934	31.2643	31.4086	31.2522	31.5614	0.0222673	0.86767	614	0.0425798	no
Q16134	ETFDH	Electron transfer flavoprotein-ubiquinone oxidoreductase, mitochondrial (ETF-QO) (ETF-ubiquinone oxidoreductase)	2	7.43183e+06	1.99996e+06	5.69974e+06	7.98837e+06	6.91284e+06	1.03674e+07	22.8253	20.9315	22.4425	22.9295	22.7208	23.3056	0.739788	0.202164	615	0.00792117	no	-3.93836		Q9BXP5	SRRT	Serrate RNA effector molecule homolog (Arsenite-resistance protein 2)	30	1.27833e+09	1.0927e+09	1.22536e+09	1.11134e+09	1.02815e+09	1.62073e+09	30.2516	30.0252	30.1906	30.0496	29.9374	30.594	0.0642687	0.867948	615	0.0426491	no
Q8IZ69	TRMT2A	tRNA (uracil-5-)-methyltransferase homolog A	9	1.25965e+08	7.97904e+07	9.99564e+07	1.20249e+08	1.1585e+08	1.37451e+08	26.9084	26.2497	26.5748	26.8414	26.7877	27.0343	0.28913	0.203712	616	0.00793405	no	-2.71271		Q07666	KHDRBS1	KH domain-containing, RNA-binding, signal transduction-associated protein 1 (GAP-associated tyrosine phosphoprotein p62) (Src-associated in mitosis 68 kDa protein) (Sam68) (p21 Ras GTPase-activating protein-associated p62) (p68)	19	2.0447e+09	1.43949e+09	2.20892e+09	1.69264e+09	1.48623e+09	2.34206e+09	30.9292	30.4229	31.0407	30.6566	30.469	31.1251	-0.0443069	0.870417	616	0.0427184	no
Q8IV08	PLD3	5'-3' exonuclease PLD3	2	2.7481e+07	2.46358e+07	2.79852e+07	3.41094e+07	3.60728e+07	2.5668e+07	24.7119	24.5543	24.7382	25.0237	25.1044	24.6135	0.258944	0.204972	617	0.00794693	no	-3.29935		Q15154	PCM1	Pericentriolar material 1 protein (PCM-1) (hPCM-1)	4	4.66186e+07	8.5758e+07	8.18363e+07	5.94989e+07	5.848e+07	1.08773e+08	25.4744	26.3538	26.2862	25.8264	25.8014	26.6967	0.0820707	0.87203	617	0.0427878	no
Q9UHW5	GPN3	GPN-loop GTPase 3 (ATP-binding domain 1 family member C)	2	6.46479e+06	4.24375e+06	4.81394e+06	5.58841e+06	6.26229e+06	7.4877e+06	22.6242	22.0169	22.1988	22.414	22.5783	22.8361	0.31711	0.204985	618	0.00795981	no	-4.0024		Q92547	TOPBP1	DNA topoisomerase 2-binding protein 1 (DNA topoisomerase II-beta-binding protein 1) (TopBP1) (DNA topoisomerase II-binding protein 1)	3	2.71529e+07	1.81312e+07	1.97688e+07	1.97103e+07	1.6065e+07	3.52185e+07	24.6946	24.112	24.2367	24.2325	23.9374	25.0698	0.126082	0.87245	618	0.0428571	no
Q13162	PRDX4	Peroxiredoxin-4	16	2.5616e+09	2.55372e+09	2.70444e+09	2.55776e+09	2.53841e+09	2.47819e+09	31.2544	31.25	31.3327	31.2522	31.2413	31.2066	-0.0459988	0.205077	619	0.00797269	no	-1.35739		Q9HCD5	NCOA5	Nuclear receptor coactivator 5 (NCoA-5) (Coactivator independent of AF-2) (CIA)	9	3.39268e+08	2.01244e+08	2.58774e+08	2.13872e+08	1.93738e+08	3.7447e+08	28.3379	27.5844	27.9471	27.6722	27.5295	28.4803	-0.0313974	0.873258	619	0.0429265	no
P62136	PPP1CA	Serine/threonine-protein phosphatase PP1-alpha catalytic subunit (PP-1A)	2	1.38991e+09	1.01064e+09	1.27311e+09	1.534e+09	1.25936e+09	1.59358e+09	30.3723	29.9126	30.2457	30.5147	30.23	30.5696	0.255997	0.205217	620	0.00798557	no	-1.63838		Q8IX01	SUGP2	SURP and G-patch domain-containing protein 2 (Arginine/serine-rich-splicing factor 14) (Splicing factor, arginine/serine-rich 14)	30	4.54722e+08	4.39415e+08	4.19649e+08	4.69844e+08	4.05915e+08	4.29084e+08	28.7604	28.711	28.6446	28.8076	28.5966	28.6767	-0.00985266	0.875363	620	0.0429958	no
P38919	EIF4A3	Eukaryotic initiation factor 4A-III (eIF-4A-III) (eIF4A-III)	37	5.5997e+09	4.62036e+09	5.43339e+09	6.27657e+09	5.69914e+09	5.45846e+09	32.3827	32.1054	32.3392	32.5473	32.4081	32.3458	0.155437	0.20581	621	0.00799845	no	-1.02508		P07237	P4HB	Protein disulfide-isomerase (PDI)	54	8.47703e+09	5.33884e+09	7.15263e+09	6.39825e+09	5.12249e+09	1.12982e+10	32.9809	32.3139	32.7358	32.575	32.2542	33.3954	0.122009	0.876877	621	0.0430652	no
Q15654	TRIP6	Thyroid receptor-interacting protein 6 (TR-interacting protein 6) (TRIP-6) (Opa-interacting protein 1) (OIP-1) (Zyxin-related protein 1) (ZRP-1)	11	3.34292e+08	2.45237e+08	3.08893e+08	3.27282e+08	3.26301e+08	3.86503e+08	28.3165	27.8696	28.2025	28.286	28.2816	28.5259	0.227385	0.207697	622	0.00801133	no	-2.25952		Q8TDB6	DTX3L	E3 ubiquitin-protein ligase DTX3L	2	1.26662e+07	9.44647e+06	8.88455e+06	8.93659e+06	7.65401e+06	1.3996e+07	23.5945	23.1713	23.0829	23.0913	22.8678	23.7385	-0.0192371	0.876891	622	0.0431345	no
Q9UBB6	NCDN	Neurochondrin	3	1.38018e+07	1.05967e+07	9.47883e+06	1.32919e+07	1.22317e+07	1.5103e+07	23.7183	23.3371	23.1763	23.664	23.5441	23.8483	0.262107	0.20839	623	0.00802421	no	-3.67256		P51116	FXR2	Fragile X mental retardation syndrome-related protein 2	13	3.68927e+08	2.45118e+08	3.4104e+08	2.67378e+08	2.40795e+08	4.30168e+08	28.4588	27.8689	28.3454	27.9943	27.8432	28.6803	-0.0255171	0.8774	623	0.0432039	no
Q96BY6	DOCK10	Dedicator of cytokinesis protein 10 (Zizimin-3)	2	1.05904e+07	1.27966e+07	1.32779e+07	1.32107e+07	7.58861e+06	6.25822e+06	23.3363	23.6093	23.6625	23.6552	22.8554	22.5773	-0.438371	0.208777	624	0.00803709	no	-3.74045		Q6IQ49	SDE2	Replication stress response regulator SDE2	3	7.9185e+07	6.58244e+07	6.53524e+07	6.41799e+07	5.20542e+07	9.32617e+07	26.2387	25.9721	25.9617	25.9356	25.6335	26.4748	-0.00595181	0.878002	624	0.0432732	no
O00186	STXBP3	Syntaxin-binding protein 3 (Platelet Sec1 protein) (PSP) (Protein unc-18 homolog 3) (Unc18-3) (Protein unc-18 homolog C) (Unc-18C)	13	2.27448e+08	2.02207e+08	2.32601e+08	2.66222e+08	2.46876e+08	2.21588e+08	27.761	27.5913	27.7933	27.9881	27.8792	27.7233	0.149739	0.208867	625	0.00804997	no	-2.39956		P30101	PDIA3	Protein disulfide-isomerase A3	49	1.53449e+10	1.16207e+10	1.34876e+10	1.29732e+10	1.17781e+10	1.67982e+10	33.837	33.436	33.6509	33.5948	33.4554	33.9676	0.0385806	0.878348	625	0.0433426	no
Q16531	DDB1	DNA damage-binding protein 1 (DDB p127 subunit) (DNA damage-binding protein a) (DDBa) (Damage-specific DNA-binding protein 1) (HBV X-associated protein 1) (XAP-1) (UV-damaged DNA-binding factor) (UV-damaged DNA-binding protein 1) (UV-DDB 1) (XPE-binding factor) (XPE-BF) (Xeroderma pigmentosum group E-complementing protein) (XPCe)	44	3.53566e+09	3.05951e+09	3.18559e+09	3.7121e+09	3.5851e+09	3.31084e+09	31.7193	31.5107	31.5689	31.7896	31.7394	31.6245	0.11714	0.209211	626	0.00806285	no	-1.23535		Q9H8H2	DDX31	Probable ATP-dependent RNA helicase DDX31	13	3.42662e+08	4.00282e+08	3.42088e+08	4.16823e+08	4.08711e+08	2.92787e+08	28.3522	28.5764	28.3498	28.6349	28.6065	28.1253	0.0435974	0.87925	626	0.0434119	no
P80723	BASP1	Brain acid soluble protein 1 (22 kDa neuronal tissue-enriched acidic protein) (Neuronal axonal membrane protein NAP-22)	12	6.47994e+08	6.35573e+08	4.81438e+08	2.23044e+08	1.92344e+08	7.03038e+08	29.2714	29.2435	28.8428	27.7328	27.5191	29.389	-0.658203	0.209955	627	0.00807573	no	-2.08483		P42766	RPL35	60S ribosomal protein L35 (Large ribosomal subunit protein uL29)	13	4.83864e+09	6.92858e+09	4.89486e+09	6.6222e+09	7.90177e+09	3.56725e+09	32.172	32.6899	32.1886	32.6247	32.8795	31.7322	0.118721	0.880608	627	0.0434813	no
P13639	EEF2	Elongation factor 2 (EF-2)	115	6.07552e+10	5.21071e+10	5.6919e+10	6.02366e+10	5.87796e+10	6.38715e+10	35.8223	35.6008	35.7282	35.8099	35.7746	35.8945	0.107281	0.210795	628	0.00808861	no	0.00262421		A0A0C4DGM5	ZNF106	Zinc finger protein 106 (Zinc finger protein 106 homolog (Mouse), isoform CRA_c)	4	2.45226e+07	2.0984e+07	3.43727e+07	2.74082e+07	3.17085e+07	1.83189e+07	24.5476	24.3228	25.0348	24.7081	24.9184	24.1268	-0.0448258	0.880693	628	0.0435506	no
Q9Y223	GNE	Bifunctional UDP-N-acetylglucosamine 2-epimerase/N-acetylmannosamine kinase (UDP-GlcNAc-2-epimerase/ManAc kinase) [Includes: UDP-N-acetylglucosamine 2-epimerase (hydrolyzing)	4	6.57054e+07	5.26962e+07	4.6623e+07	6.52571e+07	5.86407e+07	6.95885e+07	25.9695	25.6512	25.4745	25.9596	25.8054	26.0523	0.22955	0.210913	629	0.00810149	no	-2.99024		Q6P5R6	RPL22L1	60S ribosomal protein L22-like 1 (Large ribosomal subunit protein eL22-like 1)	5	2.4274e+08	2.89523e+08	2.66717e+08	3.17128e+08	2.90867e+08	1.87399e+08	27.8548	28.1091	27.9907	28.2405	28.1158	27.4815	-0.00648898	0.881946	629	0.04362	no
Q9Y2W2	WBP11	WW domain-binding protein 11 (WBP-11) (Npw38-binding protein) (NpwBP) (SH3 domain-binding protein SNP70) (Splicing factor that interacts with PQBP-1 and PP1)	20	9.07629e+08	8.66159e+08	9.81782e+08	8.46945e+08	8.70864e+08	8.81519e+08	29.7575	29.6901	29.8708	29.6577	29.6979	29.7154	-0.0842116	0.211043	630	0.00811437	no	-1.81599		Q8TDD1	DDX54	ATP-dependent RNA helicase DDX54	45	4.17916e+09	2.68055e+09	1.91351e+09	2.17365e+09	1.96255e+09	4.31827e+09	31.9606	31.3199	30.8336	31.0175	30.8701	32.0078	-0.0533934	0.887549	630	0.0436893	no
Q9BTE7	DCUN1D5	DCN1-like protein 5 (DCNL5) (DCUN1 domain-containing protein 5) (Defective in cullin neddylation protein 1-like protein 5) (Squamous cell carcinoma-related oncogene 5)	7	2.19533e+08	2.07425e+08	2.36037e+08	2.91811e+08	2.56416e+08	2.17453e+08	27.7099	27.628	27.8144	28.1205	27.9339	27.6961	0.207742	0.211302	631	0.00812725	no	-2.38981		P49207	RPL34	60S ribosomal protein L34 (Large ribosomal subunit protein eL34)	21	5.75721e+09	8.29047e+09	6.85098e+09	8.19986e+09	9.68727e+09	4.60553e+09	32.4227	32.9488	32.6737	32.933	33.1734	32.1007	0.106043	0.887693	631	0.0437587	no
Q9NZM1	MYOF	Myoferlin (Fer-1-like protein 3)	68	2.59689e+09	2.20512e+09	2.5044e+09	2.68181e+09	2.49388e+09	2.80637e+09	31.2741	31.0382	31.2218	31.3206	31.2157	31.3861	0.1276	0.211333	632	0.00814013	no	-1.36038		P49454	CENPF	Centromere protein F (CENP-F) (AH antigen) (Kinetochore protein CENPF) (Mitosin)	5	3.896e+07	2.00998e+07	2.6259e+07	2.84084e+07	1.86704e+07	4.46755e+07	25.2155	24.2607	24.6463	24.7598	24.1542	25.413	0.104912	0.88865	632	0.043828	no
P23258	TUBG1	Tubulin gamma-1 chain (Gamma-1-tubulin) (Gamma-tubulin complex component 1) (GCP-1)	15	4.9581e+08	3.873e+08	4.3807e+08	5.20028e+08	4.53427e+08	5.20697e+08	28.8852	28.5289	28.7066	28.954	28.7563	28.9559	0.177499	0.211382	633	0.00815301	no	-2.09521		Q69YH5	CDCA2	Cell division cycle-associated protein 2 (Recruits PP1 onto mitotic chromatin at anaphase protein) (Repo-Man)	3	2.13645e+07	1.01652e+07	9.92589e+06	1.13838e+07	8.96114e+06	1.82769e+07	24.3487	23.2771	23.2428	23.4405	23.0953	24.1235	-0.102152	0.889681	633	0.0438974	no
O95707	POP4	Ribonuclease P protein subunit p29 (hPOP4)	3	1.04493e+07	9.5138e+06	1.24569e+07	1.6112e+07	1.76269e+07	1.01281e+07	23.3169	23.1816	23.5704	23.9416	24.0713	23.2719	0.43625	0.211384	634	0.00816589	no	-3.66229		Q71RC2	LARP4	La-related protein 4 (La ribonucleoprotein domain family member 4)	29	9.51195e+08	7.40743e+08	8.78768e+08	7.82279e+08	6.99655e+08	1.06116e+09	29.8252	29.4644	29.7109	29.5431	29.3821	29.983	-0.0155784	0.889974	634	0.0439667	no
Q9BY77	POLDIP3	Polymerase delta-interacting protein 3 (46 kDa DNA polymerase delta interaction protein) (p46) (S6K1 Aly/REF-like target) (SKAR)	21	7.39677e+08	7.87615e+08	8.58358e+08	7.36139e+08	7.67699e+08	7.1547e+08	29.4623	29.5529	29.677	29.4554	29.516	29.4143	-0.104273	0.212052	635	0.00817877	no	-1.88152		Q96Q11	TRNT1	CCA tRNA nucleotidyltransferase 1, mitochondrial	3	4.59215e+07	2.96718e+07	3.28399e+07	3.48646e+07	1.43496e+07	7.22507e+07	25.4527	24.8226	24.9689	25.0553	23.7745	26.1065	0.163733	0.890614	635	0.0440361	no
Q9UJK0	TSR3	18S rRNA aminocarboxypropyltransferase	2	5.40626e+07	6.15122e+07	5.76387e+07	6.86654e+07	6.75179e+07	5.67754e+07	25.6881	25.8744	25.7805	26.0331	26.0088	25.7588	0.155741	0.212188	636	0.00819165	no	-2.98106		Q15691	MAPRE1	Microtubule-associated protein RP/EB family member 1 (APC-binding protein EB1) (End-binding protein 1) (EB1)	12	8.07807e+08	5.03852e+08	6.41482e+08	5.88869e+08	5.05043e+08	9.76073e+08	29.5894	28.9084	29.2568	29.1334	28.9118	29.8624	0.0838239	0.890634	636	0.0441054	no
P19623	SRM	Spermidine synthase (SPDSY)	11	6.64713e+08	5.20998e+08	5.40948e+08	6.68213e+08	6.26714e+08	6.33566e+08	29.3082	28.9567	29.0109	29.3157	29.2232	29.2389	0.159491	0.212418	637	0.00820453	no	-1.98184		P35241	RDX	Radixin	23	1.21663e+09	8.19857e+08	1.01119e+09	8.8578e+08	7.07567e+08	1.44833e+09	30.1802	29.6108	29.9134	29.7224	29.3983	30.4317	-0.00284451	0.890842	637	0.0441748	no
Q15370	ELOB	Elongin-B (EloB) (Elongin 18 kDa subunit) (RNA polymerase II transcription factor SIII subunit B) (SIII p18) (Transcription elongation factor B polypeptide 2)	6	2.0869e+08	2.40615e+08	1.51529e+08	1.42155e+08	1.55099e+08	1.76874e+08	27.6368	27.8422	27.175	27.0829	27.2086	27.3981	-0.34169	0.213528	638	0.00821741	no	-2.51335		Q13310	PABPC4	Polyadenylate-binding protein 4 (PABP-4) (Poly(A)-binding protein 4) (Activated-platelet protein 1) (APP-1) (Inducible poly(A)-binding protein) (iPABP)	37	5.68481e+09	5.74404e+09	5.79885e+09	6.1325e+09	5.65993e+09	5.36507e+09	32.4045	32.4194	32.4331	32.5138	32.3981	32.321	-0.00589089	0.894147	638	0.0442441	no
Q9Y580	RBM7	RNA-binding protein 7 (RNA-binding motif protein 7)	6	7.32135e+07	7.44248e+07	7.68294e+07	6.60977e+07	5.62788e+07	7.60953e+07	26.1256	26.1493	26.1952	25.9781	25.7461	26.1813	-0.177574	0.213627	639	0.00823029	no	-2.91847		Q9NY12	GAR1	H/ACA ribonucleoprotein complex subunit 1 (Nucleolar protein family A member 1) (snoRNP protein GAR1)	10	3.41871e+08	2.76531e+08	3.00576e+08	2.80087e+08	2.86494e+08	3.70555e+08	28.3489	28.0429	28.1632	28.0613	28.0939	28.4651	0.0282299	0.896294	639	0.0443135	no
Q7Z2K6	ERMP1	Endoplasmic reticulum metallopeptidase 1	11	1.48986e+08	1.42952e+08	1.45283e+08	2.00499e+08	2.11701e+08	1.35751e+08	27.1506	27.091	27.1143	27.579	27.6575	27.0164	0.325687	0.214082	640	0.00824317	no	-2.55123		Q3ZCQ8	TIMM50	Mitochondrial import inner membrane translocase subunit TIM50	11	4.76392e+08	2.96262e+08	3.79128e+08	3.69448e+08	2.89263e+08	5.50388e+08	28.8276	28.1423	28.4981	28.4608	28.1078	29.0359	0.0700652	0.898559	640	0.0443828	no
Q9Y263	PLAA	Phospholipase A-2-activating protein (PLA2P) (PLAP)	24	5.59355e+08	4.84467e+08	4.6522e+08	5.5291e+08	5.17843e+08	6.05194e+08	29.0592	28.8518	28.7933	29.0425	28.9479	29.1728	0.151343	0.214263	641	0.00825605	no	-2.04164		O76021	RSL1D1	Ribosomal L1 domain-containing protein 1 (CATX-11) (Cellular senescence-inhibited gene protein) (Protein PBK1)	43	5.39053e+09	6.95505e+09	5.75592e+09	6.29224e+09	6.73079e+09	4.84295e+09	32.3278	32.6954	32.4224	32.5509	32.6481	32.1732	-0.0188947	0.899691	641	0.0444521	no
P49006	MARCKSL1	MARCKS-related protein (MARCKS-like protein 1) (Macrophage myristoylated alanine-rich C kinase substrate) (Mac-MARCKS) (MacMARCKS)	2	4.98303e+07	4.87468e+07	2.89355e+07	1.061e+07	1.69686e+07	4.75019e+07	25.5705	25.5388	24.7863	23.3389	24.0164	25.5015	-0.764128	0.214983	642	0.00826893	no	-3.23812		P47914	RPL29	60S ribosomal protein L29 (Cell surface heparin-binding protein HIP) (Large ribosomal subunit protein eL29)	20	3.88657e+09	5.94152e+09	4.09788e+09	4.87779e+09	6.27541e+09	2.76587e+09	31.8559	32.4682	31.9322	32.1836	32.5471	31.3651	-0.000715128	0.899814	642	0.0445215	no
P09471	GNAO1	Guanine nucleotide-binding protein G(o) subunit alpha	3	4.79609e+07	8.27331e+07	6.24704e+07	4.66661e+07	5.83102e+07	3.6067e+07	25.5154	26.302	25.8967	25.4759	25.7972	25.1042	-0.45369	0.215109	643	0.00828181	no	-3.02073		Q15029	EFTUD2	116 kDa U5 small nuclear ribonucleoprotein component (Elongation factor Tu GTP-binding domain-containing protein 2) (SNU114 homolog) (hSNU114) (U5 snRNP-specific protein, 116 kDa) (U5-116 kDa)	42	4.63148e+09	5.0085e+09	4.14765e+09	4.80085e+09	4.55948e+09	4.49916e+09	32.1088	32.2217	31.9496	32.1606	32.0862	32.067	0.00749923	0.900085	643	0.0445908	no
Q9Y3D7	PAM16	Mitochondrial import inner membrane translocase subunit TIM16 (Mitochondria-associated granulocyte macrophage CSF-signaling molecule) (Presequence translocated-associated motor subunit PAM16)	3	5.16402e+07	5.35132e+07	5.52208e+07	4.96289e+07	5.35337e+07	5.02105e+07	25.622	25.6734	25.7187	25.5647	25.6739	25.5815	-0.0643964	0.215461	644	0.00829469	no	-3.04816		Q5SW79	CEP170	Centrosomal protein of 170 kDa (Cep170) (KARP-1-binding protein) (KARP1-binding protein)	6	3.1826e+07	3.4281e+07	2.11382e+07	2.47284e+07	2.67235e+07	3.26065e+07	24.9237	25.0309	24.3334	24.5597	24.6716	24.9587	-0.0536864	0.901245	644	0.0446602	no
Q12882	DPYD	Dihydropyrimidine dehydrogenase [NADP(+)] (DHPDHase) (DPD)	2	8.4106e+06	9.67287e+06	1.05349e+07	1.23202e+07	1.36338e+07	9.22163e+06	23.0038	23.2055	23.3287	23.5545	23.7007	23.1366	0.297639	0.215755	645	0.00830757	no	-3.73996		A1X283	SH3PXD2B	SH3 and PX domain-containing protein 2B (Adapter protein HOFI) (Factor for adipocyte differentiation 49) (Tyrosine kinase substrate with four SH3 domains)	10	1.80291e+08	1.49246e+08	1.81891e+08	1.46093e+08	1.81222e+08	1.78075e+08	27.4257	27.1531	27.4385	27.1223	27.4332	27.4079	-0.0171352	0.901429	645	0.0447295	no
O95453	PARN	Poly(A)-specific ribonuclease PARN	3	6.06165e+07	6.70844e+07	7.29156e+07	6.46878e+07	5.27234e+07	6.08967e+07	25.8532	25.9995	26.1197	25.947	25.6519	25.8599	-0.170069	0.215972	646	0.00832045	no	-2.96619		Q92841	DDX17	Probable ATP-dependent RNA helicase DDX17	38	3.48946e+09	2.68739e+09	2.95801e+09	2.7753e+09	2.80801e+09	3.73722e+09	31.7004	31.3236	31.462	31.37	31.3869	31.7993	0.0290277	0.901796	646	0.0447989	no
P17096	HMGA1	High mobility group protein HMG-I/HMG-Y (HMG-I(Y)) (High mobility group AT-hook protein 1) (High mobility group protein A1) (High mobility group protein R)	7	2.64863e+09	3.95204e+09	3.69746e+09	2.71997e+09	3.16566e+09	1.88371e+09	31.3026	31.88	31.7839	31.3409	31.5599	30.8109	-0.406519	0.216389	647	0.00833333	no	-1.28785		Q9BZE1	MRPL37	39S ribosomal protein L37, mitochondrial (L37mt) (MRP-L37) (39S ribosomal protein L2, mitochondrial) (L2mt) (MRP-L2) (Mitochondrial large ribosomal subunit protein mL37)	19	4.38771e+08	3.84842e+08	4.06284e+08	4.54101e+08	3.82626e+08	4.04659e+08	28.7089	28.5197	28.5979	28.7584	28.5114	28.5921	0.0134129	0.903142	647	0.0448682	no
Q3MIX3	ADCK5	Uncharacterized aarF domain-containing protein kinase 5	2	1.87365e+06	605406	2.18881e+06	3.8844e+06	3.12313e+06	1.67089e+06	20.8374	19.2075	21.0617	21.8893	21.5746	20.6722	0.894671	0.216514	648	0.00834621	no	-4.41938		Q08170	SRSF4	Serine/arginine-rich splicing factor 4 (Pre-mRNA-splicing factor SRP75) (SRP001LB) (Splicing factor, arginine/serine-rich 4)	9	1.76762e+08	2.35538e+08	2.86768e+08	2.54387e+08	3.07346e+08	1.66826e+08	27.3972	27.8114	28.0953	27.9224	28.1953	27.3138	0.059615	0.903706	648	0.0449376	no
Q15008	PSMD6	26S proteasome non-ATPase regulatory subunit 6 (26S proteasome regulatory subunit RPN7) (26S proteasome regulatory subunit S10) (Breast cancer-associated protein SGA-113M) (Phosphonoformate immuno-associated protein 4) (Proteasome regulatory particle subunit p44S10) (p42A)	18	8.39472e+08	8.67856e+08	8.22535e+08	9.97324e+08	9.90936e+08	8.16226e+08	29.6449	29.6929	29.6155	29.8935	29.8842	29.6044	0.148677	0.21653	649	0.00835909	no	-1.81766		Q5T8P6	RBM26	RNA-binding protein 26 (CTCL tumor antigen se70-2) (RNA-binding motif protein 26)	23	5.58335e+08	4.49848e+08	5.03196e+08	4.66693e+08	4.39683e+08	5.91204e+08	29.0566	28.7449	28.9065	28.7979	28.7119	29.1391	-0.013232	0.907079	649	0.0450069	no
P98175	RBM10	RNA-binding protein 10 (G patch domain-containing protein 9) (RNA-binding motif protein 10) (RNA-binding protein S1-1) (S1-1)	24	4.2466e+08	4.67343e+08	4.55157e+08	4.0919e+08	4.0636e+08	4.49359e+08	28.6617	28.7999	28.7618	28.6082	28.5982	28.7433	-0.0908882	0.21712	650	0.00837197	no	-2.12776		Q9Y4Z0	LSM4	U6 snRNA-associated Sm-like protein LSm4 (Glycine-rich protein) (GRP)	4	2.43724e+08	2.21259e+08	2.19134e+08	2.39822e+08	2.10679e+08	2.38664e+08	27.8607	27.7212	27.7072	27.8374	27.6505	27.8304	0.010607	0.907166	650	0.0450763	no
O14646	CHD1	Chromodomain-helicase-DNA-binding protein 1 (CHD-1)	9	1.88253e+08	1.77442e+08	1.59646e+08	1.80295e+08	2.08858e+08	1.88386e+08	27.4881	27.4028	27.2503	27.4258	27.6379	27.4891	0.136664	0.217166	651	0.00838485	no	-2.50221		Q9UBU9	NXF1	Nuclear RNA export factor 1 (Tip-associated protein) (Tip-associating protein) (mRNA export factor TAP)	13	2.83208e+08	2.14957e+08	1.82149e+08	2.29342e+08	1.97351e+08	2.59108e+08	28.0773	27.6795	27.4405	27.7729	27.5562	27.949	0.011591	0.907511	651	0.0451456	no
Q14166	TTLL12	Tubulin--tyrosine ligase-like protein 12 (Inactive tubulin--tyrosine ligase-like protein 12)	21	6.75314e+08	4.92202e+08	5.74594e+08	6.99181e+08	5.9267e+08	9.22431e+08	29.331	28.8747	29.098	29.3811	29.1427	29.7809	0.346004	0.217317	652	0.00839773	no	-1.94744		Q8N1G4	LRRC47	Leucine-rich repeat-containing protein 47	20	5.35451e+08	4.14469e+08	5.23601e+08	4.47338e+08	4.43984e+08	6.14775e+08	28.9962	28.6267	28.9639	28.7368	28.7259	29.1955	0.0315466	0.908544	652	0.045215	no
A0AVT1	UBA6	Ubiquitin-like modifier-activating enzyme 6 (Ubiquitin-activating enzyme 6)	12	2.19816e+08	1.60114e+08	2.01999e+08	2.26415e+08	2.02692e+08	2.66872e+08	27.7117	27.2545	27.5898	27.7544	27.5947	27.9916	0.258199	0.21737	653	0.00841061	no	-2.43824		P11387	TOP1	DNA topoisomerase 1	43	2.11086e+09	2.0406e+09	1.83118e+09	2.02593e+09	1.89729e+09	2.0912e+09	30.9752	30.9263	30.7701	30.9159	30.8213	30.9617	0.00764257	0.908683	653	0.0452843	no
O75312	ZPR1	Zinc finger protein ZPR1 (Zinc finger protein 259)	2	8.33492e+07	1.91911e+08	7.06365e+07	4.61695e+07	1.15062e+06	6.37142e+07	26.3127	27.5159	26.0739	25.4604	20.134	25.9251	-1.63934	0.217422	654	0.00842349	no	-2.88489		O75179	ANKRD17	Ankyrin repeat domain-containing protein 17 (Gene trap ankyrin repeat protein) (Serologically defined breast cancer antigen NY-BR-16)	15	2.49062e+08	2.24524e+08	2.89185e+08	2.52886e+08	1.91739e+08	3.58164e+08	27.8919	27.7423	28.1074	27.9139	27.5146	28.416	0.0737721	0.908908	654	0.0453537	no
O96008	TOMM40	Mitochondrial import receptor subunit TOM40 homolog (Protein Haymaker) (Translocase of outer membrane 40 kDa subunit homolog) (p38.5)	8	4.65178e+08	3.09867e+08	4.45581e+08	5.25234e+08	4.35473e+08	5.26594e+08	28.7932	28.2071	28.7311	28.9684	28.698	28.9721	0.285075	0.217636	655	0.00843637	no	-2.11211		O14776	TCERG1	Transcription elongation regulator 1 (TATA box-binding protein-associated factor 2S) (Transcription factor CA150)	25	1.01224e+09	1.0888e+09	9.27293e+08	9.15532e+08	9.65177e+08	1.12446e+09	29.9149	30.0201	29.7885	29.77	29.8462	30.0666	-0.0110825	0.909046	655	0.045423	no
Q13636	RAB31	Ras-related protein Rab-31 (Ras-related protein Rab-22B)	2	3.53061e+07	2.87119e+07	3.22611e+07	3.57935e+07	3.55582e+07	6.71594e+07	25.0734	24.7751	24.9433	25.0932	25.0837	26.0011	0.524707	0.217807	656	0.00844925	no	-3.17406		Q9ULX6	AKAP8L	A-kinase anchor protein 8-like (AKAP8-like protein) (Helicase A-binding protein 95) (HAP95) (Homologous to AKAP95 protein) (HA95) (Neighbor of A-kinase-anchoring protein 95) (Neighbor of AKAP95)	9	1.26711e+08	1.01634e+08	1.06928e+08	1.05433e+08	9.53718e+07	1.44054e+08	26.917	26.5988	26.6721	26.6517	26.5071	27.102	0.0406684	0.910511	656	0.0454924	no
Q9UKV8	AGO2	Protein argonaute-2 (Argonaute2) (hAgo2)	9	1.5285e+08	1.37622e+08	1.47572e+08	1.59589e+08	1.66017e+08	1.45605e+08	27.1875	27.0361	27.1368	27.2498	27.3068	27.1175	0.1053	0.218039	657	0.00846213	no	-2.58606		Q9UHX1	PUF60	Poly(U)-binding-splicing factor PUF60 (60 kDa poly(U)-binding-splicing factor) (FUSE-binding protein-interacting repressor) (FBP-interacting repressor) (Ro-binding protein 1) (RoBP1) (Siah-binding protein 1) (Siah-BP1)	19	1.47863e+09	1.06157e+09	1.25331e+09	1.15598e+09	9.1303e+08	2.04386e+09	30.4616	29.9835	30.2231	30.1065	29.7661	30.9286	0.116613	0.910832	657	0.0455617	no
P52272	HNRNPM	Heterogeneous nuclear ribonucleoprotein M (hnRNP M)	155	1.96409e+10	2.0592e+10	2.12424e+10	1.51489e+10	1.35231e+10	2.19473e+10	34.1931	34.2614	34.3062	33.8185	33.6547	34.3533	-0.280321	0.218416	658	0.00847501	no	-0.495158		Q9HC36	MRM3	rRNA methyltransferase 3, mitochondrial	6	2.59165e+08	2.63982e+08	1.35835e+08	1.81391e+08	1.71592e+08	2.71982e+08	27.9493	27.9759	27.0173	27.4345	27.3544	28.0189	-0.0764616	0.911364	658	0.0456311	no
Q13263	TRIM28	Transcription intermediary factor 1-beta (TIF1-beta) (E3 SUMO-protein ligase TRIM28)	34	2.91741e+09	2.19578e+09	2.91907e+09	3.02115e+09	2.89597e+09	3.40745e+09	31.442	31.0321	31.4429	31.4924	31.4314	31.666	0.215232	0.218455	659	0.00848789	no	-1.30527		Q12802	AKAP13	A-kinase anchor protein 13 (AKAP-13) (AKAP-Lbc) (Breast cancer nuclear receptor-binding auxiliary protein) (Guanine nucleotide exchange factor Lbc) (Human thyroid-anchoring protein 31) (Lymphoid blast crisis oncogene) (LBC oncogene) (Non-oncogenic Rho GTPase-specific GTP exchange factor) (Protein kinase A-anchoring protein 13) (PRKA13) (p47)	5	6.20388e+07	7.30264e+07	4.10212e+07	5.80815e+07	5.55374e+07	5.43167e+07	25.8867	26.1219	25.2899	25.7916	25.727	25.6949	-0.0683754	0.914953	659	0.0457004	no
Q9UNE7	STUB1	E3 ubiquitin-protein ligase CHIP	10	7.71274e+08	7.03997e+08	7.10993e+08	6.43072e+08	6.06166e+08	7.41141e+08	29.5227	29.391	29.4053	29.2604	29.1751	29.4652	-0.135424	0.2187	660	0.00850077	no	-1.92392		O75616	ERAL1	GTPase Era, mitochondrial (H-ERA) (hERA) (Conserved ERA-like GTPase) (CEGA) (ERA-W) (ERA-like protein 1)	10	3.06399e+08	2.53181e+08	2.5214e+08	2.88074e+08	2.49182e+08	2.79749e+08	28.1908	27.9156	27.9096	28.1019	27.8926	28.0596	0.00936312	0.915938	660	0.0457698	no
P13637	ATP1A3	Sodium/potassium-transporting ATPase subunit alpha-3 (Na(+)/K(+) ATPase alpha-3 subunit)	2	6.68649e+06	1.52874e+07	9.63603e+06	6.72057e+06	8.56598e+06	4.67404e+06	22.6728	23.8658	23.2	22.6802	23.0302	22.1562	-0.663222	0.219042	661	0.00851365	no	-3.83234		Q92734	TFG	Protein TFG (TRK-fused gene protein)	8	9.05426e+08	5.75792e+08	7.7159e+08	6.22678e+08	6.35252e+08	1.09532e+09	29.754	29.101	29.5233	29.2139	29.2428	30.0287	0.0629283	0.918644	661	0.0458391	no
Q92621	NUP205	Nuclear pore complex protein Nup205 (205 kDa nucleoporin) (Nucleoporin Nup205)	31	9.29592e+08	8.3322e+08	8.6013e+08	1.0654e+09	1.01373e+09	8.53984e+08	29.792	29.6341	29.68	29.9887	29.917	29.6696	0.161245	0.219108	662	0.00852653	no	-1.79998		P78332	RBM6	RNA-binding protein 6 (Lung cancer antigen NY-LU-12) (Protein G16) (RNA-binding motif protein 6) (RNA-binding protein DEF-3)	16	1.7426e+08	1.57625e+08	1.37544e+08	1.40933e+08	1.41848e+08	1.82472e+08	27.3767	27.2319	27.0353	27.0704	27.0798	27.4431	-0.0128908	0.919928	662	0.0459085	no
P22307	SCP2	Sterol carrier protein 2 (SCP-2) (Acetyl-CoA C-myristoyltransferase)	11	6.73604e+08	6.49557e+08	6.07027e+08	4.85441e+08	5.38345e+08	6.64527e+08	29.3273	29.2749	29.1772	28.8547	29.004	29.3078	-0.193158	0.219195	663	0.00853941	no	-1.98621		Q9NY61	AATF	Protein AATF (Apoptosis-antagonizing transcription factor) (Rb-binding protein Che-1)	7	1.89021e+08	1.94124e+08	1.61193e+08	1.85862e+08	1.97339e+08	1.56828e+08	27.494	27.5324	27.2642	27.4697	27.5561	27.2246	-0.0114661	0.922744	663	0.0459778	no
Q9BUL8	PDCD10	Programmed cell death protein 10 (Cerebral cavernous malformations 3 protein) (TF-1 cell apoptosis-related protein 15)	12	6.25642e+08	5.56159e+08	6.24422e+08	7.03774e+08	7.02628e+08	5.93132e+08	29.2208	29.0509	29.2179	29.3905	29.3882	29.1438	0.146688	0.219747	664	0.00855229	no	-1.9643		Q53EL6	PDCD4	Programmed cell death protein 4 (Neoplastic transformation inhibitor protein) (Nuclear antigen H731-like) (Protein 197/15a)	16	5.61188e+08	3.09495e+08	4.17169e+08	3.75368e+08	2.7063e+08	6.49806e+08	29.0639	28.2053	28.6361	28.4837	28.0117	29.2754	0.0088819	0.924528	664	0.0460472	no
P62330	ARF6	ADP-ribosylation factor 6	5	1.55426e+08	1.27562e+08	1.23119e+08	1.50462e+08	1.55028e+08	1.45068e+08	27.2117	26.9266	26.8755	27.1648	27.208	27.1122	0.149853	0.220213	665	0.00856517	no	-2.61193		Q92888	ARHGEF1	Rho guanine nucleotide exchange factor 1 (115 kDa guanine nucleotide exchange factor) (p115-RhoGEF) (p115RhoGEF) (Sub1.5)	7	8.22628e+07	5.17039e+07	7.45951e+07	6.70772e+07	5.38048e+07	9.36569e+07	26.2937	25.6238	26.1526	25.9993	25.6812	26.4809	0.040763	0.926295	665	0.0461165	no
O43314	PPIP5K2	Inositol hexakisphosphate and diphosphoinositol-pentakisphosphate kinase 2	2	3.05119e+07	2.56817e+07	2.02083e+07	2.33251e+07	1.79096e+07	2.04827e+07	24.8629	24.6142	24.2684	24.4754	24.0942	24.2879	-0.307931	0.221292	666	0.00857805	no	-3.40449		Q9UN86	G3BP2	Ras GTPase-activating protein-binding protein 2 (G3BP-2) (GAP SH3 domain-binding protein 2)	20	1.33806e+09	1.29307e+09	1.48647e+09	1.37722e+09	1.42492e+09	1.32859e+09	30.3175	30.2682	30.4692	30.3591	30.4082	30.3073	0.0045916	0.926825	666	0.0461859	no
Q06210	GFPT1	Glutamine--fructose-6-phosphate aminotransferase [isomerizing] 1	21	1.39494e+09	1.24368e+09	1.2384e+09	1.4465e+09	1.30281e+09	1.41953e+09	30.3776	30.212	30.2058	30.4299	30.279	30.4028	0.104698	0.22188	667	0.00859093	no	-1.63917		Q9Y3T9	NOC2L	Nucleolar complex protein 2 homolog (Protein NOC2 homolog) (NOC2-like protein) (Novel INHAT repressor)	15	9.36288e+08	1.0416e+09	7.29367e+08	9.3504e+08	8.73179e+08	8.99013e+08	29.8024	29.9562	29.4421	29.8005	29.7017	29.7438	-1.53496e-05	0.927063	667	0.0462552	no
Q53HL2	CDCA8	Borealin (Cell division cycle-associated protein 8) (Dasra-B) (hDasra-B) (Pluripotent embryonic stem cell-related gene 3 protein)	2	2.70806e+07	3.71228e+07	3.40896e+07	3.10099e+07	2.76248e+07	2.13754e+07	24.6908	25.1458	25.0228	24.8862	24.7195	24.3494	-0.296906	0.222484	668	0.00860381	no	-3.29358		Q9Y2R9	MRPS7	28S ribosomal protein S7, mitochondrial (MRP-S7) (S7mt) (Mitochondrial small ribosomal subunit protein uS7m) (bMRP-27a) (bMRP27a)	9	3.08125e+08	2.2282e+08	2.23971e+08	2.40888e+08	1.84341e+08	3.26985e+08	28.1989	27.7313	27.7387	27.8438	27.4578	28.2846	-0.00517384	0.927445	668	0.0463245	no
Q9H089	LSG1	Large subunit GTPase 1 homolog (hLsg1)	7	1.29339e+08	1.00118e+08	1.13394e+08	1.42163e+08	1.16169e+08	1.34264e+08	26.9466	26.5771	26.7568	27.083	26.7917	27.0005	0.195461	0.222756	669	0.00861669	no	-2.67819		P48634	PRRC2A	Protein PRRC2A (HLA-B-associated transcript 2) (Large proline-rich protein BAT2) (Proline-rich and coiled-coil-containing protein 2A) (Protein G2)	26	5.94904e+08	4.60816e+08	5.6217e+08	4.3898e+08	4.589e+08	8.13852e+08	29.1481	28.7796	29.0664	28.7096	28.7736	29.6002	0.0813424	0.927653	669	0.0463939	no
Q15363	TMED2	Transmembrane emp24 domain-containing protein 2 (Membrane protein p24A) (p24) (p24 family protein beta-1) (p24beta1)	2	1.81932e+08	1.62598e+08	1.57434e+08	2.00266e+08	1.81161e+08	1.6993e+08	27.4388	27.2767	27.2302	27.5773	27.4327	27.3404	0.135402	0.222859	670	0.00862957	no	-2.52218		Q5T5U3	ARHGAP21	Rho GTPase-activating protein 21 (Rho GTPase-activating protein 10) (Rho-type GTPase-activating protein 21)	3	2.98828e+08	1.38797e+08	1.00936e+08	1.27591e+08	8.1783e+07	3.44752e+08	28.1547	27.0484	26.5889	26.927	26.2853	28.361	0.0411028	0.929073	670	0.0464632	no
Q9Y617	PSAT1	Phosphoserine aminotransferase	24	1.7372e+09	1.37124e+09	1.56641e+09	1.77269e+09	1.60522e+09	1.8618e+09	30.6941	30.3528	30.5448	30.7233	30.5801	30.794	0.164568	0.223465	671	0.00864245	no	-1.54847		Q15050	RRS1	Ribosome biogenesis regulatory protein homolog	29	9.95578e+08	1.13142e+09	1.04765e+09	1.08374e+09	1.20617e+09	9.24328e+08	29.891	30.0755	29.9645	30.0134	30.1678	29.7838	0.017879	0.931385	671	0.0465326	no
Q96CB9	NSUN4	5-methylcytosine rRNA methyltransferase NSUN4	2	3.21537e+07	2.3579e+07	2.65629e+07	3.21275e+07	3.11409e+07	2.99943e+07	24.9385	24.491	24.6629	24.9373	24.8923	24.8382	0.180485	0.223984	672	0.00865533	no	-3.30032		Q00403	GTF2B	Transcription initiation factor IIB	11	2.65271e+08	1.92582e+08	1.92516e+08	1.87263e+08	1.6535e+08	2.99905e+08	27.9829	27.5209	27.5204	27.4805	27.3009	28.1599	0.00475956	0.931916	672	0.0466019	no
Q12792	TWF1	Twinfilin-1 (Protein A6) (Protein tyrosine kinase 9)	12	9.4573e+08	8.44459e+08	9.01635e+08	9.99785e+08	9.01279e+08	9.7017e+08	29.8169	29.6535	29.748	29.897	29.7474	29.8537	0.0930869	0.224343	673	0.00866821	no	-1.79943		Q15020	SART3	Squamous cell carcinoma antigen recognized by T-cells 3 (SART-3) (Tat-interacting protein of 110 kDa) (Tip110) (p110 nuclear RNA-binding protein)	30	6.7411e+08	5.93172e+08	6.06747e+08	6.25052e+08	5.40418e+08	7.01845e+08	29.3284	29.1439	29.1765	29.2194	29.0095	29.3866	-0.00517767	0.93239	673	0.0466713	no
Q96KG9	SCYL1	N-terminal kinase-like protein (Coated vesicle-associated kinase of 90 kDa) (SCY1-like protein 1) (Telomerase regulation-associated protein) (Telomerase transcriptional element-interacting factor) (Teratoma-associated tyrosine kinase)	11	1.37809e+08	1.27842e+08	1.28954e+08	1.3771e+08	1.32567e+08	1.49253e+08	27.0381	26.9298	26.9423	27.0371	26.9821	27.1532	0.0883633	0.224724	674	0.00868109	no	-2.63405		Q9Y450	HBS1L	HBS1-like protein (ERFS)	7	7.78641e+07	8.73193e+07	6.25369e+07	7.38693e+07	7.01613e+07	8.44816e+07	26.2145	26.3798	25.8982	26.1385	26.0642	26.3321	0.00500845	0.93491	674	0.0467406	no
P11177	PDHB	Pyruvate dehydrogenase E1 component subunit beta, mitochondrial (PDHE1-B)	9	4.99125e+08	3.26475e+08	4.5193e+08	5.11027e+08	4.61643e+08	5.81232e+08	28.8948	28.2824	28.7515	28.9288	28.7822	29.1145	0.28254	0.224846	675	0.00869397	no	-2.09274		P30837	ALDH1B1	Aldehyde dehydrogenase X, mitochondrial	7	2.33632e+08	1.59548e+08	1.90893e+08	1.75184e+08	1.49402e+08	2.59196e+08	27.7997	27.2494	27.5082	27.3843	27.1546	27.9495	-0.000720018	0.939588	675	0.04681	no
P22626	HNRNPA2B1	Heterogeneous nuclear ribonucleoproteins A2/B1 (hnRNP A2/B1)	51	3.35083e+10	3.51417e+10	3.33581e+10	2.55007e+10	2.31185e+10	3.65079e+10	34.9638	35.0325	34.9573	34.5698	34.4283	35.0875	-0.260993	0.224932	676	0.00870685	no	-0.272588		Q9GZT3	SLIRP	SRA stem-loop-interacting RNA-binding protein, mitochondrial	13	1.61103e+09	1.79216e+09	1.61136e+09	1.76637e+09	1.75541e+09	1.52169e+09	30.5853	30.7391	30.5856	30.7181	30.7092	30.503	0.00829686	0.941664	676	0.0468793	no
O75475	PSIP1	PC4 and SFRS1-interacting protein (CLL-associated antigen KW-7) (Dense fine speckles 70 kDa protein) (DFS 70) (Lens epithelium-derived growth factor) (Transcriptional coactivator p75/p52)	16	1.0664e+09	1.02921e+09	9.43507e+08	8.35081e+08	8.50156e+08	1.03892e+09	29.9901	29.9389	29.8135	29.6373	29.6632	29.9524	-0.157838	0.224999	677	0.00871973	no	-1.78407		P33176	KIF5B	Kinesin-1 heavy chain (Conventional kinesin heavy chain) (Ubiquitous kinesin heavy chain) (UKHC)	40	1.87757e+09	1.56083e+09	1.64236e+09	1.6101e+09	1.49278e+09	1.95971e+09	30.8062	30.5397	30.6131	30.5845	30.4754	30.868	-0.00517175	0.944978	677	0.0469487	no
P10620	MGST1	Microsomal glutathione S-transferase 1 (Microsomal GST-1)	6	3.54813e+08	3.11613e+08	3.08521e+08	3.94819e+08	3.72698e+08	3.21416e+08	28.4025	28.2152	28.2008	28.5566	28.4734	28.2599	0.15952	0.22521	678	0.00873261	no	-2.23006		Q99733	NAP1L4	Nucleosome assembly protein 1-like 4 (Nucleosome assembly protein 2) (NAP-2)	9	8.00079e+08	4.92711e+08	5.48635e+08	5.49137e+08	4.03719e+08	1.04604e+09	29.5756	28.8762	29.0313	29.0326	28.5888	29.9623	0.118381	0.944985	678	0.047018	no
Q92508	PIEZO1	Piezo-type mechanosensitive ion channel component 1 (Membrane protein induced by beta-amyloid treatment) (Mib) (Protein FAM38A)	2	4.74342e+06	4.91368e+06	4.77184e+06	6.46378e+06	5.72039e+06	4.60952e+06	22.1775	22.2284	22.1861	22.6239	22.4477	22.1362	0.218955	0.225704	679	0.00874549	no	-4.05027		Q9H8Y5	ANKZF1	Ankyrin repeat and zinc finger domain-containing protein 1 (Zinc finger protein 744)	5	5.4887e+07	4.92733e+07	3.76898e+07	4.23381e+07	4.74918e+07	4.93891e+07	25.71	25.5543	25.1677	25.3355	25.5012	25.5577	-0.0270122	0.946147	679	0.0470874	no
Q9BQ61	TRIR	Telomerase RNA component interacting RNase	8	2.26925e+08	2.05447e+08	2.2999e+08	1.3672e+08	1.40519e+08	2.44351e+08	27.7576	27.6142	27.777	27.0266	27.0662	27.8644	-0.344704	0.225828	680	0.00875837	no	-2.47141		P46199	MTIF2	Translation initiation factor IF-2, mitochondrial (IF-2(Mt)) (IF-2Mt) (IF2(mt))	3	6.85037e+07	4.881e+07	3.21067e+07	3.18834e+07	3.35039e+07	9.22407e+07	26.0297	25.5407	24.9364	24.9263	24.9978	26.4589	0.0771465	0.947734	680	0.0471567	no
Q92598	HSPH1	Heat shock protein 105 kDa (Antigen NY-CO-25) (Heat shock 110 kDa protein)	46	3.23605e+09	2.87169e+09	3.25623e+09	3.20954e+09	3.29635e+09	3.76979e+09	31.5916	31.4193	31.6006	31.5797	31.6182	31.8118	0.134042	0.226281	681	0.00877125	no	-1.25161		Q9H0J9	PARP12	Protein mono-ADP-ribosyltransferase PARP12	11	1.64552e+08	2.16712e+08	1.61143e+08	1.77353e+08	2.05073e+08	1.54099e+08	27.294	27.6912	27.2638	27.402	27.6116	27.1993	-0.0157269	0.950553	681	0.0472261	no
Q66PJ3	ARL6IP4	ADP-ribosylation factor-like protein 6-interacting protein 4 (ARL-6-interacting protein 4) (Aip-4) (HSP-975) (HSVI-binding protein) (SR-15) (SRp25) (SR-25) (Splicing factor SRrp37)	7	8.13775e+07	7.97817e+07	1.05865e+08	7.07166e+07	8.76562e+07	6.17579e+07	26.2781	26.2496	26.6576	26.0755	26.3854	25.8801	-0.278609	0.226933	682	0.00878413	no	-2.85708		Q9C0J8	WDR33	pre-mRNA 3' end processing protein WDR33 (WD repeat-containing protein 33) (WD repeat-containing protein of 146 kDa)	12	3.07242e+08	2.12738e+08	2.59436e+08	2.31607e+08	1.88946e+08	3.70905e+08	28.1948	27.6645	27.9508	27.7871	27.4934	28.4665	0.022118	0.951683	682	0.0472954	no
P30260	CDC27	Cell division cycle protein 27 homolog (Anaphase-promoting complex subunit 3) (APC3) (CDC27 homolog) (CDC27Hs) (H-NUC)	4	1.60438e+08	1.47402e+08	1.62405e+08	1.83241e+08	1.79463e+08	1.53425e+08	27.2574	27.1352	27.275	27.4492	27.4191	27.193	0.134319	0.227181	683	0.00879701	no	-2.5507		Q52LJ0	FAM98B	Protein FAM98B	9	2.88437e+08	2.27362e+08	2.83418e+08	2.49156e+08	2.09945e+08	3.44343e+08	28.1037	27.7604	28.0784	27.8925	27.6454	28.3593	0.00761044	0.952216	683	0.0473648	no
P62306	SNRPF	Small nuclear ribonucleoprotein F (snRNP-F) (Sm protein F) (Sm-F) (SmF)	3	2.10899e+08	2.07003e+08	1.99314e+08	2.05024e+08	1.97131e+08	1.80245e+08	27.652	27.6251	27.5705	27.6112	27.5546	27.4254	-0.0837648	0.227481	684	0.00880989	no	-2.4657		Q9BVJ6	UTP14A	U3 small nucleolar RNA-associated protein 14 homolog A (Antigen NY-CO-16) (Serologically defined colon cancer antigen 16)	29	8.39909e+08	7.45266e+08	6.48664e+08	7.44233e+08	7.02712e+08	7.88327e+08	29.6457	29.4732	29.2729	29.4712	29.3884	29.5542	0.000925012	0.95333	684	0.0474341	no
Q9H936	SLC25A22	Mitochondrial glutamate carrier 1 (GC-1) (Glutamate/H(+) symporter 1) (Solute carrier family 25 member 22)	5	2.0987e+09	3.40002e+09	1.62796e+09	1.44057e+09	1.78399e+09	1.72249e+09	30.9669	31.6629	30.6004	30.424	30.7325	30.6818	-0.526664	0.227659	685	0.00882277	no	-1.4629		Q86UK7	ZNF598	E3 ubiquitin-protein ligase ZNF598	11	1.15378e+08	8.36301e+07	1.14796e+08	9.23977e+07	9.22104e+07	1.33836e+08	26.7818	26.3175	26.7745	26.4614	26.4584	26.9959	0.021177	0.955608	685	0.0475035	no
P13804	ETFA	Electron transfer flavoprotein subunit alpha, mitochondrial (Alpha-ETF)	19	1.13478e+09	9.31203e+08	1.0645e+09	1.15527e+09	1.0682e+09	1.24709e+09	30.0798	29.7945	29.9875	30.1056	29.9925	30.2159	0.148785	0.227813	686	0.00883565	no	-1.72513		Q09666	AHNAK	Neuroblast differentiation-associated protein AHNAK (Desmoyokin)	147	7.30566e+09	4.73745e+09	4.2971e+09	3.21659e+09	2.97082e+09	1.42489e+10	32.7664	32.1415	32.0007	31.5829	31.4682	33.7301	0.322711	0.958815	686	0.0475728	no
Q9Y530	OARD1	ADP-ribose glycohydrolase OARD1 (O-acetyl-ADP-ribose deacetylase 1)	4	5.16246e+07	4.55315e+07	4.88936e+07	5.25971e+07	5.10151e+07	5.04617e+07	25.6216	25.4404	25.5431	25.6485	25.6044	25.5887	0.0771627	0.228002	687	0.00884853	no	-3.06744		Q8TBF4	ZCRB1	Zinc finger CCHC-type and RNA-binding motif-containing protein 1 (U11/U12 small nuclear ribonucleoprotein 31 kDa protein) (U11/U12 snRNP 31 kDa protein) (U11/U12-31K)	4	1.27231e+08	1.03848e+08	9.14249e+07	1.03277e+08	8.53287e+07	1.33532e+08	26.9229	26.6299	26.4461	26.6219	26.3465	26.9926	-0.00164025	0.959497	687	0.0476422	no
Q5T6V5	C9orf64	Queuosine salvage protein	5	9.09431e+07	7.19687e+07	8.1927e+07	8.95851e+07	8.47828e+07	1.08358e+08	26.4385	26.1009	26.2878	26.4168	26.3373	26.6912	0.207571	0.228444	688	0.00886141	no	-2.82247		P62241	RPS8	40S ribosomal protein S8 (Small ribosomal subunit protein eS8)	24	1.19938e+10	1.65763e+10	1.34884e+10	1.52771e+10	1.75242e+10	1.03182e+10	33.4816	33.9484	33.651	33.8307	34.0286	33.2645	0.0359425	0.9599	688	0.0477115	no
P35052	GPC1	Glypican-1 [Cleaved into: Secreted glypican-1]	10	1.671e+08	9.77741e+07	1.37626e+08	1.45924e+08	1.75061e+08	1.82417e+08	27.3161	26.5429	27.0362	27.1206	27.3833	27.4427	0.322722	0.228521	689	0.00887429	no	-2.58766		Q86W50	METTL16	RNA N6-adenosine-methyltransferase METTL16 (Methyltransferase 10 domain-containing protein) (Methyltransferase-like protein 16) (N6-adenosine-methyltransferase METTL16)	12	1.62626e+08	1.09062e+08	9.88987e+07	1.1888e+08	9.31842e+07	1.64112e+08	27.277	26.7006	26.5594	26.8249	26.4736	27.2901	0.0215979	0.960028	689	0.0477809	no
Q15022	SUZ12	Polycomb protein SUZ12 (Chromatin precipitated E2F target 9 protein) (ChET 9 protein) (Joined to JAZF1 protein) (Suppressor of zeste 12 protein homolog)	12	1.72825e+08	1.41486e+08	1.26731e+08	1.74423e+08	1.79988e+08	1.53258e+08	27.3647	27.0761	26.9172	27.378	27.4233	27.1914	0.202974	0.228609	690	0.00888717	no	-2.56761		Q8WWM7	ATXN2L	Ataxin-2-like protein (Ataxin-2 domain protein) (Ataxin-2-related protein)	21	6.52411e+08	3.83758e+08	5.53619e+08	3.96728e+08	3.94058e+08	9.33444e+08	29.2812	28.5156	29.0443	28.5636	28.5538	29.798	0.117118	0.960613	690	0.0478502	no
P68036	UBE2L3	Ubiquitin-conjugating enzyme E2 L3	10	1.05661e+09	1.01974e+09	9.96629e+08	1.02086e+09	8.36733e+08	9.66577e+08	29.9768	29.9256	29.8925	29.9271	29.6402	29.8483	-0.121808	0.228743	691	0.00890005	no	-1.7741		O75521	ECI2	Enoyl-CoA delta isomerase 2	22	8.36797e+08	5.55051e+08	7.36434e+08	6.89797e+08	5.45185e+08	9.37894e+08	29.6403	29.048	29.456	29.3616	29.0222	29.8048	0.0299167	0.961348	691	0.0479196	no
Q9H999	PANK3	Pantothenate kinase 3 (hPanK3)	2	5.31339e+06	1.79995e+06	5.37695e+06	7.30373e+06	4.74701e+06	8.02901e+06	22.3412	20.7795	22.3584	22.8002	22.1786	22.9368	0.684933	0.229397	692	0.00891293	no	-4.03192		Q9NWT1	PAK1IP1	p21-activated protein kinase-interacting protein 1 (PAK/PLC-interacting protein 1) (hPIP1) (PAK1-interacting protein 1) (WD repeat-containing protein 84)	11	5.20651e+08	6.57222e+08	4.62116e+08	5.69552e+08	6.08083e+08	4.48015e+08	28.9557	29.2918	28.7837	29.0853	29.1797	28.739	-0.0126697	0.965966	692	0.0479889	no
Q7Z392	TRAPPC11	Trafficking protein particle complex subunit 11	5	1.94328e+07	2.00551e+07	2.00955e+07	2.66993e+07	2.42395e+07	1.88518e+07	24.212	24.2575	24.2604	24.6703	24.5309	24.1682	0.228121	0.22949	693	0.00892581	no	-3.4329		Q15365	PCBP1	Poly(rC)-binding protein 1 (Alpha-CP1) (Heterogeneous nuclear ribonucleoprotein E1) (hnRNP E1) (Nucleic acid-binding protein SUB2.3)	16	6.71885e+09	6.92643e+09	7.5735e+09	6.90051e+09	7.03653e+09	7.29707e+09	32.6456	32.6895	32.8183	32.6841	32.7122	32.7647	0.00104213	0.966667	693	0.0480583	no
Q68E01	INTS3	Integrator complex subunit 3 (Int3) (SOSS complex subunit A) (Sensor of single-strand DNA complex subunit A) (SOSS-A) (Sensor of ssDNA subunit A)	9	1.67814e+08	1.55609e+08	1.65166e+08	1.96278e+08	1.82769e+08	1.59057e+08	27.3223	27.2133	27.2993	27.5483	27.4454	27.245	0.139264	0.229685	694	0.00893869	no	-2.5333		O43159	RRP8	Ribosomal RNA-processing protein 8	12	3.41558e+08	3.35348e+08	3.834e+08	3.98039e+08	3.47874e+08	3.20348e+08	28.3476	28.3211	28.5143	28.5683	28.374	28.2551	0.00808275	0.966951	694	0.0481276	no
Q9HB71	CACYBP	Calcyclin-binding protein (CacyBP) (hCacyBP) (S100A6-binding protein) (Siah-interacting protein)	27	4.62861e+09	3.85042e+09	4.30249e+09	4.74183e+09	4.38724e+09	4.74489e+09	32.1079	31.8424	32.0025	32.1428	32.0307	32.1437	0.118321	0.230022	695	0.00895157	no	-1.11896		P42166	TMPO	Lamina-associated polypeptide 2, isoform alpha (Thymopoietin isoform alpha) (TP alpha) (Thymopoietin-related peptide isoform alpha) (TPRP isoform alpha) [Cleaved into: Thymopoietin (TP) (Splenin); Thymopentin (TP5)]	27	2.50019e+09	2.10075e+09	1.90715e+09	1.92766e+09	1.83897e+09	2.77184e+09	31.2194	30.9683	30.8288	30.8442	30.7763	31.3682	0.00671904	0.96834	695	0.0481969	no
Q9P0V9	SEPTIN10	Septin-10	8	2.16471e+08	1.66998e+08	2.31697e+08	2.4443e+08	2.15397e+08	2.56487e+08	27.6896	27.3153	27.7877	27.8648	27.6824	27.9343	0.219616	0.230064	696	0.00896445	no	-2.42041		Q6PKG0	LARP1	La-related protein 1 (La ribonucleoprotein domain family member 1)	48	1.59199e+09	1.26664e+09	1.47381e+09	1.35326e+09	1.17653e+09	1.83316e+09	30.5682	30.2384	30.4569	30.3338	30.1319	30.7717	0.0101187	0.969273	696	0.0482663	no
Q14204	DYNC1H1	Cytoplasmic dynein 1 heavy chain 1 (Cytoplasmic dynein heavy chain 1) (Dynein heavy chain, cytosolic)	160	6.28741e+09	4.66638e+09	5.60208e+09	6.21832e+09	5.89857e+09	6.67185e+09	32.5498	32.1197	32.3833	32.5339	32.4577	32.6354	0.182526	0.230329	697	0.00897733	no	-0.99642		Q00341	HDLBP	Vigilin (High density lipoprotein-binding protein) (HDL-binding protein)	83	3.53212e+09	2.78179e+09	3.37576e+09	2.92906e+09	2.93106e+09	3.81032e+09	31.7179	31.3734	31.6526	31.4478	31.4488	31.8273	-0.00286553	0.96967	697	0.0483356	no
P35914	HMGCL	Hydroxymethylglutaryl-CoA lyase, mitochondrial (HL) (HMG-CoA lyase)	3	2.84262e+07	2.67012e+07	1.9667e+07	1.81554e+07	1.56088e+07	2.48111e+07	24.7607	24.6704	24.2293	24.1139	23.8959	24.5645	-0.352639	0.230701	698	0.00899021	no	-3.41969		Q96HY6	DDRGK1	DDRGK domain-containing protein 1 (Dashurin) (UFM1-binding and PCI domain-containing protein 1)	3	5.85297e+07	4.85681e+07	6.30045e+07	5.26939e+07	5.14911e+07	6.51739e+07	25.8027	25.5335	25.909	25.6511	25.6178	25.9578	-0.00631781	0.970472	698	0.048405	no
O00410	IPO5	Importin-5 (Imp5) (Importin subunit beta-3) (Karyopherin beta-3) (Ran-binding protein 5) (RanBP5)	51	5.21284e+09	3.61523e+09	4.57571e+09	5.2578e+09	4.70315e+09	5.98964e+09	32.2794	31.7514	32.0913	32.2918	32.131	32.4798	0.250969	0.231321	699	0.00900309	no	-1.07707		P26373	RPL13	60S ribosomal protein L13 (Breast basic conserved protein 1) (Large ribosomal subunit protein eL13)	33	1.16176e+10	1.59321e+10	1.45021e+10	1.66176e+10	1.7892e+10	9.27387e+09	33.4356	33.8912	33.7555	33.952	34.0586	33.1105	0.0582193	0.970542	699	0.0484743	no
P61970	NUTF2	Nuclear transport factor 2 (NTF-2) (Placental protein 15) (PP15)	5	2.13038e+08	1.82241e+08	1.67978e+08	2.18764e+08	2.32673e+08	1.8949e+08	27.6665	27.4413	27.3237	27.7048	27.7937	27.4975	0.186365	0.231377	700	0.00901597	no	-2.46405		Q92576	PHF3	PHD finger protein 3	9	2.77153e+07	2.26432e+07	3.61281e+07	2.80285e+07	1.98654e+07	3.96419e+07	24.7242	24.4326	25.1066	24.7404	24.2438	25.2405	0.0173968	0.97218	700	0.0485437	no
Q6Q0C0	TRAF7	E3 ubiquitin-protein ligase TRAF7	2	4.511e+06	5.1475e+06	4.5794e+06	4.18037e+06	4.122e+06	4.75519e+06	22.105	22.2954	22.1267	21.9952	21.9749	22.1811	-0.124851	0.231939	701	0.00902885	no	-4.10865		Q9NZB2	FAM120A	Constitutive coactivator of PPAR-gamma-like protein 1 (Oxidative stress-associated Src activator) (Protein FAM120A)	37	1.32201e+09	1.45267e+09	1.6647e+09	1.67117e+09	1.28278e+09	1.50729e+09	30.3001	30.4361	30.6326	30.6382	30.2566	30.4893	0.00708578	0.973865	701	0.048613	no
O14818	PSMA7	Proteasome subunit alpha type-7 (Proteasome subunit RC6-1) (Proteasome subunit XAPC7)	24	3.02153e+09	2.63106e+09	2.81097e+09	2.9666e+09	2.8989e+09	3.26161e+09	31.4926	31.293	31.3884	31.4662	31.4329	31.6029	0.108897	0.232039	702	0.00904173	no	-1.29946		O14730	RIOK3	Serine/threonine-protein kinase RIO3	2	6.67138e+06	2.28929e+06	8.09577e+06	1.21464e+06	3.56166e+07	3.18803e+06	22.6696	21.1265	22.9487	20.2121	25.086	21.6042	1.23038	0.974687	702	0.0486824	no
Q96CP2	FLYWCH2	FLYWCH family member 2	3	1.43614e+08	1.26159e+08	9.03785e+07	6.97689e+07	8.20722e+07	1.18518e+08	27.0976	26.9107	26.4295	26.0561	26.2904	26.8205	-0.413725	0.232388	703	0.00905461	no	-2.74505		Q96P11	NSUN5	28S rRNA (cytosine-C(5))-methyltransferase	9	3.24845e+08	2.71794e+08	2.41194e+08	2.49526e+08	2.9439e+08	2.86976e+08	28.2752	28.0179	27.8456	27.8946	28.1332	28.0964	-0.0120028	0.974839	703	0.0487517	no
Q8N5F7	NKAP	NF-kappa-B-activating protein	2	1.26025e+07	1.43055e+07	1.04656e+07	8.10091e+06	9.41567e+06	1.26447e+07	23.5872	23.7701	23.3191	22.9497	23.1666	23.592	-0.30932	0.232672	704	0.00906749	no	-3.71522		Q69YN4	VIRMA	Protein virilizer homolog	8	6.18601e+07	5.02396e+07	4.91578e+07	5.85132e+07	4.69312e+07	5.61866e+07	25.8825	25.5823	25.5509	25.8023	25.484	25.7437	0.00333719	0.975212	704	0.0488211	no
O75746	SLC25A12	Calcium-binding mitochondrial carrier protein Aralar1 (Mitochondrial aspartate glutamate carrier 1) (Solute carrier family 25 member 12)	3	3.71137e+07	2.55802e+07	4.2056e+07	4.31953e+07	3.91971e+07	4.53953e+07	25.1454	24.6085	25.3258	25.3644	25.2242	25.436	0.286798	0.232811	705	0.00908037	no	-3.17825		P61254	RPL26	60S ribosomal protein L26 (Large ribosomal subunit protein uL24)	8	9.26112e+09	1.23716e+10	1.10088e+10	1.24452e+10	1.37715e+10	7.50467e+09	33.1085	33.5263	33.3579	33.5349	33.681	32.8051	0.046956	0.976262	705	0.0488904	no
Q9NUU6	OTULINL	Inactive ubiquitin thioesterase OTULINL	4	5.10788e+07	4.83733e+07	5.5147e+07	7.0851e+07	6.77678e+07	4.83487e+07	25.6062	25.5277	25.7168	26.0783	26.0141	25.527	0.274257	0.233007	706	0.00909325	no	-3.01127		Q8WTT2	NOC3L	Nucleolar complex protein 3 homolog (NOC3 protein homolog) (Factor for adipocyte differentiation 24) (NOC3-like protein) (Nucleolar complex-associated protein 3-like protein)	21	1.07042e+09	9.16904e+08	1.01799e+09	9.9119e+08	9.19051e+08	1.10365e+09	29.9955	29.7722	29.9231	29.8846	29.7756	30.0396	0.00410699	0.977779	706	0.0489598	no
Q9UPN9	TRIM33	E3 ubiquitin-protein ligase TRIM33	7	1.05556e+08	8.84842e+07	1.00287e+08	1.09761e+08	1.01885e+08	1.06333e+08	26.6534	26.3989	26.5796	26.7098	26.6024	26.664	0.111515	0.233069	707	0.00910613	no	-2.75777		Q9Y3A5	SBDS	Ribosome maturation protein SBDS (Shwachman-Bodian-Diamond syndrome protein)	23	1.76212e+09	1.97539e+09	1.80785e+09	2.06042e+09	2.02069e+09	1.49736e+09	30.7147	30.8795	30.7516	30.9403	30.9122	30.4798	0.00858659	0.978496	707	0.0490291	no
P11216	PYGB	Glycogen phosphorylase, brain form	9	4.37434e+08	3.38552e+08	4.74008e+08	4.84853e+08	4.40925e+08	5.34154e+08	28.7045	28.3348	28.8203	28.853	28.716	28.9927	0.22398	0.233276	708	0.00911901	no	-2.11179		Q8IVF2	AHNAK2	Protein AHNAK2	6	8.52466e+07	6.22217e+07	7.50895e+07	3.98739e+07	6.37685e+07	1.52335e+08	26.3451	25.8909	26.1621	25.2489	25.9263	27.1827	0.201838	0.982721	708	0.0490985	no
Q9NVP1	DDX18	ATP-dependent RNA helicase DDX18	26	1.24775e+09	1.19889e+09	1.30507e+09	1.47222e+09	1.52055e+09	1.20475e+09	30.2167	30.159	30.2815	30.4553	30.5019	30.1661	0.16199	0.233576	709	0.00913189	no	-1.64442		P31942	HNRNPH3	Heterogeneous nuclear ribonucleoprotein H3 (hnRNP H3) (Heterogeneous nuclear ribonucleoprotein 2H9) (hnRNP 2H9)	29	1.78204e+09	2.35203e+09	2.35107e+09	1.50073e+09	3.69412e+09	1.80981e+09	30.7309	31.1313	31.1307	30.483	31.7826	30.7532	0.111177	0.984454	709	0.0491678	no
Q9NV88	INTS9	Integrator complex subunit 9 (Int9) (Protein related to CPSF subunits of 74 kDa) (RC-74)	2	1.02516e+07	8.37216e+06	9.4563e+06	1.11226e+07	9.43565e+06	1.06862e+07	23.2893	22.9972	23.1728	23.407	23.1697	23.3492	0.154053	0.233722	710	0.00914477	no	-3.77151		P82675	MRPS5	28S ribosomal protein S5, mitochondrial (MRP-S5) (S5mt) (Mitochondrial small ribosomal subunit protein uS5m)	13	5.74539e+08	7.46208e+08	6.82744e+08	7.83392e+08	7.7001e+08	4.81006e+08	29.0978	29.475	29.3468	29.5452	29.5203	28.8415	0.0220942	0.987628	710	0.0492372	no
Q9GZP9	DERL2	Derlin-2 (Degradation in endoplasmic reticulum protein 2) (DERtrin-2) (Der1-like protein 2) (F-LAN-1) (F-LANa)	2	3.44157e+07	1.92177e+07	3.55633e+07	4.32839e+07	4.64425e+07	3.12907e+07	25.0366	24.1959	25.0839	25.3673	25.4689	24.8992	0.440148	0.233761	711	0.00915765	no	-3.22208		Q96HC4	PDLIM5	PDZ and LIM domain protein 5 (Enigma homolog) (Enigma-like PDZ and LIM domains protein)	25	1.54499e+09	1.23923e+09	1.2097e+09	1.23232e+09	1.13229e+09	1.67061e+09	30.5249	30.2068	30.172	30.1987	30.0766	30.6377	0.0148429	0.988596	711	0.0493065	no
Q9Y5Q8	GTF3C5	General transcription factor 3C polypeptide 5 (TF3C-epsilon) (Transcription factor IIIC 63 kDa subunit) (TFIIIC 63 kDa subunit) (TFIIIC63) (Transcription factor IIIC subunit epsilon)	4	7.69267e+07	7.3137e+07	6.69193e+07	7.07282e+07	5.78068e+07	6.7618e+07	26.197	26.1241	25.9959	26.0758	25.7847	26.0109	-0.145603	0.233762	712	0.00917053	no	-2.92865		Q9P2N5	RBM27	RNA-binding protein 27 (RNA-binding motif protein 27)	13	1.59125e+08	1.25795e+08	1.35932e+08	1.37538e+08	1.11077e+08	1.76987e+08	27.2456	26.9065	27.0183	27.0353	26.727	27.3991	0.0161944	0.989606	712	0.0493759	no
Q8IUR0	TRAPPC5	Trafficking protein particle complex subunit 5	3	1.02634e+08	1.08293e+08	8.58469e+07	1.17391e+08	1.11991e+08	1.02102e+08	26.6129	26.6904	26.3553	26.8067	26.7388	26.6054	0.159571	0.234247	713	0.00918341	no	-2.74661		Q07065	CKAP4	Cytoskeleton-associated protein 4 (63-kDa cytoskeleton-linking membrane protein) (Climp-63) (p63)	33	1.36226e+09	5.8763e+08	8.20024e+08	5.31654e+08	4.70334e+08	2.57251e+09	30.3434	29.1303	29.6111	28.9859	28.8091	31.2605	0.367898	0.991548	713	0.0494452	no
Q12899	TRIM26	Tripartite motif-containing protein 26	3	3.65481e+07	3.39199e+07	4.50092e+07	5.0446e+07	4.64222e+07	3.86678e+07	25.1233	25.0156	25.4237	25.5882	25.4683	25.2046	0.231068	0.234697	714	0.00919629	no	-3.14505		P42704	LRPPRC	Leucine-rich PPR motif-containing protein, mitochondrial (130 kDa leucine-rich protein) (LRP 130) (GP130)	118	1.00137e+10	8.25346e+09	9.85492e+09	8.64938e+09	7.75206e+09	1.20888e+10	33.2213	32.9424	33.1982	33.0099	32.8519	33.493	0.0187661	0.991804	714	0.0495146	no
P49419	ALDH7A1	Alpha-aminoadipic semialdehyde dehydrogenase (Alpha-AASA dehydrogenase)	14	4.8798e+08	3.70583e+08	4.44983e+08	5.11541e+08	4.46422e+08	5.24612e+08	28.8622	28.4652	28.7292	28.9303	28.7338	28.9667	0.185662	0.235698	715	0.00920917	no	-2.09974		Q99661	KIF2C	Kinesin-like protein KIF2C (Kinesin-like protein 6) (Mitotic centromere-associated kinesin) (MCAK)	13	3.78147e+08	3.26314e+08	3.07123e+08	3.41334e+08	3.34511e+08	3.31271e+08	28.4944	28.2817	28.1942	28.3466	28.3175	28.3034	-0.0063855	0.992301	715	0.0495839	no
P49902	NT5C2	Cytosolic purine 5'-nucleotidase	15	3.72299e+08	2.1008e+08	3.47853e+08	3.96415e+08	3.75667e+08	3.89524e+08	28.4719	27.6464	28.3739	28.5624	28.4849	28.5371	0.320459	0.236053	716	0.00922205	no	-2.22421		P62081	RPS7	40S ribosomal protein S7 (Small ribosomal subunit protein eS7)	33	8.09065e+09	9.85509e+09	9.16097e+09	1.02477e+10	1.00553e+10	7.11385e+09	32.9136	33.1982	33.0929	33.2546	33.2272	32.728	0.0164125	0.993276	716	0.0496533	no
Q96D53	COQ8B	Atypical kinase COQ8B, mitochondrial	2	1.60233e+09	3.51439e+09	2.71894e+09	1.59393e+09	2.3387e+09	1.03029e+09	30.5775	31.7106	31.3404	30.5699	31.1231	29.9404	-0.658868	0.236097	717	0.00923493	no	-1.43758		Q96SB4	SRPK1	SRSF protein kinase 1	11	6.77582e+08	6.83204e+08	6.22395e+08	7.32141e+08	6.66851e+08	5.91141e+08	29.3358	29.3477	29.2133	29.4475	29.3128	29.1389	0.00504836	0.993833	717	0.0497226	no
Q9UL46	PSME2	Proteasome activator complex subunit 2 (11S regulator complex subunit beta) (REG-beta) (Activator of multicatalytic protease subunit 2) (Proteasome activator 28 subunit beta) (PA28b) (PA28beta)	8	5.31239e+08	4.02053e+08	5.0053e+08	5.60782e+08	4.9907e+08	5.65205e+08	28.9848	28.5828	28.8989	29.0629	28.8947	29.0742	0.180624	0.236164	718	0.00924781	no	-2.05918		P08240	SRPRA	Signal recognition particle receptor subunit alpha (SR-alpha) (Docking protein alpha) (DP-alpha)	16	9.77962e+08	8.52845e+08	7.72188e+08	8.85583e+08	8.08983e+08	9.00633e+08	29.8652	29.6677	29.5244	29.7221	29.5915	29.7464	-0.00432733	0.993943	718	0.049792	no
O75061	DNAJC6	Putative tyrosine-protein phosphatase auxilin	2	1.17047e+07	1.31905e+07	1.15616e+07	1.48985e+07	1.27427e+07	1.25451e+07	23.4806	23.653	23.4628	23.8287	23.6032	23.5806	0.140517	0.236792	719	0.00926069	no	-3.66027		Q9Y6K0	CEPT1	Choline/ethanolaminephosphotransferase 1 (hCEPT1)	2	5.42666e+07	6.35081e+07	6.05865e+07	6.74585e+07	7.11734e+07	4.33339e+07	25.6936	25.9204	25.8525	26.0075	26.0848	25.369	0.028866	0.994542	719	0.0498613	no
O94952	FBXO21	F-box only protein 21	2	3.14732e+07	2.48092e+07	3.94204e+07	5.29973e+07	4.56882e+07	3.06426e+07	24.9076	24.5644	25.2324	25.6594	25.4453	24.869	0.434403	0.2374	720	0.00927357	no	-3.1925		Q92974	ARHGEF2	Rho guanine nucleotide exchange factor 2 (Guanine nucleotide exchange factor H1) (GEF-H1) (Microtubule-regulated Rho-GEF) (Proliferating cell nucleolar antigen p40)	10	2.73642e+08	3.18517e+08	2.49171e+08	2.66834e+08	3.00902e+08	2.70088e+08	28.0277	28.2468	27.8926	27.9914	28.1647	28.0089	-0.00602301	0.995458	720	0.0499307	no
O43583	DENR	Density-regulated protein (DRP) (Protein DRP1) (Smooth muscle cell-associated protein 3) (SMAP-3)	6	2.65836e+08	3.05634e+08	1.69335e+08	1.27943e+08	1.42532e+08	2.45822e+08	27.986	28.1872	27.3353	26.9309	27.0867	27.873	-0.520893	0.237637	721	0.00928645	no	-2.44537		P17844	DDX5	Probable ATP-dependent RNA helicase DDX5	51	1.07989e+10	8.88867e+09	1.01535e+10	9.50748e+09	8.38467e+09	1.22106e+10	33.3302	33.0493	33.2413	33.1464	32.9651	33.5074	0.012599	0.997497	721	0.05	no
Q6P087	RPUSD3	Mitochondrial mRNA pseudouridine synthase RPUSD3	5	1.60699e+09	3.49674e+09	2.72342e+09	1.61156e+09	2.33408e+09	1.06078e+09	30.5817	31.7034	31.3428	30.5858	31.1202	29.9825	-0.644705	0.237787	722	0.00929933	no	-1.4364
P82673	MRPS35	28S ribosomal protein S35, mitochondrial (MRP-S35) (S35mt) (28S ribosomal protein S28, mitochondrial) (MRP-S28) (S28mt) (Mitochondrial small ribosomal subunit protein mS35)	6	1.16959e+08	8.56052e+07	1.31837e+08	1.44514e+08	1.18254e+08	1.4e+08	26.8014	26.3512	26.9742	27.1066	26.8173	27.0608	0.268366	0.237844	723	0.00931221	no	-2.67718
Q14247	CTTN	Src substrate cortactin (Amplaxin) (Oncogene EMS1)	33	2.01905e+09	2.37318e+09	1.31755e+09	9.87853e+08	1.03985e+09	1.93394e+09	30.911	31.1442	30.2952	29.8797	29.9537	30.8489	-0.527335	0.238246	724	0.00932509	no	-1.55925
P04080	CSTB	Cystatin-B (CPI-B) (Liver thiol proteinase inhibitor) (Stefin-B)	4	4.30062e+08	4.10057e+08	3.91178e+08	3.94123e+08	4.0393e+08	3.72933e+08	28.68	28.6112	28.5433	28.5541	28.5895	28.4743	-0.072456	0.238439	725	0.00933797	no	-2.16412
O94906	PRPF6	Pre-mRNA-processing factor 6 (Androgen receptor N-terminal domain-transactivating protein 1) (ANT-1) (PRP6 homolog) (U5 snRNP-associated 102 kDa protein) (U5-102 kDa protein)	22	9.89914e+08	8.4652e+08	1.1196e+09	1.21597e+09	1.06103e+09	1.06708e+09	29.8827	29.657	30.0603	30.1795	29.9828	29.991	0.177946	0.238476	726	0.00935085	no	-1.74539
Q9NRX4	PHPT1	14 kDa phosphohistidine phosphatase	4	1.08328e+08	9.84839e+07	1.22935e+08	1.16323e+08	1.24279e+08	1.19766e+08	26.6908	26.5534	26.8733	26.7936	26.889	26.8356	0.128111	0.239331	727	0.00936373	no	-2.70582
Q8WX92	NELFB	Negative elongation factor B (NELF-B) (Cofactor of BRCA1)	6	1.01498e+08	5.60086e+07	8.23906e+07	1.01118e+08	8.88877e+07	1.13389e+08	26.5969	25.7391	26.296	26.5915	26.4055	26.7567	0.338781	0.239742	728	0.00937661	no	-2.80971
O75962	TRIO	Triple functional domain protein	4	2.38374e+07	2.14272e+07	2.39455e+07	2.35521e+07	1.96871e+07	1.98322e+07	24.5067	24.3529	24.5133	24.4894	24.2307	24.2413	-0.133996	0.23979	729	0.00938949	no	-3.42324
P35573	AGL	Glycogen debranching enzyme (Glycogen debrancher) [Includes: 4-alpha-glucanotransferase	48	1.74803e+09	1.3808e+09	1.48752e+09	1.71732e+09	1.57194e+09	2.06337e+09	30.7031	30.3629	30.4703	30.6775	30.5499	30.9424	0.213497	0.239876	730	0.00940237	no	-1.54609
P50750	CDK9	Cyclin-dependent kinase 9	6	1.1003e+08	8.70412e+07	1.11903e+08	1.1931e+08	1.15776e+08	1.10027e+08	26.7133	26.3752	26.7377	26.8301	26.7868	26.7133	0.159585	0.240053	731	0.00941525	no	-2.72911
Q9H2U1	DHX36	ATP-dependent DNA/RNA helicase DHX36	19	3.85611e+08	3.5036e+08	3.69662e+08	6.1911e+08	3.72782e+08	4.14105e+08	28.5226	28.3843	28.4616	29.2056	28.4738	28.6254	0.34672	0.240416	732	0.00942813	no	-2.14479
Q9UHQ9	CYB5R1	NADH-cytochrome b5 reductase 1 (b5R.1)	4	4.63369e+07	7.05592e+07	5.60309e+07	6.99412e+07	6.34207e+07	6.93348e+07	25.4657	26.0723	25.7397	26.0596	25.9185	26.0471	0.22916	0.240927	733	0.00944101	no	-2.96999
O95456	PSMG1	Proteasome assembly chaperone 1 (PAC-1) (Chromosome 21 leucine-rich protein) (C21-LRP) (Down syndrome critical region protein 2)	9	5.03408e+08	4.10636e+08	4.13101e+08	5.15989e+08	4.39434e+08	5.79362e+08	28.9072	28.6133	28.6219	28.9428	28.7111	29.1099	0.209712	0.241131	734	0.00945389	no	-2.08808
Q9C0D5	TANC1	Protein TANC1 (Tetratricopeptide repeat, ankyrin repeat and coiled-coil domain-containing protein 1)	6	3.95745e+07	4.20608e+07	4.38661e+07	4.53076e+07	4.43016e+07	4.22449e+07	25.2381	25.326	25.3866	25.4333	25.4009	25.3323	0.07124	0.241838	735	0.00946677	no	-3.13421
O43676	NDUFB3	NADH dehydrogenase [ubiquinone] 1 beta subcomplex subunit 3 (Complex I-B12) (CI-B12) (NADH-ubiquinone oxidoreductase B12 subunit)	4	5.84166e+07	5.18827e+07	5.68287e+07	7.20296e+07	7.14926e+07	5.25539e+07	25.7999	25.6288	25.7601	26.1021	26.0913	25.6473	0.23046	0.242254	736	0.00947965	no	-2.98459
O43795	MYO1B	Unconventional myosin-Ib (MYH-1c) (Myosin I alpha) (MMI-alpha) (MMIa)	15	3.23656e+08	3.13111e+08	2.84177e+08	3.26518e+08	3.16244e+08	3.30044e+08	28.2699	28.2221	28.0822	28.2826	28.2365	28.2981	0.0790382	0.243634	737	0.00949253	no	-2.26742
Q96BR5	COA7	Cytochrome c oxidase assembly factor 7 (Beta-lactamase hcp-like protein) (Respiratory chain assembly factor 1) (Sel1 repeat-containing protein 1)	6	2.76464e+08	2.52915e+08	1.83525e+08	1.38759e+08	1.29475e+08	2.56272e+08	28.0425	27.9141	27.4514	27.048	26.9481	27.9331	-0.442751	0.24367	738	0.00950541	no	-2.45223
Q96G21	IMP4	U3 small nucleolar ribonucleoprotein protein IMP4 (U3 snoRNP protein IMP4) (Brix domain-containing protein 4)	8	2.34959e+08	1.98806e+08	1.85277e+08	2.43451e+08	2.23791e+08	2.18438e+08	27.8078	27.5668	27.4651	27.8591	27.7376	27.7026	0.147497	0.243692	739	0.00951829	no	-2.42923
P49815	TSC2	Tuberin (Tuberous sclerosis 2 protein)	2	4.04615e+07	4.4024e+07	9.39237e+06	1.27752e+07	1.83318e+07	6.46251e+06	25.27	25.3918	23.1631	23.6068	24.1278	22.6237	-1.32122	0.24434	740	0.00953117	no	-3.42599
Q53EP0	FNDC3B	Fibronectin type III domain-containing protein 3B (Factor for adipocyte differentiation 104) (HCV NS5A-binding protein 37)	4	1.76263e+07	1.65843e+07	1.61147e+07	1.91262e+07	1.62487e+07	2.17557e+07	24.0712	23.9833	23.9419	24.189	23.9538	24.3749	0.182977	0.245071	741	0.00954405	no	-3.51351
Q16204	CCDC6	Coiled-coil domain-containing protein 6 (Papillary thyroid carcinoma-encoded protein) (Protein H4)	14	7.40782e+08	6.67793e+08	9.52372e+08	6.13903e+08	6.2652e+08	7.44742e+08	29.4645	29.3148	29.8269	29.1934	29.2228	29.4722	-0.250107	0.245279	742	0.00955693	no	-1.90664
Q15424	SAFB	Scaffold attachment factor B1 (SAF-B) (SAF-B1) (HSP27 estrogen response element-TATA box-binding protein) (HSP27 ERE-TATA-binding protein)	29	1.24685e+09	1.47187e+09	1.49748e+09	1.19864e+09	1.39153e+09	1.20964e+09	30.2156	30.455	30.4799	30.1588	30.374	30.1719	-0.150015	0.245596	743	0.00956981	no	-1.64079
P35606	COPB2	Coatomer subunit beta' (Beta'-coat protein) (Beta'-COP) (p102)	38	2.09575e+09	1.62964e+09	1.88805e+09	2.13157e+09	1.92284e+09	2.22231e+09	30.9648	30.6019	30.8143	30.9893	30.8406	31.0494	0.161123	0.245664	744	0.00958269	no	-1.46956
Q96N67	DOCK7	Dedicator of cytokinesis protein 7	16	2.42636e+08	2.05939e+08	2.16206e+08	2.49128e+08	2.30789e+08	2.34088e+08	27.8542	27.6176	27.6878	27.8923	27.782	27.8025	0.103054	0.246366	745	0.00959557	no	-2.40525
P25789	PSMA4	Proteasome subunit alpha type-4 (Macropain subunit C9) (Multicatalytic endopeptidase complex subunit C9) (Proteasome component C9) (Proteasome subunit L)	21	2.73128e+09	2.37945e+09	2.62236e+09	2.95295e+09	2.66213e+09	2.68612e+09	31.3469	31.148	31.2882	31.4595	31.3099	31.3229	0.102275	0.246448	746	0.00960845	no	-1.33969
Q9H4L7	SMARCAD1	SWI/SNF-related matrix-associated actin-dependent regulator of chromatin subfamily A containing DEAD/H box 1	2	4.26646e+07	3.62307e+07	4.13283e+07	4.80332e+07	3.90073e+07	4.86283e+07	25.3465	25.1107	25.3006	25.5175	25.2172	25.5353	0.174368	0.246657	747	0.00962133	no	-3.13669
Q9HB19	PLEKHA2	Pleckstrin homology domain-containing family A member 2 (PH domain-containing family A member 2) (Tandem PH domain-containing protein 2) (TAPP-2)	2	5.34882e+06	2.67843e+06	8.7245e+06	9.40215e+06	9.14159e+06	6.39785e+06	22.3508	21.353	23.0566	23.1646	23.124	22.6092	0.574242	0.246706	748	0.00963421	no	-3.92468
Q99873	PRMT1	Protein arginine N-methyltransferase 1	14	1.31444e+09	1.12356e+09	1.04778e+09	1.30403e+09	1.19133e+09	1.37086e+09	30.2918	30.0654	29.9647	30.2803	30.1499	30.3524	0.149441	0.247179	749	0.00964709	no	-1.67834
P10253	GAA	Lysosomal alpha-glucosidase	3	1.16686e+07	8.55374e+06	9.01206e+06	1.00756e+07	1.1107e+07	1.42248e+07	23.4761	23.0281	23.1034	23.2644	23.405	23.7619	0.276383	0.247211	750	0.00965997	no	-3.73423
Q15067	ACOX1	Peroxisomal acyl-coenzyme A oxidase 1 (AOX)	9	2.00157e+08	1.70611e+08	1.69136e+08	2.0153e+08	1.80059e+08	2.19798e+08	27.5766	27.3461	27.3336	27.5864	27.4239	27.7116	0.155593	0.247701	751	0.00967285	no	-2.48735
Q9BPX5	ARPC5L	Actin-related protein 2/3 complex subunit 5-like protein (Arp2/3 complex 16 kDa subunit 2) (ARC16-2)	4	2.67303e+08	3.28036e+08	2.44855e+08	2.35391e+08	2.15013e+08	2.71591e+08	27.9939	28.2893	27.8674	27.8105	27.6799	28.0169	-0.218734	0.24849	752	0.00968573	no	-2.35101
Q9UBQ7	GRHPR	Glyoxylate reductase/hydroxypyruvate reductase	10	3.93794e+08	3.19601e+08	3.84868e+08	4.08275e+08	3.74131e+08	4.39751e+08	28.5529	28.2517	28.5198	28.605	28.479	28.7121	0.154207	0.249331	753	0.00969861	no	-2.17918
Q96H55	MYO19	Unconventional myosin-XIX (Myosin head domain-containing protein 1)	3	1.88472e+07	1.51847e+07	1.59102e+07	2.07381e+07	1.63107e+07	2.0173e+07	24.1679	23.8561	23.9234	24.3058	23.9593	24.2659	0.196309	0.250096	754	0.00971149	no	-3.51469
P10606	COX5B	Cytochrome c oxidase subunit 5B, mitochondrial (Cytochrome c oxidase polypeptide Vb)	2	5.19602e+07	5.46049e+07	5.00531e+07	5.175e+07	5.0125e+07	4.63862e+07	25.6309	25.7025	25.577	25.6251	25.579	25.4672	-0.0791107	0.250276	755	0.00972437	no	-3.06062
P42575	CASP2	Caspase-2 (CASP-2)	3	3.1953e+07	2.19716e+07	2.65485e+07	3.23154e+07	2.81877e+07	3.30426e+07	24.9294	24.3891	24.6621	24.9457	24.7486	24.9778	0.217164	0.250534	756	0.00973725	no	-3.30415
Q9P2N7	KLHL13	Kelch-like protein 13 (BTB and kelch domain-containing protein 2)	2	2.51219e+07	3.2054e+07	3.45601e+07	3.54085e+07	3.1525e+07	5.75267e+07	24.5824	24.934	25.0426	25.0776	24.91	25.7777	0.440126	0.251014	757	0.00975013	no	-3.2099
Q3B726	POLR1F	DNA-directed RNA polymerase I subunit RPA43 (DNA-directed RNA polymerase I subunit F) (Twist neighbor protein)	2	6.51684e+07	5.04399e+07	6.16811e+07	6.8218e+07	6.34498e+07	6.48114e+07	25.9577	25.5881	25.8783	26.0236	25.9191	25.9497	0.14827	0.251353	758	0.00976301	no	-2.97214
P52565	ARHGDIA	Rho GDP-dissociation inhibitor 1 (Rho GDI 1) (Rho-GDI alpha)	16	2.70681e+09	2.95359e+09	2.10605e+09	2.18105e+09	2.12368e+09	2.36871e+09	31.3339	31.4598	30.9719	31.0224	30.9839	31.1415	-0.218826	0.251396	759	0.00977589	no	-1.38518
Q9BVI4	NOC4L	Nucleolar complex protein 4 homolog (NOC4 protein homolog) (NOC4-like protein) (Nucleolar complex-associated protein 4-like protein)	7	2.82514e+08	2.13534e+08	2.40685e+08	2.89174e+08	2.58349e+08	2.76182e+08	28.0737	27.6699	27.8426	28.1074	27.9447	28.041	0.160988	0.251454	760	0.00978877	no	-2.3515
O15381	NVL	Nuclear valosin-containing protein-like (NVLp) (Nuclear VCP-like protein)	6	8.37321e+07	8.74272e+07	1.02389e+08	1.07299e+08	1.00686e+08	9.31872e+07	26.3193	26.3816	26.6095	26.6771	26.5853	26.4736	0.13879	0.251835	761	0.00980165	no	-2.78529
A0A0G2JJT9	VARS1	Valine--tRNA ligase (Fragment)	56	4.24249e+09	3.47266e+09	3.79772e+09	4.2239e+09	3.88148e+09	4.74422e+09	31.9823	31.6934	31.8225	31.9759	31.854	32.1435	0.158475	0.251984	762	0.00981453	no	-1.15802
Q01581	HMGCS1	Hydroxymethylglutaryl-CoA synthase, cytoplasmic (HMG-CoA synthase)	3	4.70401e+07	3.33733e+07	3.9974e+07	4.91029e+07	4.00312e+07	5.52419e+07	25.4874	24.9922	25.2526	25.5493	25.2546	25.7193	0.262148	0.25209	763	0.00982741	no	-3.12189
P49840	GSK3A	Glycogen synthase kinase-3 alpha (GSK-3 alpha)	3	4.08451e+07	3.27892e+07	4.23677e+07	2.69675e+07	2.60336e+07	4.12109e+07	25.2837	24.9667	25.3365	24.6847	24.6339	25.2965	-0.300167	0.252098	764	0.00984029	no	-3.22208
P35555	FBN1	Fibrillin-1 [Cleaved into: Asprosin]	2	3.59854e+06	3.7883e+06	2.7504e+06	2.60772e+06	2.48824e+06	3.35261e+06	21.779	21.8531	21.3912	21.3144	21.2467	21.6769	-0.262886	0.252214	765	0.00985317	no	-4.27556
Q9Y4C2	TCAF1	TRPM8 channel-associated factor 1 (TRP channel-associated factor 1)	3	1.05191e+08	1.23442e+08	1.85556e+08	2.84361e+08	2.52915e+08	1.20091e+08	26.6484	26.8793	27.4673	28.0832	27.9141	26.8396	0.666411	0.252397	766	0.00986605	no	-2.51473
Q6DKI1	RPL7L1	60S ribosomal protein L7-like 1 (Large ribosomal subunit protein uL30-like 1)	21	9.94239e+08	1.0381e+09	9.10633e+08	1.18263e+09	1.19157e+09	9.41628e+08	29.889	29.9513	29.7623	30.1393	30.1502	29.8106	0.172092	0.253814	767	0.00987893	no	-1.74825
Q9Y6B6	SAR1B	GTP-binding protein SAR1b (GTP-binding protein B) (GTBPB)	2	2.19298e+07	1.47025e+07	1.80603e+07	2.61018e+07	1.69961e+07	2.96541e+07	24.3864	23.8096	24.1063	24.6376	24.0187	24.8217	0.41164	0.254025	768	0.00989181	no	-3.43942
[truncated: 3,114 more rows]
