# Supplementary material for: Signal-noise metrics for RNA binding protein identification reveal broad spectrum protein-RNA interaction frequencies and dynamics
Source: Nat Commun. 2023 Sep 21;14:5868. doi: 10.1038/s41467-023-41284-9 (PMC10514315; doi:10.1038/s41467-023-41284-9)
Supplement: Supplementary file 13 — Supplementary Dataset 9 [file 41467_2023_41284_MOESM13_ESM.xlsx]

## Sheet: HT vs DMSO, clRNP
Supplementary Data 9	HT vs DMSO, clRNP.
LC-MS/MS analysis was performed on input and clRNP fractions isolated from independent cellular samples (HeLa) treated with either DMSO control or Harringtonine (HT) for 30 minutes and UV-crosslinked on ice with 0.4 J/cm2 (254 nm) as described in Methods.
Proteins not detected in all three replicates of both sample groups (DMSO and HT) for a given fraction (input or clRNP) and containing at least 2 unique peptide matches were excluded from downstream sample normalization and data analysis.
Samples were mean-normalized to total SPI and log2 normalized SPI values were used to test for difference in protein recovery between sample groups (DMSO vs HT) for each fraction (input or clRNP) using independent two-tailed homoscedastic t tests.
Correction for multiple hypothesis testing was performed with the Benjamini-Hochberg approach and a false-discovery rate of 5% on total protein IDs (no S/N limit) or only those which displayed S/N ratios >3 in LEAP-RBP (clRNP) fractions by SILAC LC-MS/MS (S/N limit).
clRNP fraction, no S/N limit																							clRNP fraction, S/N limit
Primary Uniprot ID	Primary gene name	Protein name	# of unique peptides	SPI, DMSO R1	SPI, DMSO R2	SPI, DMSO R3	SPI, HT R1	SPI, HT R2	SPI, HT R3	Log2(SPI), DMSO R1	Log2(SPI), DMSO R2	Log2(SPI), DMSO R3	Log2(SPI), HT R1	Log2(SPI), HT R2	Log2(SPI), HT R3	Log2(average SPI, HT/average SPI, DMSO)	p value	p value rank	BH crit value	Significant after BH correction?	Log10(%TP)		Primary Uniprot ID	Primary gene name	Protein name	# of unique peptides	SPI, DMSO R1	SPI, DMSO R2	SPI, DMSO R3	SPI, HT R1	SPI, HT R2	SPI, HT R3	Log2(SPI), DMSO R1	Log2(SPI), DMSO R2	Log2(SPI), DMSO R3	Log2(SPI), HT R1	Log2(SPI), HT R2	Log2(SPI), HT R3	Log2(average SPI, HT/average SPI, DMSO)	p value	p value rank	BH crit value	Significant after BH correction?
P62263	RPS14	40S ribosomal protein S14 (Small ribosomal subunit protein uS11)	15	4.45776e+09	4.48098e+09	4.24356e+09	1.33655e+09	1.45256e+09	1.37921e+09	32.0537	32.0612	31.9826	30.3159	30.436	30.3612	-1.66106	2.68826e-06	1	2.67666e-05	yes	-1.30543		P62263	RPS14	40S ribosomal protein S14 (Small ribosomal subunit protein uS11)	15	4.45776e+09	4.48098e+09	4.24356e+09	1.33655e+09	1.45256e+09	1.37921e+09	32.0537	32.0612	31.9826	30.3159	30.436	30.3612	-1.66106	2.68826e-06	1	6.49351e-05	yes
P31327	CPS1	Carbamoyl-phosphate synthase [ammonia], mitochondrial	46	1.15263e+09	1.06143e+09	1.04336e+09	3.26278e+08	3.00124e+08	2.85744e+08	30.1023	29.9834	29.9586	28.2815	28.161	28.0901	-1.8364	1.3495e-05	2	5.35332e-05	yes	-1.92465		P23396	RPS3	40S ribosomal protein S3	52	2.25612e+10	2.03514e+10	1.97624e+10	7.24885e+09	7.60987e+09	7.26564e+09	34.3931	34.2444	34.202	32.7551	32.8252	32.7584	-1.50225	1.76133e-05	2	0.00012987	yes
P23396	RPS3	40S ribosomal protein S3	52	2.25612e+10	2.03514e+10	1.97624e+10	7.24885e+09	7.60987e+09	7.26564e+09	34.3931	34.2444	34.202	32.7551	32.8252	32.7584	-1.50225	1.76133e-05	3	8.02998e-05	yes	-0.616351		P46783	RPS10	40S ribosomal protein S10 (Small ribosomal subunit protein eS10)	22	2.39192e+09	2.50805e+09	2.4046e+09	1.60763e+09	1.59119e+09	1.6517e+09	31.1555	31.2239	31.1632	30.5823	30.5675	30.6213	-0.590661	2.5663e-05	3	0.000194805	yes
P49327	FASN	Fatty acid synthase	72	2.21209e+09	2.01101e+09	1.95183e+09	6.97641e+08	7.55577e+08	7.13886e+08	31.0428	30.9053	30.8622	29.3779	29.493	29.4111	-1.51065	1.95265e-05	4	0.000107066	yes	-1.62347		P13639	EEF2	Elongation factor 2 (EF-2)	86	1.04421e+10	9.98399e+09	1.00074e+10	2.00199e+10	2.23371e+10	2.14571e+10	33.2817	33.217	33.2203	34.2207	34.3787	34.3207	1.06822	3.01597e-05	4	0.00025974	yes
P46783	RPS10	40S ribosomal protein S10 (Small ribosomal subunit protein eS10)	22	2.39192e+09	2.50805e+09	2.4046e+09	1.60763e+09	1.59119e+09	1.6517e+09	31.1555	31.2239	31.1632	30.5823	30.5675	30.6213	-0.590661	2.5663e-05	5	0.000133833	yes	-1.45998		Q15084	PDIA6	Protein disulfide-isomerase A6	7	8.16151e+07	9.80069e+07	9.00481e+07	1.75566e+07	1.50049e+07	1.36619e+07	26.2823	26.5464	26.4242	24.0655	23.8389	23.7037	-2.5445	4.0244e-05	5	0.000324675	yes
P13639	EEF2	Elongation factor 2 (EF-2)	86	1.04421e+10	9.98399e+09	1.00074e+10	2.00199e+10	2.23371e+10	2.14571e+10	33.2817	33.217	33.2203	34.2207	34.3787	34.3207	1.06822	3.01597e-05	6	0.0001606	yes	-0.570473		O95985	TOP3B	DNA topoisomerase 3-beta-1	27	5.18178e+08	4.82956e+08	4.51145e+08	1.1779e+09	1.12857e+09	1.10839e+09	28.9489	28.8473	28.749	30.1336	30.0718	30.0458	1.23351	4.06304e-05	6	0.00038961	yes
Q15084	PDIA6	Protein disulfide-isomerase A6	7	8.16151e+07	9.80069e+07	9.00481e+07	1.75566e+07	1.50049e+07	1.36619e+07	26.2823	26.5464	26.4242	24.0655	23.8389	23.7037	-2.5445	4.0244e-05	7	0.000187366	yes	-3.0452		Q969S3	ZNF622	Zinc finger protein 622 (Zinc finger-like protein 9)	19	6.18107e+08	6.42144e+08	6.02483e+08	1.04428e+09	1.09734e+09	1.12835e+09	29.2033	29.2583	29.1663	29.9599	30.0314	30.0716	0.811854	4.30855e-05	7	0.000454545	yes
O95985	TOP3B	DNA topoisomerase 3-beta-1	27	5.18178e+08	4.82956e+08	4.51145e+08	1.1779e+09	1.12857e+09	1.10839e+09	28.9489	28.8473	28.749	30.1336	30.0718	30.0458	1.23351	4.06304e-05	8	0.000214133	yes	-1.85747		Q00341	HDLBP	Vigilin (High density lipoprotein-binding protein) (HDL-binding protein)	91	9.24697e+09	9.0653e+09	8.79382e+09	4.28254e+09	3.69699e+09	3.5874e+09	33.1063	33.0777	33.0338	31.9958	31.7837	31.7403	-1.22861	0.000112507	8	0.000519481	yes
Q969S3	ZNF622	Zinc finger protein 622 (Zinc finger-like protein 9)	19	6.18107e+08	6.42144e+08	6.02483e+08	1.04428e+09	1.09734e+09	1.12835e+09	29.2033	29.2583	29.1663	29.9599	30.0314	30.0716	0.811854	4.30855e-05	9	0.000240899	yes	-1.8344		Q92900	UPF1	Regulator of nonsense transcripts 1	66	8.64145e+09	7.99922e+09	7.46928e+09	3.90852e+09	4.16054e+09	3.94784e+09	33.0086	32.8972	32.7983	31.864	31.9541	31.8784	-1.00456	0.000115308	9	0.000584416	yes
Q14839	CHD4	Chromodomain-helicase-DNA-binding protein 4 (CHD-4)	9	2.03755e+08	1.89661e+08	1.86e+08	1.01603e+08	9.32953e+07	9.41134e+07	27.6023	27.4988	27.4707	26.5984	26.4753	26.4879	-1.00347	5.67102e-05	10	0.000267666	yes	-2.60601		Q7KZF4	SND1	Staphylococcal nuclease domain-containing protein 1	96	3.60729e+10	3.53086e+10	3.2289e+10	1.43232e+10	1.65918e+10	1.50824e+10	35.0702	35.0393	34.9103	33.7376	33.9497	33.8121	-1.17238	0.000120233	10	0.000649351	yes
P42892	ECE1	Endothelin-converting enzyme 1	2	1.69613e+06	1.96648e+06	1.90253e+06	564160	657913	617069	20.6938	20.9072	20.8595	19.1057	19.3275	19.2351	-1.59738	6.23936e-05	11	0.000294433	yes	-4.67526		Q14694	USP10	Ubiquitin carboxyl-terminal hydrolase 10	21	1.01965e+09	1.11341e+09	1.0172e+09	5.73681e+08	5.0335e+08	4.99422e+08	29.9254	30.0523	29.922	29.0957	28.907	28.8957	-0.998784	0.000210447	11	0.000714286	yes
Q00341	HDLBP	Vigilin (High density lipoprotein-binding protein) (HDL-binding protein)	91	9.24697e+09	9.0653e+09	8.79382e+09	4.28254e+09	3.69699e+09	3.5874e+09	33.1063	33.0777	33.0338	31.9958	31.7837	31.7403	-1.22861	0.000112507	12	0.000321199	yes	-0.957335		O75153	CLUH	Clustered mitochondria protein homolog	43	2.11333e+09	2.1201e+09	1.86896e+09	1.17253e+09	1.10621e+09	1.0788e+09	30.9769	30.9815	30.7996	30.127	30.043	30.0068	-0.861967	0.000246969	12	0.000779221	yes
Q92900	UPF1	Regulator of nonsense transcripts 1	66	8.64145e+09	7.99922e+09	7.46928e+09	3.90852e+09	4.16054e+09	3.94784e+09	33.0086	32.8972	32.7983	31.864	31.9541	31.8784	-1.00456	0.000115308	13	0.000347966	yes	-0.986913		Q9Y450	HBS1L	HBS1-like protein (ERFS)	7	1.27229e+07	1.38188e+07	1.62131e+07	3.6732e+07	3.57842e+07	4.02894e+07	23.6009	23.7201	23.9507	25.1305	25.0928	25.2639	1.39968	0.000257749	13	0.000844156	yes
Q7KZF4	SND1	Staphylococcal nuclease domain-containing protein 1	96	3.60729e+10	3.53086e+10	3.2289e+10	1.43232e+10	1.65918e+10	1.50824e+10	35.0702	35.0393	34.9103	33.7376	33.9497	33.8121	-1.17238	0.000120233	14	0.000374732	yes	-0.369615		Q9Y4C8	RBM19	Probable RNA-binding protein 19 (RNA-binding motif protein 19)	83	8.89636e+09	8.45489e+09	8.87633e+09	1.18502e+10	1.27504e+10	1.27229e+10	33.0506	32.9771	33.0473	33.4642	33.5698	33.5667	0.508999	0.000270996	14	0.000909091	yes
Q15149	PLEC	Plectin (PCN) (PLTN) (Hemidesmosomal protein 1) (HD1) (Plectin-1)	185	5.8616e+09	5.5449e+09	5.45371e+09	2.60155e+09	2.97981e+09	2.93747e+09	32.4486	32.3685	32.3446	31.2767	31.4726	31.4519	-0.984893	0.000144001	15	0.000401499	yes	-1.14027		Q8NE71	ABCF1	ATP-binding cassette sub-family F member 1 (ATP-binding cassette 50) (TNF-alpha-stimulated ABC protein)	41	3.01304e+09	2.9777e+09	2.9942e+09	3.35325e+09	3.47453e+09	3.39282e+09	31.4886	31.4715	31.4795	31.6429	31.6942	31.6598	0.185899	0.000303987	15	0.000974026	yes
Q9NR12	PDLIM7	PDZ and LIM domain protein 7 (LIM mineralization protein) (LMP) (Protein enigma)	2	1.07513e+06	1.46006e+06	1.00003e+06	1.37444e+07	1.72645e+07	1.04629e+07	20.0361	20.4776	19.9316	23.7123	24.0413	23.3188	3.55226	0.00018821	16	0.000428266	yes	-3.89146		Q15029	EFTUD2	116 kDa U5 small nuclear ribonucleoprotein component (Elongation factor Tu GTP-binding domain-containing protein 2) (SNU114 homolog) (hSNU114) (U5 snRNP-specific protein, 116 kDa) (U5-116 kDa)	15	6.17818e+09	6.14999e+09	6.30617e+09	4.29219e+09	4.69362e+09	4.56259e+09	32.5245	32.5179	32.5541	31.9991	32.1281	32.0872	-0.459841	0.000313509	16	0.00103896	yes
Q14694	USP10	Ubiquitin carboxyl-terminal hydrolase 10	21	1.01965e+09	1.11341e+09	1.0172e+09	5.73681e+08	5.0335e+08	4.99422e+08	29.9254	30.0523	29.922	29.0957	28.907	28.8957	-0.998784	0.000210447	17	0.000455032	yes	-1.87018		A5YKK6	CNOT1	CCR4-NOT transcription complex subunit 1 (CCR4-associated factor 1) (Negative regulator of transcription subunit 1 homolog) (NOT1H) (hNOT1)	15	1.33794e+08	1.17223e+08	1.22505e+08	6.98298e+07	7.6748e+07	7.56179e+07	26.9954	26.8047	26.8683	26.0573	26.1936	26.1722	-0.749363	0.000439694	17	0.0011039	yes
O75153	CLUH	Clustered mitochondria protein homolog	43	2.11333e+09	2.1201e+09	1.86896e+09	1.17253e+09	1.10621e+09	1.0788e+09	30.9769	30.9815	30.7996	30.127	30.043	30.0068	-0.861967	0.000246969	18	0.000481799	yes	-1.56885		P41214	EIF2D	Eukaryotic translation initiation factor 2D (eIF2d) (Hepatocellular carcinoma-associated antigen 56) (Ligatin)	11	2.83316e+08	2.58583e+08	2.44007e+08	4.15712e+08	4.50583e+08	4.25165e+08	28.0778	27.9461	27.8623	28.631	28.7472	28.6634	0.716572	0.000555767	18	0.00116883	yes
Q9Y450	HBS1L	HBS1-like protein (ERFS)	7	1.27229e+07	1.38188e+07	1.62131e+07	3.6732e+07	3.57842e+07	4.02894e+07	23.6009	23.7201	23.9507	25.1305	25.0928	25.2639	1.39968	0.000257749	19	0.000508565	yes	-3.35284		P08865	RPSA	40S ribosomal protein SA (37 kDa laminin receptor precursor) (37LRP) (37/67 kDa laminin receptor) (LRP/LR) (67 kDa laminin receptor) (67LR) (Colon carcinoma laminin-binding protein) (Laminin receptor 1) (LamR) (Laminin-binding protein precursor p40) (LBP/p40) (Multidrug resistance-associated protein MGr1-Ag) (NEM/1CHD4) (Small ribosomal subunit protein uS2)	15	9.77322e+08	1.01417e+09	9.01942e+08	6.7763e+08	6.51889e+08	6.27572e+08	29.8643	29.9176	29.7485	29.3359	29.2801	29.2252	-0.564071	0.000686082	19	0.00123377	yes
Q9Y4C8	RBM19	Probable RNA-binding protein 19 (RNA-binding motif protein 19)	83	8.89636e+09	8.45489e+09	8.87633e+09	1.18502e+10	1.27504e+10	1.27229e+10	33.0506	32.9771	33.0473	33.4642	33.5698	33.5667	0.508999	0.000270996	20	0.000535332	yes	-0.74162		P46109	CRKL	Crk-like protein	2	2.1712e+07	1.90244e+07	1.22699e+07	2.27443e+06	2.75903e+06	3.19844e+06	24.372	24.1813	23.5486	21.1171	21.3957	21.6089	-2.68686	0.000750674	20	0.0012987	yes
Q8NE71	ABCF1	ATP-binding cassette sub-family F member 1 (ATP-binding cassette 50) (TNF-alpha-stimulated ABC protein)	41	3.01304e+09	2.9777e+09	2.9942e+09	3.35325e+09	3.47453e+09	3.39282e+09	31.4886	31.4715	31.4795	31.6429	31.6942	31.6598	0.185899	0.000303987	21	0.000562099	yes	-1.26132		P62857	RPS28	40S ribosomal protein S28 (Small ribosomal subunit protein eS28)	6	1.64693e+08	1.35045e+08	1.22267e+08	3.93184e+07	2.46697e+07	2.59793e+07	27.2952	27.0089	26.8655	25.2287	24.5562	24.6309	-2.22979	0.000809878	21	0.00136364	yes
Q15029	EFTUD2	116 kDa U5 small nuclear ribonucleoprotein component (Elongation factor Tu GTP-binding domain-containing protein 2) (SNU114 homolog) (hSNU114) (U5 snRNP-specific protein, 116 kDa) (U5-116 kDa)	15	6.17818e+09	6.14999e+09	6.30617e+09	4.29219e+09	4.69362e+09	4.56259e+09	32.5245	32.5179	32.5541	31.9991	32.1281	32.0872	-0.459841	0.000313509	22	0.000588865	yes	-1.03712		Q99613	EIF3C	Eukaryotic translation initiation factor 3 subunit C (eIF3c) (Eukaryotic translation initiation factor 3 subunit 8) (eIF3 p110)	64	7.79023e+09	7.19633e+09	7.31405e+09	4.41141e+09	5.11152e+09	4.89152e+09	32.859	32.7446	32.768	32.0386	32.2511	32.1876	-0.629567	0.000932164	22	0.00142857	yes
P21333	FLNA	Filamin-A (FLN-A) (Actin-binding protein 280) (ABP-280) (Alpha-filamin) (Endothelial actin-binding protein) (Filamin-1) (Non-muscle filamin)	53	1.4013e+09	1.41679e+09	1.32678e+09	8.20855e+08	7.01167e+08	6.98638e+08	30.3841	30.4	30.3053	29.6126	29.3852	29.38	-0.900339	0.000386374	23	0.000615632	yes	-1.74091		P51114	FXR1	Fragile X mental retardation syndrome-related protein 1 (hFXR1p)	24	2.70962e+09	2.64677e+09	2.46364e+09	3.48698e+09	3.34048e+09	3.40611e+09	31.3354	31.3016	31.1981	31.6993	31.6374	31.6655	0.388062	0.000985609	23	0.00149351	yes
A5YKK6	CNOT1	CCR4-NOT transcription complex subunit 1 (CCR4-associated factor 1) (Negative regulator of transcription subunit 1 homolog) (NOT1H) (hNOT1)	15	1.33794e+08	1.17223e+08	1.22505e+08	6.98298e+07	7.6748e+07	7.56179e+07	26.9954	26.8047	26.8683	26.0573	26.1936	26.1722	-0.749363	0.000439694	24	0.000642398	yes	-2.7697		P30101	PDIA3	Protein disulfide-isomerase A3	17	4.62535e+08	3.5978e+08	4.69935e+08	1.37337e+08	9.53618e+07	8.61007e+07	28.785	28.4225	28.8079	27.0331	26.5069	26.3595	-2.01916	0.00104557	24	0.00155844	yes
O75665	OFD1	Oral-facial-digital syndrome 1 protein (Protein 71-7A)	2	1.84326e+06	1.73019e+06	1.22118e+06	371118	413168	420857	20.8138	20.7225	20.2198	18.5015	18.6564	18.683	-1.99222	0.000518676	25	0.000669165	yes	-4.76661		O43159	RRP8	Ribosomal RNA-processing protein 8	16	9.61989e+08	1.00526e+09	9.64115e+08	1.24219e+09	1.21261e+09	1.15601e+09	29.8414	29.9049	29.8446	30.2102	30.1755	30.1065	0.300751	0.00122813	25	0.00162338	yes
P23458	JAK1	Tyrosine-protein kinase JAK1	3	2.37674e+07	2.11436e+07	1.62397e+07	2.74376e+06	3.0792e+06	4.33085e+06	24.5025	24.3337	23.953	21.3877	21.5541	22.0462	-2.59035	0.000528179	26	0.000695931	yes	-3.69163		Q96AG4	LRRC59	Leucine-rich repeat-containing protein 59 (Ribosome-binding protein p34) (p34) [Cleaved into: Leucine-rich repeat-containing protein 59, N-terminally processed]	13	6.32811e+08	5.90542e+08	5.85635e+08	4.95201e+08	4.9108e+08	4.83019e+08	29.2372	29.1375	29.1254	28.8834	28.8714	28.8475	-0.300054	0.00126505	26	0.00168831	yes
P41214	EIF2D	Eukaryotic translation initiation factor 2D (eIF2d) (Hepatocellular carcinoma-associated antigen 56) (Ligatin)	11	2.83316e+08	2.58583e+08	2.44007e+08	4.15712e+08	4.50583e+08	4.25165e+08	28.0778	27.9461	27.8623	28.631	28.7472	28.6634	0.716572	0.000555767	27	0.000722698	yes	-2.22723		Q9NUQ8	ABCF3	ATP-binding cassette sub-family F member 3	9	2.40122e+08	2.7473e+08	3.30847e+08	8.87009e+07	7.6381e+07	5.46052e+07	27.8392	28.0334	28.3016	26.4024	26.1867	25.7025	-1.94469	0.00135412	27	0.00175325	yes
P53396	ACLY	ATP-citrate synthase	14	1.52206e+08	1.17667e+08	1.36493e+08	3.38285e+07	2.96949e+07	4.36171e+07	27.1815	26.8101	27.0243	25.0117	24.8237	25.3784	-1.92328	0.00058257	28	0.000749465	yes	-2.8342		Q12789	GTF3C1	General transcription factor 3C polypeptide 1 (TF3C-alpha) (TFIIIC box B-binding subunit) (Transcription factor IIIC 220 kDa subunit) (TFIIIC 220 kDa subunit) (TFIIIC220) (Transcription factor IIIC subunit alpha)	6	1.68144e+07	1.17401e+07	1.77245e+07	5.67667e+06	4.93352e+06	4.53036e+06	24.0032	23.4849	24.0792	22.4366	22.2342	22.1112	-1.61194	0.00159541	28	0.00181818	yes
P35579	MYH9	Myosin-9 (Cellular myosin heavy chain, type A) (Myosin heavy chain 9) (Myosin heavy chain, non-muscle IIa) (Non-muscle myosin heavy chain A) (NMMHC-A) (Non-muscle myosin heavy chain IIa) (NMMHC II-a) (NMMHC-IIA)	48	1.25704e+09	1.09339e+09	1.20451e+09	7.11917e+08	6.79651e+08	6.16562e+08	30.2274	30.0262	30.1658	29.4071	29.3402	29.1997	-0.823973	0.000642964	29	0.000776231	yes	-1.79943		Q53EL6	PDCD4	Programmed cell death protein 4 (Neoplastic transformation inhibitor protein) (Nuclear antigen H731-like) (Protein 197/15a)	7	1.09714e+08	1.18927e+08	1.27222e+08	5.84495e+07	3.98792e+07	4.82643e+07	26.7092	26.8255	26.9228	25.8007	25.2491	25.5245	-1.2795	0.0016247	29	0.00188312	yes
Q659C4	LARP1B	La-related protein 1B (La ribonucleoprotein domain family member 1B) (La ribonucleoprotein domain family member 2) (La-related protein 2)	2	1.86746e+06	1.89595e+06	1.76569e+06	3.16489e+06	2.80647e+06	3.31495e+06	20.8326	20.8545	20.7518	21.5937	21.4203	21.6606	0.748062	0.000673802	30	0.000802998	yes	-4.37403		Q8N8A6	DDX51	ATP-dependent RNA helicase DDX51	5	8.68735e+07	9.22815e+07	8.42884e+07	1.07748e+08	1.08306e+08	1.11712e+08	26.3724	26.4595	26.3288	26.6831	26.6905	26.7352	0.315171	0.00162987	30	0.00194805	yes
Q9Y2Z4	YARS2	Tyrosine--tRNA ligase, mitochondrial	15	3.71138e+08	3.95287e+08	3.80916e+08	4.67076e+08	4.57851e+08	4.56818e+08	28.4674	28.5583	28.5049	28.7991	28.7703	28.767	0.268198	0.000686005	31	0.000829764	yes	-2.14178		P09012	SNRPA	U1 small nuclear ribonucleoprotein A (U1 snRNP A) (U1-A) (U1A)	12	5.63783e+08	5.71641e+08	5.7266e+08	5.40135e+08	5.39528e+08	5.46653e+08	29.0706	29.0905	29.0931	29.0087	29.0071	29.026	-0.0707715	0.00163421	31	0.00201299	yes
P08865	RPSA	40S ribosomal protein SA (37 kDa laminin receptor precursor) (37LRP) (37/67 kDa laminin receptor) (LRP/LR) (67 kDa laminin receptor) (67LR) (Colon carcinoma laminin-binding protein) (Laminin receptor 1) (LamR) (Laminin-binding protein precursor p40) (LBP/p40) (Multidrug resistance-associated protein MGr1-Ag) (NEM/1CHD4) (Small ribosomal subunit protein uS2)	15	9.77322e+08	1.01417e+09	9.01942e+08	6.7763e+08	6.51889e+08	6.27572e+08	29.8643	29.9176	29.7485	29.3359	29.2801	29.2252	-0.564071	0.000686082	32	0.000856531	yes	-1.85895		O00571	DDX3X	ATP-dependent RNA helicase DDX3X	85	2.27685e+10	2.16239e+10	2.09845e+10	2.62759e+10	2.70785e+10	2.6132e+10	34.4063	34.3319	34.2886	34.613	34.6564	34.6051	0.281927	0.00172852	32	0.00207792	yes
P46109	CRKL	Crk-like protein	2	2.1712e+07	1.90244e+07	1.22699e+07	2.27443e+06	2.75903e+06	3.19844e+06	24.372	24.1813	23.5486	21.1171	21.3957	21.6089	-2.68686	0.000750674	33	0.000883298	yes	-3.75772		Q9NW13	RBM28	RNA-binding protein 28 (RNA-binding motif protein 28)	75	6.74178e+09	6.47685e+09	6.53137e+09	7.24038e+09	7.46522e+09	7.41638e+09	32.6505	32.5926	32.6047	32.7534	32.7975	32.7881	0.163628	0.00178273	33	0.00214286	yes
P62857	RPS28	40S ribosomal protein S28 (Small ribosomal subunit protein eS28)	6	1.64693e+08	1.35045e+08	1.22267e+08	3.93184e+07	2.46697e+07	2.59793e+07	27.2952	27.0089	26.8655	25.2287	24.5562	24.6309	-2.22979	0.000809878	34	0.000910064	yes	-2.8355		Q8IZH2	XRN1	5'-3' exoribonuclease 1	10	1.26287e+08	1.12839e+08	1.36728e+08	2.24917e+08	2.24374e+08	1.94726e+08	26.9121	26.7497	27.0267	27.7448	27.7413	27.5369	0.776927	0.00181752	34	0.00220779	yes
O95628	CNOT4	CCR4-NOT transcription complex subunit 4	2	3.14078e+07	2.64061e+07	2.77229e+07	1.619e+07	1.38599e+07	1.55958e+07	24.9046	24.6544	24.7246	23.9486	23.7244	23.8947	-0.906067	0.00084383	35	0.000936831	yes	-3.42687		Q9H0J9	PARP12	Protein mono-ADP-ribosyltransferase PARP12	33	1.45038e+09	1.2581e+09	1.25273e+09	1.8706e+09	1.90042e+09	1.98688e+09	30.4338	30.2286	30.2224	30.8009	30.8237	30.8879	0.539603	0.0018583	35	0.00227273	yes
Q99613	EIF3C	Eukaryotic translation initiation factor 3 subunit C (eIF3c) (Eukaryotic translation initiation factor 3 subunit 8) (eIF3 p110)	64	7.79023e+09	7.19633e+09	7.31405e+09	4.41141e+09	5.11152e+09	4.89152e+09	32.859	32.7446	32.768	32.0386	32.2511	32.1876	-0.629567	0.000932164	36	0.000963597	yes	-0.979899		P42771	CDKN2A	Cyclin-dependent kinase inhibitor 2A (Cyclin-dependent kinase 4 inhibitor A) (CDK4I) (Multiple tumor suppressor 1) (MTS-1) (p16-INK4a) (p16-INK4) (p16INK4A)	4	6.7362e+07	5.99494e+07	6.27162e+07	4.98927e+07	4.90501e+07	4.94255e+07	26.0054	25.8372	25.9023	25.5723	25.5478	25.5588	-0.357025	0.00198969	36	0.00233766	yes
P51114	FXR1	Fragile X mental retardation syndrome-related protein 1 (hFXR1p)	24	2.70962e+09	2.64677e+09	2.46364e+09	3.48698e+09	3.34048e+09	3.40611e+09	31.3354	31.3016	31.1981	31.6993	31.6374	31.6655	0.388062	0.000985609	37	0.000990364	yes	-1.28818		Q8TEQ6	GEMIN5	Gem-associated protein 5 (Gemin5)	36	8.3465e+08	7.27037e+08	6.65062e+08	1.37509e+09	1.19581e+09	1.28966e+09	29.6366	29.4375	29.3089	30.3569	30.1553	30.2643	0.793873	0.00203259	37	0.0024026	yes
P30101	PDIA3	Protein disulfide-isomerase A3	17	4.62535e+08	3.5978e+08	4.69935e+08	1.37337e+08	9.53618e+07	8.61007e+07	28.785	28.4225	28.8079	27.0331	26.5069	26.3595	-2.01916	0.00104557	38	0.00101713	no	-2.33763		Q9BVJ6	UTP14A	U3 small nucleolar RNA-associated protein 14 homolog A (Antigen NY-CO-16) (Serologically defined colon cancer antigen 16)	43	2.85357e+09	2.84587e+09	2.72131e+09	2.3108e+09	2.10455e+09	2.05042e+09	31.4101	31.4062	31.3417	31.1057	30.9709	30.9333	-0.381128	0.00254084	38	0.00246753	no
P62495	ETF1	Eukaryotic peptide chain release factor subunit 1 (Eukaryotic release factor 1) (eRF1) (Protein Cl1) (TB3-1)	6	3.32067e+08	2.73995e+08	2.83265e+08	1.78512e+08	1.64875e+08	1.61898e+08	28.3069	28.0296	28.0776	27.4114	27.2968	27.2705	-0.815614	0.00106689	39	0.0010439	no	-2.40029		P33993	MCM7	DNA replication licensing factor MCM7	2	3.03155e+07	4.1925e+07	6.66814e+07	3.72113e+06	6.82138e+06	2.57752e+06	24.8536	25.3213	25.9908	21.8273	22.7016	21.2976	-3.40443	0.00280215	39	0.00253247	no
Q12986	NFX1	Transcriptional repressor NF-X1	19	4.12032e+08	4.33435e+08	4.13361e+08	6.28264e+08	5.65456e+08	5.61462e+08	28.6182	28.6912	28.6228	29.2268	29.0748	29.0646	0.47954	0.00114471	40	0.00107066	no	-2.0656		Q6Y7W6	GIGYF2	GRB10-interacting GYF protein 2 (PERQ amino acid-rich with GYF domain-containing protein 2) (Trinucleotide repeat-containing gene 15 protein)	18	5.76156e+08	5.95904e+08	5.19793e+08	4.04989e+08	3.43089e+08	3.81694e+08	29.1019	29.1505	28.9534	28.5933	28.354	28.5078	-0.582573	0.0031326	40	0.0025974	no
O43159	RRP8	Ribosomal RNA-processing protein 8	16	9.61989e+08	1.00526e+09	9.64115e+08	1.24219e+09	1.21261e+09	1.15601e+09	29.8414	29.9049	29.8446	30.2102	30.1755	30.1065	0.300751	0.00122813	41	0.00109743	no	-1.72902		Q9Y2R4	DDX52	Probable ATP-dependent RNA helicase DDX52	15	3.85843e+08	3.65835e+08	3.2079e+08	4.97775e+08	5.16296e+08	5.12156e+08	28.5234	28.4466	28.2571	28.8909	28.9436	28.932	0.509036	0.00314372	41	0.00266234	no
P08195	SLC3A2	4F2 cell-surface antigen heavy chain (4F2hc) (4F2 heavy chain antigen) (Lymphocyte activation antigen 4F2 large subunit) (Solute carrier family 3 member 2) (CD antigen CD98)	17	4.95481e+08	5.10225e+08	4.36583e+08	2.94547e+08	2.80743e+08	2.49733e+08	28.8843	28.9266	28.7017	28.1339	28.0647	27.8958	-0.805855	0.00122873	42	0.0011242	no	-2.18923		P43307	SSR1	Translocon-associated protein subunit alpha (TRAP-alpha) (Signal sequence receptor subunit alpha) (SSR-alpha)	2	4.93793e+07	5.9877e+07	5.46018e+07	3.41952e+07	3.16706e+07	2.67512e+07	25.5574	25.8355	25.7024	25.0273	24.9166	24.6731	-0.823097	0.0033143	42	0.00272727	no
Q86U38	NOP9	Nucleolar protein 9	17	5.87949e+08	5.50963e+08	5.62026e+08	7.95512e+08	9.35734e+08	8.49411e+08	29.1311	29.0374	29.0661	29.5673	29.8015	29.6619	0.601407	0.0012335	43	0.00115096	no	-1.91314		Q96D46	NMD3	60S ribosomal export protein NMD3 (hNMD3)	18	4.50019e+08	3.73798e+08	3.67087e+08	5.75006e+08	6.0512e+08	6.06994e+08	28.7454	28.4777	28.4515	29.099	29.1726	29.1771	0.58558	0.00369724	43	0.00279221	no
Q96AG4	LRRC59	Leucine-rich repeat-containing protein 59 (Ribosome-binding protein p34) (p34) [Cleaved into: Leucine-rich repeat-containing protein 59, N-terminally processed]	13	6.32811e+08	5.90542e+08	5.85635e+08	4.95201e+08	4.9108e+08	4.83019e+08	29.2372	29.1375	29.1254	28.8834	28.8714	28.8475	-0.300054	0.00126505	44	0.00117773	no	-2.0291		Q9Y3B4	SF3B6	Splicing factor 3B subunit 6 (Pre-mRNA branch site protein p14) (SF3b 14 kDa subunit) (SF3B14a) (Spliceosome-associated protein, 14-kDa) (Splicing factor 3b, subunit 6, 14kDa)	9	1.61193e+08	1.68715e+08	1.54433e+08	1.30764e+08	1.32183e+08	1.20332e+08	27.2642	27.33	27.2024	26.9624	26.978	26.8424	-0.337626	0.00392342	44	0.00285714	no
P11498	PC	Pyruvate carboxylase, mitochondrial	4	1.52627e+07	1.62482e+07	1.79921e+07	5.21737e+06	4.46332e+06	2.98393e+06	23.8635	23.9538	24.1009	22.3149	22.0897	21.5088	-1.96671	0.00131786	45	0.0012045	no	-3.75118		O60573	EIF4E2	Eukaryotic translation initiation factor 4E type 2 (eIF-4E type 2) (eIF4E type 2) (Eukaryotic translation initiation factor 4E homologous protein) (Eukaryotic translation initiation factor 4E-like 3) (eIF4E-like protein 4E-LP) (mRNA cap-binding protein 4EHP) (h4EHP) (mRNA cap-binding protein type 3)	3	2.9818e+07	3.06136e+07	3.37773e+07	1.34181e+07	1.69011e+07	1.90882e+07	24.8297	24.8677	25.0096	23.6777	24.0106	24.1862	-0.931137	0.00401862	45	0.00292208	no
Q9NUQ8	ABCF3	ATP-binding cassette sub-family F member 3	9	2.40122e+08	2.7473e+08	3.30847e+08	8.87009e+07	7.6381e+07	5.46052e+07	27.8392	28.0334	28.3016	26.4024	26.1867	25.7025	-1.94469	0.00135412	46	0.00123126	no	-2.51724		Q9BVI4	NOC4L	Nucleolar complex protein 4 homolog (NOC4 protein homolog) (NOC4-like protein) (Nucleolar complex-associated protein 4-like protein)	7	8.23039e+07	7.58135e+07	8.42625e+07	9.93671e+07	9.71578e+07	9.72702e+07	26.2945	26.176	26.3284	26.5663	26.5338	26.5355	0.27754	0.00416702	46	0.00298701	no
Q12789	GTF3C1	General transcription factor 3C polypeptide 1 (TF3C-alpha) (TFIIIC box B-binding subunit) (Transcription factor IIIC 220 kDa subunit) (TFIIIC 220 kDa subunit) (TFIIIC220) (Transcription factor IIIC subunit alpha)	6	1.68144e+07	1.17401e+07	1.77245e+07	5.67667e+06	4.93352e+06	4.53036e+06	24.0032	23.4849	24.0792	22.4366	22.2342	22.1112	-1.61194	0.00159541	47	0.00125803	no	-3.75644		Q9UGR2	ZC3H7B	Zinc finger CCCH domain-containing protein 7B (Rotavirus 'X'-associated non-structural protein) (RoXaN)	37	1.4437e+09	1.34482e+09	1.41501e+09	1.61324e+09	1.59396e+09	1.57513e+09	30.4271	30.3248	30.3982	30.5873	30.57	30.5528	0.186113	0.00432624	47	0.00305195	no
Q53EL6	PDCD4	Programmed cell death protein 4 (Neoplastic transformation inhibitor protein) (Nuclear antigen H731-like) (Protein 197/15a)	7	1.09714e+08	1.18927e+08	1.27222e+08	5.84495e+07	3.98792e+07	4.82643e+07	26.7092	26.8255	26.9228	25.8007	25.2491	25.5245	-1.2795	0.0016247	48	0.0012848	no	-2.84365		Q9H6S0	YTHDC2	3'-5' RNA helicase YTHDC2	48	1.21401e+09	1.18437e+09	1.05383e+09	1.47574e+09	1.471e+09	1.48489e+09	30.1771	30.1415	29.973	30.4588	30.4542	30.4677	0.360316	0.00452072	48	0.00311688	no
Q8N8A6	DDX51	ATP-dependent RNA helicase DDX51	5	8.68735e+07	9.22815e+07	8.42884e+07	1.07748e+08	1.08306e+08	1.11712e+08	26.3724	26.4595	26.3288	26.6831	26.6905	26.7352	0.315171	0.00162987	49	0.00131156	no	-2.773		P27635	RPL10	60S ribosomal protein L10 (Laminin receptor homolog) (Large ribosomal subunit protein uL16) (Protein QM) (Ribosomal protein L10) (Tumor suppressor QM)	28	3.07132e+09	2.28971e+09	2.72446e+09	4.26399e+09	4.82781e+09	4.51834e+09	31.5162	31.0925	31.3433	31.9896	32.1687	32.0731	0.751273	0.00470061	49	0.00318182	no
P09012	SNRPA	U1 small nuclear ribonucleoprotein A (U1 snRNP A) (U1-A) (U1A)	12	5.63783e+08	5.71641e+08	5.7266e+08	5.40135e+08	5.39528e+08	5.46653e+08	29.0706	29.0905	29.0931	29.0087	29.0071	29.026	-0.0707715	0.00163421	50	0.00133833	no	-2.02173		O60869	EDF1	Endothelial differentiation-related factor 1 (EDF-1) (Multiprotein-bridging factor 1) (MBF1)	13	1.23712e+09	1.06234e+09	1.0254e+09	4.12165e+08	6.34594e+08	5.21438e+08	30.2043	29.9846	29.9335	28.6186	29.2413	28.9579	-1.08418	0.0051328	50	0.00324675	no
O00571	DDX3X	ATP-dependent RNA helicase DDX3X	85	2.27685e+10	2.16239e+10	2.09845e+10	2.62759e+10	2.70785e+10	2.6132e+10	34.4063	34.3319	34.2886	34.613	34.6564	34.6051	0.281927	0.00172852	51	0.0013651	no	-0.383785		Q9HAV4	XPO5	Exportin-5 (Exp5) (Ran-binding protein 21)	25	4.45903e+08	3.85252e+08	4.1534e+08	5.49061e+08	5.23101e+08	5.2528e+08	28.7322	28.5212	28.6297	29.0324	28.9625	28.9685	0.357887	0.00515347	51	0.00331169	no
Q14697	GANAB	Neutral alpha-glucosidase AB	5	4.47741e+08	4.50599e+08	3.305e+08	1.78311e+08	1.56166e+08	1.36028e+08	28.7381	28.7473	28.3001	27.4098	27.2185	27.0193	-1.38502	0.00175399	52	0.00139186	no	-2.31446		O75822	EIF3J	Eukaryotic translation initiation factor 3 subunit J (eIF3j) (Eukaryotic translation initiation factor 3 subunit 1) (eIF-3-alpha) (eIF3 p35)	12	6.2228e+08	5.83018e+08	4.68944e+08	9.26952e+08	8.98034e+08	8.64484e+08	29.213	29.119	28.8048	29.7879	29.7422	29.6873	0.683814	0.00543387	52	0.00337662	no
E9PRG8	C11orf98	Uncharacterized protein C11orf98	5	7.45096e+07	8.67405e+07	8.06569e+07	4.66324e+07	5.41582e+07	5.17186e+07	26.1509	26.3702	26.2653	25.4748	25.6907	25.6242	-0.665556	0.00177584	53	0.00141863	no	-2.94879		Q96CT7	CCDC124	Coiled-coil domain-containing protein 124	10	5.15301e+08	5.63138e+08	5.64466e+08	2.62411e+08	3.58595e+08	3.38104e+08	28.9408	29.0689	29.0723	27.9673	28.4178	28.3329	-0.776479	0.00553897	53	0.00344156	no
Q9NW13	RBM28	RNA-binding protein 28 (RNA-binding motif protein 28)	75	6.74178e+09	6.47685e+09	6.53137e+09	7.24038e+09	7.46522e+09	7.41638e+09	32.6505	32.5926	32.6047	32.7534	32.7975	32.7881	0.163628	0.00178273	54	0.0014454	no	-0.92282		Q8IYB7	DIS3L2	DIS3-like exonuclease 2 (hDIS3L2)	14	1.63785e+08	1.50417e+08	1.24114e+08	2.34184e+08	2.25329e+08	2.209e+08	27.2872	27.1644	26.8871	27.8031	27.7475	27.7188	0.634439	0.00599414	54	0.00350649	no
Q8IZH2	XRN1	5'-3' exoribonuclease 1	10	1.26287e+08	1.12839e+08	1.36728e+08	2.24917e+08	2.24374e+08	1.94726e+08	26.9121	26.7497	27.0267	27.7448	27.7413	27.5369	0.776927	0.00181752	55	0.00147216	no	-2.5362		P61247	RPS3A	40S ribosomal protein S3a (Small ribosomal subunit protein eS1) (v-fos transformation effector protein) (Fte-1)	56	8.11872e+09	7.61753e+09	7.09507e+09	9.52205e+09	1.10829e+10	1.07859e+10	32.9186	32.8267	32.7242	33.1486	33.3676	33.3284	0.45933	0.00640859	55	0.00357143	no
Q9H0J9	PARP12	Protein mono-ADP-ribosyltransferase PARP12	33	1.45038e+09	1.2581e+09	1.25273e+09	1.8706e+09	1.90042e+09	1.98688e+09	30.4338	30.2286	30.2224	30.8009	30.8237	30.8879	0.539603	0.0018583	56	0.00149893	no	-1.55712		Q9NR30	DDX21	Nucleolar RNA helicase 2	97	3.00337e+10	2.83765e+10	2.81492e+10	3.34245e+10	3.19762e+10	3.26237e+10	34.8059	34.724	34.7124	34.9602	34.8963	34.9252	0.179451	0.00662427	56	0.00363636	no
Q14CX7	NAA25	N-alpha-acetyltransferase 25, NatB auxiliary subunit (Mitochondrial distribution and morphology protein 20) (N-terminal acetyltransferase B complex subunit MDM20) (NatB complex subunit MDM20) (N-terminal acetyltransferase B complex subunit NAA25) (p120)	7	5.74244e+07	5.6996e+07	5.75506e+07	7.777e+06	1.49041e+07	6.46119e+06	25.7752	25.7644	25.7783	22.8908	23.8292	22.6234	-2.56098	0.00190181	57	0.0015257	no	-3.2413		Q9NVN8	GNL3L	Guanine nucleotide-binding protein-like 3-like protein	46	3.39302e+09	3.30644e+09	3.0616e+09	2.64095e+09	2.68864e+09	2.41922e+09	31.6599	31.6226	31.5116	31.2984	31.3242	31.1719	-0.333062	0.00677964	57	0.0037013	no
P42771	CDKN2A	Cyclin-dependent kinase inhibitor 2A (Cyclin-dependent kinase 4 inhibitor A) (CDK4I) (Multiple tumor suppressor 1) (MTS-1) (p16-INK4a) (p16-INK4) (p16INK4A)	4	6.7362e+07	5.99494e+07	6.27162e+07	4.98927e+07	4.90501e+07	4.94255e+07	26.0054	25.8372	25.9023	25.5723	25.5478	25.5588	-0.357025	0.00198969	58	0.00155246	no	-3.01532		P62277	RPS13	40S ribosomal protein S13 (Small ribosomal subunit protein uS15)	14	1.76808e+09	1.69378e+09	1.81276e+09	1.56445e+09	1.52015e+09	1.45237e+09	30.7195	30.6576	30.7555	30.543	30.5016	30.4358	-0.217338	0.00681353	58	0.00376623	no
Q8TEQ6	GEMIN5	Gem-associated protein 5 (Gemin5)	36	8.3465e+08	7.27037e+08	6.65062e+08	1.37509e+09	1.19581e+09	1.28966e+09	29.6366	29.4375	29.3089	30.3569	30.1553	30.2643	0.793873	0.00203259	59	0.00157923	no	-1.76032		Q8IXT5	RBM12B	RNA-binding protein 12B (RNA-binding motif protein 12B)	29	1.30962e+09	1.26199e+09	1.20492e+09	1.4266e+09	1.41067e+09	1.4167e+09	30.2865	30.233	30.1663	30.4099	30.3937	30.3999	0.171749	0.00794119	59	0.00383117	no
P02545	LMNA	Prelamin-A/C [Cleaved into: Lamin-A/C (70 kDa lamin) (Renal carcinoma antigen NY-REN-32)]	19	3.27941e+08	3.36699e+08	3.54731e+08	1.26148e+08	1.28325e+08	1.8278e+08	28.2889	28.3269	28.4021	26.9105	26.9352	27.4455	-1.22114	0.00219472	60	0.001606	no	-2.3814		Q13601	KRR1	KRR1 small subunit processome component homolog (HIV-1 Rev-binding protein 2) (KRR-R motif-containing protein 1) (Rev-interacting protein 1) (Rip-1)	12	4.60222e+08	4.67318e+08	3.97144e+08	5.71706e+08	5.98466e+08	6.6055e+08	28.7778	28.7998	28.5651	29.0907	29.1567	29.2991	0.466764	0.00845546	60	0.0038961	no
P02786	TFRC	Transferrin receptor protein 1 (TR) (TfR) (TfR1) (Trfr) (T9) (p90) (CD antigen CD71) [Cleaved into: Transferrin receptor protein 1, serum form (sTfR)]	19	2.95644e+08	3.03426e+08	2.26111e+08	1.00525e+08	8.25425e+07	5.90367e+07	28.1393	28.1768	27.7525	26.583	26.2986	25.8151	-1.76908	0.0023968	61	0.00163276	no	-2.51646		Q9NYL2	MAP3K20	Mitogen-activated protein kinase kinase kinase 20	11	1.72921e+08	2.00666e+08	1.75657e+08	1.47045e+08	1.30408e+08	1.38035e+08	27.3655	27.5802	27.3882	27.1317	26.9585	27.0405	-0.402641	0.00899206	61	0.00396104	no
Q13315	ATM	Serine-protein kinase ATM	2	1.8982e+08	1.7548e+08	2.07073e+08	2.79826e+08	3.27005e+08	2.91699e+08	27.5001	27.3867	27.6256	28.06	28.2847	28.1199	0.650615	0.00250099	62	0.00165953	no	-2.37716		Q5VYS8	TUT7	Terminal uridylyltransferase 7 (TUTase 7)	19	5.71556e+08	4.60814e+08	5.06238e+08	7.76685e+08	6.94928e+08	6.91045e+08	29.0903	28.7796	28.9152	29.5328	29.3723	29.3642	0.49118	0.00934128	62	0.00402597	no
Q9BVJ6	UTP14A	U3 small nucleolar RNA-associated protein 14 homolog A (Antigen NY-CO-16) (Serologically defined colon cancer antigen 16)	43	2.85357e+09	2.84587e+09	2.72131e+09	2.3108e+09	2.10455e+09	2.05042e+09	31.4101	31.4062	31.3417	31.1057	30.9709	30.9333	-0.381128	0.00254084	63	0.0016863	no	-1.37195		Q96G21	IMP4	U3 small nucleolar ribonucleoprotein protein IMP4 (U3 snoRNP protein IMP4) (Brix domain-containing protein 4)	9	1.56109e+08	1.36731e+08	1.30983e+08	1.90909e+08	1.76594e+08	1.94674e+08	27.218	27.0268	26.9648	27.5083	27.3959	27.5365	0.407561	0.00936644	63	0.00409091	no
P52292	KPNA2	Importin subunit alpha-1 (Karyopherin subunit alpha-2) (RAG cohort protein 1) (SRP1-alpha)	12	4.77017e+08	4.40205e+08	4.225e+08	3.2212e+08	3.42723e+08	3.07011e+08	28.8295	28.7136	28.6544	28.263	28.3525	28.1937	-0.463122	0.00256697	64	0.00171306	no	-2.18084		Q9P031	CCDC59	Thyroid transcription factor 1-associated protein 26 (TTF-1-associated protein 26) (Coiled-coil domain-containing protein 59) (TTF-1-associated protein BR2)	12	3.2679e+08	3.03084e+08	3.78998e+08	5.34788e+08	4.78192e+08	4.54172e+08	28.2838	28.1751	28.4976	28.9944	28.833	28.7587	0.540275	0.00987021	64	0.00415584	no
Q6P158	DHX57	Putative ATP-dependent RNA helicase DHX57	32	1.02509e+09	8.9756e+08	9.31013e+08	1.22704e+09	1.2951e+09	1.29849e+09	29.9331	29.7414	29.7942	30.1925	30.2704	30.2742	0.420996	0.0025739	65	0.00173983	no	-1.72034		P42704	LRPPRC	Leucine-rich PPR motif-containing protein, mitochondrial (130 kDa leucine-rich protein) (LRP 130) (GP130)	159	5.75135e+10	5.48814e+10	5.14894e+10	6.30382e+10	6.37065e+10	6.66601e+10	35.7432	35.6756	35.5836	35.8755	35.8907	35.9561	0.238946	0.0102174	65	0.00422078	no
P33993	MCM7	DNA replication licensing factor MCM7	2	3.03155e+07	4.1925e+07	6.66814e+07	3.72113e+06	6.82138e+06	2.57752e+06	24.8536	25.3213	25.9908	21.8273	22.7016	21.2976	-3.40443	0.00280215	66	0.0017666	no	-3.36278		Q96QD9	FYTTD1	UAP56-interacting factor (Forty-two-three domain-containing protein 1) (Protein 40-2-3)	3	2.6447e+07	2.43696e+07	2.34555e+07	1.98008e+07	1.9996e+07	1.73647e+07	24.6566	24.5386	24.4834	24.2391	24.2532	24.0497	-0.377775	0.0103667	66	0.00428571	no
Q9NQW6	ANLN	Anillin	5	3.50779e+07	4.82746e+07	4.25771e+07	1.31066e+07	7.08424e+06	6.30807e+06	25.0641	25.5248	25.3436	23.6438	22.7562	22.5888	-2.24861	0.00281944	67	0.00179336	no	-3.36168		Q9Y6K0	CEPT1	Choline/ethanolaminephosphotransferase 1 (hCEPT1)	2	5.63661e+07	5.18419e+07	6.18327e+07	4.2446e+07	3.40623e+07	3.19708e+07	25.7483	25.6276	25.8819	25.3391	25.0217	24.9303	-0.648463	0.0104019	67	0.00435065	no
Q9NTI5	PDS5B	Sister chromatid cohesion protein PDS5 homolog B (Androgen-induced proliferation inhibitor) (Androgen-induced prostate proliferative shutoff-associated protein AS3)	7	2.18193e+07	2.0171e+07	1.93658e+07	1.42227e+07	1.37998e+07	1.56811e+07	24.3791	24.2658	24.207	23.7617	23.7181	23.9025	-0.489455	0.00285946	68	0.00182013	no	-3.52331		O94822	LTN1	E3 ubiquitin-protein ligase listerin	2	1.43826e+06	2.18342e+06	1.19759e+06	3.34171e+06	3.56257e+06	3.62343e+06	20.4559	21.0582	20.1917	21.6722	21.7645	21.7889	1.12731	0.0105555	68	0.00441558	no
Q3B726	POLR1F	DNA-directed RNA polymerase I subunit RPA43 (DNA-directed RNA polymerase I subunit F) (Twist neighbor protein)	2	3.31183e+07	3.23352e+07	2.39544e+07	1.54461e+07	1.41713e+07	1.38108e+07	24.9811	24.9466	24.5138	23.8807	23.7565	23.7193	-1.04177	0.00288148	69	0.0018469	no	-3.42143		O14730	RIOK3	Serine/threonine-protein kinase RIO3	4	3.79869e+07	4.91858e+07	4.50324e+07	6.47862e+07	5.99426e+07	6.37294e+07	25.179	25.5517	25.4245	25.9492	25.8371	25.9255	0.511465	0.0105929	69	0.00448052	no
Q9Y2K5	R3HDM2	R3H domain-containing protein 2	7	1.21404e+08	1.28839e+08	1.20797e+08	9.77548e+07	1.05367e+08	1.0289e+08	26.8552	26.941	26.848	26.5427	26.6509	26.6165	-0.277986	0.0031301	70	0.00187366	no	-2.71412		P09874	PARP1	Poly [ADP-ribose] polymerase 1 (PARP-1)	41	9.84904e+08	9.61792e+08	9.52617e+08	8.6746e+08	7.5855e+08	7.92713e+08	29.8754	29.8411	29.8273	29.6922	29.4987	29.5622	-0.261465	0.0109195	70	0.00454545	no
Q6Y7W6	GIGYF2	GRB10-interacting GYF protein 2 (PERQ amino acid-rich with GYF domain-containing protein 2) (Trinucleotide repeat-containing gene 15 protein)	18	5.76156e+08	5.95904e+08	5.19793e+08	4.04989e+08	3.43089e+08	3.81694e+08	29.1019	29.1505	28.9534	28.5933	28.354	28.5078	-0.582573	0.0031326	71	0.00190043	no	-2.09424		Q14690	PDCD11	Protein RRP5 homolog (NF-kappa-B-binding protein) (NFBP) (Programmed cell death protein 11)	90	8.62375e+09	7.96045e+09	7.52603e+09	9.4064e+09	9.77883e+09	9.80549e+09	33.0057	32.8902	32.8092	33.131	33.187	33.1909	0.265946	0.0112341	71	0.00461039	no
Q9Y2R4	DDX52	Probable ATP-dependent RNA helicase DDX52	15	3.85843e+08	3.65835e+08	3.2079e+08	4.97775e+08	5.16296e+08	5.12156e+08	28.5234	28.4466	28.2571	28.8909	28.9436	28.932	0.509036	0.00314372	72	0.00192719	no	-2.12999		Q86TB9	PATL1	Protein PAT1 homolog 1 (PAT1-like protein 1) (Protein PAT1 homolog b) (Pat1b) (hPat1b)	11	1.92581e+08	1.73709e+08	2.02852e+08	2.86758e+08	2.43582e+08	2.46173e+08	27.5209	27.3721	27.5959	28.0953	27.8598	27.8751	0.448223	0.0112719	72	0.00467532	no
P27797	CALR	Calreticulin (CRP55) (Calregulin) (Endoplasmic reticulum resident protein 60) (ERp60) (HACBP) (grp60)	5	1.37015e+08	1.19821e+08	1.28782e+08	5.98405e+07	5.02638e+07	7.4085e+07	27.0298	26.8363	26.9404	25.8346	25.583	26.1427	-1.06598	0.00320732	73	0.00195396	no	-2.78902		Q9UHB9	SRP68	Signal recognition particle subunit SRP68 (SRP68) (Signal recognition particle 68 kDa protein)	19	7.31375e+08	6.7113e+08	6.54406e+08	4.17231e+08	5.00103e+08	5.30779e+08	29.446	29.322	29.2856	28.6363	28.8977	28.9835	-0.506304	0.0112777	73	0.00474026	no
P31930	UQCRC1	Cytochrome b-c1 complex subunit 1, mitochondrial (Complex III subunit 1) (Core protein I) (Ubiquinol-cytochrome-c reductase complex core protein 1)	4	1.06624e+08	1.14776e+08	1.04756e+08	9.07118e+07	8.68381e+07	8.45021e+07	26.668	26.7742	26.6425	26.4348	26.3718	26.3325	-0.315711	0.00327567	74	0.00198073	no	-2.77521		Q9Y295	DRG1	Developmentally-regulated GTP-binding protein 1 (DRG-1) (Neural precursor cell expressed developmentally down-regulated protein 3) (NEDD-3) (Translation factor GTPase DRG1) (TRAFAC GTPase DRG1)	15	2.65222e+08	2.62948e+08	2.99858e+08	3.37839e+08	3.35396e+08	3.68256e+08	27.9826	27.9702	28.1597	28.3318	28.3213	28.4561	0.330899	0.0114134	74	0.00480519	no
P43307	SSR1	Translocon-associated protein subunit alpha (TRAP-alpha) (Signal sequence receptor subunit alpha) (SSR-alpha)	2	4.93793e+07	5.9877e+07	5.46018e+07	3.41952e+07	3.16706e+07	2.67512e+07	25.5574	25.8355	25.7024	25.0273	24.9166	24.6731	-0.823097	0.0033143	75	0.00200749	no	-3.1357		Q15397	PUM3	Pumilio homolog 3 (HBV X-transactivated gene 5 protein) (HBV XAg-transactivated protein 5) (Minor histocompatibility antigen HA-8) (HLA-HA8)	42	1.59108e+09	1.52325e+09	1.49263e+09	1.7215e+09	1.86423e+09	1.95574e+09	30.5674	30.5045	30.4752	30.681	30.7959	30.8651	0.266451	0.0116521	75	0.00487013	no
Q96D46	NMD3	60S ribosomal export protein NMD3 (hNMD3)	18	4.50019e+08	3.73798e+08	3.67087e+08	5.75006e+08	6.0512e+08	6.06994e+08	28.7454	28.4777	28.4515	29.099	29.1726	29.1771	0.58558	0.00369724	76	0.00203426	no	-2.07081		Q12899	TRIM26	Tripartite motif-containing protein 26	2	1.18027e+07	1.14965e+07	1.15099e+07	2.22209e+07	1.76067e+07	1.56398e+07	23.4926	23.4547	23.4564	24.4054	24.0696	23.8987	0.672174	0.0117164	76	0.00493506	no
P08574	CYC1	Cytochrome c1, heme protein, mitochondrial	2	2.80114e+07	1.22246e+07	2.00273e+07	4.0395e+06	4.47023e+06	3.04643e+06	24.7395	23.5433	24.2555	21.9457	22.0919	21.5387	-2.38262	0.00381117	77	0.00206103	no	-3.6885		Q86U42	PABPN1	Polyadenylate-binding protein 2 (PABP-2) (Poly(A)-binding protein 2) (Nuclear poly(A)-binding protein 1) (Poly(A)-binding protein II) (PABII) (Polyadenylate-binding nuclear protein 1)	7	4.65269e+08	4.86215e+08	4.44825e+08	3.96357e+08	4.04066e+08	4.19562e+08	28.7935	28.857	28.7287	28.5622	28.59	28.6443	-0.194755	0.0117513	77	0.005	no
Q7Z6Z7	HUWE1	E3 ubiquitin-protein ligase HUWE1	10	1.14402e+08	8.33654e+07	7.46976e+07	2.57442e+07	3.82787e+07	3.23925e+07	26.7695	26.3129	26.1546	24.6177	25.19	24.9492	-1.49874	0.0038321	78	0.00208779	no	-2.97786		P60468	SEC61B	Protein transport protein Sec61 subunit beta	3	1.77118e+08	1.70432e+08	1.71754e+08	1.19215e+08	1.38628e+08	1.44602e+08	27.4001	27.3446	27.3558	26.829	27.0466	27.1075	-0.367784	0.0124524	78	0.00506494	no
P61513	RPL37A	60S ribosomal protein L37a (Large ribosomal subunit protein eL43)	3	2.82858e+07	3.66702e+07	2.47491e+07	1.0521e+07	1.33652e+07	1.37725e+07	24.7536	25.1281	24.5609	23.3268	23.672	23.7153	-1.25221	0.00387166	79	0.00211456	no	-3.4397		Q14258	TRIM25	E3 ubiquitin/ISG15 ligase TRIM25	36	2.07483e+09	1.69182e+09	1.64535e+09	2.73067e+09	2.43437e+09	2.48488e+09	30.9503	30.6559	30.6157	31.3466	31.1809	31.2105	0.499285	0.0125166	79	0.00512987	no
Q9Y3B4	SF3B6	Splicing factor 3B subunit 6 (Pre-mRNA branch site protein p14) (SF3b 14 kDa subunit) (SF3B14a) (Spliceosome-associated protein, 14-kDa) (Splicing factor 3b, subunit 6, 14kDa)	9	1.61193e+08	1.68715e+08	1.54433e+08	1.30764e+08	1.32183e+08	1.20332e+08	27.2642	27.33	27.2024	26.9624	26.978	26.8424	-0.337626	0.00392342	80	0.00214133	no	-2.60641		Q96GQ7	DDX27	Probable ATP-dependent RNA helicase DDX27	43	3.24059e+09	3.14615e+09	3.00255e+09	2.87181e+09	2.80691e+09	2.81616e+09	31.5936	31.5509	31.4835	31.4193	31.3863	31.3911	-0.144424	0.012922	80	0.00519481	no
O60573	EIF4E2	Eukaryotic translation initiation factor 4E type 2 (eIF-4E type 2) (eIF4E type 2) (Eukaryotic translation initiation factor 4E homologous protein) (Eukaryotic translation initiation factor 4E-like 3) (eIF4E-like protein 4E-LP) (mRNA cap-binding protein 4EHP) (h4EHP) (mRNA cap-binding protein type 3)	3	2.9818e+07	3.06136e+07	3.37773e+07	1.34181e+07	1.69011e+07	1.90882e+07	24.8297	24.8677	25.0096	23.6777	24.0106	24.1862	-0.931137	0.00401862	81	0.00216809	no	-3.38754		Q9UQ80	PA2G4	Proliferation-associated protein 2G4 (Cell cycle protein p38-2G4 homolog) (hG4-1) (ErbB3-binding protein 1)	49	1.31923e+10	1.3574e+10	1.36409e+10	1.88716e+10	1.57932e+10	1.64772e+10	33.619	33.6601	33.6672	34.1355	33.8786	33.9397	0.339895	0.0131064	81	0.00525974	no
Q06787	FMR1	Synaptic functional regulator FMR1 (Fragile X mental retardation protein 1) (FMRP) (Protein FMR-1)	13	6.28422e+08	6.38472e+08	5.86324e+08	7.24594e+08	7.16486e+08	7.33841e+08	29.2272	29.25	29.1271	29.4326	29.4164	29.4509	0.23093	0.00403102	82	0.00219486	no	-1.93964		Q13283	G3BP1	Ras GTPase-activating protein-binding protein 1 (G3BP-1)	34	7.95247e+09	7.84002e+09	8.0819e+09	7.37118e+09	6.74893e+09	6.60023e+09	32.8888	32.8682	32.912	32.7792	32.652	32.6199	-0.204417	0.0149006	82	0.00532468	no
P11142	HSPA8	Heat shock cognate 71 kDa protein	22	1.69786e+09	1.82812e+09	1.59569e+09	7.18745e+08	3.51594e+08	4.49883e+08	30.6611	30.7677	30.5715	29.4209	28.3893	28.745	-1.75233	0.00413723	83	0.00222163	no	-1.72245		P46781	RPS9	40S ribosomal protein S9 (Small ribosomal subunit protein uS4)	25	2.80568e+09	2.80405e+09	2.77931e+09	3.26513e+09	3.6584e+09	3.15839e+09	31.3857	31.3849	31.3721	31.6045	31.7686	31.5565	0.265194	0.0151378	83	0.00538961	no
Q9BVI4	NOC4L	Nucleolar complex protein 4 homolog (NOC4 protein homolog) (NOC4-like protein) (Nucleolar complex-associated protein 4-like protein)	7	8.23039e+07	7.58135e+07	8.42625e+07	9.93671e+07	9.71578e+07	9.72702e+07	26.2945	26.176	26.3284	26.5663	26.5338	26.5355	0.27754	0.00416702	84	0.00224839	no	-2.81544		P26641	EEF1G	Elongation factor 1-gamma (EF-1-gamma) (eEF-1B gamma)	17	9.87603e+08	9.58398e+08	7.83753e+08	6.93949e+08	6.33309e+08	6.60095e+08	29.8794	29.836	29.5458	29.3703	29.2383	29.2981	-0.457923	0.0154537	84	0.00545455	no
P11388	TOP2A	DNA topoisomerase 2-alpha	23	5.74947e+08	4.49601e+08	4.7416e+08	2.89636e+08	2.15414e+08	2.61995e+08	29.0989	28.7441	28.8208	28.1097	27.6825	27.965	-0.966335	0.00423563	85	0.00227516	no	-2.18953		P42285	MTREX	Exosome RNA helicase MTR4	23	4.80998e+08	4.16987e+08	3.97117e+08	5.55554e+08	5.46122e+08	5.3058e+08	28.8415	28.6354	28.565	29.0494	29.0246	28.983	0.333801	0.0165027	85	0.00551948	no
Q9UGR2	ZC3H7B	Zinc finger CCCH domain-containing protein 7B (Rotavirus 'X'-associated non-structural protein) (RoXaN)	37	1.4437e+09	1.34482e+09	1.41501e+09	1.61324e+09	1.59396e+09	1.57513e+09	30.4271	30.3248	30.3982	30.5873	30.57	30.5528	0.186113	0.00432624	86	0.00230193	no	-1.59118		Q86UE4	MTDH	Protein LYRIC (3D3/LYRIC) (Astrocyte elevated gene-1 protein) (AEG-1) (Lysine-rich CEACAM1 co-isolated protein) (Metadherin) (Metastasis adhesion protein)	13	5.86649e+08	7.7803e+08	6.50645e+08	4.76545e+08	3.76995e+08	4.53057e+08	29.1279	29.5353	29.2773	28.828	28.49	28.7551	-0.625197	0.0166751	86	0.00558442	no
P00558	PGK1	Phosphoglycerate kinase 1	16	1.00988e+09	1.1331e+09	1.02813e+09	6.71216e+08	7.99901e+08	6.77495e+08	29.9115	30.0776	29.9374	29.3222	29.5752	29.3356	-0.561582	0.00434997	87	0.00232869	no	-1.81885		Q8NDF8	TENT4B	Terminal nucleotidyltransferase 4B (Non-canonical poly(A) RNA polymerase PAPD5)	3	4.78782e+07	4.57271e+07	5.09286e+07	5.42905e+07	5.4245e+07	5.66792e+07	25.5129	25.4465	25.602	25.6942	25.693	25.7563	0.192934	0.0174178	87	0.00564935	no
Q9H6S0	YTHDC2	3'-5' RNA helicase YTHDC2	48	1.21401e+09	1.18437e+09	1.05383e+09	1.47574e+09	1.471e+09	1.48489e+09	30.1771	30.1415	29.973	30.4588	30.4542	30.4677	0.360316	0.00452072	88	0.00235546	no	-1.648		Q8TED0	UTP15	U3 small nucleolar RNA-associated protein 15 homolog	46	3.1531e+09	2.66212e+09	2.64685e+09	3.59943e+09	3.44083e+09	3.5668e+09	31.5541	31.3099	31.3016	31.7451	31.6801	31.732	0.32594	0.0178265	88	0.00571429	no
P27635	RPL10	60S ribosomal protein L10 (Laminin receptor homolog) (Large ribosomal subunit protein uL16) (Protein QM) (Ribosomal protein L10) (Tumor suppressor QM)	28	3.07132e+09	2.28971e+09	2.72446e+09	4.26399e+09	4.82781e+09	4.51834e+09	31.5162	31.0925	31.3433	31.9896	32.1687	32.0731	0.751273	0.00470061	89	0.00238223	no	-1.20837		P28288	ABCD3	ATP-binding cassette sub-family D member 3	4	1.8799e+07	1.356e+07	2.02287e+07	8.94472e+06	1.00343e+07	1.12831e+07	24.1642	23.6929	24.2699	23.0926	23.2584	23.4277	-0.797209	0.0179268	89	0.00577922	no
P60228	EIF3E	Eukaryotic translation initiation factor 3 subunit E (eIF3e) (Eukaryotic translation initiation factor 3 subunit 6) (Viral integration site protein INT-6 homolog) (eIF-3 p48)	8	1.79658e+08	1.82734e+08	2.02589e+08	1.39342e+08	1.11274e+08	1.20718e+08	27.4207	27.4452	27.594	27.0541	26.7295	26.8471	-0.605482	0.00504964	90	0.00240899	no	-2.57332		Q9UHI6	DDX20	Probable ATP-dependent RNA helicase DDX20	11	1.52008e+08	1.47288e+08	1.89618e+08	2.86955e+08	2.55033e+08	2.16369e+08	27.1796	27.1341	27.4985	28.0963	27.9261	27.6889	0.633299	0.0183711	90	0.00584416	no
O60869	EDF1	Endothelial differentiation-related factor 1 (EDF-1) (Multiprotein-bridging factor 1) (MBF1)	13	1.23712e+09	1.06234e+09	1.0254e+09	4.12165e+08	6.34594e+08	5.21438e+08	30.2043	29.9846	29.9335	28.6186	29.2413	28.9579	-1.08418	0.0051328	91	0.00243576	no	-1.85516		Q9H6R0	DHX33	ATP-dependent RNA helicase DHX33	9	1.56909e+08	1.02389e+08	1.21966e+08	1.90393e+08	2.08309e+08	2.10704e+08	27.2254	26.6095	26.8619	27.5044	27.6341	27.6506	0.676615	0.0194747	91	0.00590909	no
Q9HAV4	XPO5	Exportin-5 (Exp5) (Ran-binding protein 21)	25	4.45903e+08	3.85252e+08	4.1534e+08	5.49061e+08	5.23101e+08	5.2528e+08	28.7322	28.5212	28.6297	29.0324	28.9625	28.9685	0.357887	0.00515347	92	0.00246253	no	-2.09082		P62851	RPS25	40S ribosomal protein S25 (Small ribosomal subunit protein eS25)	8	5.46885e+08	5.44898e+08	4.48108e+08	6.30384e+08	7.02611e+08	7.11228e+08	29.0267	29.0214	28.7393	29.2317	29.3882	29.4057	0.408723	0.0198403	92	0.00597403	no
Q16531	DDB1	DNA damage-binding protein 1 (DDB p127 subunit) (DNA damage-binding protein a) (DDBa) (Damage-specific DNA-binding protein 1) (HBV X-associated protein 1) (XAP-1) (UV-damaged DNA-binding factor) (UV-damaged DNA-binding protein 1) (UV-DDB 1) (XPE-binding factor) (XPE-BF) (Xeroderma pigmentosum group E-complementing protein) (XPCe)	7	1.07479e+08	9.18168e+07	8.66893e+07	1.16944e+07	2.56924e+06	9.88151e+06	26.6795	26.4523	26.3694	23.4793	21.2929	23.2363	-3.56614	0.00537041	93	0.00248929	no	-3.0532		P23246	SFPQ	Splicing factor, proline- and glutamine-rich (100 kDa DNA-pairing protein) (hPOMp100) (DNA-binding p52/p100 complex, 100 kDa subunit) (Polypyrimidine tract-binding protein-associated-splicing factor) (PSF) (PTB-associated-splicing factor)	114	1.06227e+11	1.01759e+11	1.00855e+11	1.08515e+11	1.10087e+11	1.09887e+11	36.6284	36.5664	36.5535	36.6591	36.6799	36.6772	0.0889815	0.0204819	93	0.00603896	no
P07814	EPRS1	Bifunctional glutamate/proline--tRNA ligase (Bifunctional aminoacyl-tRNA synthetase) (Cell proliferation-inducing gene 32 protein) (Glutamatyl-prolyl-tRNA synthetase) [Includes: Glutamate--tRNA ligase	45	7.88707e+08	8.67502e+08	8.63183e+08	6.94319e+08	6.1716e+08	6.44977e+08	29.5549	29.6923	29.6851	29.371	29.2011	29.2647	-0.364833	0.00542048	94	0.00251606	no	-1.89387		Q96T88	UHRF1	E3 ubiquitin-protein ligase UHRF1	5	4.07263e+07	3.36764e+07	2.6364e+07	1.69557e+07	2.20257e+07	1.88004e+07	25.2795	25.0052	24.6521	24.0153	24.3927	24.1643	-0.802331	0.0205698	94	0.0061039	no
O75822	EIF3J	Eukaryotic translation initiation factor 3 subunit J (eIF3j) (Eukaryotic translation initiation factor 3 subunit 1) (eIF-3-alpha) (eIF3 p35)	12	6.2228e+08	5.83018e+08	4.68944e+08	9.26952e+08	8.98034e+08	8.64484e+08	29.213	29.119	28.8048	29.7879	29.7422	29.6873	0.683814	0.00543387	95	0.00254283	no	-1.90489		O95602	POLR1A	DNA-directed RNA polymerase I subunit RPA1 (RNA polymerase I subunit A1)	10	6.04054e+07	7.38708e+07	5.52402e+07	4.04514e+07	3.2283e+07	2.2453e+07	25.8482	26.1385	25.7192	25.2697	24.9443	24.4204	-0.993481	0.0208369	95	0.00616883	no
Q96CT7	CCDC124	Coiled-coil domain-containing protein 124	10	5.15301e+08	5.63138e+08	5.64466e+08	2.62411e+08	3.58595e+08	3.38104e+08	28.9408	29.0689	29.0723	27.9673	28.4178	28.3329	-0.776479	0.00553897	96	0.00256959	no	-2.12943		Q969Z0	TBRG4	FAST kinase domain-containing protein 4 (Cell cycle progression restoration protein 2) (Cell cycle progression protein 2) (Protein TBRG4) (Transforming growth factor beta regulator 4)	19	6.24794e+08	5.30304e+08	5.21879e+08	7.63801e+08	6.67084e+08	7.35384e+08	29.2188	28.9822	28.9591	29.5086	29.3133	29.4539	0.36935	0.021395	96	0.00623377	no
Q9NW82	WDR70	WD repeat-containing protein 70	5	4.31691e+07	4.2013e+07	4.4998e+07	3.42875e+07	3.38398e+07	3.76301e+07	25.3635	25.3243	25.4234	25.0312	25.0122	25.1654	-0.29975	0.00585802	97	0.00259636	no	-3.17195		Q9Y4F3	MARF1	Meiosis regulator and mRNA stability factor 1 (Limkain-b1) (Meiosis arrest female protein 1)	3	9.32426e+06	8.66717e+06	9.02728e+06	1.96047e+07	1.40754e+07	1.22642e+07	23.1526	23.0471	23.1059	24.2247	23.7467	23.548	0.765928	0.0221063	97	0.0062987	no
Q8IYB7	DIS3L2	DIS3-like exonuclease 2 (hDIS3L2)	14	1.63785e+08	1.50417e+08	1.24114e+08	2.34184e+08	2.25329e+08	2.209e+08	27.2872	27.1644	26.8871	27.8031	27.7475	27.7188	0.634439	0.00599414	98	0.00262313	no	-2.49602		Q96EU6	RRP36	Ribosomal RNA processing protein 36 homolog	11	6.04202e+08	6.07195e+08	5.29831e+08	6.6868e+08	7.68895e+08	7.28021e+08	29.1705	29.1776	28.981	29.3167	29.5182	29.4394	0.314659	0.0223761	98	0.00636364	no
P35221	CTNNA1	Catenin alpha-1 (Alpha E-catenin) (Cadherin-associated protein) (Renal carcinoma antigen NY-REN-13)	31	4.58738e+08	5.03915e+08	4.97838e+08	4.14734e+08	3.79598e+08	3.89956e+08	28.7731	28.9086	28.8911	28.6276	28.4999	28.5387	-0.302432	0.00604975	99	0.00264989	no	-2.12235		Q8IWA0	WDR75	WD repeat-containing protein 75 (U3 small nucleolar RNA-associated protein 17 homolog)	42	5.48324e+09	4.91408e+09	4.31076e+09	6.0932e+09	6.6486e+09	7.22083e+09	32.3524	32.1943	32.0053	32.5046	32.6304	32.7495	0.440692	0.0223864	99	0.00642857	no
O60841	EIF5B	Eukaryotic translation initiation factor 5B (eIF-5B)	38	1.68161e+09	1.58549e+09	1.65513e+09	1.50101e+09	1.48774e+09	1.48952e+09	30.6472	30.5623	30.6243	30.4833	30.4705	30.4722	-0.136371	0.0061141	100	0.00267666	no	-1.57159		Q13895	BYSL	Bystin	25	8.74967e+08	9.47748e+08	1.15425e+09	1.55746e+09	1.29617e+09	1.37166e+09	29.7047	29.8199	30.1043	30.5365	30.2716	30.3533	0.505204	0.0229494	100	0.00649351	no
Q9Y570	PPME1	Protein phosphatase methylesterase 1 (PME-1)	4	1.71251e+07	1.46418e+07	1.35536e+07	3.75769e+07	8.54838e+07	8.04607e+07	24.0296	23.8036	23.6922	25.1633	26.3491	26.2618	2.16695	0.00615569	101	0.00270343	no	-3.14882		Q9NY93	DDX56	Probable ATP-dependent RNA helicase DDX56	23	2.1995e+09	2.07849e+09	1.99525e+09	2.30589e+09	2.3533e+09	2.50254e+09	31.0345	30.9529	30.8939	31.1027	31.132	31.2207	0.191096	0.0239973	101	0.00655844	no
P08670	VIM	Vimentin	28	1.53956e+09	1.52781e+09	1.18053e+09	6.67106e+08	6.64521e+08	8.69634e+08	30.5199	30.5088	30.1368	29.3133	29.3077	29.6958	-0.948417	0.00617232	102	0.00273019	no	-1.73524		P52732	KIF11	Kinesin-like protein KIF11 (Kinesin-like protein 1) (Kinesin-like spindle protein HKSP) (Kinesin-related motor protein Eg5) (Thyroid receptor-interacting protein 5) (TR-interacting protein 5) (TRIP-5)	3	2.38164e+07	1.87285e+07	3.27256e+07	5.76083e+06	1.21897e+07	1.07304e+07	24.5055	24.1587	24.9639	22.4578	23.5392	23.3552	-1.39199	0.0249231	102	0.00662338	no
P08559	PDHA1	Pyruvate dehydrogenase E1 component subunit alpha, somatic form, mitochondrial	6	4.36552e+07	5.3759e+07	6.10596e+07	1.6822e+07	1.82792e+07	2.74585e+07	25.3797	25.68	25.8637	24.0038	24.1237	24.7107	-1.34094	0.0063538	103	0.00275696	no	-3.20029		Q8N1G4	LRRC47	Leucine-rich repeat-containing protein 47	24	1.04454e+09	9.9237e+08	9.81342e+08	1.08308e+09	1.20442e+09	1.13823e+09	29.9602	29.8863	29.8702	30.0125	30.1657	30.0841	0.182698	0.0252868	103	0.00668831	no
P61247	RPS3A	40S ribosomal protein S3a (Small ribosomal subunit protein eS1) (v-fos transformation effector protein) (Fte-1)	56	8.11872e+09	7.61753e+09	7.09507e+09	9.52205e+09	1.10829e+10	1.07859e+10	32.9186	32.8267	32.7242	33.1486	33.3676	33.3284	0.45933	0.00640859	104	0.00278373	no	-0.810566		O75175	CNOT3	CCR4-NOT transcription complex subunit 3 (CCR4-associated factor 3) (Leukocyte receptor cluster member 2)	2	4.47745e+06	3.97958e+06	2.23137e+06	1.67167e+06	1.65404e+06	1.45117e+06	22.0942	21.9242	21.0895	20.6729	20.6576	20.4688	-1.1619	0.0254558	104	0.00675325	no
P25391	LAMA1	Laminin subunit alpha-1 (Laminin A chain) (Laminin-1 subunit alpha) (Laminin-3 subunit alpha) (S-laminin subunit alpha) (S-LAM alpha)	6	3.10677e+07	3.5204e+07	3.02666e+07	1.0242e+07	4.60926e+06	3.19353e+06	24.8889	25.0692	24.8512	23.288	22.1361	21.6067	-2.41952	0.00662027	105	0.00281049	no	-3.48562		P27694	RPA1	Replication protein A 70 kDa DNA-binding subunit (RP-A p70) (Replication factor A protein 1) (RF-A protein 1) (Single-stranded DNA-binding protein) [Cleaved into: Replication protein A 70 kDa DNA-binding subunit, N-terminally processed]	4	6.84337e+07	6.13998e+07	7.96439e+07	4.86587e+07	5.46994e+07	4.25999e+07	26.0282	25.8717	26.2471	25.5362	25.705	25.3443	-0.521241	0.025952	105	0.00681818	no
Q9NR30	DDX21	Nucleolar RNA helicase 2	97	3.00337e+10	2.83765e+10	2.81492e+10	3.34245e+10	3.19762e+10	3.26237e+10	34.8059	34.724	34.7124	34.9602	34.8963	34.9252	0.179451	0.00662427	106	0.00283726	no	-0.278549		Q52LJ0	FAM98B	Protein FAM98B	8	3.55338e+08	3.24379e+08	3.29284e+08	3.64293e+08	3.93323e+08	3.95066e+08	28.4046	28.2731	28.2948	28.4405	28.5511	28.5575	0.192066	0.0259917	106	0.00688312	no
Q13442	PDAP1	28 kDa heat- and acid-stable phosphoprotein (PDGF-associated protein) (PAP) (PDGFA-associated protein 1) (PAP1)	8	2.08749e+08	1.74723e+08	1.6697e+08	9.44495e+07	1.19875e+08	8.69369e+07	27.6372	27.3805	27.315	26.493	26.837	26.3735	-0.869575	0.00674664	107	0.00286403	no	-2.61445		Q53EP0	FNDC3B	Fibronectin type III domain-containing protein 3B (Factor for adipocyte differentiation 104) (HCV NS5A-binding protein 37)	3	3.008e+07	2.75368e+07	2.50129e+07	2.0895e+07	2.24295e+07	2.33405e+07	24.8423	24.7149	24.5762	24.3167	24.4189	24.4763	-0.309733	0.0268879	107	0.00694805	no
Q9NVN8	GNL3L	Guanine nucleotide-binding protein-like 3-like protein	46	3.39302e+09	3.30644e+09	3.0616e+09	2.64095e+09	2.68864e+09	2.41922e+09	31.6599	31.6226	31.5116	31.2984	31.3242	31.1719	-0.333062	0.00677964	108	0.00289079	no	-1.30146		Q9BQ39	DDX50	ATP-dependent RNA helicase DDX50	15	2.1411e+08	2.11919e+08	1.74915e+08	2.52174e+08	2.4368e+08	2.68341e+08	27.6738	27.6589	27.3821	27.9098	27.8604	27.9995	0.346711	0.0271073	108	0.00701299	no
P62277	RPS13	40S ribosomal protein S13 (Small ribosomal subunit protein uS15)	14	1.76808e+09	1.69378e+09	1.81276e+09	1.56445e+09	1.52015e+09	1.45237e+09	30.7195	30.6576	30.7555	30.543	30.5016	30.4358	-0.217338	0.00681353	109	0.00291756	no	-1.553		Q9NZB2	FAM120A	Constitutive coactivator of PPAR-gamma-like protein 1 (Oxidative stress-associated Src activator) (Protein FAM120A)	66	9.95862e+09	9.29977e+09	9.27365e+09	1.06717e+10	1.03452e+10	1.02076e+10	33.2133	33.1145	33.1105	33.3131	33.2682	33.2489	0.130098	0.0276989	109	0.00707792	no
Q9ULW0	TPX2	Targeting protein for Xklp2 (Differentially expressed in cancerous and non-cancerous lung cells 2) (DIL-2) (Hepatocellular carcinoma-associated antigen 519) (Hepatocellular carcinoma-associated antigen 90) (Protein fls353) (Restricted expression proliferation-associated protein 100) (p100)	3	9.17084e+06	8.69522e+06	2.26638e+07	2.50437e+06	2.08176e+06	2.61586e+06	23.1286	23.0518	24.4339	21.256	20.9894	21.3189	-2.49252	0.00692285	110	0.00294433	no	-3.86593		Q8IWZ3	ANKHD1	Ankyrin repeat and KH domain-containing protein 1 (HIV-1 Vpr-binding ankyrin repeat protein) (Multiple ankyrin repeats single KH domain) (hMASK)	15	3.41922e+08	3.57504e+08	3.56081e+08	3.11715e+08	2.37816e+08	2.63814e+08	28.3491	28.4134	28.4076	28.2157	27.8253	27.9749	-0.375994	0.0291148	110	0.00714286	no
Q15021	NCAPD2	Condensin complex subunit 1 (Chromosome condensation-related SMC-associated protein 1) (Chromosome-associated protein D2) (hCAP-D2) (Non-SMC condensin I complex subunit D2) (XCAP-D2 homolog)	6	7.52192e+07	7.98052e+07	5.83457e+07	3.33418e+07	3.79107e+07	4.32001e+07	26.1646	26.25	25.7981	24.9908	25.1761	25.3645	-0.898607	0.00703798	111	0.00297109	no	-3.0291		Q7L2E3	DHX30	ATP-dependent RNA helicase DHX30	72	6.62002e+09	6.39016e+09	5.71638e+09	7.00017e+09	7.8275e+09	7.63301e+09	32.6242	32.5732	32.4125	32.7047	32.8659	32.8296	0.262316	0.0305056	111	0.00720779	no
Q96CB9	NSUN4	5-methylcytosine rRNA methyltransferase NSUN4	2	2.38297e+07	1.76012e+07	1.42161e+07	8.61074e+06	7.72935e+06	6.40562e+06	24.5063	24.0692	23.761	23.0377	22.8819	22.6109	-1.29071	0.00706571	112	0.00299786	no	-3.65047		Q92499	DDX1	ATP-dependent RNA helicase DDX1	22	9.36346e+08	1.07924e+09	8.67664e+08	1.23757e+09	1.1419e+09	1.21437e+09	29.8025	30.0074	29.6926	30.2049	30.0888	30.1776	0.317829	0.0307125	112	0.00727273	no
P63173	RPL38	60S ribosomal protein L38 (Large ribosomal subunit protein eL38)	3	3.44016e+07	3.56606e+07	2.56571e+07	1.83617e+07	1.27867e+07	1.47314e+07	25.036	25.0878	24.6129	24.1302	23.6081	23.8124	-1.06095	0.00766357	113	0.00302463	no	-3.39368		Q08211	DHX9	ATP-dependent RNA helicase A	120	4.02076e+10	3.64958e+10	3.4593e+10	4.15181e+10	4.53721e+10	4.49284e+10	35.2268	35.087	35.0098	35.273	35.4011	35.3869	0.244146	0.0309857	113	0.00733766	no
O95248	SBF1	Myotubularin-related protein 5 (Inactive phosphatidylinositol 3-phosphatase 5) (SET-binding factor 1) (Sbf1)	3	2.5004e+06	2.24235e+06	2.35238e+06	1.05863e+06	895717	1.4802e+06	21.2537	21.0966	21.1657	20.0138	19.7727	20.4974	-1.04671	0.00778728	114	0.00305139	no	-4.52233		Q9HAU5	UPF2	Regulator of nonsense transcripts 2 (Up-frameshift suppressor 2 homolog) (hUpf2)	12	9.86965e+07	8.87107e+07	1.2033e+08	1.57116e+08	1.56647e+08	1.28003e+08	26.5565	26.4026	26.8424	27.2273	27.2229	26.9316	0.521583	0.0312052	114	0.0074026	no
Q8IXT5	RBM12B	RNA-binding protein 12B (RNA-binding motif protein 12B)	29	1.30962e+09	1.26199e+09	1.20492e+09	1.4266e+09	1.41067e+09	1.4167e+09	30.2865	30.233	30.1663	30.4099	30.3937	30.3999	0.171749	0.00794119	115	0.00307816	no	-1.64		Q13823	GNL2	Nucleolar GTP-binding protein 2 (Autoantigen NGP-1)	43	4.0673e+09	3.85276e+09	3.86881e+09	3.74495e+09	3.69075e+09	3.67239e+09	31.9214	31.8432	31.8492	31.8023	31.7813	31.7741	-0.085815	0.0322044	115	0.00746753	no
Q9HD67	MYO10	Unconventional myosin-X (Unconventional myosin-10)	2	2.59286e+06	2.65429e+06	2.19218e+06	369127	990326	461129	21.3061	21.3399	21.0639	18.4938	19.9175	18.8148	-2.03077	0.00796457	116	0.00310493	no	-4.57814		P30419	NMT1	Glycylpeptide N-tetradecanoyltransferase 1	15	4.20798e+08	4.1206e+08	4.24046e+08	5.35988e+08	4.57e+08	4.77631e+08	28.6486	28.6183	28.6596	28.9976	28.7676	28.8313	0.226549	0.032712	116	0.00753247	no
O00429	DNM1L	Dynamin-1-like protein	5	1.29759e+08	1.35092e+08	1.20375e+08	1.09187e+08	1.08758e+08	1.07383e+08	26.9513	27.0094	26.843	26.7022	26.6965	26.6782	-0.243812	0.00796675	117	0.00313169	no	-2.69315		P11387	TOP1	DNA topoisomerase 1	35	1.22334e+09	1.14552e+09	1.13305e+09	8.6988e+08	1.02453e+09	1.02022e+09	30.1882	30.0934	30.0776	29.6962	29.9323	29.9262	-0.264831	0.0344113	117	0.0075974	no
P05556	ITGB1	Integrin beta-1 (Fibronectin receptor subunit beta) (Glycoprotein IIa) (GPIIA) (VLA-4 subunit beta) (CD antigen CD29)	15	3.55596e+08	3.59335e+08	4.10337e+08	2.27614e+08	2.86017e+08	2.36701e+08	28.4057	28.4208	28.6122	27.762	28.0915	27.8185	-0.584667	0.00836828	118	0.00315846	no	-2.2716		P20290	BTF3	Transcription factor BTF3 (Nascent polypeptide-associated complex subunit beta) (NAC-beta) (RNA polymerase B transcription factor 3)	13	9.5051e+08	8.5539e+08	9.32373e+08	8.33809e+08	7.53677e+08	8.02188e+08	29.8241	29.672	29.7963	29.6351	29.4894	29.5794	-0.196452	0.036017	118	0.00766234	no
Q15043	SLC39A14	Metal cation symporter ZIP14 (LIV-1 subfamily of ZIP zinc transporter 4) (LZT-Hs4) (Solute carrier family 39 member 14) (Zrt- and Irt-like protein 14) (ZIP-14)	2	2.06584e+07	2.30992e+07	2.55566e+07	1.36469e+07	9.24341e+06	7.95808e+06	24.3002	24.4613	24.6072	23.7021	23.14	22.924	-1.16795	0.00841778	119	0.00318522	no	-3.54404		P60981	DSTN	Destrin (Actin-depolymerizing factor) (ADF)	3	2.15861e+07	2.22665e+07	1.94306e+07	1.5533e+07	1.44483e+07	1.8666e+07	24.3636	24.4084	24.2118	23.8888	23.7844	24.1539	-0.37946	0.0367999	119	0.00772727	no
Q13601	KRR1	KRR1 small subunit processome component homolog (HIV-1 Rev-binding protein 2) (KRR-R motif-containing protein 1) (Rev-interacting protein 1) (Rip-1)	12	4.60222e+08	4.67318e+08	3.97144e+08	5.71706e+08	5.98466e+08	6.6055e+08	28.7778	28.7998	28.5651	29.0907	29.1567	29.2991	0.466764	0.00845546	120	0.00321199	no	-2.04569		Q8N0T1	RBIS	Ribosomal biogenesis factor	3	2.07404e+07	2.63353e+07	3.59327e+07	1.47791e+07	1.0779e+07	1.73955e+07	24.3059	24.6505	25.0988	23.8171	23.3617	24.0522	-0.950478	0.037131	120	0.00779221	no
Q9Y446	PKP3	Plakophilin-3	4	3.18944e+07	3.24117e+07	2.67862e+07	3.96976e+07	4.21126e+07	4.14571e+07	24.9268	24.95	24.675	25.2425	25.3277	25.3051	0.436392	0.00856766	121	0.00323876	no	-3.2136		P12956	XRCC6	X-ray repair cross-complementing protein 6	39	2.59581e+09	2.39849e+09	2.39577e+09	2.66122e+09	2.9365e+09	2.73794e+09	31.2735	31.1595	31.1578	31.3094	31.4514	31.3504	0.173708	0.038229	121	0.00785714	no
Q9NYL2	MAP3K20	Mitogen-activated protein kinase kinase kinase 20	11	1.72921e+08	2.00666e+08	1.75657e+08	1.47045e+08	1.30408e+08	1.38035e+08	27.3655	27.5802	27.3882	27.1317	26.9585	27.0405	-0.402641	0.00899206	122	0.00326552	no	-2.56034		P51116	FXR2	Fragile X mental retardation syndrome-related protein 2	16	8.42427e+08	9.25676e+08	9.74206e+08	1.23766e+09	1.02701e+09	1.11687e+09	29.65	29.7859	29.8597	30.205	29.9358	30.0568	0.302291	0.0386741	122	0.00792208	no
Q08379	GOLGA2	Golgin subfamily A member 2 (130 kDa cis-Golgi matrix protein) (GM130) (GM130 autoantigen) (Golgin-95)	2	1.41307e+07	1.40242e+07	1.267e+07	1.79292e+07	1.6115e+07	1.69135e+07	23.7523	23.7414	23.5949	24.0958	23.9419	24.0117	0.319852	0.00900615	123	0.00329229	no	-3.58198		Q15269	PWP2	Periodic tryptophan protein 2 homolog	45	3.36103e+09	2.73662e+09	2.79553e+09	3.59037e+09	3.53344e+09	3.74372e+09	31.6463	31.3497	31.3805	31.7415	31.7184	31.8018	0.289253	0.038749	123	0.00798701	no
Q14204	DYNC1H1	Cytoplasmic dynein 1 heavy chain 1 (Cytoplasmic dynein heavy chain 1) (Dynein heavy chain, cytosolic)	38	6.27288e+08	5.2374e+08	5.49454e+08	3.55779e+08	4.10907e+08	4.22139e+08	29.2246	28.9643	29.0334	28.4064	28.6142	28.6531	-0.516406	0.00912637	124	0.00331906	no	-2.08395		P57772	EEFSEC	Selenocysteine-specific elongation factor (Elongation factor sec) (Eukaryotic elongation factor, selenocysteine-tRNA-specific)	2	4.39047e+06	3.89626e+06	2.93827e+06	2.23797e+06	2.11734e+06	2.80408e+06	22.0659	21.8937	21.4865	21.0938	21.0138	21.4191	-0.648807	0.0391418	124	0.00805195	no
Q5VYS8	TUT7	Terminal uridylyltransferase 7 (TUTase 7)	19	5.71556e+08	4.60814e+08	5.06238e+08	7.76685e+08	6.94928e+08	6.91045e+08	29.0903	28.7796	28.9152	29.5328	29.3723	29.3642	0.49118	0.00934128	125	0.00334582	no	-1.97639		Q12905	ILF2	Interleukin enhancer-binding factor 2 (Nuclear factor of activated T-cells 45 kDa)	20	2.58918e+09	2.14192e+09	2.56526e+09	2.97195e+09	2.84847e+09	2.97771e+09	31.2698	30.9963	31.2565	31.4688	31.4075	31.4716	0.27002	0.0396427	125	0.00811688	no
Q96G21	IMP4	U3 small nucleolar ribonucleoprotein protein IMP4 (U3 snoRNP protein IMP4) (Brix domain-containing protein 4)	9	1.56109e+08	1.36731e+08	1.30983e+08	1.90909e+08	1.76594e+08	1.94674e+08	27.218	27.0268	26.9648	27.5083	27.3959	27.5365	0.407561	0.00936644	126	0.00337259	no	-2.55087		P26358	DNMT1	DNA (cytosine-5)-methyltransferase 1 (Dnmt1)	8	5.49223e+07	6.4525e+07	8.03715e+07	5.08634e+07	3.83126e+07	4.25679e+07	25.7109	25.9434	26.2602	25.6001	25.1913	25.3433	-0.600955	0.0406537	126	0.00818182	no
Q9P031	CCDC59	Thyroid transcription factor 1-associated protein 26 (TTF-1-associated protein 26) (Coiled-coil domain-containing protein 59) (TTF-1-associated protein BR2)	12	3.2679e+08	3.03084e+08	3.78998e+08	5.34788e+08	4.78192e+08	4.54172e+08	28.2838	28.1751	28.4976	28.9944	28.833	28.7587	0.540275	0.00987021	127	0.00339936	no	-2.15099		Q5T6F2	UBAP2	Ubiquitin-associated protein 2 (UBAP-2)	22	2.15241e+09	2.25193e+09	2.52011e+09	1.97748e+09	1.34763e+09	1.2955e+09	31.0033	31.0685	31.2308	30.881	30.3278	30.2709	-0.583614	0.0419857	127	0.00824675	no
P41227	NAA10	N-alpha-acetyltransferase 10	4	6.78511e+07	5.31609e+07	5.71425e+07	3.03116e+07	4.00458e+07	2.79055e+07	26.0159	25.6639	25.7681	24.8534	25.2551	24.734	-0.858412	0.0100817	128	0.00342612	no	-3.10318		O94913	PCF11	Pre-mRNA cleavage complex 2 protein Pcf11 (Pre-mRNA cleavage complex II protein Pcf11)	3	2.82326e+07	2.65697e+07	2.72432e+07	2.38533e+07	1.53253e+07	1.65124e+07	24.7509	24.6633	24.6994	24.5077	23.8694	23.977	-0.558978	0.0420385	128	0.00831169	no
P42704	LRPPRC	Leucine-rich PPR motif-containing protein, mitochondrial (130 kDa leucine-rich protein) (LRP 130) (GP130)	159	5.75135e+10	5.48814e+10	5.14894e+10	6.30382e+10	6.37065e+10	6.66601e+10	35.7432	35.6756	35.5836	35.8755	35.8907	35.9561	0.238946	0.0102174	129	0.00345289	no	0.00827689		Q15032	R3HDM1	R3H domain-containing protein 1	16	4.51103e+08	4.89833e+08	5.088e+08	4.28684e+08	3.0946e+08	3.10384e+08	28.7489	28.8677	28.9225	28.6753	28.2052	28.2095	-0.467425	0.042322	129	0.00837662	no
Q9Y2F5	ICE1	Little elongation complex subunit 1 (Interactor of little elongator complex ELL subunit 1)	2	1.33032e+06	863588	2.00044e+06	425191	324236	453070	20.3433	19.72	20.9319	18.6978	18.3067	18.7894	-1.80241	0.0103099	130	0.00347966	no	-4.8126		P46087	NOP2	Probable 28S rRNA (cytosine(4447)-C(5))-methyltransferase	54	2.60983e+09	2.8292e+09	2.53054e+09	2.95106e+09	3.0768e+09	2.88164e+09	31.2813	31.3977	31.2368	31.4586	31.5188	31.4242	0.160842	0.0430569	130	0.00844156	no
Q96QD9	FYTTD1	UAP56-interacting factor (Forty-two-three domain-containing protein 1) (Protein 40-2-3)	3	2.6447e+07	2.43696e+07	2.34555e+07	1.98008e+07	1.9996e+07	1.73647e+07	24.6566	24.5386	24.4834	24.2391	24.2532	24.0497	-0.377775	0.0103667	131	0.00350642	no	-3.42604		Q7Z2W4	ZC3HAV1	Zinc finger CCCH-type antiviral protein 1 (ADP-ribosyltransferase diphtheria toxin-like 13) (ARTD13) (Inactive Poly [ADP-ribose] polymerase 13) (PARP13) (Zinc finger CCCH domain-containing protein 2) (Zinc finger antiviral protein) (ZAP)	66	9.27867e+09	9.26047e+09	9.87568e+09	1.05058e+10	1.02058e+10	9.95392e+09	33.1113	33.1084	33.2012	33.2905	33.2487	33.2126	0.109973	0.0436096	131	0.00850649	no
Q9Y6K0	CEPT1	Choline/ethanolaminephosphotransferase 1 (hCEPT1)	2	5.63661e+07	5.18419e+07	6.18327e+07	4.2446e+07	3.40623e+07	3.19708e+07	25.7483	25.6276	25.8819	25.3391	25.0217	24.9303	-0.648463	0.0104019	132	0.00353319	no	-3.09989		P40222	TXLNA	Alpha-taxilin	6	1.20567e+08	9.14491e+07	1.04779e+08	8.73536e+07	5.82465e+07	6.37384e+07	26.8453	26.4465	26.6428	26.3804	25.7957	25.9257	-0.597712	0.0445399	132	0.00857143	no
O94822	LTN1	E3 ubiquitin-protein ligase listerin	2	1.43826e+06	2.18342e+06	1.19759e+06	3.34171e+06	3.56257e+06	3.62343e+06	20.4559	21.0582	20.1917	21.6722	21.7645	21.7889	1.12731	0.0105555	133	0.00355996	no	-4.35872		P29692	EEF1D	Elongation factor 1-delta (EF-1-delta) (Antigen NY-CO-4)	4	6.25217e+07	7.05847e+07	6.64786e+07	4.06379e+07	2.05494e+07	4.38978e+07	25.8979	26.0729	25.9864	25.2763	24.2926	25.3876	-0.925446	0.0466473	133	0.00863636	no
P61011	SRP54	Signal recognition particle 54 kDa protein (SRP54)	7	1.04849e+08	8.17014e+07	9.85945e+07	1.4321e+08	1.38011e+08	1.73356e+08	26.6437	26.2839	26.555	27.0936	27.0402	27.3692	0.672832	0.010582	134	0.00358672	no	-2.67567		P63244	RACK1	Receptor of activated protein C kinase 1 (Cell proliferation-inducing gene 21 protein) (Guanine nucleotide-binding protein subunit beta-2-like 1) (Guanine nucleotide-binding protein subunit beta-like protein 12.3) (Human lung cancer oncogene 7 protein) (HLC-7) (Receptor for activated C kinase) (Small ribosomal subunit protein RACK1) [Cleaved into: Receptor of activated protein C kinase 1, N-termi…	27	2.27059e+09	2.05576e+09	1.69664e+09	2.60324e+09	2.44486e+09	2.66293e+09	31.0804	30.937	30.66	31.2777	31.1871	31.3104	0.356444	0.0468042	134	0.0087013	no
O14730	RIOK3	Serine/threonine-protein kinase RIO3	4	3.79869e+07	4.91858e+07	4.50324e+07	6.47862e+07	5.99426e+07	6.37294e+07	25.179	25.5517	25.4245	25.9492	25.8371	25.9255	0.511465	0.0105929	135	0.00361349	no	-3.03869		Q9BRP8	PYM1	Partner of Y14 and mago (PYM homolog 1 exon junction complex-associated factor) (Protein wibg homolog)	5	9.74099e+07	1.18755e+08	1.03991e+08	8.21276e+07	7.60715e+07	9.39774e+07	26.5376	26.8234	26.6319	26.2914	26.1809	26.4858	-0.34434	0.0480785	135	0.00876623	no
P09874	PARP1	Poly [ADP-ribose] polymerase 1 (PARP-1)	41	9.84904e+08	9.61792e+08	9.52617e+08	8.6746e+08	7.5855e+08	7.92713e+08	29.8754	29.8411	29.8273	29.6922	29.4987	29.5622	-0.261465	0.0109195	136	0.00364026	no	-1.81899		Q15233	NONO	Non-POU domain-containing octamer-binding protein (NonO protein) (54 kDa nuclear RNA- and DNA-binding protein) (p54(nrb)) (p54nrb) (55 kDa nuclear protein) (NMT55) (DNA-binding p52/p100 complex, 52 kDa subunit)	92	9.10312e+10	8.61882e+10	7.97877e+10	9.30752e+10	9.74392e+10	1.01833e+11	36.4056	36.3268	36.2154	36.4377	36.5038	36.5674	0.185873	0.0485918	136	0.00883117	no
Q8NDH2	CCDC168	Leucine-rich repeat transmembrane protein CCDC168 (Coiled-coil domain-containing protein 168)	2	1.00311e+08	1.05529e+08	5.25896e+07	2.02019e+08	2.72485e+08	2.78299e+08	26.5799	26.6531	25.6483	27.5899	28.0216	28.0521	1.5425	0.0110289	137	0.00366702	no	-2.53989		P13010	XRCC5	X-ray repair cross-complementing protein 5	48	3.64155e+09	3.12706e+09	3.2605e+09	3.94064e+09	3.80686e+09	3.71605e+09	31.7619	31.5422	31.6024	31.8758	31.826	31.7911	0.19286	0.0492172	137	0.0088961	no
Q14690	PDCD11	Protein RRP5 homolog (NF-kappa-B-binding protein) (NFBP) (Programmed cell death protein 11)	90	8.62375e+09	7.96045e+09	7.52603e+09	9.4064e+09	9.77883e+09	9.80549e+09	33.0057	32.8902	32.8092	33.131	33.187	33.1909	0.265946	0.0112341	138	0.00369379	no	-0.819641		Q15631	TSN	Translin	2	1.76978e+07	2.07021e+07	1.22282e+07	4.86347e+07	2.57766e+07	2.89584e+07	24.0771	24.3033	23.5437	25.5355	24.6196	24.7875	1.02981	0.0492588	138	0.00896104	no
Q86TB9	PATL1	Protein PAT1 homolog 1 (PAT1-like protein 1) (Protein PAT1 homolog b) (Pat1b) (hPat1b)	11	1.92581e+08	1.73709e+08	2.02852e+08	2.86758e+08	2.43582e+08	2.46173e+08	27.5209	27.3721	27.5959	28.0953	27.8598	27.8751	0.448223	0.0112719	139	0.00372056	no	-2.41581		Q9HBD1	RC3H2	Roquin-2	3	2.15662e+07	2.31893e+07	2.30992e+07	2.4767e+07	2.37498e+07	2.54578e+07	24.3623	24.467	24.4613	24.5619	24.5014	24.6016	0.12458	0.0494493	139	0.00902597	no
Q9UHB9	SRP68	Signal recognition particle subunit SRP68 (SRP68) (Signal recognition particle 68 kDa protein)	19	7.31375e+08	6.7113e+08	6.54406e+08	4.17231e+08	5.00103e+08	5.30779e+08	29.446	29.322	29.2856	28.6363	28.8977	28.9835	-0.506304	0.0112777	140	0.00374732	no	-2.00005		Q9NVP1	DDX18	ATP-dependent RNA helicase DDX18	25	1.11796e+09	1.19326e+09	1.01989e+09	1.27506e+09	1.22629e+09	1.31093e+09	30.0582	30.1523	29.9258	30.2479	30.1917	30.2879	0.19465	0.0507979	140	0.00909091	no
P15924	DSP	Desmoplakin (DP) (250/210 kDa paraneoplastic pemphigus antigen)	128	3.75587e+09	4.41303e+09	3.62887e+09	2.89839e+09	2.3656e+09	2.77832e+09	31.8065	32.0391	31.7569	31.4326	31.1396	31.3716	-0.552832	0.0113704	141	0.00377409	no	-1.2472		Q69YN4	VIRMA	Protein virilizer homolog	4	4.61876e+07	5.21755e+07	2.44844e+07	1.53551e+07	2.12217e+07	2.14753e+07	25.461	25.6369	24.5454	23.8722	24.339	24.3562	-1.08145	0.051699	141	0.00915584	no
Q9Y295	DRG1	Developmentally-regulated GTP-binding protein 1 (DRG-1) (Neural precursor cell expressed developmentally down-regulated protein 3) (NEDD-3) (Translation factor GTPase DRG1) (TRAFAC GTPase DRG1)	15	2.65222e+08	2.62948e+08	2.99858e+08	3.37839e+08	3.35396e+08	3.68256e+08	27.9826	27.9702	28.1597	28.3318	28.3213	28.4561	0.330899	0.0114134	142	0.00380086	no	-2.27301		Q16629	SRSF7	Serine/arginine-rich splicing factor 7 (Splicing factor 9G8) (Splicing factor, arginine/serine-rich 7)	25	1.65064e+10	1.75913e+10	1.66828e+10	1.6211e+10	1.53676e+10	1.58432e+10	33.9423	34.0341	33.9576	33.9163	33.8392	33.8831	-0.0987226	0.05262	142	0.00922078	no
Q15397	PUM3	Pumilio homolog 3 (HBV X-transactivated gene 5 protein) (HBV XAg-transactivated protein 5) (Minor histocompatibility antigen HA-8) (HLA-HA8)	42	1.59108e+09	1.52325e+09	1.49263e+09	1.7215e+09	1.86423e+09	1.95574e+09	30.5674	30.5045	30.4752	30.681	30.7959	30.8651	0.266451	0.0116521	143	0.00382762	no	-1.53834		Q9Y5A9	YTHDF2	YTH domain-containing family protein 2 (DF2) (CLL-associated antigen KW-14) (High-glucose-regulated protein 8) (Renal carcinoma antigen NY-REN-2)	9	6.80114e+08	5.69607e+08	5.93419e+08	5.4942e+08	4.06327e+08	4.29663e+08	29.3412	29.0854	29.1445	29.0333	28.5981	28.6786	-0.411853	0.0529022	143	0.00928571	no
Q12899	TRIM26	Tripartite motif-containing protein 26	2	1.18027e+07	1.14965e+07	1.15099e+07	2.22209e+07	1.76067e+07	1.56398e+07	23.4926	23.4547	23.4564	24.4054	24.0696	23.8987	0.672174	0.0117164	144	0.00385439	no	-3.58917		Q8NC51	SERBP1	Plasminogen activator inhibitor 1 RNA-binding protein (PAI1 RNA-binding protein 1) (PAI-RBP1) (SERPINE1 mRNA-binding protein 1)	43	6.16847e+10	6.08647e+10	6.02948e+10	4.58183e+10	5.58675e+10	5.37921e+10	35.8442	35.8249	35.8113	35.4152	35.7013	35.6467	-0.233905	0.0535144	144	0.00935065	no
Q86U42	PABPN1	Polyadenylate-binding protein 2 (PABP-2) (Poly(A)-binding protein 2) (Nuclear poly(A)-binding protein 1) (Poly(A)-binding protein II) (PABII) (Polyadenylate-binding nuclear protein 1)	7	4.65269e+08	4.86215e+08	4.44825e+08	3.96357e+08	4.04066e+08	4.19562e+08	28.7935	28.857	28.7287	28.5622	28.59	28.6443	-0.194755	0.0117513	145	0.00388116	no	-2.12706		P48634	PRRC2A	Protein PRRC2A (HLA-B-associated transcript 2) (Large proline-rich protein BAT2) (Proline-rich and coiled-coil-containing protein 2A) (Protein G2)	53	2.95552e+09	3.21442e+09	3.25976e+09	4.18449e+09	3.50334e+09	3.55807e+09	31.4608	31.5819	31.6021	31.9624	31.7061	31.7284	0.254115	0.0544841	145	0.00941558	no
O43175	PHGDH	D-3-phosphoglycerate dehydrogenase (3-PGDH)	12	1.66435e+08	2.07059e+08	1.59495e+08	1.02358e+08	8.09554e+07	1.16262e+08	27.3104	27.6255	27.2489	26.609	26.2706	26.7928	-0.831188	0.0121158	146	0.00390792	no	-2.62433		Q92688	ANP32B	Acidic leucine-rich nuclear phosphoprotein 32 family member B (Acidic protein rich in leucines) (Putative HLA-DR-associated protein I-2) (PHAPI2) (Silver-stainable protein SSP29)	7	1.61076e+08	1.67111e+08	1.49147e+08	1.20789e+08	8.84736e+07	1.33766e+08	27.2632	27.3162	27.1522	26.8479	26.3987	26.9951	-0.476672	0.0556212	146	0.00948052	no
P60468	SEC61B	Protein transport protein Sec61 subunit beta	3	1.77118e+08	1.70432e+08	1.71754e+08	1.19215e+08	1.38628e+08	1.44602e+08	27.4001	27.3446	27.3558	26.829	27.0466	27.1075	-0.367784	0.0124524	147	0.00393469	no	-2.58013		Q7KZI7	MARK2	Serine/threonine-protein kinase MARK2	2	9.08831e+06	7.07254e+06	8.35861e+06	9.87576e+06	1.74151e+07	2.08744e+07	23.1156	22.7538	22.9948	23.2355	24.0538	24.3152	0.974064	0.0558354	147	0.00954545	no
P42695	NCAPD3	Condensin-2 complex subunit D3 (Non-SMC condensin II complex subunit D3) (hCAP-D3)	3	5.769e+06	8.56374e+06	4.21494e+06	1.51842e+06	2.24253e+06	2.4034e+06	22.4599	23.0298	22.0071	20.5341	21.0967	21.1966	-1.58922	0.0124899	148	0.00396146	no	-4.15183		A0AV96	RBM47	RNA-binding protein 47 (RNA-binding motif protein 47)	32	8.08512e+09	7.76257e+09	7.13112e+09	8.81899e+09	8.25453e+09	8.55143e+09	32.9126	32.8539	32.7315	33.038	32.9425	32.9935	0.157245	0.0574564	148	0.00961039	no
Q14258	TRIM25	E3 ubiquitin/ISG15 ligase TRIM25	36	2.07483e+09	1.69182e+09	1.64535e+09	2.73067e+09	2.43437e+09	2.48488e+09	30.9503	30.6559	30.6157	31.3466	31.1809	31.2105	0.499285	0.0125166	149	0.00398822	no	-1.42874		Q9H2U1	DHX36	ATP-dependent DNA/RNA helicase DHX36	21	7.75936e+08	6.63836e+08	7.06123e+08	1.02596e+09	8.14281e+08	8.48413e+08	29.5314	29.3063	29.3953	29.9343	29.601	29.6602	0.325307	0.0578998	149	0.00967532	no
P23921	RRM1	Ribonucleoside-diphosphate reductase large subunit	5	3.10377e+07	4.08513e+07	1.87196e+07	1.07728e+07	7.05142e+06	4.90446e+06	24.8875	25.2839	24.158	23.3609	22.7495	22.2257	-1.99513	0.0126913	150	0.00401499	no	-3.49037		Q9BRU9	UTP23	rRNA-processing protein UTP23 homolog	6	6.25205e+07	7.24604e+07	3.45902e+07	8.7532e+07	1.13994e+08	1.0178e+08	25.8978	26.1107	25.0439	26.3833	26.7644	26.6009	0.838887	0.0593319	150	0.00974026	no
Q8IZL8	PELP1	Proline-, glutamic acid- and leucine-rich protein 1 (Modulator of non-genomic activity of estrogen receptor) (Transcription factor HMX3)	8	1.05225e+08	9.05851e+07	8.78699e+07	7.05503e+07	7.0169e+07	5.86401e+07	26.6489	26.4328	26.3889	26.0721	26.0643	25.8054	-0.508895	0.0127965	151	0.00404176	no	-2.86076		O76021	RSL1D1	Ribosomal L1 domain-containing protein 1 (CATX-11) (Cellular senescence-inhibited gene protein) (Protein PBK1)	50	1.45259e+10	1.44343e+10	1.52309e+10	1.60321e+10	1.52049e+10	1.65308e+10	33.7579	33.7488	33.8263	33.9002	33.8238	33.9444	0.112283	0.0595592	151	0.00980519	no
Q96GQ7	DDX27	Probable ATP-dependent RNA helicase DDX27	43	3.24059e+09	3.14615e+09	3.00255e+09	2.87181e+09	2.80691e+09	2.81616e+09	31.5936	31.5509	31.4835	31.4193	31.3863	31.3911	-0.144424	0.012922	152	0.00406852	no	-1.29227		Q13247	SRSF6	Serine/arginine-rich splicing factor 6 (Pre-mRNA-splicing factor SRP55) (Splicing factor, arginine/serine-rich 6)	23	1.39024e+10	1.39188e+10	1.41383e+10	1.36265e+10	1.25129e+10	1.31762e+10	33.6946	33.6963	33.7189	33.6657	33.5427	33.6172	-0.0938883	0.0608684	152	0.00987013	no
Q9UPN3	MACF1	Microtubule-actin cross-linking factor 1, isoforms 1/2/3/5 (620 kDa actin-binding protein) (ABP620) (Actin cross-linking family protein 7) (Macrophin-1) (Trabeculin-alpha)	18	1.11385e+08	1.07199e+08	1.07545e+08	1.20846e+08	1.1891e+08	1.29562e+08	26.731	26.6757	26.6804	26.8486	26.8253	26.9491	0.179418	0.013017	153	0.00409529	no	-2.70248		O75821	EIF3G	Eukaryotic translation initiation factor 3 subunit G (eIF3g) (Eukaryotic translation initiation factor 3 RNA-binding subunit) (eIF-3 RNA-binding subunit) (Eukaryotic translation initiation factor 3 subunit 4) (eIF-3-delta) (eIF3 p42) (eIF3 p44)	17	1.31861e+09	1.37223e+09	1.56806e+09	1.28306e+09	8.88889e+08	9.45014e+08	30.2964	30.3539	30.5463	30.2569	29.7274	29.8158	-0.450341	0.0612906	153	0.00993506	no
O43143	DHX15	ATP-dependent RNA helicase DHX15	43	1.78653e+09	1.58207e+09	1.59449e+09	1.92215e+09	1.98105e+09	2.00845e+09	30.7345	30.5592	30.5704	30.8401	30.8836	30.9034	0.252318	0.0130325	154	0.00412206	no	-1.50832		Q9UN86	G3BP2	Ras GTPase-activating protein-binding protein 2 (G3BP-2) (GAP SH3 domain-binding protein 2)	20	2.92288e+09	3.06476e+09	2.62474e+09	3.11811e+09	3.3847e+09	3.33702e+09	31.4447	31.5131	31.2895	31.538	31.6564	31.6359	0.192221	0.0618834	154	0.01	no
Q00610	CLTC	Clathrin heavy chain 1 (Clathrin heavy chain on chromosome 17) (CLH-17)	23	5.12771e+08	4.44729e+08	3.72959e+08	2.43253e+08	1.25335e+08	1.83513e+08	28.9337	28.7284	28.4744	27.8579	26.9012	27.4513	-1.26892	0.013079	155	0.00414882	no	-2.26999		Q9BQ75	CMSS1	Protein CMSS1 (Cms1 ribosomal small subunit homolog)	5	2.29442e+07	2.8225e+07	3.34719e+07	3.34144e+07	4.19071e+07	4.29941e+07	24.4516	24.7505	24.9964	24.994	25.3207	25.3576	0.48321	0.0657387	155	0.0100649	no
Q15477	SKIV2L	Helicase SKI2W (Ski2)	10	7.45347e+07	6.02903e+07	7.03267e+07	9.31569e+07	8.75014e+07	1.00151e+08	26.1514	25.8454	26.0676	26.4732	26.3828	26.5776	0.452899	0.0130995	156	0.00417559	no	-2.85814		Q9BZE1	MRPL37	39S ribosomal protein L37, mitochondrial (L37mt) (MRP-L37) (39S ribosomal protein L2, mitochondrial) (L2mt) (MRP-L2) (Mitochondrial large ribosomal subunit protein mL37)	26	1.90488e+09	1.71863e+09	1.58493e+09	1.92034e+09	2.00718e+09	2.09784e+09	30.827	30.6786	30.5618	30.8387	30.9025	30.9663	0.210194	0.0663335	156	0.0101299	no
Q9UQ80	PA2G4	Proliferation-associated protein 2G4 (Cell cycle protein p38-2G4 homolog) (hG4-1) (ErbB3-binding protein 1)	49	1.31923e+10	1.3574e+10	1.36409e+10	1.88716e+10	1.57932e+10	1.64772e+10	33.619	33.6601	33.6672	34.1355	33.8786	33.9397	0.339895	0.0131064	157	0.00420236	no	-0.583089		Q5TC82	RC3H1	Roquin-1 (Roquin)	5	1.84208e+08	1.65335e+08	1.77931e+08	2.09947e+08	1.86184e+08	1.97499e+08	27.4568	27.3008	27.4067	27.6455	27.4722	27.5573	0.170465	0.0664239	157	0.0101948	no
P55072	VCP	Transitional endoplasmic reticulum ATPase (TER ATPase)	13	2.38958e+08	2.24091e+08	2.67861e+08	1.18753e+08	1.17865e+08	1.74166e+08	27.8322	27.7395	27.9969	26.8234	26.8126	27.3759	-0.831312	0.0131846	158	0.00422912	no	-2.48719		Q86UP2	KTN1	Kinectin (CG-1 antigen) (Kinesin receptor)	27	3.83969e+08	3.80115e+08	5.34782e+08	3.52611e+08	2.91074e+08	2.54394e+08	28.5164	28.5019	28.9944	28.3935	28.1168	27.9225	-0.53234	0.0677388	158	0.0102597	no
P68104	EEF1A1	Elongation factor 1-alpha 1 (EF-1-alpha-1) (Elongation factor Tu) (EF-Tu) (Eukaryotic elongation factor 1 A-1) (eEF1A-1) (Leukocyte receptor cluster member 7)	11	3.34788e+09	3.19885e+09	2.52094e+09	2.01259e+09	1.56611e+09	1.92832e+09	31.6406	31.5749	31.2313	30.9064	30.5445	30.8447	-0.719463	0.0132599	159	0.00425589	no	-1.38114		Q9Y2A7	NCKAP1	Nck-associated protein 1 (NAP 1) (Membrane-associated protein HEM-2) (p125Nap1)	4	3.01263e+07	2.80495e+07	1.38783e+07	1.58706e+07	5.92038e+06	6.45897e+06	24.8445	24.7415	23.7263	23.9199	22.4973	22.6229	-1.35083	0.0693983	159	0.0103247	no
P40227	CCT6A	T-complex protein 1 subunit zeta (TCP-1-zeta) (Acute morphine dependence-related protein 2) (CCT-zeta-1) (HTR3) (Tcp20)	7	7.50694e+07	1.1358e+08	7.81632e+07	1.29448e+07	2.98031e+07	3.13136e+07	26.1617	26.7591	26.22	23.6259	24.829	24.9003	-1.84903	0.0132853	160	0.00428266	no	-3.01215		P13995	MTHFD2	Bifunctional methylenetetrahydrofolate dehydrogenase/cyclohydrolase, mitochondrial [Includes: NAD-dependent methylenetetrahydrofolate dehydrogenase	2	1.02027e+07	3.45802e+06	1.2013e+07	2.87468e+06	3.11796e+06	2.57382e+06	23.2825	21.7215	23.5181	21.455	21.5722	21.2955	-1.58352	0.0698051	160	0.0103896	no
P46940	IQGAP1	Ras GTPase-activating-like protein IQGAP1 (p195)	18	1.97093e+08	1.75521e+08	1.89227e+08	1.44177e+08	1.14449e+08	1.41575e+08	27.5543	27.3871	27.4955	27.1033	26.7701	27.077	-0.489436	0.0135566	161	0.00430942	no	-2.56155		P52272	HNRNPM	Heterogeneous nuclear ribonucleoprotein M (hnRNP M)	229	3.18152e+11	347720256912	3.1068e+11	3.45763e+11	3.70157e+11	3.59336e+11	38.2109	38.3391	38.1766	38.331	38.4293	38.3865	0.138911	0.0701063	161	0.0104545	no
Q99598	TSNAX	Translin-associated protein X (Translin-associated factor X)	6	4.20166e+07	2.9443e+07	4.83384e+07	1.0174e+08	7.13789e+07	1.19609e+08	25.3245	24.8114	25.5267	26.6003	26.089	26.8338	1.28896	0.0136483	162	0.00433619	no	-2.92929		Q00839	HNRNPU	Heterogeneous nuclear ribonucleoprotein U (hnRNP U) (GRIP120) (Nuclear p120 ribonucleoprotein) (Scaffold-attachment factor A) (SAF-A) (p120) (pp120)	104	1.09335e+11	1.02884e+11	9.85494e+10	1.08931e+11	1.13793e+11	1.15194e+11	36.67	36.5822	36.5201	36.6646	36.7276	36.7453	0.120835	0.0711686	162	0.0105195	no
A0A075B6S2	IGKV2D-29	Immunoglobulin kappa variable 2D-29	2	4.35247e+06	7.66668e+06	3.54445e+06	1.18485e+07	1.43661e+07	1.74574e+07	22.0534	22.8702	21.7571	23.4982	23.7762	24.0573	1.48853	0.0137913	163	0.00436296	no	-3.77216		Q14151	SAFB2	Scaffold attachment factor B2 (SAF-B2)	24	1.13546e+09	1.18935e+09	1.23484e+09	1.24598e+09	1.27944e+09	1.36596e+09	30.0806	30.1475	30.2017	30.2146	30.2529	30.3473	0.128546	0.0716695	163	0.0105844	no
O00116	AGPS	Alkyldihydroxyacetonephosphate synthase, peroxisomal (Alkyl-DHAP synthase)	2	1.02812e+06	1.36283e+06	936299	574301	296146	462883	19.9716	20.3782	19.8366	19.1314	18.1759	18.8203	-1.3193	0.0141207	164	0.00438972	no	-4.8763		P30050	RPL12	60S ribosomal protein L12 (Large ribosomal subunit protein uL11)	4	1.90936e+08	2.36207e+08	1.31043e+08	1.40889e+08	8.0456e+07	8.77297e+07	27.5085	27.8155	26.9655	27.07	26.2617	26.3866	-0.852789	0.0723378	164	0.0106494	no
P25789	PSMA4	Proteasome subunit alpha type-4 (Macropain subunit C9) (Multicatalytic endopeptidase complex subunit C9) (Proteasome component C9) (Proteasome subunit L)	4	1.87165e+08	2.04634e+08	2.50473e+08	1.39958e+08	8.79898e+07	9.12566e+07	27.4797	27.6085	27.9001	27.0604	26.3908	26.4434	-1.0087	0.014232	165	0.00441649	no	-2.5618		Q9NV31	IMP3	U3 small nucleolar ribonucleoprotein protein IMP3 (U3 snoRNP protein IMP3) (BRMS2)	6	1.38727e+08	1.33853e+08	1.50287e+08	2.08222e+08	1.51619e+08	1.80028e+08	27.0477	26.9961	27.1631	27.6335	27.1759	27.4236	0.352407	0.0725482	165	0.0107143	no
O75165	DNAJC13	DnaJ homolog subfamily C member 13 (Required for receptor-mediated endocytosis 8) (RME-8)	2	2.5327e+06	2.18987e+06	1.69823e+06	834950	407603	234652	21.2722	21.0624	20.6956	19.6713	18.6368	17.8402	-2.11988	0.0145633	166	0.00444325	no	-4.64723		Q9BZE4	GTPBP4	GTP-binding protein 4 (Chronic renal failure gene protein) (GTP-binding protein NGB) (Nucleolar GTP-binding protein 1)	52	5.13979e+09	4.50869e+09	4.62195e+09	5.0962e+09	5.44714e+09	5.33951e+09	32.2591	32.0701	32.1059	32.2468	32.3429	32.3141	0.154441	0.0728118	166	0.0107792	no
O75376	NCOR1	Nuclear receptor corepressor 1 (N-CoR) (N-CoR1)	4	1.28447e+07	1.52678e+07	1.18271e+07	9.30511e+06	8.18241e+06	9.77675e+06	23.6147	23.864	23.4956	23.1496	22.9641	23.2209	-0.55081	0.0146708	167	0.00447002	no	-3.71735		Q8WVV9	HNRNPLL	Heterogeneous nuclear ribonucleoprotein L-like (hnRNPLL) (Stromal RNA-regulating factor)	23	9.88498e+08	9.89413e+08	9.25356e+08	1.16119e+09	1.03253e+09	1.03831e+09	29.8807	29.882	29.7854	30.113	29.9435	29.9516	0.154764	0.0740063	167	0.0108442	no
Q13283	G3BP1	Ras GTPase-activating protein-binding protein 1 (G3BP-1)	34	7.95247e+09	7.84002e+09	8.0819e+09	7.37118e+09	6.74893e+09	6.60023e+09	32.8888	32.8682	32.912	32.7792	32.652	32.6199	-0.204417	0.0149006	168	0.00449679	no	-0.895459		P38432	COIL	Coilin (p80-coilin)	5	5.41769e+07	4.53153e+07	4.81507e+07	4.56674e+07	3.33225e+07	3.43033e+07	25.6912	25.4335	25.5211	25.4447	24.99	25.0318	-0.38205	0.0741689	168	0.0109091	no
Q6P1N0	CC2D1A	Coiled-coil and C2 domain-containing protein 1A (Akt kinase-interacting protein 1) (Five prime repressor element under dual repression-binding protein 1) (FRE under dual repression-binding protein 1) (Freud-1) (Putative NF-kappa-B-activating protein 023N)	4	7.41154e+06	8.71176e+06	8.68188e+06	1.02696e+07	1.21872e+07	1.28439e+07	22.8213	23.0545	23.0496	23.2919	23.5389	23.6146	0.509055	0.0150825	169	0.00452355	no	-3.76583		Q9P275	USP36	Ubiquitin carboxyl-terminal hydrolase 36	35	1.11948e+09	1.16093e+09	1.21402e+09	1.56836e+09	1.31696e+09	1.26395e+09	30.0602	30.1126	30.1771	30.5466	30.2946	30.2353	0.247803	0.0750324	169	0.010974	no
P46781	RPS9	40S ribosomal protein S9 (Small ribosomal subunit protein uS4)	25	2.80568e+09	2.80405e+09	2.77931e+09	3.26513e+09	3.6584e+09	3.15839e+09	31.3857	31.3849	31.3721	31.6045	31.7686	31.5565	0.265194	0.0151378	170	0.00455032	no	-1.27825		Q16540	MRPL23	39S ribosomal protein L23, mitochondrial (L23mt) (MRP-L23) (L23 mitochondrial-related protein) (Mitochondrial large ribosomal subunit protein uL23m) (Ribosomal protein L23-like)	7	3.03325e+08	3.33809e+08	3.15826e+08	3.51686e+08	3.39634e+08	3.34887e+08	28.1763	28.3144	28.2346	28.3897	28.3394	28.3191	0.106835	0.0759228	170	0.011039	no
P26641	EEF1G	Elongation factor 1-gamma (EF-1-gamma) (eEF-1B gamma)	17	9.87603e+08	9.58398e+08	7.83753e+08	6.93949e+08	6.33309e+08	6.60095e+08	29.8794	29.836	29.5458	29.3703	29.2383	29.2981	-0.457923	0.0154537	171	0.00457709	no	-1.87107		Q9UNX4	WDR3	WD repeat-containing protein 3	16	3.24834e+08	2.74765e+08	2.68614e+08	4.29371e+08	3.1479e+08	3.85075e+08	28.2751	28.0336	28.001	28.6777	28.2298	28.5206	0.379226	0.0766019	171	0.0111039	no
P22314	UBA1	Ubiquitin-like modifier-activating enzyme 1	8	9.30247e+07	1.28161e+08	8.06321e+07	2.21921e+07	4.85289e+07	3.57675e+07	26.4711	26.9334	26.2649	24.4035	25.5323	25.0921	-1.50298	0.0156596	172	0.00460385	no	-2.93376		Q8IXM3	MRPL41	39S ribosomal protein L41, mitochondrial (L41mt) (MRP-L41) (39S ribosomal protein L27 homolog) (Bcl-2-interacting mitochondrial ribosomal protein L41) (Cell proliferation-inducing gene 3 protein) (MRP-L27 homolog) (Mitochondrial large ribosomal subunit protein mL41)	4	1.39498e+08	1.81315e+08	2.04179e+08	1.30505e+08	7.23917e+07	1.1894e+08	27.0557	27.4339	27.6053	26.9595	26.1093	26.8257	-0.705966	0.0770789	172	0.0111688	no
Q9Y6E2	BZW2	eIF5-mimic protein 1 (Basic leucine zipper and W2 domain-containing protein 2)	14	3.07475e+08	2.8054e+08	2.98696e+08	3.37516e+08	3.24982e+08	3.35482e+08	28.1959	28.0636	28.1541	28.3304	28.2758	28.3217	0.170547	0.0157557	173	0.00463062	no	-2.2695		Q6NUQ4	TMEM214	Transmembrane protein 214	3	2.48457e+07	1.81953e+07	2.035e+07	1.83498e+07	8.23443e+06	8.95618e+06	24.5665	24.1171	24.2785	24.1293	22.9732	23.0945	-0.834816	0.077201	173	0.0112338	no
P14625	HSP90B1	Endoplasmin (94 kDa glucose-regulated protein) (GRP-94) (Heat shock protein 90 kDa beta member 1) (Tumor rejection antigen 1) (gp96 homolog)	12	1.61444e+08	2.06162e+08	9.26901e+07	5.03718e+07	6.21315e+07	4.16007e+07	27.2665	27.6192	26.4659	25.5861	25.8888	25.3101	-1.57866	0.0160422	174	0.00465739	no	-2.75629		P62269	RPS18	40S ribosomal protein S18 (Ke-3) (Ke3) (Small ribosomal subunit protein uS13)	28	3.47157e+09	3.67012e+09	3.5635e+09	3.69984e+09	3.94343e+09	3.73149e+09	31.6929	31.7732	31.7306	31.7848	31.8768	31.7971	0.0875265	0.0776366	174	0.0112987	no
P18754	RCC1	Regulator of chromosome condensation (Cell cycle regulatory protein) (Chromosome condensation protein 1)	3	9.16509e+07	8.09115e+07	8.80127e+07	1.02073e+08	1.2389e+08	1.20471e+08	26.4496	26.2698	26.3912	26.605	26.8845	26.8441	0.410881	0.0161893	175	0.00468415	no	-2.76155		P21359	NF1	Neurofibromin (Neurofibromatosis-related protein NF-1) [Cleaved into: Neurofibromin truncated]	4	3.77847e+06	3.78039e+06	2.72272e+06	4.96937e+06	3.99902e+06	4.9239e+06	21.8494	21.8501	21.3766	22.2446	21.9312	22.2314	0.434223	0.0776494	175	0.0113636	no
Q9H1A4	ANAPC1	Anaphase-promoting complex subunit 1 (APC1) (Cyclosome subunit 1) (Mitotic checkpoint regulator) (Testis-specific gene 24 protein)	4	1.05306e+07	9.16298e+06	8.79138e+06	5.17259e+06	2.39544e+06	1.99999e+06	23.3281	23.1274	23.0677	22.3025	21.1919	20.9316	-1.57391	0.0164986	176	0.00471092	no	-3.96435		P26639	TARS1	Threonine--tRNA ligase 1, cytoplasmic	19	3.61299e+08	3.01579e+08	3.4166e+08	2.7974e+08	3.00178e+08	2.95259e+08	28.4286	28.168	28.348	28.0595	28.1612	28.1374	-0.198885	0.0779511	176	0.0114286	no
P42285	MTREX	Exosome RNA helicase MTR4	23	4.80998e+08	4.16987e+08	3.97117e+08	5.55554e+08	5.46122e+08	5.3058e+08	28.8415	28.6354	28.565	29.0494	29.0246	28.983	0.333801	0.0165027	177	0.00473769	no	-2.07827		P55265	ADAR	Double-stranded RNA-specific adenosine deaminase (DRADA)	60	2.77614e+09	2.75869e+09	2.71969e+09	3.20611e+09	2.97437e+09	2.82974e+09	31.3704	31.3613	31.3408	31.5782	31.4699	31.398	0.126377	0.0788864	177	0.0114935	no
Q86UE4	MTDH	Protein LYRIC (3D3/LYRIC) (Astrocyte elevated gene-1 protein) (AEG-1) (Lysine-rich CEACAM1 co-isolated protein) (Metadherin) (Metastasis adhesion protein)	13	5.86649e+08	7.7803e+08	6.50645e+08	4.76545e+08	3.76995e+08	4.53057e+08	29.1279	29.5353	29.2773	28.828	28.49	28.7551	-0.625197	0.0166751	178	0.00476445	no	-2.02335		Q14296	FASTK	Fas-activated serine/threonine kinase (FAST kinase)	2	5.97495e+06	4.78937e+06	4.66362e+06	5.82347e+06	6.35959e+06	6.76064e+06	22.5105	22.1914	22.153	22.4734	22.6005	22.6887	0.296174	0.0795037	178	0.0115584	no
P38646	HSPA9	Stress-70 protein, mitochondrial (75 kDa glucose-regulated protein) (GRP-75) (Heat shock 70 kDa protein 9) (Mortalin) (MOT) (Peptide-binding protein 74) (PBP74)	23	6.88051e+08	6.92456e+08	5.93584e+08	1.88323e+08	3.50563e+08	3.48883e+08	29.3579	29.3671	29.1449	27.4886	28.3851	28.3782	-1.15293	0.0170154	179	0.00479122	no	-2.08809		Q9P2N5	RBM27	RNA-binding protein 27 (RNA-binding motif protein 27)	12	2.74156e+08	3.06099e+08	2.41793e+08	3.16761e+08	3.32995e+08	3.14699e+08	28.0304	28.1894	27.8492	28.2388	28.3109	28.2294	0.230492	0.0802807	179	0.0116234	no
O75083	WDR1	WD repeat-containing protein 1 (Actin-interacting protein 1) (AIP1) (NORI-1)	4	3.83371e+07	3.06994e+07	3.13983e+07	2.49723e+07	2.49905e+07	2.15479e+07	25.1922	24.8717	24.9042	24.5738	24.5749	24.361	-0.49003	0.0173451	180	0.00481799	no	-3.30935		Q9GZT3	SLIRP	SRA stem-loop-interacting RNA-binding protein, mitochondrial	16	3.26962e+09	3.2918e+09	3.29171e+09	3.25864e+09	3.07176e+09	3.03878e+09	31.6065	31.6162	31.6162	31.6016	31.5164	31.5008	-0.0726592	0.0803414	180	0.0116883	no
Q8NDF8	TENT4B	Terminal nucleotidyltransferase 4B (Non-canonical poly(A) RNA polymerase PAPD5)	3	4.78782e+07	4.57271e+07	5.09286e+07	5.42905e+07	5.4245e+07	5.66792e+07	25.5129	25.4465	25.602	25.6942	25.693	25.7563	0.192934	0.0174178	181	0.00484475	no	-3.05373		Q9NQ55	PPAN	Suppressor of SWI4 1 homolog (Ssf-1) (Brix domain-containing protein 3) (Peter Pan homolog)	29	2.51996e+09	2.34536e+09	2.10887e+09	2.47661e+09	2.95174e+09	2.883e+09	31.2308	31.1272	30.9738	31.2057	31.4589	31.4249	0.253058	0.0812202	181	0.0117532	no
Q8TED0	UTP15	U3 small nucleolar RNA-associated protein 15 homolog	46	3.1531e+09	2.66212e+09	2.64685e+09	3.59943e+09	3.44083e+09	3.5668e+09	31.5541	31.3099	31.3016	31.7451	31.6801	31.732	0.32594	0.0178265	182	0.00487152	no	-1.26441		P29558	RBMS1	RNA-binding motif, single-stranded-interacting protein 1 (Single-stranded DNA-binding protein MSSP-1) (Suppressor of CDC2 with RNA-binding motif 2)	14	1.76843e+09	1.82201e+09	1.88568e+09	1.77502e+09	1.67821e+09	1.60623e+09	30.7198	30.7629	30.8124	30.7252	30.6443	30.581	-0.114168	0.0813269	182	0.0118182	no
P28288	ABCD3	ATP-binding cassette sub-family D member 3	4	1.8799e+07	1.356e+07	2.02287e+07	8.94472e+06	1.00343e+07	1.12831e+07	24.1642	23.6929	24.2699	23.0926	23.2584	23.4277	-0.797209	0.0179268	183	0.00489829	no	-3.62645		Q7L1Q6	BZW1	eIF5-mimic protein 2 (Basic leucine zipper and W2 domain-containing protein 1) (Protein Orf)	22	6.5462e+08	7.02914e+08	6.16725e+08	7.5977e+08	6.91951e+08	7.9819e+08	29.2861	29.3888	29.2001	29.501	29.3661	29.5722	0.188557	0.0819633	183	0.0118831	no
Q4G0N4	NADK2	NAD kinase 2, mitochondrial	3	6.04743e+07	5.16451e+07	6.48403e+07	2.29593e+07	4.00993e+07	2.89526e+07	25.8498	25.6221	25.9504	24.4526	25.2571	24.7872	-0.94354	0.0181697	184	0.00492505	no	-3.11504		Q9BRL6	SRSF8	Serine/arginine-rich splicing factor 8 (Pre-mRNA-splicing factor SRP46) (Splicing factor SRp46) (Splicing factor, arginine/serine-rich 2B)	3	1.67576e+08	1.78357e+08	1.7599e+08	1.64834e+08	1.04936e+08	1.18289e+08	27.3202	27.4102	27.3909	27.2964	26.6449	26.8177	-0.427562	0.0822439	184	0.0119481	no
P07437	TUBB	Tubulin beta chain (Tubulin beta-5 chain)	4	1.94867e+09	2.18641e+09	1.61053e+09	1.39149e+09	1.22301e+09	1.31705e+09	30.8598	31.0259	30.5849	30.374	30.1878	30.2947	-0.547358	0.0181737	185	0.00495182	no	-1.559		Q8WU90	ZC3H15	Zinc finger CCCH domain-containing protein 15 (DRG family-regulatory protein 1) (Likely ortholog of mouse immediate early response erythropoietin 4)	8	1.78268e+08	1.68072e+08	1.78827e+08	1.54968e+08	1.57612e+08	1.70856e+08	27.4095	27.3245	27.414	27.2074	27.2318	27.3482	-0.119452	0.0830837	185	0.012013	no
Q08380	LGALS3BP	Galectin-3-binding protein (Basement membrane autoantigen p105) (Lectin galactoside-binding soluble 3-binding protein) (Mac-2-binding protein) (MAC2BP) (Mac-2 BP) (Tumor-associated antigen 90K)	2	3.23739e+07	3.6291e+07	2.47316e+07	4.20079e+06	1.20031e+07	1.03656e+07	24.9483	25.1131	24.5599	22.0022	23.5169	23.3053	-1.8136	0.0182168	186	0.00497859	no	-3.46568		Q8IV48	ERI1	3'-5' exoribonuclease 1	3	2.34896e+07	2.0982e+07	1.17394e+07	2.33637e+07	1.26997e+08	9.26348e+07	24.4855	24.3226	23.4849	24.4778	26.9202	26.4651	2.11201	0.0840311	186	0.0120779	no
Q06210	GFPT1	Glutamine--fructose-6-phosphate aminotransferase [isomerizing] 1	3	5.66773e+07	3.68719e+07	3.97367e+07	2.3196e+07	2.49386e+07	2.77224e+07	25.7563	25.136	25.244	24.4674	24.5719	24.7246	-0.813168	0.0182917	187	0.00500535	no	-3.2243		O43809	NUDT21	Cleavage and polyadenylation specificity factor subunit 5 (Cleavage and polyadenylation specificity factor 25 kDa subunit) (CPSF 25 kDa subunit) (Cleavage factor Im complex 25 kDa subunit) (CFIm25) (Nucleoside diphosphate-linked moiety X motif 21) (Nudix motif 21) (Nudix hydrolase 21) (Pre-mRNA cleavage factor Im 68 kDa subunit)	9	2.08593e+08	2.40858e+08	1.7736e+08	2.49702e+08	2.50774e+08	2.6136e+08	27.6361	27.8436	27.4021	27.8956	27.9018	27.9615	0.281449	0.0864812	187	0.0121429	no
Q9UHI6	DDX20	Probable ATP-dependent RNA helicase DDX20	11	1.52008e+08	1.47288e+08	1.89618e+08	2.86955e+08	2.55033e+08	2.16369e+08	27.1796	27.1341	27.4985	28.0963	27.9261	27.6889	0.633299	0.0183711	188	0.00503212	no	-2.44878		Q01970	PLCB3	1-phosphatidylinositol 4,5-bisphosphate phosphodiesterase beta-3	5	2.49257e+07	2.94682e+07	2.24705e+07	3.65193e+07	2.8955e+07	3.15949e+07	24.5711	24.8127	24.4215	25.1222	24.7873	24.9132	0.336698	0.0866961	188	0.0122078	no
P05023	ATP1A1	Sodium/potassium-transporting ATPase subunit alpha-1 (Na(+)/K(+) ATPase alpha-1 subunit)	7	1.8113e+08	1.69321e+08	1.51331e+08	9.41967e+07	1.31028e+08	9.68202e+07	27.4324	27.3352	27.1731	26.4892	26.9653	26.5288	-0.639795	0.0185796	189	0.00505889	no	-2.62891		Q9P2E3	ZNFX1	NFX1-type zinc finger-containing protein 1	18	8.63808e+08	6.82075e+08	6.57877e+08	8.28892e+08	9.40968e+08	9.56188e+08	29.6861	29.3454	29.2932	29.6266	29.8096	29.8327	0.306843	0.0868782	189	0.0122727	no
P15170	GSPT1	Eukaryotic peptide chain release factor GTP-binding subunit ERF3A (Eukaryotic peptide chain release factor subunit 3a) (eRF3a) (G1 to S phase transition protein 1 homolog)	20	4.5423e+08	4.68693e+08	3.93776e+08	3.62185e+08	3.46581e+08	3.55143e+08	28.7588	28.8041	28.5528	28.4321	28.3686	28.4038	-0.307553	0.0187609	190	0.00508565	no	-2.16806		Q9NYY8	FASTKD2	FAST kinase domain-containing protein 2, mitochondrial	17	5.01096e+08	4.50347e+08	3.92107e+08	6.03233e+08	4.96069e+08	5.45645e+08	28.9005	28.7465	28.5467	29.1681	28.886	29.0234	0.291991	0.0875368	190	0.0123377	no
Q6UB35	MTHFD1L	Monofunctional C1-tetrahydrofolate synthase, mitochondrial	4	2.97204e+07	2.40908e+07	1.32821e+07	9.13836e+06	6.99064e+06	8.17751e+06	24.825	24.522	23.663	23.1235	22.737	22.9632	-1.46483	0.0188333	191	0.00511242	no	-3.5838		Q9UG63	ABCF2	ATP-binding cassette sub-family F member 2 (Iron-inhibited ABC transporter 2)	25	1.1513e+09	1.11921e+09	1.01495e+09	1.15596e+09	1.24597e+09	1.22578e+09	30.1006	30.0598	29.9188	30.1064	30.2146	30.1911	0.142965	0.0876623	191	0.0124026	no
Q01082	SPTBN1	Spectrin beta chain, non-erythrocytic 1 (Beta-II spectrin) (Fodrin beta chain) (Spectrin, non-erythroid beta chain 1)	24	2.65724e+08	2.45446e+08	3.23319e+08	1.96225e+08	1.7321e+08	1.37336e+08	27.9854	27.8708	28.2684	27.5479	27.3679	27.0331	-0.719559	0.0193535	192	0.00513919	no	-2.41723		P46782	RPS5	40S ribosomal protein S5 (Small ribosomal subunit protein uS7) [Cleaved into: 40S ribosomal protein S5, N-terminally processed]	19	3.02084e+09	2.70027e+09	3.39684e+09	2.59089e+09	2.69816e+09	2.43051e+09	31.4923	31.3305	31.6615	31.2708	31.3293	31.1786	-0.24019	0.0889943	192	0.0124675	no
Q9H6R0	DHX33	ATP-dependent RNA helicase DHX33	9	1.56909e+08	1.02389e+08	1.21966e+08	1.90393e+08	2.08309e+08	2.10704e+08	27.2254	26.6095	26.8619	27.5044	27.6341	27.6506	0.676615	0.0194747	193	0.00516595	no	-2.54881		Q9Y3A5	SBDS	Ribosome maturation protein SBDS (Shwachman-Bodian-Diamond syndrome protein)	15	3.97395e+08	3.78859e+08	3.46839e+08	2.81198e+08	3.2067e+08	3.50129e+08	28.566	28.4971	28.3697	28.067	28.2565	28.3833	-0.238448	0.0894045	193	0.0125325	no
O75643	SNRNP200	U5 small nuclear ribonucleoprotein 200 kDa helicase	32	7.07445e+08	5.02372e+08	5.67086e+08	3.71459e+08	3.82348e+08	4.22105e+08	29.398	28.9042	29.079	28.4686	28.5103	28.653	-0.595585	0.019737	194	0.00519272	no	-2.07451		Q8N3Z6	ZCCHC7	Zinc finger CCHC domain-containing protein 7 (TRAMP-like complex RNA-binding factor ZCCHC7)	6	1.15322e+08	1.408e+08	9.24012e+07	1.59249e+08	1.47581e+08	1.4681e+08	26.7811	27.0691	26.4614	27.2467	27.1369	27.1294	0.380289	0.0895623	194	0.0125974	no
P62851	RPS25	40S ribosomal protein S25 (Small ribosomal subunit protein eS25)	8	5.46885e+08	5.44898e+08	4.48108e+08	6.30384e+08	7.02611e+08	7.11228e+08	29.0267	29.0214	28.7393	29.2317	29.3882	29.4057	0.408723	0.0198403	195	0.00521949	no	-1.99036		P50579	METAP2	Methionine aminopeptidase 2 (MAP 2) (MetAP 2)	12	4.11464e+08	3.49844e+08	3.86533e+08	6.29636e+08	4.60265e+08	4.37298e+08	28.6162	28.3821	28.526	29.2299	28.7779	28.704	0.411965	0.0901648	195	0.0126623	no
O94776	MTA2	Metastasis-associated protein MTA2 (Metastasis-associated 1-like 1) (MTA1-L1 protein) (p53 target protein in deacetylase complex)	4	1.82242e+08	2.18906e+08	1.90873e+08	2.39639e+08	3.01731e+08	2.86129e+08	27.4413	27.7057	27.508	27.8363	28.1687	28.0921	0.483108	0.0198967	196	0.00524625	no	-2.3926		Q9NY12	GAR1	H/ACA ribonucleoprotein complex subunit 1 (Nucleolar protein family A member 1) (snoRNP protein GAR1)	11	1.26031e+09	1.31598e+09	1.10721e+09	1.49659e+09	1.30167e+09	1.50889e+09	30.2311	30.2935	30.0443	30.479	30.2777	30.4908	0.225652	0.0906562	196	0.0127273	no
O43847	NRDC	Nardilysin	4	9.69904e+06	1.02678e+07	6.46066e+06	4.94566e+06	4.39645e+06	5.23878e+06	23.2094	23.2916	22.6232	22.2377	22.0679	22.3208	-0.857964	0.0202921	197	0.00527302	no	-3.93187		Q12906	ILF3	Interleukin enhancer-binding factor 3 (Double-stranded RNA-binding protein 76) (DRBP76) (M-phase phosphoprotein 4) (MPP4) (Nuclear factor associated with dsRNA) (NFAR) (Nuclear factor of activated T-cells 90 kDa) (NF-AT-90) (Translational control protein 80) (TCP80)	60	1.65273e+10	1.57737e+10	1.64017e+10	1.70449e+10	1.67731e+10	1.66379e+10	33.9441	33.8768	33.9331	33.9886	33.9654	33.9538	0.0510235	0.0920436	197	0.0127922	no
P23246	SFPQ	Splicing factor, proline- and glutamine-rich (100 kDa DNA-pairing protein) (hPOMp100) (DNA-binding p52/p100 complex, 100 kDa subunit) (Polypyrimidine tract-binding protein-associated-splicing factor) (PSF) (PTB-associated-splicing factor)	114	1.06227e+11	1.01759e+11	1.00855e+11	1.08515e+11	1.10087e+11	1.09887e+11	36.6284	36.5664	36.5535	36.6591	36.6799	36.6772	0.0889815	0.0204819	198	0.00529979	no	0.259622		P54132	BLM	Bloom syndrome protein	3	1.39032e+07	9.1034e+06	1.19166e+07	1.41143e+07	1.52947e+07	1.70655e+07	23.7289	23.118	23.5065	23.7507	23.8665	24.0246	0.412253	0.0928446	198	0.0128571	no
Q96T88	UHRF1	E3 ubiquitin-protein ligase UHRF1	5	4.07263e+07	3.36764e+07	2.6364e+07	1.69557e+07	2.20257e+07	1.88004e+07	25.2795	25.0052	24.6521	24.0153	24.3927	24.1643	-0.802331	0.0205698	199	0.00532655	no	-3.34458		Q9BZZ5	API5	Apoptosis inhibitor 5 (API-5) (Antiapoptosis clone 11 protein) (AAC-11) (Cell migration-inducing gene 8 protein) (Fibroblast growth factor 2-interacting factor) (FIF) (Protein XAGL)	13	3.67569e+08	3.30875e+08	3.89144e+08	3.91677e+08	4.12512e+08	4.0699e+08	28.4534	28.3017	28.5357	28.5451	28.6199	28.6004	0.15528	0.0933274	199	0.0129221	no
Q9NSI2	SLX9	Ribosome biogenesis protein SLX9 homolog	6	1.033e+08	1.27305e+08	1.3736e+08	7.92255e+07	8.99735e+07	8.88076e+07	26.6223	26.9237	27.0334	26.2395	26.423	26.4042	-0.512161	0.0207141	200	0.00535332	no	-2.74819		O75340	PDCD6	Programmed cell death protein 6 (Apoptosis-linked gene 2 protein homolog) (ALG-2)	6	1.6995e+08	1.36136e+08	1.10865e+08	1.7441e+08	1.82431e+08	1.81108e+08	27.3405	27.0205	26.7242	27.3779	27.4428	27.4323	0.367593	0.0954399	200	0.012987	no
P25705	ATP5F1A	ATP synthase subunit alpha, mitochondrial (ATP synthase F1 subunit alpha)	8	8.71406e+07	1.53589e+08	8.55727e+07	2.92339e+07	4.82904e+07	4.81135e+07	26.3768	27.1945	26.3506	24.8011	25.5252	25.5199	-1.37694	0.0207742	201	0.00538009	no	-2.88966		Q4G0J3	LARP7	La-related protein 7 (La ribonucleoprotein domain family member 7) (hLARP7) (P-TEFb-interaction protein for 7SK stability) (PIP7S)	45	2.95799e+09	2.95086e+09	2.85698e+09	3.00746e+09	3.18996e+09	3.00986e+09	31.462	31.4585	31.4118	31.4859	31.5709	31.487	0.0708829	0.0955021	201	0.0130519	no
O95602	POLR1A	DNA-directed RNA polymerase I subunit RPA1 (RNA polymerase I subunit A1)	10	6.04054e+07	7.38708e+07	5.52402e+07	4.04514e+07	3.2283e+07	2.2453e+07	25.8482	26.1385	25.7192	25.2697	24.9443	24.4204	-0.993481	0.0208369	202	0.00540685	no	-3.09035		Q13057	COASY	Bifunctional coenzyme A synthase (CoA synthase) (NBP) (POV-2) [Includes: Phosphopantetheine adenylyltransferase	3	2.60164e+09	2.39449e+09	2.00415e+09	2.55902e+09	2.94736e+09	3.03192e+09	31.2768	31.1571	30.9003	31.2529	31.4568	31.4976	0.286534	0.0962491	202	0.0131169	no
Q14008	CKAP5	Cytoskeleton-associated protein 5 (Colonic and hepatic tumor overexpressed gene protein) (Ch-TOG)	13	1.0698e+08	1.38013e+08	1.08386e+08	8.90088e+07	8.45888e+07	8.01898e+07	26.6728	27.0402	26.6916	26.4074	26.334	26.2569	-0.477593	0.0210698	203	0.00543362	no	-2.76144		Q9ULX3	NOB1	RNA-binding protein NOB1	16	9.23872e+08	9.77734e+08	8.95236e+08	9.50796e+08	1.12524e+09	1.12333e+09	29.7831	29.8649	29.7377	29.8246	30.0676	30.0651	0.193987	0.0983973	203	0.0131818	no
P0DMV8	HSPA1A	Heat shock 70 kDa protein 1A (Heat shock 70 kDa protein 1) (HSP70-1) (HSP70.1)	15	4.31137e+08	7.05625e+08	3.48028e+08	2.33316e+08	2.10177e+08	2.0625e+08	28.6836	29.3943	28.3746	27.7977	27.647	27.6198	-1.19232	0.0212105	204	0.00546039	no	-2.21544		Q96SB4	SRPK1	SRSF protein kinase 1	10	1.95316e+08	2.10203e+08	2.12967e+08	1.96933e+08	1.75108e+08	1.51389e+08	27.5412	27.6472	27.6661	27.5531	27.3837	27.1737	-0.240745	0.100175	204	0.0132468	no
Q969Z0	TBRG4	FAST kinase domain-containing protein 4 (Cell cycle progression restoration protein 2) (Cell cycle progression protein 2) (Protein TBRG4) (Transforming growth factor beta regulator 4)	19	6.24794e+08	5.30304e+08	5.21879e+08	7.63801e+08	6.67084e+08	7.35384e+08	29.2188	28.9822	28.9591	29.5086	29.3133	29.4539	0.36935	0.021395	205	0.00548715	no	-1.96004		O94874	UFL1	E3 UFM1-protein ligase 1	2	9.75074e+06	8.82311e+06	5.18545e+06	1.10617e+07	1.12978e+07	1.2999e+07	23.2171	23.0729	22.306	23.3991	23.4295	23.6319	0.573566	0.100393	205	0.0133117	no
P08174	CD55	Complement decay-accelerating factor (CD antigen CD55)	11	2.61083e+08	2.4138e+08	3.13582e+08	2.02908e+08	1.99468e+08	2.06696e+08	27.9599	27.8467	28.2243	27.5963	27.5716	27.6229	-0.422033	0.0215128	206	0.00551392	no	-2.39089		Q99996	AKAP9	A-kinase anchor protein 9 (AKAP-9) (A-kinase anchor protein 350 kDa) (AKAP 350) (hgAKAP 350) (A-kinase anchor protein 450 kDa) (AKAP 450) (AKAP 120-like protein) (Centrosome- and Golgi-localized PKN-associated protein) (CG-NAP) (Protein hyperion) (Protein kinase A-anchoring protein 9) (PRKA9) (Protein yotiao)	2	2.7923e+08	2.77865e+08	3.2751e+08	2.14697e+08	2.79787e+08	2.28557e+08	28.0569	28.0498	28.287	27.6777	28.0598	27.768	-0.290956	0.100446	206	0.0133766	no
Q9BQE3	TUBA1C	Tubulin alpha-1C chain (Alpha-tubulin 6) (Tubulin alpha-6 chain) [Cleaved into: Detyrosinated tubulin alpha-1C chain]	2	1.59973e+09	1.65142e+09	1.21781e+09	1.08607e+09	9.77329e+08	9.0016e+08	30.5752	30.6211	30.1816	30.0165	29.8643	29.7456	-0.592608	0.0217811	207	0.00554069	no	-1.67361		Q08170	SRSF4	Serine/arginine-rich splicing factor 4 (Pre-mRNA-splicing factor SRP75) (SRP001LB) (Splicing factor, arginine/serine-rich 4)	10	8.13015e+08	8.05494e+08	8.45764e+08	8.06454e+08	7.34293e+08	7.67874e+08	29.5987	29.5853	29.6557	29.587	29.4518	29.5163	-0.0941301	0.100639	207	0.0134416	no
Q9Y4F3	MARF1	Meiosis regulator and mRNA stability factor 1 (Limkain-b1) (Meiosis arrest female protein 1)	3	9.32426e+06	8.66717e+06	9.02728e+06	1.96047e+07	1.40754e+07	1.22642e+07	23.1526	23.0471	23.1059	24.2247	23.7467	23.548	0.765928	0.0221063	208	0.00556745	no	-3.68164		Q9ULW3	ABT1	Activator of basal transcription 1 (hABT1) (Basal transcriptional activator)	6	3.44309e+08	2.85128e+08	3.50129e+08	2.72096e+08	2.50175e+08	2.97955e+08	28.3591	28.087	28.3833	28.0195	27.8984	28.1505	-0.256119	0.101382	208	0.0135065	no
Q96EU6	RRP36	Ribosomal RNA processing protein 36 homolog	11	6.04202e+08	6.07195e+08	5.29831e+08	6.6868e+08	7.68895e+08	7.28021e+08	29.1705	29.1776	28.981	29.3167	29.5182	29.4394	0.314659	0.0223761	209	0.00559422	no	-1.95292		P62308	SNRPG	Small nuclear ribonucleoprotein G (snRNP-G) (Sm protein G) (Sm-G) (SmG)	3	4.83813e+08	7.17655e+08	5.57634e+08	4.37382e+08	4.70885e+08	4.45734e+08	28.8499	29.4187	29.0547	28.7043	28.8108	28.7316	-0.377611	0.101481	209	0.0135714	no
Q8IWA0	WDR75	WD repeat-containing protein 75 (U3 small nucleolar RNA-associated protein 17 homolog)	42	5.48324e+09	4.91408e+09	4.31076e+09	6.0932e+09	6.6486e+09	7.22083e+09	32.3524	32.1943	32.0053	32.5046	32.6304	32.7495	0.440692	0.0223864	210	0.00562099	no	-1.00478		Q92576	PHF3	PHD finger protein 3	10	7.91312e+07	7.72313e+07	8.31081e+07	7.83956e+07	5.75931e+07	5.99225e+07	26.2377	26.2027	26.3085	26.2243	25.7794	25.8366	-0.289648	0.101833	210	0.0136364	no
P41091	EIF2S3	Eukaryotic translation initiation factor 2 subunit 3	7	1.10684e+08	8.73999e+07	8.01602e+07	6.44529e+07	4.5536e+07	5.7767e+07	26.7219	26.3811	26.2564	25.9417	25.4405	25.7837	-0.729986	0.0227546	211	0.00564775	no	-2.89541		Q9GZR2	REXO4	RNA exonuclease 4	13	3.13844e+08	3.5948e+08	2.61374e+08	3.53187e+08	3.96033e+08	3.96037e+08	28.2255	28.4213	27.9615	28.3959	28.561	28.5611	0.2931	0.103251	211	0.0137013	no
Q13895	BYSL	Bystin	25	8.74967e+08	9.47748e+08	1.15425e+09	1.55746e+09	1.29617e+09	1.37166e+09	29.7047	29.8199	30.1043	30.5365	30.2716	30.3533	0.505204	0.0229494	212	0.00567452	no	-1.68727		Q9BUJ2	HNRNPUL1	Heterogeneous nuclear ribonucleoprotein U-like protein 1 (Adenovirus early region 1B-associated protein 5) (E1B-55 kDa-associated protein 5) (E1B-AP5)	42	5.69016e+09	5.37461e+09	5.77969e+09	6.49662e+09	5.96129e+09	5.84434e+09	32.4058	32.3235	32.4283	32.597	32.473	32.4444	0.119746	0.103801	212	0.0137662	no
P08238	HSP90AB1	Heat shock protein HSP 90-beta (HSP 90) (Heat shock 84 kDa) (HSP 84) (HSP84)	27	5.58832e+09	5.8607e+09	4.72018e+09	4.4098e+09	3.86904e+09	3.97494e+09	32.3798	32.4484	32.1362	32.0381	31.8493	31.8883	-0.400022	0.0232687	213	0.00570128	no	-1.09107		P62314	SNRPD1	Small nuclear ribonucleoprotein Sm D1 (Sm-D1) (Sm-D autoantigen) (snRNP core protein D1)	4	2.39406e+08	2.63955e+08	2.46258e+08	2.5964e+08	2.82832e+08	3.15053e+08	27.8349	27.9757	27.8756	27.9519	28.0754	28.231	0.194022	0.103992	213	0.0138312	no
P0CW18	PRSS56	Serine protease 56	11	1.71902e+08	1.6167e+08	1.13771e+08	5.27881e+07	8.99068e+07	7.62737e+07	27.357	27.2685	26.7616	25.6537	26.4219	26.1847	-1.03066	0.0237063	214	0.00572805	no	-2.72107		Q9BYD6	MRPL1	39S ribosomal protein L1, mitochondrial (L1mt) (MRP-L1) (Mitochondrial large ribosomal subunit protein uL1m)	6	1.77313e+08	1.73183e+08	1.70826e+08	1.67241e+08	1.71731e+08	1.64294e+08	27.4017	27.3677	27.348	27.3174	27.3556	27.2917	-0.0508571	0.104257	214	0.0138961	no
Q15648	MED1	Mediator of RNA polymerase II transcription subunit 1 (Activator-recruited cofactor 205 kDa component) (ARC205) (Mediator complex subunit 1) (Peroxisome proliferator-activated receptor-binding protein) (PBP) (PPAR-binding protein) (Thyroid hormone receptor-associated protein complex 220 kDa component) (Trap220) (Thyroid receptor-interacting protein 2) (TR-interacting protein 2) (TRIP-2) (Vitamin …	2	2.48158e+06	2.23085e+06	2.28191e+06	1.82037e+06	1.34996e+06	1.76496e+06	21.2428	21.0892	21.1218	20.7958	20.3645	20.7512	-0.503051	0.0237383	215	0.00575482	no	-4.46812		Q9C0B0	UNK	RING finger protein unkempt homolog (Zinc finger CCCH domain-containing protein 5)	3	4.26876e+07	3.71132e+07	7.17322e+07	3.84328e+07	8.56374e+06	1.71685e+07	25.3473	25.1454	26.0961	25.1958	23.0298	24.0333	-1.23977	0.104414	215	0.013961	no
Q9NY93	DDX56	Probable ATP-dependent RNA helicase DDX56	23	2.1995e+09	2.07849e+09	1.99525e+09	2.30589e+09	2.3533e+09	2.50254e+09	31.0345	30.9529	30.8939	31.1027	31.132	31.2207	0.191096	0.0239973	216	0.00578158	no	-1.41651		Q14152	EIF3A	Eukaryotic translation initiation factor 3 subunit A (eIF3a) (Eukaryotic translation initiation factor 3 subunit 10) (eIF-3-theta) (eIF3 p167) (eIF3 p180) (eIF3 p185)	118	2.02297e+10	1.92293e+10	2.29742e+10	1.96527e+10	1.70386e+10	1.71418e+10	34.2358	34.1626	34.4193	34.194	33.9881	33.9968	-0.21382	0.104501	216	0.014026	no
Q9Y6M5	SLC30A1	Zinc transporter 1 (ZnT-1) (Solute carrier family 30 member 1)	3	3.64371e+07	2.56949e+07	2.58608e+07	1.60467e+07	2.06888e+07	1.61937e+07	25.1189	24.615	24.6243	23.9358	24.3023	23.9489	-0.733324	0.0243121	217	0.00580835	no	-3.39576		P62701	RPS4X	40S ribosomal protein S4, X isoform (SCR10) (Single copy abundant mRNA protein) (Small ribosomal subunit protein eS4)	25	2.2603e+09	1.86759e+09	2.4016e+09	1.7328e+09	1.96949e+09	1.71535e+09	31.0739	30.7985	31.1614	30.6905	30.8752	30.6759	-0.269306	0.105596	217	0.0140909	no
P04792	HSPB1	Heat shock protein beta-1 (HspB1) (28 kDa heat shock protein) (Estrogen-regulated 24 kDa protein) (Heat shock 27 kDa protein) (HSP 27) (Stress-responsive protein 27) (SRP27)	3	3.38338e+07	2.61653e+07	2.9765e+07	1.80766e+07	2.25341e+07	2.20576e+07	25.012	24.6412	24.8271	24.1076	24.4256	24.3948	-0.518401	0.0246359	218	0.00583512	no	-3.36167		P08708	RPS17	40S ribosomal protein S17 (Small ribosomal subunit protein eS17)	17	3.20526e+09	3.28706e+09	2.84017e+09	3.2878e+09	3.56138e+09	3.52687e+09	31.5778	31.6142	31.4033	31.6145	31.7298	31.7157	0.152923	0.106166	218	0.0141558	no
Q12894	IFRD2	Interferon-related developmental regulator 2 (Protein SKMC15)	2	5.26976e+06	6.00835e+06	7.35892e+06	1.00264e+07	9.90548e+06	1.57541e+07	22.3293	22.5185	22.8111	23.2573	23.2398	23.9092	0.937182	0.0247219	219	0.00586188	no	-3.80976		P26038	MSN	Moesin (Membrane-organizing extension spike protein)	21	1.23165e+09	1.14505e+09	1.29993e+09	1.49993e+09	1.27814e+09	1.38079e+09	30.1979	30.0928	30.2758	30.4822	30.2514	30.3628	0.177806	0.106723	219	0.0142208	no
O95467	GNAS	Neuroendocrine secretory protein 55 (NESP55) [Cleaved into: LHAL tetrapeptide; GPIPIRRH peptide]	4	5.40263e+07	5.32343e+07	4.03611e+07	2.55389e+07	3.14108e+07	3.53488e+07	25.6872	25.6659	25.2665	24.6062	24.9048	25.0752	-0.677525	0.0248976	220	0.00588865	no	-3.16468		Q7L014	DDX46	Probable ATP-dependent RNA helicase DDX46	25	8.76503e+08	7.8987e+08	7.45468e+08	7.11472e+08	5.9727e+08	7.3798e+08	29.7072	29.557	29.4736	29.4062	29.1538	29.459	-0.23682	0.108588	220	0.0142857	no
P52732	KIF11	Kinesin-like protein KIF11 (Kinesin-like protein 1) (Kinesin-like spindle protein HKSP) (Kinesin-related motor protein Eg5) (Thyroid receptor-interacting protein 5) (TR-interacting protein 5) (TRIP-5)	3	2.38164e+07	1.87285e+07	3.27256e+07	5.76083e+06	1.21897e+07	1.07304e+07	24.5055	24.1587	24.9639	22.4578	23.5392	23.3552	-1.39199	0.0249231	221	0.00591542	no	-3.52791		O95478	NSA2	Ribosome biogenesis protein NSA2 homolog (Hairy cell leukemia protein 1) (TGF-beta-inducible nuclear protein 1)	17	1.21488e+09	1.14721e+09	1.07885e+09	1.17606e+09	1.35038e+09	1.33709e+09	30.1782	30.0955	30.0068	30.1313	30.3307	30.3165	0.167117	0.109967	221	0.0143506	no
Q8N1G4	LRRC47	Leucine-rich repeat-containing protein 47	24	1.04454e+09	9.9237e+08	9.81342e+08	1.08308e+09	1.20442e+09	1.13823e+09	29.9602	29.8863	29.8702	30.0125	30.1657	30.0841	0.182698	0.0252868	222	0.00594218	no	-1.73559		Q8NHQ9	DDX55	ATP-dependent RNA helicase DDX55	9	1.62702e+08	1.87584e+08	1.19391e+08	1.85441e+08	2.23839e+08	2.13229e+08	27.2777	27.483	26.8311	27.4664	27.7379	27.6678	0.406429	0.110584	222	0.0144156	no
O75175	CNOT3	CCR4-NOT transcription complex subunit 3 (CCR4-associated factor 3) (Leukocyte receptor cluster member 2)	2	4.47745e+06	3.97958e+06	2.23137e+06	1.67167e+06	1.65404e+06	1.45117e+06	22.0942	21.9242	21.0895	20.6729	20.6576	20.4688	-1.1619	0.0254558	223	0.00596895	no	-4.35539		Q8IY67	RAVER1	Ribonucleoprotein PTB-binding 1 (Protein raver-1)	18	1.81203e+09	1.56572e+09	1.72876e+09	2.06851e+09	1.88218e+09	1.80641e+09	30.755	30.5442	30.6871	30.9459	30.8098	30.7505	0.173002	0.11075	223	0.0144805	no
P35052	GPC1	Glypican-1 [Cleaved into: Secreted glypican-1]	19	6.01323e+08	6.6261e+08	6.20145e+08	7.40353e+08	9.31099e+08	7.80546e+08	29.1636	29.3036	29.208	29.4636	29.7944	29.5399	0.380099	0.0258313	224	0.00599572	no	-1.90765		Q8IVS2	MCAT	Malonyl-CoA-acyl carrier protein transacylase, mitochondrial (MCT)	7	1.42341e+08	1.3741e+08	1.08695e+08	1.53246e+08	1.54765e+08	1.50749e+08	27.0848	27.0339	26.6957	27.1913	27.2055	27.1676	0.240024	0.111066	224	0.0145455	no
P27694	RPA1	Replication protein A 70 kDa DNA-binding subunit (RP-A p70) (Replication factor A protein 1) (RF-A protein 1) (Single-stranded DNA-binding protein) [Cleaved into: Replication protein A 70 kDa DNA-binding subunit, N-terminally processed]	4	6.84337e+07	6.13998e+07	7.96439e+07	4.86587e+07	5.46994e+07	4.25999e+07	26.0282	25.8717	26.2471	25.5362	25.705	25.3443	-0.521241	0.025952	225	0.00602248	no	-2.99398		P25398	RPS12	40S ribosomal protein S12 (Small ribosomal subunit protein eS12)	6	1.40992e+08	2.11178e+08	1.6326e+08	1.53545e+08	5.72378e+07	8.29998e+07	27.071	27.6539	27.2826	27.1941	25.7705	26.3066	-0.81103	0.111858	225	0.0146104	no
Q52LJ0	FAM98B	Protein FAM98B	8	3.55338e+08	3.24379e+08	3.29284e+08	3.64293e+08	3.93323e+08	3.95066e+08	28.4046	28.2731	28.2948	28.4405	28.5511	28.5575	0.192066	0.0259917	226	0.00604925	no	-2.20995		P47813	EIF1AX	Eukaryotic translation initiation factor 1A, X-chromosomal (eIF-1A X isoform) (Eukaryotic translation initiation factor 4C) (eIF-4C)	10	4.65612e+08	5.47397e+08	4.93135e+08	4.71206e+08	4.25525e+08	4.46428e+08	28.7946	29.028	28.8774	28.8118	28.6647	28.7339	-0.16523	0.112415	226	0.0146753	no
Q9H6F5	CCDC86	Coiled-coil domain-containing protein 86 (Cytokine-induced protein with coiled-coil domain)	7	9.53801e+07	1.19781e+08	1.02438e+08	6.48309e+07	7.78259e+07	8.28213e+07	26.5072	26.8358	26.6102	25.9502	26.2137	26.3035	-0.494218	0.0261602	227	0.00607602	no	-2.80988		P07237	P4HB	Protein disulfide-isomerase (PDI)	14	2.06611e+08	3.6443e+08	1.76391e+08	1.46301e+08	1.09293e+08	1.73186e+08	27.6223	28.4411	27.3942	27.1244	26.7036	27.3677	-0.801703	0.112871	227	0.0147403	no
Q08945	SSRP1	FACT complex subunit SSRP1 (Chromatin-specific transcription elongation factor 80 kDa subunit) (Facilitates chromatin transcription complex 80 kDa subunit) (FACT 80 kDa subunit) (FACTp80) (Facilitates chromatin transcription complex subunit SSRP1) (Recombination signal sequence recognition protein 1) (Structure-specific recognition protein 1) (hSSRP1) (T160)	17	4.85337e+08	4.59345e+08	4.41448e+08	4.14152e+08	3.4173e+08	3.60934e+08	28.8544	28.775	28.7177	28.6256	28.3483	28.4272	-0.31167	0.0261612	228	0.00610278	no	-2.14629		Q8IXB1	DNAJC10	DnaJ homolog subfamily C member 10	3	2.75773e+07	1.39248e+07	1.44149e+07	1.31805e+07	9.64503e+06	1.01039e+07	24.717	23.7312	23.7811	23.6519	23.2014	23.2684	-0.763909	0.115163	228	0.0148052	no
Q9Y376	CAB39	Calcium-binding protein 39 (MO25alpha) (Protein Mo25)	3	2.97659e+06	3.16462e+06	2.36778e+06	2.12934e+06	2.07301e+06	2.01157e+06	21.5052	21.5936	21.1751	21.022	20.9833	20.9399	-0.453484	0.0267991	229	0.00612955	no	-4.37675		Q9Y4P3	TBL2	Transducin beta-like protein 2 (WS beta-transducin repeats protein) (WS-betaTRP) (Williams-Beuren syndrome chromosomal region 13 protein)	12	1.90316e+08	1.6667e+08	1.53539e+08	1.59025e+08	1.29222e+08	1.40959e+08	27.5038	27.3124	27.194	27.2447	26.9453	27.0707	-0.250312	0.116731	229	0.0148701	no
Q53EP0	FNDC3B	Fibronectin type III domain-containing protein 3B (Factor for adipocyte differentiation 104) (HCV NS5A-binding protein 37)	3	3.008e+07	2.75368e+07	2.50129e+07	2.0895e+07	2.24295e+07	2.33405e+07	24.8423	24.7149	24.5762	24.3167	24.4189	24.4763	-0.309733	0.0268879	230	0.00615632	no	-3.3707		Q8WXF1	PSPC1	Paraspeckle component 1 (Paraspeckle protein 1)	47	4.15929e+09	4.15096e+09	4.16778e+09	4.82743e+09	4.22904e+09	4.43765e+09	31.9537	31.9508	31.9566	32.1686	31.9777	32.0471	0.112941	0.118183	230	0.0149351	no
Q9BQ39	DDX50	ATP-dependent RNA helicase DDX50	15	2.1411e+08	2.11919e+08	1.74915e+08	2.52174e+08	2.4368e+08	2.68341e+08	27.6738	27.6589	27.3821	27.9098	27.8604	27.9995	0.346711	0.0271073	231	0.00618308	no	-2.40957		P30876	POLR2B	DNA-directed RNA polymerase II subunit RPB2	35	8.91547e+08	8.18681e+08	8.361e+08	7.71057e+08	8.13599e+08	8.09777e+08	29.7317	29.6087	29.6391	29.5223	29.5997	29.5929	-0.0887345	0.118657	231	0.015	no
Q5C9Z4	NOM1	Nucleolar MIF4G domain-containing protein 1 (SGD1 homolog)	7	1.28052e+08	1.24475e+08	1.30557e+08	1.14188e+08	1.2076e+08	1.09573e+08	26.9322	26.8913	26.9601	26.7668	26.8476	26.7073	-0.153067	0.027301	232	0.00620985	no	-2.68285		O15067	PFAS	Phosphoribosylformylglycinamidine synthase (FGAM synthase) (FGAMS)	5	7.30707e+07	3.7343e+07	7.48606e+07	4.45289e+07	2.90331e+07	3.36933e+07	26.1228	25.1543	26.1577	25.4082	24.7912	25.006	-0.788614	0.118744	232	0.0150649	no
Q9ULT8	HECTD1	E3 ubiquitin-protein ligase HECTD1	5	2.3281e+07	1.55684e+07	3.05912e+07	9.41811e+06	6.36247e+06	1.1972e+07	24.4727	23.8921	24.8666	23.167	22.6012	23.5132	-1.32316	0.0275017	233	0.00623662	no	-3.55711		Q9Y2R5	MRPS17	28S ribosomal protein S17, mitochondrial (MRP-S17) (S17mt) (Mitochondrial small ribosomal subunit protein uS17m)	4	1.22406e+08	1.08795e+08	1.14523e+08	1.41716e+08	1.16873e+08	1.42751e+08	26.8671	26.697	26.7711	27.0784	26.8004	27.0889	0.215208	0.118933	233	0.0151299	no
Q9NZB2	FAM120A	Constitutive coactivator of PPAR-gamma-like protein 1 (Oxidative stress-associated Src activator) (Protein FAM120A)	66	9.95862e+09	9.29977e+09	9.27365e+09	1.06717e+10	1.03452e+10	1.02076e+10	33.2133	33.1145	33.1105	33.3131	33.2682	33.2489	0.130098	0.0276989	234	0.00626338	no	-0.768357		Q9HC36	MRM3	rRNA methyltransferase 3, mitochondrial	8	2.47192e+08	2.28308e+08	2.19876e+08	2.62662e+08	2.78289e+08	2.38141e+08	27.8811	27.7664	27.7121	27.9686	28.052	27.8272	0.164002	0.119304	234	0.0151948	no
Q9H9A6	LRRC40	Leucine-rich repeat-containing protein 40	14	2.1437e+08	2.00979e+08	1.99937e+08	2.30382e+08	2.21961e+08	2.20161e+08	27.6755	27.5825	27.575	27.7795	27.7257	27.714	0.128285	0.0278313	235	0.00629015	no	-2.4349		Q9NRX1	PNO1	RNA-binding protein PNO1 (Partner of NOB1)	6	1.18185e+08	8.64341e+07	1.10212e+08	1.2276e+08	1.27812e+08	1.26286e+08	26.8165	26.3651	26.7157	26.8713	26.9294	26.9121	0.259441	0.119935	235	0.0152597	no
Q9H5Q4	TFB2M	Dimethyladenosine transferase 2, mitochondrial	6	1.03575e+08	1.00396e+08	1.05334e+08	1.39796e+08	1.18265e+08	1.18408e+08	26.6261	26.5811	26.6504	27.0587	26.8174	26.8192	0.2835	0.027839	236	0.00631692	no	-2.70856		P62829	RPL23	60S ribosomal protein L23 (60S ribosomal protein L17) (Large ribosomal subunit protein uL14)	19	1.5768e+09	1.63322e+09	1.3435e+09	1.635e+09	1.7342e+09	1.81985e+09	30.5544	30.6051	30.3233	30.6066	30.6916	30.7612	0.18849	0.120057	236	0.0153247	no
O60318	MCM3AP	Germinal-center associated nuclear protein (GANP)	2	1.36292e+06	814569	1.55432e+06	442655	701802	451832	20.3783	19.6357	20.5679	18.7558	19.4207	18.7854	-1.22515	0.0279548	237	0.00634368	no	-4.81817		Q04637	EIF4G1	Eukaryotic translation initiation factor 4 gamma 1 (eIF-4-gamma 1) (eIF-4G 1) (eIF-4G1) (p220)	49	2.38828e+09	2.394e+09	2.54347e+09	2.99957e+09	2.58813e+09	2.57524e+09	31.1533	31.1568	31.2442	31.4821	31.2693	31.2621	0.156112	0.121433	237	0.0153896	no
P32004	L1CAM	Neural cell adhesion molecule L1 (N-CAM-L1) (NCAM-L1) (CD antigen CD171)	6	9.46188e+07	1.21632e+08	8.58494e+07	3.39116e+07	4.93315e+07	6.59845e+07	26.4956	26.8579	26.3553	25.0153	25.556	25.9756	-1.01751	0.0288828	238	0.00637045	no	-2.89025		Q5SY16	NOL9	Polynucleotide 5'-hydroxyl-kinase NOL9	6	1.07006e+08	1.24522e+08	1.02913e+08	1.03669e+08	9.31828e+07	9.66269e+07	26.6731	26.8918	26.6168	26.6274	26.4736	26.5259	-0.188492	0.124136	238	0.0154545	no
Q8IWZ3	ANKHD1	Ankyrin repeat and KH domain-containing protein 1 (HIV-1 Vpr-binding ankyrin repeat protein) (Multiple ankyrin repeats single KH domain) (hMASK)	15	3.41922e+08	3.57504e+08	3.56081e+08	3.11715e+08	2.37816e+08	2.63814e+08	28.3491	28.4134	28.4076	28.2157	27.8253	27.9749	-0.375994	0.0291148	239	0.00639722	no	-2.27317		Q07666	KHDRBS1	KH domain-containing, RNA-binding, signal transduction-associated protein 1 (GAP-associated tyrosine phosphoprotein p62) (Src-associated in mitosis 68 kDa protein) (Sam68) (p21 Ras GTPase-activating protein-associated p62) (p68)	22	9.30674e+09	1.0047e+10	9.22943e+09	9.87824e+09	1.0461e+10	1.00485e+10	33.1156	33.226	33.1036	33.2016	33.2843	33.2263	0.0883245	0.12544	239	0.0155195	no
Q7L2E3	DHX30	ATP-dependent RNA helicase DHX30	72	6.62002e+09	6.39016e+09	5.71638e+09	7.00017e+09	7.8275e+09	7.63301e+09	32.6242	32.5732	32.4125	32.7047	32.8659	32.8296	0.262316	0.0305056	240	0.00642398	no	-0.929981		Q7Z478	DHX29	ATP-dependent RNA helicase DHX29	21	4.14476e+08	3.93816e+08	3.14846e+08	3.17923e+08	3.24267e+08	3.00372e+08	28.6267	28.5529	28.2301	28.2441	28.2726	28.1622	-0.252875	0.125788	240	0.0155844	no
Q92499	DDX1	ATP-dependent RNA helicase DDX1	22	9.36346e+08	1.07924e+09	8.67664e+08	1.23757e+09	1.1419e+09	1.21437e+09	29.8025	30.0074	29.6926	30.2049	30.0888	30.1776	0.317829	0.0307125	241	0.00645075	no	-1.73336		Q6NW34	NEPRO	Nucleolus and neural progenitor protein	2	1.52073e+07	1.74491e+07	1.40363e+07	7.22563e+06	1.07147e+07	1.43728e+07	23.8583	24.0566	23.7427	22.7847	23.3531	23.7768	-0.531076	0.12643	241	0.0156494	no
A0A590UJJ6	H3-3A	Histone H3	3	3.8731e+08	3.45484e+08	4.14385e+08	3.27343e+08	3.11686e+08	2.88329e+08	28.5289	28.364	28.6264	28.2862	28.2155	28.1031	-0.306893	0.030865	242	0.00647752	no	-2.22782		Q9BYC9	MRPL20	39S ribosomal protein L20, mitochondrial (L20mt) (MRP-L20) (Mitochondrial large ribosomal subunit protein bL20m)	3	1.66113e+07	2.19372e+07	1.63967e+07	1.04848e+07	1.47845e+07	1.56333e+07	23.9857	24.3869	23.9669	23.3218	23.8176	23.8981	-0.425803	0.127654	242	0.0157143	no
Q08211	DHX9	ATP-dependent RNA helicase A	120	4.02076e+10	3.64958e+10	3.4593e+10	4.15181e+10	4.53721e+10	4.49284e+10	35.2268	35.087	35.0098	35.273	35.4011	35.3869	0.244146	0.0309857	243	0.00650428	no	-0.158931		O15234	CASC3	Protein CASC3 (Cancer susceptibility candidate gene 3 protein) (Metastatic lymph node gene 51 protein) (MLN 51) (Protein barentsz) (Btz)	7	1.68763e+08	2.2223e+08	2.44712e+08	3.44753e+08	2.49232e+08	2.56007e+08	27.3304	27.7275	27.8665	28.361	27.8929	27.9316	0.419094	0.128329	243	0.0157792	no
Q9HAU5	UPF2	Regulator of nonsense transcripts 2 (Up-frameshift suppressor 2 homolog) (hUpf2)	12	9.86965e+07	8.87107e+07	1.2033e+08	1.57116e+08	1.56647e+08	1.28003e+08	26.5565	26.4026	26.8424	27.2273	27.2229	26.9316	0.521583	0.0312052	244	0.00653105	no	-2.66997		O75691	UTP20	Small subunit processome component 20 homolog (Down-regulated in metastasis protein) (Novel nucleolar protein 73) (NNP73) (Protein Key-1A6)	56	2.92004e+09	2.9163e+09	2.5528e+09	3.04032e+09	2.98711e+09	3.11582e+09	31.4433	31.4415	31.2494	31.5016	31.4761	31.537	0.124185	0.130125	244	0.0158442	no
P07900	HSP90AA1	Heat shock protein HSP 90-alpha	11	3.42372e+08	3.64021e+08	2.67537e+08	2.00842e+08	1.58219e+08	2.38623e+08	28.351	28.4394	27.9952	27.5815	27.2374	27.8302	-0.704437	0.0313259	245	0.00655782	no	-2.3484		P62633	CNBP	CCHC-type zinc finger nucleic acid binding protein (Cellular nucleic acid-binding protein) (CNBP) (Zinc finger protein 9)	15	2.46054e+09	2.44805e+09	3.32936e+09	2.57626e+09	1.68553e+09	1.77158e+09	31.1963	31.189	31.6326	31.2626	30.6506	30.7224	-0.449321	0.130266	245	0.0159091	no
Q15005	SPCS2	Signal peptidase complex subunit 2 (Microsomal signal peptidase 25 kDa subunit) (SPase 25 kDa subunit)	5	6.24431e+07	6.36995e+07	3.8574e+07	3.38629e+07	2.98625e+07	2.86139e+07	25.896	25.9248	25.2011	25.0132	24.8318	24.7702	-0.83497	0.0316568	246	0.00658458	no	-3.13472		Q8TB72	PUM2	Pumilio homolog 2 (Pumilio-2)	24	1.62448e+09	1.61685e+09	1.71258e+09	1.79823e+09	1.67197e+09	1.75788e+09	30.5973	30.5905	30.6735	30.7439	30.6389	30.7112	0.0777162	0.130647	246	0.015974	no
Q9BSJ2	TUBGCP2	Gamma-tubulin complex component 2 (GCP-2) (hGCP2) (Gamma-ring complex protein 103 kDa) (h103p) (hGrip103) (Spindle pole body protein Spc97 homolog) (hSpc97)	2	3.7203e+06	5.21281e+06	3.30664e+06	2.30586e+06	2.63163e+06	2.63647e+06	21.827	22.3136	21.6569	21.1369	21.3275	21.3302	-0.692454	0.0320791	247	0.00661135	no	-4.24778		P62841	RPS15	40S ribosomal protein S15 (RIG protein) (Small ribosomal subunit protein uS19)	21	2.77754e+10	2.67064e+10	2.50407e+10	2.69267e+10	3.03077e+10	3.24936e+10	34.6931	34.6365	34.5436	34.6483	34.819	34.9194	0.174194	0.130994	247	0.016039	no
Q13823	GNL2	Nucleolar GTP-binding protein 2 (Autoantigen NGP-1)	43	4.0673e+09	3.85276e+09	3.86881e+09	3.74495e+09	3.69075e+09	3.67239e+09	31.9214	31.8432	31.8492	31.8023	31.7813	31.7741	-0.085815	0.0322044	248	0.00663812	no	-1.18497		P09651	HNRNPA1	Heterogeneous nuclear ribonucleoprotein A1 (hnRNP A1) (Helix-destabilizing protein) (Single-strand RNA-binding protein) (hnRNP core protein A1) [Cleaved into: Heterogeneous nuclear ribonucleoprotein A1, N-terminally processed]	27	1.95837e+11	1.90968e+11	1.95916e+11	1.7985e+11	1.8952e+11	1.91087e+11	37.5109	37.4745	37.5114	37.388	37.4636	37.4754	-0.0562014	0.131974	248	0.0161039	no
P30419	NMT1	Glycylpeptide N-tetradecanoyltransferase 1	15	4.20798e+08	4.1206e+08	4.24046e+08	5.35988e+08	4.57e+08	4.77631e+08	28.6486	28.6183	28.6596	28.9976	28.7676	28.8313	0.226549	0.032712	249	0.00666488	no	-2.10898		Q01804	OTUD4	OTU domain-containing protein 4	4	2.6166e+07	3.85578e+07	2.26914e+07	3.4954e+07	4.2798e+07	3.9846e+07	24.6412	25.2005	24.4356	25.059	25.351	25.2479	0.427906	0.132377	249	0.0161688	no
P50990	CCT8	T-complex protein 1 subunit theta (TCP-1-theta) (CCT-theta) (Chaperonin containing T-complex polypeptide 1 subunit 8) (Renal carcinoma antigen NY-REN-15)	12	1.65048e+08	1.553e+08	1.06971e+08	7.41712e+07	9.90595e+07	7.93089e+07	27.2983	27.2105	26.6726	26.1444	26.5618	26.241	-0.758801	0.0328972	250	0.00669165	no	-2.71232		O43776	NARS1	Asparagine--tRNA ligase, cytoplasmic	9	1.84582e+08	1.50547e+08	1.5922e+08	1.34305e+08	1.16954e+08	1.56762e+08	27.4597	27.1656	27.2464	27.0009	26.8014	27.224	-0.276884	0.134064	250	0.0162338	no
O95639	CPSF4	Cleavage and polyadenylation specificity factor subunit 4 (Cleavage and polyadenylation specificity factor 30 kDa subunit) (CPSF 30 kDa subunit) (NS1 effector domain-binding protein 1) (Neb-1) (No arches homolog)	7	8.11981e+07	1.07169e+08	1.08318e+08	1.72798e+08	1.35197e+08	1.33862e+08	26.2749	26.6753	26.6907	27.3645	27.0105	26.9962	0.574643	0.0337533	251	0.00671842	no	-2.67637		Q5JTH9	RRP12	RRP12-like protein	55	4.30692e+09	4.04195e+09	3.83891e+09	4.16889e+09	4.54324e+09	4.46288e+09	32.004	31.9124	31.838	31.957	32.0811	32.0553	0.112369	0.138084	251	0.0162987	no
Q07021	C1QBP	Complement component 1 Q subcomponent-binding protein, mitochondrial (ASF/SF2-associated protein p32) (Glycoprotein gC1qBP) (C1qBP) (Hyaluronan-binding protein 1) (Mitochondrial matrix protein p32) (gC1q-R protein) (p33) (SF2AP32)	3	3.79195e+07	4.78708e+07	1.47608e+08	1.64444e+07	8.48351e+06	1.88488e+07	25.1764	25.5126	27.1372	23.9711	23.0162	24.168	-2.41456	0.033955	252	0.00674518	no	-3.10199		P22087	FBL	rRNA 2'-O-methyltransferase fibrillarin	23	6.32401e+09	5.81423e+09	5.42918e+09	6.22989e+09	6.33254e+09	6.54768e+09	32.5582	32.4369	32.3381	32.5366	32.5601	32.6083	0.121435	0.13829	252	0.0163636	no
P63241	EIF5A	Eukaryotic translation initiation factor 5A-1 (eIF-5A-1) (eIF-5A1) (Eukaryotic initiation factor 5A isoform 1) (eIF-5A) (Rev-binding factor) (eIF-4D)	4	9.7818e+08	1.14901e+09	1.0538e+09	8.75416e+08	9.4023e+08	8.79067e+08	29.8655	30.0978	29.973	29.7054	29.8084	29.7114	-0.239348	0.0341143	253	0.00677195	no	-1.77568		P18077	RPL35A	60S ribosomal protein L35a (Cell growth-inhibiting gene 33 protein) (Large ribosomal subunit protein eL33)	9	1.04883e+09	1.05094e+09	9.05509e+08	1.38251e+08	1.12269e+09	1.38126e+08	29.9661	29.969	29.7542	27.0427	30.0643	27.0414	-1.10303	0.141423	253	0.0164286	no
P11387	TOP1	DNA topoisomerase 1	35	1.22334e+09	1.14552e+09	1.13305e+09	8.6988e+08	1.02453e+09	1.02022e+09	30.1882	30.0934	30.0776	29.6962	29.9323	29.9262	-0.264831	0.0344113	254	0.00679872	no	-1.73744		P84103	SRSF3	Serine/arginine-rich splicing factor 3 (Pre-mRNA-splicing factor SRP20) (Splicing factor, arginine/serine-rich 3)	19	1.4005e+10	1.56598e+10	1.77458e+10	1.54686e+10	1.10086e+10	1.1436e+10	33.7052	33.8663	34.0468	33.8486	33.3579	33.4129	-0.322512	0.144467	254	0.0164935	no
P61289	PSME3	Proteasome activator complex subunit 3 (11S regulator complex subunit gamma) (REG-gamma) (Activator of multicatalytic protease subunit 3) (Ki nuclear autoantigen) (Proteasome activator 28 subunit gamma) (PA28g) (PA28gamma)	2	1.57542e+07	1.18201e+07	9.0734e+06	6.40385e+06	6.91129e+06	7.76337e+06	23.9092	23.4947	23.1132	22.6105	22.7205	22.8883	-0.797949	0.0347142	255	0.00682548	no	-3.78337		O95758	PTBP3	Polypyrimidine tract-binding protein 3 (Regulator of differentiation 1) (Rod1)	25	3.52428e+09	3.22616e+09	3.31875e+09	3.39111e+09	4.01797e+09	3.73963e+09	31.7147	31.5872	31.628	31.6591	31.9038	31.8002	0.146928	0.146315	255	0.0165584	no
Q9H788	SH2D4A	SH2 domain-containing protein 4A (Protein SH(2)A) (Protein phosphatase 1 regulatory subunit 38)	2	4.30948e+06	9.59483e+06	5.20628e+06	1.95861e+06	1.07604e+06	276628	22.0391	23.1938	22.3118	20.9014	20.0373	18.0776	-2.52891	0.0348218	256	0.00685225	no	-4.19407		Q9NVX2	NLE1	Notchless protein homolog 1	3	2.36181e+07	2.43111e+07	2.13437e+07	2.30571e+07	2.90822e+07	3.12915e+07	24.4934	24.5351	24.3473	24.4587	24.7936	24.8993	0.268289	0.14799	256	0.0166234	no
O00257	CBX4	E3 SUMO-protein ligase CBX4	2	1.30262e+07	9.09809e+06	7.55984e+06	4.63634e+06	5.92618e+06	3.03173e+06	23.6349	23.1171	22.8499	22.1446	22.4987	21.5317	-1.1267	0.0350543	257	0.00687901	no	-3.90847		Q9BYD1	MRPL13	39S ribosomal protein L13, mitochondrial (L13mt) (MRP-L13) (Mitochondrial large ribosomal subunit protein uL13m)	14	2.91531e+09	2.77686e+09	2.38187e+09	2.91968e+09	3.01055e+09	3.06852e+09	31.441	31.3708	31.1494	31.4432	31.4874	31.5149	0.156434	0.148436	257	0.0166883	no
O94966	USP19	Ubiquitin carboxyl-terminal hydrolase 19	2	1.45262e+07	1.11483e+07	1.14849e+07	6.67706e+06	9.86794e+06	6.80828e+06	23.7922	23.4103	23.4532	22.6708	23.2343	22.6989	-0.6701	0.0356922	258	0.00690578	no	-3.7629		Q9H8H2	DDX31	Probable ATP-dependent RNA helicase DDX31	18	4.77361e+08	4.71345e+08	3.9614e+08	5.31497e+08	4.83422e+08	4.95176e+08	28.8305	28.8122	28.5614	28.9855	28.8487	28.8834	0.167199	0.149284	258	0.0167532	no
P20290	BTF3	Transcription factor BTF3 (Nascent polypeptide-associated complex subunit beta) (NAC-beta) (RNA polymerase B transcription factor 3)	13	9.5051e+08	8.5539e+08	9.32373e+08	8.33809e+08	7.53677e+08	8.02188e+08	29.8241	29.672	29.7963	29.6351	29.4894	29.5794	-0.196452	0.036017	259	0.00693255	no	-1.8348		Q9Y2W2	WBP11	WW domain-binding protein 11 (WBP-11) (Npw38-binding protein) (NpwBP) (SH3 domain-binding protein SNP70) (Splicing factor that interacts with PQBP-1 and PP1)	8	2.79745e+08	3.10231e+08	2.05351e+08	3.40032e+08	2.97379e+08	3.73042e+08	28.0595	28.2088	27.6135	28.3411	28.1477	28.4748	0.345383	0.149485	259	0.0168182	no
P26583	HMGB2	High mobility group protein B2 (High mobility group protein 2) (HMG-2)	4	7.81458e+07	7.62722e+07	6.32351e+07	4.80978e+07	4.78343e+07	6.1316e+07	26.2197	26.1847	25.9142	25.5195	25.5115	25.8698	-0.468988	0.0362752	260	0.00695931	no	-2.97083		Q96E11	MRRF	Ribosome-recycling factor, mitochondrial (RRF) (Ribosome-releasing factor, mitochondrial)	2	1.56852e+07	6.67117e+06	1.00709e+07	9.22416e+06	4.05848e+06	2.40457e+06	23.9029	22.6695	23.2637	23.137	21.9525	21.1973	-1.04762	0.150982	260	0.0168831	no
Q92747	ARPC1A	Actin-related protein 2/3 complex subunit 1A (SOP2-like protein)	2	1.12636e+07	8.08945e+06	9.48331e+06	5.09949e+06	5.85364e+06	7.45564e+06	23.4252	22.9476	23.177	22.2819	22.4809	22.8299	-0.647496	0.0366912	261	0.00698608	no	-3.87039		P18621	RPL17	60S ribosomal protein L17 (60S ribosomal protein L23) (Large ribosomal subunit protein uL22) (PD-1)	17	2.3756e+09	1.98038e+09	1.86739e+09	1.62337e+09	1.92895e+09	1.76049e+09	31.1456	30.8831	30.7984	30.5963	30.8452	30.7133	-0.228221	0.152049	261	0.0169481	no
Q08J23	NSUN2	RNA cytosine C(5)-methyltransferase NSUN2	63	4.83636e+09	4.17557e+09	4.62183e+09	5.6258e+09	5.46663e+09	5.03479e+09	32.1713	31.9593	32.1058	32.3894	32.348	32.2293	0.242315	0.0367733	262	0.00701285	no	-1.0711		Q8NDT2	RBM15B	Putative RNA-binding protein 15B (One-twenty two protein 3) (HsOTT3) (HuOTT3) (RNA-binding motif protein 15B)	26	1.3668e+09	1.27943e+09	1.35612e+09	1.40251e+09	1.36242e+09	1.40098e+09	30.3482	30.2529	30.3368	30.3854	30.3435	30.3838	0.0577851	0.152419	262	0.017013	no
P60981	DSTN	Destrin (Actin-depolymerizing factor) (ADF)	3	2.15861e+07	2.22665e+07	1.94306e+07	1.5533e+07	1.44483e+07	1.8666e+07	24.3636	24.4084	24.2118	23.8888	23.7844	24.1539	-0.37946	0.0367999	263	0.00703961	no	-3.49579		Q17RY0	CPEB4	Cytoplasmic polyadenylation element-binding protein 4 (CPE-BP4) (CPE-binding protein 4) (hCPEB-4)	4	2.39248e+08	2.14912e+08	1.7341e+08	2.44857e+08	2.51777e+08	2.38281e+08	27.8339	27.6792	27.3696	27.8674	27.9076	27.8281	0.227802	0.157811	263	0.0170779	no
Q8N0T1	RBIS	Ribosomal biogenesis factor	3	2.07404e+07	2.63353e+07	3.59327e+07	1.47791e+07	1.0779e+07	1.73955e+07	24.3059	24.6505	25.0988	23.8171	23.3617	24.0522	-0.950478	0.037131	264	0.00706638	no	-3.4445		P30260	CDC27	Cell division cycle protein 27 homolog (Anaphase-promoting complex subunit 3) (APC3) (CDC27 homolog) (CDC27Hs) (H-NUC)	2	3.33675e+07	3.61033e+07	2.82037e+07	3.44103e+07	3.85001e+07	4.01224e+07	24.9919	25.1056	24.7494	25.0363	25.1984	25.2579	0.210689	0.158098	264	0.0171429	no
P12814	ACTN1	Alpha-actinin-1 (Alpha-actinin cytoskeletal isoform) (F-actin cross-linking protein) (Non-muscle alpha-actinin-1)	2	4.58173e+07	4.81509e+07	3.15167e+07	2.31633e+07	1.73817e+07	2.85565e+07	25.4494	25.5211	24.9096	24.4653	24.0511	24.7673	-0.860725	0.037907	265	0.00709315	no	-3.25563		Q9H8H0	NOL11	Nucleolar protein 11	22	7.97249e+08	6.37097e+08	5.77681e+08	7.67852e+08	7.60241e+08	8.43796e+08	29.5705	29.2469	29.1057	29.5163	29.5019	29.6523	0.237387	0.16241	265	0.0172078	no
P13667	PDIA4	Protein disulfide-isomerase A4	7	8.30749e+07	1.18791e+08	7.34396e+07	5.04707e+07	6.28112e+07	5.38611e+07	26.3079	26.8238	26.1301	25.5889	25.9045	25.6827	-0.719949	0.0381232	266	0.00711991	no	-2.89888		Q5SW79	CEP170	Centrosomal protein of 170 kDa (Cep170) (KARP-1-binding protein) (KARP1-binding protein)	2	3.31259e+06	2.81982e+06	3.90373e+06	5.52108e+06	3.78585e+06	3.85075e+06	21.6595	21.4272	21.8964	22.3965	21.8522	21.8767	0.390702	0.16334	266	0.0172727	no
P12956	XRCC6	X-ray repair cross-complementing protein 6	39	2.59581e+09	2.39849e+09	2.39577e+09	2.66122e+09	2.9365e+09	2.73794e+09	31.2735	31.1595	31.1578	31.3094	31.4514	31.3504	0.173708	0.038229	267	0.00714668	no	-1.34813		P82979	SARNP	SAP domain-containing ribonucleoprotein (Cytokine-induced protein of 29 kDa) (Nuclear protein Hcc-1) (Proliferation-associated cytokine-inducible protein CIP29)	8	1.30666e+08	1.0441e+08	1.36626e+08	1.2031e+08	8.60902e+07	6.16341e+07	26.9613	26.6377	27.0257	26.8422	26.3593	25.8772	-0.471726	0.164582	267	0.0173377	no
P51116	FXR2	Fragile X mental retardation syndrome-related protein 2	16	8.42427e+08	9.25676e+08	9.74206e+08	1.23766e+09	1.02701e+09	1.11687e+09	29.65	29.7859	29.8597	30.205	29.9358	30.0568	0.302291	0.0386741	268	0.00717345	no	-1.75772		Q9Y3D9	MRPS23	28S ribosomal protein S23, mitochondrial (MRP-S23) (S23mt) (Mitochondrial small ribosomal subunit protein mS23)	3	7.23018e+07	6.58469e+07	1.13857e+08	5.11288e+07	5.55528e+07	7.07063e+07	26.1075	25.9726	26.7626	25.6076	25.7274	26.0753	-0.506549	0.165009	268	0.0174026	no
Q15269	PWP2	Periodic tryptophan protein 2 homolog	45	3.36103e+09	2.73662e+09	2.79553e+09	3.59037e+09	3.53344e+09	3.74372e+09	31.6463	31.3497	31.3805	31.7415	31.7184	31.8018	0.289253	0.038749	269	0.00720021	no	-1.24894		Q00403	GTF2B	Transcription initiation factor IIB	4	2.02505e+07	1.43631e+07	2.03844e+07	1.7526e+07	1.10796e+07	6.77992e+06	24.2715	23.7759	24.281	24.063	23.4014	22.6928	-0.636217	0.167158	269	0.0174675	no
P57772	EEFSEC	Selenocysteine-specific elongation factor (Elongation factor sec) (Eukaryotic elongation factor, selenocysteine-tRNA-specific)	2	4.39047e+06	3.89626e+06	2.93827e+06	2.23797e+06	2.11734e+06	2.80408e+06	22.0659	21.8937	21.4865	21.0938	21.0138	21.4191	-0.648807	0.0391418	270	0.00722698	no	-4.28029		Q13724	MOGS	Mannosyl-oligosaccharide glucosidase	8	3.96212e+07	2.71485e+07	2.73465e+07	2.54874e+07	2.64149e+07	2.16327e+07	25.2398	24.6944	24.7049	24.6033	24.6549	24.3667	-0.356011	0.167467	270	0.0175325	no
P34897	SHMT2	Serine hydroxymethyltransferase, mitochondrial (SHMT)	9	2.43457e+08	2.11879e+08	1.77215e+08	1.60522e+08	1.55985e+08	1.58562e+08	27.8591	27.6587	27.4009	27.2582	27.2168	27.2405	-0.413043	0.0394661	271	0.00725375	no	-2.50035		Q9Y6G3	MRPL42	39S ribosomal protein L42, mitochondrial (L42mt) (MRP-L42) (39S ribosomal protein L31, mitochondrial) (L31mt) (MRP-L31) (Mitochondrial large ribosomal subunit protein mL42)	2	1.48952e+08	2.85091e+08	2.22621e+08	1.92374e+08	8.09514e+07	1.24756e+08	27.1503	28.0868	27.73	27.5193	26.2706	26.8945	-0.722095	0.167686	271	0.0175974	no
Q12905	ILF2	Interleukin enhancer-binding factor 2 (Nuclear factor of activated T-cells 45 kDa)	20	2.58918e+09	2.14192e+09	2.56526e+09	2.97195e+09	2.84847e+09	2.97771e+09	31.2698	30.9963	31.2565	31.4688	31.4075	31.4716	0.27002	0.0396427	272	0.00728051	no	-1.33807		Q15654	TRIP6	Thyroid receptor-interacting protein 6 (TR-interacting protein 6) (TRIP-6) (Opa-interacting protein 1) (OIP-1) (Zyxin-related protein 1) (ZRP-1)	6	5.99777e+07	6.84978e+07	7.73595e+07	6.74139e+07	4.97233e+07	5.15135e+07	25.8379	26.0296	26.2051	26.0065	25.5674	25.6184	-0.28745	0.168089	272	0.0176623	no
O00411	POLRMT	DNA-directed RNA polymerase, mitochondrial (MtRPOL)	36	1.40175e+09	1.28955e+09	1.35911e+09	1.45524e+09	1.44057e+09	1.46616e+09	30.3846	30.2642	30.34	30.4386	30.424	30.4494	0.106911	0.0398976	273	0.00730728	no	-1.61982		O00442	RTCA	RNA 3'-terminal phosphate cyclase (RNA cyclase) (RNA-3'-phosphate cyclase)	8	3.66023e+08	3.71165e+08	3.47122e+08	4.16032e+08	3.59809e+08	4.01232e+08	28.4474	28.4675	28.3709	28.6321	28.4227	28.5799	0.118427	0.169477	273	0.0177273	no
P04818	TYMS	Thymidylate synthase (TS) (TSase)	2	7.21526e+06	7.98867e+06	1.07429e+07	5.06367e+06	5.59086e+06	6.38886e+06	22.7826	22.9295	23.3569	22.2718	22.4146	22.6071	-0.606346	0.0402285	274	0.00733405	no	-3.91137		P61978	HNRNPK	Heterogeneous nuclear ribonucleoprotein K (hnRNP K) (Transformation up-regulated nuclear protein) (TUNP)	60	4.65144e+10	4.7514e+10	4.79438e+10	5.21379e+10	4.90196e+10	4.76791e+10	35.437	35.4676	35.4806	35.6016	35.5126	35.4726	0.0681222	0.170234	274	0.0177922	no
P26358	DNMT1	DNA (cytosine-5)-methyltransferase 1 (Dnmt1)	8	5.49223e+07	6.4525e+07	8.03715e+07	5.08634e+07	3.83126e+07	4.25679e+07	25.7109	25.9434	26.2602	25.6001	25.1913	25.3433	-0.600955	0.0406537	275	0.00736081	no	-3.02418		Q02543	RPL18A	60S ribosomal protein L18a (Large ribosomal subunit protein eL20)	50	3.88712e+10	2.84153e+10	3.29211e+10	3.74982e+10	3.90269e+10	3.93264e+10	35.178	34.726	34.9383	35.1261	35.1837	35.1948	0.209284	0.170439	275	0.0178571	no
Q9UKX7	NUP50	Nuclear pore complex protein Nup50 (50 kDa nucleoporin) (Nuclear pore-associated protein 60 kDa-like) (Nucleoporin Nup50)	3	1.2517e+07	1.45726e+07	1.10429e+07	1.66134e+07	1.58199e+07	1.99874e+07	23.5774	23.7968	23.3966	23.9858	23.9152	24.2526	0.459118	0.0407574	276	0.00738758	no	-3.58784		O00178	GTPBP1	GTP-binding protein 1 (G-protein 1) (GP-1) (GP1)	4	2.88493e+07	3.13013e+07	2.4858e+07	3.35525e+07	3.2814e+07	2.98655e+07	24.782	24.8997	24.5672	24.9999	24.9678	24.832	0.178907	0.170802	276	0.0179221	no
P07996	THBS1	Thrombospondin-1 (Glycoprotein G)	5	1.8952e+07	1.93648e+07	2.12906e+07	1.59838e+07	1.82902e+07	1.64399e+07	24.1758	24.2069	24.3437	23.9301	24.1246	23.9707	-0.233108	0.0408931	277	0.00741435	no	-3.50208		A6NHR9	SMCHD1	Structural maintenance of chromosomes flexible hinge domain-containing protein 1 (SMC hinge domain-containing protein 1)	5	1.82952e+07	3.17011e+07	3.40992e+07	1.2273e+07	1.60222e+07	2.45833e+07	24.125	24.918	25.0232	23.549	23.9336	24.5512	-0.669347	0.171263	277	0.017987	no
O60566	BUB1B	Mitotic checkpoint serine/threonine-protein kinase BUB1 beta	3	1.30078e+07	1.71724e+07	1.27787e+07	5.0923e+06	9.43584e+06	3.18689e+06	23.6329	24.0336	23.6072	22.2799	23.1697	21.6037	-1.27798	0.0412326	278	0.00744111	no	-3.76174		P46199	MTIF2	Translation initiation factor IF-2, mitochondrial (IF-2(Mt)) (IF-2Mt) (IF2(mt))	2	1.11354e+07	1.01275e+07	1.03714e+07	1.07189e+07	1.63709e+07	1.25535e+07	23.4087	23.2718	23.3061	23.3536	23.9646	23.5816	0.325582	0.171413	278	0.0180519	no
Q6KC79	NIPBL	Nipped-B-like protein (Delangin) (SCC2 homolog)	8	5.13825e+07	4.62133e+07	6.20962e+07	4.16174e+07	3.79167e+07	3.0519e+07	25.6148	25.4618	25.888	25.3107	25.1763	24.8632	-0.537093	0.0416699	279	0.00746788	no	-3.11379		Q9NRA8	EIF4ENIF1	Eukaryotic translation initiation factor 4E transporter (4E-T) (eIF4E transporter) (Eukaryotic translation initiation factor 4E nuclear import factor 1)	5	5.54886e+07	5.50756e+07	5.62235e+07	5.80945e+07	3.98415e+07	3.79804e+07	25.7257	25.7149	25.7447	25.7919	25.2478	25.1788	-0.295292	0.172175	279	0.0181169	no
Q5T6F2	UBAP2	Ubiquitin-associated protein 2 (UBAP-2)	22	2.15241e+09	2.25193e+09	2.52011e+09	1.97748e+09	1.34763e+09	1.2955e+09	31.0033	31.0685	31.2308	30.881	30.3278	30.2709	-0.583614	0.0419857	280	0.00749465	no	-1.48235		Q00059	TFAM	Transcription factor A, mitochondrial (mtTFA) (Mitochondrial transcription factor 1) (MtTF1) (Transcription factor 6) (TCF-6) (Transcription factor 6-like 2)	11	1.99906e+08	1.827e+08	1.89863e+08	1.08762e+08	1.72959e+08	1.70775e+08	27.5747	27.4449	27.5004	26.6966	27.3659	27.3475	-0.339295	0.172826	280	0.0181818	no
O94913	PCF11	Pre-mRNA cleavage complex 2 protein Pcf11 (Pre-mRNA cleavage complex II protein Pcf11)	3	2.82326e+07	2.65697e+07	2.72432e+07	2.38533e+07	1.53253e+07	1.65124e+07	24.7509	24.6633	24.6994	24.5077	23.8694	23.977	-0.558978	0.0420385	281	0.00752141	no	-3.40569		Q9UBU9	NXF1	Nuclear RNA export factor 1 (Tip-associated protein) (Tip-associating protein) (mRNA export factor TAP)	14	1.79621e+08	1.20843e+08	1.70718e+08	1.93212e+08	1.8882e+08	1.88638e+08	27.4204	26.8486	27.347	27.5256	27.4924	27.491	0.276371	0.173471	281	0.0182468	no
Q15032	R3HDM1	R3H domain-containing protein 1	16	4.51103e+08	4.89833e+08	5.088e+08	4.28684e+08	3.0946e+08	3.10384e+08	28.7489	28.8677	28.9225	28.6753	28.2052	28.2095	-0.467425	0.042322	282	0.00754818	no	-2.1471		Q9Y3F4	STRAP	Serine-threonine kinase receptor-associated protein (MAP activator with WD repeats) (UNR-interacting protein) (WD-40 repeat protein PT-WD)	13	2.30257e+08	2.52051e+08	2.18317e+08	2.24649e+08	2.13006e+08	2.10757e+08	27.7787	27.9091	27.7019	27.7431	27.6663	27.651	-0.111731	0.176135	282	0.0183117	no
Q07954	LRP1	Prolow-density lipoprotein receptor-related protein 1 (LRP-1) (Alpha-2-macroglobulin receptor) (A2MR) (Apolipoprotein E receptor) (APOER) (CD antigen CD91) [Cleaved into: Low-density lipoprotein receptor-related protein 1 85 kDa subunit (LRP-85); Low-density lipoprotein receptor-related protein 1 515 kDa subunit (LRP-515); Low-density lipoprotein receptor-related protein 1 intracellular domain (L…	4	1.37502e+07	1.42626e+07	1.18403e+07	4.68469e+06	9.26223e+06	8.0319e+06	23.7129	23.7657	23.4972	22.1595	23.1429	22.9373	-0.858578	0.0425153	283	0.00757495	no	-3.75353		Q9Y3D3	MRPS16	28S ribosomal protein S16, mitochondrial (MRP-S16) (S16mt) (Mitochondrial small ribosomal subunit protein bS16m)	2	4.80912e+07	4.84581e+07	4.09503e+07	4.0162e+07	4.42419e+07	3.53859e+07	25.5193	25.5302	25.2874	25.2593	25.3989	25.0767	-0.198924	0.176415	283	0.0183766	no
Q12797	ASPH	Aspartyl/asparaginyl beta-hydroxylase	7	1.18181e+08	1.33672e+08	9.24936e+07	6.9242e+07	7.38557e+07	8.92164e+07	26.8164	26.9941	26.4628	26.0451	26.1382	26.4108	-0.567787	0.0426796	284	0.00760171	no	-2.78382		Q15642	TRIP10	Cdc42-interacting protein 4 (Protein Felic) (Salt tolerant protein) (hSTP) (Thyroid receptor-interacting protein 10) (TR-interacting protein 10) (TRIP-10)	3	1.13047e+07	8.37321e+06	1.26309e+07	1.34515e+07	1.28988e+07	1.26606e+07	23.4304	22.9973	23.5904	23.6813	23.6207	23.5938	0.271955	0.177594	284	0.0184416	no
P46087	NOP2	Probable 28S rRNA (cytosine(4447)-C(5))-methyltransferase	54	2.60983e+09	2.8292e+09	2.53054e+09	2.95106e+09	3.0768e+09	2.88164e+09	31.2813	31.3977	31.2368	31.4586	31.5188	31.4242	0.160842	0.0430569	285	0.00762848	no	-1.31739		Q9UNQ2	DIMT1	Probable dimethyladenosine transferase	14	1.89683e+08	1.65277e+08	1.65669e+08	1.6921e+08	1.55033e+08	1.45576e+08	27.499	27.3003	27.3037	27.3342	27.208	27.1172	-0.148145	0.179347	285	0.0185065	no
Q6P1J9	CDC73	Parafibromin (Cell division cycle protein 73 homolog) (Hyperparathyroidism 2 protein)	2	1.64312e+07	3.0715e+06	1.06347e+07	3.97249e+07	4.64899e+07	2.83895e+07	23.9699	21.5505	23.3423	25.2435	25.4704	24.7589	1.92703	0.0432546	286	0.00765525	no	-3.38415		Q92888	ARHGEF1	Rho guanine nucleotide exchange factor 1 (115 kDa guanine nucleotide exchange factor) (p115-RhoGEF) (p115RhoGEF) (Sub1.5)	5	2.33494e+07	2.46524e+07	2.27009e+07	2.31406e+07	3.08295e+07	2.80526e+07	24.4769	24.5552	24.4362	24.4639	24.8778	24.7416	0.214259	0.180942	286	0.0185714	no
Q7Z2W4	ZC3HAV1	Zinc finger CCCH-type antiviral protein 1 (ADP-ribosyltransferase diphtheria toxin-like 13) (ARTD13) (Inactive Poly [ADP-ribose] polymerase 13) (PARP13) (Zinc finger CCCH domain-containing protein 2) (Zinc finger antiviral protein) (ZAP)	66	9.27867e+09	9.26047e+09	9.87568e+09	1.05058e+10	1.02058e+10	9.95392e+09	33.1113	33.1084	33.2012	33.2905	33.2487	33.2126	0.109973	0.0436096	287	0.00768201	no	-0.7733		F8WD15	IGF2BP3	Insulin-like growth factor 2 mRNA-binding protein 3	37	4.65725e+09	4.62827e+09	4.94004e+09	4.83588e+09	3.97893e+09	3.95212e+09	32.1168	32.1078	32.2019	32.1711	31.8897	31.88	-0.156072	0.18097	287	0.0186364	no
Q86TC9	MYPN	Myopalladin (145 kDa sarcomeric protein)	5	1.62625e+07	2.18189e+07	2.28784e+07	1.56204e+07	9.77444e+06	8.81147e+06	23.955	24.3791	24.4475	23.8969	23.2206	23.071	-0.833595	0.043713	288	0.00770878	no	-3.56626		O75179	ANKRD17	Ankyrin repeat domain-containing protein 17 (Gene trap ankyrin repeat protein) (Serologically defined breast cancer antigen NY-BR-16)	29	1.50617e+09	1.4242e+09	1.84197e+09	1.55897e+09	1.22095e+09	1.16046e+09	30.4882	30.4075	30.7786	30.5379	30.1854	30.1121	-0.276362	0.181571	288	0.0187013	no
Q9UII4	HERC5	E3 ISG15--protein ligase HERC5	29	1.39305e+09	1.12761e+09	1.16936e+09	1.46054e+09	1.56216e+09	1.46507e+09	30.3756	30.0706	30.1231	30.4439	30.5409	30.4483	0.282372	0.0441552	289	0.00773555	no	-1.63211		Q9Y4W2	LAS1L	Ribosomal biogenesis protein LAS1L (Protein LAS1 homolog)	6	5.54861e+07	6.37738e+07	5.96708e+07	6.31202e+07	6.64937e+07	6.23808e+07	25.7256	25.9265	25.8305	25.9116	25.9867	25.8946	0.101666	0.184228	289	0.0187662	no
Q7Z3U7	MON2	Protein MON2 homolog (Protein SF21)	2	2.73595e+07	2.97784e+07	2.43337e+07	2.28956e+07	2.32339e+07	2.12694e+07	24.7055	24.8278	24.5365	24.4486	24.4697	24.3423	-0.273571	0.0443934	290	0.00776231	no	-3.37193		P62280	RPS11	40S ribosomal protein S11 (Small ribosomal subunit protein uS17)	38	3.00742e+10	2.60708e+10	2.97579e+10	2.58301e+10	2.65574e+10	2.70511e+10	34.8078	34.6017	34.7926	34.5883	34.6284	34.655	-0.112866	0.186079	290	0.0188312	no
O43709	BUD23	Probable 18S rRNA (guanine-N(7))-methyltransferase	5	1.24889e+08	1.20531e+08	1.08073e+08	1.30101e+08	1.42811e+08	1.36506e+08	26.8961	26.8448	26.6874	26.9551	27.0895	27.0244	0.211894	0.0444177	291	0.00778908	no	-2.66227		Q9BYG3	NIFK	MKI67 FHA domain-interacting nucleolar phosphoprotein (Nucleolar phosphoprotein Nopp34) (Nucleolar protein interacting with the FHA domain of pKI-67) (hNIFK)	9	7.22021e+08	7.22825e+08	6.46311e+08	4.4448e+08	5.98677e+08	6.78393e+08	29.4275	29.4291	29.2677	28.7275	29.1572	29.3375	-0.280594	0.186311	291	0.0188961	no
P40222	TXLNA	Alpha-taxilin	6	1.20567e+08	9.14491e+07	1.04779e+08	8.73536e+07	5.82465e+07	6.37384e+07	26.8453	26.4465	26.6428	26.3804	25.7957	25.9257	-0.597712	0.0445399	292	0.00781585	no	-2.82365		Q9HCE1	MOV10	Helicase MOV-10	79	8.30801e+09	7.38714e+09	7.22615e+09	7.80462e+09	8.52643e+09	8.58524e+09	32.9519	32.7824	32.7506	32.8617	32.9893	32.9992	0.120401	0.186922	292	0.018961	no
P60709	ACTB	Actin, cytoplasmic 1 (Beta-actin) [Cleaved into: Actin, cytoplasmic 1, N-terminally processed]	16	5.54464e+09	6.70368e+09	4.66214e+09	4.43328e+09	3.75913e+09	3.58823e+09	32.3684	32.6423	32.1183	32.0457	31.8077	31.7406	-0.521498	0.0448026	293	0.00784261	no	-1.087		P04843	RPN1	Dolichyl-diphosphooligosaccharide--protein glycosyltransferase subunit 1 (Dolichyl-diphosphooligosaccharide--protein glycosyltransferase 67 kDa subunit) (Ribophorin I) (RPN-I) (Ribophorin-1)	12	3.64055e+08	4.11062e+08	3.5326e+08	2.64872e+08	3.58402e+08	3.40525e+08	28.4396	28.6148	28.3962	27.9807	28.417	28.3432	-0.227445	0.19106	293	0.019026	no
P51532	SMARCA4	Transcription activator BRG1	9	1.55645e+08	6.5823e+07	1.57275e+08	6.43138e+07	3.00034e+07	3.06837e+07	27.2137	25.9721	27.2287	25.9386	24.8386	24.871	-1.59928	0.0449425	294	0.00786938	no	-2.84253		Q14527	HLTF	Helicase-like transcription factor	8	6.06831e+07	5.45019e+07	6.13807e+07	7.2098e+07	6.00823e+07	6.38533e+07	25.8548	25.6998	25.8713	26.1035	25.8404	25.9283	0.150896	0.191159	294	0.0190909	no
O95573	ACSL3	Fatty acid CoA ligase Acsl3 (Arachidonate--CoA ligase)	4	4.09414e+07	2.1106e+07	2.63543e+07	4.48507e+07	7.17668e+07	5.50094e+07	25.2871	24.3312	24.6515	25.4186	26.0968	25.7132	0.957128	0.0451096	295	0.00789615	no	-3.12972		Q9BXJ9	NAA15	N-alpha-acetyltransferase 15, NatA auxiliary subunit (Gastric cancer antigen Ga19) (N-terminal acetyltransferase) (NMDA receptor-regulated protein 1) (Protein tubedown-1) (Tbdn100)	21	6.51648e+08	7.15847e+08	5.84918e+08	5.88974e+08	6.18675e+08	5.05859e+08	29.2795	29.4151	29.1237	29.1336	29.2046	28.9142	-0.188305	0.195133	295	0.0191558	no
Q9UMS4	PRPF19	Pre-mRNA-processing factor 19	5	7.84034e+07	6.60357e+07	8.6237e+07	5.76997e+07	5.06622e+07	3.43652e+07	26.2244	25.9767	26.3618	25.7821	25.5944	25.0344	-0.692608	0.0461512	296	0.00792291	no	-2.97257		O60231	DHX16	Pre-mRNA-splicing factor ATP-dependent RNA helicase DHX16	11	5.31346e+07	4.37307e+07	4.73813e+07	4.56035e+07	4.16364e+07	4.33823e+07	25.6631	25.3821	25.4978	25.4426	25.3113	25.3706	-0.143137	0.195837	296	0.0192208	no
P23443	RPS6KB1	Ribosomal protein S6 kinase beta-1 (S6K-beta-1) (S6K1)	2	6.06388e+06	5.20937e+06	4.26409e+06	6.44036e+06	7.57355e+06	7.25503e+06	22.5318	22.3127	22.0238	22.6187	22.8525	22.7905	0.453009	0.0463174	297	0.00794968	no	-3.97882		P26599	PTBP1	Polypyrimidine tract-binding protein 1 (PTB) (57 kDa RNA-binding protein PPTB-1) (Heterogeneous nuclear ribonucleoprotein I) (hnRNP I)	40	1.27425e+11	1.25314e+11	1.10748e+11	1.19848e+11	1.46504e+11	1.43772e+11	36.8909	36.8668	36.6885	36.8024	37.0921	37.065	0.174159	0.20212	297	0.0192857	no
P29692	EEF1D	Elongation factor 1-delta (EF-1-delta) (Antigen NY-CO-4)	4	6.25217e+07	7.05847e+07	6.64786e+07	4.06379e+07	2.05494e+07	4.38978e+07	25.8979	26.0729	25.9864	25.2763	24.2926	25.3876	-0.925446	0.0466473	298	0.00797645	no	-3.06091		Q8IWR0	ZC3H7A	Zinc finger CCCH domain-containing protein 7A	29	1.38523e+09	1.26824e+09	1.19323e+09	1.0588e+09	1.20989e+09	1.22466e+09	30.3675	30.2402	30.1522	29.9798	30.1722	30.1897	-0.13901	0.203571	298	0.0193506	no
P63244	RACK1	Receptor of activated protein C kinase 1 (Cell proliferation-inducing gene 21 protein) (Guanine nucleotide-binding protein subunit beta-2-like 1) (Guanine nucleotide-binding protein subunit beta-like protein 12.3) (Human lung cancer oncogene 7 protein) (HLC-7) (Receptor for activated C kinase) (Small ribosomal subunit protein RACK1) [Cleaved into: Receptor of activated protein C kinase 1, N-termi…	27	2.27059e+09	2.05576e+09	1.69664e+09	2.60324e+09	2.44486e+09	2.66293e+09	31.0804	30.937	30.66	31.2777	31.1871	31.3104	0.356444	0.0468042	299	0.00800321	no	-1.40695		Q9BQG0	MYBBP1A	Myb-binding protein 1A	93	7.51496e+09	6.9103e+09	6.44235e+09	7.15457e+09	7.53038e+09	7.90063e+09	32.8071	32.6861	32.5849	32.7362	32.8101	32.8793	0.114137	0.203951	299	0.0194156	no
Q9H694	BICC1	Protein bicaudal C homolog 1 (Bic-C)	3	2.28637e+07	2.82793e+07	1.48505e+07	3.45383e+07	3.83653e+07	3.71681e+07	24.4466	24.7532	23.824	25.0417	25.1933	25.1476	0.738047	0.0469546	300	0.00802998	no	-3.29907		Q6P2Q9	PRPF8	Pre-mRNA-processing-splicing factor 8 (220 kDa U5 snRNP-specific protein) (PRP8 homolog) (Splicing factor Prp8) (p220)	137	1.27956e+10	1.05069e+10	1.02351e+10	1.16302e+10	1.28809e+10	1.32489e+10	33.5749	33.2906	33.2528	33.4372	33.5845	33.6252	0.171079	0.205374	300	0.0194805	no
Q9BRP8	PYM1	Partner of Y14 and mago (PYM homolog 1 exon junction complex-associated factor) (Protein wibg homolog)	5	9.74099e+07	1.18755e+08	1.03991e+08	8.21276e+07	7.60715e+07	9.39774e+07	26.5376	26.8234	26.6319	26.2914	26.1809	26.4858	-0.34434	0.0480785	301	0.00805675	no	-2.78709		Q16630	CPSF6	Cleavage and polyadenylation specificity factor subunit 6 (Cleavage and polyadenylation specificity factor 68 kDa subunit) (CPSF 68 kDa subunit) (Cleavage factor Im complex 68 kDa subunit) (CFIm68) (Pre-mRNA cleavage factor Im 68 kDa subunit) (Protein HPBRII-4/7)	16	4.17467e+08	4.26228e+08	4.28157e+08	4.26021e+08	5.07376e+08	4.47044e+08	28.6371	28.667	28.6736	28.6664	28.9185	28.7358	0.118199	0.207059	301	0.0195455	no
Q15233	NONO	Non-POU domain-containing octamer-binding protein (NonO protein) (54 kDa nuclear RNA- and DNA-binding protein) (p54(nrb)) (p54nrb) (55 kDa nuclear protein) (NMT55) (DNA-binding p52/p100 complex, 52 kDa subunit)	92	9.10312e+10	8.61882e+10	7.97877e+10	9.30752e+10	9.74392e+10	1.01833e+11	36.4056	36.3268	36.2154	36.4377	36.5038	36.5674	0.185873	0.0485918	302	0.00808351	no	0.195109		Q9BUL9	RPP25	Ribonuclease P protein subunit p25 (RNase P protein subunit p25)	8	1.58761e+08	1.60568e+08	1.64689e+08	1.59786e+08	1.58238e+08	1.49609e+08	27.2423	27.2586	27.2952	27.2516	27.2375	27.1566	-0.0496855	0.208551	302	0.0196104	no
Q96FX7	TRMT61A	tRNA (adenine(58)-N(1))-methyltransferase catalytic subunit TRMT61A	3	1.0864e+07	1.79514e+07	1.16845e+07	2.22408e+07	1.8498e+07	2.41784e+07	23.3731	24.0976	23.4781	24.4067	24.1409	24.5272	0.680682	0.0488813	303	0.00811028	no	-3.52183		P60842	EIF4A1	Eukaryotic initiation factor 4A-I (eIF-4A-I) (eIF4A-I)	23	3.14055e+09	2.95467e+09	2.65568e+09	3.66071e+09	3.13423e+09	3.02615e+09	31.5484	31.4603	31.3064	31.7695	31.5455	31.4948	0.166452	0.208568	303	0.0196753	no
Q5TAX3	TUT4	Terminal uridylyltransferase 4 (TUTase 4)	6	7.59425e+07	8.05822e+07	5.38602e+07	9.50297e+07	9.70376e+07	1.07514e+08	26.1784	26.264	25.6827	26.5019	26.532	26.6799	0.509916	0.0489658	304	0.00813704	no	-2.8372		P26368	U2AF2	Splicing factor U2AF 65 kDa subunit (U2 auxiliary factor 65 kDa subunit) (hU2AF(65)) (hU2AF65) (U2 snRNP auxiliary factor large subunit)	30	9.80953e+09	9.88222e+09	8.4554e+09	9.51124e+09	1.04784e+10	1.1698e+10	33.1915	33.2022	32.9772	33.147	33.2867	33.4455	0.170932	0.208715	304	0.0197403	no
P42696	RBM34	RNA-binding protein 34 (RNA-binding motif protein 34)	25	1.34066e+09	1.2249e+09	1.15969e+09	1.43112e+09	1.36735e+09	1.41202e+09	30.3203	30.19	30.1111	30.4145	30.3487	30.3951	0.176649	0.0490719	305	0.00816381	no	-1.64516		O75533	SF3B1	Splicing factor 3B subunit 1 (Pre-mRNA-splicing factor SF3b 155 kDa subunit) (SF3b155) (Spliceosome-associated protein 155) (SAP 155)	42	1.42268e+09	1.24898e+09	1.45946e+09	1.81705e+09	1.41739e+09	1.49939e+09	30.406	30.2181	30.4428	30.7589	30.4006	30.4817	0.196471	0.211571	305	0.0198052	no
P24928	POLR2A	DNA-directed RNA polymerase II subunit RPB1 (RNA polymerase II subunit B1)	40	1.52948e+09	1.27166e+09	1.41121e+09	1.2307e+09	1.20289e+09	1.14306e+09	30.5104	30.2441	30.3943	30.1968	30.1639	30.0903	-0.236015	0.0491615	306	0.00819058	no	-1.65326		Q7KZ85	SUPT6H	Transcription elongation factor SPT6 (hSPT6) (Histone chaperone suppressor of Ty6) (Tat-cotransactivator 2 protein) (Tat-CT2 protein)	34	6.38406e+08	5.84008e+08	6.43065e+08	6.18786e+08	5.44075e+08	5.74138e+08	29.2499	29.1214	29.2604	29.2049	29.0192	29.0968	-0.10295	0.212753	306	0.0198701	no
P13010	XRCC5	X-ray repair cross-complementing protein 5	48	3.64155e+09	3.12706e+09	3.2605e+09	3.94064e+09	3.80686e+09	3.71605e+09	31.7619	31.5422	31.6024	31.8758	31.826	31.7911	0.19286	0.0492172	307	0.00821734	no	-1.21245		P67809	YBX1	Y-box-binding protein 1 (YB-1) (CCAAT-binding transcription factor I subunit A) (CBF-A) (DNA-binding protein B) (DBPB) (Enhancer factor I subunit A) (EFI-A) (Nuclease-sensitive element-binding protein 1) (Y-box transcription factor)	23	2.60901e+10	3.24021e+10	3.16064e+10	2.24373e+10	2.83349e+10	2.71017e+10	34.6028	34.9154	34.8795	34.3852	34.7219	34.6577	-0.210364	0.213735	307	0.0199351	no
Q15631	TSN	Translin	2	1.76978e+07	2.07021e+07	1.22282e+07	4.86347e+07	2.57766e+07	2.89584e+07	24.0771	24.3033	23.5437	25.5355	24.6196	24.7875	1.02981	0.0492588	308	0.00824411	no	-3.35723		P62241	RPS8	40S ribosomal protein S8 (Small ribosomal subunit protein eS8)	21	3.97963e+09	3.68955e+09	3.43936e+09	3.44733e+09	3.48381e+09	3.48709e+09	31.89	31.7808	31.6795	31.6828	31.698	31.6994	-0.0925602	0.214116	308	0.02	no
Q5TAQ9	DCAF8	DDB1- and CUL4-associated factor 8 (WD repeat-containing protein 42A)	2	4.08158e+06	2.60819e+06	3.46087e+06	2.57861e+06	1.66908e+06	1.65128e+06	21.9607	21.3146	21.7227	21.2982	20.6706	20.6552	-0.783035	0.0493103	309	0.00827088	no	-4.33928		P62995	TRA2B	Transformer-2 protein homolog beta (TRA-2 beta) (TRA2-beta) (hTRA2-beta) (Splicing factor, arginine/serine-rich 10) (Transformer-2 protein homolog B)	18	3.57759e+09	3.6866e+09	4.32937e+09	3.78215e+09	3.28349e+09	3.29575e+09	31.7363	31.7796	32.0115	31.8166	31.6126	31.618	-0.162106	0.214488	309	0.0200649	no
Q9HBD1	RC3H2	Roquin-2	3	2.15662e+07	2.31893e+07	2.30992e+07	2.4767e+07	2.37498e+07	2.54578e+07	24.3623	24.467	24.4613	24.5619	24.5014	24.6016	0.12458	0.0494493	310	0.00829764	no	-3.39298		Q7Z2K6	ERMP1	Endoplasmic reticulum metallopeptidase 1	2	4.53236e+06	1.15862e+07	9.07266e+06	5.71715e+06	5.70935e+06	3.36098e+06	22.1118	23.4659	23.1131	22.4469	22.4449	21.6804	-0.768547	0.214512	310	0.0201299	no
P36915	GNL1	Guanine nucleotide-binding protein-like 1 (GTP-binding protein HSR1)	6	5.26948e+07	5.47184e+07	3.0004e+07	8.56097e+07	6.83864e+07	8.31805e+07	25.6512	25.7055	24.8387	26.3513	26.0272	26.3097	0.787399	0.0495075	311	0.00832441	no	-2.97118		Q9H0S4	DDX47	Probable ATP-dependent RNA helicase DDX47	9	2.34501e+08	1.81283e+08	2.00166e+08	2.33761e+08	2.19523e+08	2.33798e+08	27.805	27.4337	27.5766	27.8005	27.7098	27.8007	0.157669	0.215195	311	0.0201948	no
P08621	SNRNP70	U1 small nuclear ribonucleoprotein 70 kDa (U1 snRNP 70 kDa) (U1-70K) (snRNP70)	39	5.52134e+09	5.11383e+09	5.50497e+09	4.89163e+09	4.5568e+09	5.03827e+09	32.3624	32.2518	32.3581	32.1877	32.0854	32.2303	-0.155925	0.0497447	312	0.00835118	no	-1.05864		Q99873	PRMT1	Protein arginine N-methyltransferase 1	5	7.86305e+07	5.55101e+07	4.84777e+07	5.65291e+07	4.28037e+07	3.99549e+07	26.2286	25.7262	25.5308	25.7525	25.3512	25.2519	-0.390763	0.218184	312	0.0202597	no
Q02218	OGDH	2-oxoglutarate dehydrogenase, mitochondrial	3	4.34209e+07	4.04209e+07	5.54888e+07	3.55051e+07	3.6244e+07	3.21805e+07	25.3719	25.2686	25.7257	25.0815	25.1112	24.9397	-0.422906	0.0500554	313	0.00837794	no	-3.15867		P37802	TAGLN2	Transgelin-2 (Epididymis tissue protein Li 7e) (SM22-alpha homolog)	6	1.1124e+08	8.49144e+07	7.49914e+07	6.75092e+07	8.75376e+07	4.64982e+07	26.7291	26.3395	26.1602	26.0086	26.3834	25.4707	-0.427968	0.220131	313	0.0203247	no
Q01433	AMPD2	AMP deaminase 2	3	1.69962e+08	1.41948e+08	1.48628e+08	1.78082e+08	2.18909e+08	1.84305e+08	27.3406	27.0808	27.1471	27.408	27.7058	27.4575	0.335951	0.0503496	314	0.00840471	no	-2.52694		O43290	SART1	U4/U6.U5 tri-snRNP-associated protein 1 (SNU66 homolog) (hSnu66) (Squamous cell carcinoma antigen recognized by T-cells 1) (SART-1) (hSART-1) (U4/U6.U5 tri-snRNP-associated 110 kDa protein) (allergen Hom s 1)	7	5.0061e+07	3.34935e+07	6.37644e+07	4.19582e+07	3.33536e+07	3.10242e+07	25.5772	24.9974	25.9262	25.3224	24.9913	24.8869	-0.470312	0.223373	314	0.0203896	no
Q00653	NFKB2	Nuclear factor NF-kappa-B p100 subunit (DNA-binding factor KBF2) (H2TF1) (Lymphocyte translocation chromosome 10 protein) (Nuclear factor of kappa light polypeptide gene enhancer in B-cells 2) (Oncogene Lyt-10) (Lyt10) [Cleaved into: Nuclear factor NF-kappa-B p52 subunit]	3	1.70913e+07	1.21502e+07	1.44747e+07	8.62545e+06	1.30521e+06	2.51066e+06	24.0268	23.5345	23.787	23.0402	20.3158	21.2596	-1.81303	0.050521	315	0.00843148	no	-3.79534		Q96HY6	DDRGK1	DDRGK domain-containing protein 1 (Dashurin) (UFM1-binding and PCI domain-containing protein 1)	3	1.97456e+07	1.5382e+07	2.5183e+07	2.09247e+07	6.41412e+06	1.15927e+07	24.235	23.8747	24.5859	24.3187	22.6128	23.4667	-0.631472	0.224509	315	0.0204545	no
Q9NVP1	DDX18	ATP-dependent RNA helicase DDX18	25	1.11796e+09	1.19326e+09	1.01989e+09	1.27506e+09	1.22629e+09	1.31093e+09	30.0582	30.1523	29.9258	30.2479	30.1917	30.2879	0.19465	0.0507979	316	0.00845824	no	-1.69084		Q86XN8	MEX3D	RNA-binding protein MEX3D (RING finger and KH domain-containing protein 1) (RING finger protein 193) (TINO)	3	1.08807e+08	1.22455e+08	1.13778e+08	1.22324e+08	1.20294e+08	1.19714e+08	26.6972	26.8677	26.7616	26.8661	26.842	26.835	0.0705472	0.226642	316	0.0205195	no
Q9NZN5	ARHGEF12	Rho guanine nucleotide exchange factor 12 (Leukemia-associated RhoGEF)	3	4.08845e+06	4.87937e+06	3.75102e+06	5.10965e+06	6.80112e+06	5.56945e+06	21.9631	22.2183	21.8389	22.2848	22.6973	22.4091	0.458755	0.0508094	317	0.00848501	no	-4.06475		Q92547	TOPBP1	DNA topoisomerase 2-binding protein 1 (DNA topoisomerase II-beta-binding protein 1) (TopBP1) (DNA topoisomerase II-binding protein 1)	2	2.22402e+06	2.45642e+06	2.31638e+06	2.86762e+06	2.22296e+06	3.15001e+06	21.0847	21.2281	21.1434	21.4514	21.0841	21.5869	0.236046	0.227458	317	0.0205844	no
Q5H9U9	DDX60L	Probable ATP-dependent RNA helicase DDX60-like	3	7.14537e+06	6.95817e+06	8.39528e+06	1.14791e+07	9.50254e+06	8.73305e+06	22.7686	22.7303	23.0011	23.4525	23.1799	23.0581	0.401329	0.0511624	318	0.00851178	no	-3.82696		Q8TDD1	DDX54	ATP-dependent RNA helicase DDX54	69	7.26031e+09	7.0269e+09	6.77256e+09	5.86345e+09	6.85545e+09	6.80732e+09	32.7574	32.7102	32.6571	32.4491	32.6746	32.6644	-0.109076	0.228821	318	0.0206494	no
Q92616	GCN1	eIF-2-alpha kinase activator GCN1 (GCN1 eIF-2-alpha kinase activator homolog) (GCN1-like protein 1) (General control of amino-acid synthesis 1-like protein 1) (Translational activator GCN1) (HsGCN1)	46	6.11924e+08	5.37835e+08	5.77417e+08	5.19633e+08	4.99411e+08	5.24954e+08	29.1888	29.0026	29.105	28.9529	28.8957	28.9676	-0.161744	0.0512085	319	0.00853854	no	-2.03004		Q9H9L3	ISG20L2	Interferon-stimulated 20 kDa exonuclease-like 2	2	2.99708e+07	2.38894e+07	2.7654e+07	3.04548e+07	2.82558e+07	3.14805e+07	24.8371	24.5099	24.721	24.8602	24.752	24.908	0.145935	0.229103	319	0.0207143	no
Q69YN4	VIRMA	Protein virilizer homolog	4	4.61876e+07	5.21755e+07	2.44844e+07	1.53551e+07	2.12217e+07	2.14753e+07	25.461	25.6369	24.5454	23.8722	24.339	24.3562	-1.08145	0.051699	320	0.00856531	no	-3.28731		O43251	RBFOX2	RNA binding protein fox-1 homolog 2 (Fox-1 homolog B) (Hexaribonucleotide-binding protein 2) (RNA-binding motif protein 9) (RNA-binding protein 9) (Repressor of tamoxifen transcriptional activity)	17	1.33013e+09	1.31151e+09	1.55505e+09	1.46858e+09	1.05414e+09	1.01214e+09	30.3089	30.2886	30.5343	30.4518	29.9734	29.9148	-0.247599	0.231792	320	0.0207792	no
O15347	HMGB3	High mobility group protein B3 (High mobility group protein 2a) (HMG-2a) (High mobility group protein 4) (HMG-4)	4	2.30165e+07	3.2095e+07	2.15931e+07	1.42054e+07	1.99538e+07	1.43857e+07	24.4562	24.9358	24.3641	23.7599	24.2502	23.7781	-0.659992	0.0517182	321	0.00859208	no	-3.44697		Q9NP64	ZCCHC17	Nucleolar protein of 40 kDa (pNO40) (Pnn-interacting nucleolar protein) (Putative S1 RNA-binding domain protein) (PS1D protein) (Zinc finger CCHC domain-containing protein 17)	2	1.75537e+07	1.74352e+07	1.68279e+07	1.84795e+07	1.89293e+07	1.70258e+07	24.0653	24.0555	24.0044	24.1394	24.1741	24.0212	0.0711019	0.234678	321	0.0208442	no
P12429	ANXA3	Annexin A3 (35-alpha calcimedin) (Annexin III) (Annexin-3) (Inositol 1,2-cyclic phosphate 2-phosphohydrolase) (Lipocortin III) (Placental anticoagulant protein III) (PAP-III)	3	3.99724e+07	4.0614e+07	4.03047e+07	1.80635e+07	2.63471e+07	8.21566e+06	25.2525	25.2755	25.2644	24.1066	24.6511	22.9699	-1.19986	0.0521415	322	0.00861884	no	-3.3054		Q70E73	RAPH1	Ras-associated and pleckstrin homology domains-containing protein 1 (RAPH1) (Amyotrophic lateral sclerosis 2 chromosomal region candidate gene 18 protein) (Amyotrophic lateral sclerosis 2 chromosomal region candidate gene 9 protein) (Lamellipodin) (Proline-rich EVH1 ligand 2) (PREL-2) (Protein RMO1)	2	3.08711e+06	7.0069e+06	4.21034e+06	4.31568e+06	2.63333e+06	2.10954e+06	21.5578	22.7403	22.0055	22.0412	21.3285	21.0085	-0.659103	0.235734	322	0.0209091	no
Q16629	SRSF7	Serine/arginine-rich splicing factor 7 (Splicing factor 9G8) (Splicing factor, arginine/serine-rich 7)	25	1.65064e+10	1.75913e+10	1.66828e+10	1.6211e+10	1.53676e+10	1.58432e+10	33.9423	34.0341	33.9576	33.9163	33.8392	33.8831	-0.0987226	0.05262	323	0.00864561	no	-0.552621		O43432	EIF4G3	Eukaryotic translation initiation factor 4 gamma 3 (eIF-4-gamma 3) (eIF-4G 3) (eIF4G 3) (eIF-4-gamma II) (eIF4GII)	3	8.44823e+06	1.45852e+07	4.85423e+06	1.14297e+07	1.24662e+07	1.77516e+07	23.0102	23.798	22.2108	23.4463	23.5715	24.0814	0.578606	0.235951	323	0.020974	no
Q9BZ23	PANK2	Pantothenate kinase 2, mitochondrial (hPanK2)	2	1.1403e+07	2.42168e+07	9.14242e+06	3.97244e+06	3.53481e+06	7.78693e+06	23.4429	24.5295	23.1241	21.9216	21.7532	22.8926	-1.5493	0.0527398	324	0.00867238	no	-3.76618		Q9BYD3	MRPL4	39S ribosomal protein L4, mitochondrial (L4mt) (MRP-L4) (Mitochondrial large ribosomal subunit protein uL4m)	9	3.43542e+08	3.37576e+08	3.4319e+08	2.65014e+08	3.58396e+08	2.87329e+08	28.3559	28.3306	28.3544	27.9815	28.417	28.0981	-0.16954	0.236481	324	0.021039	no
Q9Y5A9	YTHDF2	YTH domain-containing family protein 2 (DF2) (CLL-associated antigen KW-14) (High-glucose-regulated protein 8) (Renal carcinoma antigen NY-REN-2)	9	6.80114e+08	5.69607e+08	5.93419e+08	5.4942e+08	4.06327e+08	4.29663e+08	29.3412	29.0854	29.1445	29.0333	28.5981	28.6786	-0.411853	0.0529022	325	0.00869914	no	-2.03574		P78347	GTF2I	General transcription factor II-I (GTFII-I) (TFII-I) (Bruton tyrosine kinase-associated protein 135) (BAP-135) (BTK-associated protein 135) (SRF-Phox1-interacting protein) (SPIN) (Williams-Beuren syndrome chromosomal region 6 protein)	6	7.58674e+07	1.16728e+08	4.2323e+07	6.06784e+07	1.75355e+07	4.76194e+07	26.177	26.7986	25.3349	25.8547	24.0638	25.505	-0.900648	0.237264	325	0.0211039	no
Q9UHA3	RSL24D1	Probable ribosome biogenesis protein RLP24 (Ribosomal L24 domain-containing protein 1) (Ribosomal protein L24-like)	4	2.95768e+07	2.76434e+07	2.5334e+07	3.05648e+07	4.15089e+07	4.41473e+07	24.818	24.7204	24.5946	24.8654	25.3069	25.3958	0.493457	0.0533519	326	0.00872591	no	-3.24638		O75152	ZC3H11A	Zinc finger CCCH domain-containing protein 11A	20	6.90615e+08	6.55024e+08	8.56949e+08	7.49505e+08	5.21527e+08	5.57322e+08	29.3633	29.287	29.6746	29.4814	28.9582	29.0539	-0.268654	0.237708	326	0.0211688	no
Q8NC51	SERBP1	Plasminogen activator inhibitor 1 RNA-binding protein (PAI1 RNA-binding protein 1) (PAI-RBP1) (SERPINE1 mRNA-binding protein 1)	43	6.16847e+10	6.08647e+10	6.02948e+10	4.58183e+10	5.58675e+10	5.37921e+10	35.8442	35.8249	35.8113	35.4152	35.7013	35.6467	-0.233905	0.0535144	327	0.00875268	no	-0.0154127		Q96T37	RBM15	RNA-binding protein 15 (One-twenty two protein 1) (RNA-binding motif protein 15)	50	5.50607e+09	5.61888e+09	5.65686e+09	6.15989e+09	5.48514e+09	6.02574e+09	32.3584	32.3876	32.3974	32.5203	32.3529	32.4885	0.0744665	0.239128	327	0.0212338	no
P48634	PRRC2A	Protein PRRC2A (HLA-B-associated transcript 2) (Large proline-rich protein BAT2) (Proline-rich and coiled-coil-containing protein 2A) (Protein G2)	53	2.95552e+09	3.21442e+09	3.25976e+09	4.18449e+09	3.50334e+09	3.55807e+09	31.4608	31.5819	31.6021	31.9624	31.7061	31.7284	0.254115	0.0544841	328	0.00877944	no	-1.22929		Q9UKV8	AGO2	Protein argonaute-2 (Argonaute2) (hAgo2)	10	2.77886e+08	2.42725e+08	2.27682e+08	2.49927e+08	3.03877e+08	2.84021e+08	28.0499	27.8547	27.7624	27.8969	28.1789	28.0814	0.163047	0.239691	328	0.0212987	no
Q96A72	MAGOHB	Protein mago nashi homolog 2	2	1.32486e+07	1.40792e+07	1.4649e+07	1.57976e+07	1.50941e+07	1.50026e+07	23.6593	23.7471	23.8043	23.9132	23.8475	23.8387	0.12872	0.0549778	329	0.00880621	no	-3.6009		Q8NHV4	NEDD1	Protein NEDD1 (Neural precursor cell expressed developmentally down-regulated protein 1) (NEDD-1)	2	1.1637e+08	2.41635e+08	1.40379e+08	2.80214e+08	1.59167e+08	3.06615e+08	26.7941	27.8483	27.0647	28.062	27.246	28.1919	0.581913	0.23975	329	0.0213636	no
O15230	LAMA5	Laminin subunit alpha-5 (Laminin-10 subunit alpha) (Laminin-11 subunit alpha) (Laminin-15 subunit alpha)	7	3.38604e+07	3.2919e+07	3.38834e+07	3.11512e+07	2.22838e+07	2.31441e+07	25.0131	24.9724	25.0141	24.8928	24.4095	24.4641	-0.394509	0.0552708	330	0.00883298	no	-3.29618		Q9BYK8	HELZ2	Helicase with zinc finger domain 2 (ATP-dependent helicase PRIC285) (Helicase with zinc finger 2, transcriptional coactivator) (PPAR-alpha-interacting complex protein 285) (PPAR-gamma DNA-binding domain-interacting protein 1) (PDIP1) (PPAR-gamma DBD-interacting protein 1) (Peroxisomal proliferator-activated receptor A-interacting complex 285 kDa protein)	27	4.62521e+08	4.05123e+08	3.69036e+08	4.27098e+08	4.56074e+08	4.83354e+08	28.7849	28.5938	28.4592	28.67	28.7647	28.8485	0.144042	0.240085	330	0.0214286	no
Q92688	ANP32B	Acidic leucine-rich nuclear phosphoprotein 32 family member B (Acidic protein rich in leucines) (Putative HLA-DR-associated protein I-2) (PHAPI2) (Silver-stainable protein SSP29)	7	1.61076e+08	1.67111e+08	1.49147e+08	1.20789e+08	8.84736e+07	1.33766e+08	27.2632	27.3162	27.1522	26.8479	26.3987	26.9951	-0.476672	0.0556212	331	0.00885974	no	-2.63074		P53582	METAP1	Methionine aminopeptidase 1 (MAP 1) (MetAP 1)	7	2.1027e+08	1.83197e+08	2.28489e+08	2.31673e+08	2.31719e+08	2.17093e+08	27.6477	27.4488	27.7675	27.7875	27.7878	27.6937	0.12975	0.240682	331	0.0214935	no
Q7KZI7	MARK2	Serine/threonine-protein kinase MARK2	2	9.08831e+06	7.07254e+06	8.35861e+06	9.87576e+06	1.74151e+07	2.08744e+07	23.1156	22.7538	22.9948	23.2355	24.0538	24.3152	0.974064	0.0558354	332	0.00888651	no	-3.6833		Q9NYH9	UTP6	U3 small nucleolar RNA-associated protein 6 homolog (Hepatocellular carcinoma-associated antigen 66) (Multiple hat domains protein)	9	6.67823e+07	4.95096e+07	5.51555e+07	7.0352e+07	6.03488e+07	6.43781e+07	25.993	25.5612	25.717	26.0681	25.8468	25.9401	0.186291	0.241303	332	0.0215584	no
P33527	ABCC1	Multidrug resistance-associated protein 1	2	1.38077e+06	1.25123e+06	1.30112e+06	687862	390086	975386	20.397	20.2549	20.3113	19.3918	18.5734	19.8956	-0.937706	0.0558647	333	0.00891328	no	-4.76757		Q86TU7	SETD3	Actin-histidine N-methyltransferase	2	2.98973e+06	4.37693e+06	4.72515e+06	2.16087e+06	327622	3.87898e+06	21.5116	22.0615	22.1719	21.0432	18.3217	21.8872	-0.925238	0.243215	333	0.0216234	no
Q9H8V3	ECT2	Protein ECT2 (Epithelial cell-transforming sequence 2 oncogene)	2	5.07611e+06	6.03512e+06	4.30269e+06	1.86045e+06	3.2647e+06	3.57499e+06	22.2753	22.525	22.0368	20.8272	21.6385	21.7695	-0.825122	0.0566892	334	0.00894004	no	-4.16247		Q8N163	CCAR2	Cell cycle and apoptosis regulator protein 2 (Cell division cycle and apoptosis regulator protein 2) (DBIRD complex subunit KIAA1967) (Deleted in breast cancer gene 1 protein) (DBC-1) (DBC.1) (NET35) (p30 DBC)	17	6.0764e+08	6.80819e+08	6.37784e+08	6.41424e+08	7.06815e+08	7.00543e+08	29.1786	29.3427	29.2485	29.2567	29.3968	29.3839	0.0889768	0.243478	334	0.0216883	no
A0AV96	RBM47	RNA-binding protein 47 (RNA-binding motif protein 47)	32	8.08512e+09	7.76257e+09	7.13112e+09	8.81899e+09	8.25453e+09	8.55143e+09	32.9126	32.8539	32.7315	33.038	32.9425	32.9935	0.157245	0.0574564	335	0.00896681	no	-0.858073		Q5T8P6	RBM26	RNA-binding protein 26 (CTCL tumor antigen se70-2) (RNA-binding motif protein 26)	18	6.17296e+08	7.02714e+08	6.02595e+08	6.91575e+08	6.58487e+08	7.13731e+08	29.2014	29.3884	29.1666	29.3653	29.2946	29.4108	0.102236	0.243736	335	0.0217532	no
Q9BSC4	NOL10	Nucleolar protein 10	13	3.03769e+08	2.77589e+08	2.38763e+08	2.39727e+08	1.74994e+08	1.87585e+08	28.1784	28.0484	27.831	27.8368	27.3827	27.483	-0.445341	0.057463	336	0.00899358	no	-2.39171		Q6DKI1	RPL7L1	60S ribosomal protein L7-like 1 (Large ribosomal subunit protein uL30-like 1)	23	1.62243e+09	1.58562e+09	1.25377e+09	1.53018e+09	1.72338e+09	1.81908e+09	30.5955	30.5624	30.2236	30.5111	30.6826	30.7606	0.185103	0.243927	336	0.0218182	no
P52306	RAP1GDS1	Rap1 GTPase-GDP dissociation stimulator 1 (Exchange factor smgGDS) (SMG GDS protein) (SMG P21 stimulatory GDP/GTP exchange protein)	2	2.61721e+08	2.58237e+08	2.64711e+08	2.53121e+08	2.49953e+08	2.35846e+08	27.9635	27.9441	27.9798	27.9153	27.8971	27.8133	-0.0866655	0.0575896	337	0.00902034	no	-2.36188		Q9UBB9	TFIP11	Tuftelin-interacting protein 11 (Septin and tuftelin-interacting protein 1) (STIP-1)	2	9.73424e+07	9.34116e+07	5.70801e+07	9.87729e+07	1.19136e+08	9.40046e+07	26.5366	26.4771	25.7665	26.5576	26.828	26.4862	0.331772	0.246625	337	0.0218831	no
Q5JTZ9	AARS2	Alanine--tRNA ligase, mitochondrial	3	7.52935e+06	6.8869e+06	6.27531e+06	5.24253e+06	1.68519e+06	1.45151e+06	22.8441	22.7154	22.5813	22.3218	20.6845	20.4691	-1.30415	0.0578053	338	0.00904711	no	-4.08129		Q9H000	MKRN2	E3 ubiquitin-protein ligase makorin-2	8	8.46465e+07	7.26436e+07	6.56849e+07	7.2144e+07	9.91734e+07	9.25062e+07	26.3349	26.1143	25.9691	26.1044	26.5634	26.463	0.242692	0.246914	338	0.0219481	no
Q9H2U1	DHX36	ATP-dependent DNA/RNA helicase DHX36	21	7.75936e+08	6.63836e+08	7.06123e+08	1.02596e+09	8.14281e+08	8.48413e+08	29.5314	29.3063	29.3953	29.9343	29.601	29.6602	0.325307	0.0578998	339	0.00907388	no	-1.86039		Q13435	SF3B2	Splicing factor 3B subunit 2 (Pre-mRNA-splicing factor SF3b 145 kDa subunit) (SF3b145) (Spliceosome-associated protein 145) (SAP 145)	21	6.2211e+08	6.42104e+08	6.71296e+08	6.97248e+08	4.27164e+08	4.97002e+08	29.2126	29.2582	29.3224	29.3771	28.6702	28.8887	-0.25546	0.247819	339	0.022013	no
Q9H9Y6	POLR1B	DNA-directed RNA polymerase I subunit RPA2 (RNA polymerase I subunit 2)	2	1.25815e+07	1.14147e+07	6.90234e+06	2.93347e+06	1.52917e+06	6.33641e+06	23.5848	23.4444	22.7187	21.4842	20.5443	22.5952	-1.51663	0.0584891	340	0.00910064	no	-3.92463		P36578	RPL4	60S ribosomal protein L4 (60S ribosomal protein L1) (Large ribosomal subunit protein uL4)	79	5.7133e+10	5.71456e+10	5.6335e+10	5.60104e+10	6.01547e+10	6.48048e+10	35.7336	35.7339	35.7133	35.705	35.808	35.9154	0.0850166	0.248485	340	0.0220779	no
P06576	ATP5F1B	ATP synthase subunit beta, mitochondrial	9	3.38686e+08	5.0136e+08	3.92505e+08	2.93619e+08	3.03725e+08	3.0302e+08	28.3354	28.9013	28.5481	28.1294	28.1782	28.1748	-0.453065	0.0588775	341	0.00912741	no	-2.21577		Q13148	TARDBP	TAR DNA-binding protein 43 (TDP-43)	46	5.85175e+10	5.77486e+10	5.39773e+10	5.72305e+10	5.94322e+10	6.05325e+10	35.7681	35.7491	35.6516	35.7361	35.7905	35.817	0.0577394	0.249205	341	0.0221429	no
Q9BRU9	UTP23	rRNA-processing protein UTP23 homolog	6	6.25205e+07	7.24604e+07	3.45902e+07	8.7532e+07	1.13994e+08	1.0178e+08	25.8978	26.1107	25.0439	26.3833	26.7644	26.6009	0.838887	0.0593319	342	0.00915418	no	-2.86999		O60524	NEMF	Ribosome quality control complex subunit NEMF (Antigen NY-CO-1) (Nuclear export mediator factor) (Serologically defined colon cancer antigen 1)	14	3.01033e+08	2.86646e+08	2.65986e+08	3.2835e+08	2.91956e+08	2.95091e+08	28.1653	28.0947	27.9868	28.2907	28.1212	28.1366	0.100727	0.251121	342	0.0222078	no
O76021	RSL1D1	Ribosomal L1 domain-containing protein 1 (CATX-11) (Cellular senescence-inhibited gene protein) (Protein PBK1)	50	1.45259e+10	1.44343e+10	1.52309e+10	1.60321e+10	1.52049e+10	1.65308e+10	33.7579	33.7488	33.8263	33.9002	33.8238	33.9444	0.112283	0.0595592	343	0.00918094	no	-0.581149		Q6PKG0	LARP1	La-related protein 1 (La ribonucleoprotein domain family member 1)	58	4.05777e+09	4.06764e+09	4.91275e+09	6.6373e+09	4.69426e+09	4.52359e+09	31.918	31.9215	32.1939	32.6279	32.1283	32.0748	0.282213	0.251377	343	0.0222727	no
Q12830	BPTF	Nucleosome-remodeling factor subunit BPTF (Bromodomain and PHD finger-containing transcription factor) (Fetal Alz-50 clone 1 protein) (Fetal Alzheimer antigen)	6	2.84203e+07	2.94882e+07	3.24512e+07	2.7558e+07	2.24705e+07	2.52202e+07	24.7604	24.8136	24.9518	24.716	24.4215	24.5881	-0.264011	0.0599849	344	0.00920771	no	-3.32566		P78316	NOP14	Nucleolar protein 14 (Nucleolar complex protein 14)	22	8.46684e+08	7.1046e+08	8.56957e+08	7.88168e+08	7.26484e+08	6.1301e+08	29.6572	29.4042	29.6746	29.5539	29.4364	29.1913	-0.182217	0.251544	344	0.0223377	no
P48960	ADGRE5	Adhesion G protein-coupled receptor E5 (Leukocyte antigen CD97) (CD antigen CD97) [Cleaved into: Adhesion G protein-coupled receptor E5 subunit alpha; Adhesion G protein-coupled receptor E5 subunit beta]	2	1.03052e+07	8.87561e+06	1.01085e+07	2.28361e+06	7.46164e+06	1.92651e+06	23.2969	23.0814	23.2691	21.1229	22.8311	20.8776	-1.32735	0.0602276	345	0.00923448	no	-3.93237		Q9NXF1	TEX10	Testis-expressed protein 10	5	1.70405e+08	1.44502e+08	1.64654e+08	1.87407e+08	2.43546e+08	1.55501e+08	27.3444	27.1065	27.2949	27.4816	27.8596	27.2123	0.290307	0.251857	345	0.0224026	no
Q01650	SLC7A5	Large neutral amino acids transporter small subunit 1 (4F2 light chain) (4F2 LC) (4F2LC) (CD98 light chain) (Integral membrane protein E16) (E16) (L-type amino acid transporter 1) (hLAT1) (Solute carrier family 7 member 5) (y+ system cationic amino acid transporter)	2	1.20587e+08	5.5936e+07	1.24357e+08	5.75646e+07	3.93123e+07	3.70827e+07	26.8455	25.7373	26.8899	25.7787	25.2285	25.1442	-1.16739	0.0602355	346	0.00926124	no	-2.90641		Q9NXG2	THUMPD1	THUMP domain-containing protein 1	4	3.76124e+07	4.08342e+07	2.84207e+07	4.052e+07	5.20306e+07	3.74012e+07	25.1647	25.2833	24.7604	25.2721	25.6329	25.1566	0.282157	0.253851	346	0.0224675	no
Q13247	SRSF6	Serine/arginine-rich splicing factor 6 (Pre-mRNA-splicing factor SRP55) (Splicing factor, arginine/serine-rich 6)	23	1.39024e+10	1.39188e+10	1.41383e+10	1.36265e+10	1.25129e+10	1.31762e+10	33.6946	33.6963	33.7189	33.6657	33.5427	33.6172	-0.0938883	0.0608684	347	0.00928801	no	-0.634786		P22626	HNRNPA2B1	Heterogeneous nuclear ribonucleoproteins A2/B1 (hnRNP A2/B1)	58	2.2548e+11	2.29269e+11	2.44908e+11	2.3694e+11	2.10554e+11	2.107e+11	37.7142	37.7383	37.8334	37.7857	37.6154	37.6164	-0.0881356	0.254555	347	0.0225325	no
Q01105	SET	Protein SET (HLA-DR-associated protein II) (Inhibitor of granzyme A-activated DNase) (IGAAD) (PHAPII) (Phosphatase 2A inhibitor I2PP2A) (I-2PP2A) (Template-activating factor I) (TAF-I)	5	1.22666e+08	9.83496e+07	1.17955e+08	8.02686e+07	7.71423e+07	4.22352e+07	26.8702	26.5514	26.8137	26.2583	26.201	25.3319	-0.763712	0.0611285	348	0.00931478	no	-2.81346		Q8TAE8	GADD45GIP1	Growth arrest and DNA damage-inducible proteins-interacting protein 1 (39S ribosomal protein L59, mitochondrial) (MRP-L59) (CKII beta-associating protein) (CR6-interacting factor 1) (CRIF1) (Mitochondrial large ribosomal subunit protein mL64) (Papillomavirus L2-interacting nuclear protein 1) (PLINP) (PLINP-1) (p53-responsive gene 6 protein)	4	4.80723e+07	5.04171e+07	3.77528e+07	4.0417e+07	3.8495e+07	4.09116e+07	25.5187	25.5874	25.1701	25.2685	25.1982	25.286	-0.185262	0.256507	348	0.0225974	no
O75821	EIF3G	Eukaryotic translation initiation factor 3 subunit G (eIF3g) (Eukaryotic translation initiation factor 3 RNA-binding subunit) (eIF-3 RNA-binding subunit) (Eukaryotic translation initiation factor 3 subunit 4) (eIF-3-delta) (eIF3 p42) (eIF3 p44)	17	1.31861e+09	1.37223e+09	1.56806e+09	1.28306e+09	8.88889e+08	9.45014e+08	30.2964	30.3539	30.5463	30.2569	29.7274	29.8158	-0.450341	0.0612906	349	0.00934154	no	-1.67693		Q92973	TNPO1	Transportin-1 (Importin beta-2) (Karyopherin beta-2) (M9 region interaction protein) (MIP)	21	5.96824e+08	5.44313e+08	4.9931e+08	6.00349e+08	5.96597e+08	5.63416e+08	29.1527	29.0199	28.8954	29.1612	29.1522	29.0696	0.101783	0.258583	349	0.0226623	no
Q9Y265	RUVBL1	RuvB-like 1	4	4.88132e+07	4.69543e+07	3.97086e+07	1.37244e+07	2.89597e+07	2.99839e+07	25.5408	25.4848	25.2429	23.7102	24.7875	24.8377	-0.898645	0.0613211	350	0.00936831	no	-3.22638		Q96QC0	PPP1R10	Serine/threonine-protein phosphatase 1 regulatory subunit 10 (MHC class I region proline-rich protein CAT53) (PP1-binding protein of 114 kDa) (Phosphatase 1 nuclear targeting subunit) (Protein FB19) (p99)	23	1.25367e+09	1.20282e+09	1.13708e+09	1.40357e+09	1.19548e+09	1.26592e+09	30.2235	30.1638	30.0827	30.3865	30.1549	30.2375	0.105039	0.262736	350	0.0227273	no
Q9UN86	G3BP2	Ras GTPase-activating protein-binding protein 2 (G3BP-2) (GAP SH3 domain-binding protein 2)	20	2.92288e+09	3.06476e+09	2.62474e+09	3.11811e+09	3.3847e+09	3.33702e+09	31.4447	31.5131	31.2895	31.538	31.6564	31.6359	0.192221	0.0618834	351	0.00939507	no	-1.27869		Q99575	POP1	Ribonucleases P/MRP protein subunit POP1 (hPOP1)	48	3.37951e+09	3.35943e+09	3.39475e+09	3.90106e+09	3.47013e+09	3.38097e+09	31.6542	31.6456	31.6607	31.8612	31.6923	31.6548	0.0854678	0.263798	351	0.0227922	no
P00966	ASS1	Argininosuccinate synthase	12	1.31296e+08	3.04226e+08	1.54694e+08	9.64479e+07	7.29093e+07	1.03043e+08	26.9682	28.1806	27.2048	26.5232	26.1196	26.6187	-1.11552	0.0620842	352	0.00942184	no	-2.60893		Q15428	SF3A2	Splicing factor 3A subunit 2 (SF3a66) (Spliceosome-associated protein 62) (SAP 62)	7	1.95071e+08	1.36675e+08	1.87711e+08	1.98333e+08	9.10565e+07	9.33782e+07	27.5394	27.0262	27.4839	27.5633	26.4403	26.4766	-0.440538	0.263807	352	0.0228571	no
Q9NTJ3	SMC4	Structural maintenance of chromosomes protein 4 (SMC protein 4) (SMC-4) (Chromosome-associated polypeptide C) (hCAP-C) (XCAP-C homolog)	10	7.95433e+07	1.09718e+08	9.91363e+07	6.70779e+07	4.19951e+07	7.09379e+07	26.2452	26.7092	26.5629	25.9993	25.3237	26.0801	-0.679972	0.0631645	353	0.00944861	no	-2.87412		Q9Y3A4	RRP7A	Ribosomal RNA-processing protein 7 homolog A (Gastric cancer antigen Zg14)	5	1.91267e+08	2.14181e+08	1.40893e+08	1.66069e+08	1.44187e+08	1.42958e+08	27.511	27.6743	27.07	27.3072	27.1034	27.091	-0.269611	0.264167	353	0.0229221	no
Q9UNY4	TTF2	Transcription termination factor 2	2	3.03823e+06	3.33057e+06	3.12087e+06	3.37747e+06	3.4043e+06	3.6657e+06	21.5348	21.6673	21.5735	21.6875	21.6989	21.8057	0.138724	0.0633153	354	0.00947537	no	-4.24508		Q99439	CNN2	Calponin-2 (Calponin H2, smooth muscle) (Neutral calponin)	5	3.35653e+07	4.94791e+07	6.09642e+07	5.4515e+07	7.43326e+07	5.48777e+07	25.0005	25.5603	25.8615	25.7001	26.1475	25.7097	0.351395	0.265095	354	0.022987	no
Q9BQ75	CMSS1	Protein CMSS1 (Cms1 ribosomal small subunit homolog)	5	2.29442e+07	2.8225e+07	3.34719e+07	3.34144e+07	4.19071e+07	4.29941e+07	24.4516	24.7505	24.9964	24.994	25.3207	25.3576	0.48321	0.0657387	355	0.00950214	no	-3.23734		Q8N9T8	KRI1	Protein KRI1 homolog	5	1.46785e+08	1.14531e+08	1.33051e+08	2.69261e+08	1.43241e+08	1.39693e+08	27.1291	26.7712	26.9874	28.0044	27.0939	27.0577	0.485634	0.265375	355	0.0230519	no
Q9BZE1	MRPL37	39S ribosomal protein L37, mitochondrial (L37mt) (MRP-L37) (39S ribosomal protein L2, mitochondrial) (L2mt) (MRP-L2) (Mitochondrial large ribosomal subunit protein mL37)	26	1.90488e+09	1.71863e+09	1.58493e+09	1.92034e+09	2.00718e+09	2.09784e+09	30.827	30.6786	30.5618	30.8387	30.9025	30.9663	0.210194	0.0663335	356	0.00952891	no	-1.49422		P63165	SUMO1	Small ubiquitin-related modifier 1 (SUMO-1) (GAP-modifying protein 1) (GMP1) (SMT3 homolog 3) (Sentrin) (Ubiquitin-homology domain protein PIC1) (Ubiquitin-like protein SMT3C) (Smt3C) (Ubiquitin-like protein UBL1)	3	1.34194e+08	1.39425e+08	1.42726e+08	1.78631e+08	1.38663e+08	1.46303e+08	26.9997	27.0549	27.0887	27.4124	27.047	27.1244	0.155095	0.267765	356	0.0231169	no
Q5TC82	RC3H1	Roquin-1 (Roquin)	5	1.84208e+08	1.65335e+08	1.77931e+08	2.09947e+08	1.86184e+08	1.97499e+08	27.4568	27.3008	27.4067	27.6455	27.4722	27.5573	0.170465	0.0664239	357	0.00955567	no	-2.4951		Q9NP92	MRPS30	39S ribosomal protein S30, mitochondrial (MRP-S30) (S30mt) (Mitochondrial large ribosomal subunit protein mL65) (Mitochondrial large ribosomal subunit protein mS30) (Programmed cell death protein 9)	6	9.67953e+07	9.62734e+07	8.88481e+07	8.35996e+07	8.67276e+07	9.51454e+07	26.5284	26.5206	26.4048	26.317	26.37	26.5036	-0.0867068	0.268832	357	0.0231818	no
O15213	WDR46	WD repeat-containing protein 46 (WD repeat-containing protein BING4)	21	1.43348e+09	1.2452e+09	1.31379e+09	1.49413e+09	1.46843e+09	1.46065e+09	30.4169	30.2137	30.2911	30.4767	30.4516	30.444	0.147811	0.0665852	358	0.00958244	no	-1.61965		Q9BX10	GTPBP2	GTP-binding protein 2	3	1.25131e+07	1.37224e+07	1.5035e+07	1.30624e+07	1.26046e+07	6.92024e+06	23.5769	23.71	23.8418	23.6389	23.5875	22.7224	-0.340806	0.269309	358	0.0232468	no
Q9Y324	FCF1	rRNA-processing protein FCF1 homolog	7	2.72249e+08	2.89354e+08	1.30664e+08	4.21424e+08	4.48557e+08	3.8016e+08	28.0204	28.1083	26.9613	28.6507	28.7407	28.502	0.852692	0.0673659	359	0.00960921	no	-2.2564		Q8TDN6	BRIX1	Ribosome biogenesis protein BRX1 homolog (Brix domain-containing protein 2)	24	2.36973e+09	2.10124e+09	1.85933e+09	2.15286e+09	2.35241e+09	2.51076e+09	31.1421	30.9686	30.7921	31.0036	31.1315	31.2255	0.148381	0.271567	359	0.0233117	no
Q86UP2	KTN1	Kinectin (CG-1 antigen) (Kinesin receptor)	27	3.83969e+08	3.80115e+08	5.34782e+08	3.52611e+08	2.91074e+08	2.54394e+08	28.5164	28.5019	28.9944	28.3935	28.1168	27.9225	-0.53234	0.0677388	360	0.00963597	no	-2.20292		Q6IN84	MRM1	rRNA methyltransferase 1, mitochondrial	2	5.15618e+07	4.53909e+07	4.71122e+07	5.20999e+07	5.02465e+07	4.92699e+07	25.6198	25.4359	25.4896	25.6348	25.5825	25.5542	0.0737073	0.273672	360	0.0233766	no
P16615	ATP2A2	Sarcoplasmic/endoplasmic reticulum calcium ATPase 2 (SERCA2) (SR Ca(2+)-ATPase 2)	7	5.87016e+07	6.84278e+07	4.85053e+07	2.92994e+07	4.78745e+07	3.82259e+07	25.8069	26.0281	25.5316	24.8044	25.5128	25.188	-0.605938	0.0681181	361	0.00966274	no	-3.0808		P62304	SNRPE	Small nuclear ribonucleoprotein E (snRNP-E) (Sm protein E) (Sm-E) (SmE)	3	6.62443e+07	7.89447e+07	5.43273e+07	7.50715e+07	7.34172e+07	7.80906e+07	25.9813	26.2343	25.6952	26.1618	26.1296	26.2186	0.183509	0.274562	361	0.0234416	no
Q13610	PWP1	Periodic tryptophan protein 1 homolog (Keratinocyte protein IEF SSP 9502)	2	1.04466e+07	1.21691e+07	8.41006e+06	7.85972e+06	1.80966e+06	2.42447e+06	23.3165	23.5367	23.0037	22.906	20.7873	21.2092	-1.35919	0.0681544	362	0.00968951	no	-3.91007		Q9Y2H6	FNDC3A	Fibronectin type-III domain-containing protein 3A (Human gene expressed in odontoblasts)	2	5.08065e+06	7.00106e+06	2.8161e+06	6.04013e+06	2.32666e+07	5.45954e+06	22.2766	22.7391	21.4253	22.5261	24.4718	22.3803	1.22259	0.275734	362	0.0235065	no
P40926	MDH2	Malate dehydrogenase, mitochondrial	5	4.81266e+07	6.98118e+07	4.32417e+07	3.93861e+07	1.80972e+07	2.80722e+07	25.5203	26.057	25.3659	25.2312	24.1093	24.7426	-0.913741	0.0691593	363	0.00971627	no	-3.15251		Q9Y3A2	UTP11	Probable U3 small nucleolar RNA-associated protein 11 (U3 snoRNA-associated protein 11) (UTP11-like protein)	12	4.56344e+08	4.22646e+08	4.08947e+08	3.47196e+08	4.27689e+08	4.06679e+08	28.7655	28.6549	28.6073	28.3712	28.672	28.5993	-0.124364	0.276557	363	0.0235714	no
Q9Y2A7	NCKAP1	Nck-associated protein 1 (NAP 1) (Membrane-associated protein HEM-2) (p125Nap1)	4	3.01263e+07	2.80495e+07	1.38783e+07	1.58706e+07	5.92038e+06	6.45897e+06	24.8445	24.7415	23.7263	23.9199	22.4973	22.6229	-1.35083	0.0693983	364	0.00974304	no	-3.54342		Q8NC60	NOA1	Nitric oxide-associated protein 1	4	2.96577e+07	3.32951e+07	2.27001e+07	2.9419e+07	3.58646e+07	3.44946e+07	24.8219	24.9888	24.4362	24.8102	25.0961	25.0399	0.220222	0.277361	364	0.0236364	no
P13995	MTHFD2	Bifunctional methylenetetrahydrofolate dehydrogenase/cyclohydrolase, mitochondrial [Includes: NAD-dependent methylenetetrahydrofolate dehydrogenase	2	1.02027e+07	3.45802e+06	1.2013e+07	2.87468e+06	3.11796e+06	2.57382e+06	23.2825	21.7215	23.5181	21.455	21.5722	21.2955	-1.58352	0.0698051	365	0.00976981	no	-4.01021		Q9NX24	NHP2	H/ACA ribonucleoprotein complex subunit 2 (Nucleolar protein family A member 2) (snoRNP protein NHP2)	6	5.68999e+08	5.38808e+08	5.58612e+08	5.31476e+08	5.18653e+08	5.60031e+08	29.0839	29.0052	29.0573	28.9854	28.9502	29.0609	-0.0495474	0.28016	365	0.0237013	no
Q9Y3U8	RPL36	60S ribosomal protein L36 (Large ribosomal subunit protein eL36)	5	9.26564e+07	7.49825e+07	9.76196e+07	6.61634e+07	7.71494e+07	6.37288e+07	26.4654	26.1601	26.5407	25.9795	26.2012	25.9254	-0.357479	0.0698151	366	0.00979657	no	-2.87052		Q96SI9	STRBP	Spermatid perinuclear RNA-binding protein	21	6.34478e+08	5.79166e+08	6.64446e+08	6.97689e+08	6.56317e+08	6.3786e+08	29.241	29.1094	29.3076	29.378	29.2898	29.2487	0.084854	0.283448	366	0.0237662	no
P52272	HNRNPM	Heterogeneous nuclear ribonucleoprotein M (hnRNP M)	229	3.18152e+11	347720256912	3.1068e+11	3.45763e+11	3.70157e+11	3.59336e+11	38.2109	38.3391	38.1766	38.331	38.4293	38.3865	0.138911	0.0701063	367	0.00982334	no	0.767394		Q68D10	SPTY2D1	Protein SPT2 homolog (Protein KU002155) (SPT2 domain-containing protein 1)	3	7.82277e+06	8.09918e+06	6.88406e+06	1.43722e+07	7.64786e+06	8.34916e+06	22.8992	22.9493	22.7148	23.7768	22.8666	22.9932	0.413197	0.289785	367	0.0238312	no
P11021	HSPA5	Endoplasmic reticulum chaperone BiP	16	4.77875e+08	5.54768e+08	4.59088e+08	1.47809e+08	3.67138e+08	2.90213e+08	28.8321	29.0473	28.7742	27.1392	28.4517	28.1125	-0.889642	0.0707594	368	0.00985011	no	-2.1836		Q9Y2R9	MRPS7	28S ribosomal protein S7, mitochondrial (MRP-S7) (S7mt) (Mitochondrial small ribosomal subunit protein uS7m) (bMRP-27a) (bMRP27a)	9	2.32158e+08	2.65045e+08	2.91768e+08	3.71677e+08	2.56886e+08	2.97955e+08	27.7905	27.9817	28.1202	28.4695	27.9366	28.1505	0.231847	0.290638	368	0.0238961	no
Q9P265	DIP2B	Disco-interacting protein 2 homolog B (DIP2 homolog B)	7	2.53256e+07	2.1787e+07	1.58364e+07	2.87123e+07	2.74899e+07	3.51831e+07	24.5941	24.377	23.9167	24.7752	24.7124	25.0684	0.537777	0.0711685	369	0.00987687	no	-3.35628		Q96IZ5	RBM41	RNA-binding protein 41 (RNA-binding motif protein 41)	8	1.48126e+08	1.156e+08	1.31008e+08	1.09955e+08	1.32041e+08	1.09464e+08	27.1423	26.7846	26.9651	26.7123	26.9764	26.7059	-0.167522	0.291093	369	0.023961	no
Q00839	HNRNPU	Heterogeneous nuclear ribonucleoprotein U (hnRNP U) (GRIP120) (Nuclear p120 ribonucleoprotein) (Scaffold-attachment factor A) (SAF-A) (p120) (pp120)	104	1.09335e+11	1.02884e+11	9.85494e+10	1.08931e+11	1.13793e+11	1.15194e+11	36.67	36.5822	36.5201	36.6646	36.7276	36.7453	0.120835	0.0711686	370	0.00990364	no	0.267291		O15371	EIF3D	Eukaryotic translation initiation factor 3 subunit D (eIF3d) (Eukaryotic translation initiation factor 3 subunit 7) (eIF-3-zeta) (eIF3 p66)	34	4.40276e+09	3.81419e+09	3.66484e+09	3.85719e+09	3.66546e+09	3.43343e+09	32.0358	31.8287	31.7711	31.8449	31.7713	31.677	-0.117021	0.291111	370	0.024026	no
Q14151	SAFB2	Scaffold attachment factor B2 (SAF-B2)	24	1.13546e+09	1.18935e+09	1.23484e+09	1.24598e+09	1.27944e+09	1.36596e+09	30.0806	30.1475	30.2017	30.2146	30.2529	30.3473	0.128546	0.0716695	371	0.00993041	no	-1.67253		Q7Z7K6	CENPV	Centromere protein V (CENP-V) (Nuclear protein p30) (Proline-rich protein 6)	2	6.53749e+06	1.95087e+07	886596	1.51468e+07	1.07856e+07	1.99738e+07	22.6403	24.2176	19.7579	23.8525	23.3626	24.2516	0.769324	0.291144	371	0.0240909	no
P30050	RPL12	60S ribosomal protein L12 (Large ribosomal subunit protein uL11)	4	1.90936e+08	2.36207e+08	1.31043e+08	1.40889e+08	8.0456e+07	8.77297e+07	27.5085	27.8155	26.9655	27.07	26.2617	26.3866	-0.852789	0.0723378	372	0.00995717	no	-2.60659		Q96GA3	LTV1	Protein LTV1 homolog	7	1.44352e+08	1.69816e+08	1.73426e+08	2.09325e+08	1.7614e+08	1.62578e+08	27.105	27.3394	27.3697	27.6412	27.3921	27.2766	0.168606	0.292016	372	0.0241558	no
O00469	PLOD2	Procollagen-lysine,2-oxoglutarate 5-dioxygenase 2	3	1.17212e+07	1.93674e+07	1.4062e+07	6.88021e+06	1.0225e+07	1.05274e+07	23.4826	24.2071	23.7453	22.714	23.2856	23.3276	-0.708373	0.0724496	373	0.00998394	no	-3.68271		P50750	CDK9	Cyclin-dependent kinase 9	8	1.36107e+08	1.11836e+08	9.63792e+07	1.09293e+08	1.48609e+08	1.54904e+08	27.0202	26.7368	26.5222	26.7036	27.1469	27.2068	0.261707	0.292988	373	0.0242208	no
Q9NV31	IMP3	U3 small nucleolar ribonucleoprotein protein IMP3 (U3 snoRNP protein IMP3) (BRMS2)	6	1.38727e+08	1.33853e+08	1.50287e+08	2.08222e+08	1.51619e+08	1.80028e+08	27.0477	26.9961	27.1631	27.6335	27.1759	27.4236	0.352407	0.0725482	374	0.0100107	no	-2.56124		Q9BWF3	RBM4	RNA-binding protein 4 (Lark homolog) (hLark) (RNA-binding motif protein 4) (RNA-binding motif protein 4a)	15	5.03949e+09	5.06636e+09	5.64044e+09	5.42818e+09	4.50223e+09	4.56151e+09	32.2306	32.2383	32.3932	32.3378	32.068	32.0869	-0.119764	0.293094	374	0.0242857	no
Q9BZE4	GTPBP4	GTP-binding protein 4 (Chronic renal failure gene protein) (GTP-binding protein NGB) (Nucleolar GTP-binding protein 1)	52	5.13979e+09	4.50869e+09	4.62195e+09	5.0962e+09	5.44714e+09	5.33951e+09	32.2591	32.0701	32.1059	32.2468	32.3429	32.3141	0.154441	0.0728118	375	0.0100375	no	-1.06541		Q5UIP0	RIF1	Telomere-associated protein RIF1 (Rap1-interacting factor 1 homolog)	5	4.57116e+07	3.64906e+07	3.68315e+07	3.34655e+07	3.93319e+07	3.36321e+07	25.4461	25.121	25.1344	24.9962	25.2292	25.0033	-0.161473	0.294874	375	0.0243506	no
Q8IUD2	ERC1	ELKS/Rab6-interacting/CAST family member 1 (ERC-1) (Rab6-interacting protein 2)	2	2.01099e+07	1.23542e+07	1.29752e+07	1.15799e+07	7.76062e+06	8.71978e+06	24.2614	23.5585	23.6293	23.4651	22.8877	23.0559	-0.695414	0.0731634	376	0.0100642	no	-3.67846		Q8TCJ2	STT3B	Dolichyl-diphosphooligosaccharide--protein glycosyltransferase subunit STT3B (Oligosaccharyl transferase subunit STT3B) (STT3-B)	2	6.79679e+06	4.84081e+06	6.2285e+06	970688	3.88231e+06	6.69717e+06	22.6964	22.2068	22.5705	19.8886	21.8885	22.6751	-0.62931	0.297846	376	0.0244156	no
Q9H3U1	UNC45A	Protein unc-45 homolog A (Unc-45A) (GCUNC-45) (Smooth muscle cell-associated protein 1) (SMAP-1)	6	2.47778e+07	2.51797e+07	2.57068e+07	1.45659e+07	2.28364e+07	1.18112e+07	24.5625	24.5858	24.6156	23.7961	24.4448	23.4937	-0.62056	0.0737697	377	0.010091	no	-3.44826		P62910	RPL32	60S ribosomal protein L32 (Large ribosomal subunit protein eL32)	13	1.10048e+09	1.18879e+09	9.72765e+08	8.86676e+08	1.04168e+09	1.03804e+09	30.0355	30.1468	29.8575	29.7238	29.9563	29.9512	-0.137061	0.297909	377	0.0244805	no
P21399	ACO1	Cytoplasmic aconitate hydratase (Aconitase)	10	8.43786e+07	6.35751e+07	5.65308e+07	2.77664e+07	4.80857e+07	4.75454e+07	26.3304	25.922	25.7525	24.7268	25.5191	25.5028	-0.728677	0.0739235	378	0.0101178	no	-3.02903		Q9P258	RCC2	Protein RCC2 (RCC1-like protein TD-60) (Telophase disk protein of 60 kDa)	12	2.60341e+08	2.35797e+08	2.55844e+08	2.27794e+08	2.58215e+08	2.08943e+08	27.9558	27.813	27.9307	27.7632	27.944	27.6385	-0.113784	0.299439	378	0.0245455	no
Q8WVV9	HNRNPLL	Heterogeneous nuclear ribonucleoprotein L-like (hnRNPLL) (Stromal RNA-regulating factor)	23	9.88498e+08	9.89413e+08	9.25356e+08	1.16119e+09	1.03253e+09	1.03831e+09	29.8807	29.882	29.7854	30.113	29.9435	29.9516	0.154764	0.0740063	379	0.0101445	no	-1.75691		A0A0C4DGM5	ZNF106	Zinc finger protein 106 (Zinc finger protein 106 homolog (Mouse), isoform CRA_c)	5	4.09912e+07	4.73815e+07	4.59825e+07	4.75799e+07	3.49597e+07	3.70452e+07	25.2888	25.4978	25.4546	25.5038	25.0592	25.1428	-0.168018	0.301537	379	0.0246104	no
Q8WWQ0	PHIP	PH-interacting protein (PHIP) (DDB1- and CUL4-associated factor 14) (IRS-1 PH domain-binding protein) (WD repeat-containing protein 11)	4	1.15081e+07	1.60047e+07	2.1005e+07	1.1518e+07	3.61171e+06	6.10528e+06	23.4561	23.932	24.3242	23.4574	21.7842	22.5416	-1.19207	0.0740881	380	0.0101713	no	-3.70118		P14866	HNRNPL	Heterogeneous nuclear ribonucleoprotein L (hnRNP L)	57	7.92176e+10	7.43918e+10	7.64913e+10	7.79408e+10	7.2744e+10	6.99599e+10	36.2051	36.1144	36.1546	36.1817	36.0821	36.0258	-0.0605402	0.306998	380	0.0246753	no
P38432	COIL	Coilin (p80-coilin)	5	5.41769e+07	4.53153e+07	4.81507e+07	4.56674e+07	3.33225e+07	3.43033e+07	25.6912	25.4335	25.5211	25.4447	24.99	25.0318	-0.38205	0.0741689	381	0.0101981	no	-3.12821		P46777	RPL5	60S ribosomal protein L5 (Large ribosomal subunit protein uL18)	69	1.66572e+11	1.56941e+11	1.57925e+11	1.43902e+11	1.62062e+11	1.54257e+11	37.2774	37.1914	37.2004	37.0663	37.2378	37.1665	-0.0650213	0.307892	381	0.0247403	no
Q9P275	USP36	Ubiquitin carboxyl-terminal hydrolase 36	35	1.11948e+09	1.16093e+09	1.21402e+09	1.56836e+09	1.31696e+09	1.26395e+09	30.0602	30.1126	30.1771	30.5466	30.2946	30.2353	0.247803	0.0750324	382	0.0102248	no	-1.66144		P62891	RPL39	60S ribosomal protein L39 (Large ribosomal subunit protein eL39)	3	4.79539e+08	4.87652e+08	4.69689e+08	4.50186e+08	4.81573e+08	4.68518e+08	28.8371	28.8613	28.8071	28.7459	28.8432	28.8035	-0.037226	0.308751	382	0.0248052	no
P49411	TUFM	Elongation factor Tu, mitochondrial (EF-Tu) (P43)	11	2.40783e+08	1.77617e+08	1.74857e+08	1.70191e+08	1.14549e+08	1.17651e+08	27.8432	27.4042	27.3816	27.3426	26.7714	26.8099	-0.56006	0.0751471	383	0.0102516	no	-2.54664		A0A0S2Z563	MRPS28	Mitochondrial ribosomal protein S28 isoform 1 (Fragment)	2	4.36554e+07	5.86572e+07	4.98177e+07	4.40001e+07	5.10067e+07	3.50608e+07	25.3797	25.8058	25.5702	25.391	25.6042	25.0634	-0.226045	0.309546	383	0.0248701	no
Q7Z2Z2	EFL1	Elongation factor-like GTPase 1 (Elongation factor Tu GTP-binding domain-containing protein 1) (Elongation factor-like 1) (Protein FAM42A)	2	5.05515e+06	2.63804e+06	2.55528e+06	128669	1.04415e+06	1.17544e+06	22.2693	21.331	21.285	16.9733	19.9939	20.1648	-2.12575	0.0758227	384	0.0102784	no	-4.44449		P98179	RBM3	RNA-binding protein 3 (RNA-binding motif protein 3) (RNPL)	16	1.0083e+10	1.11561e+10	1.27284e+10	1.0546e+10	1.0481e+10	1.02332e+10	33.2312	33.3771	33.5673	33.296	33.2871	33.2525	-0.119825	0.312678	384	0.0249351	no
Q8IX12	CCAR1	Cell division cycle and apoptosis regulator protein 1 (Cell cycle and apoptosis regulatory protein 1) (CARP-1) (Death inducer with SAP domain)	10	1.75661e+08	1.85271e+08	1.42375e+08	1.45258e+08	1.02241e+08	1.23731e+08	27.3882	27.4651	27.0851	27.114	26.6074	26.8826	-0.439125	0.0759076	385	0.0103051	no	-2.60297		Q9P015	MRPL15	39S ribosomal protein L15, mitochondrial (L15mt) (MRP-L15) (Mitochondrial large ribosomal subunit protein uL15m)	13	3.89115e+08	4.67886e+08	3.24351e+08	4.03321e+08	4.59027e+08	4.77425e+08	28.5356	28.8016	28.273	28.5874	28.774	28.8307	0.181549	0.316023	385	0.025	no
Q16540	MRPL23	39S ribosomal protein L23, mitochondrial (L23mt) (MRP-L23) (L23 mitochondrial-related protein) (Mitochondrial large ribosomal subunit protein uL23m) (Ribosomal protein L23-like)	7	3.03325e+08	3.33809e+08	3.15826e+08	3.51686e+08	3.39634e+08	3.34887e+08	28.1763	28.3144	28.2346	28.3897	28.3394	28.3191	0.106835	0.0759228	386	0.0103319	no	-2.24826		Q8N5L8	RPP25L	Ribonuclease P protein subunit p25-like protein (RNase P protein subunit-like p25) (Rpp25-like protein)	9	3.32178e+08	2.85452e+08	2.47631e+08	3.14266e+08	3.12153e+08	3.19939e+08	28.3074	28.0887	27.8836	28.2274	28.2177	28.2532	0.12925	0.319296	386	0.0250649	no
Q99570	PIK3R4	Phosphoinositide 3-kinase regulatory subunit 4 (PI3-kinase regulatory subunit 4)	2	3.20624e+06	6.84634e+06	4.17579e+06	3.34987e+06	1.44051e+06	1.61027e+06	21.6125	22.7069	21.9936	21.6757	20.4581	20.6189	-1.15248	0.0760203	387	0.0103587	no	-4.23026		P78346	RPP30	Ribonuclease P protein subunit p30 (RNaseP protein p30) (RNase P subunit 2)	10	1.23075e+08	1.15855e+08	1.17416e+08	1.55751e+08	1.16143e+08	1.2557e+08	26.875	26.7877	26.8071	27.2147	26.7913	26.9039	0.157549	0.319955	387	0.0251299	no
P51398	DAP3	28S ribosomal protein S29, mitochondrial (MRP-S29) (S29mt) (Death-associated protein 3) (DAP-3) (Ionizing radiation resistance conferring protein) (Mitochondrial small ribosomal subunit protein mS29)	3	4.12759e+07	5.24382e+07	3.58622e+07	2.66846e+07	3.65921e+07	2.44888e+07	25.2988	25.6441	25.096	24.6695	25.125	24.5456	-0.562076	0.0760434	388	0.0103854	no	-3.2076		Q92734	TFG	Protein TFG (TRK-fused gene protein)	2	7.57572e+07	2.24904e+07	5.53996e+07	1.16453e+07	6.84884e+06	7.49179e+07	26.1749	24.4228	25.7234	23.4732	22.7074	26.1588	-0.717941	0.320322	388	0.0251948	no
P63000	RAC1	Ras-related C3 botulinum toxin substrate 1	3	2.7063e+08	2.31009e+08	3.02787e+08	2.39815e+08	1.62161e+08	1.75852e+08	28.0117	27.7834	28.1737	27.8373	27.2729	27.3898	-0.47732	0.0761965	389	0.0104122	no	-2.40416		P62750	RPL23A	60S ribosomal protein L23a (Large ribosomal subunit protein uL23)	17	1.58263e+09	1.53237e+09	1.49466e+09	1.34926e+09	1.54972e+09	1.49126e+09	30.5597	30.5131	30.4772	30.3295	30.5294	30.4739	-0.0703608	0.322304	389	0.0252597	no
Q9UNX4	WDR3	WD repeat-containing protein 3	16	3.24834e+08	2.74765e+08	2.68614e+08	4.29371e+08	3.1479e+08	3.85075e+08	28.2751	28.0336	28.001	28.6777	28.2298	28.5206	0.379226	0.0766019	390	0.010439	no	-2.24427		Q99729	HNRNPAB	Heterogeneous nuclear ribonucleoprotein A/B (hnRNP A/B) (APOBEC1-binding protein 1) (ABBP-1)	38	1.7927e+10	1.6856e+10	1.81253e+10	1.74866e+10	1.6703e+10	1.7178e+10	34.0614	33.9725	34.0773	34.0255	33.9594	33.9998	-0.0426378	0.327773	390	0.0253247	no
Q8IXM3	MRPL41	39S ribosomal protein L41, mitochondrial (L41mt) (MRP-L41) (39S ribosomal protein L27 homolog) (Bcl-2-interacting mitochondrial ribosomal protein L41) (Cell proliferation-inducing gene 3 protein) (MRP-L27 homolog) (Mitochondrial large ribosomal subunit protein mL41)	4	1.39498e+08	1.81315e+08	2.04179e+08	1.30505e+08	7.23917e+07	1.1894e+08	27.0557	27.4339	27.6053	26.9595	26.1093	26.8257	-0.705966	0.0770789	391	0.0104657	no	-2.61695		Q9UMY1	NOL7	Nucleolar protein 7 (Nucleolar protein of 27 kDa)	10	2.55325e+08	2.75536e+08	2.01004e+08	2.47886e+08	3.12595e+08	2.69491e+08	27.9278	28.0377	27.5827	27.8851	28.2197	28.0057	0.181485	0.328027	391	0.0253896	no
Q6NUQ4	TMEM214	Transmembrane protein 214	3	2.48457e+07	1.81953e+07	2.035e+07	1.83498e+07	8.23443e+06	8.95618e+06	24.5665	24.1171	24.2785	24.1293	22.9732	23.0945	-0.834816	0.077201	392	0.0104925	no	-3.54941		Q13310	PABPC4	Polyadenylate-binding protein 4 (PABP-4) (Poly(A)-binding protein 4) (Activated-platelet protein 1) (APP-1) (Inducible poly(A)-binding protein) (iPABP)	48	1.0274e+10	1.13641e+10	1.1307e+10	1.12821e+10	9.97619e+09	9.70778e+09	33.2583	33.4038	33.3965	33.3933	33.2158	33.1765	-0.0893722	0.328371	392	0.0254545	no
P62269	RPS18	40S ribosomal protein S18 (Ke-3) (Ke3) (Small ribosomal subunit protein uS13)	28	3.47157e+09	3.67012e+09	3.5635e+09	3.69984e+09	3.94343e+09	3.73149e+09	31.6929	31.7732	31.7306	31.7848	31.8768	31.7971	0.0875265	0.0776366	393	0.0105193	no	-1.20075		Q9HCD5	NCOA5	Nuclear receptor coactivator 5 (NCoA-5) (Coactivator independent of AF-2) (CIA)	13	1.53343e+08	1.5528e+08	1.50379e+08	1.59431e+08	1.31334e+08	1.41391e+08	27.1922	27.2103	27.164	27.2484	26.9687	27.0751	-0.0869458	0.330341	393	0.0255195	no
P21359	NF1	Neurofibromin (Neurofibromatosis-related protein NF-1) [Cleaved into: Neurofibromin truncated]	4	3.77847e+06	3.78039e+06	2.72272e+06	4.96937e+06	3.99902e+06	4.9239e+06	21.8494	21.8501	21.3766	22.2446	21.9312	22.2314	0.434223	0.0776494	394	0.010546	no	-4.1614		Q9UKM9	RALY	RNA-binding protein Raly (Autoantigen p542) (Heterogeneous nuclear ribonucleoprotein C-like 2) (hnRNP core protein C-like 2) (hnRNP associated with lethal yellow protein homolog)	45	5.39813e+10	5.38265e+10	4.45874e+10	5.19054e+10	5.53505e+10	5.65738e+10	35.6517	35.6476	35.3759	35.5952	35.6879	35.7194	0.104379	0.33063	394	0.0255844	no
P26639	TARS1	Threonine--tRNA ligase 1, cytoplasmic	19	3.61299e+08	3.01579e+08	3.4166e+08	2.7974e+08	3.00178e+08	2.95259e+08	28.4286	28.168	28.348	28.0595	28.1612	28.1374	-0.198885	0.0779511	395	0.0105728	no	-2.27065		Q15366	PCBP2	Poly(rC)-binding protein 2 (Alpha-CP2) (Heterogeneous nuclear ribonucleoprotein E2) (hnRNP E2)	12	7.17721e+09	7.21047e+09	5.6764e+09	6.707e+09	7.84791e+09	7.57982e+09	32.7408	32.7474	32.4023	32.643	32.8697	32.8195	0.141697	0.330645	395	0.0256494	no
Q13155	AIMP2	Aminoacyl tRNA synthase complex-interacting multifunctional protein 2 (Multisynthase complex auxiliary component p38) (Protein JTV-1)	3	2.40052e+07	5.83737e+07	3.77317e+07	1.84601e+07	1.74787e+07	2.38496e+07	24.5168	25.7988	25.1693	24.1379	24.0591	24.5075	-1.00643	0.0788541	396	0.0105996	no	-3.28971		Q86W50	METTL16	RNA N6-adenosine-methyltransferase METTL16 (Methyltransferase 10 domain-containing protein) (Methyltransferase-like protein 16) (N6-adenosine-methyltransferase METTL16)	16	5.30548e+08	4.97409e+08	5.53333e+08	6.03489e+08	5.14404e+08	5.65974e+08	28.9829	28.8899	29.0436	29.1688	28.9383	29.0762	0.0906751	0.331071	396	0.0257143	no
P55265	ADAR	Double-stranded RNA-specific adenosine deaminase (DRADA)	60	2.77614e+09	2.75869e+09	2.71969e+09	3.20611e+09	2.97437e+09	2.82974e+09	31.3704	31.3613	31.3408	31.5782	31.4699	31.398	0.126377	0.0788864	397	0.0106263	no	-1.30758		Q9NV06	DCAF13	DDB1- and CUL4-associated factor 13 (WD repeat and SOF domain-containing protein 1)	23	1.51045e+09	1.31652e+09	1.33201e+09	1.39022e+09	1.56084e+09	1.46558e+09	30.4923	30.2941	30.311	30.3727	30.5397	30.4488	0.0867179	0.332006	397	0.0257792	no
Q2M296	MTHFSD	Methenyltetrahydrofolate synthase domain-containing protein	3	7.2777e+06	1.30155e+07	9.59345e+06	1.31301e+07	1.52155e+07	1.58231e+07	22.7951	23.6337	23.1936	23.6464	23.859	23.9155	0.563524	0.0789706	398	0.0106531	no	-3.67519		O15226	NKRF	NF-kappa-B-repressing factor (NFkB-repressing factor) (NRF) (Protein ITBA4)	32	1.86195e+09	1.80538e+09	1.78511e+09	1.97288e+09	1.95088e+09	1.76506e+09	30.7942	30.7497	30.7334	30.8777	30.8615	30.7171	0.0612291	0.332566	398	0.0258442	no
Q14296	FASTK	Fas-activated serine/threonine kinase (FAST kinase)	2	5.97495e+06	4.78937e+06	4.66362e+06	5.82347e+06	6.35959e+06	6.76064e+06	22.5105	22.1914	22.153	22.4734	22.6005	22.6887	0.296174	0.0795037	399	0.0106799	no	-4.00854		Q13573	SNW1	SNW domain-containing protein 1 (Nuclear protein SkiP) (Nuclear receptor coactivator NCoA-62) (Ski-interacting protein)	6	9.02372e+07	8.24537e+07	1.06701e+08	1.24958e+08	4.0967e+07	4.80243e+07	26.4272	26.2971	26.669	26.8969	25.288	25.5173	-0.385023	0.334457	399	0.0259091	no
Q9P2N5	RBM27	RNA-binding protein 27 (RNA-binding motif protein 27)	12	2.74156e+08	3.06099e+08	2.41793e+08	3.16761e+08	3.32995e+08	3.14699e+08	28.0304	28.1894	27.8492	28.2388	28.3109	28.2294	0.230492	0.0802807	400	0.0107066	no	-2.29274		P31943	HNRNPH1	Heterogeneous nuclear ribonucleoprotein H (hnRNP H) [Cleaved into: Heterogeneous nuclear ribonucleoprotein H, N-terminally processed]	28	8.24094e+10	8.32739e+10	8.33429e+10	8.77457e+10	7.04787e+10	7.44556e+10	36.2621	36.2771	36.2783	36.3526	36.0365	36.1157	-0.0979512	0.33451	400	0.025974	no
Q9BUQ8	DDX23	Probable ATP-dependent RNA helicase DDX23	17	3.10973e+08	2.52138e+08	3.45996e+08	2.52982e+08	1.95067e+08	2.3584e+08	28.2122	27.9096	28.3662	27.9145	27.5394	27.8132	-0.410688	0.0803301	401	0.0107334	no	-2.34253		Q9P2E9	RRBP1	Ribosome-binding protein 1 (180 kDa ribosome receptor homolog) (RRp) (ES/130-related protein) (Ribosome receptor protein)	22	3.73784e+08	5.47859e+08	6.48996e+08	5.52724e+08	3.18617e+08	3.46933e+08	28.4776	29.0292	29.2736	29.042	28.2472	28.3701	-0.366513	0.334923	401	0.026039	no
Q9GZT3	SLIRP	SRA stem-loop-interacting RNA-binding protein, mitochondrial	16	3.26962e+09	3.2918e+09	3.29171e+09	3.25864e+09	3.07176e+09	3.03878e+09	31.6065	31.6162	31.6162	31.6016	31.5164	31.5008	-0.0726592	0.0803414	402	0.0107602	no	-1.26094		Q9H8Y5	ANKZF1	Ankyrin repeat and zinc finger domain-containing protein 1 (Zinc finger protein 744)	6	4.39937e+07	4.70774e+07	1.78562e+07	4.82583e+07	4.53619e+07	4.71393e+07	25.3908	25.4885	24.0899	25.5243	25.435	25.4904	0.369867	0.335862	402	0.0261039	no
P14618	PKM	Pyruvate kinase PKM	25	1.32471e+09	1.94584e+09	7.98545e+08	8.1606e+08	4.55343e+08	6.43046e+08	30.303	30.8577	29.5728	29.6041	28.7624	29.2603	-1.08778	0.0805668	403	0.0107869	no	-1.76779		Q9BQ04	RBM4B	RNA-binding protein 4B (RNA-binding motif protein 30) (RNA-binding motif protein 4B) (RNA-binding protein 30)	5	1.83467e+08	1.82836e+08	1.82964e+08	1.95654e+08	1.51666e+08	1.60784e+08	27.4509	27.446	27.447	27.5437	27.1763	27.2606	-0.112383	0.337103	403	0.0261688	no
Q13085	ACACA	Acetyl-CoA carboxylase 1 (ACC1)	3	1.75164e+07	1.10499e+07	2.27065e+07	7.91215e+06	9.97214e+06	1.10347e+07	24.0622	23.3975	24.4366	22.9156	23.2495	23.3955	-0.826176	0.0810154	404	0.0108137	no	-3.64061		Q9NVV4	MTPAP	Poly(A) RNA polymerase, mitochondrial (PAP)	6	1.32168e+08	1.21551e+08	1.99422e+08	1.96101e+08	1.65714e+08	1.66971e+08	26.9778	26.857	27.5713	27.547	27.3041	27.315	0.222722	0.340736	404	0.0262338	no
Q9Y5B9	SUPT16H	FACT complex subunit SPT16 (Chromatin-specific transcription elongation factor 140 kDa subunit) (FACT 140 kDa subunit) (FACTp140) (Facilitates chromatin transcription complex subunit SPT16) (hSPT16)	27	6.55778e+08	4.21607e+08	6.56408e+08	3.74415e+08	2.84758e+08	4.39772e+08	29.2886	28.6513	29.29	28.4801	28.0852	28.7122	-0.657812	0.0811664	405	0.0108405	no	-2.09254		Q14674	ESPL1	Separin	3	1.75406e+07	1.7696e+07	1.34957e+07	1.32501e+07	1.50761e+07	1.52023e+07	24.0642	24.0769	23.686	23.6595	23.8458	23.8578	-0.162918	0.341441	405	0.0262987	no
Q9NQ55	PPAN	Suppressor of SWI4 1 homolog (Ssf-1) (Brix domain-containing protein 3) (Peter Pan homolog)	29	2.51996e+09	2.34536e+09	2.10887e+09	2.47661e+09	2.95174e+09	2.883e+09	31.2308	31.1272	30.9738	31.2057	31.4589	31.4249	0.253058	0.0812202	406	0.0108672	no	-1.36046		Q14684	RRP1B	Ribosomal RNA processing protein 1 homolog B (RRP1-like protein B)	35	1.44877e+09	1.49158e+09	1.52056e+09	1.55554e+09	1.36926e+09	1.26673e+09	30.4322	30.4742	30.502	30.5348	30.3508	30.2385	-0.0898624	0.345532	406	0.0263636	no
P29558	RBMS1	RNA-binding motif, single-stranded-interacting protein 1 (Single-stranded DNA-binding protein MSSP-1) (Suppressor of CDC2 with RNA-binding motif 2)	14	1.76843e+09	1.82201e+09	1.88568e+09	1.77502e+09	1.67821e+09	1.60623e+09	30.7198	30.7629	30.8124	30.7252	30.6443	30.581	-0.114168	0.0813269	407	0.010894	no	-1.52208		Q9C0C2	TNKS1BP1	182 kDa tankyrase-1-binding protein	6	6.21705e+07	5.72384e+07	1.1935e+08	8.53609e+07	5.08348e+07	2.80346e+07	25.8897	25.7705	26.8306	26.3471	25.5993	24.7407	-0.539832	0.352902	407	0.0264286	no
Q7L1Q6	BZW1	eIF5-mimic protein 2 (Basic leucine zipper and W2 domain-containing protein 1) (Protein Orf)	22	6.5462e+08	7.02914e+08	6.16725e+08	7.5977e+08	6.91951e+08	7.9819e+08	29.2861	29.3888	29.2001	29.501	29.3661	29.5722	0.188557	0.0819633	408	0.0109208	no	-1.919		P19525	EIF2AK2	Interferon-induced, double-stranded RNA-activated protein kinase	14	3.44e+08	3.10949e+08	3.25244e+08	3.06106e+08	3.09946e+08	3.27635e+08	28.3578	28.2121	28.2769	28.1895	28.2074	28.2875	-0.0547582	0.354965	408	0.0264935	no
Q9BRL6	SRSF8	Serine/arginine-rich splicing factor 8 (Pre-mRNA-splicing factor SRP46) (Splicing factor SRp46) (Splicing factor, arginine/serine-rich 2B)	3	1.67576e+08	1.78357e+08	1.7599e+08	1.64834e+08	1.04936e+08	1.18289e+08	27.3202	27.4102	27.3909	27.2964	26.6449	26.8177	-0.427562	0.0822439	409	0.0109475	no	-2.58571		Q9BTC0	DIDO1	Death-inducer obliterator 1 (DIO-1) (hDido1) (Death-associated transcription factor 1) (DATF-1)	9	5.66231e+07	8.52546e+07	7.84666e+07	7.78875e+07	5.1448e+07	5.34563e+07	25.7549	26.3453	26.2256	26.2149	25.6166	25.6719	-0.269558	0.355303	409	0.0265584	no
Q2TAY7	SMU1	WD40 repeat-containing protein SMU1 (Smu-1 suppressor of mec-8 and unc-52 protein homolog) [Cleaved into: WD40 repeat-containing protein SMU1, N-terminally processed]	2	1.73467e+07	2.26518e+07	1.15573e+07	778603	1.19557e+07	1.1551e+06	24.0482	24.4331	23.4623	19.5705	23.5112	20.1396	-1.89215	0.0825427	410	0.0109743	no	-3.72887		Q07065	CKAP4	Cytoskeleton-associated protein 4 (63-kDa cytoskeleton-linking membrane protein) (Climp-63) (p63)	30	9.56141e+08	1.11959e+09	1.44863e+09	1.45764e+09	6.54814e+08	6.45562e+08	29.8326	30.0603	30.432	30.441	29.2865	29.266	-0.35373	0.356067	410	0.0266234	no
Q8NFC6	BOD1L1	Biorientation of chromosomes in cell division protein 1-like 1	2	1.71736e+06	3.48345e+06	3.91118e+06	772776	1.74257e+06	1.47251e+06	20.7118	21.7321	21.8992	19.5597	20.7328	20.4898	-1.19215	0.0826291	411	0.0110011	no	-4.42748		P42766	RPL35	60S ribosomal protein L35 (Large ribosomal subunit protein uL29)	5	4.18658e+08	5.5337e+08	4.51246e+08	4.02811e+08	4.58915e+08	4.24761e+08	28.6412	29.0437	28.7493	28.5855	28.7737	28.6621	-0.145776	0.356171	411	0.0266883	no
Q8WU90	ZC3H15	Zinc finger CCCH domain-containing protein 15 (DRG family-regulatory protein 1) (Likely ortholog of mouse immediate early response erythropoietin 4)	8	1.78268e+08	1.68072e+08	1.78827e+08	1.54968e+08	1.57612e+08	1.70856e+08	27.4095	27.3245	27.414	27.2074	27.2318	27.3482	-0.119452	0.0830837	412	0.0110278	no	-2.54102		O43896	KIF1C	Kinesin-like protein KIF1C	8	4.01281e+08	4.55449e+08	3.39021e+08	4.56288e+08	4.5987e+08	3.9951e+08	28.58	28.7627	28.3368	28.7654	28.7767	28.5737	0.137879	0.35726	412	0.0267532	no
Q8WTV0	SCARB1	Scavenger receptor class B member 1 (SRB1) (CD36 and LIMPII analogous 1) (CLA-1) (CD36 antigen-like 1) (Collagen type I receptor, thrombospondin receptor-like 1) (SR-BI) (CD antigen CD36)	4	1.95398e+07	8.85246e+06	1.1678e+07	4.63245e+06	3.28831e+06	9.34607e+06	24.2199	23.0776	23.4773	22.1433	21.6489	23.1559	-1.21453	0.0833303	413	0.0110546	no	-3.78631		Q96PZ0	PUS7	Pseudouridylate synthase 7 homolog	13	2.57601e+08	2.11244e+08	2.80264e+08	3.18535e+08	2.67234e+08	2.51885e+08	27.9406	27.6543	28.0622	28.2469	27.9935	27.9082	0.16118	0.35831	413	0.0268182	no
Q8IV48	ERI1	3'-5' exoribonuclease 1	3	2.34896e+07	2.0982e+07	1.17394e+07	2.33637e+07	1.26997e+08	9.26348e+07	24.4855	24.3226	23.4849	24.4778	26.9202	26.4651	2.11201	0.0840311	414	0.0110814	no	-3.06877		Q14671	PUM1	Pumilio homolog 1 (HsPUM) (Pumilio-1)	40	7.99288e+09	7.9779e+09	8.90147e+09	9.56205e+09	8.25605e+09	8.57719e+09	32.8961	32.8934	33.0514	33.1547	32.9428	32.9979	0.085744	0.360343	414	0.0268831	no
O00159	MYO1C	Unconventional myosin-Ic (Myosin I beta) (MMI-beta) (MMIb)	5	2.62846e+07	1.49059e+07	1.53085e+07	6.16454e+06	5.59211e+06	1.47893e+07	24.6477	23.8294	23.8678	22.5556	22.415	23.8181	-1.08973	0.084693	415	0.0111081	no	-3.62543		P16591	FER	Tyrosine-protein kinase Fer	4	3.94034e+06	6.87106e+06	8.30617e+06	9.33967e+06	7.18878e+06	7.06785e+06	21.9099	22.7121	22.9858	23.1549	22.7773	22.7528	0.303662	0.360494	415	0.0269481	no
Q676U5	ATG16L1	Autophagy-related protein 16-1 (APG16-like 1)	2	1.82924e+06	675314	1.79327e+06	2.88276e+06	2.3748e+06	3.34478e+06	20.8028	19.3652	20.7742	21.459	21.1794	21.6735	1.00112	0.0860658	416	0.0111349	no	-4.43415		Q15061	WDR43	WD repeat-containing protein 43 (U3 small nucleolar RNA-associated protein 5 homolog)	18	5.67441e+08	4.5284e+08	5.76721e+08	4.82752e+08	4.10237e+08	5.33824e+08	29.0799	28.7544	29.1033	28.8467	28.6119	28.9918	-0.16257	0.361768	416	0.027013	no
O43809	NUDT21	Cleavage and polyadenylation specificity factor subunit 5 (Cleavage and polyadenylation specificity factor 25 kDa subunit) (CPSF 25 kDa subunit) (Cleavage factor Im complex 25 kDa subunit) (CFIm25) (Nucleoside diphosphate-linked moiety X motif 21) (Nudix motif 21) (Nudix hydrolase 21) (Pre-mRNA cleavage factor Im 68 kDa subunit)	9	2.08593e+08	2.40858e+08	1.7736e+08	2.49702e+08	2.50774e+08	2.6136e+08	27.6361	27.8436	27.4021	27.8956	27.9018	27.9615	0.281449	0.0864812	417	0.0111617	no	-2.40215		O00541	PES1	Pescadillo homolog	31	1.90418e+09	1.84778e+09	1.97995e+09	2.05934e+09	1.92228e+09	1.93021e+09	30.8265	30.7831	30.8828	30.9395	30.8402	30.8461	0.0445897	0.361916	417	0.0270779	no
Q01970	PLCB3	1-phosphatidylinositol 4,5-bisphosphate phosphodiesterase beta-3	5	2.49257e+07	2.94682e+07	2.24705e+07	3.65193e+07	2.8955e+07	3.15949e+07	24.5711	24.8127	24.4215	25.1222	24.7873	24.9132	0.336698	0.0866961	418	0.0111884	no	-3.30436		Q14692	BMS1	Ribosome biogenesis protein BMS1 homolog (Ribosome assembly protein BMS1 homolog)	68	6.7844e+09	6.92243e+09	7.22828e+09	7.87928e+09	6.89664e+09	7.14805e+09	32.6596	32.6886	32.751	32.8754	32.6832	32.7349	0.0665843	0.364876	418	0.0271429	no
Q9P2E3	ZNFX1	NFX1-type zinc finger-containing protein 1	18	8.63808e+08	6.82075e+08	6.57877e+08	8.28892e+08	9.40968e+08	9.56188e+08	29.6861	29.3454	29.2932	29.6266	29.8096	29.8327	0.306843	0.0868782	419	0.0112152	no	-1.85191		Q13242	SRSF9	Serine/arginine-rich splicing factor 9 (Pre-mRNA-splicing factor SRp30C) (Splicing factor, arginine/serine-rich 9)	20	1.75811e+09	1.86514e+09	2.56547e+09	2.31419e+09	1.37273e+09	1.41519e+09	30.7114	30.7966	31.2566	31.1079	30.3544	30.3983	-0.278545	0.367874	419	0.0272078	no
P28066	PSMA5	Proteasome subunit alpha type-5 (Macropain zeta chain) (Multicatalytic endopeptidase complex zeta chain) (Proteasome zeta chain)	2	7.33175e+07	5.50065e+07	7.06661e+07	1.45358e+07	1.16075e+07	5.64456e+07	26.1277	25.7131	26.0745	23.7931	23.4686	25.7504	-1.26868	0.0870711	420	0.011242	no	-3.09514		Q6P087	RPUSD3	Mitochondrial mRNA pseudouridine synthase RPUSD3	5	1.00602e+09	1.09533e+09	7.73432e+08	9.32688e+08	1.08921e+09	1.27789e+09	29.906	30.0287	29.5267	29.7968	30.0206	30.2511	0.19892	0.368988	420	0.0272727	no
Q9NYY8	FASTKD2	FAST kinase domain-containing protein 2, mitochondrial	17	5.01096e+08	4.50347e+08	3.92107e+08	6.03233e+08	4.96069e+08	5.45645e+08	28.9005	28.7465	28.5467	29.1681	28.886	29.0234	0.291991	0.0875368	421	0.0112687	no	-2.06929		Q07955	SRSF1	Serine/arginine-rich splicing factor 1 (Alternative-splicing factor 1) (ASF-1) (Splicing factor, arginine/serine-rich 1) (pre-mRNA-splicing factor SF2, P33 subunit)	29	3.88661e+09	4.73356e+09	7.51567e+09	5.74996e+09	3.22673e+09	3.25687e+09	31.8559	32.1403	32.8073	32.4209	31.5874	31.6008	-0.399424	0.369791	421	0.0273377	no
Q9UG63	ABCF2	ATP-binding cassette sub-family F member 2 (Iron-inhibited ABC transporter 2)	25	1.1513e+09	1.11921e+09	1.01495e+09	1.15596e+09	1.24597e+09	1.22578e+09	30.1006	30.0598	29.9188	30.1064	30.2146	30.1911	0.142965	0.0876623	422	0.0112955	no	-1.70507		P82914	MRPS15	28S ribosomal protein S15, mitochondrial (MRP-S15) (S15mt) (Mitochondrial small ribosomal subunit protein uS15m)	4	1.14763e+08	9.22842e+07	1.02508e+08	1.09063e+08	1.17233e+08	1.05053e+08	26.7741	26.4596	26.6112	26.7006	26.8048	26.6465	0.0981535	0.37234	422	0.0274026	no
O14980	XPO1	Exportin-1 (Exp1) (Chromosome region maintenance 1 protein homolog)	5	5.4234e+07	4.29536e+07	2.60889e+07	1.74116e+07	2.77062e+07	2.2772e+07	25.6927	25.3563	24.6369	24.0535	24.7237	24.4408	-0.860632	0.0884729	423	0.0113223	no	-3.26333		Q9UGU0	TCF20	Transcription factor 20 (TCF-20) (Nuclear factor SPBP) (Protein AR1) (Stromelysin-1 PDGF-responsive element-binding protein) (SPRE-binding protein)	3	8.99628e+07	1.27487e+08	8.03636e+07	7.38998e+07	2.03998e+08	1.69057e+08	26.4228	26.9258	26.26	26.1391	27.604	27.3329	0.585721	0.376933	423	0.0274675	no
P35573	AGL	Glycogen debranching enzyme (Glycogen debrancher) [Includes: 4-alpha-glucanotransferase	14	1.52913e+08	1.11277e+08	1.64515e+08	1.14286e+08	1.03749e+08	1.01956e+08	27.1881	26.7296	27.2936	26.7681	26.6285	26.6034	-0.421952	0.0889784	424	0.011349	no	-2.67044		D6RBI7	MBD4	Methyl-CpG-binding domain protein 4	2	3.59955e+06	3.82375e+06	1.98052e+06	1.98003e+06	2.16907e+06	3.04035e+06	21.7794	21.8666	20.9174	20.9171	21.0486	21.5358	-0.387364	0.37709	424	0.0275325	no
P46782	RPS5	40S ribosomal protein S5 (Small ribosomal subunit protein uS7) [Cleaved into: 40S ribosomal protein S5, N-terminally processed]	19	3.02084e+09	2.70027e+09	3.39684e+09	2.59089e+09	2.69816e+09	2.43051e+09	31.4923	31.3305	31.6615	31.2708	31.3293	31.1786	-0.24019	0.0889943	425	0.0113758	no	-1.31847		Q8WWM7	ATXN2L	Ataxin-2-like protein (Ataxin-2 domain protein) (Ataxin-2-related protein)	29	1.16954e+09	1.20732e+09	1.42809e+09	1.86635e+09	1.34586e+09	1.22226e+09	30.1233	30.1692	30.4114	30.7976	30.3259	30.1869	0.22088	0.380506	425	0.0275974	no
Q9Y3A5	SBDS	Ribosome maturation protein SBDS (Shwachman-Bodian-Diamond syndrome protein)	15	3.97395e+08	3.78859e+08	3.46839e+08	2.81198e+08	3.2067e+08	3.50129e+08	28.566	28.4971	28.3697	28.067	28.2565	28.3833	-0.238448	0.0894045	426	0.0114026	no	-2.22771		Q96EP5	DAZAP1	DAZ-associated protein 1 (Deleted in azoospermia-associated protein 1)	28	1.22103e+10	1.27542e+10	1.1927e+10	1.24776e+10	1.15377e+10	1.17983e+10	33.5074	33.5703	33.4735	33.5386	33.4256	33.4579	-0.0427798	0.383319	426	0.0276623	no
Q8N3Z6	ZCCHC7	Zinc finger CCHC domain-containing protein 7 (TRAMP-like complex RNA-binding factor ZCCHC7)	6	1.15322e+08	1.408e+08	9.24012e+07	1.59249e+08	1.47581e+08	1.4681e+08	26.7811	27.0691	26.4614	27.2467	27.1369	27.1294	0.380289	0.0895623	427	0.0114293	no	-2.64048		Q9UH17	APOBEC3B	DNA dC->dU-editing enzyme APOBEC-3B (A3B)	10	3.4497e+08	2.66322e+08	2.49466e+08	3.27835e+08	2.86301e+08	3.3867e+08	28.3619	27.9886	27.8943	28.2884	28.093	28.3353	0.146574	0.383645	427	0.0277273	no
P50579	METAP2	Methionine aminopeptidase 2 (MAP 2) (MetAP 2)	12	4.11464e+08	3.49844e+08	3.86533e+08	6.29636e+08	4.60265e+08	4.37298e+08	28.6162	28.3821	28.526	29.2299	28.7779	28.704	0.411965	0.0901648	428	0.0114561	no	-2.11741		Q8IY37	DHX37	Probable ATP-dependent RNA helicase DHX37	12	2.10561e+08	2.06356e+08	2.62151e+08	2.18808e+08	2.09407e+08	1.95567e+08	27.6497	27.6206	27.9658	27.7051	27.6417	27.5431	-0.122517	0.391409	428	0.0277922	no
Q9NY12	GAR1	H/ACA ribonucleoprotein complex subunit 1 (Nucleolar protein family A member 1) (snoRNP protein GAR1)	11	1.26031e+09	1.31598e+09	1.10721e+09	1.49659e+09	1.30167e+09	1.50889e+09	30.2311	30.2935	30.0443	30.479	30.2777	30.4908	0.225652	0.0906562	429	0.0114829	no	-1.64216		Q96CM3	RPUSD4	Mitochondrial RNA pseudouridine synthase RPUSD4	9	4.14037e+08	3.30027e+08	4.00395e+08	3.96728e+08	4.29481e+08	3.98632e+08	28.6252	28.298	28.5768	28.5636	28.678	28.5705	0.0979302	0.391963	429	0.0278571	no
Q8N6R0	METTL13	eEF1A lysine and N-terminal methyltransferase (eEF1A-KNMT) (Methyltransferase-like protein 13) [Includes: eEF1A lysine methyltransferase	4	3.40927e+07	8.27715e+06	1.87313e+07	5.33331e+06	8.53612e+06	6.53195e+06	25.023	22.9807	24.1589	22.3466	23.0251	22.6391	-1.58253	0.0907008	430	0.0115096	no	-3.63357		P56182	RRP1	Ribosomal RNA processing protein 1 homolog A (Novel nuclear protein 1) (NNP-1) (Nucleolar protein Nop52) (RRP1-like protein)	7	2.17711e+08	2.41065e+08	2.02726e+08	2.47899e+08	1.7001e+08	1.7219e+08	27.6978	27.8448	27.595	27.8852	27.341	27.3594	-0.164787	0.393434	430	0.0279221	no
Q9H0H5	RACGAP1	Rac GTPase-activating protein 1 (Male germ cell RacGap) (MgcRacGAP) (Protein CYK4 homolog) (CYK4) (HsCYK-4)	15	2.92815e+08	2.11837e+08	2.55928e+08	1.73492e+08	2.11431e+08	2.05179e+08	28.1254	27.6584	27.9312	27.3703	27.6556	27.6123	-0.366133	0.0910012	431	0.0115364	no	-2.41419		P39023	RPL3	60S ribosomal protein L3 (HIV-1 TAR RNA-binding protein B) (TARBP-B) (Large ribosomal subunit protein uL3)	61	1.03045e+10	8.90233e+09	9.49004e+09	9.24275e+09	1.12958e+10	1.02302e+10	33.2626	33.0515	33.1438	33.1057	33.3951	33.2521	0.100572	0.395817	431	0.027987	no
Q12906	ILF3	Interleukin enhancer-binding factor 3 (Double-stranded RNA-binding protein 76) (DRBP76) (M-phase phosphoprotein 4) (MPP4) (Nuclear factor associated with dsRNA) (NFAR) (Nuclear factor of activated T-cells 90 kDa) (NF-AT-90) (Translational control protein 80) (TCP80)	60	1.65273e+10	1.57737e+10	1.64017e+10	1.70449e+10	1.67731e+10	1.66379e+10	33.9441	33.8768	33.9331	33.9886	33.9654	33.9538	0.0510235	0.0920436	432	0.0115632	no	-0.548413		O43670	ZNF207	BUB3-interacting and GLEBS motif-containing protein ZNF207 (BuGZ) (hBuGZ) (Zinc finger protein 207)	6	1.35597e+08	1.79392e+08	1.43441e+08	1.72968e+08	1.58642e+08	1.63906e+08	27.0148	27.4185	27.0959	27.3659	27.2412	27.2883	0.112234	0.396093	432	0.0280519	no
Q32P28	P3H1	Prolyl 3-hydroxylase 1	3	1.04096e+06	6.37383e+06	7.44634e+06	9.27943e+06	2.47059e+07	2.2908e+07	19.9895	22.6037	22.8281	23.1456	24.5584	24.4493	1.93671	0.0921835	433	0.0115899	no	-3.68889		P08240	SRPRA	Signal recognition particle receptor subunit alpha (SR-alpha) (Docking protein alpha) (DP-alpha)	10	2.18765e+08	2.41039e+08	2.13655e+08	2.19375e+08	2.04095e+08	2.2143e+08	27.7048	27.8447	27.6707	27.7088	27.6047	27.7223	-0.0625164	0.39724	433	0.0281169	no
P07195	LDHB	L-lactate dehydrogenase B chain (LDH-B)	6	5.4832e+08	6.64575e+08	3.0113e+08	3.07292e+08	2.90216e+08	1.88141e+08	29.0304	29.3079	28.1658	28.195	28.1126	27.4872	-0.946433	0.0924445	434	0.0116167	no	-2.18308		Q9NVS2	MRPS18A	39S ribosomal protein S18a, mitochondrial (MRP-S18-a) (Mrps18a) (S18mt-a) (39S ribosomal protein S18-3, mitochondrial) (MRP-S18-3) (Mitochondrial large ribosomal subunit protein bS18a) (Mitochondrial large ribosomal subunit protein mL66)	16	2.50766e+09	2.5954e+09	2.26188e+09	2.35773e+09	2.80913e+09	2.68676e+09	31.2237	31.2733	31.0749	31.1347	31.3875	31.3232	0.0926823	0.398039	434	0.0281818	no
P54132	BLM	Bloom syndrome protein	3	1.39032e+07	9.1034e+06	1.19166e+07	1.41143e+07	1.52947e+07	1.70655e+07	23.7289	23.118	23.5065	23.7507	23.8665	24.0246	0.412253	0.0928446	435	0.0116435	no	-3.63413		Q9UGP8	SEC63	Translocation protein SEC63 homolog	11	3.21094e+08	2.62955e+08	2.2641e+08	2.69226e+08	2.93419e+08	3.43713e+08	28.2584	27.9702	27.7544	28.0042	28.1284	28.3566	0.161345	0.398705	435	0.0282468	no
P28331	NDUFS1	NADH-ubiquinone oxidoreductase 75 kDa subunit, mitochondrial	3	1.02272e+07	9.05691e+06	4.94187e+06	3.09334e+06	3.57948e+06	5.86212e+06	23.2859	23.1106	22.2366	21.5607	21.7713	22.483	-0.950598	0.0931815	436	0.0116702	no	-3.97936		Q14103	HNRNPD	Heterogeneous nuclear ribonucleoprotein D0 (hnRNP D0) (AU-rich element RNA-binding protein 1)	50	2.38655e+10	2.43844e+10	2.92332e+10	2.84942e+10	2.00139e+10	2.07077e+10	34.4742	34.5052	34.7669	34.7299	34.2203	34.2694	-0.162782	0.40095	436	0.0283117	no
Q9BZZ5	API5	Apoptosis inhibitor 5 (API-5) (Antiapoptosis clone 11 protein) (AAC-11) (Cell migration-inducing gene 8 protein) (Fibroblast growth factor 2-interacting factor) (FIF) (Protein XAGL)	13	3.67569e+08	3.30875e+08	3.89144e+08	3.91677e+08	4.12512e+08	4.0699e+08	28.4534	28.3017	28.5357	28.5451	28.6199	28.6004	0.15528	0.0933274	437	0.011697	no	-2.18325		O14647	CHD2	Chromodomain-helicase-DNA-binding protein 2 (CHD-2)	2	5.88689e+06	6.25675e+06	3.75839e+06	6.28429e+06	5.22364e+06	6.96635e+06	22.4891	22.577	21.8417	22.5833	22.3166	22.732	0.216307	0.408606	437	0.0283766	no
Q9Y490	TLN1	Talin-1	16	3.68753e+08	2.80123e+08	2.46954e+08	1.14181e+08	1.99651e+08	2.27866e+08	28.4581	28.0615	27.8797	26.7668	27.5729	27.7636	-0.725737	0.0940382	438	0.0117238	no	-2.38713		O60306	AQR	RNA helicase aquarius	29	1.65301e+09	1.5037e+09	1.25829e+09	1.39264e+09	1.70375e+09	1.78173e+09	30.6224	30.4859	30.2288	30.3752	30.6661	30.7306	0.14391	0.413527	438	0.0284416	no
Q14517	FAT1	Protocadherin Fat 1 (Cadherin family member 7) (Cadherin-related tumor suppressor homolog) (Protein fat homolog) [Cleaved into: Protocadherin Fat 1, nuclear form]	2	5.59907e+06	1.51716e+07	5.02191e+06	2.79111e+07	1.12012e+07	3.46373e+07	22.4168	23.8549	22.2598	24.7343	23.4171	25.0458	1.51568	0.0942383	439	0.0117505	no	-3.54674		Q5QJE6	DNTTIP2	Deoxynucleotidyltransferase terminal-interacting protein 2 (Estrogen receptor-binding protein) (LPTS-interacting protein 2) (LPTS-RP2) (Terminal deoxynucleotidyltransferase-interacting factor 2) (TdIF2) (TdT-interacting factor 2)	20	4.30838e+08	5.44632e+08	5.24423e+08	7.12579e+08	4.87903e+08	5.16168e+08	28.6826	29.0207	28.9662	29.4085	28.862	28.9433	0.194736	0.415418	439	0.0285065	no
Q16881	TXNRD1	Thioredoxin reductase 1, cytoplasmic (TR)	7	5.55324e+08	4.60544e+08	5.661e+08	4.92858e+08	3.77831e+08	3.6436e+08	29.0488	28.7788	29.0765	28.8766	28.4932	28.4408	-0.357153	0.0944739	440	0.0117773	no	-2.09495		Q86UK7	ZNF598	E3 ubiquitin-protein ligase ZNF598	9	1.40333e+08	1.17535e+08	1.31084e+08	7.72887e+07	1.31849e+08	1.30222e+08	27.0643	26.8085	26.9659	26.2038	26.9743	26.9564	-0.196775	0.425139	440	0.0285714	no
Q6UVK1	CSPG4	Chondroitin sulfate proteoglycan 4 (Chondroitin sulfate proteoglycan NG2) (Melanoma chondroitin sulfate proteoglycan) (Melanoma-associated chondroitin sulfate proteoglycan)	2	1.02511e+07	1.28409e+07	8.5856e+06	4.21e+06	8.15876e+06	1.92082e+06	23.2893	23.6142	23.0335	22.0054	22.9599	20.8733	-1.1485	0.0945202	441	0.0118041	no	-3.88229		P62424	RPL7A	60S ribosomal protein L7a (Large ribosomal subunit protein eL8) (PLA-X polypeptide) (Surfeit locus protein 3)	30	3.19687e+09	3.15825e+09	2.85556e+09	3.0463e+09	3.28849e+09	3.22025e+09	31.574	31.5565	31.4111	31.5044	31.6148	31.5845	0.0529543	0.427371	441	0.0286364	no
Q5T3I0	GPATCH4	G patch domain-containing protein 4	5	4.1395e+07	4.29499e+07	3.63023e+07	3.8314e+07	2.39818e+07	2.44225e+07	25.303	25.3562	25.1136	25.1914	24.5154	24.5417	-0.476387	0.0946922	442	0.0118308	no	-3.22801		Q9GZR7	DDX24	ATP-dependent RNA helicase DDX24	27	1.20195e+09	1.16589e+09	1.08315e+09	1.10975e+09	1.32248e+09	1.20804e+09	30.1627	30.1188	30.0126	30.0476	30.3006	30.17	0.0770386	0.431927	442	0.0287013	no
Q14739	LBR	Delta(14)-sterol reductase LBR (Delta-14-SR)	3	2.98771e+07	3.17179e+07	4.0155e+07	3.06764e+07	2.27119e+07	2.13602e+07	24.8325	24.9188	25.2591	24.8706	24.4369	24.3484	-0.444912	0.0950089	443	0.0118576	no	-3.298		P55769	SNU13	NHP2-like protein 1 (High mobility group-like nuclear protein 2 homolog 1) (OTK27) (SNU13 homolog) (hSNU13) (U4/U6.U5 small nuclear ribonucleoprotein SNU13) (U4/U6.U5 tri-snRNP 15.5 kDa protein) [Cleaved into: NHP2-like protein 1, N-terminally processed]	5	2.83561e+07	5.56468e+07	7.28318e+07	5.20103e+07	2.93505e+07	3.16e+07	24.7572	25.7298	26.1181	25.6323	24.8069	24.9134	-0.473423	0.434087	443	0.0287662	no
O75340	PDCD6	Programmed cell death protein 6 (Apoptosis-linked gene 2 protein homolog) (ALG-2)	6	1.6995e+08	1.36136e+08	1.10865e+08	1.7441e+08	1.82431e+08	1.81108e+08	27.3405	27.0205	26.7242	27.3779	27.4428	27.4323	0.367593	0.0954399	444	0.0118844	no	-2.56479		Q7Z6E9	RBBP6	E3 ubiquitin-protein ligase RBBP6	12	1.59382e+08	1.96026e+08	1.74815e+08	1.58311e+08	1.67609e+08	1.73532e+08	27.2479	27.5465	27.3813	27.2382	27.3205	27.3706	-0.0862523	0.434381	444	0.0288312	no
Q4G0J3	LARP7	La-related protein 7 (La ribonucleoprotein domain family member 7) (hLARP7) (P-TEFb-interaction protein for 7SK stability) (PIP7S)	45	2.95799e+09	2.95086e+09	2.85698e+09	3.00746e+09	3.18996e+09	3.00986e+09	31.462	31.4585	31.4118	31.4859	31.5709	31.487	0.0708829	0.0955021	445	0.0119111	no	-1.29012		P33240	CSTF2	Cleavage stimulation factor subunit 2 (CF-1 64 kDa subunit) (Cleavage stimulation factor 64 kDa subunit) (CSTF 64 kDa subunit) (CstF-64)	17	2.2227e+09	2.31117e+09	2.92043e+09	3.2183e+09	2.53926e+09	2.49476e+09	31.0497	31.106	31.4435	31.5837	31.2418	31.2163	0.146726	0.4364	445	0.0288961	no
Q13177	PAK2	Serine/threonine-protein kinase PAK 2	3	8.65079e+06	1.66743e+07	7.89653e+06	2.02437e+07	2.0764e+07	1.47197e+07	23.0444	23.9911	22.9128	24.271	24.3076	23.8112	0.746266	0.0959802	446	0.0119379	no	-3.5956		P26196	DDX6	Probable ATP-dependent RNA helicase DDX6	14	3.82965e+08	3.46753e+08	3.30642e+08	3.48002e+08	3.6538e+08	4.06353e+08	28.5126	28.3693	28.3007	28.3745	28.4448	28.5982	0.0786037	0.43758	446	0.028961	no
Q13057	COASY	Bifunctional coenzyme A synthase (CoA synthase) (NBP) (POV-2) [Includes: Phosphopantetheine adenylyltransferase	3	2.60164e+09	2.39449e+09	2.00415e+09	2.55902e+09	2.94736e+09	3.03192e+09	31.2768	31.1571	30.9003	31.2529	31.4568	31.4976	0.286534	0.0962491	447	0.0119647	no	-1.35333		O95900	TRUB2	Mitochondrial mRNA pseudouridine synthase TRUB2	9	1.94545e+08	1.68169e+08	1.64078e+08	1.90184e+08	1.81028e+08	1.80133e+08	27.5355	27.3253	27.2898	27.5028	27.4316	27.4245	0.0657205	0.437876	447	0.029026	no
Q14191	WRN	Werner syndrome ATP-dependent helicase	2	5.46855e+06	8.26634e+06	4.27606e+06	7.89811e+06	9.83761e+06	9.29267e+06	22.3827	22.9788	22.0279	22.9131	23.2299	23.1477	0.585601	0.0967577	448	0.0119914	no	-3.89115		Q92879	CELF1	CUGBP Elav-like family member 1 (CELF-1) (50 kDa nuclear polyadenylated RNA-binding protein) (Bruno-like protein 2) (CUG triplet repeat RNA-binding protein 1) (CUG-BP1) (CUG-BP- and ETR-3-like factor 1) (Deadenylation factor CUG-BP) (Embryo deadenylation element-binding protein homolog) (EDEN-BP homolog) (RNA-binding protein BRUNOL-2)	43	5.82695e+10	5.40479e+10	4.83798e+10	5.27601e+10	5.81241e+10	5.84916e+10	35.762	35.6535	35.4937	35.6187	35.7584	35.7675	0.0758833	0.43992	448	0.0290909	no
O15118	NPC1	NPC intracellular cholesterol transporter 1 (Niemann-Pick C1 protein)	2	1.01372e+07	7.67249e+06	8.22451e+06	3.81122e+06	6.47773e+06	1.45305e+06	23.2732	22.8713	22.9715	21.8618	22.6271	20.4707	-1.14873	0.0973332	449	0.0120182	no	-3.96752		P46778	RPL21	60S ribosomal protein L21 (Large ribosomal subunit protein eL21)	22	1.64003e+09	1.50434e+09	1.47051e+09	1.33852e+09	1.57371e+09	1.48454e+09	30.6111	30.4865	30.4537	30.318	30.5515	30.4674	-0.0698523	0.440062	449	0.0291558	no
P35659	DEK	Protein DEK	6	1.28216e+08	1.42793e+08	1.30768e+08	9.96992e+07	1.29459e+08	9.16809e+07	26.934	27.0893	26.9624	26.5711	26.9479	26.4501	-0.324543	0.0975294	450	0.012045	no	-2.68584		P49419	ALDH7A1	Alpha-aminoadipic semialdehyde dehydrogenase (Alpha-AASA dehydrogenase)	3	2.21796e+07	1.85366e+07	8.97504e+06	1.6071e+07	1.93146e+07	2.63691e+07	24.4027	24.1439	23.0975	23.938	24.2032	24.6523	0.313558	0.442689	450	0.0292208	no
Q9Y5S2	CDC42BPB	Serine/threonine-protein kinase MRCK beta	2	1.05401e+07	1.05887e+07	9.98253e+06	1.01852e+07	8.72713e+06	9.06864e+06	23.3294	23.336	23.251	23.28	23.0571	23.1125	-0.152994	0.0978807	451	0.0120717	no	-3.77321		Q9NVU7	SDAD1	Protein SDA1 homolog (Nucleolar protein 130) (SDA1 domain-containing protein 1) (hSDA)	11	3.81227e+08	4.26915e+08	3.53367e+08	3.43924e+08	3.62315e+08	3.90025e+08	28.5061	28.6694	28.3966	28.3575	28.4327	28.539	-0.0834051	0.442789	451	0.0292857	no
P04075	ALDOA	Fructose-bisphosphate aldolase A	10	2.10643e+08	3.62498e+08	2.10494e+08	1.79977e+08	1.73016e+08	1.55585e+08	27.6502	28.4334	27.6492	27.4232	27.3663	27.2131	-0.623715	0.0983505	452	0.0120985	no	-2.43341		Q9BRS2	RIOK1	Serine/threonine-protein kinase RIO1	8	1.81302e+08	1.72197e+08	1.71491e+08	2.29381e+08	1.57473e+08	1.96566e+08	27.4338	27.3595	27.3536	27.7732	27.2305	27.5504	0.152247	0.442852	452	0.0293506	no
Q9ULX3	NOB1	RNA-binding protein NOB1	16	9.23872e+08	9.77734e+08	8.95236e+08	9.50796e+08	1.12524e+09	1.12333e+09	29.7831	29.8649	29.7377	29.8246	30.0676	30.0651	0.193987	0.0983973	453	0.0121253	no	-1.76687		P78563	ADARB1	Double-stranded RNA-specific editase 1	5	3.39424e+07	6.37492e+07	5.90006e+07	4.52522e+07	8.00728e+07	6.86379e+07	25.0166	25.9259	25.8142	25.4315	26.2548	26.0325	0.307847	0.443362	453	0.0294156	no
Q9UJA5	TRMT6	tRNA (adenine(58)-N(1))-methyltransferase non-catalytic subunit TRM6 (mRNA methyladenosine-N(1)-methyltransferase non-catalytic subunit TRM6) (tRNA(m1A58)-methyltransferase subunit TRM6) (tRNA(m1A58)MTase subunit TRM6)	5	9.71613e+07	1.17878e+08	8.33129e+07	1.40956e+08	1.12376e+08	1.30795e+08	26.5339	26.8127	26.312	27.0707	26.7438	26.9627	0.364571	0.0985904	454	0.012152	no	-2.71065		P31483	TIA1	Cytotoxic granule associated RNA binding protein TIA1 (Nucleolysin TIA-1 isoform p40) (RNA-binding protein TIA-1) (T-cell-restricted intracellular antigen-1) (TIA-1) (p40-TIA-1)	23	4.42139e+09	4.3972e+09	4.72367e+09	4.9466e+09	3.74464e+09	3.97265e+09	32.0419	32.0339	32.1373	32.2038	31.8022	31.8875	-0.0967487	0.447381	454	0.0294805	no
Q96TC7	RMDN3	Regulator of microtubule dynamics protein 3 (RMD-3) (hRMD-3) (Cerebral protein 10) (Protein FAM82A2) (Protein FAM82C) (Protein tyrosine phosphatase-interacting protein 51) (TCPTP-interacting protein 51)	4	2.73672e+07	2.63581e+07	2.98526e+07	2.11417e+07	963302	3.34083e+06	24.7059	24.6517	24.8314	24.3336	19.8776	21.6718	-1.71569	0.0994091	455	0.0121788	no	-3.50722		P39019	RPS19	40S ribosomal protein S19 (Small ribosomal subunit protein eS19)	18	1.48152e+09	1.47079e+09	1.20017e+09	1.18751e+09	1.37832e+09	1.30306e+09	30.4644	30.4539	30.1606	30.1453	30.3603	30.2793	-0.102052	0.451552	455	0.0295455	no
Q02040	AKAP17A	A-kinase anchor protein 17A (AKAP-17A) (721P) (B-lymphocyte antigen) (Protein XE7) (Protein kinase A-anchoring protein 17A) (PRKA17A) (Splicing factor, arginine/serine-rich 17A)	5	9.43284e+07	8.43148e+07	1.15493e+08	8.53805e+07	7.1899e+07	5.58705e+07	26.4912	26.3293	26.7832	26.3474	26.0995	25.7356	-0.464616	0.0995775	456	0.0122056	no	-2.83949		Q15637	SF1	Splicing factor 1 (Mammalian branch point-binding protein) (BBP) (mBBP) (Transcription factor ZFM1) (Zinc finger gene in MEN1 locus) (Zinc finger protein 162)	21	1.85278e+09	2.00866e+09	1.98604e+09	2.09036e+09	1.71833e+09	1.73727e+09	30.787	30.9036	30.8872	30.9611	30.6784	30.6942	-0.0763749	0.4558	456	0.0296104	no
Q96SB4	SRPK1	SRSF protein kinase 1	10	1.95316e+08	2.10203e+08	2.12967e+08	1.96933e+08	1.75108e+08	1.51389e+08	27.5412	27.6472	27.6661	27.5531	27.3837	27.1737	-0.240745	0.100175	457	0.0122323	no	-2.48711		P32754	HPD	4-hydroxyphenylpyruvate dioxygenase	4	2.32678e+08	7.98227e+07	2.20579e+07	1.91434e+07	5.57681e+06	1.83915e+08	27.7938	26.2503	24.3948	24.1903	22.411	27.4545	-0.68128	0.456409	457	0.0296753	no
O94874	UFL1	E3 UFM1-protein ligase 1	2	9.75074e+06	8.82311e+06	5.18545e+06	1.10617e+07	1.12978e+07	1.2999e+07	23.2171	23.0729	22.306	23.3991	23.4295	23.6319	0.573566	0.100393	458	0.0122591	no	-3.77302		Q8IXZ2	ZC3H3	Zinc finger CCCH domain-containing protein 3 (Smad-interacting CPSF-like factor)	5	1.57165e+07	1.40351e+07	1.28774e+07	1.437e+07	1.54664e+07	1.48675e+07	23.9058	23.7425	23.6183	23.7766	23.8826	23.8257	0.0685634	0.458262	458	0.0297403	no
Q99996	AKAP9	A-kinase anchor protein 9 (AKAP-9) (A-kinase anchor protein 350 kDa) (AKAP 350) (hgAKAP 350) (A-kinase anchor protein 450 kDa) (AKAP 450) (AKAP 120-like protein) (Centrosome- and Golgi-localized PKN-associated protein) (CG-NAP) (Protein hyperion) (Protein kinase A-anchoring protein 9) (PRKA9) (Protein yotiao)	2	2.7923e+08	2.77865e+08	3.2751e+08	2.14697e+08	2.79787e+08	2.28557e+08	28.0569	28.0498	28.287	27.6777	28.0598	27.768	-0.290956	0.100446	459	0.0122859	no	-2.33855		Q13838	DDX39B	Spliceosome RNA helicase DDX39B	5	3.88015e+08	3.70436e+08	3.39093e+08	4.28616e+08	3.45653e+08	3.93969e+08	28.5315	28.4646	28.3371	28.6751	28.3647	28.5535	0.0900541	0.462472	459	0.0298052	no
Q08170	SRSF4	Serine/arginine-rich splicing factor 4 (Pre-mRNA-splicing factor SRP75) (SRP001LB) (Splicing factor, arginine/serine-rich 4)	10	8.13015e+08	8.05494e+08	8.45764e+08	8.06454e+08	7.34293e+08	7.67874e+08	29.5987	29.5853	29.6557	29.587	29.4518	29.5163	-0.0941301	0.100639	460	0.0123126	no	-1.86596		O75683	SURF6	Surfeit locus protein 6	13	4.34951e+08	5.25387e+08	3.78406e+08	4.0595e+08	3.72176e+08	4.41485e+08	28.6963	28.9688	28.4954	28.5967	28.4714	28.7178	-0.134459	0.464483	460	0.0298701	no
Q9Y3B9	RRP15	RRP15-like protein (Ribosomal RNA-processing protein 15)	8	2.29702e+08	2.47541e+08	2.61344e+08	1.51051e+08	2.31303e+08	1.87346e+08	27.7752	27.8831	27.9614	27.1705	27.7852	27.4811	-0.374564	0.100702	461	0.0123394	no	-2.42804		Q12802	AKAP13	A-kinase anchor protein 13 (AKAP-13) (AKAP-Lbc) (Breast cancer nuclear receptor-binding auxiliary protein) (Guanine nucleotide exchange factor Lbc) (Human thyroid-anchoring protein 31) (Lymphoid blast crisis oncogene) (LBC oncogene) (Non-oncogenic Rho GTPase-specific GTP exchange factor) (Protein kinase A-anchoring protein 13) (PRKA13) (p47)	3	3.25057e+07	1.29007e+07	2.6033e+07	3.67367e+07	2.04556e+07	3.22806e+07	24.9542	23.6209	24.6338	25.1307	24.286	24.9442	0.324732	0.465565	461	0.0299351	no
P85037	FOXK1	Forkhead box protein K1 (Myocyte nuclear factor) (MNF)	2	5.44222e+06	4.34126e+06	8.86449e+06	4.50136e+06	2.10492e+06	3.18351e+06	22.3758	22.0497	23.0796	22.1019	21.0053	21.6022	-0.929669	0.101103	462	0.0123662	no	-4.09085		Q15427	SF3B4	Splicing factor 3B subunit 4 (Pre-mRNA-splicing factor SF3b 49 kDa subunit) (Spliceosome-associated protein 49) (SAP 49)	5	7.79591e+08	8.16397e+08	9.71644e+08	9.11354e+08	7.41813e+08	7.19006e+08	29.5381	29.6047	29.8559	29.7634	29.4665	29.4214	-0.114229	0.46776	462	0.03	no
O15091	PRORP	Mitochondrial ribonuclease P catalytic subunit	2	5.62421e+06	4.27289e+06	3.8865e+06	5.86168e+06	5.4774e+06	6.02413e+06	22.4232	22.0268	21.89	22.4829	22.3851	22.5223	0.33308	0.101167	463	0.0123929	no	-4.05133		Q9UHD8	SEPTIN9	Septin-9 (MLL septin-like fusion protein MSF-A) (MLL septin-like fusion protein) (Ovarian/Breast septin) (Ov/Br septin) (Septin D1)	11	1.13734e+08	1.32861e+08	1.49339e+08	1.51626e+08	8.37658e+07	1.12939e+08	26.7611	26.9853	27.154	27.1759	26.3199	26.751	-0.184804	0.468084	463	0.0300649	no
Q9HBL0	TNS1	Tensin-1	2	3.84307e+07	4.6379e+07	3.0742e+07	5.50749e+07	4.75988e+07	4.73963e+07	25.1958	25.467	24.8737	25.7149	25.5044	25.4983	0.377097	0.101277	464	0.0124197	no	-3.12048		P35637	FUS	RNA-binding protein FUS (75 kDa DNA-pairing protein) (Oncogene FUS) (Oncogene TLS) (POMp75) (Translocated in liposarcoma protein)	28	2.47309e+10	2.35017e+10	2.30558e+10	2.49707e+10	2.18471e+10	2.18375e+10	34.5256	34.452	34.4244	34.5395	34.3467	34.3461	-0.0542993	0.470743	464	0.0301299	no
Q8IZ69	TRMT2A	tRNA (uracil-5-)-methyltransferase homolog A	22	7.23969e+08	5.65147e+08	5.68311e+08	7.23643e+08	7.16067e+08	7.68141e+08	29.4314	29.0741	29.0821	29.4307	29.4155	29.5168	0.249337	0.101331	465	0.0124465	no	-1.93565		Q5VT52	RPRD2	Regulation of nuclear pre-mRNA domain-containing protein 2	4	3.84735e+07	4.9788e+07	4.76463e+07	5.53538e+07	3.02281e+07	3.36683e+07	25.1974	25.5693	25.5059	25.7222	24.8494	25.0049	-0.188635	0.471769	465	0.0301948	no
O15344	MID1	E3 ubiquitin-protein ligase Midline-1	2	7.7254e+06	506443	2.23072e+06	1.59792e+07	1.22927e+07	7.87785e+06	22.8812	18.95	21.0891	23.9297	23.5513	22.9094	1.78875	0.101369	466	0.0124732	no	-3.87624		Q9Y3T9	NOC2L	Nucleolar complex protein 2 homolog (Protein NOC2 homolog) (NOC2-like protein) (Novel INHAT repressor)	8	2.05927e+08	1.79629e+08	2.25479e+08	2.27558e+08	1.67383e+08	1.61912e+08	27.6176	27.4204	27.7484	27.7617	27.3186	27.2706	-0.13396	0.472135	466	0.0302597	no
Q9ULW3	ABT1	Activator of basal transcription 1 (hABT1) (Basal transcriptional activator)	6	3.44309e+08	2.85128e+08	3.50129e+08	2.72096e+08	2.50175e+08	2.97955e+08	28.3591	28.087	28.3833	28.0195	27.8984	28.1505	-0.256119	0.101382	467	0.0125	no	-2.28952		Q9BX40	LSM14B	Protein LSM14 homolog B (RNA-associated protein 55B) (hRAP55B)	5	5.40226e+07	1.06512e+08	9.06876e+07	9.57075e+07	1.11812e+08	8.25861e+07	25.6871	26.6664	26.4344	26.5121	26.7365	26.2994	0.20761	0.474468	467	0.0303247	no
P62308	SNRPG	Small nuclear ribonucleoprotein G (snRNP-G) (Sm protein G) (Sm-G) (SmG)	3	4.83813e+08	7.17655e+08	5.57634e+08	4.37382e+08	4.70885e+08	4.45734e+08	28.8499	29.4187	29.0547	28.7043	28.8108	28.7316	-0.377611	0.101481	468	0.0125268	no	-2.05155		Q96T21	SECISBP2	Selenocysteine insertion sequence-binding protein 2 (SECIS-binding protein 2)	2	7.31851e+06	8.64539e+06	1.5308e+07	1.98002e+07	9.59411e+06	1.07488e+07	22.8031	23.0435	23.8678	24.239	23.1937	23.3577	0.360285	0.476853	468	0.0303896	no
Q92576	PHF3	PHD finger protein 3	10	7.91312e+07	7.72313e+07	8.31081e+07	7.83956e+07	5.75931e+07	5.99225e+07	26.2377	26.2027	26.3085	26.2243	25.7794	25.8366	-0.289648	0.101833	469	0.0125535	no	-2.90587		Q12874	SF3A3	Splicing factor 3A subunit 3 (SF3a60) (Spliceosome-associated protein 61) (SAP 61)	19	9.85026e+08	1.00585e+09	9.1616e+08	9.92827e+08	8.82838e+08	9.33759e+08	29.8756	29.9058	29.771	29.887	29.7176	29.7985	-0.0492734	0.478221	469	0.0304545	no
P23919	DTYMK	Thymidylate kinase	4	2.60846e+08	3.23565e+08	2.39111e+08	3.20125e+08	3.23634e+08	3.68686e+08	27.9586	28.2695	27.8331	28.2541	28.2698	28.4578	0.297965	0.102276	470	0.0125803	no	-2.28088		Q14244	MAP7	Ensconsin (Epithelial microtubule-associated protein of 115 kDa) (E-MAP-115) (Microtubule-associated protein 7) (MAP-7)	5	4.37834e+07	3.52338e+07	8.9511e+06	2.65516e+07	3.88195e+07	4.53532e+07	25.3839	25.0705	23.0936	24.6623	25.2103	25.4347	0.331915	0.479448	470	0.0305195	no
Q9GZR2	REXO4	RNA exonuclease 4	13	3.13844e+08	3.5948e+08	2.61374e+08	3.53187e+08	3.96033e+08	3.96037e+08	28.2255	28.4213	27.9615	28.3959	28.561	28.5611	0.2931	0.103251	471	0.0126071	no	-2.22669		Q14444	CAPRIN1	Caprin-1 (Cell cycle-associated protein 1) (Cytoplasmic activation- and proliferation-associated protein 1) (GPI-anchored membrane protein 1) (GPI-anchored protein p137) (GPI-p137) (p137GPI) (Membrane component chromosome 11 surface marker 1) (RNA granule protein 105)	36	7.28583e+09	7.06549e+09	6.98333e+09	7.66282e+09	7.02678e+09	7.14908e+09	32.7624	32.7181	32.7013	32.8352	32.7102	32.7351	0.0336877	0.480483	471	0.0305844	no
Q9BUJ2	HNRNPUL1	Heterogeneous nuclear ribonucleoprotein U-like protein 1 (Adenovirus early region 1B-associated protein 5) (E1B-55 kDa-associated protein 5) (E1B-AP5)	42	5.69016e+09	5.37461e+09	5.77969e+09	6.49662e+09	5.96129e+09	5.84434e+09	32.4058	32.3235	32.4283	32.597	32.473	32.4444	0.119746	0.103801	472	0.0126338	no	-0.998859		Q96HC4	PDLIM5	PDZ and LIM domain protein 5 (Enigma homolog) (Enigma-like PDZ and LIM domains protein)	9	1.04346e+08	1.01363e+08	8.65293e+07	1.16514e+08	1.09805e+08	8.98478e+07	26.6368	26.5949	26.3667	26.7959	26.7104	26.421	0.11354	0.480688	472	0.0306494	no
P14635	CCNB1	G2/mitotic-specific cyclin-B1	4	7.45454e+07	3.71444e+07	4.60792e+07	2.10773e+07	3.19572e+06	2.47802e+07	26.1516	25.1466	25.4576	24.3292	21.6077	24.5627	-1.68539	0.103861	473	0.0126606	no	-3.22915		P18124	RPL7	60S ribosomal protein L7 (Large ribosomal subunit protein uL30)	46	2.11192e+10	2.09114e+10	1.75576e+10	1.90121e+10	2.15747e+10	2.26875e+10	34.2978	34.2836	34.0314	34.1462	34.3286	34.4012	0.0865942	0.488271	473	0.0307143	no
Q96ST2	IWS1	Protein IWS1 homolog (IWS1-like protein)	5	9.52984e+06	1.31414e+07	8.04668e+06	1.17331e+07	1.60443e+07	1.8728e+07	23.184	23.6476	22.94	23.4841	23.9356	24.1587	0.598315	0.103951	474	0.0126874	no	-3.65699		Q9ULX6	AKAP8L	A-kinase anchor protein 8-like (AKAP8-like protein) (Helicase A-binding protein 95) (HAP95) (Homologous to AKAP95 protein) (HA95) (Neighbor of A-kinase-anchoring protein 95) (Neighbor of AKAP95)	14	4.42674e+08	5.42806e+08	5.03067e+08	4.93467e+08	4.53496e+08	4.66421e+08	28.7217	29.0159	28.9062	28.8784	28.7565	28.7971	-0.074751	0.490195	474	0.0307792	no
P62314	SNRPD1	Small nuclear ribonucleoprotein Sm D1 (Sm-D1) (Sm-D autoantigen) (snRNP core protein D1)	4	2.39406e+08	2.63955e+08	2.46258e+08	2.5964e+08	2.82832e+08	3.15053e+08	27.8349	27.9757	27.8756	27.9519	28.0754	28.231	0.194022	0.103992	475	0.0127141	no	-2.33869		Q15459	SF3A1	Splicing factor 3A subunit 1 (SF3a120) (Spliceosome-associated protein 114) (SAP 114)	33	2.64231e+09	2.71363e+09	3.1865e+09	3.78914e+09	2.63136e+09	3.01856e+09	31.2992	31.3376	31.5693	31.8192	31.2932	31.4912	0.143994	0.49125	475	0.0308442	no
Q9BYD6	MRPL1	39S ribosomal protein L1, mitochondrial (L1mt) (MRP-L1) (Mitochondrial large ribosomal subunit protein uL1m)	6	1.77313e+08	1.73183e+08	1.70826e+08	1.67241e+08	1.71731e+08	1.64294e+08	27.4017	27.3677	27.348	27.3174	27.3556	27.2917	-0.0508571	0.104257	476	0.0127409	no	-2.53419		Q9NX05	FAM120C	Constitutive coactivator of PPAR-gamma-like protein 2 (Protein FAM120C) (Tumor antigen BJ-HCC-21)	4	5.19309e+07	4.89582e+07	4.60247e+07	4.89819e+07	4.79498e+07	5.89915e+07	25.6301	25.545	25.4559	25.5457	25.515	25.814	0.0858661	0.49167	476	0.0309091	no
Q9C0B0	UNK	RING finger protein unkempt homolog (Zinc finger CCCH domain-containing protein 5)	3	4.26876e+07	3.71132e+07	7.17322e+07	3.84328e+07	8.56374e+06	1.71685e+07	25.3473	25.1454	26.0961	25.1958	23.0298	24.0333	-1.23977	0.104414	477	0.0127677	no	-3.2109		Q9H6E5	TUT1	Speckle targeted PIP5K1A-regulated poly(A) polymerase (Star-PAP)	2	6.49946e+07	5.13875e+07	6.52549e+07	5.99501e+07	4.7457e+07	5.96896e+07	25.9538	25.6149	25.9596	25.8373	25.5001	25.831	-0.120375	0.493261	477	0.030974	no
Q14152	EIF3A	Eukaryotic translation initiation factor 3 subunit A (eIF3a) (Eukaryotic translation initiation factor 3 subunit 10) (eIF-3-theta) (eIF3 p167) (eIF3 p180) (eIF3 p185)	118	2.02297e+10	1.92293e+10	2.29742e+10	1.96527e+10	1.70386e+10	1.71418e+10	34.2358	34.1626	34.4193	34.194	33.9881	33.9968	-0.21382	0.104501	478	0.0127944	no	-0.47929		Q9NY61	AATF	Protein AATF (Apoptosis-antagonizing transcription factor) (Rb-binding protein Che-1)	12	2.83232e+08	3.96234e+08	2.71452e+08	3.14636e+08	3.62898e+08	3.55624e+08	28.0774	28.5618	28.0161	28.2291	28.435	28.4058	0.119668	0.494789	478	0.031039	no
Q13309	SKP2	S-phase kinase-associated protein 2 (Cyclin-A/CDK2-associated protein p45) (F-box protein Skp2) (F-box/LRR-repeat protein 1) (p45skp2)	2	2.63742e+06	1.45996e+06	610462	464900	466999	673684	21.3307	20.4775	19.2195	18.8266	18.8331	19.3617	-1.55197	0.104561	479	0.0128212	no	-4.74448		Q9Y3Y2	CHTOP	Chromatin target of PRMT1 protein (Friend of PRMT1 protein) (Small arginine- and glycine-rich protein) (SRAG)	9	1.04785e+09	1.11388e+09	9.64399e+08	9.30912e+08	1.27768e+09	1.19884e+09	29.9648	30.0529	29.8451	29.7941	30.2509	30.159	0.12431	0.495826	479	0.0311039	no
O60884	DNAJA2	DnaJ homolog subfamily A member 2 (Cell cycle progression restoration gene 3 protein) (Dnj3) (Dj3) (HIRA-interacting protein 4) (Renal carcinoma antigen NY-REN-14)	2	3.48727e+07	4.35436e+07	3.26384e+07	4.41057e+07	5.61125e+07	4.29475e+07	25.0556	25.376	24.9601	25.3945	25.7418	25.3561	0.366416	0.105032	480	0.012848	no	-3.13953		P48651	PTDSS1	Phosphatidylserine synthase 1 (PSS-1) (PtdSer synthase 1)	2	1.00893e+08	7.26009e+07	9.36845e+07	8.66579e+07	8.17414e+07	7.64528e+07	26.5882	26.1135	26.4813	26.3688	26.2846	26.1881	-0.125891	0.498035	480	0.0311688	no
Q96CP6	GRAMD1A	Protein Aster-A (GRAM domain-containing protein 1A)	2	1.57184e+06	1.85385e+06	1.05922e+06	1.06509e+06	954843	1.05006e+06	20.584	20.8221	20.0146	20.0225	19.8649	20.002	-0.546843	0.10525	481	0.0128747	no	-4.66651		O00422	SAP18	Histone deacetylase complex subunit SAP18 (18 kDa Sin3-associated polypeptide) (2HOR0202) (Cell growth-inhibiting gene 38 protein) (Sin3-associated polypeptide p18)	7	2.1615e+08	2.36604e+08	3.0365e+08	2.63327e+08	2.0307e+08	2.18442e+08	27.6875	27.8179	28.1778	27.9723	27.5974	27.7027	-0.143391	0.498704	481	0.0312338	no
Q9H910	JPT2	Jupiter microtubule associated homolog 2 (Hematological and neurological expressed 1-like protein) (HN1-like protein)	2	8.89868e+06	7.7318e+06	1.20289e+07	8.6567e+06	1.28432e+06	1.26589e+06	23.0852	22.8824	23.52	23.0454	20.2926	20.2717	-1.35462	0.105531	482	0.0129015	no	-3.94414		P62266	RPS23	40S ribosomal protein S23 (Small ribosomal subunit protein uS12)	10	8.77569e+08	9.0358e+08	6.28122e+08	5.8214e+08	7.80699e+08	7.80763e+08	29.7089	29.7511	29.2265	29.1168	29.5402	29.5403	-0.16856	0.499078	482	0.0312987	no
P62701	RPS4X	40S ribosomal protein S4, X isoform (SCR10) (Single copy abundant mRNA protein) (Small ribosomal subunit protein eS4)	25	2.2603e+09	1.86759e+09	2.4016e+09	1.7328e+09	1.96949e+09	1.71535e+09	31.0739	30.7985	31.1614	30.6905	30.8752	30.6759	-0.269306	0.105596	483	0.0129283	no	-1.46748		P38919	EIF4A3	Eukaryotic initiation factor 4A-III (eIF-4A-III) (eIF4A-III)	23	5.93327e+08	5.87864e+08	4.60159e+08	5.50391e+08	5.7888e+08	6.1393e+08	29.1443	29.1309	28.7776	29.0359	29.1087	29.1935	0.0868565	0.5	483	0.0313636	no
P08708	RPS17	40S ribosomal protein S17 (Small ribosomal subunit protein eS17)	17	3.20526e+09	3.28706e+09	2.84017e+09	3.2878e+09	3.56138e+09	3.52687e+09	31.5778	31.6142	31.4033	31.6145	31.7298	31.7157	0.152923	0.106166	484	0.012955	no	-1.25009		O00148	DDX39A	ATP-dependent RNA helicase DDX39A	7	9.40097e+07	7.31078e+07	9.15074e+07	9.32573e+07	7.09927e+07	7.31707e+07	26.4863	26.1235	26.4474	26.4747	26.0812	26.1248	-0.123416	0.500123	484	0.0314286	no
P63220	RPS21	40S ribosomal protein S21 (Small ribosomal subunit protein eS21)	6	9.12317e+07	9.28359e+07	4.26704e+07	3.13799e+07	4.57437e+07	4.34143e+07	26.443	26.4682	25.3467	24.9033	25.4471	25.3717	-0.911538	0.106362	485	0.0129818	no	-3.00407		Q9BRZ2	TRIM56	E3 ubiquitin-protein ligase TRIM56	5	2.87359e+07	2.90313e+07	2.86038e+07	3.95927e+07	3.27433e+07	2.48468e+07	24.7763	24.7911	24.7697	25.2387	24.9647	24.5666	0.170154	0.500949	485	0.0314935	no
Q8WUX1	SLC38A5	Sodium-coupled neutral amino acid transporter 5 (Solute carrier family 38 member 5) (System N transporter 2)	2	1.58042e+07	5.02591e+06	2.04181e+06	867050	1.83523e+06	1.85683e+06	23.9138	22.261	20.9614	19.7258	20.8075	20.8244	-2.32675	0.106661	486	0.0130086	no	-4.1065		Q8WWH5	TRUB1	Probable tRNA pseudouridine synthase 1	4	5.7725e+07	5.49606e+07	4.36102e+07	5.24534e+07	5.8804e+07	5.50685e+07	25.7827	25.7119	25.3782	25.6445	25.8094	25.7147	0.0897339	0.501189	486	0.0315584	no
Q14C86	GAPVD1	GTPase-activating protein and VPS9 domain-containing protein 1 (GAPex-5) (Rab5-activating protein 6)	4	1.12763e+07	1.96955e+07	1.45778e+07	1.15236e+07	9.82909e+06	6.2305e+06	23.4268	24.2314	23.7973	23.4581	23.2286	22.5709	-0.723651	0.106713	487	0.0130353	no	-3.68063		O75616	ERAL1	GTPase Era, mitochondrial (H-ERA) (hERA) (Conserved ERA-like GTPase) (CEGA) (ERA-W) (ERA-like protein 1)	11	5.32324e+08	5.56651e+08	4.85517e+08	5.32754e+08	6.05946e+08	5.13272e+08	28.9877	29.0522	28.8549	28.9889	29.1746	28.9351	0.069302	0.505287	487	0.0316234	no
P26038	MSN	Moesin (Membrane-organizing extension spike protein)	21	1.23165e+09	1.14505e+09	1.29993e+09	1.49993e+09	1.27814e+09	1.38079e+09	30.1979	30.0928	30.2758	30.4822	30.2514	30.3628	0.177806	0.106723	488	0.0130621	no	-1.65068		Q8NEY8	PPHLN1	Periphilin-1 (CDC7 expression repressor) (CR) (Gastric cancer antigen Ga50)	8	1.56319e+08	1.62363e+08	2.43837e+08	2.29141e+08	1.17278e+08	1.33514e+08	27.2199	27.2746	27.8613	27.7717	26.8054	26.9924	-0.229068	0.506977	488	0.0316883	no
Q9Y6Y8	SEC23IP	SEC23-interacting protein (p125)	2	3.5347e+07	1.59424e+07	3.58231e+07	1.13413e+07	2.04335e+07	7.28892e+06	25.0751	23.9264	25.0944	23.4351	24.2844	22.7973	-1.15705	0.108178	489	0.0130889	no	-3.44377		Q92620	DHX38	Pre-mRNA-splicing factor ATP-dependent RNA helicase PRP16	2	6.30109e+06	1.07593e+07	6.92814e+06	5.43767e+06	4.85353e+06	9.81613e+06	22.5872	23.3591	22.724	22.3746	22.2106	23.2267	-0.254623	0.50857	489	0.0317532	no
Q7L014	DDX46	Probable ATP-dependent RNA helicase DDX46	25	8.76503e+08	7.8987e+08	7.45468e+08	7.11472e+08	5.9727e+08	7.3798e+08	29.7072	29.557	29.4736	29.4062	29.1538	29.459	-0.23682	0.108588	490	0.0131156	no	-1.89555		Q6P6C2	ALKBH5	RNA demethylase ALKBH5	2	8.62027e+06	3.88594e+06	5.65197e+06	8.7919e+06	5.20832e+06	7.5519e+06	23.0393	21.8898	22.4303	23.0677	22.3124	22.8484	0.247211	0.509722	490	0.0318182	no
O14578	CIT	Citron Rho-interacting kinase (CRIK)	6	6.57547e+07	5.19973e+07	7.0101e+07	4.77177e+07	3.40376e+07	5.37233e+07	25.9706	25.6319	26.0629	25.508	25.0206	25.679	-0.471538	0.109433	491	0.0131424	no	-3.03509		Q14498	RBM39	RNA-binding protein 39 (CAPER alpha) (CAPERalpha) (Hepatocellular carcinoma protein 1) (RNA-binding motif protein 39) (RNA-binding region-containing protein 2) (Splicing factor HCC1)	23	3.15458e+09	3.04419e+09	2.89958e+09	3.33636e+09	2.86893e+09	3.26239e+09	31.5548	31.5034	31.4332	31.6356	31.4179	31.6033	0.057405	0.510796	491	0.0318831	no
Q9NR09	BIRC6	Baculoviral IAP repeat-containing protein 6	4	6.42383e+07	5.20447e+07	5.41427e+07	5.3371e+07	3.30419e+06	2.6309e+06	25.9369	25.6332	25.6903	25.6696	21.6559	21.3271	-1.52289	0.109574	492	0.0131692	no	-3.18352		P84098	RPL19	60S ribosomal protein L19 (Large ribosomal subunit protein eL19)	21	4.1103e+09	3.7978e+09	3.86443e+09	3.52342e+09	4.58172e+09	4.52539e+09	31.9366	31.8225	31.8476	31.7143	32.0932	32.0754	0.101489	0.51231	492	0.0319481	no
Q7L2H7	EIF3M	Eukaryotic translation initiation factor 3 subunit M (eIF3m) (Fetal lung protein B5) (hFL-B5) (PCI domain-containing protein 1)	2	1.8309e+08	1.22097e+08	1.49807e+08	1.5957e+08	3.50475e+08	3.44135e+08	27.448	26.8635	27.1585	27.2496	28.3847	28.3584	0.908691	0.109785	493	0.0131959	no	-2.42775		Q9Y2D8	SSX2IP	Afadin- and alpha-actinin-binding protein (ADIP) (Afadin DIL domain-interacting protein) (SSX2-interacting protein)	2	4.78068e+07	9.75748e+07	3.10659e+07	5.4551e+07	6.84882e+07	8.32838e+07	25.5107	26.54	24.8888	25.7011	26.0294	26.3115	0.225666	0.513193	493	0.032013	no
O75439	PMPCB	Mitochondrial-processing peptidase subunit beta	2	4.21762e+07	5.72861e+07	5.52456e+07	2.64525e+07	949416	1.12437e+07	25.3299	25.7717	25.7194	24.6569	19.8567	23.4226	-2.00117	0.109906	494	0.0132227	no	-3.25839		Q8N3C0	ASCC3	Activating signal cointegrator 1 complex subunit 3	15	4.29258e+08	3.67107e+08	3.39423e+08	3.20807e+08	5.15606e+08	4.52651e+08	28.6773	28.4516	28.3385	28.2571	28.9417	28.7538	0.18263	0.515824	494	0.0320779	no
O95478	NSA2	Ribosome biogenesis protein NSA2 homolog (Hairy cell leukemia protein 1) (TGF-beta-inducible nuclear protein 1)	17	1.21488e+09	1.14721e+09	1.07885e+09	1.17606e+09	1.35038e+09	1.33709e+09	30.1782	30.0955	30.0068	30.1313	30.3307	30.3165	0.167117	0.109967	495	0.0132495	no	-1.68115		P46060	RANGAP1	Ran GTPase-activating protein 1 (RanGAP1)	3	4.23231e+07	7.71744e+07	3.45856e+07	2.92744e+07	3.55793e+07	5.61298e+07	25.3349	26.2016	25.0437	24.8031	25.0845	25.7423	-0.3489	0.516222	495	0.0321429	no
Q8NHQ9	DDX55	ATP-dependent RNA helicase DDX55	9	1.62702e+08	1.87584e+08	1.19391e+08	1.85441e+08	2.23839e+08	2.13229e+08	27.2777	27.483	26.8311	27.4664	27.7379	27.6678	0.406429	0.110584	496	0.0132762	no	-2.50645		P61956	SUMO2	Small ubiquitin-related modifier 2 (SUMO-2) (HSMT3) (SMT3 homolog 2) (SUMO-3) (Sentrin-2) (Ubiquitin-like protein SMT3B) (Smt3B)	2	4.82081e+08	5.07468e+08	6.44071e+08	6.63344e+08	4.08836e+08	3.83826e+08	28.8447	28.9187	29.2626	29.3052	28.6069	28.5159	-0.166055	0.516641	496	0.0322078	no
Q8IY67	RAVER1	Ribonucleoprotein PTB-binding 1 (Protein raver-1)	18	1.81203e+09	1.56572e+09	1.72876e+09	2.06851e+09	1.88218e+09	1.80641e+09	30.755	30.5442	30.6871	30.9459	30.8098	30.7505	0.173002	0.11075	497	0.013303	no	-1.50877		Q8TBF4	ZCRB1	Zinc finger CCHC-type and RNA-binding motif-containing protein 1 (U11/U12 small nuclear ribonucleoprotein 31 kDa protein) (U11/U12 snRNP 31 kDa protein) (U11/U12-31K)	5	1.71691e+08	2.05191e+08	1.68564e+08	1.88659e+08	1.93083e+08	1.86569e+08	27.3552	27.6124	27.3287	27.4912	27.5246	27.4751	0.0592455	0.517987	497	0.0322727	no
Q9BUF5	TUBB6	Tubulin beta-6 chain (Tubulin beta class V)	4	3.36175e+07	5.81292e+07	3.02097e+07	5.34738e+07	6.05118e+07	6.74633e+07	25.0027	25.7928	24.8485	25.6723	25.8507	26.0076	0.573197	0.110777	498	0.0133298	no	-3.06272		Q9H7E9	C8orf33	UPF0488 protein C8orf33	5	5.59573e+07	8.63753e+07	5.6622e+07	9.28282e+07	6.38047e+07	6.82346e+07	25.7378	26.3641	25.7549	26.4681	25.9272	26.024	0.176636	0.518142	498	0.0323377	no
Q8IVS2	MCAT	Malonyl-CoA-acyl carrier protein transacylase, mitochondrial (MCT)	7	1.42341e+08	1.3741e+08	1.08695e+08	1.53246e+08	1.54765e+08	1.50749e+08	27.0848	27.0339	26.6957	27.1913	27.2055	27.1676	0.240024	0.111066	499	0.0133565	no	-2.61675		Q9NWT1	PAK1IP1	p21-activated protein kinase-interacting protein 1 (PAK/PLC-interacting protein 1) (hPIP1) (PAK1-interacting protein 1) (WD repeat-containing protein 84)	4	6.0846e+07	4.41504e+07	4.73814e+07	7.78029e+07	6.17388e+07	4.12206e+07	25.8587	25.3959	25.4978	26.2133	25.8797	25.2969	0.24644	0.520957	499	0.0324026	no
P22061	PCMT1	Protein-L-isoaspartate(D-aspartate) O-methyltransferase (PIMT)	2	808377	6.91765e+06	734628	5.4407e+06	9.07129e+06	8.08801e+06	19.6247	22.7218	19.4867	22.3754	23.1129	22.9474	1.41748	0.111109	500	0.0133833	no	-4.05253		Q96KC8	DNAJC1	DnaJ homolog subfamily C member 1 (DnaJ protein homolog MTJ1)	2	6.49764e+06	4.34253e+07	3.59999e+06	5.83665e+06	5.4307e+06	6.56654e+06	22.6315	25.372	21.7796	22.4767	22.3727	22.6467	-1.58553	0.521663	500	0.0324675	no
P25398	RPS12	40S ribosomal protein S12 (Small ribosomal subunit protein eS12)	6	1.40992e+08	2.11178e+08	1.6326e+08	1.53545e+08	5.72378e+07	8.29998e+07	27.071	27.6539	27.2826	27.1941	25.7705	26.3066	-0.81103	0.111858	501	0.0134101	no	-2.63668		A1X283	SH3PXD2B	SH3 and PX domain-containing protein 2B (Adapter protein HOFI) (Factor for adipocyte differentiation 49) (Tyrosine kinase substrate with four SH3 domains)	7	1.1318e+08	8.53284e+07	9.05673e+07	9.47821e+07	9.48949e+07	7.76849e+07	26.754	26.3465	26.4325	26.4981	26.4998	26.2111	-0.112653	0.528862	501	0.0325325	no
P29401	TKT	Transketolase (TK)	16	4.33317e+08	6.34387e+08	3.17518e+08	2.94757e+08	3.11075e+08	2.76251e+08	28.6908	29.2408	28.2423	28.135	28.2127	28.0414	-0.651129	0.112106	502	0.0134368	no	-2.18923		P37108	SRP14	Signal recognition particle 14 kDa protein (SRP14) (18 kDa Alu RNA-binding protein)	3	9.21052e+07	9.85348e+07	4.89117e+07	5.05603e+07	1.58966e+08	1.31069e+08	26.4568	26.5541	25.5437	25.5915	27.2441	26.9658	0.507724	0.529071	502	0.0325974	no
P47813	EIF1AX	Eukaryotic translation initiation factor 1A, X-chromosomal (eIF-1A X isoform) (Eukaryotic translation initiation factor 4C) (eIF-4C)	10	4.65612e+08	5.47397e+08	4.93135e+08	4.71206e+08	4.25525e+08	4.46428e+08	28.7946	29.028	28.8774	28.8118	28.6647	28.7339	-0.16523	0.112415	503	0.0134636	no	-2.09		Q9NXH9	TRMT1	tRNA (guanine(26)-N(2))-dimethyltransferase	16	4.76131e+08	4.19227e+08	3.99269e+08	4.68535e+08	4.34242e+08	4.40593e+08	28.8268	28.6432	28.5728	28.8036	28.6939	28.7149	0.0533206	0.532306	503	0.0326623	no
P61158	ACTR3	Actin-related protein 3 (Actin-like protein 3)	2	1.05127e+08	8.17395e+07	6.74013e+07	3.56664e+07	4.88663e+07	7.39114e+07	26.6476	26.2845	26.0063	25.0881	25.5423	26.1393	-0.682376	0.112536	504	0.0134904	no	-2.9291		Q14137	BOP1	Ribosome biogenesis protein BOP1 (Block of proliferation 1 protein)	16	4.74594e+08	5.37713e+08	4.6352e+08	5.67809e+08	5.01344e+08	4.78315e+08	28.8221	29.0023	28.7881	29.0808	28.9012	28.8334	0.0683857	0.533097	504	0.0327273	no
P07237	P4HB	Protein disulfide-isomerase (PDI)	14	2.06611e+08	3.6443e+08	1.76391e+08	1.46301e+08	1.09293e+08	1.73186e+08	27.6223	28.4411	27.3942	27.1244	26.7036	27.3677	-0.801703	0.112871	505	0.0135171	no	-2.47426		Q9Y6K5	OAS3	2'-5'-oligoadenylate synthase 3 ((2-5')oligo(A) synthase 3) (2-5A synthase 3)	5	7.32027e+07	6.26608e+07	7.50621e+07	8.35062e+07	7.2059e+07	6.7864e+07	26.1254	25.9011	26.1616	26.3154	26.1027	26.0161	0.0830831	0.533593	505	0.0327922	no
P10809	HSPD1	60 kDa heat shock protein, mitochondrial	20	6.90754e+08	1.63553e+09	4.8703e+08	5.44122e+08	2.77864e+08	2.8172e+08	29.3636	30.6071	28.8594	29.0194	28.0498	28.0697	-1.34991	0.113861	506	0.0135439	no	-1.95179		P62318	SNRPD3	Small nuclear ribonucleoprotein Sm D3 (Sm-D3) (snRNP core protein D3)	7	5.05179e+08	4.43384e+08	4.26542e+08	4.38471e+08	4.87511e+08	5.15108e+08	28.9122	28.724	28.6681	28.7079	28.8609	28.9403	0.0676184	0.534388	506	0.0328571	no
P11047	LAMC1	Laminin subunit gamma-1 (Laminin B2 chain) (Laminin-1 subunit gamma) (Laminin-10 subunit gamma) (Laminin-11 subunit gamma) (Laminin-2 subunit gamma) (Laminin-3 subunit gamma) (Laminin-4 subunit gamma) (Laminin-6 subunit gamma) (Laminin-7 subunit gamma) (Laminin-8 subunit gamma) (Laminin-9 subunit gamma) (S-laminin subunit gamma) (S-LAM gamma)	4	2.17076e+07	2.72772e+07	3.1825e+07	2.3651e+07	1.61177e+07	1.0781e+07	24.3717	24.7012	24.9237	24.4954	23.9421	23.362	-0.676825	0.114829	507	0.0135707	no	-3.42628		P31942	HNRNPH3	Heterogeneous nuclear ribonucleoprotein H3 (hnRNP H3) (Heterogeneous nuclear ribonucleoprotein 2H9) (hnRNP 2H9)	38	2.19522e+10	2.10943e+10	2.53501e+10	2.27237e+10	1.99441e+10	2.24733e+10	34.3536	34.2961	34.5613	34.4035	34.2152	34.3875	-0.0703569	0.534449	507	0.0329221	no
Q8IXB1	DNAJC10	DnaJ homolog subfamily C member 10	3	2.75773e+07	1.39248e+07	1.44149e+07	1.31805e+07	9.64503e+06	1.01039e+07	24.717	23.7312	23.7811	23.6519	23.2014	23.2684	-0.763909	0.115163	508	0.0135974	no	-3.5961		O75534	CSDE1	Cold shock domain-containing protein E1 (N-ras upstream gene protein) (Protein UNR)	108	6.62128e+10	6.58953e+10	6.74633e+10	7.30188e+10	6.57354e+10	6.58872e+10	35.9464	35.9395	35.9734	36.0875	35.936	35.9393	0.0361927	0.536024	508	0.032987	no
Q06830	PRDX1	Peroxiredoxin-1	8	7.68877e+08	1.07022e+09	6.99148e+08	7.02414e+08	5.77076e+08	6.04284e+08	29.5182	29.9953	29.381	29.3877	29.1042	29.1707	-0.430204	0.115574	509	0.0136242	no	-1.89912		Q9BRT6	LLPH	Protein LLP homolog (Protein LAPS18-like)	3	1.32035e+08	1.74938e+08	8.23588e+07	1.18037e+08	1.62997e+08	1.61161e+08	26.9763	27.3823	26.2954	26.8147	27.2803	27.2639	0.183685	0.540867	509	0.0330519	no
Q9Y4P3	TBL2	Transducin beta-like protein 2 (WS beta-transducin repeats protein) (WS-betaTRP) (Williams-Beuren syndrome chromosomal region 13 protein)	12	1.90316e+08	1.6667e+08	1.53539e+08	1.59025e+08	1.29222e+08	1.40959e+08	27.5038	27.3124	27.194	27.2447	26.9453	27.0707	-0.250312	0.116731	510	0.013651	no	-2.57174		Q03701	CEBPZ	CCAAT/enhancer-binding protein zeta (CCAAT-box-binding transcription factor) (CBF) (CCAAT-binding factor)	31	1.62728e+09	1.45768e+09	1.59098e+09	1.57765e+09	1.66999e+09	1.55221e+09	30.5998	30.441	30.5673	30.5551	30.6372	30.5317	0.0377296	0.54211	510	0.0331169	no
Q7Z4S6	KIF21A	Kinesin-like protein KIF21A (Kinesin-like protein KIF2) (Renal carcinoma antigen NY-REN-62)	4	1.83851e+07	1.45583e+07	1.57021e+07	4.92453e+06	1.25495e+07	1.11517e+07	24.132	23.7953	23.9045	22.2316	23.5811	23.4108	-0.764995	0.116744	511	0.0136777	no	-3.65673		Q9NX20	MRPL16	39S ribosomal protein L16, mitochondrial (L16mt) (MRP-L16) (Mitochondrial large ribosomal subunit protein uL16m)	5	1.0246e+08	9.53026e+07	8.12186e+07	7.15454e+07	9.56501e+07	9.22676e+07	26.6105	26.506	26.2753	26.0924	26.5113	26.4593	-0.10464	0.542506	511	0.0331818	no
Q8WXF1	PSPC1	Paraspeckle component 1 (Paraspeckle protein 1)	47	4.15929e+09	4.15096e+09	4.16778e+09	4.82743e+09	4.22904e+09	4.43765e+09	31.9537	31.9508	31.9566	32.1686	31.9777	32.0471	0.112941	0.118183	512	0.0137045	no	-1.13024		P42166	TMPO	Lamina-associated polypeptide 2, isoform alpha (Thymopoietin isoform alpha) (TP alpha) (Thymopoietin-related peptide isoform alpha) (TPRP isoform alpha) [Cleaved into: Thymopoietin (TP) (Splenin); Thymopentin (TP5)]	5	9.88337e+07	9.87019e+07	1.04436e+08	8.17742e+07	1.18936e+08	1.48085e+08	26.5585	26.5566	26.638	26.2851	26.8256	27.1419	0.207969	0.54424	512	0.0332468	no
P30876	POLR2B	DNA-directed RNA polymerase II subunit RPB2	35	8.91547e+08	8.18681e+08	8.361e+08	7.71057e+08	8.13599e+08	8.09777e+08	29.7317	29.6087	29.6391	29.5223	29.5997	29.5929	-0.0887345	0.118657	513	0.0137313	no	-1.85095		Q12926	ELAVL2	ELAV-like protein 2 (ELAV-like neuronal protein 1) (Hu-antigen B) (HuB) (Nervous system-specific RNA-binding protein Hel-N1)	24	3.04467e+09	3.29168e+09	2.63774e+09	2.94315e+09	3.31337e+09	3.13549e+09	31.5036	31.6162	31.2967	31.4547	31.6257	31.546	0.0656701	0.544497	513	0.0333117	no
P20585	MSH3	DNA mismatch repair protein Msh3 (hMSH3) (Divergent upstream protein) (DUP) (Mismatch repair protein 1) (MRP1)	2	7.22297e+06	3.55534e+06	1.4228e+06	6.36588e+06	1.20777e+07	9.62565e+06	22.7842	21.7616	20.4403	22.6019	23.5258	23.1985	1.20198	0.118687	514	0.013758	no	-3.93976		Q9BRJ2	MRPL45	39S ribosomal protein L45, mitochondrial (L45mt) (MRP-L45) (Mitochondrial large ribosomal subunit protein mL45)	14	7.69215e+08	6.8527e+08	6.13252e+08	6.23088e+08	7.85813e+08	8.15171e+08	29.5188	29.3521	29.1919	29.2149	29.5496	29.6025	0.10515	0.54561	514	0.0333766	no
O15067	PFAS	Phosphoribosylformylglycinamidine synthase (FGAM synthase) (FGAMS)	5	7.30707e+07	3.7343e+07	7.48606e+07	4.45289e+07	2.90331e+07	3.36933e+07	26.1228	25.1543	26.1577	25.4082	24.7912	25.006	-0.788614	0.118744	515	0.0137848	no	-3.07857		Q86WX3	RPS19BP1	Active regulator of SIRT1 (40S ribosomal protein S19-binding protein 1) (RPS19-binding protein 1) (S19BP)	4	8.76986e+07	9.86511e+07	7.73507e+07	5.42497e+07	9.73596e+07	8.66859e+07	26.3861	26.5558	26.2049	25.6931	26.5368	26.3693	-0.14615	0.546053	515	0.0334416	no
Q9NX07	TRNAU1AP	tRNA selenocysteine 1-associated protein 1 (SECp43) (tRNA selenocysteine-associated protein 1)	2	7.93566e+07	7.72494e+07	8.65931e+07	6.12036e+07	7.24267e+07	7.64999e+07	26.2418	26.203	26.3677	25.8671	26.11	26.189	-0.210855	0.118842	516	0.0138116	no	-2.88833		Q9H089	LSG1	Large subunit GTPase 1 homolog (hLsg1)	9	8.76155e+07	9.45629e+07	7.30669e+07	8.43837e+07	9.02239e+07	9.34946e+07	26.3847	26.4948	26.1227	26.3305	26.427	26.4784	0.0708984	0.547064	516	0.0335065	no
Q9Y2R5	MRPS17	28S ribosomal protein S17, mitochondrial (MRP-S17) (S17mt) (Mitochondrial small ribosomal subunit protein uS17m)	4	1.22406e+08	1.08795e+08	1.14523e+08	1.41716e+08	1.16873e+08	1.42751e+08	26.8671	26.697	26.7711	27.0784	26.8004	27.0889	0.215208	0.118933	517	0.0138383	no	-2.67139		P62979	RPS27A	Ubiquitin-40S ribosomal protein S27a (Ubiquitin carboxyl extension protein 80) [Cleaved into: Ubiquitin; 40S ribosomal protein S27a (Small ribosomal subunit protein eS31)]	7	5.79765e+09	5.3588e+09	4.80829e+09	5.02621e+09	6.02845e+09	5.73335e+09	32.4328	32.3193	32.1629	32.2268	32.4891	32.4167	0.0725417	0.54765	517	0.0335714	no
Q9HC36	MRM3	rRNA methyltransferase 3, mitochondrial	8	2.47192e+08	2.28308e+08	2.19876e+08	2.62662e+08	2.78289e+08	2.38141e+08	27.8811	27.7664	27.7121	27.9686	28.052	27.8272	0.164002	0.119304	518	0.0138651	no	-2.37611		Q9NUK0	MBNL3	Muscleblind-like protein 3 (Cys3His CCG1-required protein) (Muscleblind-like X-linked protein) (Protein HCHCR)	9	4.36857e+08	4.11305e+08	4.02077e+08	4.19697e+08	4.56661e+08	4.08927e+08	28.7026	28.6156	28.5829	28.6448	28.7665	28.6073	0.0398851	0.548896	518	0.0336364	no
Q9NRX1	PNO1	RNA-binding protein PNO1 (Partner of NOB1)	6	1.18185e+08	8.64341e+07	1.10212e+08	1.2276e+08	1.27812e+08	1.26286e+08	26.8165	26.3651	26.7157	26.8713	26.9294	26.9121	0.259441	0.119935	519	0.0138919	no	-2.70483		Q5T653	MRPL2	39S ribosomal protein L2, mitochondrial (L2mt) (MRP-L2) (Mitochondrial large ribosomal subunit protein uL2m)	14	1.00491e+09	1.03934e+09	9.23357e+08	9.12617e+08	1.10551e+09	1.10132e+09	29.9044	29.953	29.7823	29.7654	30.0421	30.0366	0.0719905	0.550022	519	0.0337013	no
P62829	RPL23	60S ribosomal protein L23 (60S ribosomal protein L17) (Large ribosomal subunit protein uL14)	19	1.5768e+09	1.63322e+09	1.3435e+09	1.635e+09	1.7342e+09	1.81985e+09	30.5544	30.6051	30.3233	30.6066	30.6916	30.7612	0.18849	0.120057	520	0.0139186	no	-1.55607		Q8NCA5	FAM98A	Protein FAM98A	10	9.04191e+08	7.98191e+08	8.262e+08	8.49801e+08	8.90556e+08	8.5122e+08	29.7521	29.5722	29.6219	29.6626	29.7301	29.665	0.0355016	0.556612	520	0.0337662	no
Q16181	SEPTIN7	Septin-7 (CDC10 protein homolog)	5	4.84396e+07	3.39899e+07	2.72309e+07	3.92403e+07	9.04002e+07	7.66516e+07	25.5297	25.0186	24.6987	25.2258	26.4298	26.1918	0.911646	0.120497	521	0.0139454	no	-3.04512		Q9Y2L1	DIS3	Exosome complex exonuclease RRP44	3	5.20338e+07	2.54148e+07	3.37717e+07	5.60396e+07	2.27722e+07	1.50414e+07	25.6329	24.5992	25.0093	25.7399	24.4408	23.8424	-0.244942	0.557644	521	0.0338312	no
Q04637	EIF4G1	Eukaryotic translation initiation factor 4 gamma 1 (eIF-4-gamma 1) (eIF-4G 1) (eIF-4G1) (p220)	49	2.38828e+09	2.394e+09	2.54347e+09	2.99957e+09	2.58813e+09	2.57524e+09	31.1533	31.1568	31.2442	31.4821	31.2693	31.2621	0.156112	0.121433	522	0.0139722	no	-1.35473		Q8IVF2	AHNAK2	Protein AHNAK2	6	3.39147e+07	3.14178e+07	7.97619e+07	6.261e+07	1.85619e+07	3.02447e+07	25.0154	24.9051	26.2492	25.8999	24.1458	24.8502	-0.381027	0.559193	522	0.0338961	no
Q7L2J0	MEPCE	7SK snRNA methylphosphate capping enzyme (MePCE)	21	9.98036e+08	9.70821e+08	1.01282e+09	9.90694e+08	8.91266e+08	9.01992e+08	29.8945	29.8546	29.9157	29.8839	29.7313	29.7485	-0.0989886	0.12282	523	0.0139989	no	-1.7839		Q96P11	NSUN5	28S rRNA (cytosine-C(5))-methyltransferase	19	1.7073e+09	1.65897e+09	1.53304e+09	1.5856e+09	1.75904e+09	1.69303e+09	30.6691	30.6276	30.5138	30.5624	30.7121	30.657	0.0401798	0.561403	523	0.033961	no
Q06124	PTPN11	Tyrosine-protein phosphatase non-receptor type 11	3	5.87494e+06	6.45741e+06	8.36125e+06	1.91063e+07	1.01227e+07	8.18272e+06	22.4861	22.6225	22.9953	24.1875	23.2711	22.9641	0.854303	0.123903	524	0.0140257	no	-3.78053		Q8WWY3	PRPF31	U4/U6 small nuclear ribonucleoprotein Prp31 (Pre-mRNA-processing factor 31) (Serologically defined breast cancer antigen NY-BR-99) (U4/U6 snRNP 61 kDa protein) (Protein 61K) (hPrp31)	10	3.34538e+08	3.60382e+08	2.75608e+08	2.91686e+08	2.62708e+08	3.48657e+08	28.3176	28.425	28.038	28.1198	27.9689	28.3772	-0.103962	0.561512	524	0.034026	no
Q5SY16	NOL9	Polynucleotide 5'-hydroxyl-kinase NOL9	6	1.07006e+08	1.24522e+08	1.02913e+08	1.03669e+08	9.31828e+07	9.66269e+07	26.6731	26.8918	26.6168	26.6274	26.4736	26.5259	-0.188492	0.124136	525	0.0140525	no	-2.74684		Q14320	FAM50A	Protein FAM50A (Protein HXC-26) (Protein XAP-5)	3	7.5986e+06	1.17333e+07	1.42844e+07	1.89463e+07	7.4026e+06	1.78411e+07	22.8573	23.4841	23.7679	24.1754	22.8196	24.0887	0.394558	0.561914	525	0.0340909	no
Q9C0D3	ZYG11B	Protein zyg-11 homolog B	2	5.25088e+06	3.64959e+06	1.44507e+06	5.65856e+06	5.98869e+06	8.77975e+06	22.3241	21.7993	20.4627	22.432	22.5138	23.0657	0.981468	0.124478	526	0.0140792	no	-4.05658		Q9BRJ7	NUDT16L1	Tudor-interacting repair regulator protein (NUDT16-like protein 1) (Protein syndesmos)	2	1.27208e+08	1.33258e+08	7.33584e+07	5.81888e+07	1.10171e+08	1.12241e+08	26.9226	26.9896	26.1285	25.7942	26.7152	26.742	-0.250569	0.561983	526	0.0341558	no
P27824	CANX	Calnexin (IP90) (Major histocompatibility complex class I antigen-binding protein p88) (p90)	8	2.47717e+08	2.01675e+08	3.14238e+08	2.07772e+08	1.7262e+08	1.94829e+08	27.8841	27.5875	28.2273	27.6304	27.363	27.5376	-0.408758	0.124581	527	0.014106	no	-2.41801		Q96I51	RCC1L	RCC1-like G exchanging factor-like protein (RCC1-like) (Williams-Beuren syndrome chromosomal region 16 protein)	9	3.51306e+08	3.25818e+08	2.91183e+08	2.85383e+08	3.84692e+08	3.73144e+08	28.3882	28.2795	28.1174	28.0883	28.5191	28.4752	0.107505	0.563836	527	0.0342208	no
P49748	ACADVL	Very long-chain specific acyl-CoA dehydrogenase, mitochondrial (VLCAD)	5	3.90196e+07	3.78258e+07	4.85343e+07	4.13077e+07	1.66271e+07	1.84933e+07	25.2177	25.1729	25.5325	25.2999	23.987	24.1405	-0.714129	0.124888	528	0.0141328	no	-3.2398		Q13123	IK	Protein Red (Cytokine IK) (IK factor) (Protein RER)	14	7.16694e+08	6.18439e+08	1.87312e+09	1.28189e+09	5.29308e+08	5.16595e+08	29.4168	29.2041	30.8028	30.2556	28.9795	28.9445	-0.462824	0.56462	528	0.0342857	no
Q9HD33	MRPL47	39S ribosomal protein L47, mitochondrial (L47mt) (MRP-L47) (Mitochondrial large ribosomal subunit protein uL29m) (Nasopharyngeal carcinoma metastasis-related protein 1)	6	5.39631e+07	4.53997e+07	5.40063e+07	6.01501e+07	5.37672e+07	6.36203e+07	25.6855	25.4362	25.6866	25.8421	25.6802	25.923	0.211117	0.124965	529	0.0141595	no	-3.02504		Q86V81	ALYREF	THO complex subunit 4 (Tho4) (Ally of AML-1 and LEF-1) (Aly/REF export factor) (Transcriptional coactivator Aly/REF) (bZIP-enhancing factor BEF)	20	7.4344e+09	7.74548e+09	6.92622e+09	7.92077e+09	6.87155e+09	6.43997e+09	32.7916	32.8507	32.6894	32.883	32.678	32.5844	-0.0581841	0.568101	529	0.0343506	no
O00186	STXBP3	Syntaxin-binding protein 3 (Platelet Sec1 protein) (PSP) (Protein unc-18 homolog 3) (Unc18-3) (Protein unc-18 homolog C) (Unc-18C)	4	6.07541e+06	8.22164e+06	6.22116e+06	6.45761e+06	4.21053e+06	4.14548e+06	22.5346	22.971	22.5688	22.6226	22.0056	21.9831	-0.469981	0.125116	530	0.0141863	no	-3.99658		Q96PK6	RBM14	RNA-binding protein 14 (Paraspeckle protein 2) (PSP2) (RNA-binding motif protein 14) (RRM-containing coactivator activator/modulator) (Synaptotagmin-interacting protein) (SYT-interacting protein)	56	1.97371e+10	2.03636e+10	2.09749e+10	2.16917e+10	1.9024e+10	1.85612e+10	34.2002	34.2453	34.2879	34.3364	34.1471	34.1116	-0.0431266	0.568235	530	0.0344156	no
Q07666	KHDRBS1	KH domain-containing, RNA-binding, signal transduction-associated protein 1 (GAP-associated tyrosine phosphoprotein p62) (Src-associated in mitosis 68 kDa protein) (Sam68) (p21 Ras GTPase-activating protein-associated p62) (p68)	22	9.30674e+09	1.0047e+10	9.22943e+09	9.87824e+09	1.0461e+10	1.00485e+10	33.1156	33.226	33.1036	33.2016	33.2843	33.2263	0.0883245	0.12544	531	0.0142131	no	-0.774105		P61313	RPL15	60S ribosomal protein L15 (Large ribosomal subunit protein eL15)	11	7.36716e+08	7.49406e+08	5.88095e+08	5.65988e+08	7.35799e+08	6.36538e+08	29.4565	29.4812	29.1315	29.0762	29.4547	29.2457	-0.0977568	0.568378	531	0.0344805	no
Q12824	SMARCB1	SWI/SNF-related matrix-associated actin-dependent regulator of chromatin subfamily B member 1 (BRG1-associated factor 47) (BAF47) (Integrase interactor 1 protein) (SNF5 homolog) (hSNF5)	2	6.41808e+07	6.13293e+07	8.66355e+07	8.98128e+07	1.00309e+08	7.93536e+07	25.9356	25.8701	26.3685	26.4204	26.5799	26.2418	0.345101	0.125657	532	0.0142398	no	-2.86204		O43395	PRPF3	U4/U6 small nuclear ribonucleoprotein Prp3 (Pre-mRNA-splicing factor 3) (hPrp3) (U4/U6 snRNP 90 kDa protein)	12	3.32157e+08	2.76498e+08	2.82556e+08	3.04005e+08	2.47718e+08	2.93965e+08	28.3073	28.0427	28.074	28.1795	27.8841	28.1311	-0.0756416	0.57059	532	0.0345455	no
Q7Z478	DHX29	ATP-dependent RNA helicase DHX29	21	4.14476e+08	3.93816e+08	3.14846e+08	3.17923e+08	3.24267e+08	3.00372e+08	28.6267	28.5529	28.2301	28.2441	28.2726	28.1622	-0.252875	0.125788	533	0.0142666	no	-2.22968		Q9H7B2	RPF2	Ribosome production factor 2 homolog (Brix domain-containing protein 1) (Ribosome biogenesis protein RPF2 homolog)	28	1.46851e+09	1.26047e+09	1.30113e+09	1.24802e+09	1.48537e+09	1.48958e+09	30.4517	30.2313	30.2771	30.217	30.4682	30.4723	0.0674396	0.575005	533	0.0346104	no
Q6NW34	NEPRO	Nucleolus and neural progenitor protein	2	1.52073e+07	1.74491e+07	1.40363e+07	7.22563e+06	1.07147e+07	1.43728e+07	23.8583	24.0566	23.7427	22.7847	23.3531	23.7768	-0.531076	0.12643	534	0.0142934	no	-3.64708		Q9BQC6	MRPL57	Ribosomal protein 63, mitochondrial (hMRP63) (Mitochondrial large ribosomal subunit protein mL63) (Mitochondrial ribosomal protein 63) (Mitochondrial ribosomal protein L57)	4	1.07084e+08	1.66543e+08	6.51123e+07	1.5138e+08	9.6485e+07	1.38517e+08	26.6742	27.3113	25.9564	27.1736	26.5238	27.0455	0.189856	0.575835	534	0.0346753	no
Q9BYC9	MRPL20	39S ribosomal protein L20, mitochondrial (L20mt) (MRP-L20) (Mitochondrial large ribosomal subunit protein bL20m)	3	1.66113e+07	2.19372e+07	1.63967e+07	1.04848e+07	1.47845e+07	1.56333e+07	23.9857	24.3869	23.9669	23.3218	23.8176	23.8981	-0.425803	0.127654	535	0.0143201	no	-3.56316		P52943	CRIP2	Cysteine-rich protein 2 (CRP-2) (Protein ESP1)	2	8.08432e+07	7.47224e+07	1.01253e+08	7.98238e+07	7.53904e+07	8.50842e+07	26.2686	26.155	26.5934	26.2503	26.1679	26.3424	-0.095923	0.576212	535	0.0347403	no
Q8NEF9	SRFBP1	Serum response factor-binding protein 1 (SRF-dependent transcription regulation-associated protein) (p49/STRAP)	6	1.06457e+08	1.00209e+08	1.03994e+08	1.15967e+08	1.06836e+08	1.07458e+08	26.6657	26.5784	26.6319	26.7891	26.6708	26.6792	0.088266	0.128091	536	0.0143469	no	-2.73794		Q4U2R6	MRPL51	39S ribosomal protein L51, mitochondrial (L51mt) (MRP-L51) (Mitochondrial large ribosomal subunit protein mL51) (bMRP-64) (bMRP64)	4	1.43253e+08	1.36494e+08	1.24007e+08	1.48349e+08	1.12036e+08	1.23261e+08	27.094	27.0243	26.8859	27.1444	26.7394	26.8771	-0.073706	0.577096	536	0.0348052	no
P24752	ACAT1	Acetyl-CoA acetyltransferase, mitochondrial	7	5.13892e+07	7.38316e+07	8.00665e+07	6.52553e+07	2.09863e+07	2.59403e+07	25.615	26.1377	26.2547	25.9596	24.3229	24.6287	-0.871805	0.128318	537	0.0143737	no	-3.04304		P09622	DLD	Dihydrolipoyl dehydrogenase, mitochondrial	3	8.75247e+07	1.09786e+08	4.55399e+07	7.01677e+07	9.12805e+07	1.17621e+08	26.3832	26.7101	25.4406	26.0643	26.4438	26.8096	0.200553	0.582304	537	0.0348701	no
O15234	CASC3	Protein CASC3 (Cancer susceptibility candidate gene 3 protein) (Metastatic lymph node gene 51 protein) (MLN 51) (Protein barentsz) (Btz)	7	1.68763e+08	2.2223e+08	2.44712e+08	3.44753e+08	2.49232e+08	2.56007e+08	27.3304	27.7275	27.8665	28.361	27.8929	27.9316	0.419094	0.128329	538	0.0144004	no	-2.37281		Q9NTZ6	RBM12	RNA-binding protein 12 (RNA-binding motif protein 12) (SH3/WW domain anchor protein in the nucleus) (SWAN)	13	3.93317e+08	3.95516e+08	3.60911e+08	4.68388e+08	3.439e+08	4.12864e+08	28.5511	28.5592	28.4271	28.8031	28.3574	28.6211	0.0916466	0.582312	538	0.0349351	no
P26447	S100A4	Protein S100-A4 (Calvasculin) (Metastasin) (Placental calcium-binding protein) (Protein Mts1) (S100 calcium-binding protein A4)	2	2.00566e+07	3.81993e+07	2.34301e+07	1.94071e+07	1.58697e+07	1.8294e+07	24.2576	25.187	24.4819	24.2101	23.9198	24.1249	-0.608642	0.129939	539	0.0144272	no	-3.41358		Q7Z739	YTHDF3	YTH domain-containing family protein 3 (DF3)	8	8.9239e+08	8.22938e+08	1.04506e+09	1.02654e+09	8.03749e+08	7.53749e+08	29.7331	29.6162	29.9609	29.9351	29.5822	29.4895	-0.0952419	0.582506	539	0.035	no
O75962	TRIO	Triple functional domain protein	5	1.08872e+07	1.09375e+07	7.51103e+06	1.20743e+07	1.16068e+07	1.37605e+07	23.3761	23.3828	22.8406	23.5254	23.4685	23.714	0.351985	0.130083	540	0.014454	no	-3.72011		Q9NQZ2	UTP3	Something about silencing protein 10 (Charged amino acid-rich leucine zipper 1) (CRL1) (Disrupter of silencing SAS10) (UTP3 homolog)	7	1.43131e+08	1.48274e+08	1.59709e+08	1.80172e+08	1.27639e+08	1.83527e+08	27.0928	27.1437	27.2509	27.4248	26.9275	27.4514	0.123224	0.582614	540	0.0350649	no
O75691	UTP20	Small subunit processome component 20 homolog (Down-regulated in metastasis protein) (Novel nucleolar protein 73) (NNP73) (Protein Key-1A6)	56	2.92004e+09	2.9163e+09	2.5528e+09	3.04032e+09	2.98711e+09	3.11582e+09	31.4433	31.4415	31.2494	31.5016	31.4761	31.537	0.124185	0.130125	541	0.0144807	no	-1.3009		P05388	RPLP0	60S acidic ribosomal protein P0 (60S ribosomal protein L10E) (Large ribosomal subunit protein uL10)	11	2.96132e+08	2.76608e+08	2.26526e+08	2.83844e+08	2.33088e+08	2.3284e+08	28.1417	28.0433	27.7551	28.0805	27.7963	27.7948	-0.0922232	0.582749	541	0.0351299	no
P62633	CNBP	CCHC-type zinc finger nucleic acid binding protein (Cellular nucleic acid-binding protein) (CNBP) (Zinc finger protein 9)	15	2.46054e+09	2.44805e+09	3.32936e+09	2.57626e+09	1.68553e+09	1.77158e+09	31.1963	31.189	31.6326	31.2626	30.6506	30.7224	-0.449321	0.130266	542	0.0145075	no	-1.39028		Q9NRW3	APOBEC3C	DNA dC->dU-editing enzyme APOBEC-3C (A3C)	3	1.9101e+08	1.3141e+08	1.28666e+08	1.32259e+08	1.45331e+08	1.32724e+08	27.5091	26.9695	26.9391	26.9788	27.1148	26.9839	-0.136672	0.583524	542	0.0351948	no
P40939	HADHA	Trifunctional enzyme subunit alpha, mitochondrial (78 kDa gastrin-binding protein) (Monolysocardiolipin acyltransferase)	3	4.62021e+07	6.85008e+07	3.48888e+07	1.99583e+07	3.6384e+07	3.27681e+07	25.4615	26.0296	25.0563	24.2505	25.1168	24.9658	-0.747365	0.1304	543	0.0145343	no	-3.16689		P62826	RAN	GTP-binding nuclear protein Ran (Androgen receptor-associated protein 24) (GTPase Ran) (Ras-like protein TC4) (Ras-related nuclear protein)	17	1.15523e+09	1.12294e+09	9.10076e+08	1.09287e+09	1.10047e+09	1.12358e+09	30.1055	30.0646	29.7614	30.0255	30.0355	30.0655	0.0570827	0.584033	543	0.0352597	no
Q8TB72	PUM2	Pumilio homolog 2 (Pumilio-2)	24	1.62448e+09	1.61685e+09	1.71258e+09	1.79823e+09	1.67197e+09	1.75788e+09	30.5973	30.5905	30.6735	30.7439	30.6389	30.7112	0.0777162	0.130647	544	0.014561	no	-1.53691		P52756	RBM5	RNA-binding protein 5 (Protein G15) (Putative tumor suppressor LUCA15) (RNA-binding motif protein 5) (Renal carcinoma antigen NY-REN-9)	17	9.57171e+08	1.05214e+09	9.38085e+08	1.09904e+09	9.50429e+08	9.98417e+08	29.8342	29.9707	29.8051	30.0336	29.824	29.8951	0.0483636	0.58405	544	0.0353247	no
P62841	RPS15	40S ribosomal protein S15 (RIG protein) (Small ribosomal subunit protein uS19)	21	2.77754e+10	2.67064e+10	2.50407e+10	2.69267e+10	3.03077e+10	3.24936e+10	34.6931	34.6365	34.5436	34.6483	34.819	34.9194	0.174194	0.130994	545	0.0145878	no	-0.316213		O14979	HNRNPDL	Heterogeneous nuclear ribonucleoprotein D-like (hnRNP D-like) (hnRNP DL) (AU-rich element RNA-binding factor) (JKT41-binding protein) (Protein laAUF1)	36	8.92203e+09	9.46007e+09	9.42347e+09	1.01539e+10	8.428e+09	8.21399e+09	33.0547	33.1392	33.1336	33.2413	32.9725	32.9354	-0.0533597	0.584973	545	0.0353896	no
P09651	HNRNPA1	Heterogeneous nuclear ribonucleoprotein A1 (hnRNP A1) (Helix-destabilizing protein) (Single-strand RNA-binding protein) (hnRNP core protein A1) [Cleaved into: Heterogeneous nuclear ribonucleoprotein A1, N-terminally processed]	27	1.95837e+11	1.90968e+11	1.95916e+11	1.7985e+11	1.8952e+11	1.91087e+11	37.5109	37.4745	37.5114	37.388	37.4636	37.4754	-0.0562014	0.131974	546	0.0146146	no	0.513371		Q15365	PCBP1	Poly(rC)-binding protein 1 (Alpha-CP1) (Heterogeneous nuclear ribonucleoprotein E1) (hnRNP E1) (Nucleic acid-binding protein SUB2.3)	19	2.8895e+10	3.0371e+10	2.54722e+10	2.95947e+10	2.88876e+10	2.87307e+10	34.7501	34.822	34.5682	34.7846	34.7497	34.7419	0.0415333	0.586167	546	0.0354545	no
Q01804	OTUD4	OTU domain-containing protein 4	4	2.6166e+07	3.85578e+07	2.26914e+07	3.4954e+07	4.2798e+07	3.9846e+07	24.6412	25.2005	24.4356	25.059	25.351	25.2479	0.427906	0.132377	547	0.0146413	no	-3.23296		Q7RTV0	PHF5A	PHD finger-like domain-containing protein 5A (PHD finger-like domain protein 5A) (Splicing factor 3B-associated 14 kDa protein) (SF3b14b)	6	2.27737e+08	2.22524e+08	2.88118e+08	3.21344e+08	1.69154e+08	1.82513e+08	27.7628	27.7294	28.1021	28.2595	27.3338	27.4434	-0.133732	0.587343	547	0.0355195	no
Q9Y5X3	SNX5	Sorting nexin-5	3	1.01853e+07	1.49986e+07	6.68874e+06	6.37672e+06	6.63419e+06	6.46989e+06	23.28	23.8383	22.6733	22.6044	22.6615	22.6253	-0.710271	0.133165	548	0.0146681	no	-3.83417		Q9Y5J1	UTP18	U3 small nucleolar RNA-associated protein 18 homolog (WD repeat-containing protein 50)	23	7.17871e+08	7.92827e+08	8.13355e+08	7.64459e+08	7.28036e+08	7.72444e+08	29.4191	29.5624	29.5993	29.5099	29.4394	29.5249	-0.0371717	0.590615	548	0.0355844	no
P52565	ARHGDIA	Rho GDP-dissociation inhibitor 1 (Rho GDI 1) (Rho-GDI alpha)	2	1.41803e+08	1.16978e+08	1.31295e+08	7.18928e+07	1.08198e+08	1.15035e+08	27.0793	26.8017	26.9682	26.0993	26.6891	26.7775	-0.402419	0.133418	549	0.0146949	no	-2.70892		Q96EV2	RBM33	RNA-binding protein 33 (Proline-rich protein 8) (RNA-binding motif protein 33)	3	1.28872e+07	2.16009e+07	1.97675e+07	2.04952e+07	1.35492e+07	1.37419e+07	23.6194	24.3646	24.2366	24.2888	23.6917	23.7121	-0.183176	0.591294	549	0.0356494	no
P04406	GAPDH	Glyceraldehyde-3-phosphate dehydrogenase (GAPDH)	22	1.61665e+09	2.25052e+09	1.05301e+09	9.49728e+08	1.04941e+09	1.0905e+09	30.5904	31.0676	29.9719	29.8229	29.9669	30.0223	-0.671272	0.133668	550	0.0147216	no	-1.64112		Q9BYJ9	YTHDF1	YTH domain-containing family protein 1 (DF1) (Dermatomyositis associated with cancer putative autoantigen 1) (DACA-1)	5	1.57777e+08	1.57418e+08	1.21781e+08	1.53955e+08	1.50817e+08	1.51356e+08	27.2333	27.23	26.8597	27.1979	27.1682	27.1734	0.0618817	0.592791	550	0.0357143	no
O43776	NARS1	Asparagine--tRNA ligase, cytoplasmic	9	1.84582e+08	1.50547e+08	1.5922e+08	1.34305e+08	1.16954e+08	1.56762e+08	27.4597	27.1656	27.2464	27.0009	26.8014	27.224	-0.276884	0.134064	551	0.0147484	no	-2.58936		P46063	RECQL	ATP-dependent DNA helicase Q1	6	4.54646e+07	4.09111e+07	3.5821e+07	5.79774e+07	2.61034e+07	2.77277e+07	25.4382	25.286	25.0943	25.789	24.6377	24.7248	-0.128175	0.592933	551	0.0357792	no
Q9BX63	BRIP1	Fanconi anemia group J protein (Protein FACJ)	2	1.93362e+07	1.8962e+07	2.4353e+07	1.77661e+07	1.67217e+07	1.85651e+07	24.2048	24.1766	24.5376	24.0826	23.9952	24.1461	-0.239907	0.13482	552	0.0147752	no	-3.48139		Q8IY81	FTSJ3	pre-rRNA 2'-O-ribose RNA methyltransferase FTSJ3	28	1.68046e+09	1.90072e+09	1.53709e+09	1.84393e+09	1.70384e+09	1.75194e+09	30.6462	30.8239	30.5176	30.7801	30.6661	30.7063	0.050255	0.593378	552	0.0358442	no
Q16658	FSCN1	Fascin (55 kDa actin-bundling protein) (Singed-like protein) (p55)	8	1.48824e+08	2.1095e+08	1.77778e+08	1.76881e+08	8.42943e+07	8.37578e+07	27.149	27.6523	27.4055	27.3982	26.3289	26.3197	-0.640091	0.135819	553	0.0148019	no	-2.59904		Q6NZY4	ZCCHC8	Zinc finger CCHC domain-containing protein 8 (TRAMP-like complex RNA-binding factor ZCCHC8)	6	9.40685e+07	9.75251e+07	1.59866e+08	1.65035e+08	7.80923e+07	6.36503e+07	26.4872	26.5393	27.2523	27.2982	26.2187	25.9237	-0.196165	0.595583	553	0.0359091	no
P00338	LDHA	L-lactate dehydrogenase A chain (LDH-A)	11	6.45496e+08	7.42185e+08	3.39069e+08	3.52849e+08	3.31974e+08	3.5821e+08	29.2658	29.4672	28.337	28.3945	28.3065	28.4162	-0.727274	0.136151	554	0.0148287	no	-2.1023		O60832	DKC1	H/ACA ribonucleoprotein complex subunit DKC1	27	3.00243e+09	2.45298e+09	2.59334e+09	2.80092e+09	2.64899e+09	2.87734e+09	31.4835	31.1919	31.2722	31.3833	31.3028	31.4221	0.0490783	0.598668	554	0.035974	no
Q8NB16	MLKL	Mixed lineage kinase domain-like protein (hMLKL)	3	4.92068e+06	3.25833e+06	2.93501e+06	5.26233e+06	1.32108e+07	4.91581e+06	22.2304	21.6357	21.4849	22.3273	23.6552	22.229	1.07345	0.136691	555	0.0148555	no	-4.00689		Q9UPY3	DICER1	Endoribonuclease Dicer	6	3.88274e+07	4.82264e+07	3.84347e+07	4.35933e+07	4.4958e+07	4.18791e+07	25.2106	25.5233	25.1959	25.3776	25.4221	25.3197	0.0557256	0.598943	555	0.036039	no
Q2NKX8	ERCC6L	DNA excision repair protein ERCC-6-like	2	3.53574e+06	4.24135e+06	3.1311e+06	4.33699e+06	4.06463e+06	4.44333e+06	21.7536	22.0161	21.5782	22.0483	21.9547	22.0832	0.235788	0.137701	556	0.0148822	no	-4.16902		P82675	MRPS5	28S ribosomal protein S5, mitochondrial (MRP-S5) (S5mt) (Mitochondrial small ribosomal subunit protein uS5m)	16	9.21804e+08	9.88038e+08	8.2907e+08	9.0145e+08	9.65363e+08	9.53294e+08	29.7799	29.88	29.6269	29.7477	29.8465	29.8283	0.0421472	0.600217	556	0.0361039	no
Q96EB6	SIRT1	NAD-dependent protein deacetylase sirtuin-1 (hSIRT1)	2	6.25075e+07	6.6513e+07	5.70103e+07	6.33695e+07	7.30781e+07	7.75235e+07	25.8975	25.9871	25.7647	25.9173	26.1229	26.2081	0.201875	0.137723	557	0.014909	no	-2.94268		Q5VUA4	ZNF318	Zinc finger protein 318 (Endocrine regulatory protein)	2	3.33193e+06	5.41344e+06	5.10722e+06	5.26006e+06	3.38034e+06	3.66333e+06	21.6679	22.3681	22.2841	22.3266	21.6887	21.8047	-0.171059	0.602621	557	0.0361688	no
Q5JTH9	RRP12	RRP12-like protein	55	4.30692e+09	4.04195e+09	3.83891e+09	4.16889e+09	4.54324e+09	4.46288e+09	32.004	31.9124	31.838	31.957	32.0811	32.0553	0.112369	0.138084	558	0.0149358	no	-1.14055		Q9Y6V7	DDX49	Probable ATP-dependent RNA helicase DDX49	7	7.03534e+07	5.64544e+07	5.17683e+07	7.58813e+07	5.86367e+07	5.73231e+07	26.0681	25.7506	25.6256	26.1772	25.8053	25.7726	0.103372	0.605084	558	0.0362338	no
P49720	PSMB3	Proteasome subunit beta type-3 (Proteasome chain 13) (Proteasome component C10-II) (Proteasome theta chain)	2	4.24644e+07	4.36601e+07	2.86375e+07	3.39024e+07	1.91833e+07	2.49659e+07	25.3398	25.3798	24.7714	25.0149	24.1933	24.5735	-0.556145	0.138141	559	0.0149625	no	-3.25961		P38159	RBMX	RNA-binding motif protein, X chromosome (Glycoprotein p43) (Heterogeneous nuclear ribonucleoprotein G) (hnRNP G) [Cleaved into: RNA-binding motif protein, X chromosome, N-terminally processed]	30	2.39762e+10	2.56171e+10	2.96911e+10	3.0341e+10	2.1677e+10	2.25255e+10	34.4809	34.5764	34.7893	34.8205	34.3354	34.3908	-0.0889541	0.605239	559	0.0362987	no
P22087	FBL	rRNA 2'-O-methyltransferase fibrillarin	23	6.32401e+09	5.81423e+09	5.42918e+09	6.22989e+09	6.33254e+09	6.54768e+09	32.5582	32.4369	32.3381	32.5366	32.5601	32.6083	0.121435	0.13829	560	0.0149893	no	-0.980343		P62899	RPL31	60S ribosomal protein L31 (Large ribosomal subunit protein eL31)	23	7.0271e+09	7.00513e+09	5.38651e+09	5.73986e+09	7.71621e+09	7.4121e+09	32.7103	32.7058	32.3267	32.4184	32.8452	32.7872	0.103855	0.607382	560	0.0363636	no
Q9H0Z9	RBM38	RNA-binding protein 38 (CLL-associated antigen KW-5) (HSRNASEB) (RNA-binding motif protein 38) (RNA-binding region-containing protein 1) (ssDNA-binding protein SEB4)	8	7.52439e+08	8.03284e+08	7.53253e+08	6.63652e+08	7.54964e+08	7.15464e+08	29.487	29.5813	29.4886	29.3059	29.4918	29.4143	-0.113639	0.138741	561	0.0150161	no	-1.89706		Q9Y2W1	THRAP3	Thyroid hormone receptor-associated protein 3 (BCLAF1 and THRAP3 family member 2) (Thyroid hormone receptor-associated protein complex 150 kDa component) (Trap150)	31	3.62347e+09	3.62325e+09	4.43427e+09	4.37543e+09	3.86528e+09	3.91881e+09	31.7547	31.7546	32.046	32.0268	31.8479	31.8678	0.0579238	0.608662	561	0.0364286	no
P57076	CFAP298	Cilia- and flagella-associated protein 298 (Protein kurly homolog)	2	3.49597e+06	2.96223e+06	3.93342e+06	3.76168e+06	524169	576840	21.7373	21.4983	21.9074	21.8429	18.9997	19.1378	-1.09559	0.138944	562	0.0150428	no	-4.36135		P43243	MATR3	Matrin-3	87	3.20876e+10	3.129e+10	3.29422e+10	3.40899e+10	3.21074e+10	3.16215e+10	34.9013	34.865	34.9392	34.9886	34.9022	34.8802	0.0222771	0.609269	562	0.0364935	no
Q15046	KARS1	Lysine--tRNA ligase	11	2.58366e+08	1.97371e+08	2.79322e+08	2.08915e+08	7.42535e+07	1.53796e+08	27.9448	27.5563	28.0574	27.6383	26.146	27.1964	-0.750347	0.140172	563	0.0150696	no	-2.47581		Q9NS39	ADARB2	Double-stranded RNA-specific editase B2	3	1.44664e+07	1.6383e+07	1.5689e+07	1.52905e+07	1.53082e+07	1.4937e+07	23.7862	23.9657	23.9033	23.8661	23.8678	23.8324	-0.031425	0.611703	563	0.0365584	no
P12270	TPR	Nucleoprotein TPR (Megator) (NPC-associated intranuclear protein) (Translocated promoter region protein)	16	3.82217e+08	4.65192e+08	4.07858e+08	3.69159e+08	3.03514e+08	3.8613e+08	28.5098	28.7933	28.6035	28.4597	28.1772	28.5245	-0.24556	0.140373	564	0.0150964	no	-2.18037		P62861	FAU	FAU ubiquitin-like and ribosomal protein S30 [Cleaved into: Ubiquitin-like protein FUBI; 40S ribosomal protein S30 (Small ribosomal subunit protein eS30)]	3	3.9632e+08	5.61269e+08	3.79856e+08	3.08602e+08	4.35942e+08	4.68893e+08	28.5621	29.0641	28.5009	28.2012	28.6996	28.8047	-0.140381	0.614637	564	0.0366234	no
P18077	RPL35A	60S ribosomal protein L35a (Cell growth-inhibiting gene 33 protein) (Large ribosomal subunit protein eL33)	9	1.04883e+09	1.05094e+09	9.05509e+08	1.38251e+08	1.12269e+09	1.38126e+08	29.9661	29.969	29.7542	27.0427	30.0643	27.0414	-1.10303	0.141423	565	0.0151231	no	-1.90086		Q6IQ49	SDE2	Replication stress response regulator SDE2	2	1.29418e+08	1.00289e+08	1.15504e+08	1.44345e+08	1.04101e+08	1.21341e+08	26.9475	26.5796	26.7834	27.1049	26.6334	26.8545	0.0992156	0.614926	565	0.0366883	no
P55060	CSE1L	Exportin-2 (Exp2) (Cellular apoptosis susceptibility protein) (Chromosome segregation 1-like protein) (Importin-alpha re-exporter)	6	7.14582e+07	9.2608e+07	8.24939e+07	7.61191e+07	4.31846e+07	6.15617e+07	26.0906	26.4646	26.2978	26.1818	25.364	25.8755	-0.447023	0.142528	566	0.0151499	no	-2.91388		O00267	SUPT5H	Transcription elongation factor SPT5 (hSPT5) (DRB sensitivity-inducing factor 160 kDa subunit) (DSIF p160) (DRB sensitivity-inducing factor large subunit) (DSIF large subunit) (Tat-cotransactivator 1 protein) (Tat-CT1 protein)	29	8.44585e+08	6.65409e+08	7.33562e+08	7.72201e+08	6.64527e+08	7.03105e+08	29.6537	29.3097	29.4503	29.5244	29.3078	29.3892	-0.0682886	0.6162	566	0.0367532	no
Q99623	PHB2	Prohibitin-2 (B-cell receptor-associated protein BAP37) (D-prohibitin) (Repressor of estrogen receptor activity)	7	1.6075e+08	2.15542e+08	8.21038e+07	1.2431e+08	4.37108e+07	4.66691e+07	27.2602	27.6834	26.2909	26.8894	25.3815	25.476	-1.09434	0.142734	567	0.0151767	no	-2.71667		A4D1E9	GTPBP10	GTP-binding protein 10 (Protein obg homolog 2) (ObgH2)	3	2.86983e+07	3.20149e+07	2.11482e+07	2.83186e+07	2.72253e+07	3.10443e+07	24.7745	24.9322	24.334	24.7552	24.6984	24.8878	0.0809878	0.621334	567	0.0368182	no
O43795	MYO1B	Unconventional myosin-Ib (MYH-1c) (Myosin I alpha) (MMI-alpha) (MMIa)	2	1.18706e+07	1.63603e+07	1.25777e+07	3.47755e+06	1.41116e+07	4.5323e+06	23.5009	23.9637	23.5844	21.7296	23.7504	22.1118	-0.883428	0.144194	568	0.0152034	no	-3.74589		Q9H7E2	TDRD3	Tudor domain-containing protein 3	5	7.13156e+07	7.56571e+07	1.34711e+08	1.55281e+08	1.09751e+08	6.96601e+07	26.0877	26.173	27.0053	27.2103	26.7097	26.0538	0.248759	0.623837	568	0.0368831	no
Q9H0A0	NAT10	RNA cytidine acetyltransferase	28	5.35536e+08	4.87e+08	4.7133e+08	4.37304e+08	4.78262e+08	4.57297e+08	28.9964	28.8593	28.8122	28.7041	28.8332	28.7686	-0.121864	0.144455	569	0.0152302	no	-2.08736		Q9HC35	EML4	Echinoderm microtubule-associated protein-like 4 (EMAP-4) (Restrictedly overexpressed proliferation-associated protein) (Ropp 120)	15	2.75962e+08	1.56426e+08	2.85277e+08	2.19669e+08	2.06817e+08	1.9807e+08	28.0399	27.2209	28.0878	27.7108	27.6238	27.5614	-0.200476	0.624136	569	0.0369481	no
P84103	SRSF3	Serine/arginine-rich splicing factor 3 (Pre-mRNA-splicing factor SRP20) (Splicing factor, arginine/serine-rich 3)	19	1.4005e+10	1.56598e+10	1.77458e+10	1.54686e+10	1.10086e+10	1.1436e+10	33.7052	33.8663	34.0468	33.8486	33.3579	33.4129	-0.322512	0.144467	570	0.015257	no	-0.613673		Q8ND56	LSM14A	Protein LSM14 homolog A (Protein FAM61A) (Protein SCD6 homolog) (Putative alpha-synuclein-binding protein) (AlphaSNBP) (RNA-associated protein 55A) (hRAP55) (hRAP55A)	12	7.67139e+08	7.36772e+08	8.27105e+08	8.70876e+08	7.06627e+08	6.59549e+08	29.5149	29.4566	29.6235	29.6979	29.3964	29.2969	-0.0593598	0.628985	570	0.037013	no
P49792	RANBP2	E3 SUMO-protein ligase RanBP2	19	3.08243e+08	2.59751e+08	3.08478e+08	2.82256e+08	2.08101e+08	2.37601e+08	28.1995	27.9526	28.2006	28.0724	27.6327	27.824	-0.267854	0.144596	571	0.0152837	no	-2.33942		P50914	RPL14	60S ribosomal protein L14 (CAG-ISL 7) (Large ribosomal subunit protein eL14)	34	1.68018e+10	1.59118e+10	1.72374e+10	1.54984e+10	1.82691e+10	1.77457e+10	33.9679	33.8894	34.0048	33.8514	34.0887	34.0467	0.0444287	0.633343	571	0.0370779	no
A0A0G2JJT9	VARS1	Valine--tRNA ligase (Fragment)	22	5.06198e+08	5.31485e+08	5.33974e+08	4.86951e+08	3.25431e+08	4.57313e+08	28.9151	28.9855	28.9922	28.8592	28.2778	28.7686	-0.307805	0.145356	572	0.0153105	no	-2.09122		Q12849	GRSF1	G-rich sequence factor 1 (GRSF-1)	32	6.73974e+09	7.37265e+09	6.90383e+09	7.95919e+09	6.87782e+09	6.83725e+09	32.65	32.7795	32.6847	32.89	32.6793	32.6708	0.0444804	0.634089	572	0.0371429	no
Q8IYB3	SRRM1	Serine/arginine repetitive matrix protein 1 (SR-related nuclear matrix protein of 160 kDa) (SRm160) (Ser/Arg-related nuclear matrix protein)	4	5.84715e+07	6.6835e+07	5.15783e+07	5.11229e+07	2.35403e+07	4.36784e+07	25.8012	25.9941	25.6203	25.6075	24.4886	25.3804	-0.579852	0.145402	573	0.0153373	no	-3.07459		P09001	MRPL3	39S ribosomal protein L3, mitochondrial (L3mt) (MRP-L3) (Mitochondrial large ribosomal subunit protein uL3m)	12	7.24965e+08	6.11378e+08	5.86813e+08	6.53773e+08	6.49592e+08	6.77945e+08	29.4333	29.1875	29.1283	29.2842	29.275	29.3366	0.0429788	0.635222	573	0.0372078	no
Q9BTT0	ANP32E	Acidic leucine-rich nuclear phosphoprotein 32 family member E (LANP-like protein) (LANP-L)	2	2.651e+07	7.47926e+07	3.26725e+07	3.06166e+07	1.5613e+07	1.7509e+07	24.66	26.1564	24.9616	24.8678	23.8962	24.0616	-1.07173	0.146193	574	0.015364	no	-3.24871		P14678	SNRPB	Small nuclear ribonucleoprotein-associated proteins B and B' (snRNP-B) (Sm protein B/B') (Sm-B/B') (SmB/B')	8	1.91895e+09	1.67271e+09	1.71669e+09	2.00966e+09	1.51043e+09	1.5606e+09	30.8377	30.6395	30.677	30.9043	30.4923	30.5395	-0.0632388	0.63943	574	0.0372727	no
O95758	PTBP3	Polypyrimidine tract-binding protein 3 (Regulator of differentiation 1) (Rod1)	25	3.52428e+09	3.22616e+09	3.31875e+09	3.39111e+09	4.01797e+09	3.73963e+09	31.7147	31.5872	31.628	31.6591	31.9038	31.8002	0.146928	0.146315	575	0.0153908	no	-1.21804		Q14146	URB2	Unhealthy ribosome biogenesis protein 2 homolog	4	1.75194e+07	1.37357e+07	9.85394e+06	1.05353e+07	1.17009e+07	1.4428e+07	24.0625	23.7114	23.2323	23.3287	23.4801	23.7824	-0.165083	0.641529	575	0.0373377	no
P34741	SDC2	Syndecan-2 (SYND2) (Fibroglycan) (Heparan sulfate proteoglycan core protein) (HSPG) (CD antigen CD362)	2	2.63493e+07	2.19905e+07	1.94363e+07	1.77697e+07	2.00338e+07	1.89707e+07	24.6513	24.3904	24.2122	24.0829	24.2559	24.1773	-0.255538	0.146952	576	0.0154176	no	-3.4494		P23588	EIF4B	Eukaryotic translation initiation factor 4B (eIF-4B)	62	1.49309e+10	1.62034e+10	2.61089e+10	2.37757e+10	1.29333e+10	1.39162e+10	33.7976	33.9156	34.6038	34.4688	33.5904	33.696	-0.177252	0.642849	576	0.0374026	no
Q96FZ2	HMCES	Abasic site processing protein HMCES (Embryonic stem cell-specific 5-hydroxymethylcytosine-binding protein) (ES cell-specific 5hmC-binding protein) (Peptidase HMCES)	2	6.72211e+06	3.77628e+06	6.09683e+06	5.01378e+06	2.73884e+06	2.14348e+06	22.6805	21.8485	22.5396	22.2575	21.3851	21.0315	-0.745837	0.14793	577	0.0154443	no	-4.12164		P78344	EIF4G2	Eukaryotic translation initiation factor 4 gamma 2 (eIF-4-gamma 2) (eIF-4G 2) (eIF4G 2) (Death-associated protein 5) (DAP-5) (p97)	39	1.0712e+09	1.02615e+09	9.38972e+08	1.09813e+09	1.00079e+09	1.01038e+09	29.9966	29.9346	29.8065	30.0324	29.8985	29.9122	0.0342646	0.643262	577	0.0374675	no
Q9NVX2	NLE1	Notchless protein homolog 1	3	2.36181e+07	2.43111e+07	2.13437e+07	2.30571e+07	2.90822e+07	3.12915e+07	24.4934	24.5351	24.3473	24.4587	24.7936	24.8993	0.268289	0.14799	578	0.0154711	no	-3.36089		P62888	RPL30	60S ribosomal protein L30 (Large ribosomal subunit protein eL30)	18	2.9364e+09	2.76605e+09	2.4593e+09	2.56401e+09	3.04425e+09	2.8464e+09	31.4514	31.3652	31.1956	31.2558	31.5034	31.4065	0.0508679	0.648833	578	0.0375325	no
Q9BYD1	MRPL13	39S ribosomal protein L13, mitochondrial (L13mt) (MRP-L13) (Mitochondrial large ribosomal subunit protein uL13m)	14	2.91531e+09	2.77686e+09	2.38187e+09	2.91968e+09	3.01055e+09	3.06852e+09	31.441	31.3708	31.1494	31.4432	31.4874	31.5149	0.156434	0.148436	579	0.0154979	no	-1.31244		O75521	ECI2	Enoyl-CoA delta isomerase 2	5	4.46234e+07	2.0388e+07	2.42039e+07	1.41079e+07	3.68327e+07	2.4827e+07	25.4113	24.2812	24.5287	23.75	25.1345	24.5654	-0.23571	0.651909	579	0.0375974	no
P02751	FN1	Fibronectin (FN) (Cold-insoluble globulin) (CIG) [Cleaved into: Anastellin; Ugl-Y1; Ugl-Y2; Ugl-Y3]	28	2.34464e+09	1.64861e+09	2.31179e+09	1.50771e+09	1.75107e+09	1.73549e+09	31.1267	30.6186	31.1064	30.4897	30.7056	30.6927	-0.336234	0.149217	580	0.0155246	no	-1.49169		Q9H6T0	ESRP2	Epithelial splicing regulatory protein 2 (RNA-binding motif protein 35B) (RNA-binding protein 35B)	21	1.88336e+09	1.82603e+09	1.68796e+09	1.64617e+09	1.82448e+09	1.80821e+09	30.8107	30.7661	30.6526	30.6165	30.7648	30.7519	-0.0320236	0.656551	580	0.0376623	no
Q9H8H2	DDX31	Probable ATP-dependent RNA helicase DDX31	18	4.77361e+08	4.71345e+08	3.9614e+08	5.31497e+08	4.83422e+08	4.95176e+08	28.8305	28.8122	28.5614	28.9855	28.8487	28.8834	0.167199	0.149284	581	0.0155514	no	-2.08915		Q9H6R4	NOL6	Nucleolar protein 6 (Nucleolar RNA-associated protein) (Nrap)	21	5.22104e+08	5.20223e+08	5.01545e+08	5.45585e+08	5.12061e+08	5.06476e+08	28.9598	28.9546	28.9018	29.0232	28.9317	28.9159	0.0187995	0.657902	581	0.0377273	no
Q9H0A8	COMMD4	COMM domain-containing protein 4	2	9.94621e+08	7.77242e+08	1.05291e+09	1.02389e+09	1.21507e+09	1.15328e+09	29.8896	29.5338	29.9717	29.9314	30.1784	30.1031	0.264101	0.149357	582	0.0155782	no	-1.75116		Q92804	TAF15	TATA-binding protein-associated factor 2N (68 kDa TATA-binding protein-associated factor) (TAF(II)68) (TAFII68) (RNA-binding protein 56)	27	6.54926e+09	6.26966e+09	5.66862e+09	5.5521e+09	6.32817e+09	6.10185e+09	32.6087	32.5457	32.4004	32.3704	32.5591	32.5066	-0.0399898	0.660382	582	0.0377922	no
Q9Y2W2	WBP11	WW domain-binding protein 11 (WBP-11) (Npw38-binding protein) (NpwBP) (SH3 domain-binding protein SNP70) (Splicing factor that interacts with PQBP-1 and PP1)	8	2.79745e+08	3.10231e+08	2.05351e+08	3.40032e+08	2.97379e+08	3.73042e+08	28.0595	28.2088	27.6135	28.3411	28.1477	28.4748	0.345383	0.149485	583	0.0156049	no	-2.28808		Q92979	EMG1	Ribosomal RNA small subunit methyltransferase NEP1	9	2.46484e+08	1.7986e+08	1.62739e+08	1.86596e+08	1.87662e+08	1.71843e+08	27.8769	27.4223	27.278	27.4753	27.4836	27.3565	-0.109307	0.661846	583	0.0378571	no
Q86XL3	ANKLE2	Ankyrin repeat and LEM domain-containing protein 2 (LEM domain-containing protein 4)	5	8.94461e+07	9.05084e+07	8.31377e+07	8.56292e+07	7.89952e+07	8.23957e+07	26.4145	26.4315	26.309	26.3516	26.2353	26.2961	-0.09094	0.149714	584	0.0156317	no	-2.83708		Q6PJT7	ZC3H14	Zinc finger CCCH domain-containing protein 14 (Mammalian suppressor of tau pathology-2) (MSUT-2) (Renal carcinoma antigen NY-REN-37)	19	5.04424e+08	5.55607e+08	6.86623e+08	6.43472e+08	5.12367e+08	4.89666e+08	28.9101	29.0495	29.3549	29.2613	28.9326	28.8672	-0.0860627	0.662056	584	0.0379221	no
P55884	EIF3B	Eukaryotic translation initiation factor 3 subunit B (eIF3b) (Eukaryotic translation initiation factor 3 subunit 9) (Prt1 homolog) (hPrt1) (eIF-3-eta) (eIF3 p110) (eIF3 p116)	10	1.47607e+08	1.6751e+08	1.42021e+08	1.07647e+08	1.52769e+08	1.11025e+08	27.1372	27.3197	27.0815	26.6817	27.1868	26.7263	-0.299499	0.149736	585	0.0156585	no	-2.62641		Q02878	RPL6	60S ribosomal protein L6 (Large ribosomal subunit protein eL6) (Neoplasm-related protein C140) (Tax-responsive enhancer element-binding protein 107) (TaxREB107)	29	5.9032e+09	6.63494e+09	5.71535e+09	5.8018e+09	6.07244e+09	7.04158e+09	32.4589	32.6274	32.4122	32.4339	32.4996	32.7133	0.0514202	0.667357	585	0.037987	no
P43304	GPD2	Glycerol-3-phosphate dehydrogenase, mitochondrial (GPD-M) (GPDH-M)	2	7.31957e+07	4.77212e+07	5.81751e+07	6.36147e+07	1.24641e+07	1.59035e+07	26.1253	25.5081	25.7939	25.9229	23.5713	23.9228	-0.961274	0.150815	586	0.0156852	no	-3.11165		P62081	RPS7	40S ribosomal protein S7 (Small ribosomal subunit protein eS7)	30	5.13466e+09	5.82392e+09	4.5951e+09	4.9949e+09	5.27222e+09	5.84833e+09	32.2576	32.4393	32.0974	32.2178	32.2958	32.4454	0.0511879	0.669377	586	0.0380519	no
Q96E11	MRRF	Ribosome-recycling factor, mitochondrial (RRF) (Ribosome-releasing factor, mitochondrial)	2	1.56852e+07	6.67117e+06	1.00709e+07	9.22416e+06	4.05848e+06	2.40457e+06	23.9029	22.6695	23.2637	23.137	21.9525	21.1973	-1.04762	0.150982	587	0.015712	no	-3.86247		O75494	SRSF10	Serine/arginine-rich splicing factor 10 (40 kDa SR-repressor protein) (SRrp40) (FUS-interacting serine-arginine-rich protein 1) (Splicing factor SRp38) (Splicing factor, arginine/serine-rich 13A) (TLS-associated protein with Ser-Arg repeats) (TASR) (TLS-associated protein with SR repeats) (TLS-associated serine-arginine protein) (TLS-associated SR protein)	11	1.86132e+09	2.22705e+09	2.21403e+09	2.26566e+09	1.85218e+09	1.94764e+09	30.7937	31.0525	31.044	31.0773	30.7866	30.8591	-0.05528	0.670954	587	0.0381169	no
P18621	RPL17	60S ribosomal protein L17 (60S ribosomal protein L23) (Large ribosomal subunit protein uL22) (PD-1)	17	2.3756e+09	1.98038e+09	1.86739e+09	1.62337e+09	1.92895e+09	1.76049e+09	31.1456	30.8831	30.7984	30.5963	30.8452	30.7133	-0.228221	0.152049	588	0.0157388	no	-1.48268		Q71RC2	LARP4	La-related protein 4 (La ribonucleoprotein domain family member 4)	30	2.52826e+09	2.5926e+09	2.77666e+09	2.83983e+09	2.51103e+09	2.34177e+09	31.2355	31.2718	31.3707	31.4032	31.2256	31.125	-0.0379239	0.672083	588	0.0381818	no
Q8NDT2	RBM15B	Putative RNA-binding protein 15B (One-twenty two protein 3) (HsOTT3) (HuOTT3) (RNA-binding motif protein 15B)	26	1.3668e+09	1.27943e+09	1.35612e+09	1.40251e+09	1.36242e+09	1.40098e+09	30.3482	30.2529	30.3368	30.3854	30.3435	30.3838	0.0577851	0.152419	589	0.0157655	no	-1.63261		P49790	NUP153	Nuclear pore complex protein Nup153 (153 kDa nucleoporin) (Nucleoporin Nup153)	5	1.14856e+08	1.46506e+08	1.01546e+08	1.04464e+08	1.25595e+08	1.10475e+08	26.7752	27.1264	26.5976	26.6384	26.9042	26.7191	-0.0918046	0.673102	589	0.0382468	no
Q14240	EIF4A2	Eukaryotic initiation factor 4A-II (eIF-4A-II) (eIF4A-II)	3	3.51077e+07	3.86971e+07	3.03557e+07	4.5451e+07	3.76366e+07	3.9038e+07	25.0653	25.2057	24.8555	25.4378	25.1656	25.2184	0.229558	0.152842	590	0.0157923	no	-3.19009		Q9HCS7	XAB2	Pre-mRNA-splicing factor SYF1 (Protein HCNP) (XPA-binding protein 2)	8	5.44534e+07	3.8983e+07	5.07261e+07	4.84315e+07	4.02561e+07	4.71269e+07	25.6985	25.2163	25.5962	25.5294	25.2627	25.49	-0.0860586	0.674338	590	0.0383117	no
O95373	IPO7	Importin-7 (Imp7) (Ran-binding protein 7) (RanBP7)	5	6.71538e+08	5.84871e+08	5.53471e+08	6.27584e+08	7.11886e+08	7.06228e+08	29.3229	29.1235	29.0439	29.2252	29.4071	29.3956	0.176699	0.152858	591	0.0158191	no	-1.95865		Q8IWC1	MAP7D3	MAP7 domain-containing protein 3	2	9.50096e+06	9.19794e+06	5.78306e+06	8.38598e+06	7.88844e+06	9.60623e+06	23.1796	23.1329	22.4634	22.9995	22.9113	23.1955	0.0801548	0.677631	591	0.0383766	no
Q15155	NOMO1	Nodal modulator 1 (pM5 protein)	10	8.06874e+07	5.76222e+07	7.19796e+07	5.85723e+07	5.17464e+07	2.54527e+07	26.2658	25.7801	26.1011	25.8037	25.625	24.6013	-0.631196	0.153098	592	0.0158458	no	-3.00559		P47914	RPL29	60S ribosomal protein L29 (Cell surface heparin-binding protein HIP) (Large ribosomal subunit protein eL29)	25	1.5413e+10	1.83881e+10	1.58002e+10	1.55598e+10	1.77858e+10	1.77946e+10	33.8434	34.0981	33.8792	33.8571	34.05	34.0507	0.0440775	0.678409	592	0.0384416	no
P05204	HMGN2	Non-histone chromosomal protein HMG-17 (High mobility group nucleosome-binding domain-containing protein 2)	2	7.94867e+07	7.26644e+07	8.53783e+07	5.87412e+07	7.92014e+07	6.1046e+07	26.2442	26.1147	26.3474	25.8079	26.239	25.8634	-0.255419	0.154158	593	0.0158726	no	-2.90474		P79522	PRR3	Proline-rich protein 3 (MHC class I region proline-rich protein CAT56)	5	1.98937e+08	2.31902e+08	1.84271e+08	2.02804e+08	1.9786e+08	2.38893e+08	27.5677	27.7889	27.4573	27.5955	27.5599	27.8318	0.0562282	0.678821	593	0.0385065	no
P50395	GDI2	Rab GDP dissociation inhibitor beta (Rab GDI beta) (Guanosine diphosphate dissociation inhibitor 2) (GDI-2)	9	2.69658e+08	3.28463e+08	2.2507e+08	3.12375e+08	3.3543e+08	3.4412e+08	28.0066	28.2912	27.7458	28.2187	28.3214	28.3583	0.269002	0.155167	594	0.0158994	no	-2.28584		Q9H9J2	MRPL44	39S ribosomal protein L44, mitochondrial (L44mt) (MRP-L44)	6	7.43407e+07	5.21581e+07	6.0408e+07	6.48354e+07	7.28609e+07	5.82941e+07	26.1476	25.6364	25.8482	25.9503	26.1186	25.7968	0.068464	0.679535	594	0.0385714	no
P27144	AK4	Adenylate kinase 4, mitochondrial (AK 4)	2	6.11799e+06	9.02421e+06	5.02078e+06	9.96603e+06	7.40115e+06	1.29574e+07	22.5446	23.1054	22.2595	23.2486	22.8193	23.6273	0.58878	0.155723	595	0.0159261	no	-3.84156		Q96K58	ZNF668	Zinc finger protein 668	3	1.24964e+07	6.74018e+06	1.45726e+07	1.11963e+07	1.46922e+07	1.05096e+07	23.575	22.6844	23.7968	23.4165	23.8085	23.3252	0.106447	0.679899	595	0.0386364	no
P23258	TUBG1	Tubulin gamma-1 chain (Gamma-1-tubulin) (Gamma-tubulin complex component 1) (GCP-1)	7	3.35647e+07	3.70139e+07	2.877e+07	2.7776e+07	2.99898e+07	1.96766e+07	25.0004	25.1416	24.7781	24.7273	24.838	24.23	-0.359375	0.155887	596	0.0159529	no	-3.29728		O00566	MPHOSPH10	U3 small nucleolar ribonucleoprotein protein MPP10 (M phase phosphoprotein 10)	18	7.86082e+08	7.30673e+08	8.35684e+08	8.33872e+08	7.24726e+08	7.34016e+08	29.5501	29.4447	29.6384	29.6353	29.4329	29.4512	-0.0371638	0.680277	596	0.0387013	no
Q6DN90	IQSEC1	IQ motif and SEC7 domain-containing protein 1 (ADP-ribosylation factors guanine nucleotide-exchange protein 100) (ADP-ribosylation factors guanine nucleotide-exchange protein 2) (Brefeldin-resistant Arf-GEF 2 protein) (BRAG2)	2	1.29012e+08	1.80513e+08	5.22157e+07	3.6697e+08	1.64879e+08	2.01578e+08	26.9429	27.4275	25.638	28.4511	27.2968	27.5868	1.01969	0.156728	597	0.0159797	no	-2.50526		O76094	SRP72	Signal recognition particle subunit SRP72 (SRP72) (Signal recognition particle 72 kDa protein)	18	5.78113e+08	6.27578e+08	5.27699e+08	5.31286e+08	6.09464e+08	5.41972e+08	29.1068	29.2252	28.9751	28.9849	29.183	29.0136	-0.0427997	0.682317	597	0.0387662	no
Q9HCG8	CWC22	Pre-mRNA-splicing factor CWC22 homolog (Nucampholin homolog) (fSAPb)	4	1.32811e+07	1.7239e+07	1.11515e+07	2.07671e+07	3.47617e+07	1.49564e+07	23.6629	24.0392	23.4107	24.3078	25.051	23.8343	0.758254	0.156751	598	0.0160064	no	-3.49492		Q96T58	SPEN	Msx2-interacting protein (SMART/HDAC1-associated repressor protein) (SPEN homolog)	135	6.20869e+09	6.15797e+09	7.67703e+09	7.23193e+09	5.85325e+09	6.1144e+09	32.5316	32.5198	32.8379	32.7517	32.4466	32.5096	-0.0620727	0.687171	598	0.0388312	no
P00533	EGFR	Epidermal growth factor receptor	11	1.19996e+08	1.54693e+08	1.2891e+08	1.1243e+08	1.11774e+08	1.23822e+08	26.8384	27.2048	26.9418	26.7445	26.736	26.8837	-0.213723	0.157328	599	0.0160332	no	-2.66874		Q8NEJ9	NGDN	Neuroguidin (Centromere accumulated nuclear protein 1) (CANu1) (EIF4E-binding protein)	7	1.09183e+08	1.14118e+08	1.11547e+08	1.1978e+08	1.06821e+08	1.13727e+08	26.7022	26.7659	26.7331	26.8358	26.6706	26.761	0.0234202	0.688451	599	0.0388961	no
Q08188	TGM3	Protein-glutamine gamma-glutamyltransferase E	3	1.15261e+07	3.05931e+07	8.71346e+06	2.07993e+07	3.18726e+07	7.16971e+07	23.4584	24.8667	23.0548	24.31	24.9258	26.0954	1.2908	0.157611	600	0.01606	no	-3.3012		Q96QR8	PURB	Transcriptional activator protein Pur-beta (Purine-rich element-binding protein B)	6	5.19826e+08	5.31474e+08	4.55726e+08	4.91982e+08	4.91488e+08	4.89375e+08	28.9535	28.9854	28.7636	28.874	28.8726	28.8664	-0.0330988	0.688932	600	0.038961	no
Q17RY0	CPEB4	Cytoplasmic polyadenylation element-binding protein 4 (CPE-BP4) (CPE-binding protein 4) (hCPEB-4)	4	2.39248e+08	2.14912e+08	1.7341e+08	2.44857e+08	2.51777e+08	2.38281e+08	27.8339	27.6792	27.3696	27.8674	27.9076	27.8281	0.227802	0.157811	601	0.0160867	no	-2.41041		Q92552	MRPS27	28S ribosomal protein S27, mitochondrial (MRP-S27) (S27mt) (Mitochondrial ribosomal protein S27) (Mitochondrial small ribosomal subunit protein mS27)	8	5.59318e+09	5.63753e+09	4.81175e+09	5.47756e+09	5.16545e+09	4.97216e+09	32.381	32.3924	32.1639	32.3509	32.2662	32.2112	-0.0389472	0.690101	601	0.039026	no
P30260	CDC27	Cell division cycle protein 27 homolog (Anaphase-promoting complex subunit 3) (APC3) (CDC27 homolog) (CDC27Hs) (H-NUC)	2	3.33675e+07	3.61033e+07	2.82037e+07	3.44103e+07	3.85001e+07	4.01224e+07	24.9919	25.1056	24.7494	25.0363	25.1984	25.2579	0.210689	0.158098	602	0.0161135	no	-3.22106		P45974	USP5	Ubiquitin carboxyl-terminal hydrolase 5	3	3.45964e+07	2.6856e+07	3.41187e+07	4.53564e+07	2.46234e+07	3.65334e+07	25.0441	24.6787	25.0241	25.4348	24.5535	25.1227	0.156386	0.691045	602	0.0390909	no
Q16836	HADH	Hydroxyacyl-coenzyme A dehydrogenase, mitochondrial (HCDH)	2	4.58857e+06	2.63008e+06	2.49461e+06	1.97224e+06	2.4885e+06	837812	22.1296	21.3267	21.2504	20.9114	21.2468	19.6763	-0.874356	0.159143	603	0.0161403	no	-4.36831		Q86XP3	DDX42	ATP-dependent RNA helicase DDX42	19	3.9483e+08	3.51388e+08	3.1321e+08	3.6516e+08	3.40232e+08	3.85375e+08	28.5567	28.3885	28.2226	28.444	28.3419	28.5217	0.0420564	0.6924	603	0.0391558	no
Q32NC0	C18orf21	UPF0711 protein C18orf21 (HBV X-transactivated gene 13 protein) (HBV XAg-transactivated protein 13)	6	9.77788e+07	9.88516e+07	9.74315e+07	9.71553e+07	1.11216e+08	1.19632e+08	26.543	26.5588	26.5379	26.5338	26.7288	26.834	0.157592	0.15917	604	0.016167	no	-2.75091		Q9NUL3	STAU2	Double-stranded RNA-binding protein Staufen homolog 2	17	6.97915e+08	7.08434e+08	6.38586e+08	6.85829e+08	6.93667e+08	6.91674e+08	29.3785	29.4001	29.2503	29.3533	29.3697	29.3655	0.0183903	0.694148	604	0.0392208	no
P08579	SNRPB2	U2 small nuclear ribonucleoprotein B'' (U2 snRNP B'')	5	1.20568e+08	1.02556e+08	7.95412e+07	1.16393e+08	1.26894e+08	1.26538e+08	26.8453	26.6118	26.2452	26.7944	26.919	26.915	0.28912	0.160325	605	0.0161938	no	-2.71706		Q92974	ARHGEF2	Rho guanine nucleotide exchange factor 2 (Guanine nucleotide exchange factor H1) (GEF-H1) (Microtubule-regulated Rho-GEF) (Proliferating cell nucleolar antigen p40)	8	8.62576e+07	5.61735e+07	6.21004e+07	7.61078e+07	7.4706e+07	6.33174e+07	26.3621	25.7434	25.8881	26.1815	26.1547	25.9161	0.0661721	0.695635	605	0.0392857	no
P08069	IGF1R	Insulin-like growth factor 1 receptor	2	5.84718e+06	7.07937e+06	6.3637e+06	2.77807e+06	6.79342e+06	3.30324e+06	22.4793	22.7552	22.6014	21.4057	22.6957	21.6555	-0.583329	0.16061	606	0.0162206	no	-4.03736		O95707	POP4	Ribonuclease P protein subunit p29 (hPOP4)	4	3.61305e+07	3.64068e+07	2.41459e+07	2.67418e+07	3.49667e+07	4.34408e+07	25.1067	25.1177	24.5253	24.6726	25.0595	25.3725	0.121102	0.69592	606	0.0393506	no
P22102	GART	Trifunctional purine biosynthetic protein adenosine-3 [Includes: Phosphoribosylamine--glycine ligase	22	2.90506e+08	2.5482e+08	2.25428e+08	2.20864e+08	2.38218e+08	1.85613e+08	28.114	27.9249	27.7481	27.7186	27.8277	27.4677	-0.257653	0.161108	607	0.0162473	no	-2.39385		P20810	CAST	Calpastatin (Calpain inhibitor) (Sperm BS-17 component)	2	3.05847e+07	3.01248e+07	1.73052e+08	1.24055e+08	1.78387e+07	2.56255e+07	24.8663	24.8444	27.3666	26.8864	24.0885	24.6111	-0.480711	0.699771	607	0.0394156	no
Q9H8H0	NOL11	Nucleolar protein 11	22	7.97249e+08	6.37097e+08	5.77681e+08	7.67852e+08	7.60241e+08	8.43796e+08	29.5705	29.2469	29.1057	29.5163	29.5019	29.6523	0.237387	0.16241	608	0.0162741	no	-1.90288		Q14192	FHL2	Four and a half LIM domains protein 2 (FHL-2) (LIM domain protein DRAL) (Skeletal muscle LIM-protein 3) (SLIM-3)	2	5.26754e+07	2.87987e+07	6.83584e+07	2.26182e+07	5.29087e+07	5.37649e+07	25.6506	24.7795	26.0266	24.431	25.657	25.6802	-0.21272	0.699771	608	0.0394805	no
Q5SW79	CEP170	Centrosomal protein of 170 kDa (Cep170) (KARP-1-binding protein) (KARP1-binding protein)	2	3.31259e+06	2.81982e+06	3.90373e+06	5.52108e+06	3.78585e+06	3.85075e+06	21.6595	21.4272	21.8964	22.3965	21.8522	21.8767	0.390702	0.16334	609	0.0163009	no	-4.17937		Q9P287	BCCIP	BRCA2 and CDKN1A-interacting protein (P21- and CDK-associated protein 1) (Protein TOK-1)	2	1.57719e+07	1.84088e+07	1.28564e+07	924159	3.67229e+07	2.56708e+07	23.9109	24.1339	23.616	19.8178	25.1302	24.6136	0.428815	0.701395	609	0.0395455	no
P04439	HLA-A	HLA class I histocompatibility antigen, A alpha chain (Human leukocyte antigen A) (HLA-A)	2	1.71335e+07	1.44107e+07	1.14296e+07	1.36324e+07	7.10773e+06	9.36308e+06	24.0303	23.7806	23.4463	23.7005	22.761	23.1586	-0.51354	0.163909	610	0.0163276	no	-3.68096		A0A3B3IS91	POLG	POLG alternative reading frame (POLGARF) (ORF-Y) [Cleaved into: POLGARF C-terminal fragment (POLGARFin)]	3	4.85302e+06	5.16489e+06	3.20937e+06	4.0663e+06	3.87771e+06	4.23498e+06	22.2105	22.3003	21.6139	21.9553	21.8868	22.0139	-0.119123	0.702961	610	0.0396104	no
Q13619	CUL4A	Cullin-4A (CUL-4A)	6	2.85568e+07	2.16948e+07	3.73496e+07	4.08714e+07	7.48657e+07	3.32211e+07	24.7673	24.3708	25.1546	25.2846	26.1578	24.9856	0.765885	0.163953	611	0.0163544	no	-3.1708		Q9NUD5	ZCCHC3	Zinc finger CCHC domain-containing protein 3	6	7.68696e+07	7.57199e+07	6.69978e+07	8.06101e+07	7.36038e+07	7.06105e+07	26.1959	26.1742	25.9976	26.2645	26.1333	26.0734	0.0340042	0.703908	611	0.0396753	no
P82979	SARNP	SAP domain-containing ribonucleoprotein (Cytokine-induced protein of 29 kDa) (Nuclear protein Hcc-1) (Proliferation-associated cytokine-inducible protein CIP29)	8	1.30666e+08	1.0441e+08	1.36626e+08	1.2031e+08	8.60902e+07	6.16341e+07	26.9613	26.6377	27.0257	26.8422	26.3593	25.8772	-0.471726	0.164582	612	0.0163812	no	-2.73874		Q12769	NUP160	Nuclear pore complex protein Nup160 (160 kDa nucleoporin) (Nucleoporin Nup160)	3	9.37659e+07	1.02851e+08	7.60342e+07	9.30993e+07	9.28472e+07	9.45383e+07	26.4826	26.616	26.1801	26.4723	26.4684	26.4944	0.0408683	0.707288	612	0.0397403	no
P06733	ENO1	Alpha-enolase	18	8.35838e+08	1.4407e+09	4.80452e+08	5.96197e+08	3.13017e+08	4.73573e+08	29.6386	30.4241	28.8398	29.1512	28.2217	28.819	-0.995515	0.164719	613	0.0164079	no	-1.92777		P05198	EIF2S1	Eukaryotic translation initiation factor 2 subunit 1 (Eukaryotic translation initiation factor 2 subunit alpha) (eIF-2-alpha) (eIF-2A) (eIF-2alpha)	12	7.03108e+08	6.57134e+08	5.60142e+08	4.20578e+08	9.91576e+08	8.63624e+08	29.3892	29.2916	29.0612	28.6478	29.8851	29.6858	0.244964	0.708492	613	0.0398052	no
Q9Y3D9	MRPS23	28S ribosomal protein S23, mitochondrial (MRP-S23) (S23mt) (Mitochondrial small ribosomal subunit protein mS23)	3	7.23018e+07	6.58469e+07	1.13857e+08	5.11288e+07	5.55528e+07	7.07063e+07	26.1075	25.9726	26.7626	25.6076	25.7274	26.0753	-0.506549	0.165009	614	0.0164347	no	-2.91189		Q15717	ELAVL1	ELAV-like protein 1 (Hu-antigen R) (HuR)	52	1.65835e+11	1.74004e+11	1.48018e+11	1.58066e+11	1.70824e+11	1.68709e+11	37.271	37.3403	37.107	37.2017	37.3137	37.2957	0.0285263	0.709461	614	0.0398701	no
Q92896	GLG1	Golgi apparatus protein 1 (CFR-1) (Cysteine-rich fibroblast growth factor receptor) (E-selectin ligand 1) (ESL-1) (Golgi sialoglycoprotein MG-160)	4	6.94007e+06	9.47643e+06	7.26963e+06	6.06021e+06	1.16777e+06	4.74158e+06	22.7265	23.1759	22.7934	22.5309	20.1553	22.1769	-0.984673	0.165043	615	0.0164615	no	-3.99261		Q07157	TJP1	Tight junction protein ZO-1 (Tight junction protein 1) (Zona occludens protein 1) (Zonula occludens protein 1)	3	3.57198e+07	2.83784e+07	1.72252e+07	2.59772e+07	3.77302e+07	2.41639e+07	25.0902	24.7583	24.038	24.6307	25.1692	24.5263	0.111721	0.711418	615	0.0399351	no
Q14254	FLOT2	Flotillin-2 (Epidermal surface antigen) (ESA) (Membrane component chromosome 17 surface marker 1)	2	8.90168e+06	5.57951e+06	3.96178e+06	103293	7.86881e+06	276302	23.0856	22.4117	21.9177	16.6564	22.9077	18.0759	-1.16088	0.165287	616	0.0164882	no	-4.11837		Q99661	KIF2C	Kinesin-like protein KIF2C (Kinesin-like protein 6) (Mitotic centromere-associated kinesin) (MCAK)	9	1.26789e+08	1.23591e+08	1.1727e+08	1.27831e+08	1.20661e+08	1.13424e+08	26.9179	26.881	26.8053	26.9297	26.8464	26.7572	-0.0226756	0.712966	616	0.04	no
Q9UI26	IPO11	Importin-11 (Imp11) (Ran-binding protein 11) (RanBP11)	2	4.44038e+07	4.32214e+07	6.64494e+07	4.56496e+07	2.80641e+07	3.64862e+07	25.4042	25.3652	25.9858	25.4441	24.7422	25.1208	-0.483506	0.165957	617	0.016515	no	-3.12269		O60506	SYNCRIP	Heterogeneous nuclear ribonucleoprotein Q (hnRNP Q) (Glycine- and tyrosine-rich RNA-binding protein) (GRY-RBP) (NS1-associated protein 1) (Synaptotagmin-binding, cytoplasmic RNA-interacting protein)	64	9.53483e+10	9.69114e+10	9.29704e+10	9.41495e+10	9.59303e+10	9.67701e+10	36.4725	36.4959	36.4361	36.4542	36.4813	36.4938	0.00817018	0.713047	617	0.0400649	no
O43491	EPB41L2	Band 4.1-like protein 2 (Erythrocyte membrane protein band 4.1-like 2) (Generally expressed protein 4.1) (4.1G)	4	1.29827e+08	1.08471e+08	1.11709e+08	1.02985e+08	1.05738e+08	1.0808e+08	26.952	26.6927	26.7352	26.6179	26.6559	26.6875	-0.143797	0.16714	618	0.0165418	no	-2.72074		Q02224	CENPE	Centromere-associated protein E (Centromere protein E) (CENP-E) (Kinesin-7) (Kinesin-related protein CENPE)	3	1.11477e+08	1.24152e+08	1.0458e+08	7.61725e+07	1.65947e+08	1.54445e+08	26.7322	26.8875	26.64	26.1828	27.3061	27.2025	0.221133	0.713991	618	0.0401299	no
Q00403	GTF2B	Transcription initiation factor IIB	4	2.02505e+07	1.43631e+07	2.03844e+07	1.7526e+07	1.10796e+07	6.77992e+06	24.2715	23.7759	24.281	24.063	23.4014	22.6928	-0.636217	0.167158	619	0.0165685	no	-3.58865		Q15424	SAFB	Scaffold attachment factor B1 (SAF-B) (SAF-B1) (HSP27 estrogen response element-TATA box-binding protein) (HSP27 ERE-TATA-binding protein)	37	2.92763e+09	2.89679e+09	3.20649e+09	3.1894e+09	2.8568e+09	2.8097e+09	31.4471	31.4318	31.5783	31.5706	31.4118	31.3878	-0.0282335	0.714357	619	0.0401948	no
P25786	PSMA1	Proteasome subunit alpha type-1 (30 kDa prosomal protein) (PROS-30) (Macropain subunit C2) (Multicatalytic endopeptidase complex subunit C2) (Proteasome component C2) (Proteasome nu chain)	6	7.54502e+07	9.60695e+07	6.58768e+07	3.9283e+07	3.71252e+07	8.13221e+07	26.169	26.5176	25.9733	25.2274	25.1459	26.2771	-0.589839	0.167278	620	0.0165953	no	-2.94801		Q8ND04	SMG8	Nonsense-mediated mRNA decay factor SMG8 (Amplified in breast cancer gene 2 protein) (Protein smg-8 homolog)	2	6.54001e+06	5.76146e+06	5.08689e+06	5.14755e+06	7.01465e+06	6.07546e+06	22.6409	22.458	22.2784	22.2955	22.7419	22.5346	0.0687983	0.715875	620	0.0402597	no
Q13724	MOGS	Mannosyl-oligosaccharide glucosidase	8	3.96212e+07	2.71485e+07	2.73465e+07	2.54874e+07	2.64149e+07	2.16327e+07	25.2398	24.6944	24.7049	24.6033	24.6549	24.3667	-0.356011	0.167467	621	0.0166221	no	-3.32034		Q96PU8	QKI	Protein quaking (Hqk) (HqkI)	6	7.75805e+07	1.26604e+08	9.12143e+07	1.34177e+08	6.2398e+07	7.83226e+07	26.2092	26.9157	26.4428	26.9996	25.895	26.2229	-0.103769	0.71854	621	0.0403247	no
Q9Y6G3	MRPL42	39S ribosomal protein L42, mitochondrial (L42mt) (MRP-L42) (39S ribosomal protein L31, mitochondrial) (L31mt) (MRP-L31) (Mitochondrial large ribosomal subunit protein mL42)	2	1.48952e+08	2.85091e+08	2.22621e+08	1.92374e+08	8.09514e+07	1.24756e+08	27.1503	28.0868	27.73	27.5193	26.2706	26.8945	-0.722095	0.167686	622	0.0166488	no	-2.5216		Q9ULR0	ISY1	Pre-mRNA-splicing factor ISY1 homolog	4	1.8293e+07	2.51917e+07	1.08596e+07	1.89522e+07	1.7409e+07	2.01991e+07	24.1248	24.5864	23.3725	24.1759	24.0533	24.2678	0.0576605	0.720842	622	0.0403896	no
Q15654	TRIP6	Thyroid receptor-interacting protein 6 (TR-interacting protein 6) (TRIP-6) (Opa-interacting protein 1) (OIP-1) (Zyxin-related protein 1) (ZRP-1)	6	5.99777e+07	6.84978e+07	7.73595e+07	6.74139e+07	4.97233e+07	5.15135e+07	25.8379	26.0296	26.2051	26.0065	25.5674	25.6184	-0.28745	0.168089	623	0.0166756	no	-2.97131		P16989	YBX3	Y-box-binding protein 3 (Cold shock domain-containing protein A) (DNA-binding protein A) (Single-strand DNA-binding protein NF-GMB)	21	2.7613e+10	3.123e+10	2.63098e+10	2.25083e+10	3.12582e+10	2.84117e+10	34.6846	34.8622	34.6149	34.3897	34.8635	34.7258	-0.0512971	0.720864	623	0.0404545	no
P57678	GEMIN4	Gem-associated protein 4 (Gemin-4) (Component of gems 4) (p97)	2	1.40174e+07	1.52112e+07	4.38013e+06	2.90102e+07	1.8473e+07	1.59895e+07	23.7407	23.8586	22.0625	24.7901	24.1389	23.9306	0.917302	0.168626	624	0.0167024	no	-3.55761		Q969X6	UTP4	U3 small nucleolar RNA-associated protein 4 homolog (Cirhin) (UTP4 small subunit processome component)	18	5.35734e+08	4.34553e+08	3.5971e+08	4.41645e+08	4.14451e+08	5.36331e+08	28.9969	28.695	28.4223	28.7183	28.6266	28.9985	0.0661791	0.721937	624	0.0405195	no
Q5T200	ZC3H13	Zinc finger CCCH domain-containing protein 13	6	1.55984e+08	1.76132e+08	9.74844e+07	1.826e+08	1.74927e+08	2.25667e+08	27.2168	27.3921	26.5387	27.4441	27.3822	27.7496	0.44098	0.168878	625	0.0167291	no	-2.53922		P19338	NCL	Nucleolin (Protein C23)	126	4.05288e+11	4.69833e+11	4.9055e+11	4.8798e+11	4.13903e+11	4.23404e+11	38.5602	38.7734	38.8356	38.828	38.5905	38.6232	-0.0433059	0.723268	625	0.0405844	no
P42226	STAT6	Signal transducer and activator of transcription 6 (IL-4 Stat)	4	1.07018e+07	8.26445e+06	6.85753e+06	1.15173e+07	9.20568e+06	1.31788e+07	23.3514	22.9785	22.7093	23.4573	23.1341	23.6517	0.392663	0.169342	626	0.0167559	no	-3.76858		P35268	RPL22	60S ribosomal protein L22 (EBER-associated protein) (EAP) (Epstein-Barr virus small RNA-associated protein) (Heparin-binding protein HBp15) (Large ribosomal subunit protein eL22)	12	3.65958e+10	3.19101e+10	2.969e+10	2.97632e+10	3.63298e+10	3.54361e+10	35.091	34.8933	34.7893	34.7928	35.0804	35.0445	0.0481595	0.723321	626	0.0406494	no
O00442	RTCA	RNA 3'-terminal phosphate cyclase (RNA cyclase) (RNA-3'-phosphate cyclase)	8	3.66023e+08	3.71165e+08	3.47122e+08	4.16032e+08	3.59809e+08	4.01232e+08	28.4474	28.4675	28.3709	28.6321	28.4227	28.5799	0.118427	0.169477	627	0.0167827	no	-2.19037		Q92615	LARP4B	La-related protein 4B (La ribonucleoprotein domain family member 4B) (La ribonucleoprotein domain family member 5) (La-related protein 5)	17	4.8307e+08	4.8264e+08	4.23682e+08	5.7397e+08	4.25293e+08	4.5392e+08	28.8477	28.8464	28.6584	29.0964	28.6639	28.7579	0.064763	0.723716	627	0.0407143	no
O14617	AP3D1	AP-3 complex subunit delta-1 (AP-3 complex subunit delta) (Adaptor-related protein complex 3 subunit delta-1) (Delta-adaptin)	2	1.25132e+07	1.46333e+07	2.74704e+07	1.49989e+07	6.68425e+06	9.29327e+06	23.5769	23.8027	24.7114	23.8384	22.6723	23.1478	-0.818173	0.169547	628	0.0168094	no	-3.6123		P11940	PABPC1	Polyadenylate-binding protein 1 (PABP-1) (Poly(A)-binding protein 1)	57	2.91239e+10	3.35972e+10	3.56657e+10	3.60934e+10	3.00592e+10	2.90416e+10	34.7615	34.9676	35.0538	35.071	34.8071	34.7574	-0.0475924	0.725337	628	0.0407792	no
P61978	HNRNPK	Heterogeneous nuclear ribonucleoprotein K (hnRNP K) (Transformation up-regulated nuclear protein) (TUNP)	60	4.65144e+10	4.7514e+10	4.79438e+10	5.21379e+10	4.90196e+10	4.76791e+10	35.437	35.4676	35.4806	35.6016	35.5126	35.4726	0.0681222	0.170234	629	0.0168362	no	-0.0811354		P61353	RPL27	60S ribosomal protein L27 (Large ribosomal subunit protein eL27)	23	1.55886e+10	1.56757e+10	1.23502e+10	1.2802e+10	1.71677e+10	1.56588e+10	33.8598	33.8678	33.5238	33.5756	33.999	33.8663	0.065122	0.7272	629	0.0408442	no
Q02543	RPL18A	60S ribosomal protein L18a (Large ribosomal subunit protein eL20)	50	3.88712e+10	2.84153e+10	3.29211e+10	3.74982e+10	3.90269e+10	3.93264e+10	35.178	34.726	34.9383	35.1261	35.1837	35.1948	0.209284	0.170439	630	0.016863	no	-0.21017		P17844	DDX5	Probable ATP-dependent RNA helicase DDX5	63	3.86683e+10	3.67683e+10	3.61629e+10	3.80294e+10	3.62237e+10	3.62738e+10	35.1704	35.0977	35.0738	35.1464	35.0762	35.0782	-0.0139319	0.730374	630	0.0409091	no
O00178	GTPBP1	GTP-binding protein 1 (G-protein 1) (GP-1) (GP1)	4	2.88493e+07	3.13013e+07	2.4858e+07	3.35525e+07	3.2814e+07	2.98655e+07	24.782	24.8997	24.5672	24.9999	24.9678	24.832	0.178907	0.170802	631	0.0168897	no	-3.28649		O43865	AHCYL1	S-adenosylhomocysteine hydrolase-like protein 1 (DC-expressed AHCY-like molecule) (IP(3)Rs binding protein released with IP(3)) (IRBIT) (Putative adenosylhomocysteinase 2) (S-adenosyl-L-homocysteine hydrolase 2) (AdoHcyase 2)	9	6.09591e+09	6.92771e+09	4.23702e+09	4.22823e+09	7.40329e+09	7.41925e+09	32.5052	32.6897	31.9804	31.9774	32.7855	32.7886	0.142363	0.733524	631	0.040974	no
A6NHR9	SMCHD1	Structural maintenance of chromosomes flexible hinge domain-containing protein 1 (SMC hinge domain-containing protein 1)	5	1.82952e+07	3.17011e+07	3.40992e+07	1.2273e+07	1.60222e+07	2.45833e+07	24.125	24.918	25.0232	23.549	23.9336	24.5512	-0.669347	0.171263	632	0.0169165	no	-3.40811		Q01130	SRSF2	Serine/arginine-rich splicing factor 2 (Protein PR264) (Splicing component, 35 kDa) (Splicing factor SC35) (SC-35) (Splicing factor, arginine/serine-rich 2)	17	5.49176e+09	7.41024e+09	6.01039e+09	5.92232e+09	5.85552e+09	6.37591e+09	32.3546	32.7869	32.4848	32.4635	32.4471	32.57	-0.0590642	0.734861	632	0.041039	no
P46199	MTIF2	Translation initiation factor IF-2, mitochondrial (IF-2(Mt)) (IF-2Mt) (IF2(mt))	2	1.11354e+07	1.01275e+07	1.03714e+07	1.07189e+07	1.63709e+07	1.25535e+07	23.4087	23.2718	23.3061	23.3536	23.9646	23.5816	0.325582	0.171413	633	0.0169433	no	-3.69179		Q5F1R6	DNAJC21	DnaJ homolog subfamily C member 21 (DnaJ homolog subfamily A member 5) (Protein GS3)	4	4.83405e+07	4.14942e+07	4.82652e+07	5.26032e+07	3.50613e+07	4.56434e+07	25.5267	25.3064	25.5245	25.6486	25.0634	25.4439	-0.0509501	0.736575	633	0.0411039	no
P13987	CD59	CD59 glycoprotein (1F5 antigen) (20 kDa homologous restriction factor) (HRF-20) (HRF20) (MAC-inhibitory protein) (MAC-IP) (MEM43 antigen) (Membrane attack complex inhibition factor) (MACIF) (Membrane inhibitor of reactive lysis) (MIRL) (Protectin) (CD antigen CD59)	2	9.62402e+06	1.03454e+07	9.23578e+06	5.83794e+06	1.60075e+06	8.19086e+06	23.1982	23.3025	23.1388	22.477	20.6103	22.9656	-0.901947	0.171812	634	0.01697	no	-3.89313		Q9Y2X3	NOP58	Nucleolar protein 58 (Nucleolar protein 5)	26	1.44804e+09	1.32342e+09	1.58803e+09	1.58768e+09	1.20584e+09	1.43498e+09	30.4315	30.3016	30.5646	30.5643	30.1674	30.4184	-0.0440138	0.740403	634	0.0411688	no
O00622	CCN1	CCN family member 1 (Cellular communication network factor 1) (Cysteine-rich angiogenic inducer 61) (Insulin-like growth factor-binding protein 10) (IBP-10) (IGF-binding protein 10) (IGFBP-10) (Protein CYR61) (Protein GIG1)	2	7.32238e+06	9.27237e+06	7.85992e+06	2.51384e+06	8.11794e+06	591743	22.8039	23.1445	22.9061	21.2615	22.9527	19.1746	-1.12358	0.172174	635	0.0169968	no	-3.99234		P07910	HNRNPC	Heterogeneous nuclear ribonucleoproteins C1/C2 (hnRNP C1/C2)	47	1.63762e+11	1.69756e+11	1.72722e+11	1.66073e+11	1.68526e+11	1.75845e+11	37.2528	37.3047	37.3297	37.273	37.2942	37.3555	0.0119295	0.741444	635	0.0412338	no
Q9NRA8	EIF4ENIF1	Eukaryotic translation initiation factor 4E transporter (4E-T) (eIF4E transporter) (Eukaryotic translation initiation factor 4E nuclear import factor 1)	5	5.54886e+07	5.50756e+07	5.62235e+07	5.80945e+07	3.98415e+07	3.79804e+07	25.7257	25.7149	25.7447	25.7919	25.2478	25.1788	-0.295292	0.172175	636	0.0170236	no	-3.06372		P20042	EIF2S2	Eukaryotic translation initiation factor 2 subunit 2 (Eukaryotic translation initiation factor 2 subunit beta) (eIF-2-beta)	10	2.3081e+08	1.60712e+08	1.54337e+08	1.24166e+08	1.98312e+08	1.89027e+08	27.7821	27.2599	27.2015	26.8877	27.5632	27.494	-0.0937783	0.74281	636	0.0412987	no
Q00059	TFAM	Transcription factor A, mitochondrial (mtTFA) (Mitochondrial transcription factor 1) (MtTF1) (Transcription factor 6) (TCF-6) (Transcription factor 6-like 2)	11	1.99906e+08	1.827e+08	1.89863e+08	1.08762e+08	1.72959e+08	1.70775e+08	27.5747	27.4449	27.5004	26.6966	27.3659	27.3475	-0.339295	0.172826	637	0.0170503	no	-2.53403		Q01085	TIAL1	Nucleolysin TIAR (TIA-1-related protein)	31	1.788e+10	1.89121e+10	1.64823e+10	1.80617e+10	1.6634e+10	1.76719e+10	34.0576	34.1386	33.9402	34.0722	33.9534	34.0407	-0.0247681	0.747449	637	0.0413636	no
Q9UBU9	NXF1	Nuclear RNA export factor 1 (Tip-associated protein) (Tip-associating protein) (mRNA export factor TAP)	14	1.79621e+08	1.20843e+08	1.70718e+08	1.93212e+08	1.8882e+08	1.88638e+08	27.4204	26.8486	27.347	27.5256	27.4924	27.491	0.276371	0.173471	638	0.0170771	no	-2.52694		Q9BQ70	TCF25	Transcription factor 25 (TCF-25) (Nuclear localized protein 1)	4	7.07848e+07	8.25427e+07	5.44274e+07	5.95192e+07	5.93651e+07	7.71581e+07	26.0769	26.2986	25.6978	25.8269	25.8231	26.2013	-0.0837168	0.748631	638	0.0414286	no
P08133	ANXA6	Annexin A6 (67 kDa calelectrin) (Annexin VI) (Annexin-6) (Calphobindin-II) (CPB-II) (Chromobindin-20) (Lipocortin VI) (Protein III) (p68) (p70)	4	4.38136e+08	3.11379e+08	6.20287e+08	2.86062e+08	3.65137e+08	2.76511e+08	28.7068	28.2141	29.2084	28.0918	28.4439	28.0428	-0.562223	0.174593	639	0.0171039	no	-2.18349		Q15050	RRS1	Ribosome biogenesis regulatory protein homolog	30	2.61504e+09	2.71784e+09	2.34208e+09	2.37688e+09	2.82928e+09	2.65376e+09	31.2842	31.3398	31.1251	31.1464	31.3978	31.3054	0.0343562	0.748796	639	0.0414935	no
Q9Y3F4	STRAP	Serine-threonine kinase receptor-associated protein (MAP activator with WD repeats) (UNR-interacting protein) (WD-40 repeat protein PT-WD)	13	2.30257e+08	2.52051e+08	2.18317e+08	2.24649e+08	2.13006e+08	2.10757e+08	27.7787	27.9091	27.7019	27.7431	27.6663	27.651	-0.111731	0.176135	640	0.0171306	no	-2.41472		Q5JSZ5	PRRC2B	Protein PRRC2B (HLA-B-associated transcript 2-like 1) (Proline-rich coiled-coil protein 2B)	17	2.94363e+08	3.22447e+08	3.57125e+08	3.94375e+08	2.71767e+08	2.75777e+08	28.133	28.2645	28.4119	28.555	28.0178	28.0389	-0.048223	0.750296	640	0.0415584	no
Q9Y3D3	MRPS16	28S ribosomal protein S16, mitochondrial (MRP-S16) (S16mt) (Mitochondrial small ribosomal subunit protein bS16m)	2	4.80912e+07	4.84581e+07	4.09503e+07	4.0162e+07	4.42419e+07	3.53859e+07	25.5193	25.5302	25.2874	25.2593	25.3989	25.0767	-0.198924	0.176415	641	0.0171574	no	-3.13432		Q96KR1	ZFR	Zinc finger RNA-binding protein (hZFR) (M-phase phosphoprotein homolog)	32	1.69639e+09	1.54756e+09	1.57953e+09	1.71454e+09	1.61121e+09	1.56159e+09	30.6598	30.5273	30.5568	30.6752	30.5855	30.5404	0.0189758	0.753074	641	0.0416234	no
Q16777	H2AC20	Histone H2A type 2-C (H2A-clustered histone 20) (Histone H2A-GL101) (Histone H2A/q)	2	1.57765e+08	1.59816e+08	4.19535e+07	4.63507e+07	3.1501e+07	6.52509e+07	27.2332	27.2518	25.3223	25.4661	24.9089	25.9595	-1.32908	0.177567	642	0.0171842	no	-2.84349		Q9Y285	FARSA	Phenylalanine--tRNA ligase alpha subunit	19	1.09539e+09	4.9813e+08	6.23798e+08	7.13864e+08	6.69383e+08	9.19253e+08	30.0288	28.8919	29.2165	29.4111	29.3183	29.7759	0.054385	0.754247	642	0.0416883	no
Q15642	TRIP10	Cdc42-interacting protein 4 (Protein Felic) (Salt tolerant protein) (hSTP) (Thyroid receptor-interacting protein 10) (TR-interacting protein 10) (TRIP-10)	3	1.13047e+07	8.37321e+06	1.26309e+07	1.34515e+07	1.28988e+07	1.26606e+07	23.4304	22.9973	23.5904	23.6813	23.6207	23.5938	0.271955	0.177594	643	0.0172109	no	-3.69153		Q15691	MAPRE1	Microtubule-associated protein RP/EB family member 1 (APC-binding protein EB1) (End-binding protein 1) (EB1)	7	7.59904e+07	8.12787e+07	1.20053e+08	1.08308e+08	7.42551e+07	7.64136e+07	26.1793	26.2764	26.8391	26.6906	26.146	26.1873	-0.0987443	0.754895	643	0.0417532	no
P11586	MTHFD1	C-1-tetrahydrofolate synthase, cytoplasmic (C1-THF synthase) (Epididymis secretory sperm binding protein) [Cleaved into: C-1-tetrahydrofolate synthase, cytoplasmic, N-terminally processed] [Includes: Methylenetetrahydrofolate dehydrogenase	2	4.24346e+07	5.8647e+07	5.16405e+07	8.79748e+06	3.49586e+07	3.85614e+07	25.3387	25.8056	25.622	23.0687	25.0591	25.2007	-0.891639	0.177717	644	0.0172377	no	-3.1736		Q8WTT2	NOC3L	Nucleolar complex protein 3 homolog (NOC3 protein homolog) (Factor for adipocyte differentiation 24) (NOC3-like protein) (Nucleolar complex-associated protein 3-like protein)	26	1.41448e+09	1.21443e+09	1.12054e+09	1.16363e+09	1.369e+09	1.3113e+09	30.3976	30.1776	30.0615	30.116	30.3505	30.2884	0.0359054	0.761327	644	0.0418182	no
Q14974	KPNB1	Importin subunit beta-1 (Importin-90) (Karyopherin subunit beta-1) (Nuclear factor p97) (Pore targeting complex 97 kDa subunit) (PTAC97)	10	1.35101e+08	1.57677e+08	9.76061e+07	6.63761e+07	1.19157e+08	8.9435e+07	27.0095	27.2324	26.5405	25.9842	26.8283	26.4143	-0.505627	0.178054	645	0.0172645	no	-2.72169		P78345	RPP38	Ribonuclease P protein subunit p38 (RNaseP protein p38)	2	4.05015e+07	5.48162e+07	4.12345e+07	5.49534e+07	4.01547e+07	4.72e+07	25.2715	25.7081	25.2973	25.7117	25.2591	25.4923	0.0595647	0.763434	645	0.0418831	no
Q9UNQ2	DIMT1	Probable dimethyladenosine transferase	14	1.89683e+08	1.65277e+08	1.65669e+08	1.6921e+08	1.55033e+08	1.45576e+08	27.499	27.3003	27.3037	27.3342	27.208	27.1172	-0.148145	0.179347	646	0.0172912	no	-2.54891		P60866	RPS20	40S ribosomal protein S20 (Small ribosomal subunit protein uS10)	11	1.36732e+09	1.34207e+09	1.30257e+09	1.37942e+09	1.39235e+09	1.17976e+09	30.3487	30.3218	30.2787	30.3614	30.3749	30.1358	-0.0218972	0.764579	646	0.0419481	no
Q9UNZ5	C19orf53	Leydig cell tumor 10 kDa protein homolog	3	8.25526e+07	7.13574e+07	8.77569e+07	7.08771e+07	7.5934e+07	6.92326e+07	26.2988	26.0886	26.387	26.0788	26.1782	26.0449	-0.161696	0.180356	647	0.017318	no	-2.88415		P49207	RPL34	60S ribosomal protein L34 (Large ribosomal subunit protein eL34)	24	3.22973e+10	2.86851e+10	2.69038e+10	2.38814e+10	3.65696e+10	3.25093e+10	34.9107	34.7396	34.6471	34.4752	35.0899	34.9201	0.0809775	0.768628	647	0.042013	no
Q00325	SLC25A3	Phosphate carrier protein, mitochondrial (Phosphate transport protein) (PTP) (Solute carrier family 25 member 3)	2	7.36047e+07	8.56138e+07	2.60989e+07	3.80694e+07	9.13378e+06	2.89666e+07	26.1333	26.3513	24.6375	25.1821	23.1228	24.7879	-1.28271	0.180804	648	0.0173448	no	-3.12729		Q9NTK5	OLA1	Obg-like ATPase 1 (DNA damage-regulated overexpressed in cancer 45) (DOC45) (GTP-binding protein 9)	9	2.85368e+08	2.61635e+08	2.18595e+08	1.88696e+08	3.48182e+08	2.99755e+08	28.0882	27.963	27.7037	27.4915	28.3753	28.1592	0.128008	0.770258	648	0.0420779	no
P38606	ATP6V1A	V-type proton ATPase catalytic subunit A (V-ATPase subunit A)	2	1.8303e+07	3.7507e+06	3.0687e+07	1.84784e+06	4.70592e+06	6.67803e+06	24.1256	21.8387	24.8711	20.8174	22.166	22.671	-1.99491	0.180836	649	0.0173715	no	-3.72538		Q96MU7	YTHDC1	YTH domain-containing protein 1 (Splicing factor YT521) (YT521-B)	12	6.98226e+08	5.91431e+08	6.6197e+08	6.19311e+08	6.64543e+08	7.03455e+08	29.3791	29.1396	29.3022	29.2061	29.3078	29.3899	0.0261387	0.770355	649	0.0421429	no
Q92888	ARHGEF1	Rho guanine nucleotide exchange factor 1 (115 kDa guanine nucleotide exchange factor) (p115-RhoGEF) (p115RhoGEF) (Sub1.5)	5	2.33494e+07	2.46524e+07	2.27009e+07	2.31406e+07	3.08295e+07	2.80526e+07	24.4769	24.5552	24.4362	24.4639	24.8778	24.7416	0.214259	0.180942	650	0.0173983	no	-3.36083		P49454	CENPF	Centromere protein F (CENP-F) (AH antigen) (Kinetochore protein CENPF) (Mitosin)	5	1.4617e+07	1.60236e+07	1.16106e+07	2.19291e+06	6.08464e+07	5.6616e+07	23.8011	23.9337	23.4689	21.0644	25.8587	25.7547	1.50182	0.772331	650	0.0422078	no
F8WD15	IGF2BP3	Insulin-like growth factor 2 mRNA-binding protein 3	37	4.65725e+09	4.62827e+09	4.94004e+09	4.83588e+09	3.97893e+09	3.95212e+09	32.1168	32.1078	32.2019	32.1711	31.8897	31.88	-0.156072	0.18097	651	0.0174251	no	-1.1135		Q99590	SCAF11	Protein SCAF11 (CTD-associated SR protein 11) (Renal carcinoma antigen NY-REN-40) (SC35-interacting protein 1) (SR-related and CTD-associated factor 11) (SRSF2-interacting protein) (Serine/arginine-rich splicing factor 2-interacting protein) (Splicing factor, arginine/serine-rich 2-interacting protein) (Splicing regulatory protein 129) (SRrp129)	14	3.82772e+08	3.91479e+08	4.66283e+08	4.84606e+08	3.57737e+08	3.61921e+08	28.5119	28.5444	28.7966	28.8522	28.4143	28.4311	-0.0428115	0.77495	651	0.0422727	no
O75179	ANKRD17	Ankyrin repeat domain-containing protein 17 (Gene trap ankyrin repeat protein) (Serologically defined breast cancer antigen NY-BR-16)	29	1.50617e+09	1.4242e+09	1.84197e+09	1.55897e+09	1.22095e+09	1.16046e+09	30.4882	30.4075	30.7786	30.5379	30.1854	30.1121	-0.276362	0.181571	652	0.0174518	no	-1.60459		Q99700	ATXN2	Ataxin-2 (Spinocerebellar ataxia type 2 protein) (Trinucleotide repeat-containing gene 13 protein)	14	2.83223e+08	3.02543e+08	3.77907e+08	4.22835e+08	2.8419e+08	3.08742e+08	28.0774	28.1726	28.4935	28.6555	28.0823	28.2018	0.0759547	0.776344	652	0.0423377	no
Q9P2B4	CTTNBP2NL	CTTNBP2 N-terminal-like protein	2	1.54999e+06	2.17817e+06	769734	1.34723e+06	470788	230221	20.5638	21.0547	19.554	20.3616	18.8447	17.8127	-1.13486	0.183521	653	0.0174786	no	-4.72876		Q9NWH9	SLTM	SAFB-like transcription modulator (Modulator of estrogen-induced transcription)	28	9.29145e+08	1.02959e+09	1.03909e+09	1.20386e+09	8.86333e+08	1.01559e+09	29.7913	29.9394	29.9527	30.165	29.7233	29.9197	0.0510385	0.778318	653	0.0424026	no
Q9Y4W2	LAS1L	Ribosomal biogenesis protein LAS1L (Protein LAS1 homolog)	6	5.54861e+07	6.37738e+07	5.96708e+07	6.31202e+07	6.64937e+07	6.23808e+07	25.7256	25.9265	25.8305	25.9116	25.9867	25.8946	0.101666	0.184228	654	0.0175054	no	-2.97546		Q13151	HNRNPA0	Heterogeneous nuclear ribonucleoprotein A0 (hnRNP A0)	21	1.4041e+10	1.39881e+10	1.30144e+10	1.32824e+10	1.38327e+10	1.35741e+10	33.7089	33.7035	33.5994	33.6288	33.6874	33.6601	-0.0125095	0.77913	654	0.0424675	no
Q8WYP5	AHCTF1	Protein ELYS (Embryonic large molecule derived from yolk sac) (Protein MEL-28) (Putative AT-hook-containing transcription factor 1)	6	3.38625e+07	1.64018e+07	3.39465e+07	1.25219e+07	2.55981e+07	7.44777e+06	25.0132	23.9673	25.0168	23.5779	24.6095	22.8284	-0.885995	0.186077	655	0.0175321	no	-3.43154		P35241	RDX	Radixin	3	3.88744e+07	4.34883e+07	8.73082e+07	1.06149e+08	2.98536e+07	2.99225e+07	25.2123	25.3741	26.3796	26.6615	24.8314	24.8347	-0.032209	0.779463	655	0.0425325	no
P62280	RPS11	40S ribosomal protein S11 (Small ribosomal subunit protein uS17)	38	3.00742e+10	2.60708e+10	2.97579e+10	2.58301e+10	2.65574e+10	2.70511e+10	34.8078	34.6017	34.7926	34.5883	34.6284	34.655	-0.112866	0.186079	656	0.0175589	no	-0.326361		P46776	RPL27A	60S ribosomal protein L27a (Large ribosomal subunit protein uL15)	13	2.26964e+09	2.21181e+09	1.91309e+09	1.85771e+09	2.41614e+09	2.33494e+09	31.0798	31.0426	30.8333	30.7909	31.1701	31.1207	0.0475462	0.781525	656	0.0425974	no
Q9BYG3	NIFK	MKI67 FHA domain-interacting nucleolar phosphoprotein (Nucleolar phosphoprotein Nopp34) (Nucleolar protein interacting with the FHA domain of pKI-67) (hNIFK)	9	7.22021e+08	7.22825e+08	6.46311e+08	4.4448e+08	5.98677e+08	6.78393e+08	29.4275	29.4291	29.2677	28.7275	29.1572	29.3375	-0.280594	0.186311	657	0.0175857	no	-1.96351		Q13595	TRA2A	Transformer-2 protein homolog alpha (TRA-2 alpha) (TRA2-alpha) (Transformer-2 protein homolog A)	17	1.31109e+09	1.41446e+09	1.36024e+09	1.4399e+09	1.25657e+09	1.33948e+09	30.2881	30.3976	30.3412	30.4233	30.2268	30.319	-0.0177071	0.781737	657	0.0426623	no
Q9HCE1	MOV10	Helicase MOV-10	79	8.30801e+09	7.38714e+09	7.22615e+09	7.80462e+09	8.52643e+09	8.58524e+09	32.9519	32.7824	32.7506	32.8617	32.9893	32.9992	0.120401	0.186922	658	0.0176124	no	-0.864974		P61221	ABCE1	ATP-binding cassette sub-family E member 1 (2'-5'-oligoadenylate-binding protein) (HuHP68) (RNase L inhibitor) (Ribonuclease 4 inhibitor) (RNS4I)	5	2.35722e+07	2.37554e+07	2.44259e+07	2.55183e+07	1.78509e+07	2.67983e+07	24.4906	24.5018	24.5419	24.605	24.0895	24.6756	-0.0322459	0.782664	658	0.0427273	no
Q9Y3B7	MRPL11	39S ribosomal protein L11, mitochondrial (L11mt) (MRP-L11) (Mitochondrial large ribosomal subunit protein uL11m)	4	6.60292e+07	7.04785e+07	5.76257e+07	6.44358e+07	8.01101e+07	8.34892e+07	25.9766	26.0707	25.7802	25.9414	26.2555	26.3151	0.232207	0.188502	659	0.0176392	no	-2.91926		P10155	RO60	RNA-binding protein RO60 (60 kDa SS-A/Ro ribonucleoprotein) (60 kDa Ro protein) (60 kDa ribonucleoprotein Ro) (RoRNP) (Ro 60 kDa autoantigen) (Ro60 autoantigen) (Sjoegren syndrome antigen A2) (Sjoegren syndrome type A antigen) (SS-A) (TROVE domain family member 2)	5	8.33618e+07	6.69851e+07	7.5452e+07	7.19163e+07	7.18334e+07	8.85856e+07	26.3129	25.9973	26.1691	26.0998	26.0982	26.4006	0.0411702	0.78419	659	0.0427922	no
P04843	RPN1	Dolichyl-diphosphooligosaccharide--protein glycosyltransferase subunit 1 (Dolichyl-diphosphooligosaccharide--protein glycosyltransferase 67 kDa subunit) (Ribophorin I) (RPN-I) (Ribophorin-1)	12	3.64055e+08	4.11062e+08	3.5326e+08	2.64872e+08	3.58402e+08	3.40525e+08	28.4396	28.6148	28.3962	27.9807	28.417	28.3432	-0.227445	0.19106	660	0.017666	no	-2.22414		Q9NZM5	NOP53	Ribosome biogenesis protein NOP53 (Glioma tumor suppressor candidate region gene 2 protein) (Protein interacting with carboxyl terminus 1) (PICT-1) (p60)	12	4.89242e+08	5.80934e+08	4.11523e+08	4.22639e+08	5.01654e+08	4.99211e+08	28.866	29.1138	28.6164	28.6549	28.9021	28.8951	-0.0578067	0.785386	660	0.0428571	no
Q14527	HLTF	Helicase-like transcription factor	8	6.06831e+07	5.45019e+07	6.13807e+07	7.2098e+07	6.00823e+07	6.38533e+07	25.8548	25.6998	25.8713	26.1035	25.8404	25.9283	0.150896	0.191159	661	0.0176927	no	-2.9735		P40429	RPL13A	60S ribosomal protein L13a (23 kDa highly basic protein) (Large ribosomal subunit protein uL13)	28	4.35199e+09	4.83801e+09	4.19682e+09	4.32461e+09	5.24639e+09	4.18226e+09	32.019	32.1718	31.9666	32.0099	32.2887	31.9616	0.0389609	0.787794	661	0.0429221	no
O15355	PPM1G	Protein phosphatase 1G	3	1.90913e+07	2.79465e+07	4.04124e+07	3.01349e+07	5.82971e+06	1.01695e+07	24.1864	24.7362	25.2683	24.8449	22.475	23.2777	-0.922628	0.191452	662	0.0177195	no	-3.41899		Q5PRF9	SAMD4B	Protein Smaug homolog 2 (Smaug 2) (hSmaug2) (Sterile alpha motif domain-containing protein 4B) (SAM domain-containing protein 4B)	2	2.10944e+06	2.84702e+06	1.44649e+06	2.32259e+06	2.31025e+06	1.92955e+06	21.0084	21.441	20.4641	21.1473	21.1396	20.8798	0.0354852	0.789693	662	0.042987	no
Q92545	TMEM131	Transmembrane protein 131 (Protein RW1)	3	8.72818e+06	8.79747e+06	6.34935e+06	6.64237e+06	6.58303e+06	6.72762e+06	23.0572	23.0687	22.5982	22.6633	22.6503	22.6817	-0.258894	0.192613	663	0.0177463	no	-3.90299		Q9P2D0	IBTK	Inhibitor of Bruton tyrosine kinase (IBtk)	9	8.51184e+07	7.24305e+07	6.06344e+07	6.37233e+07	7.65072e+07	8.5738e+07	26.343	26.1101	25.8536	25.9253	26.1891	26.3534	0.0505817	0.789773	663	0.0430519	no
P52701	MSH6	DNA mismatch repair protein Msh6 (hMSH6) (G/T mismatch-binding protein) (GTBP) (GTMBP) (MutS protein homolog 6) (MutS-alpha 160 kDa subunit) (p160)	13	8.92899e+07	1.05948e+08	1.0674e+08	7.69465e+07	9.30743e+07	9.37338e+07	26.412	26.6588	26.6695	26.1974	26.4719	26.4821	-0.195249	0.192997	664	0.017773	no	-2.79213		A2VDJ0	TMEM131L	Transmembrane protein 131-like	3	2.28099e+07	4.04357e+07	8.4504e+06	8.78924e+06	3.68064e+07	4.30572e+07	24.4432	25.2691	23.0106	23.0673	25.1335	25.3598	0.306274	0.790579	664	0.0431169	no
P63104	YWHAZ	14-3-3 protein zeta/delta (Protein kinase C inhibitor protein 1) (KCIP-1)	3	9.33369e+07	1.47804e+08	1.40004e+08	1.14588e+08	9.12718e+07	7.96408e+07	26.4759	27.1391	27.0609	26.7719	26.4437	26.247	-0.416846	0.19377	665	0.0177998	no	-2.72085		Q93009	USP7	Ubiquitin carboxyl-terminal hydrolase 7	4	7.04564e+07	4.78376e+07	8.99552e+07	7.62866e+07	6.96255e+07	6.68635e+07	26.0702	25.5116	26.4227	26.1849	26.0531	25.9947	0.0310224	0.792983	665	0.0431818	no
P09884	POLA1	DNA polymerase alpha catalytic subunit	5	1.61585e+07	1.1153e+07	2.31103e+07	1.33937e+07	1.0919e+07	9.69113e+06	23.9458	23.4109	24.462	23.6751	23.3803	23.2082	-0.568346	0.194163	666	0.0178266	no	-3.61827		P62854	RPS26	40S ribosomal protein S26 (Small ribosomal subunit protein eS26)	9	6.22675e+09	6.31034e+09	4.77287e+09	4.91157e+09	6.72754e+09	6.34132e+09	32.5358	32.5551	32.1522	32.1935	32.6474	32.5621	0.0548247	0.794276	666	0.0432468	no
Q9NU22	MDN1	Midasin (Dynein-related AAA-ATPase MDN1) (MIDAS-containing protein)	17	1.05056e+08	8.78336e+07	7.12081e+07	4.76306e+07	7.80636e+07	7.25531e+07	26.6466	26.3883	26.0855	25.5054	26.2181	26.1125	-0.413773	0.194479	667	0.0178533	no	-2.87978		Q7Z417	NUFIP2	Nuclear fragile X mental retardation-interacting protein 2 (82 kDa FMRP-interacting protein) (82-FIP) (Cell proliferation-inducing gene 1 protein) (FMRP-interacting protein 2)	25	1.26224e+09	1.51472e+09	1.50043e+09	1.81279e+09	1.38386e+09	1.26393e+09	30.2333	30.4964	30.4827	30.7556	30.3661	30.2353	0.0604995	0.80035	667	0.0433117	no
Q96B70	LENG9	Leukocyte receptor cluster member 9	3	4.17525e+06	6.60754e+06	4.5158e+06	5.23841e+06	7.21945e+06	8.08198e+06	21.9934	22.6557	22.1065	22.3207	22.7835	22.9463	0.425026	0.194704	668	0.0178801	no	-3.99039		Q8TDB6	DTX3L	E3 ubiquitin-protein ligase DTX3L	2	3.73446e+06	2.67234e+06	2.72605e+06	2.88711e+06	4.77466e+06	2.37767e+06	21.8325	21.3497	21.3784	21.4612	22.187	21.1811	0.136541	0.804102	668	0.0433766	no
Q9BXJ9	NAA15	N-alpha-acetyltransferase 15, NatA auxiliary subunit (Gastric cancer antigen Ga19) (N-terminal acetyltransferase) (NMDA receptor-regulated protein 1) (Protein tubedown-1) (Tbdn100)	21	6.51648e+08	7.15847e+08	5.84918e+08	5.88974e+08	6.18675e+08	5.05859e+08	29.2795	29.4151	29.1237	29.1336	29.2046	28.9142	-0.188305	0.195133	669	0.0179069	no	-1.98056		Q15020	SART3	Squamous cell carcinoma antigen recognized by T-cells 3 (SART-3) (Tat-interacting protein of 110 kDa) (Tip110) (p110 nuclear RNA-binding protein)	31	1.41774e+09	1.0186e+09	1.34155e+09	1.44264e+09	1.1629e+09	1.27017e+09	30.4009	29.9239	30.3213	30.4261	30.1151	30.2424	0.0368826	0.804252	669	0.0434416	no
O60231	DHX16	Pre-mRNA-splicing factor ATP-dependent RNA helicase DHX16	11	5.31346e+07	4.37307e+07	4.73813e+07	4.56035e+07	4.16364e+07	4.33823e+07	25.6631	25.3821	25.4978	25.4426	25.3113	25.3706	-0.143137	0.195837	670	0.0179336	no	-3.10562		Q9H9Y2	RPF1	Ribosome production factor 1 (Brix domain-containing protein 5) (Ribosome biogenesis protein RPF1)	6	2.52799e+08	2.15032e+08	2.42031e+08	1.82509e+08	2.55892e+08	2.55746e+08	27.9134	27.68	27.8506	27.4434	27.931	27.9301	-0.0322974	0.805433	670	0.0435065	no
Q5M775	SPECC1	Cytospin-B (Nuclear structure protein 5) (NSP5) (Sperm antigen HCMOGT-1) (Sperm antigen with calponin homology and coiled-coil domains 1)	3	1.75528e+07	5.78096e+06	7.0888e+06	1.15035e+07	1.19158e+06	356120	24.0652	22.4629	22.7571	23.4556	20.1844	18.442	-1.22096	0.196259	671	0.0179604	no	-3.90652		Q09666	AHNAK	Neuroblast differentiation-associated protein AHNAK (Desmoyokin)	99	2.60052e+09	3.12926e+09	4.26947e+09	4.51923e+09	2.34496e+09	2.71393e+09	31.2762	31.5432	31.9914	32.0734	31.1269	31.3377	-0.0620791	0.810439	671	0.0435714	no
Q16222	UAP1	UDP-N-acetylhexosamine pyrophosphorylase (Antigen X) (AGX) (Sperm-associated antigen 2) [Includes: UDP-N-acetylgalactosamine pyrophosphorylase	4	1.24695e+07	1.21814e+07	1.9713e+07	1.95121e+07	1.07938e+06	2.44063e+06	23.5719	23.5382	24.2326	24.2179	20.0418	21.2188	-0.945742	0.196771	672	0.0179872	no	-3.71611		P52597	HNRNPF	Heterogeneous nuclear ribonucleoprotein F (hnRNP F) (Nucleolin-like protein mcs94-1) [Cleaved into: Heterogeneous nuclear ribonucleoprotein F, N-terminally processed]	46	6.44634e+10	6.27605e+10	5.80482e+10	5.88505e+10	6.41268e+10	6.43087e+10	35.9078	35.8691	35.7565	35.7763	35.9002	35.9043	0.0155975	0.810831	672	0.0436364	no
Q9P0L0	VAPA	Vesicle-associated membrane protein-associated protein A (VAMP-A) (VAMP-associated protein A) (VAP-A) (33 kDa VAMP-associated protein) (VAP-33)	2	2.52199e+07	9.85327e+06	1.45596e+07	1.50849e+07	5.79818e+06	6.19672e+06	24.5881	23.2322	23.7955	23.8466	22.4672	22.5631	-0.874078	0.198899	673	0.0180139	no	-3.65988		Q9Y520	PRRC2C	Protein PRRC2C (BAT2 domain-containing protein 1) (HBV X-transactivated gene 2 protein) (HBV XAg-transactivated protein 2) (HLA-B-associated transcript 2-like 2) (Proline-rich and coiled-coil-containing protein 2C)	82	5.52631e+09	5.68326e+09	6.82063e+09	6.72787e+09	5.50134e+09	5.37308e+09	32.3637	32.4041	32.6673	32.6475	32.3571	32.3231	-0.0346534	0.811274	673	0.0437013	no
Q9UKA9	PTBP2	Polypyrimidine tract-binding protein 2 (Neural polypyrimidine tract-binding protein) (Neurally-enriched homolog of PTB) (PTB-like protein)	10	1.11189e+09	1.06973e+09	9.27873e+08	1.14776e+09	1.17106e+09	1.08132e+09	30.0504	29.9946	29.7894	30.0962	30.1252	30.0102	0.128918	0.200834	674	0.0180407	no	-1.73119		Q13243	SRSF5	Serine/arginine-rich splicing factor 5 (Delayed-early protein HRS) (Pre-mRNA-splicing factor SRP40) (Splicing factor, arginine/serine-rich 5)	18	2.86493e+09	3.14925e+09	2.96595e+09	2.87887e+09	2.98481e+09	3.0407e+09	31.4159	31.5524	31.4658	31.4229	31.475	31.5018	-0.0122195	0.815602	674	0.0437662	no
A0AVT1	UBA6	Ubiquitin-like modifier-activating enzyme 6 (Ubiquitin-activating enzyme 6)	2	2.35143e+07	3.64416e+07	1.57986e+07	3.37649e+07	3.58288e+07	3.39259e+07	24.487	25.1191	23.9133	25.009	25.0946	25.0159	0.450501	0.201476	675	0.0180675	no	-3.29123		Q96GW9	MARS2	Methionine--tRNA ligase, mitochondrial	4	3.08291e+07	2.72171e+07	2.17585e+07	2.829e+07	2.22371e+07	3.24257e+07	24.8778	24.698	24.3751	24.7538	24.4065	24.9506	0.0558172	0.817647	675	0.0438312	no
A0A024RD78	MRPL14	Mitochondrial ribosomal protein L14, isoform CRA_b	2	1.04006e+07	1.37142e+07	2.48101e+07	1.26092e+07	3.87877e+06	9.67324e+06	23.3102	23.7092	24.5644	23.588	21.8872	23.2056	-0.903139	0.20178	676	0.0180942	no	-3.66918		Q00577	PURA	Transcriptional activator protein Pur-alpha (Purine-rich single-stranded DNA-binding protein alpha)	18	1.5403e+09	1.64904e+09	1.32189e+09	1.40807e+09	1.61411e+09	1.56387e+09	30.5206	30.619	30.3	30.3911	30.5881	30.5425	0.0237337	0.818165	676	0.0438961	no
P26599	PTBP1	Polypyrimidine tract-binding protein 1 (PTB) (57 kDa RNA-binding protein PPTB-1) (Heterogeneous nuclear ribonucleoprotein I) (hnRNP I)	40	1.27425e+11	1.25314e+11	1.10748e+11	1.19848e+11	1.46504e+11	1.43772e+11	36.8909	36.8668	36.6885	36.8024	37.0921	37.065	0.174159	0.20212	677	0.018121	no	0.343779		Q9NRX2	MRPL17	39S ribosomal protein L17, mitochondrial (L17mt) (MRP-L17) (LYST-interacting protein 2) (Mitochondrial large ribosomal subunit protein bL17m)	8	1.60591e+08	2.18028e+08	1.56641e+08	1.90039e+08	1.56197e+08	1.69106e+08	27.2588	27.6999	27.2229	27.5017	27.2188	27.3334	-0.0547091	0.818674	677	0.043961	no
P49815	TSC2	Tuberin (Tuberous sclerosis 2 protein)	2	496457	119536	89805.2	773173	268302	419272	18.9213	16.8671	16.4545	19.5604	18.0335	18.6775	1.04938	0.202522	678	0.0181478	no	-5.20898		Q96I24	FUBP3	Far upstream element-binding protein 3 (FUSE-binding protein 3)	72	4.67972e+10	4.7349e+10	5.04554e+10	5.4001e+10	4.30771e+10	4.56987e+10	35.4457	35.4626	35.5543	35.6523	35.3262	35.4114	-0.0183223	0.826027	678	0.044026	no
Q8IWR0	ZC3H7A	Zinc finger CCCH domain-containing protein 7A	29	1.38523e+09	1.26824e+09	1.19323e+09	1.0588e+09	1.20989e+09	1.22466e+09	30.3675	30.2402	30.1522	29.9798	30.1722	30.1897	-0.13901	0.203571	679	0.0181745	no	-1.67904		Q99543	DNAJC2	DnaJ homolog subfamily C member 2 (M-phase phosphoprotein 11) (Zuotin-related factor 1) [Cleaved into: DnaJ homolog subfamily C member 2, N-terminally processed]	8	1.40712e+08	1.35542e+08	9.73663e+07	1.29122e+08	1.36637e+08	1.15079e+08	27.0682	27.0142	26.5369	26.9442	27.0258	26.778	0.0275997	0.826947	679	0.0440909	no
P49770	EIF2B2	Translation initiation factor eIF-2B subunit beta (S20I15) (S20III15) (eIF-2B GDP-GTP exchange factor subunit beta)	2	2.27799e+07	1.5168e+07	2.39289e+07	2.93788e+07	3.02498e+07	2.13507e+07	24.4413	23.8545	24.5123	24.8083	24.8504	24.3478	0.388152	0.20389	680	0.0182013	no	-3.38984		P61254	RPL26	60S ribosomal protein L26 (Large ribosomal subunit protein uL24)	5	7.93703e+09	6.94941e+09	7.13693e+09	6.03548e+09	8.14775e+09	7.47608e+09	32.886	32.6942	32.7327	32.4908	32.9238	32.7996	-0.024047	0.82755	680	0.0441558	no
Q9BQG0	MYBBP1A	Myb-binding protein 1A	93	7.51496e+09	6.9103e+09	6.44235e+09	7.15457e+09	7.53038e+09	7.90063e+09	32.8071	32.6861	32.5849	32.7362	32.8101	32.8793	0.114137	0.203951	681	0.0182281	no	-0.906722		P78332	RBM6	RNA-binding protein 6 (Lung cancer antigen NY-LU-12) (Protein G16) (RNA-binding motif protein 6) (RNA-binding protein DEF-3)	37	1.32068e+09	1.34217e+09	1.48039e+09	1.64056e+09	1.11946e+09	1.31751e+09	30.2986	30.3219	30.4633	30.6115	30.0602	30.2952	-0.0230621	0.827631	681	0.0442208	no
P09429	HMGB1	High mobility group protein B1 (High mobility group protein 1) (HMG-1)	11	1.30493e+09	1.4253e+09	1.62082e+09	1.46603e+09	1.11562e+09	1.11174e+09	30.2813	30.4086	30.5941	30.4493	30.0552	30.0502	-0.23642	0.204124	682	0.0182548	no	-1.63925		Q86TG7	PEG10	Retrotransposon-derived protein PEG10 (Embryonal carcinoma differentiation-regulated protein) (Mammalian retrotransposon-derived protein 2) (Myelin expression factor 3-like protein 1) (MEF3-like protein 1) (Paternally expressed gene 10 protein) (Retrotransposon gag domain-containing protein 3) (Retrotransposon-derived gag-like polyprotein) (Ty3/Gypsy-like protein)	14	3.41916e+08	3.92268e+08	3.76196e+08	3.90268e+08	3.60776e+08	3.45169e+08	28.3491	28.5473	28.4869	28.5399	28.4265	28.3627	-0.0185245	0.829081	682	0.0442857	no
Q9UIG0	BAZ1B	Tyrosine-protein kinase BAZ1B	7	5.00282e+07	6.69913e+07	1.02886e+08	6.37043e+07	4.32729e+07	3.88994e+07	25.5762	25.9975	26.6165	25.9249	25.367	25.2132	-0.592136	0.205065	683	0.0182816	no	-2.98152		Q8N884	CGAS	Cyclic GMP-AMP synthase (cGAMP synthase) (cGAS) (h-cGAS)	6	6.63438e+07	5.36109e+07	6.67371e+07	6.88084e+07	6.57259e+07	5.59542e+07	25.9835	25.676	25.992	26.0361	25.97	25.7377	0.0290452	0.834219	683	0.0443506	no
Q96QK1	VPS35	Vacuolar protein sorting-associated protein 35 (hVPS35) (Maternal-embryonic 3) (Vesicle protein sorting 35)	2	1.3041e+07	1.71343e+07	1.25545e+07	7.5699e+06	1.23363e+07	1.25481e+07	23.6365	24.0304	23.5817	22.8518	23.5564	23.581	-0.396832	0.205134	684	0.0183084	no	-3.66862		Q14011	CIRBP	Cold-inducible RNA-binding protein (A18 hnRNP) (Glycine-rich RNA-binding protein CIRP)	12	3.47837e+09	3.64034e+09	3.68568e+09	3.21157e+09	3.86114e+09	3.93205e+09	31.6958	31.7614	31.7793	31.5806	31.8464	31.8726	0.0265094	0.838218	684	0.0444156	no
Q6P2Q9	PRPF8	Pre-mRNA-processing-splicing factor 8 (220 kDa U5 snRNP-specific protein) (PRP8 homolog) (Splicing factor Prp8) (p220)	137	1.27956e+10	1.05069e+10	1.02351e+10	1.16302e+10	1.28809e+10	1.32489e+10	33.5749	33.2906	33.2528	33.4372	33.5845	33.6252	0.171079	0.205374	685	0.0183351	no	-0.691667		Q96AE4	FUBP1	Far upstream element-binding protein 1 (FBP) (FUSE-binding protein 1) (DNA helicase V) (hDH V)	56	1.75061e+10	1.76713e+10	1.75334e+10	1.88126e+10	1.67331e+10	1.68053e+10	34.0271	34.0407	34.0294	34.131	33.962	33.9682	-0.00988013	0.839144	685	0.0444805	no
P36776	LONP1	Lon protease homolog, mitochondrial	8	8.55751e+07	3.95069e+07	7.6364e+07	5.4073e+07	4.25146e+07	2.25861e+07	26.3507	25.2356	26.1864	25.6884	25.3415	24.4289	-0.757325	0.206237	686	0.0183619	no	-3.03875		P30086	PEBP1	Phosphatidylethanolamine-binding protein 1 (PEBP-1) (HCNPpp) (Neuropolypeptide h3) (Prostatic-binding protein) (Raf kinase inhibitor protein) (RKIP) [Cleaved into: Hippocampal cholinergic neurostimulating peptide (HCNP)]	11	7.89669e+08	9.71682e+08	7.78477e+08	8.81616e+08	7.62439e+08	8.41787e+08	29.5567	29.8559	29.5361	29.7156	29.506	29.6489	-0.0309963	0.839296	686	0.0445455	no
O75400	PRPF40A	Pre-mRNA-processing factor 40 homolog A (Fas ligand-associated factor 1) (Formin-binding protein 11) (Formin-binding protein 3) (Huntingtin yeast partner A) (Huntingtin-interacting protein 10) (HIP-10) (Huntingtin-interacting protein A) (Renal carcinoma antigen NY-REN-6)	11	1.76756e+08	1.95106e+08	2.3373e+08	2.14425e+08	1.25504e+08	1.16862e+08	27.3972	27.5397	27.8003	27.6759	26.9032	26.8002	-0.406813	0.206456	687	0.0183887	no	-2.51846		O43390	HNRNPR	Heterogeneous nuclear ribonucleoprotein R (hnRNP R)	57	4.05792e+10	3.7715e+10	4.20742e+10	4.38832e+10	3.70263e+10	3.80961e+10	35.24	35.1344	35.2922	35.353	35.1078	35.1489	-0.0164265	0.841305	687	0.0446104	no
P07355	ANXA2	Annexin A2 (Annexin II) (Annexin-2) (Calpactin I heavy chain) (Calpactin-1 heavy chain) (Chromobindin-8) (Lipocortin II) (Placental anticoagulant protein IV) (PAP-IV) (Protein I) (p36)	20	4.52645e+08	6.09019e+08	3.68719e+08	3.67083e+08	2.50049e+08	4.22025e+08	28.7538	29.1819	28.4579	28.4515	27.8976	28.6528	-0.460987	0.207002	688	0.0184154	no	-2.15213		Q9BY77	POLDIP3	Polymerase delta-interacting protein 3 (46 kDa DNA polymerase delta interaction protein) (p46) (S6K1 Aly/REF-like target) (SKAR)	23	6.7419e+08	7.55869e+08	6.96704e+08	6.84106e+08	7.35334e+08	6.8766e+08	29.3286	29.4936	29.376	29.3496	29.4538	29.3571	-0.0134011	0.843565	688	0.0446753	no
Q16630	CPSF6	Cleavage and polyadenylation specificity factor subunit 6 (Cleavage and polyadenylation specificity factor 68 kDa subunit) (CPSF 68 kDa subunit) (Cleavage factor Im complex 68 kDa subunit) (CFIm68) (Pre-mRNA cleavage factor Im 68 kDa subunit) (Protein HPBRII-4/7)	16	4.17467e+08	4.26228e+08	4.28157e+08	4.26021e+08	5.07376e+08	4.47044e+08	28.6371	28.667	28.6736	28.6664	28.9185	28.7358	0.118199	0.207059	689	0.0184422	no	-2.12112		P62244	RPS15A	40S ribosomal protein S15a (Small ribosomal subunit protein uS8)	13	8.21031e+08	7.62288e+08	6.7879e+08	8.27603e+08	6.72169e+08	8.06109e+08	29.6129	29.5058	29.3384	29.6244	29.3242	29.5864	0.027649	0.843693	689	0.0447403	no
P78406	RAE1	mRNA export factor RAE1 (Rae1 protein homolog) (mRNA-associated protein mrnp 41)	2	2.34492e+06	1.63293e+06	4.18164e+06	4.30207e+07	1.46214e+06	7.21608e+07	21.1611	20.639	21.9956	25.3585	20.4797	26.1047	3.83749	0.207407	690	0.018469	no	-3.44852		Q9C0J8	WDR33	pre-mRNA 3' end processing protein WDR33 (WD repeat-containing protein 33) (WD repeat-containing protein of 146 kDa)	29	7.58191e+08	6.86047e+08	7.35053e+08	9.14498e+08	6.87215e+08	6.51481e+08	29.498	29.3537	29.4533	29.7684	29.3562	29.2791	0.0481132	0.84491	690	0.0448052	no
Q8WUA4	GTF3C2	General transcription factor 3C polypeptide 2 (TF3C-beta) (Transcription factor IIIC 110 kDa subunit) (TFIIIC 110 kDa subunit) (TFIIIC110) (Transcription factor IIIC subunit beta)	2	3.04577e+07	1.62157e+07	1.89153e+07	1.89268e+07	1.30624e+07	1.39719e+07	24.8603	23.9509	24.1731	24.1739	23.6389	23.736	-0.513034	0.208479	691	0.0184957	no	-3.49727		P55010	EIF5	Eukaryotic translation initiation factor 5 (eIF-5)	8	8.74323e+07	1.56253e+08	1.73831e+08	2.3081e+08	1.80963e+08	7.33287e+07	26.3817	27.2193	27.3731	27.7821	27.4311	26.1279	0.216455	0.845859	691	0.0448701	no
Q9BUL9	RPP25	Ribonuclease P protein subunit p25 (RNase P protein subunit p25)	8	1.58761e+08	1.60568e+08	1.64689e+08	1.59786e+08	1.58238e+08	1.49609e+08	27.2423	27.2586	27.2952	27.2516	27.2375	27.1566	-0.0496855	0.208551	692	0.0185225	no	-2.56627		D3DTW3	IGF2BP1	Insulin-like growth factor 2 mRNA binding protein 1 deltaN CRDBP (Insulin-like growth factor 2 mRNA binding protein 1, isoform CRA_a)	47	1.06446e+10	1.30039e+10	9.57881e+09	1.30287e+10	9.21329e+09	1.01468e+10	33.3094	33.5982	33.1572	33.601	33.1011	33.2403	-0.036871	0.846165	692	0.0449351	no
P60842	EIF4A1	Eukaryotic initiation factor 4A-I (eIF-4A-I) (eIF4A-I)	23	3.14055e+09	2.95467e+09	2.65568e+09	3.66071e+09	3.13423e+09	3.02615e+09	31.5484	31.4603	31.3064	31.7695	31.5455	31.4948	0.166452	0.208568	693	0.0185493	no	-1.27588		Q9BY44	EIF2A	Eukaryotic translation initiation factor 2A (eIF-2A) (65 kDa eukaryotic translation initiation factor 2A) [Cleaved into: Eukaryotic translation initiation factor 2A, N-terminally processed]	19	5.97665e+08	4.71273e+08	4.89642e+08	5.28772e+08	4.75134e+08	5.22244e+08	29.1548	28.812	28.8672	28.9781	28.8238	28.9601	-0.0303345	0.847529	693	0.045	no
P26368	U2AF2	Splicing factor U2AF 65 kDa subunit (U2 auxiliary factor 65 kDa subunit) (hU2AF(65)) (hU2AF65) (U2 snRNP auxiliary factor large subunit)	30	9.80953e+09	9.88222e+09	8.4554e+09	9.51124e+09	1.04784e+10	1.1698e+10	33.1915	33.2022	32.9772	33.147	33.2867	33.4455	0.170932	0.208715	694	0.018576	no	-0.767789		Q99848	EBNA1BP2	Probable rRNA-processing protein EBP2 (EBNA1-binding protein 2) (Nucleolar protein p40)	30	3.89264e+09	3.84287e+09	3.91116e+09	3.71814e+09	4.06484e+09	3.93462e+09	31.8581	31.8395	31.8649	31.7919	31.9206	31.8736	0.00875896	0.848241	694	0.0450649	no
Q14157	UBAP2L	Ubiquitin-associated protein 2-like (Protein NICE-4)	23	2.64155e+09	3.27302e+09	4.29394e+09	3.47917e+09	1.79573e+09	1.92762e+09	31.2987	31.608	31.9997	31.6961	30.7419	30.8442	-0.503196	0.211298	695	0.0186028	no	-1.30392		Q10713	PMPCA	Mitochondrial-processing peptidase subunit alpha (Alpha-MPP) (Inactive zinc metalloprotease alpha) (P-55)	4	2.84735e+09	2.97477e+09	1.91464e+09	2.2612e+09	2.80398e+09	2.81205e+09	31.407	31.4701	30.8344	31.0744	31.3848	31.389	0.0259587	0.850975	695	0.0451299	no
O75533	SF3B1	Splicing factor 3B subunit 1 (Pre-mRNA-splicing factor SF3b 155 kDa subunit) (SF3b155) (Spliceosome-associated protein 155) (SAP 155)	42	1.42268e+09	1.24898e+09	1.45946e+09	1.81705e+09	1.41739e+09	1.49939e+09	30.406	30.2181	30.4428	30.7589	30.4006	30.4817	0.196471	0.211571	696	0.0186296	no	-1.59707		Q13671	RIN1	Ras and Rab interactor 1 (Ras inhibitor JC99) (Ras interaction/interference protein 1)	2	1.58389e+06	1.40621e+06	656852	629532	1.432e+06	1.29302e+06	20.595	20.4234	19.3252	19.2639	20.4496	20.3023	-0.120574	0.850976	696	0.0451948	no
P36871	PGM1	Phosphoglucomutase-1 (PGM 1)	8	5.93493e+07	4.74633e+07	3.95132e+07	4.75351e+07	8.23922e+07	6.94823e+07	25.8227	25.5003	25.2358	25.5025	26.296	26.0501	0.44655	0.211683	697	0.0186563	no	-3.006		O96013	PAK4	Serine/threonine-protein kinase PAK 4	3	1.09404e+07	1.13769e+07	1.39916e+07	1.59589e+07	1.15041e+07	1.0378e+07	23.3832	23.4396	23.7381	23.9279	23.4556	23.307	0.0596242	0.851903	697	0.0452597	no
P02462	COL4A1	Collagen alpha-1(IV) chain [Cleaved into: Arresten]	3	6.78186e+07	5.97542e+07	5.14007e+07	5.41564e+07	5.21337e+07	5.12544e+07	26.0152	25.8325	25.6153	25.6906	25.6357	25.6112	-0.183986	0.211695	698	0.0186831	no	-3.01773		Q9UK59	DBR1	Lariat debranching enzyme	8	8.80185e+07	6.57431e+07	8.69503e+07	9.55415e+07	6.80148e+07	8.4045e+07	26.3913	25.9703	26.3737	26.5096	26.0193	26.3247	0.0407109	0.852096	698	0.0453247	no
Q7KZ85	SUPT6H	Transcription elongation factor SPT6 (hSPT6) (Histone chaperone suppressor of Ty6) (Tat-cotransactivator 2 protein) (Tat-CT2 protein)	34	6.38406e+08	5.84008e+08	6.43065e+08	6.18786e+08	5.44075e+08	5.74138e+08	29.2499	29.1214	29.2604	29.2049	29.0192	29.0968	-0.10295	0.212753	699	0.0187099	no	-1.98814		P62847	RPS24	40S ribosomal protein S24 (Small ribosomal subunit protein eS24)	26	1.15795e+10	1.13302e+10	1.05344e+10	9.36137e+09	1.26332e+10	1.10677e+10	33.4309	33.3995	33.2944	33.1241	33.5565	33.3656	-0.0165661	0.852274	699	0.0453896	no
P67809	YBX1	Y-box-binding protein 1 (YB-1) (CCAAT-binding transcription factor I subunit A) (CBF-A) (DNA-binding protein B) (DBPB) (Enhancer factor I subunit A) (EFI-A) (Nuclease-sensitive element-binding protein 1) (Y-box transcription factor)	23	2.60901e+10	3.24021e+10	3.16064e+10	2.24373e+10	2.83349e+10	2.71017e+10	34.6028	34.9154	34.8795	34.3852	34.7219	34.6577	-0.210364	0.213735	700	0.0187366	no	-0.319505		Q8TCS8	PNPT1	Polyribonucleotide nucleotidyltransferase 1, mitochondrial	7	9.80523e+07	5.08655e+07	7.37872e+07	7.24648e+07	8.55039e+07	5.14407e+07	26.547	25.6002	26.1369	26.1108	26.3495	25.6164	-0.0888081	0.852588	700	0.0454545	no
Q9NPD3	EXOSC4	Exosome complex component RRP41 (Exosome component 4) (Ribosomal RNA-processing protein 41) (p12A)	3	2.32731e+07	2.18599e+07	4.10575e+07	3.23137e+07	6.8513e+06	9.90398e+06	24.4722	24.3818	25.2911	24.9456	22.7079	23.2396	-0.812719	0.213949	701	0.0187634	no	-3.41358		Q86XZ4	SPATS2	Spermatogenesis-associated serine-rich protein 2 (Serine-rich spermatocytes and round spermatid 59 kDa protein) (p59scr)	5	8.70204e+07	1.24689e+08	1.20708e+08	1.24603e+08	1.19535e+08	7.87639e+07	26.3749	26.8938	26.8469	26.8928	26.8329	26.231	-0.0418989	0.853256	701	0.0455195	no
P62241	RPS8	40S ribosomal protein S8 (Small ribosomal subunit protein eS8)	21	3.97963e+09	3.68955e+09	3.43936e+09	3.44733e+09	3.48381e+09	3.48709e+09	31.89	31.7808	31.6795	31.6828	31.698	31.6994	-0.0925602	0.214116	702	0.0187901	no	-1.21176		Q9UHX1	PUF60	Poly(U)-binding-splicing factor PUF60 (60 kDa poly(U)-binding-splicing factor) (FUSE-binding protein-interacting repressor) (FBP-interacting repressor) (Ro-binding protein 1) (RoBP1) (Siah-binding protein 1) (Siah-BP1)	29	3.99804e+09	4.01583e+09	4.09878e+09	4.76134e+09	3.60285e+09	4.02448e+09	31.8966	31.9031	31.9325	32.1487	31.7465	31.9062	0.0325071	0.854039	702	0.0455844	no
Q96DV4	MRPL38	39S ribosomal protein L38, mitochondrial (L38mt) (MRP-L38) (Mitochondrial large ribosomal subunit protein mL38)	5	7.6454e+07	6.93091e+07	6.69031e+07	6.13007e+07	5.73611e+07	7.16683e+07	26.1881	26.0465	25.9956	25.8694	25.7736	26.0948	-0.160087	0.214257	703	0.0188169	no	-2.93944		Q14247	CTTN	Src substrate cortactin (Amplaxin) (Oncogene EMS1)	7	1.0934e+08	1.59181e+08	1.16e+08	9.1573e+07	1.44663e+08	1.73577e+08	26.7042	27.2461	26.7896	26.4484	27.1081	27.371	0.0919059	0.855378	703	0.0456494	no
P62995	TRA2B	Transformer-2 protein homolog beta (TRA-2 beta) (TRA2-beta) (hTRA2-beta) (Splicing factor, arginine/serine-rich 10) (Transformer-2 protein homolog B)	18	3.57759e+09	3.6866e+09	4.32937e+09	3.78215e+09	3.28349e+09	3.29575e+09	31.7363	31.7796	32.0115	31.8166	31.6126	31.618	-0.162106	0.214488	704	0.0188437	no	-1.20321		P51991	HNRNPA3	Heterogeneous nuclear ribonucleoprotein A3 (hnRNP A3)	44	4.03389e+10	3.80269e+10	4.1844e+10	4.43366e+10	3.48855e+10	3.97403e+10	35.2315	35.1463	35.2843	35.3678	35.0219	35.2099	-0.0150494	0.856137	704	0.0457143	no
Q7Z2K6	ERMP1	Endoplasmic reticulum metallopeptidase 1	2	4.53236e+06	1.15862e+07	9.07266e+06	5.71715e+06	5.70935e+06	3.36098e+06	22.1118	23.4659	23.1131	22.4469	22.4449	21.6804	-0.768547	0.214512	705	0.0188704	no	-3.94291		Q96F86	EDC3	Enhancer of mRNA-decapping protein 3 (LSM16 homolog) (YjeF N-terminal domain-containing protein 2) (YjeF_N2) (hYjeF_N2) (YjeF domain-containing protein 1)	2	1.76626e+07	3.09039e+07	1.54401e+07	3.4948e+07	1.53271e+07	1.89782e+07	24.0742	24.8813	23.8802	25.0587	23.8696	24.1778	0.113661	0.857227	705	0.0457792	no
Q9H0C8	ILKAP	Integrin-linked kinase-associated serine/threonine phosphatase 2C (ILKAP)	3	1.94999e+07	1.87251e+07	2.71474e+07	2.49198e+07	2.79826e+07	2.46359e+07	24.217	24.1585	24.6943	24.5708	24.738	24.5543	0.246226	0.214837	706	0.0188972	no	-3.38968		Q92667	AKAP1	A-kinase anchor protein 1, mitochondrial (A-kinase anchor protein 149 kDa) (AKAP 149) (Dual specificity A-kinase-anchoring protein 1) (D-AKAP-1) (Protein kinase A-anchoring protein 1) (PRKA1) (Spermatid A-kinase anchor protein 84) (S-AKAP84)	5	4.27734e+07	5.77836e+07	8.50998e+07	8.77462e+07	4.92534e+07	5.65197e+07	25.3502	25.7842	26.3427	26.3868	25.5537	25.7523	0.0598392	0.859675	706	0.0458442	no
Q96G46	DUS3L	tRNA-dihydrouridine(47) synthase [NAD(P)(+)]-like	8	1.95688e+08	1.7864e+08	1.7003e+08	2.54598e+08	1.99083e+08	1.85728e+08	27.544	27.4125	27.3412	27.9236	27.5688	27.4686	0.232182	0.215134	707	0.018924	no	-2.47148		Q8WXX5	DNAJC9	DnaJ homolog subfamily C member 9 (HDJC9) (DnaJ protein SB73)	2	2.70161e+07	3.61943e+07	1.44013e+07	2.45903e+07	2.08716e+07	2.35332e+07	24.6873	25.1093	23.7797	24.5516	24.315	24.4882	-0.169781	0.862078	707	0.0459091	no
Q9H0S4	DDX47	Probable ATP-dependent RNA helicase DDX47	9	2.34501e+08	1.81283e+08	2.00166e+08	2.33761e+08	2.19523e+08	2.33798e+08	27.805	27.4337	27.5766	27.8005	27.7098	27.8007	0.157669	0.215195	708	0.0189507	no	-2.42979		Q8IUH3	RBM45	RNA-binding protein 45 (Developmentally-regulated RNA-binding protein 1) (RB-1) (RNA-binding motif protein 45)	13	6.39615e+08	6.03135e+08	5.46801e+08	6.11686e+08	6.0947e+08	5.80734e+08	29.2526	29.1679	29.0264	29.1882	29.183	29.1133	0.00991349	0.867348	708	0.045974	no
Q9NZW5	PALS2	Protein PALS2 (MAGUK p55 subfamily member 6) (Membrane protein, palmitoylated 6) (Veli-associated MAGUK 1) (VAM-1)	3	8.92608e+06	4.12054e+06	3.17074e+06	2.63193e+06	3.36302e+06	3.22636e+06	23.0896	21.9744	21.5964	21.3277	21.6813	21.6215	-0.814494	0.216366	709	0.0189775	no	-4.13925		P83731	RPL24	60S ribosomal protein L24 (60S ribosomal protein L30) (Large ribosomal subunit protein eL24)	23	1.18858e+10	1.30206e+10	9.63e+09	9.36945e+09	1.2515e+10	1.18996e+10	33.4685	33.6001	33.1649	33.1253	33.5429	33.4702	-0.0317745	0.870417	709	0.046039	no
Q14689	DIP2A	Disco-interacting protein 2 homolog A (DIP2 homolog A)	2	944720	725804	767213	351855	755699	662407	19.8495	19.4692	19.5493	18.4246	19.5275	19.3374	-0.461826	0.217148	710	0.0190043	no	-4.9207		P15880	RPS2	40S ribosomal protein S2 (40S ribosomal protein S4) (Protein LLRep3) (Small ribosomal subunit protein uS5)	61	2.67767e+11	2.36513e+11	2.63094e+11	2.4125e+11	2.81659e+11	2.5286e+11	37.9622	37.7831	37.9368	37.8117	38.0352	37.8795	0.0156976	0.872788	710	0.0461039	no
Q9Y2T2	AP3M1	AP-3 complex subunit mu-1 (AP-3 adaptor complex mu3A subunit) (Adaptor-related protein complex 3 subunit mu-1) (Mu-adaptin 3A) (Mu3A-adaptin)	2	2.05455e+08	1.41634e+08	1.65857e+08	9.79601e+07	1.78878e+08	1.06368e+08	27.6142	27.0776	27.3054	26.5457	27.4144	26.6645	-0.420687	0.217925	711	0.019031	no	-2.59236		Q9Y6M1	IGF2BP2	Insulin-like growth factor 2 mRNA-binding protein 2 (IGF2 mRNA-binding protein 2) (IMP-2) (Hepatocellular carcinoma autoantigen p62) (IGF-II mRNA-binding protein 2) (VICKZ family member 2)	9	1.28594e+08	1.57939e+08	1.35887e+08	1.3952e+08	1.40823e+08	1.45001e+08	26.9383	27.2348	27.0178	27.0559	27.0693	27.1115	0.00995293	0.873726	711	0.0461688	no
Q99873	PRMT1	Protein arginine N-methyltransferase 1	5	7.86305e+07	5.55101e+07	4.84777e+07	5.65291e+07	4.28037e+07	3.99549e+07	26.2286	25.7262	25.5308	25.7525	25.3512	25.2519	-0.390763	0.218184	712	0.0190578	no	-3.03701		Q8N684	CPSF7	Cleavage and polyadenylation specificity factor subunit 7 (Cleavage and polyadenylation specificity factor 59 kDa subunit) (CPSF 59 kDa subunit) (Cleavage factor Im complex 59 kDa subunit) (CFIm59) (Pre-mRNA cleavage factor Im 59 kDa subunit)	6	1.90276e+08	1.61238e+08	1.52769e+08	1.30081e+08	2.01064e+08	1.66696e+08	27.5035	27.2646	27.1868	26.9548	27.5831	27.3126	-0.0185455	0.873745	712	0.0462338	no
Q5SSJ5	HP1BP3	Heterochromatin protein 1-binding protein 3 (Protein HP1-BP74)	3	1.87103e+07	9.70587e+06	3.90778e+07	2.65254e+07	4.09976e+07	4.26566e+07	24.1573	23.2104	25.2198	24.6609	25.289	25.3463	0.707028	0.219366	713	0.0190846	no	-3.29512		Q96EY7	PTCD3	Pentatricopeptide repeat domain-containing protein 3, mitochondrial (28S ribosomal protein S39, mitochondrial) (MRP-S39) (Mitochondrial small ribosomal subunit protein mS39) (Transformation-related gene 15 protein) (TRG-15)	19	4.71734e+09	3.13865e+09	4.62465e+09	4.36262e+09	4.20306e+09	3.99368e+09	32.1353	31.5475	32.1067	32.0225	31.9688	31.8951	0.00907079	0.876414	713	0.0462987	no
P50570	DNM2	Dynamin-2	4	1.878e+07	2.10686e+07	2.67967e+07	6.05737e+06	1.80616e+07	1.83543e+07	24.1627	24.3286	24.6755	22.5303	24.1064	24.1296	-0.649947	0.219696	714	0.0191113	no	-3.50684		Q92945	KHSRP	Far upstream element-binding protein 2 (FUSE-binding protein 2) (KH type-splicing regulatory protein) (KSRP) (p75)	86	1.12754e+11	1.15668e+11	1.19146e+11	1.27411e+11	1.11426e+11	1.11849e+11	36.7144	36.7512	36.7939	36.8907	36.6973	36.7028	0.0128798	0.885134	714	0.0463636	no
P37802	TAGLN2	Transgelin-2 (Epididymis tissue protein Li 7e) (SM22-alpha homolog)	6	1.1124e+08	8.49144e+07	7.49914e+07	6.75092e+07	8.75376e+07	4.64982e+07	26.7291	26.3395	26.1602	26.0086	26.3834	25.4707	-0.427968	0.220131	715	0.0191381	no	-2.87017		Q9BVS4	RIOK2	Serine/threonine-protein kinase RIO2	12	2.1624e+09	2.27852e+09	2.60528e+09	3.30121e+09	1.82095e+09	1.95315e+09	31.01	31.0854	31.2788	31.6203	30.762	30.8632	0.00594608	0.886626	715	0.0464286	no
O75390	CS	Citrate synthase, mitochondrial	2	3.09771e+07	4.99391e+07	3.66008e+07	2.57606e+07	2.57271e+07	3.76005e+07	24.8847	25.5737	25.1254	24.6187	24.6168	25.1642	-0.399564	0.220286	716	0.0191649	no	-3.2296		P27816	MAP4	Microtubule-associated protein 4 (MAP-4)	62	1.03902e+10	8.64986e+09	1.02935e+10	1.0667e+10	9.22664e+09	9.07266e+09	33.2745	33.01	33.261	33.3124	33.1032	33.0789	-0.0181731	0.888086	716	0.0464935	no
Q9C0D5	TANC1	Protein TANC1 (Tetratricopeptide repeat, ankyrin repeat and coiled-coil domain-containing protein 1)	4	3.65423e+07	3.12408e+07	5.51836e+07	3.83333e+07	2.64937e+07	2.30046e+07	25.1231	24.8969	25.7177	25.1921	24.6591	24.4554	-0.485453	0.220531	717	0.0191916	no	-3.22088		P55795	HNRNPH2	Heterogeneous nuclear ribonucleoprotein H2 (hnRNP H2) (FTP-3) (Heterogeneous nuclear ribonucleoprotein H') (hnRNP H') [Cleaved into: Heterogeneous nuclear ribonucleoprotein H2, N-terminally processed]	29	8.39135e+09	7.91141e+09	7.72754e+09	8.83907e+09	7.49338e+09	7.54249e+09	32.9663	32.8813	32.8474	33.0412	32.803	32.8124	-0.00935794	0.888608	717	0.0465584	no
Q6P996	PDXDC1	Pyridoxal-dependent decarboxylase domain-containing protein 1	3	3.31716e+06	5.30604e+06	3.58647e+06	3.62825e+06	2.27421e+06	3.18766e+06	21.6615	22.3392	21.7741	21.7908	21.1169	21.6041	-0.425654	0.220681	718	0.0192184	no	-4.21637		Q9NYF8	BCLAF1	Bcl-2-associated transcription factor 1 (Btf) (BCLAF1 and THRAP3 family member 1)	44	3.3081e+09	3.43078e+09	4.1655e+09	4.02411e+09	3.52822e+09	3.458e+09	31.6234	31.6759	31.9558	31.906	31.7163	31.6873	0.0139497	0.890494	718	0.0466234	no
P55786	NPEPPS	Puromycin-sensitive aminopeptidase (PSA)	2	4.17649e+07	2.35509e+07	2.63748e+07	3.01903e+07	1.76937e+07	1.36367e+07	25.3158	24.4893	24.6527	24.8476	24.0767	23.701	-0.575701	0.220992	719	0.0192452	no	-3.35945		Q5BKZ1	ZNF326	DBIRD complex subunit ZNF326 (Zinc finger protein 326) (Zinc finger protein interacting with mRNPs and DBC1)	41	3.72684e+09	3.59865e+09	4.17496e+09	4.10519e+09	3.7126e+09	3.5768e+09	31.7953	31.7448	31.9591	31.9348	31.7898	31.736	-0.0133409	0.890515	719	0.0466883	no
O43290	SART1	U4/U6.U5 tri-snRNP-associated protein 1 (SNU66 homolog) (hSnu66) (Squamous cell carcinoma antigen recognized by T-cells 1) (SART-1) (hSART-1) (U4/U6.U5 tri-snRNP-associated 110 kDa protein) (allergen Hom s 1)	7	5.0061e+07	3.34935e+07	6.37644e+07	4.19582e+07	3.33536e+07	3.10242e+07	25.5772	24.9974	25.9262	25.3224	24.9913	24.8869	-0.470312	0.223373	720	0.0192719	no	-3.1405		P46779	RPL28	60S ribosomal protein L28 (Large ribosomal subunit protein eL28)	11	2.74495e+08	2.46157e+08	2.09754e+08	1.88321e+08	2.92353e+08	2.41243e+08	28.0322	27.875	27.6441	27.4886	28.1231	27.8459	-0.016866	0.891802	720	0.0467532	no
O75718	CRTAP	Cartilage-associated protein	4	9.80888e+06	7.48037e+06	1.09205e+07	1.36849e+07	1.09601e+07	1.00184e+07	23.2257	22.8347	23.3805	23.7061	23.3858	23.2561	0.297218	0.224004	721	0.0192987	no	-3.74628		Q8IWX8	CHERP	Calcium homeostasis endoplasmic reticulum protein (ERPROT 213-21) (SR-related CTD-associated factor 6)	19	9.30122e+08	8.53524e+08	9.47547e+08	1.02386e+09	8.37748e+08	8.50141e+08	29.7928	29.6689	29.8196	29.9314	29.6419	29.6631	-0.0103097	0.892637	721	0.0468182	no
Q13867	BLMH	Bleomycin hydrolase (BH) (BLM hydrolase) (BMH)	5	2.23328e+07	3.66743e+07	1.47751e+07	3.40224e+07	3.05744e+07	1.91412e+08	24.4127	25.1283	23.8167	25.02	24.8658	27.5121	1.79485	0.224253	722	0.0193255	no	-3.0265		Q53F19	NCBP3	Nuclear cap-binding protein subunit 3 (Protein ELG)	5	8.812e+07	8.26807e+07	9.52923e+07	8.78655e+07	8.39634e+07	9.64573e+07	26.393	26.301	26.5059	26.3888	26.3233	26.5234	0.0118417	0.894002	722	0.0468831	no
Q96HY6	DDRGK1	DDRGK domain-containing protein 1 (Dashurin) (UFM1-binding and PCI domain-containing protein 1)	3	1.97456e+07	1.5382e+07	2.5183e+07	2.09247e+07	6.41412e+06	1.15927e+07	24.235	23.8747	24.5859	24.3187	22.6128	23.4667	-0.631472	0.224509	723	0.0193522	no	-3.54805		Q96E39	RBMXL1	RNA binding motif protein, X-linked-like-1 (Heterogeneous nuclear ribonucleoprotein G-like 1)	15	1.24127e+09	1.21039e+09	1.27072e+09	1.2783e+09	1.25513e+09	1.20117e+09	30.2092	30.1728	30.243	30.2516	30.2252	30.1618	0.00472664	0.899083	723	0.0469481	no
Q13523	PRPF4B	Serine/threonine-protein kinase PRP4 homolog	3	1.45277e+07	1.75167e+07	2.77219e+07	1.87842e+07	5.84512e+06	1.19689e+07	23.7923	24.0622	24.7245	24.163	22.4788	23.5128	-0.707556	0.224618	724	0.019379	no	-3.56083		P33176	KIF5B	Kinesin-1 heavy chain (Conventional kinesin heavy chain) (Ubiquitous kinesin heavy chain) (UKHC)	7	1.29797e+08	5.17009e+07	3.69472e+07	5.89982e+07	6.06483e+07	5.95797e+07	26.9517	25.6237	25.139	25.8142	25.854	25.8283	-0.285487	0.899869	724	0.047013	no
Q8TEX9	IPO4	Importin-4 (Imp4) (Importin-4b) (Imp4b) (Ran-binding protein 4) (RanBP4)	9	1.28985e+08	1.06444e+08	8.92918e+07	1.10724e+08	7.23283e+07	7.02483e+07	26.9426	26.6655	26.412	26.7224	26.1081	26.066	-0.35835	0.225563	725	0.0194058	no	-2.7828		Q93073	SECISBP2L	Selenocysteine insertion sequence-binding protein 2-like (SECIS-binding protein 2-like)	2	2.33985e+06	2.23606e+06	1.20684e+06	612432	2.8659e+06	2.87586e+06	21.158	21.0925	20.2028	19.2242	21.4506	21.4556	0.135953	0.899973	725	0.0470779	no
Q06033	ITIH3	Inter-alpha-trypsin inhibitor heavy chain H3 (ITI heavy chain H3) (ITI-HC3) (Inter-alpha-inhibitor heavy chain 3) (Serum-derived hyaluronan-associated protein) (SHAP)	2	8.11358e+06	1.57186e+07	5.87111e+06	1.46045e+07	1.20286e+07	1.54152e+07	22.9519	23.906	22.4852	23.7999	23.52	23.8778	0.501422	0.225658	726	0.0194325	no	-3.68891		Q6P5R6	RPL22L1	60S ribosomal protein L22-like 1 (Large ribosomal subunit protein eL22-like 1)	7	1.14286e+09	1.03778e+09	8.3254e+08	8.62384e+08	1.10279e+09	1.09025e+09	30.09	29.9508	29.6329	29.6838	30.0385	30.022	0.020084	0.901339	726	0.0471429	no
Q99615	DNAJC7	DnaJ homolog subfamily C member 7 (Tetratricopeptide repeat protein 2) (TPR repeat protein 2)	3	3.15609e+07	2.1751e+07	2.08418e+07	8.29572e+06	2.52013e+07	1.5439e+07	24.9116	24.3746	24.313	22.9839	24.587	23.8801	-0.599623	0.226359	727	0.0194593	no	-3.45452		O15042	U2SURP	U2 snRNP-associated SURP motif-containing protein (140 kDa Ser/Arg-rich domain protein) (U2-associated protein SR140)	40	2.82604e+09	2.93732e+09	3.41486e+09	3.99031e+09	2.45597e+09	2.71779e+09	31.3961	31.4519	31.6692	31.8939	31.1936	31.3398	-0.00222437	0.902209	727	0.0472078	no
P35606	COPB2	Coatomer subunit beta' (Beta'-coat protein) (Beta'-COP) (p102)	4	1.84458e+08	1.34544e+08	2.01436e+08	1.66338e+08	1.32097e+08	1.03846e+08	27.4587	27.0035	27.5857	27.3095	26.977	26.6299	-0.371523	0.226426	728	0.0194861	no	-2.57967		Q9BYN8	MRPS26	28S ribosomal protein S26, mitochondrial (MRP-S26) (S26mt) (28S ribosomal protein S13, mitochondrial) (MRP-S13) (S13mt) (Mitochondrial small ribosomal subunit protein mS26)	6	8.38252e+07	8.18189e+07	7.3436e+07	8.29848e+07	8.55533e+07	6.87708e+07	26.3209	26.2859	26.13	26.3063	26.3503	26.0353	-0.010728	0.902575	728	0.0472727	no
Q86XN8	MEX3D	RNA-binding protein MEX3D (RING finger and KH domain-containing protein 1) (RING finger protein 193) (TINO)	3	1.08807e+08	1.22455e+08	1.13778e+08	1.22324e+08	1.20294e+08	1.19714e+08	26.6972	26.8677	26.7616	26.8661	26.842	26.835	0.0705472	0.226642	729	0.0195128	no	-2.6951		O95613	PCNT	Pericentrin (Kendrin) (Pericentrin-B)	4	9.48911e+06	1.21467e+07	1.15991e+07	1.2518e+07	5.79795e+06	1.63089e+07	23.1778	23.5341	23.4675	23.5775	22.4671	23.9592	0.0591119	0.905007	729	0.0473377	no
P62913	RPL11	60S ribosomal protein L11 (CLL-associated antigen KW-12) (Large ribosomal subunit protein uL5)	7	4.81612e+08	2.66168e+08	3.28555e+08	2.84179e+08	2.76276e+08	2.5085e+08	28.8433	27.9878	28.2916	28.0822	28.0415	27.9023	-0.407812	0.226906	730	0.0195396	no	-2.26882		Q7Z2W9	MRPL21	39S ribosomal protein L21, mitochondrial (L21mt) (MRP-L21) (Mitochondrial large ribosomal subunit protein bL21m)	2	7.59798e+07	5.63085e+07	5.16667e+07	5.47189e+07	7.22384e+07	5.90248e+07	26.1791	25.7468	25.6227	25.7055	26.1063	25.8148	0.015811	0.906076	730	0.0474026	no
Q9UPQ9	TNRC6B	Trinucleotide repeat-containing gene 6B protein	13	7.48512e+07	9.83442e+07	1.16046e+08	1.66891e+08	1.10773e+08	1.05693e+08	26.1575	26.5513	26.7901	27.3143	26.723	26.6553	0.406414	0.226933	731	0.0195664	no	-2.71699		Q9NW64	RBM22	Pre-mRNA-splicing factor RBM22 (RNA-binding motif protein 22) (Zinc finger CCCH domain-containing protein 16)	21	2.00063e+09	2.15007e+09	1.91126e+09	2.06597e+09	2.02024e+09	1.99628e+09	30.8978	31.0017	30.8319	30.9442	30.9119	30.8947	0.00487783	0.90667	731	0.0474675	no
Q92547	TOPBP1	DNA topoisomerase 2-binding protein 1 (DNA topoisomerase II-beta-binding protein 1) (TopBP1) (DNA topoisomerase II-binding protein 1)	2	2.22402e+06	2.45642e+06	2.31638e+06	2.86762e+06	2.22296e+06	3.15001e+06	21.0847	21.2281	21.1434	21.4514	21.0841	21.5869	0.236046	0.227458	732	0.0195931	no	-4.36183		Q96DH6	MSI2	RNA-binding protein Musashi homolog 2 (Musashi-2)	8	2.96165e+08	3.28141e+08	3.3471e+08	3.68921e+08	2.84771e+08	3.19502e+08	28.1418	28.2897	28.3183	28.4587	28.0852	28.2512	0.0211715	0.90677	732	0.0475325	no
Q8N122	RPTOR	Regulatory-associated protein of mTOR (Raptor) (p150 target of rapamycin (TOR)-scaffold protein)	3	2.04852e+06	2.34588e+06	1.63536e+06	1.66165e+06	1.84979e+06	950563	20.9662	21.1617	20.6412	20.6642	20.8189	19.8584	-0.434409	0.227623	733	0.0196199	no	-4.52389		P55081	MFAP1	Microfibrillar-associated protein 1 (Spliceosome B complex protein MFAP1)	10	3.44734e+08	3.47479e+08	4.88873e+08	4.78e+08	4.0389e+08	3.22211e+08	28.3609	28.3723	28.8649	28.8324	28.5894	28.2634	0.0278432	0.907237	733	0.0475974	no
Q6P2E9	EDC4	Enhancer of mRNA-decapping protein 4 (Autoantigen Ge-1) (Autoantigen RCD-8) (Human enhancer of decapping large subunit) (Hedls)	3	1.51954e+07	1.25081e+07	9.95235e+06	1.53476e+07	4.44124e+06	4.38891e+06	23.8571	23.5764	23.2466	23.8715	22.0825	22.0654	-0.639196	0.228673	734	0.0196467	no	-3.75352		P62906	RPL10A	60S ribosomal protein L10a (CSA-19) (Large ribosomal subunit protein uL1) (Neural precursor cell expressed developmentally down-regulated protein 6) (NEDD-6)	10	3.9526e+08	4.97382e+08	2.92709e+08	3.66793e+08	4.34463e+08	3.83453e+08	28.5582	28.8898	28.1249	28.4504	28.6947	28.5145	-0.000781627	0.907435	734	0.0476623	no
Q8TDD1	DDX54	ATP-dependent RNA helicase DDX54	69	7.26031e+09	7.0269e+09	6.77256e+09	5.86345e+09	6.85545e+09	6.80732e+09	32.7574	32.7102	32.6571	32.4491	32.6746	32.6644	-0.109076	0.228821	735	0.0196734	no	-0.936367		P46013	MKI67	Proliferation marker protein Ki-67 (Antigen identified by monoclonal antibody Ki-67) (Antigen KI-67) (Antigen Ki67)	143	5.67551e+09	6.06238e+09	6.76525e+09	8.30611e+09	5.10187e+09	5.16465e+09	32.4021	32.4972	32.6555	32.9515	32.2484	32.266	0.00540889	0.908819	735	0.0477273	no
Q9H9L3	ISG20L2	Interferon-stimulated 20 kDa exonuclease-like 2	2	2.99708e+07	2.38894e+07	2.7654e+07	3.04548e+07	2.82558e+07	3.14805e+07	24.8371	24.5099	24.721	24.8602	24.752	24.908	0.145935	0.229103	736	0.0197002	no	-3.30996		O43823	AKAP8	A-kinase anchor protein 8 (AKAP-8) (A-kinase anchor protein 95 kDa) (AKAP 95)	27	1.32539e+09	1.38941e+09	1.44147e+09	1.48257e+09	1.3583e+09	1.3376e+09	30.3038	30.3718	30.4249	30.4655	30.3392	30.317	0.00768772	0.909255	736	0.0477922	no
Q6PK04	CCDC137	Coiled-coil domain-containing protein 137	21	9.54827e+08	1.00078e+09	9.29863e+08	1.04181e+09	9.84472e+08	9.80349e+08	29.8307	29.8985	29.7924	29.9564	29.8748	29.8687	0.0593438	0.229546	737	0.019727	no	-1.77447		Q01844	EWSR1	RNA-binding protein EWS (EWS oncogene) (Ewing sarcoma breakpoint region 1 protein)	17	3.54009e+09	3.68928e+09	3.50626e+09	3.96993e+09	3.32045e+09	3.54064e+09	31.7211	31.7807	31.7073	31.8865	31.6287	31.7214	0.0127632	0.91302	737	0.0478571	no
Q8IZ73	RPUSD2	RNA pseudouridylate synthase domain-containing protein 2	3	6.10931e+06	1.90996e+06	3.56855e+06	3.06028e+06	1.71345e+06	312547	22.5426	20.8651	21.7669	21.5452	20.7085	18.2537	-1.18793	0.230255	738	0.0197537	no	-4.3227		Q9BXP5	SRRT	Serrate RNA effector molecule homolog (Arsenite-resistance protein 2)	26	8.44808e+08	7.47852e+08	7.78025e+08	8.06021e+08	7.45988e+08	8.05053e+08	29.654	29.4782	29.5352	29.5862	29.4746	29.5845	-0.00831422	0.913249	738	0.0479221	no
O43251	RBFOX2	RNA binding protein fox-1 homolog 2 (Fox-1 homolog B) (Hexaribonucleotide-binding protein 2) (RNA-binding motif protein 9) (RNA-binding protein 9) (Repressor of tamoxifen transcriptional activity)	17	1.33013e+09	1.31151e+09	1.55505e+09	1.46858e+09	1.05414e+09	1.01214e+09	30.3089	30.2886	30.5343	30.4518	29.9734	29.9148	-0.247599	0.231792	739	0.0197805	no	-1.65648		Q6P1Q9	METTL2B	tRNA N(3)-methylcytidine methyltransferase METTL2B	4	3.85661e+07	2.92299e+07	4.65724e+07	5.48053e+07	2.87287e+07	3.07582e+07	25.2008	24.8009	25.473	25.7078	24.776	24.8745	-0.000961983	0.917992	739	0.047987	no
Q9NP64	ZCCHC17	Nucleolar protein of 40 kDa (pNO40) (Pnn-interacting nucleolar protein) (Putative S1 RNA-binding domain protein) (PS1D protein) (Zinc finger CCHC domain-containing protein 17)	2	1.75537e+07	1.74352e+07	1.68279e+07	1.84795e+07	1.89293e+07	1.70258e+07	24.0653	24.0555	24.0044	24.1394	24.1741	24.0212	0.0711019	0.234678	740	0.0198073	no	-3.51841		O14776	TCERG1	Transcription elongation regulator 1 (TATA box-binding protein-associated factor 2S) (Transcription factor CA150)	15	2.77677e+09	2.65009e+09	2.57471e+09	2.46268e+09	2.91563e+09	2.68534e+09	31.3708	31.3034	31.2618	31.1976	31.4412	31.3225	0.0111483	0.918305	740	0.0480519	no
[truncated: 1,128 more rows]
