# Supplementary material for: Signal-noise metrics for RNA binding protein identification reveal broad spectrum protein-RNA interaction frequencies and dynamics
Source: Nat Commun. 2023 Sep 21;14:5868. doi: 10.1038/s41467-023-41284-9 (PMC10514315; doi:10.1038/s41467-023-41284-9)
Supplement: Supplementary file 14 — Supplementary Dataset 10 [file 41467_2023_41284_MOESM14_ESM.xlsx]

## Sheet: XRNAX
Supplementary Data 10	XRNAX.
Referenced MS dataset	XRNAX (Trendel, 2019)
SILAC labeling?	Yes
Pooled UV-crosslinked and non-crosslinked samples prior to RNA-centric protein enrichment?	Yes
# of replicates	1	Averaged non-zero sum peptide intensities from 12 different samples (Methods).
UV-enrichment* status was based on conclusions of referenced study, no independent statistical analysis was performed on referenced MS dataset.
GO-annotations were exported from PANTHER V17.0 (Thomas et al., 2003) and made available in Supplementary Data 7.
Proteins not detected in all three UV-crosslinked samples were excluded from downstream sample normalization procedures and data analysis.
Replicate samples were mean-normalized to total SPI and SPInCL values equal to 0 were replaced with the average non-zero SPInCL value of the same protein ID.
Proteins only detected in UV-crosslinked samples were given the following pseudo-values: log2(S/N) = 10, log2(CL/nCL) = 10.
Average log2(CL/nCL) and log2(S/N) ratios were generated with SPICL values and average SPInCL values according to equations (2) and (3). Proteins displaying negative average log2(CL/nCL) ratios were given pseudo-log2(S/N) ratios of −10.
%TP values were calculated with average SPI values and average total SPI according to equation (8); %TPS and %TPN values were estimated with %TP values and average log2(S/N) ratios according to equations (9-11).
Log10(%TP) values were adjusted by subtracting the minimum log10(%TP) value of the MS dataset.
Detectable ∆log2(SPIS) values were estimated with SD of log2(SPI) values and average log2(S/N) ratios according to equations (5-7) (see Methods).
RCS ranking only included proteins identified in at least one non-crosslinked sample to avoid low-abundant species with pseudo-log2(S/N) ratios of 10 from being inaccurately ranked.
RBP confidence scores (RCS) represent the product of adj. log10(%TP) values and average log2(S/N) ratios.
%TP ranking only includes proteins detected in all UV-crosslinked samples.
S/N and %TPS were considered overestimated for non-SILAC experiments and for experiments where UV-crosslinked and non-crosslinked samples weren't pooled prior to RNA-centric protein enrichment.
Average log2(CL/nCL) and S/N ratio summary statistics for GO terms or categories only included proteins identified in at least one non-crosslinked samples to avoid low-abundant species with pseudo-log2(S/N) ratios of 10 from skewing the data.																																				See Supplementary Note 7b for more information.
Category or GO term	Total MS dataset	GO RNA binding	GO nucleic acid binding	GO nucleotide binding	GO mRNA binding	GO rRNA binding	GO dsRNA binding	GO tRNA binding	GO snRNA binding	GO snoRNA binding	GO miRNA binding	GO translation	GO mRNA processing	GO ncRNA processing	GO rRNA processing	GO RNA splicing	GO regulation of RNA stability	GO RNA modification	GO RNA localization	GO ribonucleoprotein complex	GO plasma membrane	GO cytosol	GO integral component of membrane	GO nucleus	GO DNA binding	GO exclusive DNA binding	GO exclusive nucleotide binder	GO endoplasmic reticulum	GO integral component of ER membrane	GO glycoprotein	GO unfolded protein binding	GO protein binding	"Core RBP" (Beckmann, 2015)	Classical metabolic enzymes (Beckmann, 2015)	EnigmRBPs (Beckmann, 2015)	Total LEAP-RBP UV-enriched*	Exclusive LEAP-RBP UV-enriched*	Total INP UV-enriched*	Exclusive INP UV-enriched*	Total XRNAX UV-enriched* (Trendel, 2019)	Exclusive XRNAX UV-enriched* (Trendel, 2019)	Total OOPs UV-enriched* (Hoefig, 2021)	Exclusive OOPs UV-enriched* (Hoefig, 2021)	Total Ptex 1.5 UV-enriched* (Urdaneta, 2019)	Exclusive Ptex 1.5 UV-enriched* (Urdaneta, 2019)	Total RIC UV-enriched* (Perez-Perri, 2018)	Exclusive RIC UV-enriched* (Perez-Perri, 2018)	Shared UV-enriched*	LEAP-RBP + 5 datasets UV-enriched*
# of protein IDs in category or GO term (Homo sapien & Saccharommyces cerevisiae)	2743	2389	5254	3055	525	147	82	119	69	63	31	717	646	796	504	500	254	284	343	1230	6435	6382	7023	10013	3095	2715	2345	2703	1543	4577	203	15171	498	216	597	1794	293	937	52	1740	250	1838	204	2974	1331	683	14	257	257
# of detected protein IDs	2743	1159	1353	500	217	55	51	41	36	26	23	254	277	245	185	233	89	79	91	512	680	1104	638	1654	375	184	255	370	169	423	42	1560	234	70	231	1319	63	869	27	1740	250	1224	18	1469	180	644	1	257	257
# of detected protein IDs identified as UV-enriched*	1740	1035	1118	327	202	54	46	33	33	26	23	229	239	221	174	200	77	65	81	469	289	774	235	1194	252	78	134	206	90	146	33	1009	225	53	194	1131	0	806	0	1740	250	1029	0	1150	0	620	0	257	257
% of detected protein IDs identified as UV-enriched*	63.4342	89.3011	82.6312	65.4	93.0876	98.1818	90.1961	80.4878	91.6667	100	100	90.1575	86.2816	90.2041	94.0541	85.8369	86.5169	82.2785	89.011	91.6016	42.5	70.1087	36.8339	72.1886	67.2	42.3913	52.549	55.6757	53.2544	34.5154	78.5714	64.6795	96.1538	75.7143	83.9827	85.7468	0	92.7503	0	100	100	84.0686	0	78.2845	0	96.2733	0	100	100
Average log2(CL/nCL) of detected protein IDs	2.58688	4.52016	4.06423	2.35736	5.95318	6.75189	4.31415	3.75072	5.42702	4.82675	6.75699	5.30003	4.16059	5.47642	5.54055	4.10016	6.19427	5.016	4.09063	5.32249	1.28621	3.16361	1.00508	3.24008	3.16242	1.3205	1.46754	2.15102	1.93296	0.721646	2.04674	2.73408	5.6612	2.3351	3.19652	4.08684	1.54563	4.74207	0.351345	3.59269	1.35258	3.75625	1.43678	3.59178	0.831905	5.19411	0	7.15451	7.15451
Average S/N of detected protein IDs	29.8615	68.8055	59.1068	16.0561	148.285	166.335	71.3062	27.413	37.1674	32.8089	143.053	82.3205	72.6157	73.3759	72.8568	74.5482	163.274	80.9626	74.9649	90.9517	6.64036	37.1984	4.3321	42.7208	53.2005	1.60758	4.60129	13.9768	11.432	3.8985	2.40736	35.5851	102.215	6.05949	22.5975	57.7202	9.04793	74.8371	0.251816	46.0609	2.27973	53.9595	1.15267	47.3342	0.9337	90.494	0	165.11	165.11
%TP of detected protein IDs	100	92.1214	93.0441	10.7307	47.74	5.46684	4.42101	0.287715	1.5901	6.43537	7.84789	16.1265	45.5078	15.0753	12.1251	41.8883	17.391	3.08812	13.8982	64.9913	6.62405	43.3707	3.56176	90.8046	33.6243	0.848976	0.665356	9.57579	0.926609	3.29733	0.520508	55.253	23.54	0.29	1.81788	88.4135	0.173853	82.1437	0.136791	92.3801	3.16593	93.9633	0.198442	86.6126	0.788375	87.8658	0.000507956	50.6511	50.6511
%TPS of detected protein IDs	70.4907	68.6361	68.8586	3.91552	40.577	5.43136	4.16994	0.255652	1.53239	0.787298	7.82123	15.7019	30.7435	9.29546	6.35561	29.4191	16.9193	3.05559	11.8702	52.1245	3.33557	37.3828	1.87583	63.4474	29.252	0.216422	0.336623	8.90708	0.668744	1.65332	0.434669	31.7709	22.7624	0.159689	1.07352	68.3764	0.0746548	66.4694	0.00713187	68.7341	0.488041	67.2161	0.11624	66.361	0.059711	66.2463	0.000507461	50.0942	50.0942
%TPN of detected protein IDs	29.5093	23.4852	24.1855	6.81515	7.16308	0.0354855	0.251074	0.0320631	0.0577129	5.64807	0.0266514	0.424576	14.7643	5.77982	5.7695	12.4692	0.471676	0.0325289	2.028	12.8668	3.28848	5.98783	1.68593	27.3572	4.3723	0.632554	0.328733	0.668711	0.257865	1.64401	0.0858393	23.4821	0.777518	0.130311	0.744354	20.0371	0.0991977	15.6743	0.129659	23.646	2.67789	26.7473	0.0822022	20.2516	0.728664	21.6195	4.95567e-07	0.556874	0.556874
Average log2(CL/nCL) of UV-enriched* protein IDs	5.96781	6.7075	6.56873	4.95531	7.47437	8.25564	7.07783	6.08919	7.50565	6.61749	8.308	6.944	6.32027	7.17062	6.96805	6.13488	7.59668	7.81219	5.74073	7.07659	4.24451	5.93524	3.39135	6.15573	5.81663	4.70801	4.08942	4.78349	4.71614	2.68999	2.36253	6.23759	6.64837	4.79136	6.06235	6.30427	0	6.53768	0	5.96781	4.91532	5.76922	0	5.92711	0	6.42031	0	7.66382	7.66382
Average S/N of UV-enriched* protein IDs	46.0609	74.8438	69.3893	21.5114	155.504	166.335	81.7934	28.6714	37.1674	32.8089	143.053	83.7691	81.7282	76.9232	74.0436	84.2049	170.325	96.435	81.3096	96.0599	14.3925	49.4615	10.1701	56.9743	75.1351	1.91629	4.71723	23.5996	18.5321	10.9669	2.66386	53.9127	105.097	6.72688	27.2835	64.5286	0	81.3767	0	46.0609	2.27973	62.229	0	56.7575	0	94.1854	0	165.11	165.11
%TP of UV-enriched* protein IDs	92.3801	88.0132	88.5878	10.2392	46.9707	5.46594	4.41353	0.286178	1.5891	6.43537	7.84789	16.1083	41.3959	15.0643	12.1233	38.7318	17.3888	3.08251	13.8957	62.5596	5.22637	39.8006	2.26132	84.6708	32.6115	0.571283	0.251881	9.15865	0.717176	2.3687	0.505461	49.3134	23.1228	0.283393	1.50949	84.6662	0	79.1374	0	92.3801	3.16593	88.6985	0	82.207	0	84.4792	0	50.6511	50.6511
%TPS of UV-enriched* protein IDs	68.7341	67.8384	67.9141	3.65846	40.4646	5.43046	4.16566	0.254255	1.53139	0.787298	7.82123	15.6862	30.0053	9.28522	6.35405	28.6983	16.9174	3.05291	11.8693	51.5102	2.98719	36.337	1.55298	62.1889	29.0762	0.0734866	0.116768	8.77702	0.553667	1.45776	0.427007	30.4176	22.7061	0.156256	1.04187	67.4346	0	65.7606	0	68.7341	0.488041	66.3711	0	65.4582	0	65.4831	0	50.0942	50.0942
%TPN of UV-enriched* protein IDs	23.646	20.1748	20.6737	6.58074	6.50611	0.0354847	0.247872	0.0319233	0.0577119	5.64807	0.0266514	0.422137	11.3906	5.77904	5.7692	10.0335	0.471399	0.0295975	2.02649	11.0495	2.23919	3.46365	0.708341	22.4819	3.53533	0.497796	0.135114	0.381623	0.163509	0.910939	0.0784545	18.8958	0.416733	0.127136	0.467619	17.2316	0	13.3768	0	23.646	2.67789	22.3274	0	16.7488	0	18.996	0	0.556874	0.556874
	log2(S/N) < 0	0 < log2(S/N) < 1	1 < log2(S/N) < 2	2 < log2(S/N) < 3	3 < log2(S/N) < 4	4 < log2(S/N) < 5	5 < log2(S/N) < 6	6 < log2(S/N) < 7	7 < log2(i/N) < 8	8 < log2(S/N) < 9	9 < log2(S/N) < 10	10 < log2(S/N); (includes undetected in non-crosslinked)
# of total protein IDs	880	181	141	91	90	84	67	64	40	36	25	1044
# of GO-annotated RBPs	171	61	66	44	67	74	59	59	39	35	25	459
	RCS rank 1–100	RCS rank 101–200	RCS rank 201–300	RCS rank 301–400	RCS rank 401–500	RCS rank 501–600	RCS rank 601–700	RCS rank 701–800	RCS rank 801–900	RCS rank 901–1000	RCS rank 1001–1100	RCS rank 1101–1200	RCS rank 1201–1300	RCS rank 1301–1400	RCS rank 1401–1500	RCS rank 1501–1600	RCS rank 1601–1700	RCS rank 1701–1800
# of GO-annotated RBPs	93	87	81	76	67	65	61	58	51	41	56	41	34	34	40	33	29	27
Average S/N	709.055	103.684	37.3301	18.4217	6.85612	3.62292	2.09175	1.51959	0.984682	0.707214	0.508844	0.348728	0.262374	0.162271	0.0903965	0.030604	0.00440377	0.00116901
Average RCS	37.754	22.216	15.1593	10.132	5.61994	3.30733	1.81924	0.917084	-0.0481019	-0.751696	-1.61432	-2.50511	-3.71416	-5.88441	-9.13894	-14.6949	-23.5002	-37.7703
Average detectable ∆log2(SPIS)	1.25753e-15	1.85528e-16	-4.89823e-18	1.81811e-16	1.54761e-15	1.76682e-15	2.58534e-15	2.36683e-15	4.68202e-15	5.11721e-15	7.02579e-15	1.01717e-14	1.23071e-14	1.74409e-14	1.59841e-14	9.69331e-13	5.49841e-13	1.1138e-13
Average # of unique peptides	23	18	14	13	7	8	7	6	8	5	6	6	6	7	9	10	10	16
%TP	46.3499	13.468	2.85466	0.792298	0.311483	0.81293	0.314145	0.10836	0.242285	0.146203	0.188355	0.281926	0.391689	2.83306	4.44152	8.67075	6.66464	7.56866
%TPS	46.2403	12.7557	2.71167	0.72496	0.252743	0.531802	0.191486	0.062293	0.11983	0.0649614	0.0735877	0.100027	0.116891	0.77389	0.933687	1.06252	0.19795	0.0207933
%TPN	0.109573	0.712365	0.142987	0.0673385	0.0587406	0.281127	0.122659	0.0460671	0.122455	0.0812416	0.114767	0.181898	0.274798	2.05917	3.50784	7.60823	6.46669	7.54787
	%TP rank 1–100	%TP rank 101–201	%TP rank 201–301	%TP rank 301–401	%TP rank 401–501	%TP rank 501–601	%TP rank 601–701	%TP rank 701–801	%TP rank 801–901	%TP rank 901–1001	%TP rank 1001–1101	%TP rank 1101–1201	%TP rank 1201–1301	%TP rank 1301–1401	%TP rank 1401–1501	%TP rank 1501–1601	%TP rank 1601–1701	%TP rank 1701–1801	%TP rank 1801–1901	%TP rank 1901–2001	%TP rank 2001–2101	%TP rank 2101–2201	%TP rank 2201–2301	%TP rank 2301–2401	%TP rank 2401–2501	%TP rank 2501–2601	%TP rank 2601–2701	%TP rank 2701–2801
%TP	80.847	8.66193	4.05753	2.08424	1.21792	0.791361	0.526856	0.366705	0.281631	0.21906	0.16887	0.134679	0.109189	0.0912675	0.0769012	0.0643766	0.0546657	0.0466928	0.0396745	0.0337096	0.0287552	0.0245814	0.0207197	0.0174605	0.0140969	0.0108984	0.00753401	0.00172225
%TPS	56.4496	6.75027	2.99938	1.46548	0.771384	0.582628	0.318646	0.237584	0.187422	0.127653	0.10762	0.0874226	0.0628679	0.0543075	0.0430088	0.0380028	0.0330046	0.0288072	0.0259598	0.0227374	0.0208842	0.0172134	0.0161883	0.0139049	0.0112017	0.00911359	0.00673177	0.00172057
%TPN	24.3974	1.91166	1.05815	0.618757	0.446535	0.208734	0.20821	0.129121	0.0942092	0.0914077	0.0612498	0.0472559	0.0463214	0.0369599	0.0338924	0.0263737	0.021661	0.0178856	0.0137147	0.0109723	0.00787098	0.00736797	0.00453144	0.00355563	0.00289517	0.00178477	0.000802248	1.68024e-06
																	SD of SPI values = 0; See Methods.
Primary Uniprot ID	Primary gene name	Protein name	%TP	%TPS	%TPN	RCS Rank	Log2(S/N)	# of unique peptides	SPInCL R1	SPInCL R2	SPInCL R3	SPICL R1	SPICL R2	SPICL R3	UV-enriched*?	Detected?	Detectable ∆log2(SPIS)	RBP confidence score (RCS)	% RNA-bound	Average log2(CL/nCL)	Log10(%TP)	Adjusted log10(%TP)
P19338	NCL	Nucleolin (Protein C23)	6.44669	5.88646	0.560235	180	3.3933	73	1.67412e+10	1.67412e+10	1.67412e+10	3.68545e+11	3.68545e+11	3.68545e+11	Yes	Yes		19.4601	91.3097	4.46037	0.809337	5.73487
Q14978	NOLC1	Nucleolar and coiled-body phosphoprotein 1 (140 kDa nucleolar phosphoprotein) (Nopp140) (Hepatitis C virus NS5A-transactivated protein 13) (HCV NS5A-transactivated protein 13) (Nucleolar 130 kDa protein) (Nucleolar phosphoprotein p130)	5.6344	0.0207933	5.61361	1715	-8.07666	38	1.67748e+11	1.67748e+11	1.67748e+11	1.68991e+11	1.68991e+11	1.68991e+11	Yes	Yes		-45.8462	0.369043	0.0106484	0.750848	5.67638
P07910	HNRNPC	Heterogeneous nuclear ribonucleoproteins C1/C2 (hnRNP C1/C2)	3.5543	3.53291	0.0213869	31	7.36799	19	6.39093e+08	6.39093e+08	6.39093e+08	2.11783e+11	2.11783e+11	2.11783e+11	Yes	Yes		40.3492	99.3983	8.37235	0.550754	5.47629
P15880	RPS2	40S ribosomal protein S2 (40S ribosomal protein S4) (Protein LLRep3) (Small ribosomal subunit protein uS5)	3.13655	3.13617	0.000377134	1	13.0216	25	1.12697e+07	1.12697e+07	1.12697e+07	1.87444e+11	1.87444e+11	1.87444e+11	Yes	Yes		70.6032	99.988	14.0217	0.496452	5.42199
Q13247	SRSF6	Serine/arginine-rich splicing factor 6 (Pre-mRNA-splicing factor SRP55) (Splicing factor, arginine/serine-rich 6)	2.55196	0.296508	2.25545	1563	-2.92728	23	6.73984e+10	6.73984e+10	6.73984e+10	8.51192e+10	8.51192e+10	8.51192e+10	Yes	Yes		-15.6094	11.6188	0.336769	0.406874	5.33241
P62917	RPL8	60S ribosomal protein L8 (Large ribosomal subunit protein uL2)	2.47766	2.47457	0.00309663	9	9.64226	21	9.25349e+07	9.25349e+07	9.25349e+07	1.47985e+11	1.47985e+11	1.47985e+11	Yes	Yes		51.2928	99.875	10.6432	0.394042	5.31958
P22626	HNRNPA2B1	Heterogeneous nuclear ribonucleoproteins A2/B1 (hnRNP A2/B1)	2.39487	2.39316	0.00171136	5	10.4496	35	5.11396e+07	5.11396e+07	5.11396e+07	1.43078e+11	1.43078e+11	1.43078e+11	Yes	Yes		55.433	99.9285	11.4501	0.379283	5.30482
Q13428	TCOF1	Treacle protein (Treacher Collins syndrome protein)	2.35035	0.357845	1.9925	1526	-2.47718	59	5.95408e+10	5.95408e+10	5.95408e+10	8.09273e+10	8.09273e+10	8.09273e+10	Yes	Yes		-13.1208	15.2252	0.442749	0.371132	5.29667
P09651	HNRNPA1	Heterogeneous nuclear ribonucleoprotein A1 (hnRNP A1) (Helix-destabilizing protein) (Single-strand RNA-binding protein) (hnRNP core protein A1) [Cleaved into: Heterogeneous nuclear ribonucleoprotein A1, N-terminally processed]	2.25299	2.24989	0.00309475	12	9.50582	12	9.24786e+07	9.24786e+07	9.24786e+07	1.34557e+11	1.34557e+11	1.34557e+11	Yes	Yes		50.1745	99.8626	10.5068	0.352759	5.27829
Q01130	SRSF2	Serine/arginine-rich splicing factor 2 (Protein PR264) (Splicing component, 35 kDa) (Splicing factor SC35) (SC-35) (Splicing factor, arginine/serine-rich 2)	2.24291	0.581002	1.66191	1422	-1.51622	16	4.96618e+10	4.96618e+10	4.96618e+10	8.43853e+10	8.43853e+10	8.43853e+10	No	Yes		-8.00012	25.904	0.764855	0.350811	5.27635
Q9UQ35	SRRM2	Serine/arginine repetitive matrix protein 2 (300 kDa nuclear matrix antigen) (Serine/arginine-rich splicing factor-related nuclear matrix protein of 300 kDa) (SR-related nuclear matrix protein of 300 kDa) (Ser/Arg-related nuclear matrix protein of 300 kDa) (Splicing coactivator subunit SRm300) (Tax-responsive enhancer element-binding protein 803) (TaxREB803)	2.09459	0.102911	1.99168	1647	-4.27451	77	5.95162e+10	5.95162e+10	5.95162e+10	6.56667e+10	6.56667e+10	6.56667e+10	Yes	Yes		-22.4268	4.9132	0.141879	0.321099	5.24663
O60506	SYNCRIP	Heterogeneous nuclear ribonucleoprotein Q (hnRNP Q) (Glycine- and tyrosine-rich RNA-binding protein) (GRY-RBP) (NS1-associated protein 1) (Synaptotagmin-binding, cytoplasmic RNA-interacting protein)	2.04176	2.04066	0.00110309	2	10.8533	40	3.29631e+07	3.29631e+07	3.29631e+07	1.21993e+11	1.21993e+11	1.21993e+11	Yes	Yes		56.8227	99.946	11.8537	0.310005	5.23554
Q15717	ELAVL1	ELAV-like protein 1 (Hu-antigen R) (HuR)	1.64161	1.63421	0.00739995	32	7.78686	24	2.21129e+08	2.21129e+08	2.21129e+08	9.78896e+10	9.78896e+10	9.78896e+10	Yes	Yes		40.0307	99.5492	8.79013	0.21527	5.14081
Q8N7H5	PAF1	RNA polymerase II-associated factor 1 homolog (hPAF1) (Pancreatic differentiation protein 2)	1.40214	0.0397959	1.36235	1671	-5.09733	36	4.07102e+10	4.07102e+10	4.07102e+10	4.30886e+10	4.30886e+10	4.30886e+10	Yes	Yes		-25.8553	2.83822	0.0819158	0.146792	5.07233
Q16629	SRSF7	Serine/arginine-rich splicing factor 7 (Splicing factor 9G8) (Splicing factor, arginine/serine-rich 7)	1.37752	0.396632	0.980887	1374	-1.30628	11	2.93113e+10	2.93113e+10	2.93113e+10	5.3016e+10	5.3016e+10	5.3016e+10	Yes	Yes		-6.61585	28.7932	0.854971	0.139098	5.06463
P26599	PTBP1	Polypyrimidine tract-binding protein 1 (PTB) (57 kDa RNA-binding protein PPTB-1) (Heterogeneous nuclear ribonucleoprotein I) (hnRNP I)	1.21031	1.20972	0.000585171	6	11.0135	22	1.74863e+07	1.74863e+07	1.74863e+07	7.23164e+10	7.23164e+10	7.23164e+10	Yes	Yes		55.1605	99.9517	12.0139	0.082896	5.00843
O43390	HNRNPR	Heterogeneous nuclear ribonucleoprotein R (hnRNP R)	1.14392	1.14342	0.000498015	4	11.1649	34	1.48819e+07	1.48819e+07	1.48819e+07	6.83511e+10	6.83511e+10	6.83511e+10	Yes	Yes		55.6449	99.9565	12.1652	0.0583939	4.98393
Q92945	KHSRP	Far upstream element-binding protein 2 (FUSE-binding protein 2) (KH type-splicing regulatory protein) (KSRP) (p75)	1.1135	1.1129	0.000606605	7	10.8413	40	1.81268e+07	1.81268e+07	1.81268e+07	6.65302e+10	6.65302e+10	6.65302e+10	Yes	Yes		53.9053	99.9455	11.8417	0.0466909	4.97223
Q9H307	PNN	Pinin (140 kDa nuclear and cell adhesion-related phosphoprotein) (Desmosome-associated protein) (Domain-rich serine protein) (DRS protein) (DRSP) (Melanoma metastasis clone A protein) (Nuclear protein SDK3) (SR-like protein)	1.05444	0.144778	0.909666	1527	-2.6515	49	2.7183e+10	2.7183e+10	2.7183e+10	3.58357e+10	3.58357e+10	3.58357e+10	Yes	Yes		-13.1211	13.7302	0.398689	0.0230235	4.94856
P31943	HNRNPH1	Heterogeneous nuclear ribonucleoprotein H (hnRNP H) [Cleaved into: Heterogeneous nuclear ribonucleoprotein H, N-terminally processed]	1.02338	1.02301	0.000372897	3	11.4218	14	1.11431e+07	1.11431e+07	1.11431e+07	6.1151e+10	6.1151e+10	6.1151e+10	Yes	Yes		56.3729	99.9636	12.422	0.0100369	4.93557
P23246	SFPQ	Splicing factor, proline- and glutamine-rich (100 kDa DNA-pairing protein) (hPOMp100) (DNA-binding p52/p100 complex, 100 kDa subunit) (Polypyrimidine tract-binding protein-associated-splicing factor) (PSF) (PTB-associated-splicing factor)	1.00875	1.0068	0.00194519	22	9.01566	36	5.81269e+07	5.81269e+07	5.81269e+07	6.02297e+10	6.02297e+10	6.02297e+10	Yes	Yes		44.4411	99.8072	10.0171	0.00378358	4.92932
P42704	LRPPRC	Leucine-rich PPR motif-containing protein, mitochondrial (130 kDa leucine-rich protein) (LRP 130) (GP130)	0.999065	0.997658	0.00140718	17	9.4696	86	4.20498e+07	4.20498e+07	4.20498e+07	5.96669e+10	5.96669e+10	5.96669e+10	Yes	Yes		46.639	99.8592	10.4706	-0.000406148	4.92513
P51991	HNRNPA3	Heterogeneous nuclear ribonucleoprotein A3 (hnRNP A3)	0.959405	0.957806	0.00159987	18	9.22564	60	4.78079e+07	4.78079e+07	4.78079e+07	5.72909e+10	5.72909e+10	5.72909e+10	Yes	Yes		45.2752	99.8332	10.2268	-0.0179978	4.90754
Q8WVC0	LEO1	RNA polymerase-associated protein LEO1 (Replicative senescence down-regulated leo1-like protein)	0.957555	0.0170326	0.940523	1686	-5.78709	28	2.81051e+10	2.81051e+10	2.81051e+10	2.91231e+10	2.91231e+10	2.91231e+10	No	Yes		-28.3955	1.77876	0.0513296	-0.0188362	4.9067
Q9UKM9	RALY	RNA-binding protein Raly (Autoantigen p542) (Heterogeneous nuclear ribonucleoprotein C-like 2) (hnRNP core protein C-like 2) (hnRNP associated with lethal yellow protein homolog)	0.94472	0.944139	0.000580935	8	10.6664	24	1.73598e+07	1.73598e+07	1.73598e+07	5.64437e+10	5.64437e+10	5.64437e+10	Yes	Yes		52.2743	99.9385	11.6668	-0.0246968	4.90084
P52272	HNRNPM	Heterogeneous nuclear ribonucleoprotein M (hnRNP M)	0.931932	0.929539	0.00239256	26	8.60182	45	7.14954e+07	7.14954e+07	7.14954e+07	5.56253e+10	5.56253e+10	5.56253e+10	Yes	Yes		42.1052	99.7433	9.60367	-0.0306158	4.89492
O95218	ZRANB2	Zinc finger Ran-binding domain-containing protein 2 (Zinc finger protein 265) (Zinc finger, splicing)	0.925589	0	0.925589	1716	-10	24	2.9079e+10	2.9079e+10	2.9079e+10	2.62387e+10	2.62387e+10	2.62387e+10	Yes	Yes		-48.7522		-0.14828	-0.0335818	4.89195
Q8NC51	SERBP1	Plasminogen activator inhibitor 1 RNA-binding protein (PAI1 RNA-binding protein 1) (PAI-RBP1) (SERPINE1 mRNA-binding protein 1)	0.914577	0.913004	0.00157342	21	9.18057	34	4.70177e+07	4.70177e+07	4.70177e+07	5.46126e+10	5.46126e+10	5.46126e+10	Yes	Yes		44.8632	99.828	10.1818	-0.0387797	4.88676
Q00839	HNRNPU	Heterogeneous nuclear ribonucleoprotein U (hnRNP U) (GRIP120) (Nuclear p120 ribonucleoprotein) (Scaffold-attachment factor A) (SAF-A) (p120) (pp120)	0.878	0.839408	0.0385913	155	4.44302	35	1.1532e+09	1.1532e+09	1.1532e+09	5.13203e+10	5.13203e+10	5.13203e+10	Yes	Yes		21.6332	95.6046	5.47581	-0.0565056	4.86903
P36578	RPL4	60S ribosomal protein L4 (60S ribosomal protein L1) (Large ribosomal subunit protein uL4)	0.815108	0.794964	0.0201439	113	5.30248	26	6.01947e+08	6.01947e+08	6.01947e+08	4.81129e+10	4.81129e+10	4.81129e+10	Yes	Yes		25.6468	97.5287	6.32064	-0.0887847	4.83675
P14866	HNRNPL	Heterogeneous nuclear ribonucleoprotein L (hnRNP L)	0.78499	0.784452	0.000538433	11	10.5087	29	1.60897e+07	1.60897e+07	1.60897e+07	4.68987e+10	4.68987e+10	4.68987e+10	Yes	Yes		50.6561	99.9314	11.5092	-0.105136	4.8204
Q15233	NONO	Non-POU domain-containing octamer-binding protein (NonO protein) (54 kDa nuclear RNA- and DNA-binding protein) (p54(nrb)) (p54nrb) (55 kDa nuclear protein) (NMT55) (DNA-binding p52/p100 complex, 52 kDa subunit)	0.753959	0.753358	0.000600547	13	10.2928	33	1.79458e+07	1.79458e+07	1.79458e+07	4.50423e+10	4.50423e+10	4.50423e+10	Yes	Yes		49.4353	99.9203	11.2934	-0.122653	4.80288
Q14103	HNRNPD	Heterogeneous nuclear ribonucleoprotein D0 (hnRNP D0) (AU-rich element RNA-binding protein 1)	0.665397	0.66395	0.00144656	27	8.84231	27	4.32266e+07	4.32266e+07	4.32266e+07	3.97241e+10	3.97241e+10	3.97241e+10	Yes	Yes		41.9887	99.7826	9.84388	-0.176919	4.74862
P67809	YBX1	Y-box-binding protein 1 (YB-1) (CCAAT-binding transcription factor I subunit A) (CBF-A) (DNA-binding protein B) (DBPB) (Enhancer factor I subunit A) (EFI-A) (Nuclease-sensitive element-binding protein 1) (Y-box transcription factor)	0.648039	0.64575	0.00228924	38	8.13996	19	6.84081e+07	6.84081e+07	6.84081e+07	3.86615e+10	3.86615e+10	3.86615e+10	Yes	Yes		38.5601	99.6467	9.14252	-0.188399	4.73714
P61978	HNRNPK	Heterogeneous nuclear ribonucleoprotein K (hnRNP K) (Transformation up-regulated nuclear protein) (TUNP)	0.642601	0.641711	0.000889958	20	9.49397	30	2.65941e+07	2.65941e+07	2.65941e+07	3.83784e+10	3.83784e+10	3.83784e+10	Yes	Yes		44.9395	99.8615	10.495	-0.192058	4.73348
Q96I24	FUBP3	Far upstream element-binding protein 3 (FUSE-binding protein 3)	0.638538	0.638187	0.000351433	10	10.8265	34	1.05017e+07	1.05017e+07	1.05017e+07	3.81517e+10	3.81517e+10	3.81517e+10	Yes	Yes		51.2172	99.945	11.8269	-0.194813	4.73072
Q9NYF8	BCLAF1	Bcl-2-associated transcription factor 1 (Btf) (BCLAF1 and THRAP3 family member 1)	0.635412	0.0923716	0.54304	1510	-2.55554	39	1.62274e+10	1.62274e+10	1.62274e+10	2.17479e+10	2.17479e+10	2.17479e+10	Yes	Yes		-12.0841	14.5373	0.42245	-0.196945	4.72859
O75534	CSDE1	Cold shock domain-containing protein E1 (N-ras upstream gene protein) (Protein UNR)	0.63345	0.632979	0.000470327	14	10.3943	55	1.40545e+07	1.40545e+07	1.40545e+07	3.7844e+10	3.7844e+10	3.7844e+10	Yes	Yes		49.1363	99.9258	11.3948	-0.198288	4.72725
P16989	YBX3	Y-box-binding protein 3 (Cold shock domain-containing protein A) (DNA-binding protein A) (Single-strand DNA-binding protein NF-GMB)	0.604014	0.599223	0.00479105	66	6.96661	19	1.43168e+08	1.43168e+08	1.43168e+08	3.59557e+10	3.59557e+10	3.59557e+10	Yes	Yes		32.7889	99.2068	7.97236	-0.218953	4.70658
P46777	RPL5	60S ribosomal protein L5 (Large ribosomal subunit protein uL18)	0.542671	0.541265	0.00140639	33	8.5882	21	4.20263e+07	4.20263e+07	4.20263e+07	3.23906e+10	3.23906e+10	3.23906e+10	Yes	Yes		40.0216	99.7408	9.59007	-0.265463	4.66007
O43719	HTATSF1	HIV Tat-specific factor 1 (Tat-SF1)	0.510047	0.00570757	0.504339	1692	-6.46537	43	1.50709e+10	1.50709e+10	1.50709e+10	1.5412e+10	1.5412e+10	1.5412e+10	Yes	Yes		-29.955	1.11903	0.0322897	-0.29239	4.63315
P07197	NEFM	Neurofilament medium polypeptide (NF-M) (160 kDa neurofilament protein) (Neurofilament 3) (Neurofilament triplet M protein)	0.505343	0.157678	0.347664	1330	-1.14071	48	1.03891e+10	1.03891e+10	1.03891e+10	1.98127e+10	1.98127e+10	1.98127e+10	Yes	Yes		-5.28048	31.2023	0.93136	-0.296414	4.62912
Q02543	RPL18A	60S ribosomal protein L18a (Large ribosomal subunit protein eL20)	0.485669	0.484087	0.00158197	42	8.2574	10	4.72732e+07	4.72732e+07	4.72732e+07	2.89787e+10	2.89787e+10	2.89787e+10	Yes	Yes		38.0821	99.6743	9.25975	-0.31366	4.61188
P62841	RPS15	40S ribosomal protein S15 (RIG protein) (Small ribosomal subunit protein uS19)	0.484129	0.484129	0		10	9				2.89339e+10	2.89339e+10	2.89339e+10	Yes	Yes			99.8049	10	-0.315039	4.6105
Q07955	SRSF1	Serine/arginine-rich splicing factor 1 (Alternative-splicing factor 1) (ASF-1) (Splicing factor, arginine/serine-rich 1) (pre-mRNA-splicing factor SF2, P33 subunit)	0.476933	0.29898	0.177954	535	0.748543	18	5.31769e+09	5.31769e+09	5.31769e+09	2.31862e+10	2.31862e+10	2.31862e+10	Yes	Yes		3.44629	62.6879	2.12439	-0.321542	4.60399
P52597	HNRNPF	Heterogeneous nuclear ribonucleoprotein F (hnRNP F) (Nucleolin-like protein mcs94-1) [Cleaved into: Heterogeneous nuclear ribonucleoprotein F, N-terminally processed]	0.465776	0.465456	0.00032024	15	10.5053	20	9.56955e+06	9.56955e+06	9.56955e+06	2.78275e+10	2.78275e+10	2.78275e+10	Yes	Yes		48.2582	99.9312	11.5058	-0.331823	4.59371
P38159	RBMX	RNA-binding motif protein, X chromosome (Glycoprotein p43) (Heterogeneous nuclear ribonucleoprotein G) (hnRNP G) [Cleaved into: RNA-binding motif protein, X chromosome, N-terminally processed]	0.44715	0.445978	0.00117218	36	8.57163	11	3.50276e+07	3.50276e+07	3.50276e+07	2.66889e+10	2.66889e+10	2.66889e+10	Yes	Yes		39.2237	99.7379	9.57353	-0.349546	4.57599
P62280	RPS11	40S ribosomal protein S11 (Small ribosomal subunit protein uS17)	0.429314	0.427671	0.00164357	46	8.02352	16	4.91139e+07	4.91139e+07	4.91139e+07	2.56088e+10	2.56088e+10	2.56088e+10	Yes	Yes		36.5737	99.6172	9.02629	-0.367225	4.55831
P35268	RPL22	60S ribosomal protein L22 (EBER-associated protein) (EAP) (Epstein-Barr virus small RNA-associated protein) (Heparin-binding protein HBp15) (Large ribosomal subunit protein eL22)	0.426865	0.426409	0.000455514	19	9.87053	8	1.36119e+07	1.36119e+07	1.36119e+07	2.54979e+10	2.54979e+10	2.54979e+10	Yes	Yes		44.9684	99.8933	10.8713	-0.369709	4.55583
P47914	RPL29	60S ribosomal protein L29 (Cell surface heparin-binding protein HIP) (Large ribosomal subunit protein eL29)	0.425789	0.424388	0.00140128	43	8.2425	7	4.18735e+07	4.18735e+07	4.18735e+07	2.54053e+10	2.54053e+10	2.54053e+10	Yes	Yes		37.5423	99.6709	9.24488	-0.370806	4.55473
P62995	TRA2B	Transformer-2 protein homolog beta (TRA-2 beta) (TRA2-beta) (hTRA2-beta) (Splicing factor, arginine/serine-rich 10) (Transformer-2 protein homolog B)	0.41736	0.111605	0.305755	1373	-1.45397	16	9.1367e+09	9.1367e+09	9.1367e+09	1.58068e+10	1.58068e+10	1.58068e+10	Yes	Yes		-6.60983	26.7407	0.790797	-0.379489	4.54605
Q92879	CELF1	CUGBP Elav-like family member 1 (CELF-1) (50 kDa nuclear polyadenylated RNA-binding protein) (Bruno-like protein 2) (CUG triplet repeat RNA-binding protein 1) (CUG-BP1) (CUG-BP- and ETR-3-like factor 1) (Deadenylation factor CUG-BP) (Embryo deadenylation element-binding protein homolog) (EDEN-BP homolog) (RNA-binding protein BRUNOL-2)	0.408553	0.408006	0.000546827	25	9.54329	18	1.63405e+07	1.63405e+07	1.63405e+07	2.44008e+10	2.44008e+10	2.44008e+10	Yes	Yes		43.2958	99.8662	10.5443	-0.388752	4.53678
Q13151	HNRNPA0	Heterogeneous nuclear ribonucleoprotein A0 (hnRNP A0)	0.40551	0.403975	0.00153569	47	8.03924	16	4.58901e+07	4.58901e+07	4.58901e+07	2.41894e+10	2.41894e+10	2.41894e+10	Yes	Yes		36.4462	99.6213	9.04198	-0.391998	4.53354
Q15287	RNPS1	RNA-binding protein with serine-rich domain 1 (SR-related protein LDC2)	0.401991	0.0482654	0.353726	1525	-2.87357	11	1.05702e+10	1.05702e+10	1.05702e+10	1.34548e+10	1.34548e+10	1.34548e+10	No	Yes		-13.0166	12.0066	0.348116	-0.395783	4.52975
Q9UQ80	PA2G4	Proliferation-associated protein 2G4 (Cell cycle protein p38-2G4 homolog) (hG4-1) (ErbB3-binding protein 1)	0.386194	0.385128	0.0010664	39	8.49644	25	3.18667e+07	3.18667e+07	3.18667e+07	2.3049e+10	2.3049e+10	2.3049e+10	Yes	Yes		38.3388	99.7239	9.49844	-0.413195	4.51234
Q12906	ILF3	Interleukin enhancer-binding factor 3 (Double-stranded RNA-binding protein 76) (DRBP76) (M-phase phosphoprotein 4) (MPP4) (Nuclear factor associated with dsRNA) (NFAR) (Nuclear factor of activated T-cells 90 kDa) (NF-AT-90) (Translational control protein 80) (TCP80)	0.384104	0.38324	0.000863482	35	8.79387	34	2.5803e+07	2.5803e+07	2.5803e+07	2.29301e+10	2.29301e+10	2.29301e+10	Yes	Yes		39.6602	99.7752	9.79549	-0.415551	4.50998
Q9NR30	DDX21	Nucleolar RNA helicase 2	0.380985	0.374998	0.0059867	102	5.96898	38	1.78897e+08	1.78897e+08	1.78897e+08	2.25906e+10	2.25906e+10	2.25906e+10	Yes	Yes		26.8989	98.4286	6.98045	-0.419092	4.50644
O76021	RSL1D1	Ribosomal L1 domain-containing protein 1 (CATX-11) (Cellular senescence-inhibited gene protein) (Protein PBK1)	0.379665	0.37874	0.000924852	37	8.67777	35	2.76368e+07	2.76368e+07	2.76368e+07	2.2663e+10	2.2663e+10	2.2663e+10	Yes	Yes		39.0928	99.7564	9.67953	-0.4206	4.50494
P18124	RPL7	60S ribosomal protein L7 (Large ribosomal subunit protein uL30)	0.373749	0.369995	0.00375416	80	6.62287	21	1.12183e+08	1.12183e+08	1.12183e+08	2.22249e+10	2.22249e+10	2.22249e+10	Yes	Yes		29.7904	98.9955	7.63017	-0.42742	4.49812
P06748	NPM1	Nucleophosmin (NPM) (Nucleolar phosphoprotein B23) (Nucleolar protein NO38) (Numatrin)	0.35373	0.337161	0.0165692	181	4.34686	16	4.95127e+08	4.95127e+08	4.95127e+08	2.06455e+10	2.06455e+10	2.06455e+10	Yes	Yes		19.4488	95.3159	5.38189	-0.451328	4.47421
P31942	HNRNPH3	Heterogeneous nuclear ribonucleoprotein H3 (hnRNP H3) (Heterogeneous nuclear ribonucleoprotein 2H9) (hnRNP 2H9)	0.346061	0.345517	0.000544457	29	9.30972	18	1.62697e+07	1.62697e+07	1.62697e+07	2.0666e+10	2.0666e+10	2.0666e+10	Yes	Yes		41.565	99.8427	10.3109	-0.460847	4.46469
P84103	SRSF3	Serine/arginine-rich splicing factor 3 (Pre-mRNA-splicing factor SRP20) (Splicing factor, arginine/serine-rich 3)	0.330383	0.309439	0.0209444	210	3.88502	12	6.25869e+08	6.25869e+08	6.25869e+08	1.91194e+10	1.91194e+10	1.91194e+10	Yes	Yes		17.2672	93.6606	4.93304	-0.480982	4.44455
P23396	RPS3	40S ribosomal protein S3	0.325817	0.324071	0.00174659	62	7.53562	20	5.21924e+07	5.21924e+07	5.21924e+07	1.94202e+10	1.94202e+10	1.94202e+10	Yes	Yes		33.4469	99.4639	8.5395	-0.487026	4.43851
P82970	HMGN5	High mobility group nucleosome-binding domain-containing protein 5 (Nucleosome-binding protein 1)	0.323953	0.00567543	0.318278	1670	-5.80941	14	9.51092e+09	9.51092e+09	9.51092e+09	9.85011e+09	9.85011e+09	9.85011e+09	No	Yes		-25.7707	1.75193	0.0505551	-0.489517	4.43602
Q96PK6	RBM14	RNA-binding protein 14 (Paraspeckle protein 2) (PSP2) (RNA-binding motif protein 14) (RRM-containing coactivator activator/modulator) (Synaptotagmin-interacting protein) (SYT-interacting protein)	0.320461	0.31983	0.000630295	34	8.98706	32	1.88348e+07	1.88348e+07	1.88348e+07	1.91335e+10	1.91335e+10	1.91335e+10	Yes	Yes		39.8245	99.8033	9.98848	-0.494225	4.43131
P35637	FUS	RNA-binding protein FUS (75 kDa DNA-pairing protein) (Oncogene FUS) (Oncogene TLS) (POMp75) (Translocated in liposarcoma protein)	0.312155	0.31138	0.000774494	41	8.65121	14	2.31438e+07	2.31438e+07	2.31438e+07	1.86327e+10	1.86327e+10	1.86327e+10	Yes	Yes		38.2375	99.7519	9.653	-0.50563	4.41991
P17844	DDX5	Probable ATP-dependent RNA helicase DDX5	0.299925	0.298352	0.00157266	64	7.56766	26	4.6995e+07	4.6995e+07	4.6995e+07	1.7878e+10	1.7878e+10	1.7878e+10	Yes	Yes		33.317	99.4756	8.57146	-0.522988	4.40255
Q08170	SRSF4	Serine/arginine-rich splicing factor 4 (Pre-mRNA-splicing factor SRP75) (SRP001LB) (Splicing factor, arginine/serine-rich 4)	0.293518	0.0582812	0.235236	1447	-2.01301	16	7.02943e+09	7.02943e+09	7.02943e+09	1.05126e+10	1.05126e+10	1.05126e+10	No	Yes		-8.84349	19.8561	0.580639	-0.532366	4.39317
P43243	MATR3	Matrin-3	0.287864	0.284405	0.00345974	92	6.36114	32	1.03385e+08	1.03385e+08	1.03385e+08	1.71008e+10	1.71008e+10	1.71008e+10	Yes	Yes		27.8918	98.7981	7.36989	-0.540812	4.38472
Q13243	SRSF5	Serine/arginine-rich splicing factor 5 (Delayed-early protein HRS) (Pre-mRNA-splicing factor SRP40) (Splicing factor, arginine/serine-rich 5)	0.28406	0.0595128	0.224547	1429	-1.91575	15	6.71002e+09	6.71002e+09	6.71002e+09	1.02668e+10	1.02668e+10	1.02668e+10	Yes	Yes		-8.38895	20.9508	0.613597	-0.54659	4.37895
Q02878	RPL6	60S ribosomal protein L6 (Large ribosomal subunit protein eL6) (Neoplasm-related protein C140) (Tax-responsive enhancer element-binding protein 107) (TaxREB107)	0.282127	0.262729	0.0193979	226	3.7596	18	5.79657e+08	5.79657e+08	5.79657e+08	1.62816e+10	1.62816e+10	1.62816e+10	Yes	Yes		16.4519	93.1244	4.8119	-0.549555	4.37598
Q13148	TARDBP	TAR DNA-binding protein 43 (TDP-43)	0.281526	0.281081	0.000445528	30	9.30125	13	1.33135e+07	1.33135e+07	1.33135e+07	1.68121e+10	1.68121e+10	1.68121e+10	Yes	Yes		40.6935	99.8417	10.3024	-0.550481	4.37505
Q86VM9	ZC3H18	Zinc finger CCCH domain-containing protein 18 (Nuclear protein NHN1)	0.280378	0.0402058	0.240172	1496	-2.57859	27	7.17692e+09	7.17692e+09	7.17692e+09	9.57981e+09	9.57981e+09	9.57981e+09	Yes	Yes		-11.2769	14.3399	0.416632	-0.552257	4.37328
P11940	PABPC1	Polyadenylate-binding protein 1 (PABP-1) (Poly(A)-binding protein 1)	0.279452	0.279317	0.000135255	16	11.012	27	4.04176e+06	4.04176e+06	4.04176e+06	1.66974e+10	1.66974e+10	1.66974e+10	Yes	Yes		48.1427	99.9516	12.0124	-0.553693	4.37184
Q08211	DHX9	ATP-dependent RNA helicase A	0.272233	0.26949	0.00274223	86	6.61874	47	8.19446e+07	8.19446e+07	8.19446e+07	1.6188e+10	1.6188e+10	1.6188e+10	Yes	Yes		28.8608	98.9927	7.62606	-0.56506	4.36048
P61353	RPL27	60S ribosomal protein L27 (Large ribosomal subunit protein eL27)	0.271732	0.269642	0.00209049	76	7.01106	9	6.24689e+07	6.24689e+07	6.24689e+07	1.61776e+10	1.61776e+10	1.61776e+10	Yes	Yes		30.5659	99.2307	8.01664	-0.565859	4.35968
P61247	RPS3A	40S ribosomal protein S3a (Small ribosomal subunit protein eS1) (v-fos transformation effector protein) (Fte-1)	0.249674	0.244287	0.00538695	132	5.50297	20	1.60975e+08	1.60975e+08	1.60975e+08	1.47608e+10	1.47608e+10	1.47608e+10	Yes	Yes		23.7888	97.8424	6.51879	-0.602627	4.32291
Q15366	PCBP2	Poly(rC)-binding protein 2 (Alpha-CP2) (Heterogeneous nuclear ribonucleoprotein E2) (hnRNP E2)	0.238583	0.238296	0.000286959	28	9.6977	21	8.57502e+06	8.57502e+06	8.57502e+06	1.42503e+10	1.42503e+10	1.42503e+10	Yes	Yes		41.7309	99.8797	10.6986	-0.62236	4.30318
P39023	RPL3	60S ribosomal protein L3 (HIV-1 TAR RNA-binding protein B) (TARBP-B) (Large ribosomal subunit protein uL3)	0.237854	0.234347	0.00350758	109	6.06202	25	1.04815e+08	1.04815e+08	1.04815e+08	1.41105e+10	1.41105e+10	1.41105e+10	Yes	Yes		26.0779	98.5253	7.07278	-0.623689	4.30185
P30414	NKTR	NK-tumor recognition protein (NK-TR protein) (Natural-killer cells cyclophilin-related protein) (Peptidyl-prolyl cis-trans isomerase NKTR) (PPIase)	0.227291	0	0.227291	1714	-10	37	6.81685e+09	6.81685e+09	6.81685e+09	6.76717e+09	6.76717e+09	6.76717e+09	Yes	Yes		-42.6747		-0.0105529	-0.643418	4.28212
Q9UKV3	ACIN1	Apoptotic chromatin condensation inducer in the nucleus (Acinus)	0.214058	0.0500524	0.164006	1401	-1.71224	42	4.9009e+09	4.9009e+09	4.9009e+09	7.89227e+09	7.89227e+09	7.89227e+09	Yes	Yes		-7.28739	23.3826	0.687395	-0.669468	4.25607
P46781	RPS9	40S ribosomal protein S9 (Small ribosomal subunit protein uS4)	0.213689	0.210325	0.00336387	117	5.96636	17	1.00521e+08	1.00521e+08	1.00521e+08	1.26706e+10	1.26706e+10	1.26706e+10	Yes	Yes		25.3887	98.4258	6.97785	-0.670218	4.25532
Q7Z4V5	HDGFL2	Hepatoma-derived growth factor-related protein 2 (HDGF-related protein 2) (HRP-2) (Hepatoma-derived growth factor 2) (HDGF-2)	0.209296	0.00592907	0.203367	1639	-5.10014	20	6.07711e+09	6.07711e+09	6.07711e+09	6.43146e+09	6.43146e+09	6.43146e+09	Yes	Yes		-21.6567	2.83286	0.0817609	-0.679238	4.2463
P17480	UBTF	Nucleolar transcription factor 1 (Autoantigen NOR-90) (Upstream-binding factor 1) (UBF-1)	0.20036	0.00958013	0.19078	1601	-4.31572	26	5.70097e+09	5.70097e+09	5.70097e+09	6.27353e+09	6.27353e+09	6.27353e+09	Yes	Yes		-18.244	4.78145	0.138069	-0.698189	4.22735
Q92541	RTF1	RNA polymerase-associated protein RTF1 homolog	0.200209	0.00203749	0.198171	1684	-6.60381	38	5.92184e+09	5.92184e+09	5.92184e+09	6.04361e+09	6.04361e+09	6.04361e+09	Yes	Yes		-27.9144	1.01768	0.0293651	-0.698517	4.22702
P61254	RPL26	60S ribosomal protein L26 (Large ribosomal subunit protein uL24)	0.193688	0.192051	0.00163736	84	6.87397	2	4.89283e+07	4.89283e+07	4.89283e+07	1.15268e+10	1.15268e+10	1.15268e+10	Yes	Yes		28.9576	99.1546	7.88011	-0.712897	4.21264
Q08945	SSRP1	FACT complex subunit SSRP1 (Chromatin-specific transcription elongation factor 80 kDa subunit) (Facilitates chromatin transcription complex 80 kDa subunit) (FACT 80 kDa subunit) (FACTp80) (Facilitates chromatin transcription complex subunit SSRP1) (Recombination signal sequence recognition protein 1) (Structure-specific recognition protein 1) (hSSRP1) (T160)	0.187681	0.017861	0.16982	1538	-3.24912	26	5.07462e+09	5.07462e+09	5.07462e+09	6.14208e+09	6.14208e+09	6.14208e+09	No	Yes		-13.6429	9.51669	0.275427	-0.726581	4.19895
P08195	SLC3A2	4F2 cell-surface antigen heavy chain (4F2hc) (4F2 heavy chain antigen) (Lymphocyte activation antigen 4F2 large subunit) (Solute carrier family 3 member 2) (CD antigen CD98)	0.18493	0.0233053	0.161625	1503	-2.79392	28	4.82975e+09	4.82975e+09	4.82975e+09	6.22259e+09	6.22259e+09	6.22259e+09	Yes	Yes		-11.7136	12.6022	0.365567	-0.732992	4.19254
P23588	EIF4B	Eukaryotic translation initiation factor 4B (eIF-4B)	0.1802	0.179723	0.000477286	52	8.5567	26	1.42625e+07	1.42625e+07	1.42625e+07	1.07554e+10	1.07554e+10	1.07554e+10	Yes	Yes		35.778	99.7351	9.55862	-0.744245	4.18129
P62899	RPL31	60S ribosomal protein L31 (Large ribosomal subunit protein eL31)	0.171835	0.170175	0.00165977	94	6.67989	8	4.95979e+07	4.95979e+07	4.95979e+07	1.02201e+10	1.02201e+10	1.02201e+10	Yes	Yes		27.7927	99.0341	7.68691	-0.764889	4.16065
P49207	RPL34	60S ribosomal protein L34 (Large ribosomal subunit protein eL34)	0.171083	0.169448	0.0016357	93	6.69478	7	4.88788e+07	4.88788e+07	4.88788e+07	1.01759e+10	1.01759e+10	1.01759e+10	Yes	Yes		27.8419	99.0439	7.70173	-0.766792	4.15874
P62847	RPS24	40S ribosomal protein S24 (Small ribosomal subunit protein eS24)	0.163451	0.162941	0.000509334	57	8.32153	7	1.52201e+07	1.52201e+07	1.52201e+07	9.75339e+09	9.75339e+09	9.75339e+09	Yes	Yes		34.4422	99.6884	9.32378	-0.786613	4.13892
Q99729	HNRNPAB	Heterogeneous nuclear ribonucleoprotein A/B (hnRNP A/B) (APOBEC1-binding protein 1) (ABBP-1)	0.162346	0.162081	0.000265244	40	9.25518	17	7.92614e+06	7.92614e+06	7.92614e+06	9.69468e+09	9.69468e+09	9.69468e+09	Yes	Yes		38.2792	99.8366	10.2564	-0.789558	4.13598
Q92688	ANP32B	Acidic leucine-rich nuclear phosphoprotein 32 family member B (Acidic protein rich in leucines) (Putative HLA-DR-associated protein I-2) (PHAPI2) (Silver-stainable protein SSP29)	0.161501	0	0.161501	1713	-10	8	5.93655e+09	5.93655e+09	5.93655e+09	3.71556e+09	3.71556e+09	3.71556e+09	No	Yes		-41.1957		-0.676047	-0.791824	4.13371
Q01085	TIAL1	Nucleolysin TIAR (TIA-1-related protein)	0.155607	0.155607	0		10	11				9.2998e+09	9.2998e+09	9.2998e+09	Yes	Yes			99.8049	10	-0.807972	4.11756
D3DTW3	IGF2BP1	Insulin-like growth factor 2 mRNA binding protein 1 deltaN CRDBP (Insulin-like growth factor 2 mRNA binding protein 1, isoform CRA_a)	0.154743	0.153097	0.00164588	101	6.53944	23	4.91829e+07	4.91829e+07	4.91829e+07	9.19899e+09	9.19899e+09	9.19899e+09	Yes	Yes		26.9107	98.9364	7.54717	-0.81039	4.11515
Q8TDD1	DDX54	ATP-dependent RNA helicase DDX54	0.153205	0.152799	0.000405891	53	8.55632	42	1.2129e+07	1.2129e+07	1.2129e+07	9.14412e+09	9.14412e+09	9.14412e+09	Yes	Yes		35.1734	99.7351	9.55824	-0.814728	4.11081
O14646	CHD1	Chromodomain-helicase-DNA-binding protein 1 (CHD-1)	0.150718	0.0091455	0.141573	1573	-3.95234	20	4.23054e+09	4.23054e+09	4.23054e+09	4.77712e+09	4.77712e+09	4.77712e+09	Yes	Yes		-16.2192	6.06794	0.175299	-0.821834	4.1037
Q9Y2W1	THRAP3	Thyroid hormone receptor-associated protein 3 (BCLAF1 and THRAP3 family member 2) (Thyroid hormone receptor-associated protein complex 150 kDa component) (Trap150)	0.149689	0.0510986	0.0985903	1264	-0.948162	31	2.94612e+09	2.94612e+09	2.94612e+09	6.00002e+09	6.00002e+09	6.00002e+09	Yes	Yes		-3.88815	34.1365	1.02615	-0.82481	4.10072
Q12905	ILF2	Interleukin enhancer-binding factor 2 (Nuclear factor of activated T-cells 45 kDa)	0.145143	0.144533	0.000610174	68	7.88796	21	1.82335e+07	1.82335e+07	1.82335e+07	8.65621e+09	8.65621e+09	8.65621e+09	Yes	Yes		32.2407	99.5796	8.891	-0.838204	4.08733
Q7KZF4	SND1	Staphylococcal nuclease domain-containing protein 1	0.142396	0.141557	0.000838202	79	7.39987	42	2.50475e+07	2.50475e+07	2.50475e+07	8.48521e+09	8.48521e+09	8.48521e+09	Yes	Yes		30.1843	99.4114	8.40414	-0.846503	4.07903
Q86V81	ALYREF	THO complex subunit 4 (Tho4) (Ally of AML-1 and LEF-1) (Aly/REF export factor) (Transcriptional coactivator Aly/REF) (bZIP-enhancing factor BEF)	0.142168	0.141906	0.000262578	45	9.07797	11	7.84648e+06	7.84648e+06	7.84648e+06	8.48883e+09	8.48883e+09	8.48883e+09	Yes	Yes		37.023	99.8153	10.0793	-0.847197	4.07834
Q9H1E3	NUCKS1	Nuclear ubiquitous casein and cyclin-dependent kinase substrate 1 (P1)	0.140677	0	0.140677	1712	-10	9	4.47636e+09	4.47636e+09	4.47636e+09	3.93118e+09	3.93118e+09	3.93118e+09	No	Yes		-40.5982		-0.187365	-0.851777	4.07376
Q96MU7	YTHDC1	YTH domain-containing protein 1 (Splicing factor YT521) (YT521-B)	0.138128	0.0201165	0.118011	1483	-2.55247	23	3.52646e+09	3.52646e+09	3.52646e+09	4.72872e+09	4.72872e+09	4.72872e+09	Yes	Yes		-10.3779	14.5637	0.423229	-0.859719	4.06582
P26368	U2AF2	Splicing factor U2AF 65 kDa subunit (U2 auxiliary factor 65 kDa subunit) (hU2AF(65)) (hU2AF65) (U2 snRNP auxiliary factor large subunit)	0.135283	0.134839	0.000443747	61	8.24729	17	1.32602e+07	1.32602e+07	1.32602e+07	8.07192e+09	8.07192e+09	8.07192e+09	Yes	Yes		33.4574	99.672	9.24966	-0.868756	4.05678
P98179	RBM3	RNA-binding protein 3 (RNA-binding motif protein 3) (RNPL)	0.135077	0.135077	0		10	9				8.07286e+09	8.07286e+09	8.07286e+09	Yes	Yes			99.8049	10	-0.869419	4.05612
Q96AE4	FUBP1	Far upstream element-binding protein 1 (FBP) (FUSE-binding protein 1) (DNA helicase V) (hDH V)	0.131016	0.121575	0.00944065	254	3.68682	20	2.8211e+08	2.8211e+08	2.8211e+08	7.54803e+09	7.54803e+09	7.54803e+09	Yes	Yes		14.9053	92.7943	4.74177	-0.882676	4.04286
Q9NW13	RBM28	RNA-binding protein 28 (RNA-binding motif protein 28)	0.126786	0.126393	0.000393466	60	8.32746	29	1.17577e+07	1.17577e+07	1.17577e+07	7.5656e+09	7.5656e+09	7.5656e+09	Yes	Yes		33.5481	99.6897	9.3297	-0.896928	4.02861
F8WD15	IGF2BP3	Insulin-like growth factor 2 mRNA-binding protein 3	0.121579	0.119272	0.00230693	144	5.69215	18	6.89365e+07	6.89365e+07	6.89365e+07	7.19724e+09	7.19724e+09	7.19724e+09	Yes	Yes		22.8278	98.1025	6.70603	-0.91514	4.01039
P40429	RPL13A	60S ribosomal protein L13a (23 kDa highly basic protein) (Large ribosomal subunit protein uL13)	0.120605	0.119694	0.000911126	90	7.03748	16	2.72267e+07	2.72267e+07	2.72267e+07	7.18071e+09	7.18071e+09	7.18071e+09	Yes	Yes		28.1985	99.2445	8.04296	-0.918635	4.0069
P50914	RPL14	60S ribosomal protein L14 (CAG-ISL 7) (Large ribosomal subunit protein eL14)	0.118659	0.118111	0.000548257	74	7.75107	7	1.63832e+07	1.63832e+07	1.63832e+07	7.07524e+09	7.07524e+09	7.07524e+09	Yes	Yes		31.003	99.538	8.75441	-0.9257	3.99983
Q16720	ATP2B3	Plasma membrane calcium-transporting ATPase 3 (PMCA3)	0.117019	0.0282561	0.0887631	1372	-1.6514	1	2.65246e+09	2.65246e+09	2.65246e+09	4.34118e+09	4.34118e+09	4.34118e+09	No	Yes		-6.59534	24.1465	0.710757	-0.931743	3.99379
P25440	BRD2	Bromodomain-containing protein 2 (O27.1.1) (Really interesting new gene 3 protein)	0.116769	0.0126085	0.104161	1512	-3.04635	20	3.11258e+09	3.11258e+09	3.11258e+09	3.86613e+09	3.86613e+09	3.86613e+09	Yes	Yes		-12.1637	10.7977	0.312776	-0.932671	3.99286
Q14671	PUM1	Pumilio homolog 1 (HsPUM) (Pumilio-1)	0.113211	0.113161	5.01892e-05	23	11.1387	19	1.49978e+06	1.49978e+06	1.49978e+06	6.76453e+09	6.76453e+09	6.76453e+09	Yes	Yes		44.3256	99.9557	12.139	-0.946112	3.97942
Q9BQG0	MYBBP1A	Myb-binding protein 1A	0.11213	0.111088	0.00104132	103	6.73715	42	3.11171e+07	3.11171e+07	3.11171e+07	6.6703e+09	6.6703e+09	6.6703e+09	Yes	Yes		26.7819	99.0713	7.7439	-0.950279	3.97526
Q14690	PDCD11	Protein RRP5 homolog (NF-kappa-B-binding protein) (NFBP) (Programmed cell death protein 11)	0.111391	0.109113	0.00227832	151	5.58171	51	6.80817e+07	6.80817e+07	6.80817e+07	6.5892e+09	6.5892e+09	6.5892e+09	Yes	Yes		22.1727	97.9547	6.59669	-0.953149	3.97239
Q5JTH9	RRP12	RRP12-like protein	0.108258	0.100888	0.00737017	250	3.77491	31	2.20239e+08	2.20239e+08	2.20239e+08	6.24977e+09	6.24977e+09	6.24977e+09	Yes	Yes		14.9486	93.192	4.82666	-0.965541	3.95999
O14979	HNRNPDL	Heterogeneous nuclear ribonucleoprotein D-like (hnRNP D-like) (hnRNP DL) (AU-rich element RNA-binding factor) (JKT41-binding protein) (Protein laAUF1)	0.107739	0.106514	0.0012255	115	6.44153	17	3.66208e+07	3.66208e+07	3.66208e+07	6.4024e+09	6.4024e+09	6.4024e+09	Yes	Yes		25.495	98.8625	7.44981	-0.967626	3.95791
Q7L014	DDX46	Probable ATP-dependent RNA helicase DDX46	0.107654	0.0058173	0.101837	1574	-4.12976	50	3.04313e+09	3.04313e+09	3.04313e+09	3.3908e+09	3.3908e+09	3.3908e+09	Yes	Yes		-16.3438	5.4037	0.15607	-0.96797	3.95757
Q13595	TRA2A	Transformer-2 protein homolog alpha (TRA-2 alpha) (TRA2-alpha) (Transformer-2 protein homolog A)	0.106837	0.0212984	0.0855383	1419	-2.00582	14	2.55609e+09	2.55609e+09	2.55609e+09	3.82899e+09	3.82899e+09	3.82899e+09	No	Yes		-7.93154	19.9355	0.583024	-0.97128	3.95426
Q96BY6	DOCK10	Dedicator of cytokinesis protein 10 (Zizimin-3)	0.105262	0.105262	0		10	1				6.29097e+09	6.29097e+09	6.29097e+09	No	Yes			99.8049	10	-0.977729	3.94781
O60841	EIF5B	Eukaryotic translation initiation factor 5B (eIF-5B)	0.105205	0.00396302	0.101242	1608	-4.67506	36	3.02535e+09	3.02535e+09	3.02535e+09	3.2622e+09	3.2622e+09	3.2622e+09	Yes	Yes		-18.4551	3.76696	0.108743	-0.977965	3.94757
Q01650	SLC7A5	Large neutral amino acids transporter small subunit 1 (4F2 light chain) (4F2 LC) (4F2LC) (CD98 light chain) (Integral membrane protein E16) (E16) (L-type amino acid transporter 1) (hLAT1) (Solute carrier family 7 member 5) (y+ system cationic amino acid transporter)	0.101539	0.0140228	0.0875161	1484	-2.64177	7	2.61519e+09	2.61519e+09	2.61519e+09	3.45327e+09	3.45327e+09	3.45327e+09	No	Yes		-10.3879	13.8103	0.401044	-0.993368	3.93217
P22087	FBL	rRNA 2'-O-methyltransferase fibrillarin	0.100869	0.100492	0.0003767	72	8.05945	15	1.12567e+07	1.12567e+07	1.12567e+07	6.01714e+09	6.01714e+09	6.01714e+09	Yes	Yes		31.6679	99.6265	9.06215	-0.996244	3.92929
Q99848	EBNA1BP2	Probable rRNA-processing protein EBP2 (EBNA1-binding protein 2) (Nucleolar protein p40)	0.0995169	0.0992247	0.000292123	65	8.40798	16	8.72936e+06	8.72936e+06	8.72936e+06	5.93888e+09	5.93888e+09	5.93888e+09	Yes	Yes		32.9881	99.7065	9.4101	-1.0021	3.92343
P62263	RPS14	40S ribosomal protein S14 (Small ribosomal subunit protein uS11)	0.0994136	0.0986286	0.000785029	97	6.97312	25	2.34586e+07	2.34586e+07	2.34586e+07	5.91798e+09	5.91798e+09	5.91798e+09	Yes	Yes		27.3554	99.2103	7.97885	-1.00255	3.92298
P62269	RPS18	40S ribosomal protein S18 (Ke-3) (Ke3) (Small ribosomal subunit protein uS13)	0.0991046	0.0985643	0.000540306	82	7.51114	13	1.61457e+07	1.61457e+07	1.61457e+07	5.90683e+09	5.90683e+09	5.90683e+09	Yes	Yes		29.4559	99.4548	8.51509	-1.00391	3.92163
P84098	RPL19	60S ribosomal protein L19 (Large ribosomal subunit protein eL19)	0.0990435	0.096693	0.00235049	162	5.36238	9	7.02382e+07	7.02382e+07	7.02382e+07	5.84908e+09	5.84908e+09	5.84908e+09	Yes	Yes		21.0278	97.6268	6.37981	-1.00417	3.92136
A0AV96	RBM47	RNA-binding protein 47 (RNA-binding motif protein 47)	0.0986908	0.0986908	0		10	23				5.89824e+09	5.89824e+09	5.89824e+09	Yes	Yes			99.8049	10	-1.00572	3.91981
P39687	ANP32A	Acidic leucine-rich nuclear phosphoprotein 32 family member A (Acidic nuclear phosphoprotein pp32) (pp32) (Leucine-rich acidic nuclear protein) (LANP) (Mapmodulin) (Potent heat-stable protein phosphatase 2A inhibitor I1PP2A) (Putative HLA-DR-associated protein I) (PHAPI)	0.0978523	0	0.0978523	1711	-10	8	3.43445e+09	3.43445e+09	3.43445e+09	2.41368e+09	2.41368e+09	2.41368e+09	No	Yes		-39.0271		-0.508841	-1.00943	3.91611
Q13283	G3BP1	Ras GTPase-activating protein-binding protein 1 (G3BP-1)	0.0953484	0.0951897	0.000158687	48	9.22847	19	4.74197e+06	4.74197e+06	4.74197e+06	5.69374e+09	5.69374e+09	5.69374e+09	Yes	Yes		36.0358	99.8336	10.2297	-1.02069	3.90485
P62753	RPS6	40S ribosomal protein S6 (Phosphoprotein NP33) (Small ribosomal subunit protein eS6)	0.0942028	0.0920065	0.00219636	163	5.38855	12	6.56327e+07	6.56327e+07	6.56327e+07	5.56439e+09	5.56439e+09	5.56439e+09	Yes	Yes		21.0132	97.6685	6.40566	-1.02594	3.8996
Q9BZE4	GTPBP4	GTP-binding protein 4 (Chronic renal failure gene protein) (GTP-binding protein NGB) (Nucleolar GTP-binding protein 1)	0.0938587	0.0896969	0.00416186	209	4.42976	28	1.24367e+08	1.24367e+08	1.24367e+08	5.48509e+09	5.48509e+09	5.48509e+09	Yes	Yes		17.2672	95.5658	5.46284	-1.02753	3.89801
Q14152	EIF3A	Eukaryotic translation initiation factor 3 subunit A (eIF3a) (Eukaryotic translation initiation factor 3 subunit 10) (eIF-3-theta) (eIF3 p167) (eIF3 p180) (eIF3 p185)	0.0938154	0.0929486	0.000866862	107	6.74449	46	2.59039e+07	2.59039e+07	2.59039e+07	5.58096e+09	5.58096e+09	5.58096e+09	Yes	Yes		26.2887	99.076	7.7512	-1.02773	3.89781
Q07666	KHDRBS1	KH domain-containing, RNA-binding, signal transduction-associated protein 1 (GAP-associated tyrosine phosphoprotein p62) (Src-associated in mitosis 68 kDa protein) (Sam68) (p21 Ras GTPase-activating protein-associated p62) (p68)	0.0935094	0.0927108	0.000798618	104	6.85909	11	2.38647e+07	2.38647e+07	2.38647e+07	5.56471e+09	5.56471e+09	5.56471e+09	Yes	Yes		26.7257	99.1459	7.86529	-1.02914	3.89639
P09429	HMGB1	High mobility group protein B1 (High mobility group protein 1) (HMG-1)	0.0930479	0.0141753	0.0788726	1466	-2.47615	13	2.35691e+09	2.35691e+09	2.35691e+09	3.20409e+09	3.20409e+09	3.20409e+09	Yes	Yes		-9.64271	15.2344	0.443021	-1.03129	3.89424
Q9C0B2	CFAP74	Cilia- and flagella-associated protein 74	0.0930438	0.0930438	0		10	3				5.56075e+09	5.56075e+09	5.56075e+09	No	Yes			99.8049	10	-1.03131	3.89422
Q8TF01	PNISR	Arginine/serine-rich protein PNISR (PNN-interacting serine/arginine-rich protein) (SR-related protein) (SR-rich protein) (Serine/arginine-rich-splicing regulatory protein 130) (SRrp130) (Splicing factor, arginine/serine-rich 130) (Splicing factor, arginine/serine-rich 18)	0.0921733	0.00540817	0.0867651	1561	-4.0039	14	2.59275e+09	2.59275e+09	2.59275e+09	2.91597e+09	2.91597e+09	2.91597e+09	No	Yes		-15.5757	5.86739	0.169492	-1.03539	3.89014
Q9NZB2	FAM120A	Constitutive coactivator of PPAR-gamma-like protein 1 (Oxidative stress-associated Src activator) (Protein FAM120A)	0.0921139	0.0919083	0.000205622	58	8.80406	38	6.14448e+06	6.14448e+06	6.14448e+06	5.49903e+09	5.49903e+09	5.49903e+09	Yes	Yes		34.2466	99.7768	9.80567	-1.03567	3.88986
Q9GZT3	SLIRP	SRA stem-loop-interacting RNA-binding protein, mitochondrial	0.0914858	0.0914858	0		10	8				5.46764e+09	5.46764e+09	5.46764e+09	Yes	Yes			99.8049	10	-1.03865	3.88689
P83731	RPL24	60S ribosomal protein L24 (60S ribosomal protein L30) (Large ribosomal subunit protein eL24)	0.0902795	0.0891849	0.00109462	127	6.3483	5	3.27098e+07	3.27098e+07	3.27098e+07	5.36283e+09	5.36283e+09	5.36283e+09	Yes	Yes		24.6385	98.7875	7.35713	-1.04441	3.88112
Q14692	BMS1	Ribosome biogenesis protein BMS1 homolog (Ribosome assembly protein BMS1 homolog)	0.0901668	0.0886779	0.0014889	143	5.89626	29	4.4492e+07	4.4492e+07	4.4492e+07	5.34431e+09	5.34431e+09	5.34431e+09	Yes	Yes		22.8809	98.3487	6.90832	-1.04495	3.88058
Q4G0J3	LARP7	La-related protein 7 (La ribonucleoprotein domain family member 7) (hLARP7) (P-TEFb-interaction protein for 7SK stability) (PIP7S)	0.0880957	0.0880605	3.52144e-05	24	11.2881	32	1.05229e+06	1.05229e+06	1.05229e+06	5.26398e+09	5.26398e+09	5.26398e+09	Yes	Yes		43.6905	99.96	12.2884	-1.05505	3.87049
Q07020	RPL18	60S ribosomal protein L18 (Large ribosomal subunit protein eL18)	0.0879068	0.0834236	0.00448317	228	4.21786	8	1.33968e+08	1.33968e+08	1.33968e+08	5.11977e+09	5.11977e+09	5.11977e+09	Yes	Yes		16.3213	94.9001	5.25612	-1.05598	3.86956
P55795	HNRNPH2	Heterogeneous nuclear ribonucleoprotein H2 (hnRNP H2) (FTP-3) (Heterogeneous nuclear ribonucleoprotein H') (hnRNP H') [Cleaved into: Heterogeneous nuclear ribonucleoprotein H2, N-terminally processed]	0.0877492	0.0876076	0.000141618	51	9.27291	13	4.23188e+06	4.23188e+06	4.23188e+06	5.24009e+09	5.24009e+09	5.24009e+09	Yes	Yes		35.8748	99.8386	10.2741	-1.05676	3.86878
A0A067XLH7	ATRX	Alpha thalassemia/mental retardation syndrome X-linked (Fragment)	0.0871559	0.0059357	0.0812202	1550	-3.77435	35	2.42706e+09	2.42706e+09	2.42706e+09	2.7818e+09	2.7818e+09	2.7818e+09	Yes	Yes		-14.591	6.81044	0.196812	-1.0597	3.86583
Q00341	HDLBP	Vigilin (High density lipoprotein-binding protein) (HDL-binding protein)	0.0868463	0.0843577	0.0024886	177	5.08311	46	7.43654e+07	7.43654e+07	7.43654e+07	5.11599e+09	5.11599e+09	5.11599e+09	Yes	Yes		19.6426	97.1345	6.10424	-1.06125	3.86429
P62081	RPS7	40S ribosomal protein S7 (Small ribosomal subunit protein eS7)	0.0859157	0.0851815	0.00073415	105	6.85832	16	2.19382e+07	2.19382e+07	2.19382e+07	5.1128e+09	5.1128e+09	5.1128e+09	Yes	Yes		26.4704	99.1455	7.86452	-1.06593	3.85961
Q92841	DDX17	Probable ATP-dependent RNA helicase DDX17	0.0840401	0.0823419	0.00169823	157	5.59953	18	5.07472e+07	5.07472e+07	5.07472e+07	4.9719e+09	4.9719e+09	4.9719e+09	Yes	Yes		21.5583	97.9793	6.61433	-1.07551	3.85002
Q13310	PABPC4	Polyadenylate-binding protein 4 (PABP-4) (Poly(A)-binding protein 4) (Activated-platelet protein 1) (APP-1) (Inducible poly(A)-binding protein) (iPABP)	0.0835175	0.0834126	0.000104915	44	9.6349	19	3.13513e+06	3.13513e+06	3.13513e+06	4.98828e+09	4.98828e+09	4.98828e+09	Yes	Yes		37.0685	99.8744	10.6358	-1.07822	3.84731
Q8IWA0	WDR75	WD repeat-containing protein 75 (U3 small nucleolar RNA-associated protein 17 homolog)	0.0804599	0.0779342	0.00252568	186	4.94751	26	7.54736e+07	7.54736e+07	7.54736e+07	4.7332e+09	4.7332e+09	4.7332e+09	Yes	Yes		18.9545	96.8609	5.9707	-1.09442	3.83111
P42766	RPL35	60S ribosomal protein L35 (Large ribosomal subunit protein uL29)	0.0800918	0.0780841	0.00200767	170	5.28143	6	5.99942e+07	5.99942e+07	5.99942e+07	4.72668e+09	4.72668e+09	4.72668e+09	Yes	Yes		20.2233	97.4933	6.29986	-1.09641	3.82912
P62266	RPS23	40S ribosomal protein S23 (Small ribosomal subunit protein uS12)	0.0782341	0.0722762	0.00595793	276	3.60064	7	1.78038e+08	1.78038e+08	1.78038e+08	4.49761e+09	4.49761e+09	4.49761e+09	Yes	Yes		13.7506	92.3845	4.65891	-1.1066	3.81893
Q8IY81	FTSJ3	pre-rRNA 2'-O-ribose RNA methyltransferase FTSJ3	0.0781248	0.0775457	0.000579036	100	7.06525	24	1.7303e+07	1.7303e+07	1.7303e+07	4.65181e+09	4.65181e+09	4.65181e+09	Yes	Yes		26.9774	99.2588	8.07063	-1.10721	3.81832
P08621	SNRNP70	U1 small nuclear ribonucleoprotein 70 kDa (U1 snRNP 70 kDa) (U1-70K) (snRNP70)	0.0780082	0.0756353	0.00237289	183	4.99434	17	7.09079e+07	7.09079e+07	7.09079e+07	4.59124e+09	4.59124e+09	4.59124e+09	Yes	Yes		19.0668	96.9581	6.01679	-1.10786	3.81768
P05455	SSB	Lupus La protein (La autoantigen) (La ribonucleoprotein) (Sjoegren syndrome type B antigen) (SS-B)	0.0780018	0.077679	0.000322867	78	7.91044	26	9.64804e+06	9.64804e+06	9.64804e+06	4.65212e+09	4.65212e+09	4.65212e+09	Yes	Yes		30.1992	99.5861	8.91344	-1.1079	3.81764
Q96T58	SPEN	Msx2-interacting protein (SMART/HDAC1-associated repressor protein) (SPEN homolog)	0.0778192	0.0743687	0.00345057	216	4.42979	42	1.03112e+08	1.03112e+08	1.03112e+08	4.54774e+09	4.54774e+09	4.54774e+09	Yes	Yes		16.9068	95.5659	5.46287	-1.10891	3.81662
P13639	EEF2	Elongation factor 2 (EF-2)	0.077737	0.0696593	0.00807764	319	3.10831	27	2.4138e+08	2.4138e+08	2.4138e+08	4.40456e+09	4.40456e+09	4.40456e+09	Yes	Yes		11.8618	89.609	4.18962	-1.10937	3.81616
Q15365	PCBP1	Poly(rC)-binding protein 1 (Alpha-CP1) (Heterogeneous nuclear ribonucleoprotein E1) (hnRNP E1) (Nucleic acid-binding protein SUB2.3)	0.0776858	0.0775555	0.00013035	54	9.2167	10	3.89517e+06	3.89517e+06	3.89517e+06	4.63899e+09	4.63899e+09	4.63899e+09	Yes	Yes		35.1698	99.8322	10.2179	-1.10966	3.81588
P62241	RPS8	40S ribosomal protein S8 (Small ribosomal subunit protein eS8)	0.0776636	0.0744433	0.00322034	207	4.53086	12	9.62315e+07	9.62315e+07	9.62315e+07	4.54532e+09	4.54532e+09	4.54532e+09	Yes	Yes		17.2886	95.8535	5.56173	-1.10978	3.81575
Q6ZN17	LIN28B	Protein lin-28 homolog B (Lin-28B)	0.0770324	0.0769226	0.000109798	49	9.45242	12	3.28102e+06	3.28102e+06	3.28102e+06	4.60055e+09	4.60055e+09	4.60055e+09	Yes	Yes		36.0346	99.8575	10.4534	-1.11333	3.81221
Q9Y4C8	RBM19	Probable RNA-binding protein 19 (RNA-binding motif protein 19)	0.0766567	0.0758426	0.000814076	124	6.5417	32	2.43266e+07	2.43266e+07	2.43266e+07	4.55705e+09	4.55705e+09	4.55705e+09	Yes	Yes		24.9244	98.938	7.54942	-1.11545	3.81009
Q96ST2	IWS1	Protein IWS1 homolog (IWS1-like protein)	0.0754417	0.00179545	0.0736463	1629	-5.35819	19	2.20073e+09	2.20073e+09	2.20073e+09	2.30803e+09	2.30803e+09	2.30803e+09	Yes	Yes		-20.378	2.37992	0.068683	-1.12239	3.80315
Q99613	EIF3C	Eukaryotic translation initiation factor 3 subunit C (eIF3c) (Eukaryotic translation initiation factor 3 subunit 8) (eIF3 p110)	0.0728684	0.0417083	0.0311601	672	0.420635	24	9.3114e+08	9.3114e+08	9.3114e+08	3.42383e+09	3.42383e+09	3.42383e+09	Yes	Yes		1.5934	57.2378	1.87854	-1.13746	3.78807
P13010	XRCC5	X-ray repair cross-complementing protein 5	0.0718489	0.070651	0.00119788	150	5.88215	31	3.57956e+07	3.57956e+07	3.57956e+07	4.25824e+09	4.25824e+09	4.25824e+09	Yes	Yes		22.246	98.3328	6.89433	-1.14358	3.78196
Q13242	SRSF9	Serine/arginine-rich splicing factor 9 (Pre-mRNA-splicing factor SRp30C) (Splicing factor, arginine/serine-rich 9)	0.07166	0.0703138	0.00134621	156	5.70684	16	4.02279e+07	4.02279e+07	4.02279e+07	4.24253e+09	4.24253e+09	4.24253e+09	Yes	Yes		21.5765	98.1214	6.72058	-1.14472	3.78081
O00571	DDX3X	ATP-dependent RNA helicase DDX3X	0.071037	0.0703283	0.000708647	121	6.6329	33	2.11761e+07	2.11761e+07	2.11761e+07	4.22434e+09	4.22434e+09	4.22434e+09	Yes	Yes		25.0526	99.0024	7.64015	-1.14852	3.77702
Q6P5R6	RPL22L1	60S ribosomal protein L22-like 1 (Large ribosomal subunit protein eL22-like 1)	0.069702	0.069702	0		10	4				4.16573e+09	4.16573e+09	4.16573e+09	Yes	Yes			99.8049	10	-1.15676	3.76878
P62424	RPL7A	60S ribosomal protein L7a (Large ribosomal subunit protein eL8) (PLA-X polypeptide) (Surfeit locus protein 3)	0.0695775	0.0651752	0.00440231	260	3.88799	14	1.31552e+08	1.31552e+08	1.31552e+08	4.02674e+09	4.02674e+09	4.02674e+09	Yes	Yes		14.65	93.6728	4.93591	-1.15753	3.768
O15213	WDR46	WD repeat-containing protein 46 (WD repeat-containing protein BING4)	0.0694412	0.0694412	0		10	12				4.15014e+09	4.15014e+09	4.15014e+09	Yes	Yes			99.8049	10	-1.15838	3.76715
Q6PKG0	LARP1	La-related protein 1 (La ribonucleoprotein domain family member 1)	0.0693587	0.0692447	0.000113977	56	9.24682	39	3.40591e+06	3.40591e+06	3.40591e+06	4.14181e+09	4.14181e+09	4.14181e+09	Yes	Yes		34.8294	99.8357	10.248	-1.1589	3.76664
Q08J23	NSUN2	RNA cytosine C(5)-methyltransferase NSUN2	0.0690483	0.0683212	0.000727076	126	6.55408	36	2.17268e+07	2.17268e+07	2.17268e+07	4.10494e+09	4.10494e+09	4.10494e+09	Yes	Yes		24.6741	98.947	7.56174	-1.16085	3.76469
Q96Q89	KIF20B	Kinesin-like protein KIF20B (Cancer/testis antigen 90) (CT90) (Kinesin family member 20B) (Kinesin-related motor interacting with PIN1) (M-phase phosphoprotein 1) (MPP1)	0.0688112	0.0688112	0		10	2				4.11249e+09	4.11249e+09	4.11249e+09	No	Yes			99.8049	10	-1.16234	3.76319
O15047	SETD1A	Histone-lysine N-methyltransferase SETD1A	0.0687935	0.010197	0.0585965	1464	-2.52266	28	1.75101e+09	1.75101e+09	1.75101e+09	2.36043e+09	2.36043e+09	2.36043e+09	Yes	Yes		-9.49299	14.8227	0.430866	-1.16245	3.76308
Q12849	GRSF1	G-rich sequence factor 1 (GRSF-1)	0.0687851	0.0686067	0.000178362	67	8.5874	19	5.32989e+06	5.32989e+06	5.32989e+06	4.1056e+09	4.1056e+09	4.1056e+09	Yes	Yes		32.3146	99.7407	9.58927	-1.16251	3.76303
Q9UHX1	PUF60	Poly(U)-binding-splicing factor PUF60 (60 kDa poly(U)-binding-splicing factor) (FUSE-binding protein-interacting repressor) (FBP-interacting repressor) (Ro-binding protein 1) (RoBP1) (Siah-binding protein 1) (Siah-BP1)	0.0682858	0.0680055	0.000280251	81	7.92279	23	8.37458e+06	8.37458e+06	8.37458e+06	4.07272e+09	4.07272e+09	4.07272e+09	Yes	Yes		29.7886	99.5896	8.92576	-1.16567	3.75987
Q96T37	RBM15	RNA-binding protein 15 (One-twenty two protein 1) (RNA-binding motif protein 15)	0.0670529	0.0669666	8.62909e-05	50	9.60002	25	2.57858e+06	2.57858e+06	2.57858e+06	4.00483e+09	4.00483e+09	4.00483e+09	Yes	Yes		36.0188	99.8713	10.6009	-1.17358	3.75195
P60866	RPS20	40S ribosomal protein S20 (Small ribosomal subunit protein uS10)	0.0665337	0.064946	0.00158776	173	5.35417	5	4.74463e+07	4.74463e+07	4.74463e+07	3.92893e+09	3.92893e+09	3.92893e+09	Yes	Yes		20.0705	97.6136	6.3717	-1.17696	3.74858
P11387	TOP1	DNA topoisomerase 1	0.0661315	0.00635461	0.0597769	1511	-3.23371	26	1.78628e+09	1.78628e+09	1.78628e+09	2.16606e+09	2.16606e+09	2.16606e+09	Yes	Yes		-12.1133	9.60906	0.278117	-1.17959	3.74594
O00203	AP3B1	AP-3 complex subunit beta-1 (Adaptor protein complex AP-3 subunit beta-1) (Adaptor-related protein complex 3 subunit beta-1) (Beta-3A-adaptin) (Clathrin assembly protein complex 3 beta-1 large chain)	0.0654021	0	0.0654021	1710	-10	35	2.27518e+09	2.27518e+09	2.27518e+09	1.63357e+09	1.63357e+09	1.63357e+09	Yes	Yes		-37.2833		-0.477953	-1.18441	3.74113
O95232	LUC7L3	Luc7-like protein 3 (Cisplatin resistance-associated-overexpressed protein) (Luc7A) (Okadaic acid-inducible phosphoprotein OA48-18) (cAMP regulatory element-associated protein 1) (CRE-associated protein 1) (CREAP-1)	0.0650647	0.0019517	0.063113	1613	-5.01514	15	1.88597e+09	1.88597e+09	1.88597e+09	2.00261e+09	2.00261e+09	2.00261e+09	No	Yes		-18.751	2.99962	0.0865768	-1.18665	3.73888
O95758	PTBP3	Polypyrimidine tract-binding protein 3 (Regulator of differentiation 1) (Rod1)	0.0648421	0.0647454	9.66343e-05	55	9.38803	12	2.88767e+06	2.88767e+06	2.88767e+06	3.87239e+09	3.87239e+09	3.87239e+09	Yes	Yes		35.0867	99.851	10.3891	-1.18814	3.73739
Q8TBK6	ZCCHC10	Zinc finger CCHC domain-containing protein 10	0.0641323	0.00359245	0.0605399	1559	-4.07485	4	1.80908e+09	1.80908e+09	1.80908e+09	2.02378e+09	2.02378e+09	2.02378e+09	No	Yes		-15.2098	5.60162	0.161798	-1.19292	3.73261
P35613	BSG	Basigin (5F7) (Collagenase stimulatory factor) (Extracellular matrix metalloproteinase inducer) (EMMPRIN) (Hepatoma-associated antigen) (HAb18G) (Leukocyte activation antigen M6) (OK blood group antigen) (Tumor cell-derived collagenase stimulatory factor) (TCSF) (CD antigen CD147)	0.0636137	0.00467544	0.0589383	1537	-3.65603	12	1.76122e+09	1.76122e+09	1.76122e+09	2.04065e+09	2.04065e+09	2.04065e+09	No	Yes		-13.6337	7.34973	0.212452	-1.19645	3.72909
Q13823	GNL2	Nucleolar GTP-binding protein 2 (Autoantigen NGP-1)	0.0625744	0.0610111	0.00156336	176	5.28635	25	4.67171e+07	4.67171e+07	4.67171e+07	3.69304e+09	3.69304e+09	3.69304e+09	Yes	Yes		19.6754	97.5016	6.30471	-1.2036	3.72193
Q8WXF1	PSPC1	Paraspeckle component 1 (Paraspeckle protein 1)	0.0621615	0.0621615	0		10	23				3.71508e+09	3.71508e+09	3.71508e+09	Yes	Yes			99.8049	10	-1.20648	3.71906
Q9BZE1	MRPL37	39S ribosomal protein L37, mitochondrial (L37mt) (MRP-L37) (39S ribosomal protein L2, mitochondrial) (L2mt) (MRP-L2) (Mitochondrial large ribosomal subunit protein mL37)	0.0613711	0.060424	0.000947089	149	5.99548	20	2.83013e+07	2.83013e+07	2.83013e+07	3.63954e+09	3.63954e+09	3.63954e+09	Yes	Yes		22.2642	98.4568	7.00674	-1.21204	3.7135
P62701	RPS4X	40S ribosomal protein S4, X isoform (SCR10) (Single copy abundant mRNA protein) (Small ribosomal subunit protein eS4)	0.0613591	0.0587933	0.00256582	219	4.51816	17	7.66729e+07	7.66729e+07	7.66729e+07	3.59045e+09	3.59045e+09	3.59045e+09	Yes	Yes		16.7778	95.8184	5.5493	-1.21212	3.71341
P62987	UBA52	Ubiquitin-60S ribosomal protein L40 (CEP52) (Ubiquitin A-52 residue ribosomal protein fusion product 1) [Cleaved into: Ubiquitin; 60S ribosomal protein L40 (Large ribosomal subunit protein eL40)]	0.0611725	0.0300027	0.0311698	869	-0.0550566	5	9.31429e+08	9.31429e+08	9.31429e+08	2.72454e+09	2.72454e+09	2.72454e+09	Yes	Yes		-0.204375	49.0461	1.54849	-1.21344	3.71209
Q14011	CIRBP	Cold-inducible RNA-binding protein (A18 hnRNP) (Glycine-rich RNA-binding protein CIRP)	0.0611129	0.0611129	0		10	8				3.6524e+09	3.6524e+09	3.6524e+09	Yes	Yes			99.8049	10	-1.21387	3.71167
P31483	TIA1	Cytotoxic granule associated RNA binding protein TIA1 (Nucleolysin TIA-1 isoform p40) (RNA-binding protein TIA-1) (T-cell-restricted intracellular antigen-1) (TIA-1) (p40-TIA-1)	0.0600978	0.0600978	0		10	10				3.59174e+09	3.59174e+09	3.59174e+09	Yes	Yes			99.8049	10	-1.22114	3.70439
P46776	RPL27A	60S ribosomal protein L27a (Large ribosomal subunit protein uL15)	0.0600416	0.0583723	0.00166924	184	5.12803	6	4.98808e+07	4.98808e+07	4.98808e+07	3.5385e+09	3.5385e+09	3.5385e+09	Yes	Yes		18.9941	97.2199	6.14851	-1.22155	3.70399
Q99879	H2BC14	Histone H2B type 1-M (Histone H2B.e) (H2B/e)	0.0594516	0.0244717	0.0349799	1085	-0.515411	2	1.04528e+09	1.04528e+09	1.04528e+09	2.50783e+09	2.50783e+09	2.50783e+09	No	Yes		-1.90687	41.1624	1.26255	-1.22584	3.6997
P26373	RPL13	60S ribosomal protein L13 (Breast basic conserved protein 1) (Large ribosomal subunit protein eL13)	0.0593051	0.057052	0.00225309	211	4.6623	10	6.73278e+07	6.73278e+07	6.73278e+07	3.47703e+09	3.47703e+09	3.47703e+09	Yes	Yes		17.2441	96.2008	5.69051	-1.22691	3.69863
P68104	EEF1A1	Elongation factor 1-alpha 1 (EF-1-alpha-1) (Elongation factor Tu) (EF-Tu) (Eukaryotic elongation factor 1 A-1) (eEF1A-1) (Leukocyte receptor cluster member 7)	0.0592345	0.0377308	0.0215037	566	0.811156	7	6.42583e+08	6.42583e+08	6.42583e+08	2.89756e+09	2.89756e+09	2.89756e+09	Yes	Yes		2.99974	63.6973	2.17288	-1.22743	3.69811
Q9BWF3	RBM4	RNA-binding protein 4 (Lark homolog) (hLark) (RNA-binding motif protein 4) (RNA-binding motif protein 4a)	0.0584175	0.0584175	0		10	5				3.49131e+09	3.49131e+09	3.49131e+09	Yes	Yes			99.8049	10	-1.23346	3.69208
O75494	SRSF10	Serine/arginine-rich splicing factor 10 (40 kDa SR-repressor protein) (SRrp40) (FUS-interacting serine-arginine-rich protein 1) (Splicing factor SRp38) (Splicing factor, arginine/serine-rich 13A) (TLS-associated protein with Ser-Arg repeats) (TASR) (TLS-associated protein with SR repeats) (TLS-associated serine-arginine protein) (TLS-associated SR protein)	0.0569241	0.0375306	0.0193936	532	0.952489	10	5.79527e+08	5.79527e+08	5.79527e+08	2.82254e+09	2.82254e+09	2.82254e+09	Yes	Yes		3.50595	65.9309	2.28405	-1.2447	3.68083
P62750	RPL23A	60S ribosomal protein L23a (Large ribosomal subunit protein uL23)	0.0568608	0.0550925	0.00176836	194	4.96137	10	5.2843e+07	5.2843e+07	5.2843e+07	3.34544e+09	3.34544e+09	3.34544e+09	Yes	Yes		18.2596	96.89	5.98434	-1.24519	3.68035
Q66PJ3	ARL6IP4	ADP-ribosylation factor-like protein 6-interacting protein 4 (ARL-6-interacting protein 4) (Aip-4) (HSP-975) (HSVI-binding protein) (SR-15) (SRp25) (SR-25) (Splicing factor SRrp37)	0.0567184	0	0.0567184	1709	-10	8	1.78002e+09	1.78002e+09	1.78002e+09	1.60974e+09	1.60974e+09	1.60974e+09	Yes	Yes		-36.6667		-0.145065	-1.24628	3.67926
Q15056	EIF4H	Eukaryotic translation initiation factor 4H (eIF-4H) (Williams-Beuren syndrome chromosomal region 1 protein)	0.0560267	0.0558873	0.000139404	71	8.6471	12	4.16573e+06	4.16573e+06	4.16573e+06	3.34426e+09	3.34426e+09	3.34426e+09	Yes	Yes		31.7689	99.7512	9.6489	-1.2516	3.67393
Q9Y3Y2	CHTOP	Chromatin target of PRMT1 protein (Friend of PRMT1 protein) (Small arginine- and glycine-rich protein) (SRAG)	0.0559533	0.0556681	0.000285203	91	7.60872	10	8.52256e+06	8.52256e+06	8.52256e+06	3.33552e+09	3.33552e+09	3.33552e+09	Yes	Yes		27.9496	99.4903	8.61241	-1.25217	3.67336
Q03701	CEBPZ	CCAAT/enhancer-binding protein zeta (CCAAT-box-binding transcription factor) (CBF) (CCAAT-binding factor)	0.0558374	0.0555745	0.000262847	88	7.72406	30	7.85452e+06	7.85452e+06	7.85452e+06	3.32926e+09	3.32926e+09	3.32926e+09	Yes	Yes		28.3663	99.5293	8.72746	-1.25307	3.67246
Q14498	RBM39	RNA-binding protein 39 (CAPER alpha) (CAPERalpha) (Hepatocellular carcinoma protein 1) (RNA-binding motif protein 39) (RNA-binding region-containing protein 2) (Splicing factor HCC1)	0.0555778	0.0423271	0.0132506	432	1.67552	14	3.95961e+08	3.95961e+08	3.95961e+08	2.92564e+09	2.92564e+09	2.92564e+09	Yes	Yes		6.14989	76.1584	2.88532	-1.2551	3.67044
P35659	DEK	Protein DEK	0.0550332	0.000553306	0.0544799	1661	-6.6215	15	1.62799e+09	1.62799e+09	1.62799e+09	1.66106e+09	1.66106e+09	1.66106e+09	Yes	Yes		-24.2755	1.0054	0.0290108	-1.25938	3.66616
Q15427	SF3B4	Splicing factor 3B subunit 4 (Pre-mRNA-splicing factor SF3b 49 kDa subunit) (Spliceosome-associated protein 49) (SAP 49)	0.0544377	0.053979	0.000458685	119	6.87875	8	1.37066e+07	1.37066e+07	1.37066e+07	3.23976e+09	3.23976e+09	3.23976e+09	Yes	Yes		25.1861	99.1574	7.88487	-1.2641	3.66143
Q8NB12	SMYD1	Histone-lysine N-methyltransferase SMYD1	0.0539801	0.0539801	0		10	1				3.22611e+09	3.22611e+09	3.22611e+09	No	Yes			99.8049	10	-1.26777	3.65777
Q8TED0	UTP15	U3 small nucleolar RNA-associated protein 15 homolog	0.0534542	0.0524714	0.00098285	166	5.73841	23	2.937e+07	2.937e+07	2.937e+07	3.16531e+09	3.16531e+09	3.16531e+09	Yes	Yes		20.9654	98.1613	6.75186	-1.27202	3.65352
Q92900	UPF1	Regulator of nonsense transcripts 1	0.0532801	0.0531602	0.000119813	69	8.79342	36	3.58029e+06	3.58029e+06	3.58029e+06	3.1807e+09	3.1807e+09	3.1807e+09	Yes	Yes		32.1145	99.7751	9.79505	-1.27344	3.6521
P62910	RPL32	60S ribosomal protein L32 (Large ribosomal subunit protein eL32)	0.0532427	0.0525395	0.000703129	145	6.22347	9	2.10112e+07	2.10112e+07	2.10112e+07	3.16103e+09	3.16103e+09	3.16103e+09	Yes	Yes		22.7268	98.6794	7.23309	-1.27374	3.65179
P62854	RPS26	40S ribosomal protein S26 (Small ribosomal subunit protein eS26)	0.0529183	0.0521646	0.000753671	147	6.11299	7	2.25215e+07	2.25215e+07	2.25215e+07	3.14013e+09	3.14013e+09	3.14013e+09	Yes	Yes		22.3072	98.5758	7.12338	-1.27639	3.64914
P62308	SNRPG	Small nuclear ribonucleoprotein G (snRNP-G) (Sm protein G) (Sm-G) (SmG)	0.0525504	0.0525504	0		10	7				3.14066e+09	3.14066e+09	3.14066e+09	Yes	Yes			99.8049	10	-1.27942	3.64611
P62249	RPS16	40S ribosomal protein S16 (Small ribosomal subunit protein uS9)	0.0520717	0.048478	0.00359366	278	3.75381	10	1.07387e+08	1.07387e+08	1.07387e+08	3.00467e+09	3.00467e+09	3.00467e+09	Yes	Yes		13.6719	93.0986	4.80631	-1.2834	3.64214
Q96T23	RSF1	Remodeling and spacing factor 1 (Rsf-1) (HBV pX-associated protein 8) (Hepatitis B virus X-associated protein) (p325 subunit of RSF chromatin-remodeling complex)	0.0520418	0.000277609	0.0517642	1681	-7.54276	35	1.54684e+09	1.54684e+09	1.54684e+09	1.56343e+09	1.56343e+09	1.56343e+09	Yes	Yes		-27.4699	0.533434	0.0153918	-1.28365	3.64189
Q9NR56	MBNL1	Muscleblind-like protein 1 (Triplet-expansion RNA-binding protein)	0.0518525	0.0518525	0		10	6				3.09896e+09	3.09896e+09	3.09896e+09	Yes	Yes			99.8049	10	-1.28523	3.6403
Q9Y383	LUC7L2	Putative RNA-binding protein Luc7-like 2	0.0516454	0	0.0516454	1708	-10	8	1.56035e+09	1.56035e+09	1.56035e+09	1.52623e+09	1.52623e+09	1.52623e+09	Yes	Yes		-36.2612		-0.0318942	-1.28697	3.63857
Q05519	SRSF11	Serine/arginine-rich splicing factor 11 (Arginine-rich 54 kDa nuclear protein) (p54) (Splicing factor, arginine/serine-rich 11)	0.0513259	0.00433332	0.0469926	1520	-3.43889	27	1.40425e+09	1.40425e+09	1.40425e+09	1.66323e+09	1.66323e+09	1.66323e+09	Yes	Yes		-12.5034	8.44275	0.244188	-1.28966	3.63587
Q8NH02	OR2T29	Olfactory receptor 2T29	0.0512828	0.0512828	0		10	17				3.06491e+09	3.06491e+09	3.06491e+09	No	Yes			99.8049	10	-1.29003	3.63551
P39019	RPS19	40S ribosomal protein S19 (Small ribosomal subunit protein eS19)	0.0512492	0.048817	0.00243222	239	4.32704	9	7.26806e+07	7.26806e+07	7.26806e+07	2.99022e+09	2.99022e+09	2.99022e+09	Yes	Yes		15.7298	95.2541	5.36254	-1.29031	3.63522
P49756	RBM25	RNA-binding protein 25 (Arg/Glu/Asp-rich protein of 120 kDa) (RED120) (Protein S164) (RNA-binding motif protein 25) (RNA-binding region-containing protein 7)	0.0507831	0.00654586	0.0442372	1477	-2.75661	22	1.32191e+09	1.32191e+09	1.32191e+09	1.71313e+09	1.71313e+09	1.71313e+09	Yes	Yes		-10.0099	12.8898	0.374003	-1.29428	3.63125
P18621	RPL17	60S ribosomal protein L17 (60S ribosomal protein L23) (Large ribosomal subunit protein uL22) (PD-1)	0.0506413	0.0481576	0.00248369	243	4.2772	10	7.42188e+07	7.42188e+07	7.42188e+07	2.95235e+09	2.95235e+09	2.95235e+09	Yes	Yes		15.5264	95.0955	5.31394	-1.2955	3.63004
Q8IWX8	CHERP	Calcium homeostasis endoplasmic reticulum protein (ERPROT 213-21) (SR-related CTD-associated factor 6)	0.0502036	0.0179666	0.032237	1200	-0.843402	16	9.6332e+08	9.6332e+08	9.6332e+08	2.03709e+09	2.03709e+09	2.03709e+09	Yes	Yes		-3.0584	35.7874	1.08042	-1.29927	3.62627
Q9BVJ6	UTP14A	U3 small nucleolar RNA-associated protein 14 homolog A (Antigen NY-CO-16) (Serologically defined colon cancer antigen 16)	0.0501915	0.0500658	0.000125683	73	8.6379	32	3.75571e+06	3.75571e+06	3.75571e+06	2.99593e+09	2.99593e+09	2.99593e+09	Yes	Yes		31.3224	99.7496	9.63971	-1.29937	3.62617
P11166	SLC2A1	Solute carrier family 2, facilitated glucose transporter member 1 (Glucose transporter type 1, erythrocyte/brain) (GLUT-1) (HepG2 glucose transporter)	0.0500808	0.00215761	0.0479232	1572	-4.47322	9	1.43206e+09	1.43206e+09	1.43206e+09	1.56101e+09	1.56101e+09	1.56101e+09	No	Yes		-16.2163	4.30826	0.124387	-1.30033	3.62521
Q9BVP2	GNL3	Guanine nucleotide-binding protein-like 3 (E2-induced gene 3 protein) (Novel nucleolar protein 47) (NNP47) (Nucleolar GTP-binding protein 3) (Nucleostemin)	0.0499422	0.0482188	0.00172333	205	4.80633	16	5.14972e+07	5.14972e+07	5.14972e+07	2.93329e+09	2.93329e+09	2.93329e+09	Yes	Yes		17.4181	96.5494	5.83188	-1.30153	3.624
Q6P2Q9	PRPF8	Pre-mRNA-processing-splicing factor 8 (220 kDa U5 snRNP-specific protein) (PRP8 homolog) (Splicing factor Prp8) (p220)	0.048008	0.0442321	0.00377587	302	3.55021	44	1.12832e+08	1.12832e+08	1.12832e+08	2.75636e+09	2.75636e+09	2.75636e+09	Yes	Yes		12.8051	92.1349	4.61051	-1.31869	3.60685
O00541	PES1	Pescadillo homolog	0.0479931	0.0476499	0.000343282	112	7.11693	15	1.02581e+07	1.02581e+07	1.02581e+07	2.85805e+09	2.85805e+09	2.85805e+09	Yes	Yes		25.6687	99.2847	8.12212	-1.31882	3.60671
Q13427	PPIG	Peptidyl-prolyl cis-trans isomerase G (PPIase G) (Peptidyl-prolyl isomerase G)	0.047797	0.00975068	0.0380463	1395	-1.96418	14	1.13692e+09	1.13692e+09	1.13692e+09	1.71967e+09	1.71967e+09	1.71967e+09	Yes	Yes		-7.08076	20.4002	0.597	-1.3206	3.60494
Q96DX7	TRIM44	Tripartite motif-containing protein 44 (Protein DIPB)	0.0477959	0	0.0477959	1707	-10	7	1.92367e+09	1.92367e+09	1.92367e+09	9.32839e+08	9.32839e+08	9.32839e+08	No	Yes		-35.9259		-1.04417	-1.32061	3.60493
Q9NQ55	PPAN	Suppressor of SWI4 1 homolog (Ssf-1) (Brix domain-containing protein 3) (Peter Pan homolog)	0.047747	0.0466656	0.00108143	179	5.43134	15	3.23159e+07	3.23159e+07	3.23159e+07	2.82128e+09	2.82128e+09	2.82128e+09	Yes	Yes		19.5772	97.7351	6.44796	-1.32105	3.60448
P18583	SON	Protein SON (Bax antagonist selected in saccharomyces 1) (BASS1) (Negative regulatory element-binding protein) (NRE-binding protein) (Protein DBP-5) (SON3)	0.046945	0.0152247	0.0317203	1261	-1.05899	34	9.47881e+08	9.47881e+08	9.47881e+08	1.85778e+09	1.85778e+09	1.85778e+09	Yes	Yes		-3.80934	32.4309	0.970804	-1.32841	3.59712
Q9BYD1	MRPL13	39S ribosomal protein L13, mitochondrial (L13mt) (MRP-L13) (Mitochondrial large ribosomal subunit protein uL13m)	0.0469309	0.0469309	0		10	11				2.80482e+09	2.80482e+09	2.80482e+09	Yes	Yes			99.8049	10	-1.32854	3.59699
P46778	RPL21	60S ribosomal protein L21 (Large ribosomal subunit protein eL21)	0.0466249	0.0447085	0.0019164	227	4.54408	6	5.72666e+07	5.72666e+07	5.72666e+07	2.72927e+09	2.72927e+09	2.72927e+09	Yes	Yes		16.3321	95.8898	5.57467	-1.33138	3.59415
O15042	U2SURP	U2 snRNP-associated SURP motif-containing protein (140 kDa Ser/Arg-rich domain protein) (U2-associated protein SR140)	0.046223	0.0175871	0.0286359	1150	-0.703313	27	8.55711e+08	8.55711e+08	8.55711e+08	1.9068e+09	1.9068e+09	1.9068e+09	Yes	Yes		-2.52517	38.0483	1.15596	-1.33514	3.59039
O14641	DVL2	Segment polarity protein dishevelled homolog DVL-2 (Dishevelled-2) (DSH homolog 2)	0.0460737	0.0395877	0.00648601	363	2.60965	13	1.93818e+08	1.93818e+08	1.93818e+08	2.55977e+09	2.55977e+09	2.55977e+09	Yes	Yes		9.366	85.9225	3.72324	-1.33655	3.58899
Q96GQ7	DDX27	Probable ATP-dependent RNA helicase DDX27	0.0454264	0.0450097	0.00041674	130	6.75494	27	1.24532e+07	1.24532e+07	1.24532e+07	2.70245e+09	2.70245e+09	2.70245e+09	Yes	Yes		24.2019	99.0826	7.76161	-1.34269	3.58284
P78527	PRKDC	DNA-dependent protein kinase catalytic subunit (DNA-PK catalytic subunit) (DNA-PKcs)	0.0448477	0.0303102	0.0145376	524	1.06002	71	4.34418e+08	4.34418e+08	4.34418e+08	2.2459e+09	2.2459e+09	2.2459e+09	Yes	Yes		3.79197	67.5846	2.37014	-1.34826	3.57728
Q9HCE1	MOV10	Helicase MOV-10	0.0445548	0.043673	0.000881842	171	5.63008	31	2.63516e+07	2.63516e+07	2.63516e+07	2.63646e+09	2.63646e+09	2.63646e+09	Yes	Yes		20.1243	98.0208	6.64457	-1.35111	3.57443
Q9NY93	DDX56	Probable ATP-dependent RNA helicase DDX56	0.0444852	0.04437	0.00011515	75	8.58993	15	3.44095e+06	3.44095e+06	3.44095e+06	2.65521e+09	2.65521e+09	2.65521e+09	Yes	Yes		30.6983	99.7412	9.5918	-1.35178	3.57375
Q15397	PUM3	Pumilio homolog 3 (HBV X-transactivated gene 5 protein) (HBV XAg-transactivated protein 5) (Minor histocompatibility antigen HA-8) (HLA-HA8)	0.0436942	0.0435156	0.000178521	89	7.92929	21	5.33465e+06	5.33465e+06	5.33465e+06	2.60604e+09	2.60604e+09	2.60604e+09	Yes	Yes		28.2755	99.5914	8.93225	-1.35958	3.56596
Q9Y6G3	MRPL42	39S ribosomal protein L42, mitochondrial (L42mt) (MRP-L42) (39S ribosomal protein L31, mitochondrial) (L31mt) (MRP-L31) (Mitochondrial large ribosomal subunit protein mL42)	0.0434457	0.0428348	0.00061094	152	6.13161	6	1.82564e+07	1.82564e+07	1.82564e+07	2.57827e+09	2.57827e+09	2.57827e+09	Yes	Yes		21.8499	98.5938	7.14186	-1.36205	3.56348
P16070	CD44	CD44 antigen (CDw44) (Epican) (Extracellular matrix receptor III)	0.0425483	0.0027784	0.0397699	1539	-3.83935	10	1.18842e+09	1.18842e+09	1.18842e+09	1.35447e+09	1.35447e+09	1.35447e+09	Yes	Yes		-13.6467	6.52999	0.188684	-1.37112	3.55442
Q9NVS2	MRPS18A	39S ribosomal protein S18a, mitochondrial (MRP-S18-a) (Mrps18a) (S18mt-a) (39S ribosomal protein S18-3, mitochondrial) (MRP-S18-3) (Mitochondrial large ribosomal subunit protein bS18a) (Mitochondrial large ribosomal subunit protein mL66)	0.0423915	0.0423915	0		10	7				2.53352e+09	2.53352e+09	2.53352e+09	Yes	Yes			99.8049	10	-1.37272	3.55281
P63261	ACTG1	Actin, cytoplasmic 2 (Gamma-actin) [Cleaved into: Actin, cytoplasmic 2, N-terminally processed]	0.0421591	0.0248641	0.017295	643	0.523707	9	5.16817e+08	5.16817e+08	5.16817e+08	2.00282e+09	2.00282e+09	2.00282e+09	No	Yes		1.85938	58.9768	1.9543	-1.37511	3.55043
Q6DKI1	RPL7L1	60S ribosomal protein L7-like 1 (Large ribosomal subunit protein uL30-like 1)	0.0409762	0.0407986	0.00017759	95	7.84383	11	5.30681e+06	5.30681e+06	5.30681e+06	2.44363e+09	2.44363e+09	2.44363e+09	Yes	Yes		27.752	99.5666	8.84697	-1.38747	3.53807
Q9HCG8	CWC22	Pre-mRNA-splicing factor CWC22 homolog (Nucampholin homolog) (fSAPb)	0.0408423	0.00593611	0.0349062	1452	-2.55589	26	1.04308e+09	1.04308e+09	1.04308e+09	1.39785e+09	1.39785e+09	1.39785e+09	Yes	Yes		-9.03928	14.5342	0.422361	-1.38889	3.53665
P05023	ATP1A1	Sodium/potassium-transporting ATPase subunit alpha-1 (Na(+)/K(+) ATPase alpha-1 subunit)	0.040516	0.0161076	0.0244084	1112	-0.599636	25	7.29383e+08	7.29383e+08	7.29383e+08	1.69205e+09	1.69205e+09	1.69205e+09	Yes	Yes		-2.11861	39.7561	1.21403	-1.39237	3.53316
Q8WWP7	GIMAP1	GTPase IMAP family member 1 (Immunity-associated protein 1) (hIMAP1)	0.0401633	0.0401633	0		10	1				2.40035e+09	2.40035e+09	2.40035e+09	No	Yes			99.8049	10	-1.39617	3.52936
Q15269	PWP2	Periodic tryptophan protein 2 homolog	0.0399845	0.0361829	0.00380162	330	3.25062	20	1.13602e+08	1.13602e+08	1.13602e+08	2.27607e+09	2.27607e+09	2.27607e+09	Yes	Yes		11.4663	90.4923	4.32449	-1.39811	3.52743
Q96EP5	DAZAP1	DAZ-associated protein 1 (Deleted in azoospermia-associated protein 1)	0.0399068	0.0377251	0.00218174	262	4.11197	10	6.51957e+07	6.51957e+07	6.51957e+07	2.31983e+09	2.31983e+09	2.31983e+09	Yes	Yes		14.5012	94.5329	5.1531	-1.39895	3.52658
Q14684	RRP1B	Ribosomal RNA processing protein 1 homolog B (RRP1-like protein B)	0.0392418	0.0387619	0.000479966	148	6.33556	21	1.43425e+07	1.43425e+07	1.43425e+07	2.33094e+09	2.33094e+09	2.33094e+09	Yes	Yes		22.2966	98.7769	7.34447	-1.40625	3.51928
P46087	NOP2	Probable 28S rRNA (cytosine(4447)-C(5))-methyltransferase	0.0390442	0.0383163	0.000727863	172	5.71815	23	2.17503e+07	2.17503e+07	2.17503e+07	2.31172e+09	2.31172e+09	2.31172e+09	Yes	Yes		20.1113	98.1358	6.73179	-1.40844	3.51709
P27635	RPL10	60S ribosomal protein L10 (Laminin receptor homolog) (Large ribosomal subunit protein uL16) (Protein QM) (Ribosomal protein L10) (Tumor suppressor QM)	0.0389753	0.0364186	0.00255668	285	3.83233	10	7.63998e+07	7.63998e+07	7.63998e+07	2.25295e+09	2.25295e+09	2.25295e+09	Yes	Yes		13.4757	93.4403	4.88211	-1.40921	3.51632
Q8TDN6	BRIX1	Ribosome biogenesis protein BRX1 homolog (Brix domain-containing protein 2)	0.0384534	0.0383154	0.000138018	87	8.11692	16	4.12432e+06	4.12432e+06	4.12432e+06	2.29404e+09	2.29404e+09	2.29404e+09	Yes	Yes		28.4942	99.6411	9.11952	-1.41506	3.51047
Q09666	AHNAK	Neuroblast differentiation-associated protein AHNAK (Desmoyokin)	0.0375672	0.034059	0.00350818	328	3.27924	87	1.04833e+08	1.04833e+08	1.04833e+08	2.14037e+09	2.14037e+09	2.14037e+09	Yes	Yes		11.4785	90.6616	4.35169	-1.42519	3.50034
P61927	RPL37	60S ribosomal protein L37 (G1.16) (Large ribosomal subunit protein eL37)	0.0373483	0.0371791	0.000169212	98	7.77951	2	5.05648e+06	5.05648e+06	5.05648e+06	2.22706e+09	2.22706e+09	2.22706e+09	Yes	Yes		27.2112	99.5469	8.78279	-1.42773	3.49781
Q71DI3	H3C15	Histone H3.2 (H3-clustered histone 13) (H3-clustered histone 14) (H3-clustered histone 15) (Histone H3/m) (Histone H3/o)	0.0367395	0.00457937	0.0321602	1473	-2.81205	4	9.61024e+08	9.61024e+08	9.61024e+08	1.23471e+09	1.23471e+09	1.23471e+09	No	Yes		-9.81594	12.4644	0.361527	-1.43487	3.49067
Q9NV06	DCAF13	DDB1- and CUL4-associated factor 13 (WD repeat and SOF domain-containing protein 1)	0.0367319	0.0363683	0.000363604	139	6.64417	13	1.08654e+07	1.08654e+07	1.08654e+07	2.18441e+09	2.18441e+09	2.18441e+09	Yes	Yes		23.192	99.0101	7.65137	-1.43496	3.49058
Q9P2K5	MYEF2	Myelin expression factor 2 (MEF-2) (MyEF-2) (MST156)	0.0366884	0.0366884	0		10	24				2.19268e+09	2.19268e+09	2.19268e+09	Yes	Yes			99.8049	10	-1.43547	3.49006
Q96EY7	PTCD3	Pentatricopeptide repeat domain-containing protein 3, mitochondrial (28S ribosomal protein S39, mitochondrial) (MRP-S39) (Mitochondrial small ribosomal subunit protein mS39) (Transformation-related gene 15 protein) (TRG-15)	0.0364662	0.0364203	4.59042e-05	59	9.6319	18	1.37173e+06	1.37173e+06	1.37173e+06	2.17803e+09	2.17803e+09	2.17803e+09	Yes	Yes		33.5905	99.8741	10.6328	-1.43811	3.48743
P46782	RPS5	40S ribosomal protein S5 (Small ribosomal subunit protein uS7) [Cleaved into: 40S ribosomal protein S5, N-terminally processed]	0.0363316	0.0362844	4.72363e-05	63	9.58524	10	1.41153e+06	1.41153e+06	1.41153e+06	2.16994e+09	2.16994e+09	2.16994e+09	Yes	Yes		33.4124	99.87	10.5862	-1.43972	3.48582
Q15758	SLC1A5	Neutral amino acid transporter B(0) (ATB(0)) (Baboon M7 virus receptor) (RD114/simian type D retrovirus receptor) (Sodium-dependent neutral amino acid transporter type 2) (Solute carrier family 1 member 5)	0.0359753	0.00230525	0.0336701	1533	-3.86847	9	1.00614e+09	1.00614e+09	1.00614e+09	1.14392e+09	1.14392e+09	1.14392e+09	Yes	Yes		-13.4682	6.40787	0.185146	-1.444	3.48154
P46013	MKI67	Proliferation marker protein Ki-67 (Antigen identified by monoclonal antibody Ki-67) (Antigen KI-67) (Antigen Ki67)	0.0356982	0.034312	0.00138628	235	4.62942	84	4.14255e+07	4.14255e+07	4.14255e+07	2.09207e+09	2.09207e+09	2.09207e+09	Yes	Yes		16.102	96.1167	5.65827	-1.44735	3.47818
Q9Y520	PRRC2C	Protein PRRC2C (BAT2 domain-containing protein 1) (HBV X-transactivated gene 2 protein) (HBV XAg-transactivated protein 2) (HLA-B-associated transcript 2-like 2) (Proline-rich and coiled-coil-containing protein 2C)	0.0356644	0.0354293	0.000235127	120	7.23536	41	7.02616e+06	7.02616e+06	7.02616e+06	2.12445e+09	2.12445e+09	2.12445e+09	Yes	Yes		25.1629	99.3407	8.24014	-1.44776	3.47777
P10412	H1-4	Histone H1.4 (Histone H1b) (Histone H1s-4)	0.0355158	0.0158967	0.0196191	986	-0.303535	1	5.86267e+08	5.86267e+08	5.86267e+08	1.53633e+09	1.53633e+09	1.53633e+09	Yes	Yes		-1.05508	44.7594	1.38986	-1.44958	3.47596
Q7Z2W4	ZC3HAV1	Zinc finger CCCH-type antiviral protein 1 (ADP-ribosyltransferase diphtheria toxin-like 13) (ARTD13) (Inactive Poly [ADP-ribose] polymerase 13) (PARP13) (Zinc finger CCCH domain-containing protein 2) (Zinc finger antiviral protein) (ZAP)	0.0354406	0.0353392	0.000101327	83	8.44611	19	3.02788e+06	3.02788e+06	3.02788e+06	2.11507e+09	2.11507e+09	2.11507e+09	Yes	Yes		29.3506	99.7141	9.44818	-1.4505	3.47504
P46783	RPS10	40S ribosomal protein S10 (Small ribosomal subunit protein eS10)	0.0351825	0.0351825	0		10	8				2.10268e+09	2.10268e+09	2.10268e+09	Yes	Yes			99.8049	10	-1.45367	3.47186
Q9Y3A2	UTP11	Probable U3 small nucleolar RNA-associated protein 11 (U3 snoRNA-associated protein 11) (UTP11-like protein)	0.0351283	0.0350497	7.85333e-05	77	8.80188	14	2.34677e+06	2.34677e+06	2.34677e+06	2.09709e+09	2.09709e+09	2.09709e+09	Yes	Yes		30.553	99.7764	9.8035	-1.45434	3.47119
O75400	PRPF40A	Pre-mRNA-processing factor 40 homolog A (Fas ligand-associated factor 1) (Formin-binding protein 11) (Formin-binding protein 3) (Huntingtin yeast partner A) (Huntingtin-interacting protein 10) (HIP-10) (Huntingtin-interacting protein A) (Renal carcinoma antigen NY-REN-6)	0.0351138	0.00535415	0.0297596	1435	-2.47463	19	8.8929e+08	8.8929e+08	8.8929e+08	1.20928e+09	1.20928e+09	1.20928e+09	Yes	Yes		-8.58946	15.248	0.443423	-1.45452	3.47101
P30408	TM4SF1	Transmembrane 4 L6 family member 1 (Membrane component chromosome 3 surface marker 1) (Tumor-associated antigen L6)	0.0350352	0.00275074	0.0322844	1516	-3.55295	1	9.64737e+08	9.64737e+08	9.64737e+08	1.12914e+09	1.12914e+09	1.12914e+09	No	Yes		-12.3289	7.85137	0.22701	-1.4555	3.47004
Q8TB72	PUM2	Pumilio homolog 2 (Pumilio-2)	0.0344872	0.0344872	0		10	15				2.06113e+09	2.06113e+09	2.06113e+09	Yes	Yes			99.8049	10	-1.46234	3.46319
Q9NW64	RBM22	Pre-mRNA-splicing factor RBM22 (RNA-binding motif protein 22) (Zinc finger CCCH domain-containing protein 16)	0.034166	0.0339132	0.000252783	128	7.0678	12	7.55378e+06	7.55378e+06	7.55378e+06	2.03437e+09	2.03437e+09	2.03437e+09	Yes	Yes		24.4484	99.2601	8.07317	-1.46641	3.45913
P11169	SLC2A3	Solute carrier family 2, facilitated glucose transporter member 3 (Glucose transporter type 3, brain) (GLUT-3)	0.0341208	0.000641392	0.0334794	1622	-5.70593	5	1.00045e+09	1.00045e+09	1.00045e+09	1.03878e+09	1.03878e+09	1.03878e+09	No	Yes		-19.7343	1.87977	0.054245	-1.46698	3.45855
O95319	CELF2	CUGBP Elav-like family member 2 (CELF-2) (Bruno-like protein 3) (CUG triplet repeat RNA-binding protein 2) (CUG-BP2) (CUG-BP- and ETR-3-like factor 2) (ELAV-type RNA-binding protein 3) (ETR-3) (Neuroblastoma apoptosis-related RNA-binding protein) (hNAPOR) (RNA-binding protein BRUNOL-3)	0.0339648	0.0339648	0		10	9				2.0299e+09	2.0299e+09	2.0299e+09	Yes	Yes			99.8049	10	-1.46897	3.45656
P62277	RPS13	40S ribosomal protein S13 (Small ribosomal subunit protein uS15)	0.0336445	0.0333333	0.000311263	138	6.74269	12	9.30129e+06	9.30129e+06	9.30129e+06	2.00146e+09	2.00146e+09	2.00146e+09	Yes	Yes		23.2788	99.0748	7.74941	-1.47309	3.45245
O95478	NSA2	Ribosome biogenesis protein NSA2 homolog (Hairy cell leukemia protein 1) (TGF-beta-inducible nuclear protein 1)	0.033268	0.0330788	0.000189141	111	7.4503	9	5.65198e+06	5.65198e+06	5.65198e+06	1.9826e+09	1.9826e+09	1.9826e+09	Yes	Yes		25.6854	99.4315	8.45442	-1.47797	3.44756
Q9P2E9	RRBP1	Ribosome-binding protein 1 (180 kDa ribosome receptor homolog) (RRp) (ES/130-related protein) (Ribosome receptor protein)	0.032723	0.00307964	0.0296434	1495	-3.26687	36	8.85816e+08	8.85816e+08	8.85816e+08	1.06987e+09	1.06987e+09	1.06987e+09	Yes	Yes		-11.2393	9.41124	0.272357	-1.48515	3.44039
P42696	RBM34	RNA-binding protein 34 (RNA-binding motif protein 34)	0.0325727	0.0312083	0.00136442	244	4.51557	22	4.0772e+07	4.0772e+07	4.0772e+07	1.90593e+09	1.90593e+09	1.90593e+09	Yes	Yes		15.5263	95.8112	5.54677	-1.48715	3.43839
Q9BW71	HIRIP3	HIRA-interacting protein 3	0.0320184	0	0.0320184	1706	-10	11	1.01592e+09	1.01592e+09	1.01592e+09	8.97654e+08	8.97654e+08	8.97654e+08	Yes	Yes		-34.192		-0.178556	-1.4946	3.43093
Q13523	PRPF4B	Serine/threonine-protein kinase PRP4 homolog	0.0316443	0.00260637	0.0290379	1506	-3.47782	25	8.67722e+08	8.67722e+08	8.67722e+08	1.02349e+09	1.02349e+09	1.02349e+09	Yes	Yes		-11.9144	8.23649	0.238194	-1.49971	3.42583
P05556	ITGB1	Integrin beta-1 (Fibronectin receptor subunit beta) (Glycoprotein IIa) (GPIIA) (VLA-4 subunit beta) (CD antigen CD29)	0.0314951	0.00334008	0.028155	1486	-3.07544	13	8.41341e+08	8.41341e+08	8.41341e+08	1.04096e+09	1.04096e+09	1.04096e+09	Yes	Yes		-10.5296	10.6051	0.307153	-1.50176	3.42378
O75533	SF3B1	Splicing factor 3B subunit 1 (Pre-mRNA-splicing factor SF3b 155 kDa subunit) (SF3b155) (Spliceosome-associated protein 155) (SAP 155)	0.031415	0.0292635	0.00215149	299	3.76569	33	6.42917e+07	6.42917e+07	6.42917e+07	1.81322e+09	1.81322e+09	1.81322e+09	Yes	Yes		12.8887	93.1514	4.81778	-1.50286	3.42267
Q01105	SET	Protein SET (HLA-DR-associated protein II) (Inhibitor of granzyme A-activated DNase) (IGAAD) (PHAPII) (Phosphatase 2A inhibitor I2PP2A) (I-2PP2A) (Template-activating factor I) (TAF-I)	0.0313844	0	0.0313844	1705	-10	26	1.03496e+09	1.03496e+09	1.03496e+09	8.40726e+08	8.40726e+08	8.40726e+08	Yes	Yes		-34.1054		-0.299862	-1.50329	3.42225
O75691	UTP20	Small subunit processome component 20 homolog (Down-regulated in metastasis protein) (Novel nucleolar protein 73) (NNP73) (Protein Key-1A6)	0.0312818	0.0294868	0.00179507	274	4.03796	45	5.36409e+07	5.36409e+07	5.36409e+07	1.81591e+09	1.81591e+09	1.81591e+09	Yes	Yes		13.8132	94.2616	5.08122	-1.50471	3.42083
P60842	EIF4A1	Eukaryotic initiation factor 4A-I (eIF-4A-I) (eIF4A-I)	0.0311297	0.0298123	0.00131736	245	4.50018	12	3.9366e+07	3.9366e+07	3.9366e+07	1.82109e+09	1.82109e+09	1.82109e+09	Yes	Yes		15.3848	95.7681	5.53171	-1.50683	3.41871
P62829	RPL23	60S ribosomal protein L23 (60S ribosomal protein L17) (Large ribosomal subunit protein uL14)	0.030955	0.0300704	0.000884578	206	5.08721	11	2.64333e+07	2.64333e+07	2.64333e+07	1.82359e+09	1.82359e+09	1.82359e+09	Yes	Yes		17.3793	97.1424	6.10828	-1.50927	3.41627
O00567	NOP56	Nucleolar protein 56 (Nucleolar protein 5A)	0.030888	0.0300291	0.000858949	204	5.12764	19	2.56675e+07	2.56675e+07	2.56675e+07	1.82035e+09	1.82035e+09	1.82035e+09	Yes	Yes		17.5126	97.2192	6.14813	-1.51021	3.41532
Q8WTT2	NOC3L	Nucleolar complex protein 3 homolog (NOC3 protein homolog) (Factor for adipocyte differentiation 24) (NOC3-like protein) (Nucleolar complex-associated protein 3-like protein)	0.0305082	0.0301161	0.000392098	158	6.26318	19	1.17168e+07	1.17168e+07	1.17168e+07	1.8116e+09	1.8116e+09	1.8116e+09	Yes	Yes		21.3571	98.7148	7.27254	-1.51558	3.40995
Q9NVN8	GNL3L	Guanine nucleotide-binding protein-like 3-like protein	0.0305037	0.0305037	0		10	18				1.82305e+09	1.82305e+09	1.82305e+09	Yes	Yes			99.8049	10	-1.51565	3.40989
Q15059	BRD3	Bromodomain-containing protein 3 (RING3-like protein)	0.030098	0.00331102	0.026787	1480	-3.01619	10	8.00461e+08	8.00461e+08	8.00461e+08	9.98344e+08	9.98344e+08	9.98344e+08	Yes	Yes		-10.2673	11.0008	0.318705	-1.52146	3.40407
Q9UN86	G3BP2	Ras GTPase-activating protein-binding protein 2 (G3BP-2) (GAP SH3 domain-binding protein 2)	0.0298316	0.0298316	0		10	9				1.78288e+09	1.78288e+09	1.78288e+09	Yes	Yes			99.8049	10	-1.52532	3.40021
P62805	H4C1	Histone H4	0.0291089	0.00815994	0.0209489	1303	-1.36025	8	6.26005e+08	6.26005e+08	6.26005e+08	1.11368e+09	1.11368e+09	1.11368e+09	Yes	Yes		-4.61064	28.0325	0.831092	-1.53597	3.38956
O75915	ARL6IP5	PRA1 family protein 3 (ADP-ribosylation factor-like protein 6-interacting protein 5) (ARL-6-interacting protein 5) (Aip-5) (Cytoskeleton-related vitamin A-responsive protein) (Dermal papilla-derived protein 11) (GTRAP3-18) (Glutamate transporter EAAC1-interacting protein) (JM5) (Prenylated Rab acceptor protein 2) (Protein JWa) (Putative MAPK-activating protein PM27)	0.029081	0.0287894	0.000291565	146	6.62558	1	8.71267e+06	8.71267e+06	8.71267e+06	1.72931e+09	1.72931e+09	1.72931e+09	No	Yes		22.455	98.9974	7.63286	-1.53639	3.38914
Q15050	RRS1	Ribosome biogenesis regulatory protein homolog	0.0289832	0.0288015	0.000181644	125	7.30889	13	5.42795e+06	5.42795e+06	5.42795e+06	1.72675e+09	1.72675e+09	1.72675e+09	Yes	Yes		24.7602	99.3733	8.31344	-1.53785	3.38768
Q6NXG1	ESRP1	Epithelial splicing regulatory protein 1 (RNA-binding motif protein 35A) (RNA-binding protein 35A)	0.0288624	0.0288624	0		10	14				1.72496e+09	1.72496e+09	1.72496e+09	Yes	Yes			99.8049	10	-1.53967	3.38587
P12956	XRCC6	X-ray repair cross-complementing protein 6	0.028813	0.0284128	0.00040022	167	6.14961	24	1.19595e+07	1.19595e+07	1.19595e+07	1.71005e+09	1.71005e+09	1.71005e+09	Yes	Yes		20.8172	98.611	7.15973	-1.54041	3.38512
Q12926	ELAVL2	ELAV-like protein 2 (ELAV-like neuronal protein 1) (Hu-antigen B) (HuB) (Nervous system-specific RNA-binding protein Hel-N1)	0.0286931	0.0286931	0		10	11				1.71484e+09	1.71484e+09	1.71484e+09	Yes	Yes			99.8049	10	-1.54222	3.38331
Q96P11	NSUN5	28S rRNA (cytosine-C(5))-methyltransferase	0.0284899	0.0282701	0.000219793	133	7.00699	18	6.56796e+06	6.56796e+06	6.56796e+06	1.69613e+09	1.69613e+09	1.69613e+09	Yes	Yes		23.6852	99.2285	8.01258	-1.54531	3.38023
Q14157	UBAP2L	Ubiquitin-associated protein 2-like (Protein NICE-4)	0.0282077	0.0281121	9.562e-05	96	8.19966	21	2.85736e+06	2.85736e+06	2.85736e+06	1.68297e+09	1.68297e+09	1.68297e+09	Yes	Yes		27.6813	99.661	9.20211	-1.54963	3.3759
Q7L2E3	DHX30	ATP-dependent RNA helicase DHX30	0.0276248	0.0259785	0.00164621	286	3.9801	31	4.91927e+07	4.91927e+07	4.91927e+07	1.6018e+09	1.6018e+09	1.6018e+09	Yes	Yes		13.4003	94.0408	5.0251	-1.5587	3.36683
Q9Y6M1	IGF2BP2	Insulin-like growth factor 2 mRNA-binding protein 2 (IGF2 mRNA-binding protein 2) (IMP-2) (Hepatocellular carcinoma autoantigen p62) (IGF-II mRNA-binding protein 2) (VICKZ family member 2)	0.027569	0.0266793	0.000889708	225	4.90625	22	2.65866e+07	2.65866e+07	2.65866e+07	1.62107e+09	1.62107e+09	1.62107e+09	Yes	Yes		16.5142	96.7728	5.9301	-1.55958	3.36596
Q96EU6	RRP36	Ribosomal RNA processing protein 36 homolog	0.0274429	0.0274429	0		10	16				1.64012e+09	1.64012e+09	1.64012e+09	Yes	Yes			99.8049	10	-1.56157	3.36396
P27816	MAP4	Microtubule-associated protein 4 (MAP-4)	0.0272756	0.0262775	0.000998101	236	4.7185	27	2.98257e+07	2.98257e+07	2.98257e+07	1.6003e+09	1.6003e+09	1.6003e+09	Yes	Yes		15.8603	96.3407	5.74564	-1.56423	3.36131
P05783	KRT18	Keratin, type I cytoskeletal 18 (Cell proliferation-inducing gene 46 protein) (Cytokeratin-18) (CK-18) (Keratin-18) (K18)	0.0267314	0.00980042	0.016931	1164	-0.788751	16	5.05939e+08	5.05939e+08	5.05939e+08	1.09166e+09	1.09166e+09	1.09166e+09	Yes	Yes		-2.64433	36.6626	1.10949	-1.57298	3.35256
Q13895	BYSL	Bystin	0.0266807	0.0255048	0.00117586	255	4.43898	17	3.51375e+07	3.51375e+07	3.51375e+07	1.55943e+09	1.55943e+09	1.55943e+09	Yes	Yes		14.8783	95.5928	5.47186	-1.5738	3.35173
O75821	EIF3G	Eukaryotic translation initiation factor 3 subunit G (eIF3g) (Eukaryotic translation initiation factor 3 RNA-binding subunit) (eIF-3 RNA-binding subunit) (Eukaryotic translation initiation factor 3 subunit 4) (eIF-3-delta) (eIF3 p42) (eIF3 p44)	0.026486	0.026369	0.000117003	108	7.81616	14	3.49632e+06	3.49632e+06	3.49632e+06	1.57944e+09	1.57944e+09	1.57944e+09	Yes	Yes		26.1728	99.5582	8.81936	-1.57698	3.34855
P11279	LAMP1	Lysosome-associated membrane glycoprotein 1 (LAMP-1) (Lysosome-associated membrane protein 1) (CD107 antigen-like family member A) (CD antigen CD107a)	0.0263462	0.00150175	0.0248445	1535	-4.04821	6	7.42413e+08	7.42413e+08	7.42413e+08	8.32165e+08	8.32165e+08	8.32165e+08	No	Yes		-13.5463	5.70005	0.164647	-1.57928	3.34625
O43251	RBFOX2	RNA binding protein fox-1 homolog 2 (Fox-1 homolog B) (Hexaribonucleotide-binding protein 2) (RNA-binding motif protein 9) (RNA-binding protein 9) (Repressor of tamoxifen transcriptional activity)	0.0263308	0.0263308	0		10	11				1.57365e+09	1.57365e+09	1.57365e+09	Yes	Yes			99.8049	10	-1.57954	3.346
Q00577	PURA	Transcriptional activator protein Pur-alpha (Purine-rich single-stranded DNA-binding protein alpha)	0.0263238	0.026098	0.000225853	142	6.85241	11	6.74904e+06	6.74904e+06	6.74904e+06	1.56649e+09	1.56649e+09	1.56649e+09	Yes	Yes		22.9274	99.142	7.85864	-1.57965	3.34588
P33240	CSTF2	Cleavage stimulation factor subunit 2 (CF-1 64 kDa subunit) (Cleavage stimulation factor 64 kDa subunit) (CSTF 64 kDa subunit) (CstF-64)	0.0262628	0.025362	0.000900784	234	4.81534	10	2.69176e+07	2.69176e+07	2.69176e+07	1.54267e+09	1.54267e+09	1.54267e+09	Yes	Yes		16.1067	96.5701	5.84074	-1.58066	3.34488
Q99442	SEC62	Translocation protein SEC62 (Translocation protein 1) (TP-1) (hTP-1)	0.0261216	0	0.0261216	1704	-10	11	8.08696e+08	8.08696e+08	8.08696e+08	7.52458e+08	7.52458e+08	7.52458e+08	No	Yes		-33.311		-0.103986	-1.583	3.34253
P21127	CDK11B	Cyclin-dependent kinase 11B	0.025907	0.00480054	0.0211065	1396	-2.13642	3	6.30713e+08	6.30713e+08	6.30713e+08	9.17616e+08	9.17616e+08	9.17616e+08	No	Yes		-7.13339	18.5299	0.540908	-1.58658	3.33895
Q9Y3C1	NOP16	Nucleolar protein 16 (HBV pre-S2 trans-regulated protein 3)	0.0258457	0.0256365	0.000209165	141	6.93741	8	6.25037e+06	6.25037e+06	6.25037e+06	1.53841e+09	1.53841e+09	1.53841e+09	Yes	Yes		23.1566	99.1907	7.94329	-1.58761	3.33792
P51114	FXR1	Fragile X mental retardation syndrome-related protein 1 (hFXR1p)	0.0257289	0.025596	0.000132817	118	7.59033	15	3.9689e+06	3.9689e+06	3.9689e+06	1.53371e+09	1.53371e+09	1.53371e+09	Yes	Yes		25.321	99.4838	8.59407	-1.58958	3.33596
P46976	GYG1	Glycogenin-1 (GN-1) (GN1)	0.0256483	0	0.0256483	1703	-10	14	1.04e+09	1.04e+09	1.04e+09	4.92871e+08	4.92871e+08	4.92871e+08	No	Yes		-33.2318		-1.07729	-1.59094	3.33459
Q10589	BST2	Bone marrow stromal antigen 2 (BST-2) (HM1.24 antigen) (Tetherin) (CD antigen CD317)	0.0254167	0.00491126	0.0205054	1385	-2.06184	5	6.12753e+08	6.12753e+08	6.12753e+08	9.06273e+08	9.06273e+08	9.06273e+08	No	Yes		-6.86728	19.323	0.564642	-1.59488	3.33065
Q5BKZ1	ZNF326	DBIRD complex subunit ZNF326 (Zinc finger protein 326) (Zinc finger protein interacting with mRNPs and DBC1)	0.0252257	0.0251017	0.000124018	116	7.66109	18	3.70596e+06	3.70596e+06	3.70596e+06	1.5039e+09	1.5039e+09	1.5039e+09	Yes	Yes		25.4913	99.5084	8.66465	-1.59816	3.32738
Q969Z0	TBRG4	FAST kinase domain-containing protein 4 (Cell cycle progression restoration protein 2) (Cell cycle progression protein 2) (Protein TBRG4) (Transforming growth factor beta regulator 4)	0.0248744	0.0247393	0.000135168	123	7.51591	17	4.03914e+06	4.03914e+06	4.03914e+06	1.48258e+09	1.48258e+09	1.48258e+09	Yes	Yes		24.9625	99.4566	8.51984	-1.60425	3.32129
Q9BRZ2	TRIM56	E3 ubiquitin-protein ligase TRIM56	0.0247521	0.0240588	0.000693295	214	5.11695	4	2.07173e+07	2.07173e+07	2.07173e+07	1.45859e+09	1.45859e+09	1.45859e+09	Yes	Yes		16.9839	97.199	6.13759	-1.60639	3.31915
Q9BYG3	NIFK	MKI67 FHA domain-interacting nucleolar phosphoprotein (Nucleolar phosphoprotein Nopp34) (Nucleolar protein interacting with the FHA domain of pKI-67) (hNIFK)	0.0242839	0.0239873	0.000296628	165	6.33747	13	8.86396e+06	8.86396e+06	8.86396e+06	1.44246e+09	1.44246e+09	1.44246e+09	Yes	Yes		20.9824	98.7785	7.34636	-1.61468	3.31085
Q6PD62	CTR9	RNA polymerase-associated protein CTR9 homolog (SH2 domain-binding protein 1)	0.0242494	0.00361006	0.0206393	1427	-2.5153	21	6.16752e+08	6.16752e+08	6.16752e+08	8.32507e+08	8.32507e+08	8.32507e+08	Yes	Yes		-8.32623	14.8872	0.432771	-1.6153	3.31024
P82675	MRPS5	28S ribosomal protein S5, mitochondrial (MRP-S5) (S5mt) (Mitochondrial small ribosomal subunit protein uS5m)	0.0240599	0.02355	0.000509823	193	5.52959	47	1.52348e+07	1.52348e+07	1.52348e+07	1.4227e+09	1.4227e+09	1.4227e+09	Yes	Yes		18.2854	97.881	6.54512	-1.61871	3.30683
Q5VTL8	PRPF38B	Pre-mRNA-splicing factor 38B (Sarcoma antigen NY-SAR-27)	0.0235541	0.00434102	0.019213	1394	-2.14598	11	5.74132e+08	5.74132e+08	5.74132e+08	8.33573e+08	8.33573e+08	8.33573e+08	Yes	Yes		-7.07658	18.43	0.537925	-1.62793	3.2976
Q9Y2R9	MRPS7	28S ribosomal protein S7, mitochondrial (MRP-S7) (S7mt) (Mitochondrial small ribosomal subunit protein uS7m) (bMRP-27a) (bMRP27a)	0.0235242	0.0235242	0		10	15				1.40592e+09	1.40592e+09	1.40592e+09	Yes	Yes			99.8049	10	-1.62849	3.29705
P00533	EGFR	Epidermal growth factor receptor	0.0234661	0.0167147	0.00675141	502	1.30786	14	2.01748e+08	2.01748e+08	2.01748e+08	1.2007e+09	1.2007e+09	1.2007e+09	No	Yes		4.31067	71.2291	2.57325	-1.62956	3.29598
P07355	ANXA2	Annexin A2 (Annexin II) (Annexin-2) (Calpactin I heavy chain) (Calpactin-1 heavy chain) (Chromobindin-8) (Lipocortin II) (Placental anticoagulant protein IV) (PAP-IV) (Protein I) (p36)	0.0232947	0.0220059	0.00128878	284	4.09381	12	3.8512e+07	3.8512e+07	3.8512e+07	1.35369e+09	1.35369e+09	1.35369e+09	Yes	Yes		13.4801	94.4675	5.13545	-1.63274	3.29279
Q1KMD3	HNRNPUL2	Heterogeneous nuclear ribonucleoprotein U-like protein 2 (Scaffold-attachment factor A2) (SAF-A2)	0.023147	0.0229164	0.000230581	153	6.63497	18	6.89031e+06	6.89031e+06	6.89031e+06	1.37649e+09	1.37649e+09	1.37649e+09	Yes	Yes		21.8292	99.0038	7.64221	-1.63551	3.29003
Q9H7B2	RPF2	Ribosome production factor 2 homolog (Brix domain-containing protein 1) (Ribosome biogenesis protein RPF2 homolog)	0.0231415	0.0229847	0.000156738	134	7.19618	13	4.68371e+06	4.68371e+06	4.68371e+06	1.37836e+09	1.37836e+09	1.37836e+09	Yes	Yes		23.6749	99.3227	8.20109	-1.63561	3.28993
O60832	DKC1	H/ACA ribonucleoprotein complex subunit DKC1	0.0231061	0.0224414	0.000664755	223	5.07719	12	1.98645e+07	1.98645e+07	1.98645e+07	1.36107e+09	1.36107e+09	1.36107e+09	Yes	Yes		16.7002	97.123	6.0984	-1.63627	3.28926
O00592	PODXL	Podocalyxin (GCTM-2 antigen) (Gp200) (Podocalyxin-like protein 1) (PC) (PCLP-1)	0.0229663	0.00109653	0.0218697	1542	-4.31792	18	6.53521e+08	6.53521e+08	6.53521e+08	7.19055e+08	7.19055e+08	7.19055e+08	No	Yes		-14.1914	4.77451	0.137868	-1.63891	3.28663
P08238	HSP90AB1	Heat shock protein HSP 90-beta (HSP 90) (Heat shock 84 kDa) (HSP 84) (HSP84)	0.0228897	0.0114348	0.0114549	838	-0.00253513	12	3.423e+08	3.423e+08	3.423e+08	1.0257e+09	1.0257e+09	1.0257e+09	Yes	Yes		-0.00832836	49.9561	1.58327	-1.64036	3.28517
Q08722	CD47	Leukocyte surface antigen CD47 (Antigenic surface determinant protein OA3) (Integrin-associated protein) (IAP) (Protein MER6) (CD antigen CD47)	0.022813	0	0.022813	1702	-10	5	7.08982e+08	7.08982e+08	7.08982e+08	6.54435e+08	6.54435e+08	6.54435e+08	No	Yes		-32.7248		-0.115498	-1.64182	3.28372
Q9H2H9	SLC38A1	Sodium-coupled neutral amino acid transporter 1 (Amino acid transporter A1) (N-system amino acid transporter 2) (Solute carrier family 38 member 1) (System A amino acid transporter 1) (System N amino acid transporter 1)	0.0227007	0.000931641	0.0217691	1555	-4.54636	7	6.50512e+08	6.50512e+08	6.50512e+08	7.06192e+08	7.06192e+08	7.06192e+08	No	Yes		-14.9192	4.10402	0.118483	-1.64396	3.28157
Q8NE71	ABCF1	ATP-binding cassette sub-family F member 1 (ATP-binding cassette 50) (TNF-alpha-stimulated ABC protein)	0.0226539	0.021954	0.000699858	229	4.97128	20	2.09135e+07	2.09135e+07	2.09135e+07	1.33299e+09	1.33299e+09	1.33299e+09	Yes	Yes		16.3092	96.9106	5.99409	-1.64486	3.28068
A6NHQ2	FBLL1	rRNA/tRNA 2'-O-methyltransferase fibrillarin-like protein 1	0.0223999	0.0221486	0.000251285	161	6.46175	2	7.509e+06	7.509e+06	7.509e+06	1.33122e+09	1.33122e+09	1.33122e+09	Yes	Yes		21.1673	98.8782	7.46991	-1.64975	3.27578
P20700	LMNB1	Lamin-B1	0.0222785	0.00849003	0.0137885	1129	-0.699626	22	4.12034e+08	4.12034e+08	4.12034e+08	9.1944e+08	9.1944e+08	9.1944e+08	Yes	Yes		-2.29017	38.1085	1.15799	-1.65211	3.27342
Q14444	CAPRIN1	Caprin-1 (Cell cycle-associated protein 1) (Cytoplasmic activation- and proliferation-associated protein 1) (GPI-anchored membrane protein 1) (GPI-anchored protein p137) (GPI-p137) (p137GPI) (Membrane component chromosome 11 surface marker 1) (RNA granule protein 105)	0.022277	0.0218267	0.000450254	191	5.59921	13	1.34547e+07	1.34547e+07	1.34547e+07	1.31793e+09	1.31793e+09	1.31793e+09	Yes	Yes		18.3284	97.9788	6.61402	-1.65214	3.27339
Q8IY67	RAVER1	Ribonucleoprotein PTB-binding 1 (Protein raver-1)	0.0219976	0.021658	0.000339527	178	5.99523	15	1.01459e+07	1.01459e+07	1.01459e+07	1.30454e+09	1.30454e+09	1.30454e+09	Yes	Yes		19.5919	98.4565	7.0065	-1.65763	3.26791
Q9P212	PLCE1	1-phosphatidylinositol 4,5-bisphosphate phosphodiesterase epsilon-1	0.0217996	0	0.0217996	1701	-10	1	9.22039e+08	9.22039e+08	9.22039e+08	3.80812e+08	3.80812e+08	3.80812e+08	No	Yes		-32.5282		-1.27575	-1.66155	3.26398
P53675	CLTCL1	Clathrin heavy chain 2 (Clathrin heavy chain on chromosome 22) (CLH-22)	0.021725	0.021725	0		10	1				1.29839e+09	1.29839e+09	1.29839e+09	No	Yes			99.8049	10	-1.66304	3.26249
Q8IXT5	RBM12B	RNA-binding protein 12B (RNA-binding motif protein 12B)	0.0214582	0.0204488	0.00100935	267	4.34053	20	3.01617e+07	3.01617e+07	3.01617e+07	1.25228e+09	1.25228e+09	1.25228e+09	Yes	Yes		14.1376	95.2962	5.3757	-1.66841	3.25713
Q9Y2T7	YBX2	Y-box-binding protein 2 (Contrin) (DNA-binding protein C) (Dbpc) (Germ cell-specific Y-box-binding protein) (MSY2 homolog)	0.0212468	0.0212468	0		10	11				1.26981e+09	1.26981e+09	1.26981e+09	Yes	Yes			99.8049	10	-1.67271	3.25283
O94880	PHF14	PHD finger protein 14	0.0211952	0	0.0211952	1700	-10	7	8.10252e+08	8.10252e+08	8.10252e+08	4.56475e+08	4.56475e+08	4.56475e+08	No	Yes		-32.4065		-0.827835	-1.67376	3.25177
O43570	CA12	Carbonic anhydrase 12	0.0210975	0.00183558	0.0192619	1492	-3.39144	6	5.75593e+08	5.75593e+08	5.75593e+08	6.85297e+08	6.85297e+08	6.85297e+08	No	Yes		-11.0214	8.70048	0.251679	-1.67577	3.24977
P55060	CSE1L	Exportin-2 (Exp2) (Cellular apoptosis susceptibility protein) (Chromosome segregation 1-like protein) (Importin-alpha re-exporter)	0.0208889	0.00802978	0.0128592	1120	-0.679366	16	3.84263e+08	3.84263e+08	3.84263e+08	8.64162e+08	8.64162e+08	8.64162e+08	Yes	Yes		-2.20485	38.4403	1.16921	-1.68008	3.24545
Q9NWB6	ARGLU1	Arginine and glutamate-rich protein 1	0.0207965	0.00273661	0.0180599	1446	-2.72233	7	5.39673e+08	5.39673e+08	5.39673e+08	7.03227e+08	7.03227e+08	7.03227e+08	No	Yes		-8.82993	13.159	0.381903	-1.68201	3.24353
P08865	RPSA	40S ribosomal protein SA (37 kDa laminin receptor precursor) (37LRP) (37/67 kDa laminin receptor) (LRP/LR) (67 kDa laminin receptor) (67LR) (Colon carcinoma laminin-binding protein) (Laminin receptor 1) (LamR) (Laminin-binding protein precursor p40) (LBP/p40) (Multidrug resistance-associated protein MGr1-Ag) (NEM/1CHD4) (Small ribosomal subunit protein uS2)	0.0206252	0.0191808	0.00144437	313	3.73116	10	4.31612e+07	4.31612e+07	4.31612e+07	1.1895e+09	1.1895e+09	1.1895e+09	Yes	Yes		12.0887	92.9971	4.78448	-1.6856	3.23993
Q9NX24	NHP2	H/ACA ribonucleoprotein complex subunit 2 (Nucleolar protein family A member 2) (snoRNP protein NHP2)	0.0205841	0.0205841	0		10	6				1.2302e+09	1.2302e+09	1.2302e+09	Yes	Yes			99.8049	10	-1.68647	3.23907
Q86U42	PABPN1	Polyadenylate-binding protein 2 (PABP-2) (Poly(A)-binding protein 2) (Nuclear poly(A)-binding protein 1) (Poly(A)-binding protein II) (PABII) (Polyadenylate-binding nuclear protein 1)	0.0204867	0.0203908	9.58796e-05	122	7.73248	11	2.86511e+06	2.86511e+06	2.86511e+06	1.22152e+09	1.22152e+09	1.22152e+09	Yes	Yes		25.0301	99.532	8.73587	-1.68853	3.23701
Q9BZZ5	API5	Apoptosis inhibitor 5 (API-5) (Antiapoptosis clone 11 protein) (AAC-11) (Cell migration-inducing gene 8 protein) (Fibroblast growth factor 2-interacting factor) (FIF) (Protein XAGL)	0.0203295	0.0201423	0.000187205	154	6.74947	17	5.59414e+06	5.59414e+06	5.59414e+06	1.2094e+09	1.2094e+09	1.2094e+09	Yes	Yes		21.8255	99.0791	7.75616	-1.69187	3.23366
P05026	ATP1B1	Sodium/potassium-transporting ATPase subunit beta-1 (Sodium/potassium-dependent ATPase subunit beta-1)	0.0203004	0.000568452	0.019732	1578	-5.11736	8	5.8964e+08	5.8964e+08	5.8964e+08	6.23613e+08	6.23613e+08	6.23613e+08	Yes	Yes		-16.5446	2.80019	0.0808176	-1.69249	3.23304
Q9H6T0	ESRP2	Epithelial splicing regulatory protein 2 (RNA-binding motif protein 35B) (RNA-binding protein 35B)	0.0202381	0.00262106	0.0176171	1448	-2.74876	26	5.26441e+08	5.26441e+08	5.26441e+08	6.83088e+08	6.83088e+08	6.83088e+08	Yes	Yes		-8.88317	12.9511	0.375799	-1.69383	3.23171
P08708	RPS17	40S ribosomal protein S17 (Small ribosomal subunit protein eS17)	0.0201983	0.0199888	0.000209466	160	6.57634	15	6.25934e+06	6.25934e+06	6.25934e+06	1.20089e+09	1.20089e+09	1.20089e+09	Yes	Yes		21.2472	98.963	7.58388	-1.69469	3.23085
Q14108	SCARB2	Lysosome membrane protein 2 (85 kDa lysosomal membrane sialoglycoprotein) (LGP85) (CD36 antigen-like 2) (Lysosome membrane protein II) (LIMP II) (Scavenger receptor class B member 2) (CD antigen CD36)	0.0201817	0.000616251	0.0195654	1570	-4.98865	8	5.84663e+08	5.84663e+08	5.84663e+08	6.21493e+08	6.21493e+08	6.21493e+08	Yes	Yes		-16.1158	3.05351	0.0881332	-1.69504	3.23049
P20290	BTF3	Transcription factor BTF3 (Nascent polypeptide-associated complex subunit beta) (NAC-beta) (RNA polymerase B transcription factor 3)	0.0200983	0.0200983	0		10	8				1.20117e+09	1.20117e+09	1.20117e+09	Yes	Yes			99.8049	10	-1.69684	3.22869
Q5T653	MRPL2	39S ribosomal protein L2, mitochondrial (L2mt) (MRP-L2) (Mitochondrial large ribosomal subunit protein uL2m)	0.0200649	0.0199818	8.30997e-05	114	7.90962	8	2.48322e+06	2.48322e+06	2.48322e+06	1.19669e+09	1.19669e+09	1.19669e+09	Yes	Yes		25.532	99.5858	8.91262	-1.69756	3.22797
Q86UE4	MTDH	Protein LYRIC (3D3/LYRIC) (Astrocyte elevated gene-1 protein) (AEG-1) (Lysine-rich CEACAM1 co-isolated protein) (Metadherin) (Metastasis adhesion protein)	0.0200297	0.0197945	0.000235255	168	6.39473	15	7.03e+06	7.03e+06	7.03e+06	1.19004e+09	1.19004e+09	1.19004e+09	Yes	Yes		20.6371	98.8255	7.40328	-1.69832	3.22721
Q92804	TAF15	TATA-binding protein-associated factor 2N (68 kDa TATA-binding protein-associated factor) (TAF(II)68) (TAFII68) (RNA-binding protein 56)	0.0198518	0.0193803	0.000471553	208	5.36103	9	1.40911e+07	1.40911e+07	1.40911e+07	1.17235e+09	1.17235e+09	1.17235e+09	Yes	Yes		17.2804	97.6246	6.37847	-1.7022	3.22334
Q6PK04	CCDC137	Coiled-coil domain-containing protein 137	0.0197041	0.0195704	0.000133685	140	7.19369	11	3.99485e+06	3.99485e+06	3.99485e+06	1.17362e+09	1.17362e+09	1.17362e+09	Yes	Yes		23.1644	99.3215	8.19861	-1.70544	3.22009
Q9GZR7	DDX24	ATP-dependent RNA helicase DDX24	0.0195458	0.0194418	0.000104009	129	7.54631	25	3.10805e+06	3.10805e+06	3.10805e+06	1.16505e+09	1.16505e+09	1.16505e+09	Yes	Yes		24.2734	99.4679	8.55016	-1.70895	3.21659
Q8IXM3	MRPL41	39S ribosomal protein L41, mitochondrial (L41mt) (MRP-L41) (39S ribosomal protein L27 homolog) (Bcl-2-interacting mitochondrial ribosomal protein L41) (Cell proliferation-inducing gene 3 protein) (MRP-L27 homolog) (Mitochondrial large ribosomal subunit protein mL41)	0.0195159	0.0191196	0.000396304	201	5.5923	7	1.18425e+07	1.18425e+07	1.18425e+07	1.15452e+09	1.15452e+09	1.15452e+09	Yes	Yes		17.9844	97.9693	6.60718	-1.70961	3.21592
O00566	MPHOSPH10	U3 small nucleolar ribonucleoprotein protein MPP10 (M phase phosphoprotein 10)	0.0194953	0.0185142	0.000981085	281	4.23811	14	2.93172e+07	2.93172e+07	2.93172e+07	1.13581e+09	1.13581e+09	1.13581e+09	Yes	Yes		13.6275	94.9676	5.27584	-1.71007	3.21546
Q9P0M9	MRPL27	39S ribosomal protein L27, mitochondrial (L27mt) (MRP-L27) (Mitochondrial large ribosomal subunit protein bL27m)	0.0192344	0.0187464	0.000488002	217	5.26358	6	1.45827e+07	1.45827e+07	1.45827e+07	1.13496e+09	1.13496e+09	1.13496e+09	Yes	Yes		16.894	97.4629	6.28224	-1.71592	3.20961
P78316	NOP14	Nucleolar protein 14 (Nucleolar complex protein 14)	0.019039	0.0179916	0.00104738	293	4.10246	20	3.12983e+07	3.12983e+07	3.12983e+07	1.10656e+09	1.10656e+09	1.10656e+09	Yes	Yes		13.1491	94.4987	5.14386	-1.72036	3.20518
O15226	NKRF	NF-kappa-B-repressing factor (NFkB-repressing factor) (NRF) (Protein ITBA4)	0.018895	0.0188418	5.31403e-05	99	8.46992	22	1.58796e+06	1.58796e+06	1.58796e+06	1.12767e+09	1.12767e+09	1.12767e+09	Yes	Yes		27.1197	99.7188	9.47195	-1.72365	3.20188
Q14137	BOP1	Ribosome biogenesis protein BOP1 (Block of proliferation 1 protein)	0.0188911	0.00933628	0.00955481	857	-0.0333805	10	2.85521e+08	2.85521e+08	2.85521e+08	8.43502e+08	8.43502e+08	8.43502e+08	Yes	Yes		-0.106878	49.4216	1.56279	-1.72374	3.20179
Q9BUJ2	HNRNPUL1	Heterogeneous nuclear ribonucleoprotein U-like protein 1 (Adenovirus early region 1B-associated protein 5) (E1B-55 kDa-associated protein 5) (E1B-AP5)	0.0187902	0.0177401	0.00105008	298	4.07844	15	3.13791e+07	3.13791e+07	3.13791e+07	1.09162e+09	1.09162e+09	1.09162e+09	Yes	Yes		13.0488	94.4115	5.12052	-1.72607	3.19947
P55265	ADAR	Double-stranded RNA-specific adenosine deaminase (DRADA)	0.0186958	0.0182382	0.000457606	213	5.31671	23	1.36744e+07	1.36744e+07	1.36744e+07	1.10368e+09	1.10368e+09	1.10368e+09	Yes	Yes		16.999	97.5524	6.3347	-1.72826	3.19728
Q5QJE6	DNTTIP2	Deoxynucleotidyltransferase terminal-interacting protein 2 (Estrogen receptor-binding protein) (LPTS-interacting protein 2) (LPTS-RP2) (Terminal deoxynucleotidyltransferase-interacting factor 2) (TdIF2) (TdT-interacting factor 2)	0.0186706	0.0180687	0.000601886	240	4.90786	19	1.79858e+07	1.79858e+07	1.79858e+07	1.09786e+09	1.09786e+09	1.09786e+09	Yes	Yes		15.6889	96.7763	5.93169	-1.72884	3.19669
Q13601	KRR1	KRR1 small subunit processome component homolog (HIV-1 Rev-binding protein 2) (KRR-R motif-containing protein 1) (Rev-interacting protein 1) (Rip-1)	0.0186636	0.0186636	0		10	11				1.11543e+09	1.11543e+09	1.11543e+09	Yes	Yes			99.8049	10	-1.729	3.19653
Q07065	CKAP4	Cytoskeleton-associated protein 4 (63-kDa cytoskeleton-linking membrane protein) (Climp-63) (p63)	0.0185469	0.0185123	3.46908e-05	85	9.05971	22	1.03664e+06	1.03664e+06	1.03664e+06	1.10742e+09	1.10742e+09	1.10742e+09	Yes	Yes		28.935	99.813	10.0611	-1.73173	3.19381
Q99575	POP1	Ribonucleases P/MRP protein subunit POP1 (hPOP1)	0.0183749	0.0182682	0.00010668	135	7.41991	29	3.18784e+06	3.18784e+06	3.18784e+06	1.09499e+09	1.09499e+09	1.09499e+09	Yes	Yes		23.6677	99.4194	8.42412	-1.73577	3.18976
Q14258	TRIM25	E3 ubiquitin/ISG15 ligase TRIM25	0.018349	0	0.018349	1699	-10	14	6.10637e+08	6.10637e+08	6.10637e+08	4.85988e+08	4.85988e+08	4.85988e+08	Yes	Yes		-31.7824		-0.329394	-1.73639	3.18915
P62888	RPL30	60S ribosomal protein L30 (Large ribosomal subunit protein eL30)	0.0183162	0.0175461	0.000770124	264	4.50991	7	2.30132e+07	2.30132e+07	2.30132e+07	1.07165e+09	1.07165e+09	1.07165e+09	Yes	Yes		14.3793	95.7954	5.54123	-1.73717	3.18837
P56182	RRP1	Ribosomal RNA processing protein 1 homolog A (Novel nuclear protein 1) (NNP-1) (Nucleolar protein Nop52) (RRP1-like protein)	0.0183034	0.0179803	0.000323153	189	5.79805	13	9.65661e+06	9.65661e+06	9.65661e+06	1.08425e+09	1.08425e+09	1.08425e+09	Yes	Yes		18.4846	98.2345	6.81096	-1.73747	3.18807
P04114	APOB	Apolipoprotein B-100 (Apo B-100) [Cleaved into: Apolipoprotein B-48 (Apo B-48)]	0.0182774	0.0182774	0		10	8				1.09235e+09	1.09235e+09	1.09235e+09	Yes	Yes			99.8049	10	-1.73808	3.18745
Q01081	U2AF1	Splicing factor U2AF 35 kDa subunit (U2 auxiliary factor 35 kDa subunit) (U2 small nuclear RNA auxiliary factor 1) (U2 snRNP auxiliary factor small subunit)	0.0181218	0.0177809	0.000340921	197	5.70475	6	1.01876e+07	1.01876e+07	1.01876e+07	1.07286e+09	1.07286e+09	1.07286e+09	Yes	Yes		18.1624	98.1187	6.71851	-1.7418	3.18374
P23276	KEL	Kell blood group glycoprotein	0.018113	0.00509993	0.013013	1287	-1.35141	1	3.88861e+08	3.88861e+08	3.88861e+08	6.93658e+08	6.93658e+08	6.93658e+08	No	Yes		-4.30224	28.1562	0.834969	-1.74201	3.18352
Q8N983	MRPL43	39S ribosomal protein L43, mitochondrial (L43mt) (MRP-L43) (Mitochondrial large ribosomal subunit protein mL43) (Mitochondrial ribosomal protein bMRP36a)	0.0180628	0.0109515	0.00711124	633	0.62296	8	2.12501e+08	2.12501e+08	2.12501e+08	8.67018e+08	8.67018e+08	8.67018e+08	Yes	Yes		1.98246	60.6304	2.02859	-1.74322	3.18232
Q14151	SAFB2	Scaffold attachment factor B2 (SAF-B2)	0.0179883	0.0165643	0.00142399	334	3.54006	11	4.25523e+07	4.25523e+07	4.25523e+07	1.03251e+09	1.03251e+09	1.03251e+09	Yes	Yes		11.2593	92.0838	4.60078	-1.74501	3.18052
Q15149	PLEC	Plectin (PCN) (PLTN) (Hemidesmosomal protein 1) (HD1) (Plectin-1)	0.01772	0.00849164	0.00922837	897	-0.120032	77	2.75766e+08	2.75766e+08	2.75766e+08	7.83268e+08	7.83268e+08	7.83268e+08	Yes	Yes		-0.380981	47.9212	1.50606	-1.75154	3.174
Q7Z6E9	RBBP6	E3 ubiquitin-protein ligase RBBP6	0.017479	0.00441722	0.0130618	1319	-1.56415	24	3.90319e+08	3.90319e+08	3.90319e+08	6.54313e+08	6.54313e+08	6.54313e+08	Yes	Yes		-4.9553	25.2715	0.745328	-1.75748	3.16805
Q9BQC6	MRPL57	Ribosomal protein 63, mitochondrial (hMRP63) (Mitochondrial large ribosomal subunit protein mL63) (Mitochondrial ribosomal protein 63) (Mitochondrial ribosomal protein L57)	0.0174089	0.0174089	0		10	4				1.04044e+09	1.04044e+09	1.04044e+09	Yes	Yes			99.8049	10	-1.75923	3.16631
Q8N5F7	NKAP	NF-kappa-B-activating protein	0.0173572	0.0016623	0.0156949	1479	-3.23904	7	4.69001e+08	4.69001e+08	4.69001e+08	5.68349e+08	5.68349e+08	5.68349e+08	Yes	Yes		-10.2516	9.57703	0.277184	-1.76052	3.16501
P48634	PRRC2A	Protein PRRC2A (HLA-B-associated transcript 2) (Large proline-rich protein BAT2) (Proline-rich and coiled-coil-containing protein 2A) (Protein G2)	0.017333	0.0159194	0.00141362	337	3.49332	28	4.22424e+07	4.22424e+07	4.22424e+07	9.93663e+08	9.93663e+08	9.93663e+08	Yes	Yes		11.0543	91.8443	4.55599	-1.76113	3.16441
O60869	EDF1	Endothelial differentiation-related factor 1 (EDF-1) (Multiprotein-bridging factor 1) (MBF1)	0.0171585	0.0152846	0.00187399	357	3.02789	14	5.59994e+07	5.59994e+07	5.59994e+07	9.69479e+08	9.69479e+08	9.69479e+08	Yes	Yes		9.56818	89.0784	4.11373	-1.76552	3.16002
Q8WUX1	SLC38A5	Sodium-coupled neutral amino acid transporter 5 (Solute carrier family 38 member 5) (System N transporter 2)	0.0169821	0.00103599	0.0159461	1519	-3.94412	6	4.76508e+08	4.76508e+08	4.76508e+08	5.38424e+08	5.38424e+08	5.38424e+08	No	Yes		-12.4458	6.10049	0.176242	-1.77001	3.15553
Q9Y2X3	NOP58	Nucleolar protein 58 (Nucleolar protein 5)	0.0169263	0.0149542	0.00197211	368	2.92274	14	5.89314e+07	5.89314e+07	5.89314e+07	9.52665e+08	9.52665e+08	9.52665e+08	Yes	Yes		9.21859	88.3488	4.01486	-1.77144	3.1541
Q8ND56	LSM14A	Protein LSM14 homolog A (Protein FAM61A) (Protein SCD6 homolog) (Putative alpha-synuclein-binding protein) (AlphaSNBP) (RNA-associated protein 55A) (hRAP55) (hRAP55A)	0.0168588	0.0168588	0		10	10				1.00756e+09	1.00756e+09	1.00756e+09	Yes	Yes			99.8049	10	-1.77317	3.15236
Q8WXA9	SREK1	Splicing regulatory glutamine/lysine-rich protein 1 (Serine/arginine-rich-splicing regulatory protein 86) (SRrp86) (Splicing factor, arginine/serine-rich 12) (Splicing regulatory protein 508) (SRrp508)	0.0168096	0.00330728	0.0135023	1368	-2.02949	10	4.03483e+08	4.03483e+08	4.03483e+08	6.01142e+08	6.01142e+08	6.01142e+08	Yes	Yes		-6.39512	19.6749	0.575198	-1.77444	3.15109
O14647	CHD2	Chromodomain-helicase-DNA-binding protein 2 (CHD-2)	0.0167471	0.0030425	0.0137046	1383	-2.17134	10	4.09528e+08	4.09528e+08	4.09528e+08	5.91363e+08	5.91363e+08	5.91363e+08	Yes	Yes		-6.83858	18.1673	0.53008	-1.77606	3.14948
Q71RC2	LARP4	La-related protein 4 (La ribonucleoprotein domain family member 4)	0.0166491	0.0165997	4.94567e-05	106	8.39077	18	1.47789e+06	1.47789e+06	1.47789e+06	9.93554e+08	9.93554e+08	9.93554e+08	Yes	Yes		26.4051	99.7029	9.39292	-1.77861	3.14693
Q13084	MRPL28	39S ribosomal protein L28, mitochondrial (L28mt) (MRP-L28) (Melanoma antigen p15) (Melanoma-associated antigen recognized by T-lymphocytes) (Mitochondrial large ribosomal subunit protein bL28m)	0.016578	0.016578	0		10	18				9.9078e+08	9.9078e+08	9.9078e+08	Yes	Yes			99.8049	10	-1.78047	3.14507
Q8NDT2	RBM15B	Putative RNA-binding protein 15B (One-twenty two protein 3) (HsOTT3) (HuOTT3) (RNA-binding motif protein 15B)	0.0165755	0.0156928	0.000882681	297	4.15207	16	2.63767e+07	2.63767e+07	2.63767e+07	9.64257e+08	9.64257e+08	9.64257e+08	Yes	Yes		13.0583	94.6748	5.19208	-1.78053	3.145
P08962	CD63	CD63 antigen (Granulophysin) (Lysosomal-associated membrane protein 3) (LAMP-3) (Lysosome integral membrane protein 1) (Limp1) (Melanoma-associated antigen ME491) (OMA81H) (Ocular melanoma-associated antigen) (Tetraspanin-30) (Tspan-30) (CD antigen CD63)	0.0165595	0	0.0165595	1698	-10	5	4.95815e+08	4.95815e+08	4.95815e+08	4.9386e+08	4.9386e+08	4.9386e+08	No	Yes		-31.3382		-0.00569919	-1.78095	3.14458
Q9NY12	GAR1	H/ACA ribonucleoprotein complex subunit 1 (Nucleolar protein family A member 1) (snoRNP protein GAR1)	0.0163651	0.0159887	0.000376425	215	5.40854	10	1.12485e+07	1.12485e+07	1.12485e+07	9.66809e+08	9.66809e+08	9.66809e+08	Yes	Yes		16.9799	97.6998	6.42543	-1.78608	3.13945
P63244	RACK1	Receptor of activated protein C kinase 1 (Cell proliferation-inducing gene 21 protein) (Guanine nucleotide-binding protein subunit beta-2-like 1) (Guanine nucleotide-binding protein subunit beta-like protein 12.3) (Human lung cancer oncogene 7 protein) (HLC-7) (Receptor for activated C kinase) (Small ribosomal subunit protein RACK1) [Cleaved into: Receptor of activated protein C kinase 1, N-termi…	0.0161865	0.0145694	0.00161703	351	3.17152	11	4.83209e+07	4.83209e+07	4.83209e+07	9.19062e+08	9.19062e+08	9.19062e+08	Yes	Yes		9.94173	90.01	4.24944	-1.79085	3.13469
P16615	ATP2A2	Sarcoplasmic/endoplasmic reticulum calcium ATPase 2 (SERCA2) (SR Ca(2+)-ATPase 2)	0.0159932	0.00724623	0.00874692	969	-0.271546	20	2.61379e+08	2.61379e+08	2.61379e+08	6.94449e+08	6.94449e+08	6.94449e+08	Yes	Yes		-0.849794	45.3083	1.40972	-1.79607	3.12947
Q96QR8	PURB	Transcriptional activator protein Pur-beta (Purine-rich element-binding protein B)	0.0159058	0.0146657	0.00124012	335	3.56389	9	3.70578e+07	3.70578e+07	3.70578e+07	9.13549e+08	9.13549e+08	9.13549e+08	Yes	Yes		11.1446	92.2033	4.62363	-1.79844	3.12709
P12236	SLC25A6	ADP/ATP translocase 3 (ADP,ATP carrier protein 3) (ADP,ATP carrier protein, isoform T2) (ANT 2) (Adenine nucleotide translocator 3) (ANT 3) (Solute carrier family 25 member 6) [Cleaved into: ADP/ATP translocase 3, N-terminally processed]	0.0158923	0.00648721	0.00940504	1056	-0.535835	3	2.81045e+08	2.81045e+08	2.81045e+08	6.68753e+08	6.68753e+08	6.68753e+08	No	Yes		-1.67541	40.82	1.25067	-1.79881	3.12672
Q9Y5A9	YTHDF2	YTH domain-containing family protein 2 (DF2) (CLL-associated antigen KW-14) (High-glucose-regulated protein 8) (Renal carcinoma antigen NY-REN-2)	0.0157599	0.0157599	0		10	8				9.41888e+08	9.41888e+08	9.41888e+08	Yes	Yes			99.8049	10	-1.80245	3.12309
P63241	EIF5A	Eukaryotic translation initiation factor 5A-1 (eIF-5A-1) (eIF-5A1) (Eukaryotic initiation factor 5A isoform 1) (eIF-5A) (Rev-binding factor) (eIF-4D)	0.0155856	0.0143585	0.00122712	336	3.54855	9	3.66694e+07	3.66694e+07	3.66694e+07	8.94803e+08	8.94803e+08	8.94803e+08	Yes	Yes		11.0653	92.1266	4.60892	-1.80728	3.11826
P61313	RPL15	60S ribosomal protein L15 (Large ribosomal subunit protein eL15)	0.0154467	0.0146102	0.000836506	300	4.12646	8	2.49968e+07	2.49968e+07	2.49968e+07	8.98175e+08	8.98175e+08	8.98175e+08	Yes	Yes		12.8513	94.5846	5.16718	-1.81116	3.11437
P62906	RPL10A	60S ribosomal protein L10a (CSA-19) (Large ribosomal subunit protein uL1) (Neural precursor cell expressed developmentally down-regulated protein 6) (NEDD-6)	0.01539	0.0147622	0.000627823	266	4.5554	6	1.87609e+07	1.87609e+07	1.87609e+07	9.01019e+08	9.01019e+08	9.01019e+08	Yes	Yes		14.1799	95.9206	5.58576	-1.81276	3.11277
Q9BUQ8	DDX23	Probable ATP-dependent RNA helicase DDX23	0.0153014	0.000388477	0.0149129	1575	-5.26258	22	4.45633e+08	4.45633e+08	4.45633e+08	4.6885e+08	4.6885e+08	4.6885e+08	Yes	Yes		-16.368	2.53884	0.0732713	-1.81527	3.11027
Q9BYD6	MRPL1	39S ribosomal protein L1, mitochondrial (L1mt) (MRP-L1) (Mitochondrial large ribosomal subunit protein uL1m)	0.0151182	0.0146265	0.000491661	247	4.89478	10	1.4692e+07	1.4692e+07	1.4692e+07	8.88845e+08	8.88845e+08	8.88845e+08	Yes	Yes		15.1985	96.7479	5.91883	-1.8205	3.10504
P43121	MCAM	Cell surface glycoprotein MUC18 (Cell surface glycoprotein P1H12) (Melanoma cell adhesion molecule) (Melanoma-associated antigen A32) (Melanoma-associated antigen MUC18) (S-endo 1 endothelial-associated antigen) (CD antigen CD146)	0.0150909	0.000888991	0.0142019	1517	-3.99778	13	4.24389e+08	4.24389e+08	4.24389e+08	4.77519e+08	4.77519e+08	4.77519e+08	No	Yes		-12.4101	5.89089	0.170172	-1.82128	3.10425
O75152	ZC3H11A	Zinc finger CCCH domain-containing protein 11A	0.0150412	0.0150412	0		10	19				8.98936e+08	8.98936e+08	8.98936e+08	Yes	Yes			99.8049	10	-1.82272	3.10282
O76094	SRP72	Signal recognition particle subunit SRP72 (SRP72) (Signal recognition particle 72 kDa protein)	0.0150272	0.00870979	0.00631746	689	0.463294	12	1.88781e+08	1.88781e+08	1.88781e+08	7.09321e+08	7.09321e+08	7.09321e+08	Yes	Yes		1.43733	57.96	1.90972	-1.82312	3.10241
Q687X5	STEAP4	Metalloreductase STEAP4	0.0148935	8.39557e-05	0.0148095	1653	-7.46268	7	4.42545e+08	4.42545e+08	4.42545e+08	4.47563e+08	4.47563e+08	4.47563e+08	No	Yes		-23.1234	0.563707	0.0162653	-1.827	3.09853
Q96KR1	ZFR	Zinc finger RNA-binding protein (hZFR) (M-phase phosphoprotein homolog)	0.0148768	0.0148768	0		10	15				8.8911e+08	8.8911e+08	8.8911e+08	Yes	Yes			99.8049	10	-1.82749	3.09804
Q9UKJ3	GPATCH8	G patch domain-containing protein 8	0.0147399	0.00145672	0.0132832	1474	-3.1888	11	3.96933e+08	3.96933e+08	3.96933e+08	4.83994e+08	4.83994e+08	4.83994e+08	Yes	Yes		-9.86624	9.88287	0.286093	-1.83151	3.09403
Q9P287	BCCIP	BRCA2 and CDKN1A-interacting protein (P21- and CDK-associated protein 1) (Protein TOK-1)	0.0146188	0.0145761	4.27642e-05	110	8.41298	2	1.2779e+06	1.2779e+06	1.2779e+06	8.72414e+08	8.72414e+08	8.72414e+08	Yes	Yes		25.9999	99.7075	9.41509	-1.83509	3.09045
Q9BTT0	ANP32E	Acidic leucine-rich nuclear phosphoprotein 32 family member E (LANP-like protein) (LANP-L)	0.0142177	0	0.0142177	1697	-10	4	5.07023e+08	5.07023e+08	5.07023e+08	3.42696e+08	3.42696e+08	3.42696e+08	No	Yes		-30.6783		-0.565121	-1.84717	3.07836
Q96AG4	LRRC59	Leucine-rich repeat-containing protein 59 (Ribosome-binding protein p34) (p34) [Cleaved into: Leucine-rich repeat-containing protein 59, N-terminally processed]	0.0140825	0.0131759	0.000906568	318	3.86135	8	2.70905e+07	2.70905e+07	2.70905e+07	8.14549e+08	8.14549e+08	8.14549e+08	Yes	Yes		11.8706	93.5625	4.91015	-1.85132	3.07422
P35269	GTF2F1	General transcription factor IIF subunit 1 (General transcription factor IIF 74 kDa subunit) (Transcription initiation factor IIF subunit alpha) (TFIIF-alpha) (Transcription initiation factor RAP74)	0.0138867	0	0.0138867	1696	-10	12	4.57401e+08	4.57401e+08	4.57401e+08	3.72534e+08	3.72534e+08	3.72534e+08	Yes	Yes		-30.5764		-0.296087	-1.8574	3.06813
Q96B23	C18orf25	Uncharacterized protein C18orf25 (ARKadia-like protein 1)	0.0138421	0	0.0138421	1695	-10	10	4.89236e+08	4.89236e+08	4.89236e+08	3.38036e+08	3.38036e+08	3.38036e+08	No	Yes		-30.5624		-0.533352	-1.8588	3.06674
O43159	RRP8	Ribosomal RNA-processing protein 8	0.0137404	0.0137404	0		10	10				8.21194e+08	8.21194e+08	8.21194e+08	Yes	Yes			99.8049	10	-1.862	3.06353
P30086	PEBP1	Phosphatidylethanolamine-binding protein 1 (PEBP-1) (HCNPpp) (Neuropolypeptide h3) (Prostatic-binding protein) (Raf kinase inhibitor protein) (RKIP) [Cleaved into: Hippocampal cholinergic neurostimulating peptide (HCNP)]	0.0137074	0.0135182	0.000189137	187	6.15933	8	5.65187e+06	5.65187e+06	5.65187e+06	8.13568e+08	8.13568e+08	8.13568e+08	Yes	Yes		18.8629	98.6202	7.16939	-1.86305	3.06249
Q13162	PRDX4	Peroxiredoxin-4	0.0135907	0.0133833	0.000207478	190	6.01133	3	6.19994e+06	6.19994e+06	6.19994e+06	8.06049e+08	8.06049e+08	8.06049e+08	Yes	Yes		18.3873	98.4734	7.02247	-1.86676	3.05878
Q96QD8	SLC38A2	Sodium-coupled neutral amino acid transporter 2 (Amino acid transporter A2) (Protein 40-9-1) (Solute carrier family 38 member 2) (System A amino acid transporter 2) (System A transporter 1) (System N amino acid transporter 2)	0.0135712	0.000308045	0.0132632	1581	-5.42814	11	3.96335e+08	3.96335e+08	3.96335e+08	4.14746e+08	4.14746e+08	4.14746e+08	No	Yes		-16.6001	2.26984	0.0655051	-1.86738	3.05815
O75822	EIF3J	Eukaryotic translation initiation factor 3 subunit J (eIF3j) (Eukaryotic translation initiation factor 3 subunit 1) (eIF-3-alpha) (eIF3 p35)	0.0135533	0.0135533	0		10	10				8.10013e+08	8.10013e+08	8.10013e+08	Yes	Yes			99.8049	10	-1.86795	3.05758
P35579	MYH9	Myosin-9 (Cellular myosin heavy chain, type A) (Myosin heavy chain 9) (Myosin heavy chain, non-muscle IIa) (Non-muscle myosin heavy chain A) (NMMHC-A) (Non-muscle myosin heavy chain IIa) (NMMHC II-a) (NMMHC-IIA)	0.0135459	0.00662525	0.00692062	867	-0.0629248	36	2.06805e+08	2.06805e+08	2.06805e+08	6.02762e+08	6.02762e+08	6.02762e+08	Yes	Yes		-0.192383	48.9098	1.54332	-1.86819	3.05734
Q15637	SF1	Splicing factor 1 (Mammalian branch point-binding protein) (BBP) (mBBP) (Transcription factor ZFM1) (Zinc finger gene in MEN1 locus) (Zinc finger protein 162)	0.0135237	0.0135237	0		10	13				8.08242e+08	8.08242e+08	8.08242e+08	Yes	Yes			99.8049	10	-1.8689	3.05663
P53985	SLC16A1	Monocarboxylate transporter 1 (MCT 1) (Solute carrier family 16 member 1)	0.0134766	0.00321764	0.0102589	1326	-1.67281	6	3.06562e+08	3.06562e+08	3.06562e+08	4.98864e+08	4.98864e+08	4.98864e+08	Yes	Yes		-5.11061	23.8758	0.702468	-1.87042	3.05511
Q9UIQ6	LNPEP	Leucyl-cystinyl aminopeptidase (Cystinyl aminopeptidase)	0.0134704	0	0.0134704	1694	-10	17	4.14386e+08	4.14386e+08	4.14386e+08	3.90668e+08	3.90668e+08	3.90668e+08	Yes	Yes		-30.4446		-0.0850317	-1.87062	3.05491
Q9H8H0	NOL11	Nucleolar protein 11	0.0134486	0.0132697	0.000178915	185	6.21272	14	5.34642e+06	5.34642e+06	5.34642e+06	7.98409e+08	7.98409e+08	7.98409e+08	Yes	Yes		18.975	98.6696	7.22241	-1.87132	3.05421
Q9H501	ESF1	ESF1 homolog (ABT1-associated protein)	0.01341	0.00271182	0.0106982	1356	-1.98004	17	3.19689e+08	3.19689e+08	3.19689e+08	4.8176e+08	4.8176e+08	4.8176e+08	Yes	Yes		-6.04499	20.2223	0.591647	-1.87257	3.05296
Q9BRL6	SRSF8	Serine/arginine-rich splicing factor 8 (Pre-mRNA-splicing factor SRP46) (Splicing factor SRp46) (Splicing factor, arginine/serine-rich 2B)	0.0134008	0.00391754	0.00948326	1265	-1.27544	3	2.83383e+08	2.83383e+08	2.83383e+08	5.17514e+08	5.17514e+08	5.17514e+08	No	Yes		-3.89348	29.2336	0.868845	-1.87287	3.05267
P67936	TPM4	Tropomyosin alpha-4 chain (TM30p1) (Tropomyosin-4)	0.0133945	0	0.0133945	1693	-10	11	4.78314e+08	4.78314e+08	4.78314e+08	3.22206e+08	3.22206e+08	3.22206e+08	Yes	Yes		-30.4202		-0.569975	-1.87307	3.05246
P51397	DAP	Death-associated protein 1 (DAP-1)	0.0133202	0.0131024	0.000217849	199	5.91035	3	6.50986e+06	6.50986e+06	6.50986e+06	7.89571e+08	7.89571e+08	7.89571e+08	Yes	Yes		18.0269	98.3645	6.9223	-1.87549	3.05005
O75683	SURF6	Surfeit locus protein 6	0.0132972	0.0132972	0		10	12				7.94705e+08	7.94705e+08	7.94705e+08	Yes	Yes			99.8049	10	-1.87624	3.0493
Q8IWA5	SLC44A2	Choline transporter-like protein 2 (Solute carrier family 44 member 2)	0.013285	0.00419743	0.00908756	1232	-1.11439	10	2.71558e+08	2.71558e+08	2.71558e+08	5.22417e+08	5.22417e+08	5.22417e+08	Yes	Yes		-3.39765	31.5953	0.94394	-1.87664	3.0489
Q9NYY8	FASTKD2	FAST kinase domain-containing protein 2, mitochondrial	0.0131868	0.0131868	0		10	10				7.88107e+08	7.88107e+08	7.88107e+08	Yes	Yes			99.8049	10	-1.87986	3.04567
O43143	DHX15	ATP-dependent RNA helicase DHX15	0.0131754	0.0126448	0.000530612	272	4.57475	16	1.5856e+07	1.5856e+07	1.5856e+07	7.71572e+08	7.71572e+08	7.71572e+08	Yes	Yes		13.9315	95.9727	5.6047	-1.88024	3.0453
P20645	M6PR	Cation-dependent mannose-6-phosphate receptor (CD Man-6-P receptor) (CD-MPR) (46 kDa mannose 6-phosphate receptor) (MPR 46)	0.0130665	0.000678353	0.0123881	1522	-4.19078	8	3.70187e+08	3.70187e+08	3.70187e+08	4.10729e+08	4.10729e+08	4.10729e+08	No	Yes		-12.7471	5.19155	0.149931	-1.88384	3.04169
P09001	MRPL3	39S ribosomal protein L3, mitochondrial (L3mt) (MRP-L3) (Mitochondrial large ribosomal subunit protein uL3m)	0.0130308	0.0130308	0		10	9				7.78784e+08	7.78784e+08	7.78784e+08	Yes	Yes			99.8049	10	-1.88503	3.04051
Q92542	NCSTN	Nicastrin	0.0129795	0.0012951	0.0116844	1467	-3.17344	9	3.49157e+08	3.49157e+08	3.49157e+08	4.26558e+08	4.26558e+08	4.26558e+08	No	Yes		-9.64343	9.97807	0.288868	-1.88674	3.03879
P04406	GAPDH	Glyceraldehyde-3-phosphate dehydrogenase (GAPDH)	0.0129125	0.0052041	0.00770845	1061	-0.56679	10	2.30347e+08	2.30347e+08	2.30347e+08	5.4137e+08	5.4137e+08	5.4137e+08	Yes	Yes		-1.72109	40.3027	1.2328	-1.88899	3.03655
P42677	RPS27	40S ribosomal protein S27 (Metallopan-stimulin 1) (MPS-1) (Small ribosomal subunit protein eS27)	0.012787	0.0120344	0.000752617	312	3.9991	3	2.249e+07	2.249e+07	2.249e+07	7.41722e+08	7.41722e+08	7.41722e+08	Yes	Yes		12.1265	94.1142	5.04352	-1.89323	3.0323
P09758	TACSTD2	Tumor-associated calcium signal transducer 2 (Cell surface glycoprotein Trop-2) (Membrane component chromosome 1 surface marker 1) (Pancreatic carcinoma marker protein GA733-1)	0.0126607	0.00299366	0.00966704	1327	-1.69116	8	2.88875e+08	2.88875e+08	2.88875e+08	4.6779e+08	4.6779e+08	4.6779e+08	No	Yes		-5.12083	23.6453	0.695418	-1.89754	3.02799
P08183	ABCB1	ATP-dependent translocase ABCB1 (ATP-binding cassette sub-family B member 1) (Multidrug resistance protein 1)	0.0125848	0.000208186	0.0123766	1598	-5.8936	24	3.69842e+08	3.69842e+08	3.69842e+08	3.82284e+08	3.82284e+08	3.82284e+08	Yes	Yes		-17.8304	1.65427	0.0477364	-1.90015	3.02538
Q9BY77	POLDIP3	Polymerase delta-interacting protein 3 (46 kDa DNA polymerase delta interaction protein) (p46) (S6K1 Aly/REF-like target) (SKAR)	0.0125667	0.0125586	8.07345e-06	70	10.6032	15	241254	241254	241254	7.50805e+08	7.50805e+08	7.50805e+08	Yes	Yes		32.0721	99.9358	11.6037	-1.90078	3.02476
Q9NY61	AATF	Protein AATF (Apoptosis-antagonizing transcription factor) (Rb-binding protein Che-1)	0.0125243	0.0121877	0.000336633	242	5.1781	15	1.00594e+07	1.00594e+07	1.00594e+07	7.38454e+08	7.38454e+08	7.38454e+08	Yes	Yes		15.6549	97.3122	6.19789	-1.90225	3.02329
P98175	RBM10	RNA-binding protein 10 (G patch domain-containing protein 9) (RNA-binding motif protein 10) (RNA-binding protein S1-1) (S1-1)	0.0123915	0.0123915	0		10	17				7.40576e+08	7.40576e+08	7.40576e+08	Yes	Yes			99.8049	10	-1.90688	3.01866
Q99808	SLC29A1	Equilibrative nucleoside transporter 1 (Equilibrative nitrobenzylmercaptopurine riboside-sensitive nucleoside transporter) (Equilibrative NBMPR-sensitive nucleoside transporter) (Nucleoside transporter, es-type) (Solute carrier family 29 member 1)	0.0122471	0.0010779	0.0111692	1478	-3.37323	7	3.33763e+08	3.33763e+08	3.33763e+08	3.98183e+08	3.98183e+08	3.98183e+08	No	Yes		-10.1655	8.80127	0.25461	-1.91197	3.01357
Q8N2M8	CLASRP	CLK4-associating serine/arginine rich protein (Splicing factor, arginine/serine-rich 16) (Suppressor of white-apricot homolog 2)	0.0121592	0.000232174	0.011927	1589	-5.68288	5	3.56409e+08	3.56409e+08	3.56409e+08	3.70285e+08	3.70285e+08	3.70285e+08	No	Yes		-17.108	1.90945	0.0551018	-1.91509	3.01044
P62318	SNRPD3	Small nuclear ribonucleoprotein Sm D3 (Sm-D3) (snRNP core protein D3)	0.0121467	0.0117682	0.00037849	253	4.95849	5	1.13102e+07	1.13102e+07	1.13102e+07	7.14633e+08	7.14633e+08	7.14633e+08	Yes	Yes		14.925	96.884	5.98151	-1.91554	3.00999
O15371	EIF3D	Eukaryotic translation initiation factor 3 subunit D (eIF3d) (Eukaryotic translation initiation factor 3 subunit 7) (eIF-3-zeta) (eIF3 p66)	0.0120329	0.0118952	0.000137706	182	6.43265	14	4.11498e+06	4.11498e+06	4.11498e+06	7.15028e+08	7.15028e+08	7.15028e+08	Yes	Yes		19.3359	98.8556	7.44097	-1.91963	3.0059
Q8IYB3	SRRM1	Serine/arginine repetitive matrix protein 1 (SR-related nuclear matrix protein of 160 kDa) (SRm160) (Ser/Arg-related nuclear matrix protein)	0.0120322	0.000779694	0.0112525	1500	-3.85119	5	3.36252e+08	3.36252e+08	3.36252e+08	3.8285e+08	3.8285e+08	3.8285e+08	Yes	Yes		-11.5762	6.48008	0.187238	-1.91966	3.00588
P78344	EIF4G2	Eukaryotic translation initiation factor 4 gamma 2 (eIF-4-gamma 2) (eIF-4G 2) (eIF4G 2) (Death-associated protein 5) (DAP-5) (p97)	0.0118997	0	0.0118997	1691	-10	16	5.38644e+08	5.38644e+08	5.38644e+08	1.72541e+08	1.72541e+08	1.72541e+08	Yes	Yes		-29.908		-1.6424	-1.92446	3.00107
Q9UN81	L1RE1	LINE-1 retrotransposable element ORF1 protein (L1ORF1p) (LINE retrotransposable element 1) (LINE1 retrotransposable element 1)	0.0118747	0.0118747	0		10	11				7.09689e+08	7.09689e+08	7.09689e+08	Yes	Yes			99.8049	10	-1.92538	3.00016
Q9Y4G6	TLN2	Talin-2	0.0118513	0.0113279	0.000523461	289	4.43565	1	1.56423e+07	1.56423e+07	1.56423e+07	6.92652e+08	6.92652e+08	6.92652e+08	No	Yes		13.3039	95.5831	5.46861	-1.92623	2.9993
Q562R1	ACTBL2	Beta-actin-like protein 2 (Kappa-actin)	0.0118167	0.00641652	0.00540015	766	0.248791	1	1.6137e+08	1.6137e+08	1.6137e+08	5.44852e+08	5.44852e+08	5.44852e+08	No	Yes		0.745882	54.3006	1.75549	-1.92751	2.99803
Q9NWH9	SLTM	SAFB-like transcription modulator (Modulator of estrogen-induced transcription)	0.0118009	0.00912752	0.00267336	453	1.77157	12	7.98865e+07	7.98865e+07	7.98865e+07	6.25391e+08	6.25391e+08	6.25391e+08	Yes	Yes		5.31019	77.3461	2.96874	-1.92809	2.99745
Q9H2J7	SLC6A15	Sodium-dependent neutral amino acid transporter B(0)AT2 (Sodium- and chloride-dependent neurotransmitter transporter NTT73) (Sodium-coupled branched-chain amino-acid transporter 1) (Solute carrier family 6 member 15) (Transporter v7-3)	0.0117802	0	0.0117802	1690	-10	11	3.57436e+08	3.57436e+08	3.57436e+08	3.46605e+08	3.46605e+08	3.46605e+08	Yes	Yes		-29.8643		-0.0443919	-1.92885	2.99669
P56199	ITGA1	Integrin alpha-1 (CD49 antigen-like family member A) (Laminin and collagen receptor) (VLA-1) (CD antigen CD49a)	0.0117256	0.00075277	0.0109728	1499	-3.86558	17	3.27895e+08	3.27895e+08	3.27895e+08	3.72884e+08	3.72884e+08	3.72884e+08	Yes	Yes		-11.5762	6.41988	0.185494	-1.93086	2.99467
Q8WUA2	PPIL4	Peptidyl-prolyl cis-trans isomerase-like 4 (PPIase)	0.0117133	0.0102585	0.00145476	380	2.81797	20	4.34717e+07	4.34717e+07	4.34717e+07	6.56571e+08	6.56571e+08	6.56571e+08	Yes	Yes		8.43761	87.5803	3.9168	-1.93132	2.99421
O15118	NPC1	NPC intracellular cholesterol transporter 1 (Niemann-Pick C1 protein)	0.0117028	0.00375386	0.00794893	1218	-1.08239	9	2.37533e+08	2.37533e+08	2.37533e+08	4.61882e+08	4.61882e+08	4.61882e+08	Yes	Yes		-3.24048	32.0766	0.959394	-1.93171	2.99382
Q9P2P6	STARD9	StAR-related lipid transfer protein 9 (START domain-containing protein 9) (StARD9)	0.0115848	0.00207568	0.00950917	1370	-2.19574	6	2.84157e+08	2.84157e+08	2.84157e+08	4.0821e+08	4.0821e+08	4.0821e+08	Yes	Yes		-6.56399	17.9172	0.522622	-1.93611	2.98943
Q9UNX4	WDR3	WD repeat-containing protein 3	0.0115788	0.0106785	0.000900308	340	3.56814	15	2.69034e+07	2.69034e+07	2.69034e+07	6.651e+08	6.651e+08	6.651e+08	Yes	Yes		10.6659	92.2245	4.62771	-1.93634	2.9892
P62861	FAU	FAU ubiquitin-like and ribosomal protein S30 [Cleaved into: Ubiquitin-like protein FUBI; 40S ribosomal protein S30 (Small ribosomal subunit protein eS30)]	0.0115323	0.011078	0.000454255	275	4.60805	7	1.35742e+07	1.35742e+07	1.35742e+07	6.75651e+08	6.75651e+08	6.75651e+08	Yes	Yes		13.7663	96.061	5.63733	-1.93808	2.98745
O95900	TRUB2	Mitochondrial mRNA pseudouridine synthase TRUB2	0.0114628	0	0.0114628	1689	-10	8	4.89358e+08	4.89358e+08	4.89358e+08	1.95716e+08	1.95716e+08	1.95716e+08	Yes	Yes		-29.7461		-1.32213	-1.94071	2.98483
P02786	TFRC	Transferrin receptor protein 1 (TR) (TfR) (TfR1) (Trfr) (T9) (p90) (CD antigen CD71) [Cleaved into: Transferrin receptor protein 1, serum form (sTfR)]	0.011385	0.00696268	0.00442232	637	0.654838	15	1.3215e+08	1.3215e+08	1.3215e+08	5.48273e+08	5.48273e+08	5.48273e+08	Yes	Yes		1.95264	61.1566	2.05272	-1.94367	2.98187
P55081	MFAP1	Microfibrillar-associated protein 1 (Spliceosome B complex protein MFAP1)	0.011377	0.00716952	0.00420751	607	0.768909	9	1.25731e+08	1.25731e+08	1.25731e+08	5.54216e+08	5.54216e+08	5.54216e+08	Yes	Yes		2.29255	63.0175	2.14011	-1.94397	2.98156
P62851	RPS25	40S ribosomal protein S25 (Small ribosomal subunit protein eS25)	0.0113761	0.0100658	0.00131022	374	2.94158	7	3.91527e+07	3.91527e+07	3.91527e+07	6.40737e+08	6.40737e+08	6.40737e+08	Yes	Yes		8.77041	88.4826	4.03255	-1.94401	2.98153
Q6PJT7	ZC3H14	Zinc finger CCCH domain-containing protein 14 (Mammalian suppressor of tau pathology-2) (MSUT-2) (Renal carcinoma antigen NY-REN-37)	0.0113431	0.0113431	0		10	15				6.7792e+08	6.7792e+08	6.7792e+08	Yes	Yes			99.8049	10	-1.94527	2.98027
O14578	CIT	Citron Rho-interacting kinase (CRIK)	0.0113385	0.00944013	0.00189835	416	2.31406	1	5.67273e+07	5.67273e+07	5.67273e+07	6.20915e+08	6.20915e+08	6.20915e+08	No	Yes		6.89611	83.2574	3.45228	-1.94545	2.98009
Q9UNQ0	ABCG2	Broad substrate specificity ATP-binding cassette transporter ABCG2	0.0112657	0.00228579	0.0089799	1350	-1.97401	10	2.68341e+08	2.68341e+08	2.68341e+08	4.04951e+08	4.04951e+08	4.04951e+08	No	Yes		-5.87719	20.2898	0.593679	-1.94824	2.97729
Q9NUL3	STAU2	Double-stranded RNA-binding protein Staufen homolog 2	0.0111705	0.00850559	0.00266495	464	1.6743	16	7.96352e+07	7.96352e+07	7.96352e+07	5.87971e+08	5.87971e+08	5.87971e+08	Yes	Yes		4.97872	76.1431	2.88427	-1.95193	2.97361
Q9UKA9	PTBP2	Polypyrimidine tract-binding protein 2 (Neural polypyrimidine tract-binding protein) (Neurally-enriched homolog of PTB) (PTB-like protein)	0.0111404	0.0111404	0		10	13				6.65803e+08	6.65803e+08	6.65803e+08	Yes	Yes			99.8049	10	-1.9531	2.97243
Q8WVV9	HNRNPLL	Heterogeneous nuclear ribonucleoprotein L-like (hnRNPLL) (Stromal RNA-regulating factor)	0.0111222	0.0111222	0		10	11				6.64719e+08	6.64719e+08	6.64719e+08	Yes	Yes			99.8049	10	-1.95381	2.97173
Q9HAK2	EBF2	Transcription factor COE2 (Early B-cell factor 2) (EBF-2)	0.011002	0.00025105	0.0107509	1567	-5.42034	1	3.21264e+08	3.21264e+08	3.21264e+08	3.36268e+08	3.36268e+08	3.36268e+08	No	Yes		-16.0822	2.28187	0.0658522	-1.95853	2.96701
P24928	POLR2A	DNA-directed RNA polymerase II subunit RPB1 (RNA polymerase II subunit B1)	0.0109166	0.0081663	0.00275031	484	1.57009	18	8.21859e+07	8.21859e+07	8.21859e+07	5.70244e+08	5.70244e+08	5.70244e+08	Yes	Yes		4.65315	74.8062	2.79462	-1.96191	2.96362
P0DMV9	HSPA1B	Heat shock 70 kDa protein 1B (Heat shock 70 kDa protein 2) (HSP70-2) (HSP70.2)	0.0108951	0.0068886	0.00400654	606	0.781855	7	1.19725e+08	1.19725e+08	1.19725e+08	5.31422e+08	5.31422e+08	5.31422e+08	Yes	Yes		2.31645	63.2264	2.15013	-1.96277	2.96277
Q7L2J0	MEPCE	7SK snRNA methylphosphate capping enzyme (MePCE)	0.0108641	0.0108181	4.59895e-05	137	7.87793	13	1.37428e+06	1.37428e+06	1.37428e+06	6.47918e+08	6.47918e+08	6.47918e+08	Yes	Yes		23.3307	99.5767	8.88099	-1.96401	2.96153
Q9NZM5	NOP53	Ribosome biogenesis protein NOP53 (Glioma tumor suppressor candidate region gene 2 protein) (Protein interacting with carboxyl terminus 1) (PICT-1) (p60)	0.0108436	0.0108436	0		10	13				6.48068e+08	6.48068e+08	6.48068e+08	Yes	Yes			99.8049	10	-1.96483	2.96071
P38919	EIF4A3	Eukaryotic initiation factor 4A-III (eIF-4A-III) (eIF4A-III)	0.0108317	0.0104045	0.000427184	280	4.60621	12	1.27653e+07	1.27653e+07	1.27653e+07	6.3459e+08	6.3459e+08	6.3459e+08	Yes	Yes		13.6354	96.0562	5.63553	-1.9653	2.96023
Q9P031	CCDC59	Thyroid transcription factor 1-associated protein 26 (TTF-1-associated protein 26) (Coiled-coil domain-containing protein 59) (TTF-1-associated protein BR2)	0.0108171	0.0104238	0.000393254	270	4.72827	8	1.17514e+07	1.17514e+07	1.17514e+07	6.34728e+08	6.34728e+08	6.34728e+08	Yes	Yes		13.994	96.3645	5.75524	-1.96589	2.95964
Q13838	DDX39B	Spliceosome RNA helicase DDX39B	0.0107772	0.0101274	0.000649825	323	3.96207	6	1.94184e+07	1.94184e+07	1.94184e+07	6.24682e+08	6.24682e+08	6.24682e+08	Yes	Yes		11.72	93.9704	5.00763	-1.96749	2.95804
Q14165	MLEC	Malectin	0.0106288	0.0102146	0.000414188	279	4.6242	5	1.23769e+07	1.23769e+07	1.23769e+07	6.2285e+08	6.2285e+08	6.2285e+08	Yes	Yes		13.6507	96.1031	5.65316	-1.97352	2.95202
P60468	SEC61B	Protein transport protein Sec61 subunit beta	0.0106131	0.0106131	0		10	2				6.34292e+08	6.34292e+08	6.34292e+08	Yes	Yes			99.8049	10	-1.97416	2.95138
P82914	MRPS15	28S ribosomal protein S15, mitochondrial (MRP-S15) (S15mt) (Mitochondrial small ribosomal subunit protein uS15m)	0.0106087	0.0101654	0.000443324	287	4.51917	9	1.32476e+07	1.32476e+07	1.32476e+07	6.20783e+08	6.20783e+08	6.20783e+08	Yes	Yes		13.337	95.8212	5.55029	-1.97434	2.9512
Q70UQ0	IKBIP	Inhibitor of nuclear factor kappa-B kinase-interacting protein (I kappa-B kinase-interacting protein) (IKBKB-interacting protein) (IKK-interacting protein)	0.0105521	0.0105521	0		10	11				6.30643e+08	6.30643e+08	6.30643e+08	No	Yes			99.8049	10	-1.97666	2.94887
Q9H0D6	XRN2	5'-3' exoribonuclease 2	0.0103115	0.010232	7.9483e-05	169	7.00822	20	2.37514e+06	2.37514e+06	2.37514e+06	6.13888e+08	6.13888e+08	6.13888e+08	Yes	Yes		20.5962	99.2292	8.01382	-1.98668	2.93886
Q9Y6M5	SLC30A1	Zinc transporter 1 (ZnT-1) (Solute carrier family 30 member 1)	0.0100496	0	0.0100496	1688	-10	7	3.06969e+08	3.06969e+08	3.06969e+08	2.93644e+08	2.93644e+08	2.93644e+08	No	Yes		-29.1767		-0.0640261	-1.99785	2.92768
O00267	SUPT5H	Transcription elongation factor SPT5 (hSPT5) (DRB sensitivity-inducing factor 160 kDa subunit) (DSIF p160) (DRB sensitivity-inducing factor large subunit) (DSIF large subunit) (Tat-cotransactivator 1 protein) (Tat-CT1 protein)	0.01004	0.00765752	0.00238249	465	1.6844	38	7.11947e+07	7.11947e+07	7.11947e+07	5.28845e+08	5.28845e+08	5.28845e+08	Yes	Yes		4.93071	76.27	2.893	-1.99827	2.92727
Q9Y692	GMEB1	Glucocorticoid modulatory element-binding protein 1 (GMEB-1) (DNA-binding protein p96PIF) (Parvovirus initiation factor p96) (PIF p96)	0.010003	0.00959215	0.000410797	290	4.54536	6	1.22756e+07	1.22756e+07	1.22756e+07	5.85549e+08	5.85549e+08	5.85549e+08	No	Yes		13.2982	95.8932	5.57592	-1.99987	2.92566
Q5T6F2	UBAP2	Ubiquitin-associated protein 2 (UBAP-2)	0.00997291	0.00997291	0		10	9				5.9603e+08	5.9603e+08	5.9603e+08	Yes	Yes			99.8049	10	-2.00118	2.92436
O60306	AQR	RNA helicase aquarius	0.00988537	0.00891619	0.000969184	364	3.20158	44	2.89616e+07	2.89616e+07	2.89616e+07	5.61836e+08	5.61836e+08	5.61836e+08	Yes	Yes		9.35032	90.1958	4.27794	-2.00501	2.92053
Q8NEJ9	NGDN	Neuroguidin (Centromere accumulated nuclear protein 1) (CANu1) (EIF4E-binding protein)	0.00987828	0.0077513	0.00212698	445	1.86563	9	6.35592e+07	6.35592e+07	6.35592e+07	5.26815e+08	5.26815e+08	5.26815e+08	Yes	Yes		5.44806	78.4681	3.05112	-2.00532	2.92022
Q7Z6Z6	PNPLA5	Patatin-like phospholipase domain-containing protein 5	0.00986472	0.00986472	0		10	1				5.89563e+08	5.89563e+08	5.89563e+08	No	Yes			99.8049	10	-2.00592	2.91962
P07196	NEFL	Neurofilament light polypeptide (NF-L) (68 kDa neurofilament protein) (Neurofilament triplet L protein)	0.00981023	0.00501911	0.00479112	821	0.0670698	20	1.4317e+08	1.4317e+08	1.4317e+08	4.43137e+08	4.43137e+08	4.43137e+08	Yes	Yes		0.195657	51.162	1.63002	-2.00832	2.91721
Q01844	EWSR1	RNA-binding protein EWS (EWS oncogene) (Ewing sarcoma breakpoint region 1 protein)	0.00980612	0.00980612	0		10	6				5.86062e+08	5.86062e+08	5.86062e+08	Yes	Yes			99.8049	10	-2.0085	2.91703
P16401	H1-5	Histone H1.5 (Histone H1a) (Histone H1b) (Histone H1s-3)	0.00980229	0.00651991	0.00328239	574	0.990106	6	9.80857e+07	9.80857e+07	9.80857e+07	4.87747e+08	4.87747e+08	4.87747e+08	Yes	Yes		2.888	66.5141	2.31402	-2.00867	2.91686
Q9Y5B9	SUPT16H	FACT complex subunit SPT16 (Chromatin-specific transcription elongation factor 140 kDa subunit) (FACT 140 kDa subunit) (FACTp140) (Facilitates chromatin transcription complex subunit SPT16) (hSPT16)	0.00969151	0.00304203	0.00664948	1224	-1.1282	18	1.98702e+08	1.98702e+08	1.98702e+08	3.80509e+08	3.80509e+08	3.80509e+08	Yes	Yes		-3.28525	31.3886	0.937321	-2.01361	2.91193
Q8IX01	SUGP2	SURP and G-patch domain-containing protein 2 (Arginine/serine-rich-splicing factor 14) (Splicing factor, arginine/serine-rich 14)	0.00969122	0.00965994	3.12813e-05	131	8.27057	19	934762	934762	934762	5.7826e+08	5.7826e+08	5.7826e+08	Yes	Yes		24.0832	99.6772	9.2729	-2.01362	2.91191
Q96DH6	MSI2	RNA-binding protein Musashi homolog 2 (Musashi-2)	0.00965757	0.00965757	0		10	6				5.77183e+08	5.77183e+08	5.77183e+08	Yes	Yes			99.8049	10	-2.01513	2.9104
P04843	RPN1	Dolichyl-diphosphooligosaccharide--protein glycosyltransferase subunit 1 (Dolichyl-diphosphooligosaccharide--protein glycosyltransferase 67 kDa subunit) (Ribophorin I) (RPN-I) (Ribophorin-1)	0.00963485	0.00458774	0.00504711	903	-0.137674	16	1.5082e+08	1.5082e+08	1.5082e+08	4.25006e+08	4.25006e+08	4.25006e+08	Yes	Yes		-0.400547	47.6161	1.49465	-2.01615	2.90938
P11142	HSPA8	Heat shock cognate 71 kDa protein	0.00962505	0.00564459	0.00398046	686	0.503936	12	1.18946e+08	1.18946e+08	1.18946e+08	4.56294e+08	4.56294e+08	4.56294e+08	Yes	Yes		1.46592	58.6448	1.93966	-2.0166	2.90894
Q06830	PRDX1	Peroxiredoxin-1	0.00962251	0.00875714	0.000865371	353	3.33907	8	2.58594e+07	2.58594e+07	2.58594e+07	5.49228e+08	5.49228e+08	5.49228e+08	Yes	Yes		9.71276	91.0068	4.40865	-2.01671	2.90882
Q9Y4P3	TBL2	Transducin beta-like protein 2 (WS beta-transducin repeats protein) (WS-betaTRP) (Williams-Beuren syndrome chromosomal region 13 protein)	0.00960215	0.00942674	0.000175419	222	5.74788	14	5.24195e+06	5.24195e+06	5.24195e+06	5.6863e+08	5.6863e+08	5.6863e+08	Yes	Yes		16.7143	98.1731	6.76124	-2.01763	2.9079
Q969S9	GFM2	Ribosome-releasing factor 2, mitochondrial (RRF2mt) (Elongation factor G 2, mitochondrial) (EF-G2mt) (mEF-G 2) (Elongation factor G2) (hEFG2)	0.0095634	0.0095274	3.59987e-05	136	8.048	2	1.07573e+06	1.07573e+06	1.07573e+06	5.7048e+08	5.7048e+08	5.7048e+08	No	Yes		23.3887	99.6236	9.05072	-2.01939	2.90615
Q8NBI5	SLC43A3	Equilibrative nucleobase transporter 1 (Protein FOAP-13) (Solute carrier family 43 member 3)	0.00955092	0.000711408	0.00883952	1489	-3.63522	5	2.64146e+08	2.64146e+08	2.64146e+08	3.06663e+08	3.06663e+08	3.06663e+08	No	Yes		-10.5624	7.44857	0.215319	-2.01995	2.90558
P62244	RPS15A	40S ribosomal protein S15a (Small ribosomal subunit protein uS8)	0.00947326	0.00860326	0.000869997	356	3.3058	7	2.59976e+07	2.59976e+07	2.59976e+07	5.40171e+08	5.40171e+08	5.40171e+08	Yes	Yes		9.59355	90.8163	4.37696	-2.0235	2.90203
Q96E39	RBMXL1	RNA binding motif protein, X-linked-like-1 (Heterogeneous nuclear ribonucleoprotein G-like 1)	0.00942907	0.00942907	0		10	5				5.63527e+08	5.63527e+08	5.63527e+08	Yes	Yes			99.8049	10	-2.02553	2.9
O95297	MPZL1	Myelin protein zero-like protein 1 (Protein zero-related)	0.00940967	0.00232297	0.0070867	1307	-1.60914	11	2.11768e+08	2.11768e+08	2.11768e+08	3.506e+08	3.506e+08	3.506e+08	No	Yes		-4.66508	24.687	0.727342	-2.02643	2.89911
Q8WWM7	ATXN2L	Ataxin-2-like protein (Ataxin-2 domain protein) (Ataxin-2-related protein)	0.00938785	0.00938785	0		10	16				5.61064e+08	5.61064e+08	5.61064e+08	Yes	Yes			99.8049	10	-2.02743	2.8981
Q96QD9	FYTTD1	UAP56-interacting factor (Forty-two-three domain-containing protein 1) (Protein 40-2-3)	0.00937136	0.00937136	0		10	11				5.60078e+08	5.60078e+08	5.60078e+08	Yes	Yes			99.8049	10	-2.0282	2.89734
Q9NVU7	SDAD1	Protein SDA1 homolog (Nucleolar protein 130) (SDA1 domain-containing protein 1) (hSDA)	0.00932886	0.00887454	0.000454316	307	4.2879	15	1.35761e+07	1.35761e+07	1.35761e+07	5.43962e+08	5.43962e+08	5.43962e+08	Yes	Yes		12.415	95.13	5.32437	-2.03017	2.89536
P14678	SNRPB	Small nuclear ribonucleoprotein-associated proteins B and B' (snRNP-B) (Sm protein B/B') (Sm-B/B') (SmB/B')	0.00929744	0.00901072	0.000286724	263	4.97391	6	8.56802e+06	8.56802e+06	8.56802e+06	5.47092e+08	5.47092e+08	5.47092e+08	Yes	Yes		14.394	96.9161	5.99668	-2.03164	2.8939
P13473	LAMP2	Lysosome-associated membrane glycoprotein 2 (LAMP-2) (Lysosome-associated membrane protein 2) (CD107 antigen-like family member B) (LGP-96) (CD antigen CD107b)	0.00922776	0.000812289	0.00841547	1472	-3.37298	4	2.51475e+08	2.51475e+08	2.51475e+08	3.00021e+08	3.00021e+08	3.00021e+08	No	Yes		-9.75004	8.80267	0.254651	-2.0349	2.89063
P43003	SLC1A3	Excitatory amino acid transporter 1 (Sodium-dependent glutamate/aspartate transporter 1) (GLAST-1) (Solute carrier family 1 member 3)	0.00917952	0.000996475	0.00818304	1444	-3.03773	6	2.44529e+08	2.44529e+08	2.44529e+08	3.04083e+08	3.04083e+08	3.04083e+08	No	Yes		-8.77405	10.8554	0.31446	-2.03718	2.88835
Q7L0Y3	TRMT10C	tRNA methyltransferase 10 homolog C (HBV pre-S2 trans-regulated protein 2) (Mitochondrial ribonuclease P protein 1) (Mitochondrial RNase P protein 1) (RNA (guanine-9-)-methyltransferase domain-containing protein 1) (Renal carcinoma antigen NY-REN-49) (mRNA methyladenosine-N(1)-methyltransferase)	0.00915768	0.00904599	0.000111696	192	6.33963	9	3.33775e+06	3.33775e+06	3.33775e+06	5.4397e+08	5.4397e+08	5.4397e+08	Yes	Yes		18.3045	98.7803	7.34851	-2.03821	2.88732
Q9UG63	ABCF2	ATP-binding cassette sub-family F member 2 (Iron-inhibited ABC transporter 2)	0.00909108	0.00898946	0.000101622	188	6.46695	17	3.03671e+06	3.03671e+06	3.03671e+06	5.4029e+08	5.4029e+08	5.4029e+08	Yes	Yes		18.6517	98.8822	7.47508	-2.04138	2.88415
Q9NX05	FAM120C	Constitutive coactivator of PPAR-gamma-like protein 2 (Protein FAM120C) (Tumor antigen BJ-HCC-21)	0.00906666	0.00906666	0		10	21				5.41868e+08	5.41868e+08	5.41868e+08	Yes	Yes			99.8049	10	-2.04255	2.88298
Q9P2N5	RBM27	RNA-binding protein 27 (RNA-binding motif protein 27)	0.00905774	0.0088611	0.000196641	237	5.49385	16	5.87611e+06	5.87611e+06	5.87611e+06	5.35458e+08	5.35458e+08	5.35458e+08	Yes	Yes		15.8363	97.829	6.50977	-2.04298	2.88255
Q9BYD2	MRPL9	39S ribosomal protein L9, mitochondrial (L9mt) (MRP-L9) (Mitochondrial large ribosomal subunit protein bL9m)	0.00905114	0.00905114	0		10	6				5.4094e+08	5.4094e+08	5.4094e+08	Yes	Yes			99.8049	10	-2.0433	2.88224
Q9NVP1	DDX18	ATP-dependent RNA helicase DDX18	0.00904747	0.00879336	0.000254106	257	5.11291	12	7.59331e+06	7.59331e+06	7.59331e+06	5.33127e+08	5.33127e+08	5.33127e+08	Yes	Yes		14.7357	97.1914	6.13361	-2.04347	2.88206
P32004	L1CAM	Neural cell adhesion molecule L1 (N-CAM-L1) (NCAM-L1) (CD antigen CD171)	0.00902913	0.00142941	0.00759972	1390	-2.41053	14	2.27098e+08	2.27098e+08	2.27098e+08	3.12527e+08	3.12527e+08	3.12527e+08	Yes	Yes		-6.94517	15.8311	0.460662	-2.04435	2.88118
Q86U38	NOP9	Nucleolar protein 9	0.00899304	0.00866418	0.000328861	282	4.71952	11	9.82715e+06	9.82715e+06	9.82715e+06	5.27641e+08	5.27641e+08	5.27641e+08	Yes	Yes		13.5896	96.3432	5.74664	-2.04609	2.87944
Q96PE2	ARHGEF17	Rho guanine nucleotide exchange factor 17 (164 kDa Rho-specific guanine-nucleotide exchange factor) (p164-RhoGEF) (p164RhoGEF) (Tumor endothelial marker 4)	0.00897196	0.0088517	0.000120255	202	6.20179	12	3.5935e+06	3.5935e+06	3.5935e+06	5.32614e+08	5.32614e+08	5.32614e+08	No	Yes		17.8514	98.6597	7.21156	-2.04711	2.87842
P18077	RPL35A	60S ribosomal protein L35a (Cell growth-inhibiting gene 33 protein) (Large ribosomal subunit protein eL33)	0.00876756	0.00671161	0.00205595	468	1.70685	6	6.14368e+07	6.14368e+07	6.14368e+07	4.62555e+08	4.62555e+08	4.62555e+08	Yes	Yes		4.89596	76.5505	2.91245	-2.05712	2.86841
Q8N163	CCAR2	Cell cycle and apoptosis regulator protein 2 (Cell division cycle and apoptosis regulator protein 2) (DBIRD complex subunit KIAA1967) (Deleted in breast cancer gene 1 protein) (DBC-1) (DBC.1) (NET35) (p30 DBC)	0.00873769	0.00873769	0		10	16				5.22207e+08	5.22207e+08	5.22207e+08	Yes	Yes			99.8049	10	-2.0586	2.86693
Q8NBN3	TMEM87A	Transmembrane protein 87A	0.00872306	0.000457368	0.0082657	1508	-4.17571	7	2.46999e+08	2.46999e+08	2.46999e+08	2.74334e+08	2.74334e+08	2.74334e+08	Yes	Yes		-11.9684	5.2432	0.151426	-2.05933	2.8662
O15479	MAGEB2	Melanoma-associated antigen B2 (Cancer/testis antigen 3.2) (CT3.2) (DSS-AHC critical interval MAGE superfamily 6) (DAM6) (MAGE XP-2 antigen) (MAGE-B2 antigen)	0.00870499	0.00870499	0		10	9				5.20252e+08	5.20252e+08	5.20252e+08	Yes	Yes			99.8049	10	-2.06023	2.8653
P13591	NCAM1	Neural cell adhesion molecule 1 (N-CAM-1) (NCAM-1) (CD antigen CD56)	0.008684	0	0.008684	1687	-10	16	2.94579e+08	2.94579e+08	2.94579e+08	2.24419e+08	2.24419e+08	2.24419e+08	No	Yes		-28.5445		-0.392459	-2.06128	2.86425
Q9GZR2	REXO4	RNA exonuclease 4	0.00853694	0.00853694	0		10	11				5.10209e+08	5.10209e+08	5.10209e+08	Yes	Yes			99.8049	10	-2.0687	2.85684
P09874	PARP1	Poly [ADP-ribose] polymerase 1 (PARP-1)	0.00844471	0.00678259	0.00166213	438	2.02881	18	4.96684e+07	4.96684e+07	4.96684e+07	4.55029e+08	4.55029e+08	4.55029e+08	Yes	Yes		5.7864	80.3176	3.19556	-2.07342	2.85212
P28331	NDUFS1	NADH-ubiquinone oxidoreductase 75 kDa subunit, mitochondrial	0.00844225	0.00833976	0.000102493	198	6.34641	1	3.06275e+06	3.06275e+06	3.06275e+06	5.01487e+08	5.01487e+08	5.01487e+08	No	Yes		18.0999	98.7859	7.35524	-2.07354	2.85199
Q3T8J9	GON4L	GON-4-like protein (GON-4 homolog)	0.00841368	0.00841368	0		10	4				5.02843e+08	5.02843e+08	5.02843e+08	Yes	Yes			99.8049	10	-2.07501	2.85052
P26583	HMGB2	High mobility group protein B2 (High mobility group protein 2) (HMG-2)	0.00839798	0.0050823	0.00331568	655	0.616176	5	9.90806e+07	9.90806e+07	9.90806e+07	4.02824e+08	4.02824e+08	4.02824e+08	Yes	Yes		1.75592	60.5181	2.02347	-2.07583	2.84971
Q04637	EIF4G1	Eukaryotic translation initiation factor 4 gamma 1 (eIF-4-gamma 1) (eIF-4G 1) (eIF-4G1) (p220)	0.00835534	0.00811838	0.000236957	261	5.09849	25	7.08086e+06	7.08086e+06	7.08086e+06	4.92275e+08	4.92275e+08	4.92275e+08	Yes	Yes		14.518	97.164	6.1194	-2.07804	2.8475
Q9Y5J1	UTP18	U3 small nucleolar RNA-associated protein 18 homolog (WD repeat-containing protein 50)	0.00834102	0.00834102	0		10	10				4.985e+08	4.985e+08	4.985e+08	Yes	Yes			99.8049	10	-2.07878	2.84675
Q99878	H2AC14	Histone H2A type 1-J (Histone H2A/e)	0.00832853	0.00375682	0.00457171	963	-0.28322	2	1.36614e+08	1.36614e+08	1.36614e+08	3.6114e+08	3.6114e+08	3.6114e+08	No	Yes		-0.806074	45.1079	1.40245	-2.07943	2.8461
P26196	DDX6	Probable ATP-dependent RNA helicase DDX6	0.00831052	0.00788949	0.000421031	315	4.22793	12	1.25814e+07	1.25814e+07	1.25814e+07	4.84095e+08	4.84095e+08	4.84095e+08	Yes	Yes		12.0292	94.9338	5.26592	-2.08037	2.84516
P33527	ABCC1	Multidrug resistance-associated protein 1	0.00829166	0.000340141	0.00795152	1524	-4.54703	22	2.37611e+08	2.37611e+08	2.37611e+08	2.57939e+08	2.57939e+08	2.57939e+08	Yes	Yes		-12.9325	4.1022	0.118431	-2.08136	2.84418
P19484	TFEB	Transcription factor EB (Class E basic helix-loop-helix protein 35) (bHLHe35)	0.00826259	0.00826259	0		10	1				4.93813e+08	4.93813e+08	4.93813e+08	No	Yes			99.8049	10	-2.08288	2.84265
P25398	RPS12	40S ribosomal protein S12 (Small ribosomal subunit protein eS12)	0.00824669	0.00810927	0.000137423	221	5.88288	6	4.10654e+06	4.10654e+06	4.10654e+06	4.88756e+08	4.88756e+08	4.88756e+08	Yes	Yes		16.718	98.3336	6.89505	-2.08372	2.84181
Q96SI9	STRBP	Spermatid perinuclear RNA-binding protein	0.00820571	0.00794411	0.000261598	271	4.92446	14	7.8172e+06	7.8172e+06	7.8172e+06	4.82596e+08	4.82596e+08	4.82596e+08	Yes	Yes		13.9838	96.812	5.94802	-2.08588	2.83965
Q9BQE3	TUBA1C	Tubulin alpha-1C chain (Alpha-tubulin 6) (Tubulin alpha-6 chain) [Cleaved into: Detyrosinated tubulin alpha-1C chain]	0.00820409	0.00493274	0.00327134	664	0.592507	9	9.77557e+07	9.77557e+07	9.77557e+07	3.9256e+08	3.9256e+08	3.9256e+08	Yes	Yes		1.68246	60.1254	2.00566	-2.08597	2.83957
Q9Y4I1	MYO5A	Unconventional myosin-Va (Dilute myosin heavy chain, non-muscle) (Myosin heavy chain 12) (Myosin-12) (Myoxin)	0.00817427	0.00731127	0.000862996	375	3.0827	5	2.57884e+07	2.57884e+07	2.57884e+07	4.62746e+08	4.62746e+08	4.62746e+08	Yes	Yes		8.74864	89.4425	4.16542	-2.08755	2.83798
Q12888	TP53BP1	TP53-binding protein 1 (53BP1) (p53-binding protein 1) (p53BP1)	0.00816149	0.00608278	0.00207871	496	1.54904	33	6.2117e+07	6.2117e+07	6.2117e+07	4.25654e+08	4.25654e+08	4.25654e+08	Yes	Yes		4.3951	74.5302	2.77662	-2.08823	2.8373
Q9UGP8	SEC63	Translocation protein SEC63 homolog	0.00808168	0.00503092	0.00305076	627	0.721654	15	9.11641e+07	9.11641e+07	9.11641e+07	3.91836e+08	3.91836e+08	3.91836e+08	Yes	Yes		2.04447	62.2509	2.10371	-2.0925	2.83304
Q5T3I0	GPATCH4	G patch domain-containing protein 4	0.00803978	0.00402573	0.00401405	835	0.00419001	14	1.1995e+08	1.1995e+08	1.1995e+08	3.60547e+08	3.60547e+08	3.60547e+08	Yes	Yes		0.011861	50.0726	1.58776	-2.09476	2.83078
Q96HR8	NAF1	H/ACA ribonucleoprotein complex non-core subunit NAF1 (hNAF1)	0.00800483	0.00316629	0.00483854	1064	-0.611781	4	1.44587e+08	1.44587e+08	1.44587e+08	3.3382e+08	3.3382e+08	3.3382e+08	Yes	Yes		-1.73066	39.5547	1.20713	-2.09665	2.82889
Q2NL82	TSR1	Pre-rRNA-processing protein TSR1 homolog	0.00798104	0.00798104	0		10	14				4.76986e+08	4.76986e+08	4.76986e+08	Yes	Yes			99.8049	10	-2.09794	2.82759
P55011	SLC12A2	Solute carrier family 12 member 2 (Basolateral Na-K-Cl symporter) (Bumetanide-sensitive sodium-(potassium)-chloride cotransporter 2)	0.00796508	0.00038365	0.00758143	1513	-4.30461	18	2.26551e+08	2.26551e+08	2.26551e+08	2.4948e+08	2.4948e+08	2.4948e+08	Yes	Yes		-12.1679	4.81666	0.139087	-2.09881	2.82673
O15234	CASC3	Protein CASC3 (Cancer susceptibility candidate gene 3 protein) (Metastatic lymph node gene 51 protein) (MLN 51) (Protein barentsz) (Btz)	0.00792484	0.00237001	0.00555483	1237	-1.22885	12	1.65992e+08	1.65992e+08	1.65992e+08	3.07635e+08	3.07635e+08	3.07635e+08	Yes	Yes		-3.47093	29.9061	0.890107	-2.10101	2.82453
P25445	FAS	Tumor necrosis factor receptor superfamily member 6 (Apo-1 antigen) (Apoptosis-mediating surface antigen FAS) (FASLG receptor) (CD antigen CD95)	0.00791747	0.00532505	0.00259242	573	1.03849	29	7.74679e+07	7.74679e+07	7.74679e+07	3.95719e+08	3.95719e+08	3.95719e+08	No	Yes		2.93283	67.2569	2.3528	-2.10141	2.82412
Q92615	LARP4B	La-related protein 4B (La ribonucleoprotein domain family member 4B) (La ribonucleoprotein domain family member 5) (La-related protein 5)	0.00779789	0.00768653	0.000111366	212	6.10895	14	3.32789e+06	3.32789e+06	3.32789e+06	4.62712e+08	4.62712e+08	4.62712e+08	Yes	Yes		17.212	98.5718	7.11936	-2.10802	2.81751
P62826	RAN	GTP-binding nuclear protein Ran (Androgen receptor-associated protein 24) (GTPase Ran) (Ras-like protein TC4) (Ras-related nuclear protein)	0.00778606	0.00705398	0.000732078	369	3.26837	5	2.18763e+07	2.18763e+07	2.18763e+07	4.43456e+08	4.43456e+08	4.43456e+08	Yes	Yes		9.20651	90.5976	4.34135	-2.10868	2.81685
Q9H9A6	LRRC40	Leucine-rich repeat-containing protein 40	0.0076914	0	0.0076914	1685	-10	7	4.15099e+08	4.15099e+08	4.15099e+08	4.45759e+07	4.45759e+07	4.45759e+07	Yes	Yes		-28.0192		-3.21912	-2.11399	2.81154
O60637	TSPAN3	Tetraspanin-3 (Tspan-3) (Tetraspanin TM4-A) (Transmembrane 4 superfamily member 8)	0.0076883	0.000314977	0.00737332	1523	-4.549	3	2.20333e+08	2.20333e+08	2.20333e+08	2.39157e+08	2.39157e+08	2.39157e+08	No	Yes		-12.7889	4.09684	0.118276	-2.11417	2.81137
Q9P015	MRPL15	39S ribosomal protein L15, mitochondrial (L15mt) (MRP-L15) (Mitochondrial large ribosomal subunit protein uL15m)	0.00768169	0.00768169	0		10	9				4.59095e+08	4.59095e+08	4.59095e+08	Yes	Yes			99.8049	10	-2.11454	2.81099
P61956	SUMO2	Small ubiquitin-related modifier 2 (SUMO-2) (HSMT3) (SMT3 homolog 2) (SUMO-3) (Sentrin-2) (Ubiquitin-like protein SMT3B) (Smt3B)	0.00759849	0.0050867	0.00251179	578	1.01802	16	7.50583e+07	7.50583e+07	7.50583e+07	3.79064e+08	3.79064e+08	3.79064e+08	No	Yes		2.85682	66.9436	2.33636	-2.11927	2.80626
P04920	SLC4A2	Anion exchange protein 2 (AE 2) (Anion exchanger 2) (Non-erythroid band 3-like protein) (BND3L) (Solute carrier family 4 member 2)	0.00754836	0.000792827	0.00675553	1438	-3.09099	14	2.01872e+08	2.01872e+08	2.01872e+08	2.49255e+08	2.49255e+08	2.49255e+08	Yes	Yes		-8.66525	10.5033	0.304183	-2.12215	2.80339
P31431	SDC4	Syndecan-4 (SYND4) (Amphiglycan) (Ryudocan core protein)	0.00753228	0.00187228	0.00566	1298	-1.59601	8	1.69135e+08	1.69135e+08	1.69135e+08	2.81031e+08	2.81031e+08	2.81031e+08	Yes	Yes		-4.47275	24.8567	0.732558	-2.12307	2.80246
P35222	CTNNB1	Catenin beta-1 (Beta-catenin)	0.00751779	0.00751779	0		10	2				4.493e+08	4.493e+08	4.493e+08	No	Yes			99.8049	10	-2.12391	2.80163
Q9H0A0	NAT10	RNA cytidine acetyltransferase	0.00750614	0.00726289	0.000243251	277	4.90003	20	7.26892e+06	7.26892e+06	7.26892e+06	4.41335e+08	4.41335e+08	4.41335e+08	Yes	Yes		13.7247	96.7593	5.92399	-2.12458	2.80095
O95793	STAU1	Double-stranded RNA-binding protein Staufen homolog 1	0.00748215	0.00748215	0		10	16				4.4717e+08	4.4717e+08	4.4717e+08	Yes	Yes			99.8049	10	-2.12597	2.79956
Q03111	MLLT1	Protein ENL (YEATS domain-containing protein 1)	0.00748026	0.000871028	0.00660923	1425	-2.92369	3	1.975e+08	1.975e+08	1.975e+08	2.49557e+08	2.49557e+08	2.49557e+08	Yes	Yes		-8.18473	11.6444	0.337516	-2.12608	2.79945
Q9BXJ9	NAA15	N-alpha-acetyltransferase 15, NatA auxiliary subunit (Gastric cancer antigen Ga19) (N-terminal acetyltransferase) (NMDA receptor-regulated protein 1) (Protein tubedown-1) (Tbdn100)	0.00747408	0.00728125	0.000192838	258	5.23873	13	5.76246e+06	5.76246e+06	5.76246e+06	4.40925e+08	4.40925e+08	4.40925e+08	Yes	Yes		14.6637	97.4199	6.25771	-2.12644	2.79909
O60307	MAST3	Microtubule-associated serine/threonine-protein kinase 3	0.00745279	0.00745279	0		10	12				4.45415e+08	4.45415e+08	4.45415e+08	No	Yes			99.8049	10	-2.12768	2.79785
Q8NI27	THOC2	THO complex subunit 2 (Tho2) (hTREX120)	0.00740109	0	0.00740109	1683	-10	17	2.22209e+08	2.22209e+08	2.22209e+08	2.20116e+08	2.20116e+08	2.20116e+08	Yes	Yes		-27.8527		-0.0136524	-2.1307	2.79483
Q96G21	IMP4	U3 small nucleolar ribonucleoprotein protein IMP4 (U3 snoRNP protein IMP4) (Brix domain-containing protein 4)	0.00737986	0.00737986	0		10	7				4.41057e+08	4.41057e+08	4.41057e+08	Yes	Yes			99.8049	10	-2.13195	2.79358
Q96CM3	RPUSD4	Mitochondrial RNA pseudouridine synthase RPUSD4	0.00737765	0.00737765	0		10	7				4.40924e+08	4.40924e+08	4.40924e+08	Yes	Yes			99.8049	10	-2.13208	2.79345
O60287	URB1	Nucleolar pre-ribosomal-associated protein 1 (Nucleolar protein 254 kDa) (URB1 ribosome biogenesis 1 homolog)	0.00736379	0.00724436	0.000119435	224	5.92256	18	3.569e+06	3.569e+06	3.569e+06	4.36527e+08	4.36527e+08	4.36527e+08	Yes	Yes		16.5396	98.3781	6.93441	-2.1329	2.79264
P16403	H1-2	Histone H1.2 (Histone H1c) (Histone H1d) (Histone H1s-1)	0.00736103	0.0035206	0.00384042	890	-0.125443	14	1.14761e+08	1.14761e+08	1.14761e+08	3.2517e+08	3.2517e+08	3.2517e+08	No	Yes		-0.350297	47.8276	1.50256	-2.13306	2.79247
P02545	LMNA	Prelamin-A/C [Cleaved into: Lamin-A/C (70 kDa lamin) (Renal carcinoma antigen NY-REN-32)]	0.00728612	0.00379751	0.00348861	808	0.122403	21	1.04248e+08	1.04248e+08	1.04248e+08	3.31206e+08	3.31206e+08	3.31206e+08	Yes	Yes		0.341264	52.1198	1.66771	-2.1375	2.78803
Q9ULW3	ABT1	Activator of basal transcription 1 (hABT1) (Basal transcriptional activator)	0.00723569	0.00561724	0.00161845	463	1.79525	6	4.83632e+07	4.83632e+07	4.83632e+07	3.84077e+08	3.84077e+08	3.84077e+08	Yes	Yes		4.9998	77.6324	2.98941	-2.14052	2.78502
O75179	ANKRD17	Ankyrin repeat domain-containing protein 17 (Gene trap ankyrin repeat protein) (Serologically defined breast cancer antigen NY-BR-16)	0.00723551	0.00719675	3.87621e-05	164	7.53656	13	1.15831e+06	1.15831e+06	1.15831e+06	4.31271e+08	4.31271e+08	4.31271e+08	Yes	Yes		20.9893	99.4643	8.54044	-2.14053	2.785
P46779	RPL28	60S ribosomal protein L28 (Large ribosomal subunit protein eL28)	0.00722186	0.00639238	0.000829476	387	2.94608	5	2.47867e+07	2.47867e+07	2.47867e+07	4.06826e+08	4.06826e+08	4.06826e+08	Yes	Yes		8.20243	88.5144	4.03677	-2.14135	2.78418
Q6ZUT1	NKAPD1	Uncharacterized protein NKAPD1 (NKAP domain containing protein 1)	0.00717761	0.000617695	0.00655992	1463	-3.40871	3	1.96026e+08	1.96026e+08	1.96026e+08	2.32943e+08	2.32943e+08	2.32943e+08	No	Yes		-9.48138	8.60586	0.248928	-2.14402	2.78152
Q969S3	ZNF622	Zinc finger protein 622 (Zinc finger-like protein 9)	0.00715605	0.00704772	0.000108334	220	6.0236	29	3.23727e+06	3.23727e+06	3.23727e+06	4.24443e+08	4.24443e+08	4.24443e+08	Yes	Yes		16.7469	98.4861	7.03465	-2.14533	2.78021
O75616	ERAL1	GTPase Era, mitochondrial (H-ERA) (hERA) (Conserved ERA-like GTPase) (CEGA) (ERA-W) (ERA-like protein 1)	0.0071234	0.00624937	0.000874029	393	2.83796	29	2.61181e+07	2.61181e+07	2.61181e+07	3.99611e+08	3.99611e+08	3.99611e+08	Yes	Yes		7.88448	87.7302	3.93547	-2.14731	2.77822
P78332	RBM6	RNA-binding protein 6 (Lung cancer antigen NY-LU-12) (Protein G16) (RNA-binding motif protein 6) (RNA-binding protein DEF-3)	0.00711262	0.00711262	0		10	14				4.25085e+08	4.25085e+08	4.25085e+08	Yes	Yes			99.8049	10	-2.14797	2.77756
Q9BY43	CHMP4A	Charged multivesicular body protein 4a (Chromatin-modifying protein 4a) (CHMP4a) (SNF7 homolog associated with Alix-2) (SNF7-1) (hSnf-1) (Vacuolar protein sorting-associated protein 32-1) (Vps32-1) (hVps32-1)	0.00711151	0.00711151	0		10	1				4.25019e+08	4.25019e+08	4.25019e+08	Yes	Yes			99.8049	10	-2.14804	2.7775
Q9UNQ2	DIMT1	Probable dimethyladenosine transferase	0.00705033	0.00669647	0.000353857	322	4.24216	11	1.05741e+07	1.05741e+07	1.05741e+07	4.10788e+08	4.10788e+08	4.10788e+08	Yes	Yes		11.7667	94.981	5.27978	-2.15179	2.77374
P29558	RBMS1	RNA-binding motif, single-stranded-interacting protein 1 (Single-stranded DNA-binding protein MSSP-1) (Suppressor of CDC2 with RNA-binding motif 2)	0.00702057	0.00702057	0		10	5				4.19583e+08	4.19583e+08	4.19583e+08	Yes	Yes			99.8049	10	-2.15363	2.77191
Q9Y295	DRG1	Developmentally-regulated GTP-binding protein 1 (DRG-1) (Neural precursor cell expressed developmentally down-regulated protein 3) (NEDD-3) (Translation factor GTPase DRG1) (TRAFAC GTPase DRG1)	0.00700326	0.00696969	3.35653e-05	159	7.69798	12	1.00301e+06	1.00301e+06	1.00301e+06	4.17546e+08	4.17546e+08	4.17546e+08	Yes	Yes		21.3298	99.5207	8.70145	-2.1547	2.77084
O43809	NUDT21	Cleavage and polyadenylation specificity factor subunit 5 (Cleavage and polyadenylation specificity factor 25 kDa subunit) (CPSF 25 kDa subunit) (Cleavage factor Im complex 25 kDa subunit) (CFIm25) (Nucleoside diphosphate-linked moiety X motif 21) (Nudix motif 21) (Nudix hydrolase 21) (Pre-mRNA cleavage factor Im 68 kDa subunit)	0.00699608	0.00699608	0		10	8				4.1812e+08	4.1812e+08	4.1812e+08	Yes	Yes			99.8049	10	-2.15515	2.77039
Q8N9T8	KRI1	Protein KRI1 homolog	0.00699573	0.0040002	0.00299553	731	0.41726	8	8.95137e+07	8.95137e+07	8.95137e+07	3.28585e+08	3.28585e+08	3.28585e+08	Yes	Yes		1.15596	57.1806	1.87609	-2.15517	2.77037
Q9UII4	HERC5	E3 ISG15--protein ligase HERC5	0.00695862	0.00688655	7.20703e-05	195	6.57823	13	2.15364e+06	2.15364e+06	2.15364e+06	4.13728e+08	4.13728e+08	4.13728e+08	Yes	Yes		18.2089	98.9643	7.58576	-2.15748	2.76806
Q15424	SAFB	Scaffold attachment factor B1 (SAF-B) (SAF-B1) (HSP27 estrogen response element-TATA box-binding protein) (HSP27 ERE-TATA-binding protein)	0.00694359	0.00625949	0.000684099	372	3.19377	9	2.04425e+07	2.04425e+07	2.04425e+07	3.9454e+08	3.9454e+08	3.9454e+08	Yes	Yes		8.83753	90.1478	4.27053	-2.15842	2.76712
O15439	ABCC4	ATP-binding cassette sub-family C member 4	0.00693435	0.00018185	0.00675249	1545	-5.2146	21	2.01781e+08	2.01781e+08	2.01781e+08	2.12649e+08	2.12649e+08	2.12649e+08	Yes	Yes		-14.4264	2.62245	0.0756854	-2.15899	2.76654
Q9NTZ6	RBM12	RNA-binding protein 12 (RNA-binding motif protein 12) (SH3/WW domain anchor protein in the nucleus) (SWAN)	0.00691969	0.00659281	0.000326874	316	4.33409	11	9.7678e+06	9.7678e+06	9.7678e+06	4.03786e+08	4.03786e+08	4.03786e+08	Yes	Yes		11.9864	95.2762	5.36942	-2.15991	2.76562
P48681	NES	Nestin	0.00690447	0	0.00690447	1682	-10	1	2.51932e+08	2.51932e+08	2.51932e+08	1.60712e+08	1.60712e+08	1.60712e+08	No	Yes		-27.5521		-0.648557	-2.16087	2.76467
Q7RTV0	PHF5A	PHD finger-like domain-containing protein 5A (PHD finger-like domain protein 5A) (Splicing factor 3B-associated 14 kDa protein) (SF3b14b)	0.00689467	0.00661956	0.000275114	304	4.58864	20	8.22106e+06	8.22106e+06	8.22106e+06	4.03838e+08	4.03838e+08	4.03838e+08	Yes	Yes		12.6832	96.0098	5.61831	-2.16149	2.76405
Q9Y2R4	DDX52	Probable ATP-dependent RNA helicase DDX52	0.00684365	0.00677315	7.04956e-05	196	6.58615	11	2.10658e+06	2.10658e+06	2.10658e+06	4.06903e+08	4.06903e+08	4.06903e+08	Yes	Yes		18.1832	98.9699	7.59364	-2.16471	2.76082
P26641	EEF1G	Elongation factor 1-gamma (EF-1-gamma) (eEF-1B gamma)	0.00684298	0.00623277	0.000610216	367	3.35248	12	1.82347e+07	1.82347e+07	1.82347e+07	3.90735e+08	3.90735e+08	3.90735e+08	Yes	Yes		9.25546	91.0826	4.42143	-2.16475	2.76078
Q9UHB9	SRP68	Signal recognition particle subunit SRP68 (SRP68) (Signal recognition particle 68 kDa protein)	0.00683183	0.00666717	0.000164659	256	5.33952	15	4.92042e+06	4.92042e+06	4.92042e+06	4.03383e+08	4.03383e+08	4.03383e+08	Yes	Yes		14.7375	97.5898	6.35723	-2.16546	2.76007
P62314	SNRPD1	Small nuclear ribonucleoprotein Sm D1 (Sm-D1) (Sm-D autoantigen) (snRNP core protein D1)	0.00678624	0.0063219	0.000464334	344	3.76713	7	1.38754e+07	1.38754e+07	1.38754e+07	3.91703e+08	3.91703e+08	3.91703e+08	Yes	Yes		10.3866	93.1577	4.81916	-2.16837	2.75716
Q9NP64	ZCCHC17	Nucleolar protein of 40 kDa (pNO40) (Pnn-interacting nucleolar protein) (Putative S1 RNA-binding domain protein) (PS1D protein) (Zinc finger CCHC domain-containing protein 17)	0.00671521	0.00304032	0.00367489	955	-0.273479	8	1.09815e+08	1.09815e+08	1.09815e+08	2.91519e+08	2.91519e+08	2.91519e+08	Yes	Yes		-0.752776	45.2751	1.40852	-2.17294	2.75259
P18827	SDC1	Syndecan-1 (SYND1) (CD antigen CD138)	0.00668675	0.000565978	0.00612077	1459	-3.43489	4	1.82904e+08	1.82904e+08	1.82904e+08	2.16729e+08	2.16729e+08	2.16729e+08	No	Yes		-9.44854	8.46418	0.24481	-2.17478	2.75075
Q5C9Z4	NOM1	Nucleolar MIF4G domain-containing protein 1 (SGD1 homolog)	0.00664601	0.00637497	0.000271035	306	4.55587	11	8.09918e+06	8.09918e+06	8.09918e+06	3.89099e+08	3.89099e+08	3.89099e+08	Yes	Yes		12.52	95.9218	5.58622	-2.17744	2.7481
Q86UP2	KTN1	Kinectin (CG-1 antigen) (Kinesin receptor)	0.00656583	0.00627329	0.000292546	311	4.42249	21	8.74199e+06	8.74199e+06	8.74199e+06	3.83664e+08	3.83664e+08	3.83664e+08	Yes	Yes		12.1301	95.5444	5.45574	-2.18271	2.74283
P30876	POLR2B	DNA-directed RNA polymerase II subunit RPB2	0.00656205	0.0064435	0.00011855	238	5.76428	14	3.54256e+06	3.54256e+06	3.54256e+06	3.88638e+08	3.88638e+08	3.88638e+08	Yes	Yes		15.809	98.1934	6.77749	-2.18296	2.74257
Q5T481	RBM20	RNA-binding protein 20 (RNA-binding motif protein 20)	0.00652996	0.00652996	0		10	7				3.90262e+08	3.90262e+08	3.90262e+08	Yes	Yes			99.8049	10	-2.18509	2.74045
Q8IWR0	ZC3H7A	Zinc finger CCCH domain-containing protein 7A	0.00652744	0.00652744	0		10	10				3.90111e+08	3.90111e+08	3.90111e+08	Yes	Yes			99.8049	10	-2.18526	2.74028
Q969X6	UTP4	U3 small nucleolar RNA-associated protein 4 homolog (Cirhin) (UTP4 small subunit processome component)	0.00648379	0.00545319	0.00103061	425	2.4036	11	3.07971e+07	3.07971e+07	3.07971e+07	3.56706e+08	3.56706e+08	3.56706e+08	Yes	Yes		6.57954	84.1049	3.53387	-2.18817	2.73736
Q96JC9	EAF1	ELL-associated factor 1	0.0064743	0	0.0064743	1680	-10	7	2.15977e+08	2.15977e+08	2.15977e+08	1.70958e+08	1.70958e+08	1.70958e+08	No	Yes		-27.2736		-0.337237	-2.18881	2.73673
P14618	PKM	Pyruvate kinase PKM	0.00641881	0.0027093	0.0037095	1006	-0.453305	17	1.10849e+08	1.10849e+08	1.10849e+08	2.7277e+08	2.7277e+08	2.7277e+08	Yes	Yes		-1.23888	42.2088	1.29909	-2.19255	2.73299
Q9Y639	NPTN	Neuroplastin (Stromal cell-derived receptor 1) (SDR-1)	0.00637308	0	0.00637308	1679	-10	20	1.91618e+08	1.91618e+08	1.91618e+08	1.89268e+08	1.89268e+08	1.89268e+08	Yes	Yes		-27.2054		-0.0177996	-2.19565	2.72988
O15394	NCAM2	Neural cell adhesion molecule 2 (N-CAM-2) (NCAM-2)	0.00634594	0.000650933	0.00569501	1434	-3.12912	10	1.70181e+08	1.70181e+08	1.70181e+08	2.09084e+08	2.09084e+08	2.09084e+08	No	Yes		-8.53633	10.2575	0.297013	-2.1975	2.72803
Q15061	WDR43	WD repeat-containing protein 43 (U3 small nucleolar RNA-associated protein 5 homolog)	0.00631607	0.00179986	0.00451621	1248	-1.32723	6	1.34955e+08	1.34955e+08	1.34955e+08	2.42524e+08	2.42524e+08	2.42524e+08	Yes	Yes		-3.61799	28.4965	0.845645	-2.19955	2.72598
P52756	RBM5	RNA-binding protein 5 (Protein G15) (Putative tumor suppressor LUCA15) (RNA-binding motif protein 5) (Renal carcinoma antigen NY-REN-9)	0.00627659	0.00606056	0.000216037	296	4.8101	11	6.4557e+06	6.4557e+06	6.4557e+06	3.68664e+08	3.68664e+08	3.68664e+08	Yes	Yes		13.0992	96.5581	5.83559	-2.20228	2.72326
Q99590	SCAF11	Protein SCAF11 (CTD-associated SR protein 11) (Renal carcinoma antigen NY-REN-40) (SC35-interacting protein 1) (SR-related and CTD-associated factor 11) (SRSF2-interacting protein) (Serine/arginine-rich splicing factor 2-interacting protein) (Splicing factor, arginine/serine-rich 2-interacting protein) (Splicing regulatory protein 129) (SRrp129)	0.00626368	0.00551813	0.000745552	397	2.8878	24	2.22789e+07	2.22789e+07	2.22789e+07	3.52069e+08	3.52069e+08	3.52069e+08	Yes	Yes		7.86165	88.0972	3.98211	-2.20317	2.72236
O00461	GOLIM4	Golgi integral membrane protein 4 (Golgi integral membrane protein, cis) (GIMPc) (Golgi phosphoprotein 4) (Golgi-localized phosphoprotein of 130 kDa) (Golgi phosphoprotein of 130 kDa)	0.0062507	0.00122986	0.00502084	1340	-2.02944	9	1.50035e+08	1.50035e+08	1.50035e+08	2.23537e+08	2.23537e+08	2.23537e+08	Yes	Yes		-5.52304	19.6755	0.575217	-2.20407	2.72146
Q96HW7	INTS4	Integrator complex subunit 4 (Int4)	0.00621702	0.00621702	0		10	1				3.7156e+08	3.7156e+08	3.7156e+08	No	Yes			99.8049	10	-2.20642	2.71912
P68371	TUBB4B	Tubulin beta-4B chain (Tubulin beta-2 chain) (Tubulin beta-2C chain)	0.00621003	0.00418534	0.00202469	579	1.04765	2	6.05027e+07	6.05027e+07	6.05027e+07	3.10639e+08	3.10639e+08	3.10639e+08	No	Yes		2.84816	67.3965	2.36017	-2.20691	2.71863
O43818	RRP9	U3 small nucleolar RNA-interacting protein 2 (RRP9 homolog) (U3 small nucleolar ribonucleoprotein-associated 55 kDa protein) (U3 snoRNP-associated 55 kDa protein) (U3-55K)	0.00618314	0.00614434	3.88036e-05	175	7.30692	3	1.15955e+06	1.15955e+06	1.15955e+06	3.68375e+08	3.68375e+08	3.68375e+08	Yes	Yes		19.851	99.3724	8.31147	-2.20879	2.71674
Q14694	USP10	Ubiquitin carboxyl-terminal hydrolase 10	0.00617289	0.00617289	0		10	11				3.68922e+08	3.68922e+08	3.68922e+08	Yes	Yes			99.8049	10	-2.20951	2.71602
P62633	CNBP	CCHC-type zinc finger nucleic acid binding protein (Cellular nucleic acid-binding protein) (CNBP) (Zinc finger protein 9)	0.00617006	0.00610149	6.85714e-05	203	6.47541	5	2.04908e+06	2.04908e+06	2.04908e+06	3.66704e+08	3.66704e+08	3.66704e+08	Yes	Yes		17.5861	98.8886	7.4835	-2.20971	2.71582
O60284	ST18	Suppression of tumorigenicity 18 protein (Zinc finger protein 387)	0.00616783	0	0.00616783	1678	-10	2	2.19118e+08	2.19118e+08	2.19118e+08	1.49501e+08	1.49501e+08	1.49501e+08	No	Yes		-27.0638		-0.55155	-2.20987	2.71567
Q9NUN5	LMBRD1	Lysosomal cobalamin transport escort protein LMBD1 (LMBD1) (HDAg-L-interacting protein NESI) (LMBR1 domain-containing protein 1) (Nuclear export signal-interacting protein)	0.0061533	0.000166758	0.00598655	1540	-5.1659	7	1.78893e+08	1.78893e+08	1.78893e+08	1.88859e+08	1.88859e+08	1.88859e+08	No	Yes		-14.0236	2.71005	0.0782147	-2.21089	2.71464
P07900	HSP90AA1	Heat shock protein HSP 90-alpha	0.00614245	0.00302663	0.00311582	858	-0.0419017	14	9.31083e+07	9.31083e+07	9.31083e+07	2.73994e+08	2.73994e+08	2.73994e+08	Yes	Yes		-0.113716	49.2739	1.55716	-2.21166	2.71388
P15924	DSP	Desmoplakin (DP) (250/210 kDa paraneoplastic pemphigus antigen)	0.00611662	0.00541554	0.000701086	390	2.94944	28	2.09502e+07	2.09502e+07	2.09502e+07	3.44609e+08	3.44609e+08	3.44609e+08	Yes	Yes		7.99902	88.538	4.03993	-2.21349	2.71205
P50443	SLC26A2	Sulfate transporter (Diastrophic dysplasia protein) (Solute carrier family 26 member 2)	0.00600498	0.00134677	0.00465821	1315	-1.79027	9	1.39199e+08	1.39199e+08	1.39199e+08	2.19688e+08	2.19688e+08	2.19688e+08	No	Yes		-4.84098	22.4275	0.658312	-2.22149	2.70405
P55145	MANF	Mesencephalic astrocyte-derived neurotrophic factor (Arginine-rich protein) (Protein ARMET)	0.0059944	0.0059944	0		10	5				3.58255e+08	3.58255e+08	3.58255e+08	Yes	Yes			99.8049	10	-2.22225	2.70328
O43823	AKAP8	A-kinase anchor protein 8 (AKAP-8) (A-kinase anchor protein 95 kDa) (AKAP 95)	0.00592084	0.00592084	0		10	10				3.53858e+08	3.53858e+08	3.53858e+08	Yes	Yes			99.8049	10	-2.22762	2.69792
Q8TCU4	ALMS1	Alstrom syndrome protein 1	0.00584773	0.00584773	0		10	2				3.49489e+08	3.49489e+08	3.49489e+08	Yes	Yes			99.8049	10	-2.23301	2.69252
Q13409	DYNC1I2	Cytoplasmic dynein 1 intermediate chain 2 (Cytoplasmic dynein intermediate chain 2) (Dynein intermediate chain 2, cytosolic) (DH IC-2)	0.00581118	0	0.00581118	1677	-10	9	2.81436e+08	2.81436e+08	2.81436e+08	6.58682e+07	6.58682e+07	6.58682e+07	Yes	Yes		-26.806		-2.09515	-2.23574	2.6898
Q5BKY9	FAM133B	Protein FAM133B	0.0057596	0.000550915	0.00520868	1441	-3.24102	5	1.55648e+08	1.55648e+08	1.55648e+08	1.88573e+08	1.88573e+08	1.88573e+08	No	Yes		-8.70514	9.56516	0.276839	-2.23961	2.68593
P62913	RPL11	60S ribosomal protein L11 (CLL-associated antigen KW-12) (Large ribosomal subunit protein uL5)	0.00575103	0.00457332	0.0011777	454	1.95726	5	3.51927e+07	3.51927e+07	3.51927e+07	3.08517e+08	3.08517e+08	3.08517e+08	Yes	Yes		5.2558	79.5218	3.132	-2.24025	2.68528
P61619	SEC61A1	Protein transport protein Sec61 subunit alpha isoform 1 (Sec61 alpha-1)	0.0057009	0.00448801	0.00121289	461	1.88763	5	3.62441e+07	3.62441e+07	3.62441e+07	3.0447e+08	3.0447e+08	3.0447e+08	Yes	Yes		5.06164	78.7246	3.07048	-2.24406	2.68148
Q9NV31	IMP3	U3 small nucleolar ribonucleoprotein protein IMP3 (U3 snoRNP protein IMP3) (BRMS2)	0.00569695	0.00569695	0		10	6				3.40478e+08	3.40478e+08	3.40478e+08	Yes	Yes			99.8049	10	-2.24436	2.68118
P21333	FLNA	Filamin-A (FLN-A) (Actin-binding protein 280) (ABP-280) (Alpha-filamin) (Endothelial actin-binding protein) (Filamin-1) (Non-muscle filamin)	0.00568306	0.0023683	0.00331476	1017	-0.485051	25	9.9053e+07	9.9053e+07	9.9053e+07	2.40594e+08	2.40594e+08	2.40594e+08	Yes	Yes		-1.29999	41.673	1.28033	-2.24542	2.68012
Q9UNX3	RPL26L1	60S ribosomal protein L26-like 1 (Large ribosomal subunit protein uL24-like 1)	0.00568068	0.00550528	0.000175397	288	4.97212	2	5.24128e+06	5.24128e+06	5.24128e+06	3.34264e+08	3.34264e+08	3.34264e+08	Yes	Yes		13.325	96.9124	5.99492	-2.2456	2.67994
Q9UHB7	AFF4	AF4/FMR2 family member 4 (ALL1-fused gene from chromosome 5q31 protein) (Protein AF-5q31) (Major CDK9 elongation factor-associated protein)	0.00568036	0.0011004	0.00457996	1338	-2.0573	8	1.3686e+08	1.3686e+08	1.3686e+08	2.02626e+08	2.02626e+08	2.02626e+08	Yes	Yes		-5.51339	19.3721	0.566113	-2.24562	2.67991
Q5SXM2	SNAPC4	snRNA-activating protein complex subunit 4 (SNAPc subunit 4) (Proximal sequence element-binding transcription factor subunit alpha) (PSE-binding factor subunit alpha) (PTF subunit alpha) (snRNA-activating protein complex 190 kDa subunit) (SNAPc 190 kDa subunit)	0.00566153	0.00457749	0.00108404	442	2.07814	2	3.23938e+07	3.23938e+07	3.23938e+07	3.05967e+08	3.05967e+08	3.05967e+08	Yes	Yes		5.56623	80.8525	3.23959	-2.24707	2.67847
Q7KZ85	SUPT6H	Transcription elongation factor SPT6 (hSPT6) (Histone chaperone suppressor of Ty6) (Tat-cotransactivator 2 protein) (Tat-CT2 protein)	0.00561192	0.00438697	0.00122495	466	1.8405	19	3.66045e+07	3.66045e+07	3.66045e+07	2.98791e+08	2.98791e+08	2.98791e+08	Yes	Yes		4.9227	78.1724	3.02905	-2.25089	2.67465
Q7Z2T5	TRMT1L	TRMT1-like protein	0.00560153	0.00526325	0.000338277	342	3.95968	15	1.01085e+07	1.01085e+07	1.01085e+07	3.24666e+08	3.24666e+08	3.24666e+08	Yes	Yes		10.5875	93.961	5.00531	-2.25169	2.67384
Q15393	SF3B3	Splicing factor 3B subunit 3 (Pre-mRNA-splicing factor SF3b 130 kDa subunit) (SF3b130) (STAF130) (Spliceosome-associated protein 130) (SAP 130)	0.0055337	0.00234379	0.00318992	1002	-0.444676	17	9.53224e+07	9.53224e+07	9.53224e+07	2.35399e+08	2.35399e+08	2.35399e+08	Yes	Yes		-1.18664	42.3548	1.30422	-2.25698	2.66855
Q9BRJ2	MRPL45	39S ribosomal protein L45, mitochondrial (L45mt) (MRP-L45) (Mitochondrial large ribosomal subunit protein mL45)	0.00551352	0.00551352	0		10	8				3.29515e+08	3.29515e+08	3.29515e+08	Yes	Yes			99.8049	10	-2.25857	2.66696
Q9BRJ6	C7orf50	Uncharacterized protein C7orf50	0.0054854	0.00539372	9.16826e-05	241	5.87849	5	2.7397e+06	2.7397e+06	2.7397e+06	3.25095e+08	3.25095e+08	3.25095e+08	Yes	Yes		15.6647	98.3286	6.8907	-2.26079	2.66474
Q13206	DDX10	Probable ATP-dependent RNA helicase DDX10	0.00547757	0.00485648	0.000621091	392	2.96704	11	1.85597e+07	1.85597e+07	1.85597e+07	3.08807e+08	3.08807e+08	3.08807e+08	Yes	Yes		7.90455	88.6612	4.05646	-2.26141	2.66412
Q15434	RBMS2	RNA-binding motif, single-stranded-interacting protein 2 (Suppressor of CDC2 with RNA-binding motif 3)	0.00546424	0.00546424	0		10	7				3.26569e+08	3.26569e+08	3.26569e+08	Yes	Yes			99.8049	10	-2.26247	2.66306
Q8NCA5	FAM98A	Protein FAM98A	0.00543786	0.00543786	0		10	6				3.24993e+08	3.24993e+08	3.24993e+08	Yes	Yes			99.8049	10	-2.26457	2.66096
Q9NUD5	ZCCHC3	Zinc finger CCHC domain-containing protein 3	0.00542375	0.00530713	0.000116625	259	5.50799	7	3.48503e+06	3.48503e+06	3.48503e+06	3.20665e+08	3.20665e+08	3.20665e+08	Yes	Yes		14.6503	97.8497	6.52375	-2.2657	2.65984
Q8N1G4	LRRC47	Leucine-rich repeat-containing protein 47	0.00540515	0.00540515	0		10	10				3.23038e+08	3.23038e+08	3.23038e+08	Yes	Yes			99.8049	10	-2.26719	2.65834
Q8N684	CPSF7	Cleavage and polyadenylation specificity factor subunit 7 (Cleavage and polyadenylation specificity factor 59 kDa subunit) (CPSF 59 kDa subunit) (Cleavage factor Im complex 59 kDa subunit) (CFIm59) (Pre-mRNA cleavage factor Im 59 kDa subunit)	0.00538821	0.00535956	2.86496e-05	174	7.54746	6	856120	856120	856120	3.2117e+08	3.2117e+08	3.2117e+08	Yes	Yes		20.0534	99.4683	8.55131	-2.26856	2.65698
Q15043	SLC39A14	Metal cation symporter ZIP14 (LIV-1 subfamily of ZIP zinc transporter 4) (LZT-Hs4) (Solute carrier family 39 member 14) (Zrt- and Irt-like protein 14) (ZIP-14)	0.00538395	0.00042951	0.00495444	1458	-3.52796	3	1.48051e+08	1.48051e+08	1.48051e+08	1.7372e+08	1.7372e+08	1.7372e+08	No	Yes		-9.3725	7.97761	0.230675	-2.2689	2.65664
Q92552	MRPS27	28S ribosomal protein S27, mitochondrial (MRP-S27) (S27mt) (Mitochondrial ribosomal protein S27) (Mitochondrial small ribosomal subunit protein mS27)	0.00535937	0.00382936	0.00153002	531	1.32355	10	4.57206e+07	4.57206e+07	4.57206e+07	2.74582e+08	2.74582e+08	2.74582e+08	Yes	Yes		3.51357	71.4516	2.58632	-2.27089	2.65465
O00411	POLRMT	DNA-directed RNA polymerase, mitochondrial (MtRPOL)	0.00533375	0.00525876	7.49904e-05	231	6.13187	13	2.24089e+06	2.24089e+06	2.24089e+06	3.1653e+08	3.1653e+08	3.1653e+08	Yes	Yes		16.2652	98.594	7.14212	-2.27297	2.65257
Q9ULX6	AKAP8L	A-kinase anchor protein 8-like (AKAP8-like protein) (Helicase A-binding protein 95) (HAP95) (Homologous to AKAP95 protein) (HA95) (Neighbor of A-kinase-anchoring protein 95) (Neighbor of AKAP95)	0.00530212	0.00530212	0		10	8				3.1688e+08	3.1688e+08	3.1688e+08	Yes	Yes			99.8049	10	-2.27555	2.64998
P10599	TXN	Thioredoxin (Trx) (ATL-derived factor) (ADF) (Surface-associated sulphydryl protein) (SASP) (allergen Hom s Trx)	0.00530191	0.0048498	0.000452112	371	3.42317	4	1.35102e+07	1.35102e+07	1.35102e+07	3.03358e+08	3.03358e+08	3.03358e+08	Yes	Yes		9.0713	91.4727	4.4889	-2.27557	2.64997
Q8N9Q2	SREK1IP1	Protein SREK1IP1 (SFRS12-interacting protein 1) (SREK1-interacting protein 1) (Splicing regulatory protein of 18 kDa) (p18SRP)	0.00529752	0	0.00529752	1676	-10	2	1.73592e+08	1.73592e+08	1.73592e+08	1.43014e+08	1.43014e+08	1.43014e+08	No	Yes		-26.4054		-0.279547	-2.27593	2.64961
Q8WU90	ZC3H15	Zinc finger CCCH domain-containing protein 15 (DRG family-regulatory protein 1) (Likely ortholog of mouse immediate early response erythropoietin 4)	0.00529536	0.00310343	0.00219194	705	0.501655	8	6.55004e+07	6.55004e+07	6.55004e+07	2.50976e+08	2.50976e+08	2.50976e+08	Yes	Yes		1.3291	58.6065	1.93798	-2.2761	2.64943
Q9P2B2	PTGFRN	Prostaglandin F2 receptor negative regulator (CD9 partner 1) (CD9P-1) (Glu-Trp-Ile EWI motif-containing protein F) (EWI-F) (Prostaglandin F2-alpha receptor regulatory protein) (Prostaglandin F2-alpha receptor-associated protein) (CD antigen CD315)	0.00527393	0.000949273	0.00432466	1346	-2.18769	15	1.29231e+08	1.29231e+08	1.29231e+08	1.85964e+08	1.85964e+08	1.85964e+08	Yes	Yes		-5.79228	17.9993	0.525071	-2.27787	2.64767
O43670	ZNF207	BUB3-interacting and GLEBS motif-containing protein ZNF207 (BuGZ) (hBuGZ) (Zinc finger protein 207)	0.00524283	0.00508407	0.000158758	291	5.00108	5	4.74407e+06	4.74407e+06	4.74407e+06	3.08593e+08	3.08593e+08	3.08593e+08	Yes	Yes		13.2284	96.9719	6.02343	-2.28043	2.6451
P30825	SLC7A1	High affinity cationic amino acid transporter 1 (CAT-1) (CAT1) (Ecotropic retroviral leukemia receptor homolog) (Ecotropic retrovirus receptor homolog) (Solute carrier family 7 member 1) (System Y+ basic amino acid transporter)	0.00524246	0.000233207	0.00500926	1502	-4.42491	5	1.49689e+08	1.49689e+08	1.49689e+08	1.63626e+08	1.63626e+08	1.63626e+08	No	Yes		-11.7042	4.44842	0.128439	-2.28046	2.64507
P06733	ENO1	Alpha-enolase	0.00520422	0.00281753	0.00238669	777	0.239422	11	7.132e+07	7.132e+07	7.132e+07	2.39709e+08	2.39709e+08	2.39709e+08	Yes	Yes		0.632528	54.1394	1.74891	-2.28364	2.64189
Q13740	ALCAM	CD166 antigen (Activated leukocyte cell adhesion molecule) (CD antigen CD166)	0.00514279	0.00143291	0.00370988	1249	-1.37242	13	1.1086e+08	1.1086e+08	1.1086e+08	1.96498e+08	1.96498e+08	1.96498e+08	Yes	Yes		-3.61871	27.8625	0.825773	-2.2888	2.63673
Q6YHK3	CD109	CD109 antigen (150 kDa TGF-beta-1-binding protein) (C3 and PZP-like alpha-2-macroglobulin domain-containing protein 7) (Platelet-specific Gov antigen) (p180) (r150) (CD antigen CD109)	0.00514071	0.00121838	0.00392233	1297	-1.68675	12	1.17209e+08	1.17209e+08	1.17209e+08	1.90025e+08	1.90025e+08	1.90025e+08	No	Yes		-4.44721	23.7006	0.697108	-2.28898	2.63656
Q9H583	HEATR1	HEAT repeat-containing protein 1 (Protein BAP28) (U3 small nucleolar RNA-associated protein 10 homolog) [Cleaved into: HEAT repeat-containing protein 1, N-terminally processed]	0.00513254	0.00365702	0.00147552	534	1.30944	23	4.40923e+07	4.40923e+07	4.40923e+07	2.62653e+08	2.62653e+08	2.62653e+08	Yes	Yes		3.45151	71.2516	2.57456	-2.28967	2.63587
Q9NUL7	DDX28	Probable ATP-dependent RNA helicase DDX28	0.00512436	0.00512436	0		10	14				3.06256e+08	3.06256e+08	3.06256e+08	Yes	Yes			99.8049	10	-2.29036	2.63517
P53396	ACLY	ATP-citrate synthase	0.00512415	0	0.00512415	1675	-10	4	2.95749e+08	2.95749e+08	2.95749e+08	1.04949e+07	1.04949e+07	1.04949e+07	No	Yes		-26.2614		-4.81661	-2.29038	2.63516
Q12913	PTPRJ	Receptor-type tyrosine-protein phosphatase eta (Protein-tyrosine phosphatase eta) (R-PTP-eta)	0.00509982	0.000829314	0.00427051	1363	-2.36442	13	1.27613e+08	1.27613e+08	1.27613e+08	1.77177e+08	1.77177e+08	1.77177e+08	Yes	Yes		-6.22572	16.2616	0.473414	-2.29244	2.63309
Q9H089	LSG1	Large subunit GTPase 1 homolog (hLsg1)	0.00507406	0.00484734	0.000226726	324	4.41817	13	6.77513e+06	6.77513e+06	6.77513e+06	2.96476e+08	2.96476e+08	2.96476e+08	Yes	Yes		11.6237	95.5317	5.45152	-2.29464	2.63089
Q1ED39	KNOP1	Lysine-rich nucleolar protein 1 (Protein FAM191A) (Testis-specific gene 118 protein)	0.00506548	0.00470015	0.000365336	354	3.68541	8	1.09171e+07	1.09171e+07	1.09171e+07	2.91821e+08	2.91821e+08	2.91821e+08	Yes	Yes		9.6932	92.7877	4.74042	-2.29538	2.63016
Q9NSD9	FARSB	Phenylalanine--tRNA ligase beta subunit	0.00499416	0.00490868	8.54798e-05	246	5.84361	15	2.55435e+06	2.55435e+06	2.55435e+06	2.95921e+08	2.95921e+08	2.95921e+08	Yes	Yes		15.3336	98.2884	6.85612	-2.30154	2.624
Q9NX58	LYAR	Cell growth-regulating nucleolar protein	0.00497802	0.00461424	0.000363781	355	3.66495	12	1.08707e+07	1.08707e+07	1.08707e+07	2.8664e+08	2.8664e+08	2.8664e+08	Yes	Yes		9.61167	92.6923	4.72073	-2.30294	2.62259
P62857	RPS28	40S ribosomal protein S28 (Small ribosomal subunit protein eS28)	0.00495912	0.00489105	6.80695e-05	233	6.16699	4	2.03408e+06	2.03408e+06	2.03408e+06	2.94347e+08	2.94347e+08	2.94347e+08	Yes	Yes		16.1633	98.6274	7.177	-2.3046	2.62094
Q86XN8	MEX3D	RNA-binding protein MEX3D (RING finger and KH domain-containing protein 1) (RING finger protein 193) (TINO)	0.00495382	0	0.00495382	1674	-10	3	1.54555e+08	1.54555e+08	1.54555e+08	1.4151e+08	1.4151e+08	1.4151e+08	Yes	Yes		-26.1151		-0.127217	-2.30506	2.62048
Q9BXP5	SRRT	Serrate RNA effector molecule homolog (Arsenite-resistance protein 2)	0.00495228	0.00305298	0.0018993	647	0.684747	12	5.67558e+07	5.67558e+07	5.67558e+07	2.39216e+08	2.39216e+08	2.39216e+08	Yes	Yes		1.79427	61.6479	2.07548	-2.3052	2.62034
P27824	CANX	Calnexin (IP90) (Major histocompatibility complex class I antigen-binding protein p88) (p90)	0.0049483	0.00147563	0.00347267	1215	-1.23471	8	1.03772e+08	1.03772e+08	1.03772e+08	1.91963e+08	1.91963e+08	1.91963e+08	Yes	Yes		-3.23493	29.821	0.887413	-2.30554	2.61999
P35244	RPA3	Replication protein A 14 kDa subunit (RP-A p14) (Replication factor A protein 3) (RF-A protein 3)	0.00493929	0.00106278	0.00387651	1317	-1.86692	1	1.1584e+08	1.1584e+08	1.1584e+08	1.79357e+08	1.79357e+08	1.79357e+08	No	Yes		-4.88983	21.5168	0.630701	-2.30634	2.6192
O60279	SUSD5	Sushi domain-containing protein 5	0.00493897	0	0.00493897	1673	-10	5	1.47764e+08	1.47764e+08	1.47764e+08	1.47413e+08	1.47413e+08	1.47413e+08	Yes	Yes		-26.1021		-0.00343215	-2.30636	2.61917
Q6IA17	SIGIRR	Single Ig IL-1-related receptor (Single Ig IL-1R-related molecule) (Single immunoglobulin domain-containing IL1R-related protein) (Toll/interleukin-1 receptor 8) (TIR8)	0.00493007	0.000215667	0.0047144	1501	-4.4502	8	1.40878e+08	1.40878e+08	1.40878e+08	1.53767e+08	1.53767e+08	1.53767e+08	Yes	Yes		-11.6523	4.37453	0.126303	-2.30715	2.61839
Q15904	ATP6AP1	V-type proton ATPase subunit S1 (V-ATPase subunit S1) (Protein XAP-3) (V-ATPase Ac45 subunit) (V-ATPase S1 accessory protein) (Vacuolar proton pump subunit S1)	0.00491115	0.000347584	0.00456356	1470	-3.71473	11	1.3637e+08	1.3637e+08	1.3637e+08	1.57144e+08	1.57144e+08	1.57144e+08	No	Yes		-9.7204	7.07744	0.204554	-2.30882	2.61672
Q2TAY7	SMU1	WD40 repeat-containing protein SMU1 (Smu-1 suppressor of mec-8 and unc-52 protein homolog) [Cleaved into: WD40 repeat-containing protein SMU1, N-terminally processed]	0.00490898	0.00118956	0.00371942	1288	-1.64465	9	1.11145e+08	1.11145e+08	1.11145e+08	1.82239e+08	1.82239e+08	1.82239e+08	Yes	Yes		-4.30327	24.2323	0.713385	-2.30901	2.61653
P11137	MAP2	Microtubule-associated protein 2 (MAP-2)	0.00488366	0.00473687	0.000146793	295	5.01207	4	4.38655e+06	4.38655e+06	4.38655e+06	2.87485e+08	2.87485e+08	2.87485e+08	No	Yes		13.103	96.9942	6.03426	-2.31125	2.61428
Q92616	GCN1	eIF-2-alpha kinase activator GCN1 (GCN1 eIF-2-alpha kinase activator homolog) (GCN1-like protein 1) (General control of amino-acid synthesis 1-like protein 1) (Translational activator GCN1) (HsGCN1)	0.00482671	0.00304306	0.00178364	630	0.770698	24	5.32996e+07	5.32996e+07	5.32996e+07	2.35168e+08	2.35168e+08	2.35168e+08	Yes	Yes		2.01089	63.0464	2.14149	-2.31635	2.60919
Q9UPT8	ZC3H4	Zinc finger CCCH domain-containing protein 4	0.00481202	0.00461762	0.000194402	317	4.57003	11	5.80921e+06	5.80921e+06	5.80921e+06	2.81781e+08	2.81781e+08	2.81781e+08	Yes	Yes		11.918	95.9601	5.60009	-2.31767	2.60786
Q9BSC4	NOL10	Nucleolar protein 10	0.00481008	0.00477025	3.98244e-05	200	6.90427	10	1.19005e+06	1.19005e+06	1.19005e+06	2.86284e+08	2.86284e+08	2.86284e+08	Yes	Yes		18.0042	99.1721	7.91028	-2.31785	2.60769
O15417	TNRC18	Trinucleotide repeat-containing gene 18 protein (Long CAG trinucleotide repeat-containing gene 79 protein)	0.00478314	0.000760041	0.00402309	1364	-2.40416	11	1.2022e+08	1.2022e+08	1.2022e+08	1.65644e+08	1.65644e+08	1.65644e+08	No	Yes		-6.26342	15.89	0.462407	-2.32029	2.60525
Q9H0S4	DDX47	Probable ATP-dependent RNA helicase DDX47	0.00477598	0.00455026	0.000225715	332	4.33338	20	6.7449e+06	6.7449e+06	6.7449e+06	2.78691e+08	2.78691e+08	2.78691e+08	Yes	Yes		11.2867	95.274	5.36872	-2.32094	2.6046
P34741	SDC2	Syndecan-2 (SYND2) (Fibroglycan) (Heparan sulfate proteoglycan core protein) (HSPG) (CD antigen CD362)	0.00472747	0	0.00472747	1672	-10	5	1.44133e+08	1.44133e+08	1.44133e+08	1.38404e+08	1.38404e+08	1.38404e+08	No	Yes		-25.9127		-0.0585154	-2.32537	2.60016
P04844	RPN2	Dolichyl-diphosphooligosaccharide--protein glycosyltransferase subunit 2 (Dolichyl-diphosphooligosaccharide--protein glycosyltransferase 63 kDa subunit) (RIBIIR) (Ribophorin II) (RPN-II) (Ribophorin-2)	0.0047219	0.00180843	0.00291347	1069	-0.688002	17	8.70617e+07	8.70617e+07	8.70617e+07	1.95142e+08	1.95142e+08	1.95142e+08	Yes	Yes		-1.78857	38.2988	1.16442	-2.32588	2.59965
Q7Z739	YTHDF3	YTH domain-containing family protein 3 (DF3)	0.00471567	0.00471567	0		10	3				2.81831e+08	2.81831e+08	2.81831e+08	Yes	Yes			99.8049	10	-2.32646	2.59908
Q9Y4L1	HYOU1	Hypoxia up-regulated protein 1 (150 kDa oxygen-regulated protein) (ORP-150) (170 kDa glucose-regulated protein) (GRP-170)	0.00470324	0.000802223	0.00390102	1353	-2.28178	19	1.16572e+08	1.16572e+08	1.16572e+08	1.64517e+08	1.64517e+08	1.64517e+08	Yes	Yes		-5.9279	17.0568	0.497014	-2.3276	2.59793
Q96K17	BTF3L4	Transcription factor BTF3 homolog 4 (Basic transcription factor 3-like 4)	0.00461119	0.00452794	8.32433e-05	252	5.76538	4	2.48751e+06	2.48751e+06	2.48751e+06	2.73099e+08	2.73099e+08	2.73099e+08	Yes	Yes		14.9286	98.1948	6.77858	-2.33619	2.58935
Q9BU76	MMTAG2	Multiple myeloma tumor-associated protein 2 (hMMTAG2)	0.00460882	0.00127769	0.00333113	1244	-1.38247	9	9.95423e+07	9.95423e+07	9.95423e+07	1.75903e+08	1.75903e+08	1.75903e+08	Yes	Yes		-3.5794	27.7227	0.821401	-2.33641	2.58913
Q02952	AKAP12	A-kinase anchor protein 12 (AKAP-12) (A-kinase anchor protein 250 kDa) (AKAP 250) (Gravin) (Myasthenia gravis autoantigen)	0.0045413	0.00291898	0.00162232	616	0.847407	15	4.84788e+07	4.84788e+07	4.84788e+07	2.22931e+08	2.22931e+08	2.22931e+08	Yes	Yes		2.18861	64.2763	2.20117	-2.34282	2.58272
Q8NI36	WDR36	WD repeat-containing protein 36 (T-cell activation WD repeat-containing protein) (TA-WDRP)	0.00453489	0.00213151	0.00240338	910	-0.173186	13	7.18188e+07	7.18188e+07	7.18188e+07	1.99208e+08	1.99208e+08	1.99208e+08	Yes	Yes		-0.447185	47.0025	1.47184	-2.34343	2.5821
Q96QC0	PPP1R10	Serine/threonine-protein phosphatase 1 regulatory subunit 10 (MHC class I region proline-rich protein CAT53) (PP1-binding protein of 114 kDa) (Phosphatase 1 nuclear targeting subunit) (Protein FB19) (p99)	0.00452615	0.00417853	0.000347628	366	3.58738	11	1.0388e+07	1.0388e+07	1.0388e+07	2.60117e+08	2.60117e+08	2.60117e+08	Yes	Yes		9.25997	92.3196	4.64618	-2.34427	2.58126
P07814	EPRS1	Bifunctional glutamate/proline--tRNA ligase (Bifunctional aminoacyl-tRNA synthetase) (Cell proliferation-inducing gene 32 protein) (Glutamatyl-prolyl-tRNA synthetase) [Includes: Glutamate--tRNA ligase	0.00450888	0.00360327	0.00090561	460	1.99235	12	2.70618e+07	2.70618e+07	2.70618e+07	2.42411e+08	2.42411e+08	2.42411e+08	Yes	Yes		5.13946	79.915	3.16312	-2.34593	2.5796
Q15154	PCM1	Pericentriolar material 1 protein (PCM-1) (hPCM-1)	0.00445467	0.00445467	0		10	12				2.66233e+08	2.66233e+08	2.66233e+08	Yes	Yes			99.8049	10	-2.35118	2.57435
Q9BX40	LSM14B	Protein LSM14 homolog B (RNA-associated protein 55B) (hRAP55B)	0.00443884	0.00443884	0		10	8				2.65287e+08	2.65287e+08	2.65287e+08	Yes	Yes			99.8049	10	-2.35273	2.5728
P08240	SRPRA	Signal recognition particle receptor subunit alpha (SR-alpha) (Docking protein alpha) (DP-alpha)	0.00441982	0.00432348	9.63435e-05	268	5.48786	14	2.87898e+06	2.87898e+06	2.87898e+06	2.61271e+08	2.61271e+08	2.61271e+08	Yes	Yes		14.109	97.8202	6.50385	-2.3546	2.57094
Q9Y388	RBMX2	RNA-binding motif protein, X-linked 2	0.00439711	0.00313062	0.00126649	543	1.30561	4	3.78459e+07	3.78459e+07	3.78459e+07	2.24947e+08	2.24947e+08	2.24947e+08	Yes	Yes		3.35372	71.1972	2.57138	-2.35683	2.5687
Q8WTV0	SCARB1	Scavenger receptor class B member 1 (SRB1) (CD36 and LIMPII analogous 1) (CLA-1) (CD36 antigen-like 1) (Collagen type I receptor, thrombospondin receptor-like 1) (SR-BI) (CD antigen CD36)	0.00436807	0.00042945	0.00393862	1426	-3.19713	4	1.17696e+08	1.17696e+08	1.17696e+08	1.43362e+08	1.43362e+08	1.43362e+08	No	Yes		-8.20328	9.83156	0.284598	-2.35971	2.56582
P40926	MDH2	Malate dehydrogenase, mitochondrial	0.0043634	0.0026151	0.0017483	682	0.580917	7	5.22434e+07	5.22434e+07	5.22434e+07	2.08535e+08	2.08535e+08	2.08535e+08	Yes	Yes		1.49026	59.9327	1.99697	-2.36018	2.56536
Q9NU22	MDN1	Midasin (Dynein-related AAA-ATPase MDN1) (MIDAS-containing protein)	0.00434707	0.00246101	0.00188606	749	0.38388	38	5.63599e+07	5.63599e+07	5.63599e+07	2.03442e+08	2.03442e+08	2.03442e+08	Yes	Yes		0.984166	56.6132	1.85188	-2.3618	2.56373
Q8WYK1	CNTNAP5	Contactin-associated protein-like 5 (Cell recognition molecule Caspr5)	0.00429874	0	0.00429874	1669	-10	2	1.37351e+08	1.37351e+08	1.37351e+08	1.19563e+08	1.19563e+08	1.19563e+08	No	Yes		-25.5012		-0.200096	-2.36666	2.55888
P62937	PPIA	Peptidyl-prolyl cis-trans isomerase A (PPIase A)	0.00429865	0.00384408	0.000454566	394	3.08008	7	1.35835e+07	1.35835e+07	1.35835e+07	2.43324e+08	2.43324e+08	2.43324e+08	Yes	Yes		7.88151	89.4254	4.16295	-2.36667	2.55887
Q9H0L4	CSTF2T	Cleavage stimulation factor subunit 2 tau variant (CF-1 64 kDa subunit tau variant) (Cleavage stimulation factor 64 kDa subunit tau variant) (CSTF 64 kDa subunit tau variant) (TauCstF-64)	0.00429499	0.00382308	0.000471911	400	3.01815	7	1.41018e+07	1.41018e+07	1.41018e+07	2.42587e+08	2.42587e+08	2.42587e+08	Yes	Yes		7.72192	89.0125	4.10455	-2.36704	2.5585
Q03001	DST	Dystonin (230 kDa bullous pemphigoid antigen) (230/240 kDa bullous pemphigoid antigen) (Bullous pemphigoid antigen 1) (BPA) (Bullous pemphigoid antigen) (Dystonia musculorum protein) (Hemidesmosomal plaque protein)	0.00427358	0.00403208	0.000241497	345	4.06145	4	7.21651e+06	7.21651e+06	7.21651e+06	2.48193e+08	2.48193e+08	2.48193e+08	Yes	Yes		10.3824	94.3491	5.10402	-2.36921	2.55633
Q96PU8	QKI	Protein quaking (Hqk) (HqkI)	0.00424701	0.00277075	0.00147626	605	0.90833	6	4.41143e+07	4.41143e+07	4.41143e+07	2.09708e+08	2.09708e+08	2.09708e+08	Yes	Yes		2.31953	65.24	2.24906	-2.37192	2.55362
P61011	SRP54	Signal recognition particle 54 kDa protein (SRP54)	0.00421867	0.000434767	0.00378391	1420	-3.12156	11	1.13072e+08	1.13072e+08	1.13072e+08	1.39056e+08	1.39056e+08	1.39056e+08	Yes	Yes		-7.9622	10.3058	0.298421	-2.37482	2.55071
Q13426	XRCC4	DNA repair protein XRCC4 (hXRCC4) (X-ray repair cross-complementing protein 4) [Cleaved into: Protein XRCC4, C-terminus (XRCC4/C)]	0.00419773	0.00379556	0.000402164	386	3.23846	14	1.20176e+07	1.20176e+07	1.20176e+07	2.38859e+08	2.38859e+08	2.38859e+08	No	Yes		8.25337	90.4195	4.31293	-2.37699	2.54855
Q9UMY1	NOL7	Nucleolar protein 7 (Nucleolar protein of 27 kDa)	0.00419545	0.00415285	4.25997e-05	218	6.60711	5	1.27298e+06	1.27298e+06	1.27298e+06	2.49468e+08	2.49468e+08	2.49468e+08	Yes	Yes		16.837	98.9846	7.61449	-2.37722	2.54831
Q9Y3D9	MRPS23	28S ribosomal protein S23, mitochondrial (MRP-S23) (S23mt) (Mitochondrial small ribosomal subunit protein mS23)	0.00419108	0.00419108	0		10	6				2.50479e+08	2.50479e+08	2.50479e+08	Yes	Yes			99.8049	10	-2.37767	2.54786
P52569	SLC7A2	Cationic amino acid transporter 2 (CAT-2) (CAT2) (Low affinity cationic amino acid transporter 2) (Solute carrier family 7 member 2)	0.0041854	0.000232147	0.00395325	1485	-4.08993	3	1.18133e+08	1.18133e+08	1.18133e+08	1.32007e+08	1.32007e+08	1.32007e+08	Yes	Yes		-10.4182	5.54659	0.160205	-2.37826	2.54727
Q9NXF1	TEX10	Testis-expressed protein 10	0.00417713	0.003888	0.000289128	359	3.74925	10	8.63986e+06	8.63986e+06	8.63986e+06	2.41006e+08	2.41006e+08	2.41006e+08	Yes	Yes		9.54713	93.0783	4.80191	-2.37912	2.54641
Q9NZI2	KCNIP1	Kv channel-interacting protein 1 (KChIP1) (A-type potassium channel modulatory protein 1) (Potassium channel-interacting protein 1) (Vesicle APC-binding protein)	0.00416624	0.00416624	0		10	1				2.48995e+08	2.48995e+08	2.48995e+08	No	Yes			99.8049	10	-2.38026	2.54528
P27797	CALR	Calreticulin (CRP55) (Calregulin) (Endoplasmic reticulum resident protein 60) (ERp60) (HACBP) (grp60)	0.00414373	0.000883772	0.00325996	1310	-1.88311	7	9.74156e+07	9.74156e+07	9.74156e+07	1.50234e+08	1.50234e+08	1.50234e+08	No	Yes		-4.78861	21.3279	0.624988	-2.38261	2.54293
P41214	EIF2D	Eukaryotic translation initiation factor 2D (eIF2d) (Hepatocellular carcinoma-associated antigen 56) (Ligatin)	0.00412526	0.00412526	0		10	10				2.46545e+08	2.46545e+08	2.46545e+08	Yes	Yes			99.8049	10	-2.38455	2.54099
Q9H0Z9	RBM38	RNA-binding protein 38 (CLL-associated antigen KW-5) (HSRNASEB) (RNA-binding motif protein 38) (RNA-binding region-containing protein 1) (ssDNA-binding protein SEB4)	0.004122	0.004122	0		10	9				2.46351e+08	2.46351e+08	2.46351e+08	Yes	Yes			99.8049	10	-2.38489	2.54064
P54707	ATP12A	Potassium-transporting ATPase alpha chain 2 (HK alpha 2) (Non-gastric H(+)/K(+) ATPase subunit alpha)	0.00412139	0.00189906	0.00222233	927	-0.226786	1	6.64085e+07	6.64085e+07	6.64085e+07	1.79906e+08	1.79906e+08	1.79906e+08	No	Yes		-0.576168	46.0782	1.4378	-2.38496	2.54058
Q16658	FSCN1	Fascin (55 kDa actin-bundling protein) (Singed-like protein) (p55)	0.00406435	0.00218928	0.00187507	783	0.22351	6	5.60317e+07	5.60317e+07	5.60317e+07	1.86874e+08	1.86874e+08	1.86874e+08	Yes	Yes		0.566491	53.8654	1.73775	-2.39101	2.53453
Q9BYD3	MRPL4	39S ribosomal protein L4, mitochondrial (L4mt) (MRP-L4) (Mitochondrial large ribosomal subunit protein uL4m)	0.00405299	0.00405299	0		10	5				2.42226e+08	2.42226e+08	2.42226e+08	Yes	Yes			99.8049	10	-2.39222	2.53331
Q9Y5T5	USP16	Ubiquitin carboxyl-terminal hydrolase 16	0.00404192	0	0.00404192	1668	-10	2	1.31098e+08	1.31098e+08	1.31098e+08	1.10467e+08	1.10467e+08	1.10467e+08	No	Yes		-25.2346		-0.247041	-2.39341	2.53212
P05388	RPLP0	60S acidic ribosomal protein P0 (60S ribosomal protein L10E) (Large ribosomal subunit protein uL10)	0.00403682	0.00389973	0.00013709	308	4.83018	6	4.09658e+06	4.09658e+06	4.09658e+06	2.37163e+08	2.37163e+08	2.37163e+08	Yes	Yes		12.228	96.604	5.85532	-2.39396	2.53157
Q9BZC7	ABCA2	ATP-binding cassette sub-family A member 2	0.00403389	0.00184399	0.0021899	933	-0.248033	13	6.54396e+07	6.54396e+07	6.54396e+07	1.75646e+08	1.75646e+08	1.75646e+08	Yes	Yes		-0.627835	45.7125	1.42443	-2.39428	2.53126
P07195	LDHB	L-lactate dehydrogenase B chain (LDH-B)	0.00401335	0.00174428	0.00226907	978	-0.379474	7	6.78054e+07	6.78054e+07	6.78054e+07	1.72052e+08	1.72052e+08	1.72052e+08	Yes	Yes		-0.959706	43.4619	1.34337	-2.39649	2.52904
Q8IY37	DHX37	Probable ATP-dependent RNA helicase DHX37	0.00401166	0.00401166	0		10	15				2.39756e+08	2.39756e+08	2.39756e+08	Yes	Yes			99.8049	10	-2.39668	2.52886
Q9HC36	MRM3	rRNA methyltransferase 3, mitochondrial	0.00400908	0.00400908	0		10	5				2.39602e+08	2.39602e+08	2.39602e+08	Yes	Yes			99.8049	10	-2.39696	2.52858
O75147	OBSL1	Obscurin-like protein 1	0.00400555	0.00400555	0		10	1				2.39391e+08	2.39391e+08	2.39391e+08	No	Yes			99.8049	10	-2.39734	2.5282
Q9Y3B9	RRP15	RRP15-like protein (Ribosomal RNA-processing protein 15)	0.00400402	0.00369747	0.000306555	370	3.59232	27	9.16062e+06	9.16062e+06	9.16062e+06	2.30139e+08	2.30139e+08	2.30139e+08	Yes	Yes		9.08149	92.3438	4.65092	-2.3975	2.52803
Q9UGR2	ZC3H7B	Zinc finger CCCH domain-containing protein 7B (Rotavirus 'X'-associated non-structural protein) (RoXaN)	0.003991	0.003991	0		10	11				2.38522e+08	2.38522e+08	2.38522e+08	Yes	Yes			99.8049	10	-2.39892	2.52662
P53999	SUB1	Activated RNA polymerase II transcriptional coactivator p15 (Positive cofactor 4) (PC4) (SUB1 homolog) (p14)	0.00399036	0.00335666	0.000633699	433	2.40516	4	1.89365e+07	1.89365e+07	1.89365e+07	2.19547e+08	2.19547e+08	2.19547e+08	Yes	Yes		6.07674	84.1192	3.53529	-2.39899	2.52655
O60524	NEMF	Ribosome quality control complex subunit NEMF (Antigen NY-CO-1) (Nuclear export mediator factor) (Serologically defined colon cancer antigen 1)	0.0039822	0.0039822	0		10	27				2.37996e+08	2.37996e+08	2.37996e+08	Yes	Yes			99.8049	10	-2.39988	2.52566
Q92499	DDX1	ATP-dependent RNA helicase DDX1	0.00397143	0.00374444	0.000226985	347	4.04408	12	6.78287e+06	6.78287e+06	6.78287e+06	2.30569e+08	2.30569e+08	2.30569e+08	Yes	Yes		10.2092	94.2845	5.08716	-2.40105	2.52448
Q96CT7	CCDC124	Coiled-coil domain-containing protein 124	0.00397023	0.00386539	0.000104843	294	5.20431	8	3.13296e+06	3.13296e+06	3.13296e+06	2.34147e+08	2.34147e+08	2.34147e+08	Yes	Yes		13.1375	97.3593	6.22375	-2.40118	2.52435
Q5ZPR3	CD276	CD276 antigen (4Ig-B7-H3) (B7 homolog 3) (B7-H3) (Costimulatory molecule) (CD antigen CD276)	0.00395032	0.000198895	0.00375142	1490	-4.23736	4	1.12102e+08	1.12102e+08	1.12102e+08	1.23989e+08	1.23989e+08	1.23989e+08	No	Yes		-10.6873	5.03491	0.1454	-2.40337	2.52217
Q9HDC9	APMAP	Adipocyte plasma membrane-associated protein (Protein BSCv)	0.00394512	0.00297291	0.000972218	513	1.61252	4	2.90522e+07	2.90522e+07	2.90522e+07	2.06728e+08	2.06728e+08	2.06728e+08	No	Yes		4.06613	75.3565	2.83101	-2.40394	2.5216
Q16643	DBN1	Drebrin (Developmentally-regulated brain protein)	0.00391972	0.00268228	0.00123744	581	1.1161	2	3.69778e+07	3.69778e+07	3.69778e+07	1.97284e+08	1.97284e+08	1.97284e+08	Yes	Yes		2.81121	68.4303	2.41554	-2.40675	2.51879
Q9UP95	SLC12A4	Solute carrier family 12 member 4 (Electroneutral potassium-chloride cotransporter 1) (Erythroid K-Cl cotransporter 1) (hKCC1)	0.003907	0.000283045	0.00362396	1455	-3.67847	8	1.08293e+08	1.08293e+08	1.08293e+08	1.25209e+08	1.25209e+08	1.25209e+08	Yes	Yes		-9.26009	7.24454	0.2094	-2.40816	2.51738
Q7Z417	NUFIP2	Nuclear fragile X mental retardation-interacting protein 2 (82 kDa FMRP-interacting protein) (82-FIP) (Cell proliferation-inducing gene 1 protein) (FMRP-interacting protein 2)	0.00388139	0.00388139	0		10	10				2.31971e+08	2.31971e+08	2.31971e+08	Yes	Yes			99.8049	10	-2.41101	2.51452
Q5UIP0	RIF1	Telomere-associated protein RIF1 (Rap1-interacting factor 1 homolog)	0.00387623	0.00231588	0.00156035	690	0.569687	26	4.66271e+07	4.66271e+07	4.66271e+07	1.85035e+08	1.85035e+08	1.85035e+08	Yes	Yes		1.43216	59.7456	1.98856	-2.41159	2.51394
Q06787	FMR1	Synaptic functional regulator FMR1 (Fragile X mental retardation protein 1) (FMRP) (Protein FMR-1)	0.00387216	0.00263554	0.00123662	585	1.09169	9	3.69532e+07	3.69532e+07	3.69532e+07	1.94466e+08	1.94466e+08	1.94466e+08	Yes	Yes		2.74396	68.0638	2.39574	-2.41205	2.51349
Q8IUH3	RBM45	RNA-binding protein 45 (Developmentally-regulated RNA-binding protein 1) (RB-1) (RNA-binding motif protein 45)	0.00384343	0.00384343	0		10	8				2.29702e+08	2.29702e+08	2.29702e+08	Yes	Yes			99.8049	10	-2.41528	2.51025
Q9NWU5	MRPL22	39S ribosomal protein L22, mitochondrial (L22mt) (MRP-L22) (39S ribosomal protein L25, mitochondrial) (L25mt) (MRP-L25) (Mitochondrial large ribosomal subunit protein uL22m)	0.00383932	0.00344689	0.00039243	396	3.13479	6	1.17268e+07	1.17268e+07	1.17268e+07	2.1773e+08	2.1773e+08	2.1773e+08	Yes	Yes		7.86766	89.7787	4.21466	-2.41575	2.50979
Q92997	DVL3	Segment polarity protein dishevelled homolog DVL-3 (Dishevelled-3) (DSH homolog 3)	0.00381703	0.00349598	0.00032105	378	3.44483	9	9.59375e+06	9.59375e+06	9.59375e+06	2.1853e+08	2.1853e+08	2.1853e+08	Yes	Yes		8.63708	91.589	4.5096	-2.41827	2.50726
O15427	SLC16A3	Monocarboxylate transporter 4 (MCT 4) (Solute carrier family 16 member 3)	0.00378692	0.00120927	0.00257765	1178	-1.09192	5	7.70264e+07	7.70264e+07	7.70264e+07	1.49298e+08	1.49298e+08	1.49298e+08	No	Yes		-2.73396	31.9329	0.954774	-2.42171	2.50382
Q96GS6	ABHD17A	Alpha/beta hydrolase domain-containing protein 17A (Abhydrolase domain-containing protein 17A)	0.00378678	0.00331553	0.000471251	412	2.81467	1	1.40821e+07	1.40821e+07	1.40821e+07	2.12234e+08	2.12234e+08	2.12234e+08	No	Yes		7.04739	87.5554	3.91372	-2.42173	2.50381
Q9NR48	ASH1L	Histone-lysine N-methyltransferase ASH1L	0.00377469	0.00233068	0.00144401	661	0.690665	2	4.31506e+07	4.31506e+07	4.31506e+07	1.82443e+08	1.82443e+08	1.82443e+08	No	Yes		1.72833	61.7449	2.07999	-2.42312	2.50242
Q96D46	NMD3	60S ribosomal export protein NMD3 (hNMD3)	0.00377372	0.00377372	0		10	7				2.25536e+08	2.25536e+08	2.25536e+08	Yes	Yes			99.8049	10	-2.42323	2.5023
Q9Y3T9	NOC2L	Nucleolar complex protein 2 homolog (Protein NOC2 homolog) (NOC2-like protein) (Novel INHAT repressor)	0.00376772	0.00346342	0.000304296	373	3.50865	9	9.09311e+06	9.09311e+06	9.09311e+06	2.16084e+08	2.16084e+08	2.16084e+08	Yes	Yes		8.77729	91.9236	4.57068	-2.42392	2.50161
Q9BQ39	DDX50	ATP-dependent RNA helicase DDX50	0.00375301	0.00341821	0.000334806	382	3.35184	9	1.00048e+07	1.00048e+07	1.00048e+07	2.14293e+08	2.14293e+08	2.14293e+08	Yes	Yes		8.37932	91.079	4.42082	-2.42562	2.49992
Q9H8H2	DDX31	Probable ATP-dependent RNA helicase DDX31	0.00374607	0.00374607	0		10	10				2.23883e+08	2.23883e+08	2.23883e+08	Yes	Yes			99.8049	10	-2.42642	2.49911
Q9NX20	MRPL16	39S ribosomal protein L16, mitochondrial (L16mt) (MRP-L16) (Mitochondrial large ribosomal subunit protein uL16m)	0.00373983	0.00363648	0.000103351	301	5.13691	5	3.08838e+06	3.08838e+06	3.08838e+06	2.20422e+08	2.20422e+08	2.20422e+08	Yes	Yes		12.834	97.2365	6.15727	-2.42715	2.49839
Q9C0J8	WDR33	pre-mRNA 3' end processing protein WDR33 (WD repeat-containing protein 33) (WD repeat-containing protein of 146 kDa)	0.00370644	0.00332736	0.000379081	398	3.1338	13	1.13279e+07	1.13279e+07	1.13279e+07	2.10187e+08	2.10187e+08	2.10187e+08	Yes	Yes		7.81723	89.7724	4.21372	-2.43104	2.49449
Q9NP92	MRPS30	39S ribosomal protein S30, mitochondrial (MRP-S30) (S30mt) (Mitochondrial large ribosomal subunit protein mL65) (Mitochondrial large ribosomal subunit protein mS30) (Programmed cell death protein 9)	0.00368344	0.00192352	0.00175991	812	0.128246	4	5.25905e+07	5.25905e+07	5.25905e+07	1.6755e+08	1.6755e+08	1.6755e+08	Yes	Yes		0.319562	52.2209	1.67171	-2.43375	2.49179
P62820	RAB1A	Ras-related protein Rab-1A	0.00364297	0.00131322	0.00232975	1107	-0.827063	3	6.96186e+07	6.96186e+07	6.96186e+07	1.48103e+08	1.48103e+08	1.48103e+08	Yes	Yes		-2.0569	36.0481	1.08906	-2.43854	2.48699
Q96CJ1	EAF2	ELL-associated factor 2 (Testosterone-regulated apoptosis inducer and tumor suppressor protein)	0.00361478	0	0.00361478	1667	-10	19	1.26621e+08	1.26621e+08	1.26621e+08	8.94165e+07	8.94165e+07	8.94165e+07	No	Yes		-24.7512		-0.501898	-2.44192	2.48362
P15586	GNS	N-acetylglucosamine-6-sulfatase	0.00360976	0.000471005	0.00313875	1381	-2.73638	6	9.37936e+07	9.37936e+07	9.37936e+07	1.21943e+08	1.21943e+08	1.21943e+08	No	Yes		-6.79446	13.0481	0.378648	-2.44252	2.48301
P61073	CXCR4	C-X-C chemokine receptor type 4 (CXC-R4) (CXCR-4) (FB22) (Fusin) (HM89) (LCR1) (Leukocyte-derived seven transmembrane domain receptor) (LESTR) (Lipopolysaccharide-associated protein 3) (LAP-3) (LPS-associated protein 3) (NPYRL) (Stromal cell-derived factor 1 receptor) (SDF-1 receptor) (CD antigen CD184)	0.00359327	1.3573e-05	0.00357969	1624	-8.04295	8	1.0697e+08	1.0697e+08	1.0697e+08	1.07781e+08	1.07781e+08	1.07781e+08	No	Yes		-19.9548	0.377734	0.0108991	-2.44451	2.48102
P63173	RPL38	60S ribosomal protein L38 (Large ribosomal subunit protein eL38)	0.00358332	0.00322597	0.000357351	395	3.17432	13	1.06785e+07	1.06785e+07	1.06785e+07	2.03478e+08	2.03478e+08	2.03478e+08	Yes	Yes		7.87174	90.0274	4.25209	-2.44571	2.47982
O14980	XPO1	Exportin-1 (Exp1) (Chromosome region maintenance 1 protein homolog)	0.00356911	0.00221685	0.00135226	654	0.713144	13	4.04087e+07	4.04087e+07	4.04087e+07	1.72899e+08	1.72899e+08	1.72899e+08	Yes	Yes		1.76724	62.1122	2.09719	-2.44744	2.47809
Q9Y3U8	RPL36	60S ribosomal protein L36 (Large ribosomal subunit protein eL36)	0.00354951	0.00272419	0.000825318	504	1.72281	4	2.46625e+07	2.46625e+07	2.46625e+07	1.87473e+08	1.87473e+08	1.87473e+08	Yes	Yes		4.26516	76.7484	2.9263	-2.44983	2.4757
P15311	EZR	Ezrin (Cytovillin) (Villin-2) (p81)	0.00354527	0.00283015	0.00071512	467	1.98462	4	2.13695e+07	2.13695e+07	2.13695e+07	1.90513e+08	1.90513e+08	1.90513e+08	Yes	Yes		4.9123	79.8289	3.15626	-2.45035	2.47518
P04075	ALDOA	Fructose-bisphosphate aldolase A	0.00354216	0.00251571	0.00102644	550	1.29331	8	3.06726e+07	3.06726e+07	3.06726e+07	1.81024e+08	1.81024e+08	1.81024e+08	Yes	Yes		3.20069	71.0221	2.56116	-2.45073	2.4748
Q13442	PDAP1	28 kDa heat- and acid-stable phosphoprotein (PDGF-associated protein) (PAP) (PDGFA-associated protein 1) (PAP1)	0.00352561	0.00333729	0.000188321	346	4.14741	12	5.6275e+06	5.6275e+06	5.6275e+06	2.0508e+08	2.0508e+08	2.0508e+08	Yes	Yes		10.2556	94.6585	5.18755	-2.45277	2.47277
Q00610	CLTC	Clathrin heavy chain 1 (Clathrin heavy chain on chromosome 17) (CLH-17)	0.00351257	0.001363	0.00214957	1049	-0.657257	15	6.42343e+07	6.42343e+07	6.42343e+07	1.45694e+08	1.45694e+08	1.45694e+08	Yes	Yes		-1.62419	38.8036	1.18153	-2.45438	2.47116
Q9BRT6	LLPH	Protein LLP homolog (Protein LAPS18-like)	0.00350558	0.00350558	0		10	7				2.09511e+08	2.09511e+08	2.09511e+08	Yes	Yes			99.8049	10	-2.45524	2.4703
Q92522	H1-10	Histone H1.10 (Histone H1x)	0.00350289	0.00251049	0.000992399	547	1.33898	6	2.96553e+07	2.96553e+07	2.96553e+07	1.79695e+08	1.79695e+08	1.79695e+08	Yes	Yes		3.30722	71.6691	2.59918	-2.45557	2.46996
Q6ZN18	AEBP2	Zinc finger protein AEBP2 (Adipocyte enhancer-binding protein 2) (AE-binding protein 2)	0.00349004	0	0.00349004	1666	-10	4	1.09188e+08	1.09188e+08	1.09188e+08	9.93934e+07	9.93934e+07	9.93934e+07	No	Yes		-24.5992		-0.135599	-2.45717	2.46837
Q8N5C6	SRBD1	S1 RNA-binding domain-containing protein 1	0.00348756	0.000682276	0.00280529	1323	-2.03972	12	8.38288e+07	8.38288e+07	8.38288e+07	1.24605e+08	1.24605e+08	1.24605e+08	Yes	Yes		-5.03415	19.5631	0.571844	-2.45748	2.46806
Q9BY44	EIF2A	Eukaryotic translation initiation factor 2A (eIF-2A) (65 kDa eukaryotic translation initiation factor 2A) [Cleaved into: Eukaryotic translation initiation factor 2A, N-terminally processed]	0.0034854	0.0031361	0.000349292	399	3.16647	12	1.04377e+07	1.04377e+07	1.04377e+07	1.97867e+08	1.97867e+08	1.97867e+08	Yes	Yes		7.81417	89.9784	4.24465	-2.45775	2.46779
P51116	FXR2	Fragile X mental retardation syndrome-related protein 2	0.00348209	0.00298379	0.000498305	428	2.58205	10	1.48906e+07	1.48906e+07	1.48906e+07	1.93216e+08	1.93216e+08	1.93216e+08	Yes	Yes		6.37088	85.6895	3.69775	-2.45816	2.46738
P82933	MRPS9	28S ribosomal protein S9, mitochondrial (MRP-S9) (S9mt) (Mitochondrial small ribosomal subunit protein uS9m)	0.00348208	0.00348208	0		10	9				2.08106e+08	2.08106e+08	2.08106e+08	Yes	Yes			99.8049	10	-2.45816	2.46737
P42695	NCAPD3	Condensin-2 complex subunit D3 (Non-SMC condensin II complex subunit D3) (hCAP-D3)	0.00347803	0.00347803	0		10	5				2.07864e+08	2.07864e+08	2.07864e+08	Yes	Yes			99.8049	10	-2.45867	2.46687
Q9BXT6	MOV10L1	RNA helicase Mov10l1	0.00347328	0.00347328	0		10	1				2.0758e+08	2.0758e+08	2.0758e+08	No	Yes			99.8049	10	-2.45926	2.46628
Q15646	OASL	2'-5'-oligoadenylate synthase-like protein (2'-5'-OAS-related protein) (2'-5'-OAS-RP) (59 kDa 2'-5'-oligoadenylate synthase-like protein) (Thyroid receptor-interacting protein 14) (TR-interacting protein 14) (TRIP-14) (p59 OASL) (p59OASL)	0.00346076	0.00346076	0		10	8				2.06832e+08	2.06832e+08	2.06832e+08	Yes	Yes			99.8049	10	-2.46083	2.46471
Q16540	MRPL23	39S ribosomal protein L23, mitochondrial (L23mt) (MRP-L23) (L23 mitochondrial-related protein) (Mitochondrial large ribosomal subunit protein uL23m) (Ribosomal protein L23-like)	0.00345622	0.00345622	0		10	4				2.0656e+08	2.0656e+08	2.0656e+08	Yes	Yes			99.8049	10	-2.4614	2.46414
Q52LJ0	FAM98B	Protein FAM98B	0.00345315	0.00345315	0		10	5				2.06377e+08	2.06377e+08	2.06377e+08	Yes	Yes			99.8049	10	-2.46178	2.46375
Q9NUQ6	SPATS2L	SPATS2-like protein (DNA polymerase-transactivated protein 6) (Stress granule and nucleolar protein) (SGNP)	0.0034517	0.0034517	0		10	9				2.0629e+08	2.0629e+08	2.0629e+08	Yes	Yes			99.8049	10	-2.46197	2.46357
Q9ULF5	SLC39A10	Zinc transporter ZIP10 (Solute carrier family 39 member 10) (Zrt- and Irt-like protein 10) (ZIP-10)	0.00345067	0.000429362	0.0030213	1389	-2.8149	8	9.02839e+07	9.02839e+07	9.02839e+07	1.15945e+08	1.15945e+08	1.15945e+08	No	Yes		-6.93434	12.4429	0.360896	-2.4621	2.46344
Q9Y6M7	SLC4A7	Sodium bicarbonate cotransporter 3 (Electroneutral Na/HCO(3) cotransporter) (Sodium bicarbonate cotransporter 2) (Sodium bicarbonate cotransporter 2b) (Bicarbonate transporter) (Solute carrier family 4 member 7)	0.00344603	0.000167804	0.00327823	1488	-4.28807	9	9.79614e+07	9.79614e+07	9.79614e+07	1.0799e+08	1.0799e+08	1.0799e+08	Yes	Yes		-10.5609	4.86948	0.140615	-2.46268	2.46285
Q8TA86	RP9	Retinitis pigmentosa 9 protein (Pim-1-associated protein) (PAP-1)	0.0034425	0.000278861	0.00316364	1436	-3.50397	6	9.45373e+07	9.45373e+07	9.45373e+07	1.11203e+08	1.11203e+08	1.11203e+08	No	Yes		-8.62821	8.10052	0.234245	-2.46313	2.46241
Q16630	CPSF6	Cleavage and polyadenylation specificity factor subunit 6 (Cleavage and polyadenylation specificity factor 68 kDa subunit) (CPSF 68 kDa subunit) (Cleavage factor Im complex 68 kDa subunit) (CFIm68) (Pre-mRNA cleavage factor Im 68 kDa subunit) (Protein HPBRII-4/7)	0.00343327	0.00339857	3.47026e-05	230	6.61374	8	1.037e+06	1.037e+06	1.037e+06	2.04152e+08	2.04152e+08	2.04152e+08	Yes	Yes		16.278	98.9892	7.62109	-2.46429	2.46124
Q9Y289	SLC5A6	Sodium-dependent multivitamin transporter (Na(+)-dependent multivitamin transporter) (Solute carrier family 5 member 6)	0.0034286	0.000167469	0.00326113	1487	-4.28341	6	9.74506e+07	9.74506e+07	9.74506e+07	1.07459e+08	1.07459e+08	1.07459e+08	No	Yes		-10.54	4.88446	0.141048	-2.46488	2.46065
P48067	SLC6A9	Sodium- and chloride-dependent glycine transporter 1 (GlyT-1) (GlyT1) (Solute carrier family 6 member 9)	0.00342108	0.000357596	0.00306349	1413	-3.09877	4	9.15445e+07	9.15445e+07	9.15445e+07	1.12916e+08	1.12916e+08	1.12916e+08	No	Yes		-7.62204	10.4527	0.302708	-2.46584	2.4597
P50750	CDK9	Cyclin-dependent kinase 9	0.00340799	0.00319273	0.000215254	358	3.89068	6	6.43233e+06	6.43233e+06	6.43233e+06	1.97246e+08	1.97246e+08	1.97246e+08	Yes	Yes		9.56341	93.6838	4.93851	-2.4675	2.45803
Q00325	SLC25A3	Phosphate carrier protein, mitochondrial (Phosphate transport protein) (PTP) (Solute carrier family 25 member 3)	0.00340352	0.000345206	0.00305831	1417	-3.14721	6	9.13899e+07	9.13899e+07	9.13899e+07	1.12021e+08	1.12021e+08	1.12021e+08	Yes	Yes		-7.73415	10.1426	0.293664	-2.46807	2.45746
Q86TB9	PATL1	Protein PAT1 homolog 1 (PAT1-like protein 1) (Protein PAT1 homolog b) (Pat1b) (hPat1b)	0.00339766	0.00141368	0.00198398	1003	-0.488942	7	5.92861e+07	5.92861e+07	5.92861e+07	1.43775e+08	1.43775e+08	1.43775e+08	Yes	Yes		-1.20119	41.6075	1.27804	-2.46882	2.45671
Q9NZ45	CISD1	CDGSH iron-sulfur domain-containing protein 1 (MitoNEET)	0.00339156	0.00339156	0		10	3				2.02696e+08	2.02696e+08	2.02696e+08	No	Yes			99.8049	10	-2.4696	2.45593
Q9BVS4	RIOK2	Serine/threonine-protein kinase RIO2	0.00338848	0.00338848	0		10	12				2.02512e+08	2.02512e+08	2.02512e+08	Yes	Yes			99.8049	10	-2.47	2.45554
Q9H3N1	TMX1	Thioredoxin-related transmembrane protein 1 (Thioredoxin domain-containing protein 1) (Transmembrane Trx-related protein)	0.00338691	0.000987953	0.00239896	1209	-1.27989	4	7.16867e+07	7.16867e+07	7.16867e+07	1.30732e+08	1.30732e+08	1.30732e+08	No	Yes		-3.14257	29.1697	0.86683	-2.4702	2.45534
Q9BY67	CADM1	Cell adhesion molecule 1 (Immunoglobulin superfamily member 4) (IgSF4) (Nectin-like protein 2) (NECL-2) (Spermatogenic immunoglobulin superfamily) (SgIgSF) (Synaptic cell adhesion molecule) (SynCAM) (Tumor suppressor in lung cancer 1) (TSLC-1)	0.00338528	0	0.00338528	1665	-10	5	1.3099e+08	1.3099e+08	1.3099e+08	7.13307e+07	7.13307e+07	7.13307e+07	No	Yes		-24.4673		-0.876861	-2.47041	2.45513
O95071	UBR5	E3 ubiquitin-protein ligase UBR5	0.00338414	0.00272242	0.000661719	462	2.0406	2	1.97738e+07	1.97738e+07	1.97738e+07	1.82479e+08	1.82479e+08	1.82479e+08	Yes	Yes		5.00965	80.4465	3.20607	-2.47055	2.45498
P63165	SUMO1	Small ubiquitin-related modifier 1 (SUMO-1) (GAP-modifying protein 1) (GMP1) (SMT3 homolog 3) (Sentrin) (Ubiquitin-homology domain protein PIC1) (Ubiquitin-like protein SMT3C) (Smt3C) (Ubiquitin-like protein UBL1)	0.00337532	0.0011091	0.00226622	1151	-1.03089	3	6.77201e+07	6.77201e+07	6.77201e+07	1.34005e+08	1.34005e+08	1.34005e+08	No	Yes		-2.52966	32.8592	0.984635	-2.47169	2.45385
Q9NS39	ADARB2	Double-stranded RNA-specific editase B2	0.00337381	0.00337381	0		10	7				2.01635e+08	2.01635e+08	2.01635e+08	Yes	Yes			99.8049	10	-2.47188	2.45366
P09012	SNRPA	U1 small nuclear ribonucleoprotein A (U1 snRNP A) (U1-A) (U1A)	0.0033738	0.0033738	0		10	6				2.01635e+08	2.01635e+08	2.01635e+08	Yes	Yes			99.8049	10	-2.47188	2.45365
P51572	BCAP31	B-cell receptor-associated protein 31 (BCR-associated protein 31) (Bap31) (6C6-AG tumor-associated antigen) (Protein CDM) (p28)	0.00335711	0.00158682	0.00177029	899	-0.15785	12	5.29006e+07	5.29006e+07	5.29006e+07	1.47736e+08	1.47736e+08	1.47736e+08	Yes	Yes		-0.386969	47.2674	1.48167	-2.47403	2.4515
P42568	MLLT3	Protein AF-9 (ALL1-fused gene from chromosome 9 protein) (Myeloid/lymphoid or mixed-lineage leukemia translocated to chromosome 3 protein) (YEATS domain-containing protein 3)	0.0033545	0.000280804	0.0030737	1430	-3.45234	7	9.18496e+07	9.18496e+07	9.18496e+07	1.08632e+08	1.08632e+08	1.08632e+08	No	Yes		-8.46225	8.37096	0.242101	-2.47437	2.45116
Q7L1Q6	BZW1	eIF5-mimic protein 2 (Basic leucine zipper and W2 domain-containing protein 1) (Protein Orf)	0.00333933	0.00329351	4.58193e-05	248	6.16753	7	1.36919e+06	1.36919e+06	1.36919e+06	1.98206e+08	1.98206e+08	1.98206e+08	Yes	Yes		15.1055	98.6279	7.17753	-2.47634	2.44919
Q92887	ABCC2	ATP-binding cassette sub-family C member 2	0.00333279	0.000341315	0.00299148	1415	-3.13168	9	8.93926e+07	8.93926e+07	8.93926e+07	1.09791e+08	1.09791e+08	1.09791e+08	Yes	Yes		-7.66744	10.2411	0.296535	-2.47719	2.44834
Q12788	TBL3	Transducin beta-like protein 3 (WD repeat-containing protein SAZD)	0.00332272	0.00197026	0.00135246	706	0.542805	13	4.04147e+07	4.04147e+07	4.04147e+07	1.58167e+08	1.58167e+08	1.58167e+08	Yes	Yes		1.32826	59.2967	1.9685	-2.47851	2.44703
Q9H2X9	SLC12A5	Solute carrier family 12 member 5 (Electroneutral potassium-chloride cotransporter 2) (K-Cl cotransporter 2) (hKCC2) (Neuronal K-Cl cotransporter)	0.00330816	0	0.00330816	1664	-10	2	1.79593e+08	1.79593e+08	1.79593e+08	1.81194e+07	1.81194e+07	1.81194e+07	No	Yes		-24.3676		-3.30912	-2.48041	2.44512
O00193	SMAP	Small acidic protein	0.00329218	0	0.00329218	1663	-10	3	1.21545e+08	1.21545e+08	1.21545e+08	7.52114e+07	7.52114e+07	7.52114e+07	Yes	Yes		-24.3466		-0.692471	-2.48252	2.44302
P17301	ITGA2	Integrin alpha-2 (CD49 antigen-like family member B) (Collagen receptor) (Platelet membrane glycoprotein Ia) (GPIa) (VLA-2 subunit alpha) (CD antigen CD49b)	0.00328439	0.00134569	0.0019387	1015	-0.526749	10	5.79331e+07	5.79331e+07	5.79331e+07	1.38358e+08	1.38358e+08	1.38358e+08	Yes	Yes		-1.28632	40.9722	1.25594	-2.48355	2.44199
O15440	ABCC5	ATP-binding cassette sub-family C member 5	0.00327802	0.000410587	0.00286744	1384	-2.804	8	8.5686e+07	8.5686e+07	8.5686e+07	1.10225e+08	1.10225e+08	1.10225e+08	Yes	Yes		-6.84498	12.5254	0.363316	-2.48439	2.44115
Q8N488	RYBP	RING1 and YY1-binding protein (Apoptin-associating protein 1) (APAP-1) (Death effector domain-associated factor) (DED-associated factor) (YY1 and E4TF1-associated factor 1)	0.0032669	0.0002672	0.0029997	1432	-3.48883	3	8.96385e+07	8.96385e+07	8.96385e+07	1.05608e+08	1.05608e+08	1.05608e+08	No	Yes		-8.51159	8.17901	0.236525	-2.48586	2.43967
Q8WXF0	SRSF12	Serine/arginine-rich splicing factor 12 (35 kDa SR repressor protein) (SRrp35) (Splicing factor, arginine/serine-rich 13B) (Splicing factor, arginine/serine-rich 19)	0.00326093	0.00283511	0.000425823	423	2.73508	5	1.27246e+07	1.27246e+07	1.27246e+07	1.82164e+08	1.82164e+08	1.82164e+08	Yes	Yes		6.67051	86.9417	3.83954	-2.48666	2.43888
O75127	PTCD1	Pentatricopeptide repeat-containing protein 1, mitochondrial	0.00325292	0.00325292	0		10	8				1.9441e+08	1.9441e+08	1.9441e+08	Yes	Yes			99.8049	10	-2.48773	2.43781
P07305	H1-0	Histone H1.0 (Histone H1') (Histone H1(0)) [Cleaved into: Histone H1.0, N-terminally processed]	0.003248	0.00116461	0.00208339	1105	-0.839081	36	6.22566e+07	6.22566e+07	6.22566e+07	1.3186e+08	1.3186e+08	1.3186e+08	Yes	Yes		-2.04497	35.8563	1.0827	-2.48838	2.43715
P27708	CAD	CAD protein [Includes: Glutamine-dependent carbamoyl-phosphate synthase	0.00324504	0	0.00324504	1662	-10	6	1.65971e+08	1.65971e+08	1.65971e+08	2.79687e+07	2.79687e+07	2.79687e+07	Yes	Yes		-24.2842		-2.56904	-2.48878	2.43676
Q9UMS4	PRPF19	Pre-mRNA-processing factor 19	0.00322997	0.000302467	0.0029275	1421	-3.27482	4	8.74808e+07	8.74808e+07	8.74808e+07	1.05558e+08	1.05558e+08	1.05558e+08	Yes	Yes		-7.97331	9.3644	0.270994	-2.4908	2.43473
Q92508	PIEZO1	Piezo-type mechanosensitive ion channel component 1 (Membrane protein induced by beta-amyloid treatment) (Mib) (Protein FAM38A)	0.00319875	0.000726502	0.00247225	1285	-1.76679	32	7.38769e+07	7.38769e+07	7.38769e+07	1.17296e+08	1.17296e+08	1.17296e+08	Yes	Yes		-4.2942	22.712	0.666961	-2.49502	2.43052
P20042	EIF2S2	Eukaryotic translation initiation factor 2 subunit 2 (Eukaryotic translation initiation factor 2 subunit beta) (eIF-2-beta)	0.00319279	0.0029222	0.000270581	384	3.43292	11	8.08563e+06	8.08563e+06	8.08563e+06	1.82731e+08	1.82731e+08	1.82731e+08	Yes	Yes		8.34099	91.5252	4.49821	-2.49583	2.4297
P83881	RPL36A	60S ribosomal protein L36a (60S ribosomal protein L44) (Cell growth-inhibiting gene 15 protein) (Cell migration-inducing gene 6 protein) (Large ribosomal subunit protein eL42)	0.00318245	0.00252967	0.000652774	481	1.9543	8	1.95065e+07	1.95065e+07	1.95065e+07	1.70692e+08	1.70692e+08	1.70692e+08	Yes	Yes		4.74561	79.4883	3.12937	-2.49724	2.4283
P49750	YLPM1	YLP motif-containing protein 1 (Nuclear protein ZAP3) (ZAP113)	0.00317941	0.00317941	0		10	10				1.90017e+08	1.90017e+08	1.90017e+08	Yes	Yes			99.8049	10	-2.49765	2.42788
Q6P158	DHX57	Putative ATP-dependent RNA helicase DHX57	0.00315718	0.00302167	0.000135512	339	4.47886	18	4.04942e+06	4.04942e+06	4.04942e+06	1.84639e+08	1.84639e+08	1.84639e+08	Yes	Yes		10.8605	95.7078	5.51085	-2.5007	2.42483
P15151	PVR	Poliovirus receptor (Nectin-like protein 5) (NECL-5) (CD antigen CD155)	0.0031487	0	0.0031487	1660	-10	4	9.99919e+07	9.99919e+07	9.99919e+07	8.81894e+07	8.81894e+07	8.81894e+07	No	Yes		-24.1537		-0.181206	-2.50187	2.42367
Q9NX07	TRNAU1AP	tRNA selenocysteine 1-associated protein 1 (SECp43) (tRNA selenocysteine-associated protein 1)	0.00314031	0.00314031	0		10	3				1.8768e+08	1.8768e+08	1.8768e+08	Yes	Yes			99.8049	10	-2.50303	2.42251
Q9H6F5	CCDC86	Coiled-coil domain-containing protein 86 (Cytokine-induced protein with coiled-coil domain)	0.00313943	0.00313943	0		10	9				1.87628e+08	1.87628e+08	1.87628e+08	Yes	Yes			99.8049	10	-2.50315	2.42239
Q12874	SF3A3	Splicing factor 3A subunit 3 (SF3a60) (Spliceosome-associated protein 61) (SAP 61)	0.00313322	0.00302432	0.000108904	325	4.79549	9	3.2543e+06	3.2543e+06	3.2543e+06	1.84002e+08	1.84002e+08	1.84002e+08	Yes	Yes		11.6124	96.5242	5.82123	-2.50401	2.42153
P25791	LMO2	Rhombotin-2 (Cysteine-rich protein TTG-2) (LIM domain only protein 2) (LMO-2) (T-cell translocation protein 2)	0.00312936	0.00312936	0		10	20				1.87026e+08	1.87026e+08	1.87026e+08	No	Yes			99.8049	10	-2.50454	2.42099
P05204	HMGN2	Non-histone chromosomal protein HMG-17 (High mobility group nucleosome-binding domain-containing protein 2)	0.00312505	0.00078943	0.00233562	1258	-1.56492	2	6.97941e+07	6.97941e+07	6.97941e+07	1.16974e+08	1.16974e+08	1.16974e+08	No	Yes		-3.78773	25.2613	0.745014	-2.50514	2.42039
Q68DH5	LMBRD2	G-protein coupled receptor-associated protein LMBRD2 (LMBR1 domain-containing protein 2)	0.00311399	0	0.00311399	1659	-10	8	9.60159e+07	9.60159e+07	9.60159e+07	9.00913e+07	9.00913e+07	9.00913e+07	No	Yes		-24.1058		-0.0918843	-2.50668	2.41885
P25054	APC	Adenomatous polyposis coli protein (Protein APC) (Deleted in polyposis 2.5)	0.00311364	0.00277094	0.000342701	406	3.01536	6	1.02407e+07	1.02407e+07	1.02407e+07	1.75846e+08	1.75846e+08	1.75846e+08	Yes	Yes		7.29356	88.9936	4.10192	-2.50673	2.4188
Q9H2P0	ADNP	Activity-dependent neuroprotector homeobox protein (Activity-dependent neuroprotective protein)	0.0031124	0	0.0031124	1658	-10	3	9.99523e+07	9.99523e+07	9.99523e+07	8.60599e+07	8.60599e+07	8.60599e+07	Yes	Yes		-24.1036		-0.215898	-2.5069	2.41863
Q8N271	PROM2	Prominin-2 (PROM-2) (Prominin-like protein 2) (hPROML2)	0.00309804	0.000845969	0.00225207	1234	-1.41258	7	6.72974e+07	6.72974e+07	6.72974e+07	1.17857e+08	1.17857e+08	1.17857e+08	No	Yes		-3.41367	27.3066	0.80841	-2.50891	2.41662
Q8N5L8	RPP25L	Ribonuclease P protein subunit p25-like protein (RNase P protein subunit-like p25) (Rpp25-like protein)	0.00309346	0.00309346	0		10	4				1.8488e+08	1.8488e+08	1.8488e+08	Yes	Yes			99.8049	10	-2.50956	2.41598
Q7L4I2	RSRC2	Arginine/serine-rich coiled-coil protein 2	0.00308751	0.000313303	0.0027742	1412	-3.14644	6	8.28999e+07	8.28999e+07	8.28999e+07	1.01624e+08	1.01624e+08	1.01624e+08	No	Yes		-7.59911	10.1474	0.293804	-2.51039	2.41514
P08174	CD55	Complement decay-accelerating factor (CD antigen CD55)	0.00306272	0.00216615	0.000896569	558	1.27265	4	2.67916e+07	2.67916e+07	2.67916e+07	1.56251e+08	1.56251e+08	1.56251e+08	Yes	Yes		3.06917	70.7264	2.54401	-2.51389	2.41164
P31327	CPS1	Carbamoyl-phosphate synthase [ammonia], mitochondrial	0.00304532	0.00151975	0.00152556	839	-0.00550454	26	4.55875e+07	4.55875e+07	4.55875e+07	1.36415e+08	1.36415e+08	1.36415e+08	Yes	Yes		-0.0132613	49.9046	1.5813	-2.51637	2.40917
Q9Y2D8	SSX2IP	Afadin- and alpha-actinin-binding protein (ADIP) (Afadin DIL domain-interacting protein) (SSX2-interacting protein)	0.00303946	0	0.00303946	1657	-10	19	1.02699e+08	1.02699e+08	1.02699e+08	7.89544e+07	7.89544e+07	7.89544e+07	No	Yes		-24.0009		-0.379325	-2.5172	2.40833
P30419	NMT1	Glycylpeptide N-tetradecanoyltransferase 1	0.00303944	0.00187102	0.00116842	668	0.679269	6	3.49152e+07	3.49152e+07	3.49152e+07	1.46736e+08	1.46736e+08	1.46736e+08	Yes	Yes		1.6359	61.5581	2.0713	-2.51721	2.40833
Q76FK4	NOL8	Nucleolar protein 8 (Nucleolar protein Nop132)	0.00303475	0.00303475	0		10	15				1.81371e+08	1.81371e+08	1.81371e+08	Yes	Yes			99.8049	10	-2.51788	2.40766
Q86WX3	RPS19BP1	Active regulator of SIRT1 (40S ribosomal protein S19-binding protein 1) (RPS19-binding protein 1) (S19BP)	0.00302031	0.00271994	0.000300366	401	3.17878	5	8.97567e+06	8.97567e+06	8.97567e+06	1.71533e+08	1.71533e+08	1.71533e+08	Yes	Yes		7.64683	90.0551	4.25632	-2.51995	2.40559
Q9NUK0	MBNL3	Muscleblind-like protein 3 (Cys3His CCG1-required protein) (Muscleblind-like X-linked protein) (Protein HCHCR)	0.00299777	0.00299777	0		10	3				1.79161e+08	1.79161e+08	1.79161e+08	Yes	Yes			99.8049	10	-2.5232	2.40233
O00401	WASL	Neural Wiskott-Aldrich syndrome protein (N-WASP)	0.00297945	0.00297945	0		10	1				1.78066e+08	1.78066e+08	1.78066e+08	No	Yes			99.8049	10	-2.52586	2.39967
Q969L2	MAL2	Protein MAL2	0.00297717	0.000376223	0.00260095	1376	-2.78937	2	7.77226e+07	7.77226e+07	7.77226e+07	1.00208e+08	1.00208e+08	1.00208e+08	No	Yes		-6.69266	12.637	0.366585	-2.5262	2.39934
P08670	VIM	Vimentin	0.00297043	0.00175709	0.00121334	712	0.534201	10	3.62575e+07	3.62575e+07	3.62575e+07	1.4127e+08	1.4127e+08	1.4127e+08	Yes	Yes		1.2812	59.1527	1.9621	-2.52718	2.39835
P17066	HSPA6	Heat shock 70 kDa protein 6 (Heat shock 70 kDa protein B')	0.002967	0.00147658	0.00149042	846	-0.0134618	1	4.45374e+07	4.45374e+07	4.45374e+07	1.32785e+08	1.32785e+08	1.32785e+08	No	Yes		-0.0322793	49.7667	1.576	-2.52768	2.39785
O43493	TGOLN2	Trans-Golgi network integral membrane protein 2 (Trans-Golgi network glycoprotein 46) (TGN38 homolog) (hTGN46) (Trans-Golgi network glycoprotein 48) (hTGN48) (Trans-Golgi network glycoprotein 51) (hTGN51) (Trans-Golgi network protein 2)	0.00296605	0.00207828	0.000887774	572	1.22712	8	2.65288e+07	2.65288e+07	2.65288e+07	1.50737e+08	1.50737e+08	1.50737e+08	Yes	Yes		2.94229	70.0688	2.5064	-2.52782	2.39771
Q15459	SF3A1	Splicing factor 3A subunit 1 (SF3a120) (Spliceosome-associated protein 114) (SAP 114)	0.0029549	0.0025096	0.000445303	435	2.49459	12	1.33067e+07	1.33067e+07	1.33067e+07	1.63292e+08	1.63292e+08	1.63292e+08	Yes	Yes		5.97724	84.93	3.61723	-2.52946	2.39608
Q99873	PRMT1	Protein arginine N-methyltransferase 1	0.00295387	0.00182117	0.0011327	667	0.685093	5	3.3848e+07	3.3848e+07	3.3848e+07	1.4269e+08	1.4269e+08	1.4269e+08	Yes	Yes		1.64143	61.6536	2.07574	-2.52961	2.39593
Q86VY4	TSPYL5	Testis-specific Y-encoded-like protein 5 (TSPY-like protein 5)	0.00293244	0.00293244	0		10	6				1.75257e+08	1.75257e+08	1.75257e+08	Yes	Yes			99.8049	10	-2.53277	2.39276
Q9NQZ2	UTP3	Something about silencing protein 10 (Charged amino acid-rich leucine zipper 1) (CRL1) (Disrupter of silencing SAS10) (UTP3 homolog)	0.00292056	0.00281365	0.000106909	333	4.71799	8	3.19469e+06	3.19469e+06	3.19469e+06	1.71352e+08	1.71352e+08	1.71352e+08	Yes	Yes		11.2807	96.3394	5.74514	-2.53453	2.391
Q9P258	RCC2	Protein RCC2 (RCC1-like protein TD-60) (Telophase disk protein of 60 kDa)	0.00291575	0.0013143	0.00160145	943	-0.285082	7	4.78551e+07	4.78551e+07	4.78551e+07	1.26404e+08	1.26404e+08	1.26404e+08	Yes	Yes		-0.681427	45.0759	1.4013	-2.53525	2.39028
Q9ULX3	NOB1	RNA-binding protein NOB1	0.00290297	0.00290297	0		10	31				1.73496e+08	1.73496e+08	1.73496e+08	Yes	Yes			99.8049	10	-2.53716	2.38838
O43491	EPB41L2	Band 4.1-like protein 2 (Erythrocyte membrane protein band 4.1-like 2) (Generally expressed protein 4.1) (4.1G)	0.00289443	0.00169367	0.00120076	726	0.496209	11	3.58816e+07	3.58816e+07	3.58816e+07	1.37104e+08	1.37104e+08	1.37104e+08	Yes	Yes		1.1845	58.5149	1.93395	-2.53844	2.3871
Q9H9Y2	RPF1	Ribosome production factor 1 (Brix domain-containing protein 5) (Ribosome biogenesis protein RPF1)	0.00289409	0.00289409	0		10	7				1.72965e+08	1.72965e+08	1.72965e+08	Yes	Yes			99.8049	10	-2.53849	2.38705
Q9H6R4	NOL6	Nucleolar protein 6 (Nucleolar RNA-associated protein) (Nrap)	0.00288978	0.00288978	0		10	9				1.72707e+08	1.72707e+08	1.72707e+08	Yes	Yes			99.8049	10	-2.53914	2.3864
Q8IVS2	MCAT	Malonyl-CoA-acyl carrier protein transacylase, mitochondrial (MCT)	0.00288213	0.00288213	0		10	6				1.7225e+08	1.7225e+08	1.7225e+08	Yes	Yes			99.8049	10	-2.54029	2.38525
E9PRG8	C11orf98	Uncharacterized protein C11orf98	0.00287031	0.00287031	0		10	2				1.71543e+08	1.71543e+08	1.71543e+08	Yes	Yes			99.8049	10	-2.54207	2.38346
P07237	P4HB	Protein disulfide-isomerase (PDI)	0.00286953	0.00218303	0.000686501	518	1.669	12	2.05143e+07	2.05143e+07	2.05143e+07	1.50983e+08	1.50983e+08	1.50983e+08	Yes	Yes		3.9778	76.0762	2.87968	-2.54219	2.38335
A0A7I2V2I8	PRKRA	Interferon-inducible double-stranded RNA-dependent protein kinase activator A	0.00286034	0.00286034	0		10	6				1.70948e+08	1.70948e+08	1.70948e+08	Yes	Yes			99.8049	10	-2.54358	2.38195
Q9BTD8	RBM42	RNA-binding protein 42 (RNA-binding motif protein 42)	0.00285054	0.00285054	0		10	5				1.70362e+08	1.70362e+08	1.70362e+08	Yes	Yes			99.8049	10	-2.54507	2.38046
Q14118	DAG1	Dystroglycan 1 (Dystroglycan) (Dystrophin-associated glycoprotein 1) [Cleaved into: Alpha-dystroglycan (Alpha-DG); Beta-dystroglycan (Beta-DG)]	0.00283264	0.000404935	0.0024277	1360	-2.58383	6	7.25457e+07	7.25457e+07	7.25457e+07	9.67466e+07	9.67466e+07	9.67466e+07	No	Yes		-6.14364	14.2953	0.41532	-2.54781	2.37773
Q8WZ42	TTN	Titin	0.00282979	0.000881262	0.00194852	1175	-1.14474	4	5.82267e+07	5.82267e+07	5.82267e+07	1.10895e+08	1.10895e+08	1.10895e+08	Yes	Yes		-2.72137	31.1424	0.929445	-2.54825	2.37729
Q9UH17	APOBEC3B	DNA dC->dU-editing enzyme APOBEC-3B (A3B)	0.00281824	0.00281824	0		10	5				1.68432e+08	1.68432e+08	1.68432e+08	Yes	Yes			99.8049	10	-2.55002	2.37551
P35580	MYH10	Myosin-10 (Cellular myosin heavy chain, type B) (Myosin heavy chain 10) (Myosin heavy chain, non-muscle IIb) (Non-muscle myosin heavy chain B) (NMMHC-B) (Non-muscle myosin heavy chain IIb) (NMMHC II-b) (NMMHC-IIB)	0.00281429	0.00182004	0.000994255	624	0.872278	17	2.97108e+07	2.97108e+07	2.97108e+07	1.38485e+08	1.38485e+08	1.38485e+08	Yes	Yes		2.07158	64.6712	2.22067	-2.55063	2.3749
Q8NFC6	BOD1L1	Biorientation of chromosomes in cell division protein 1-like 1	0.00280423	0.00113493	0.0016693	1022	-0.556636	11	4.98827e+07	4.98827e+07	4.98827e+07	1.17712e+08	1.17712e+08	1.17712e+08	Yes	Yes		-1.32109	40.4721	1.23865	-2.55219	2.37335
Q5T200	ZC3H13	Zinc finger CCCH domain-containing protein 13	0.00280343	0.000517155	0.00228628	1324	-2.14433	10	6.83195e+07	6.83195e+07	6.83195e+07	9.92272e+07	9.92272e+07	9.92272e+07	Yes	Yes		-5.08898	18.4472	0.538438	-2.55231	2.37322
A1L020	MEX3A	RNA-binding protein MEX3A (RING finger and KH domain-containing protein 4)	0.00280214	0.00280214	0		10	5				1.6747e+08	1.6747e+08	1.6747e+08	Yes	Yes			99.8049	10	-2.55251	2.37303
P10909	CLU	Clusterin (Aging-associated gene 4 protein) (Apolipoprotein J) (Apo-J) (Complement cytolysis inhibitor) (CLI) (Complement-associated protein SP-40,40) (Ku70-binding protein 1) (NA1/NA2) (Sulfated glycoprotein 2) (SGP-2) (Testosterone-repressed prostate message 2) (TRPM-2) [Cleaved into: Clusterin beta chain (ApoJalpha) (Complement cytolysis inhibitor a chain); Clusterin alpha chain (ApoJbeta) (Co…	0.00279203	0.00215824	0.00063379	508	1.76778	22	1.89392e+07	1.89392e+07	1.89392e+07	1.47926e+08	1.47926e+08	1.47926e+08	Yes	Yes		4.1922	77.3	2.96543	-2.55408	2.37145
P78346	RPP30	Ribonuclease P protein subunit p30 (RNaseP protein p30) (RNase P subunit 2)	0.00278413	0.00273913	4.49958e-05	269	5.92778	7	1.34458e+06	1.34458e+06	1.34458e+06	1.65048e+08	1.65048e+08	1.65048e+08	Yes	Yes		14.0502	98.3838	6.93959	-2.55531	2.37022
Q9NYH9	UTP6	U3 small nucleolar RNA-associated protein 6 homolog (Hepatocellular carcinoma-associated antigen 66) (Multiple hat domains protein)	0.00276513	0.00270016	6.49693e-05	303	5.37714	5	1.94144e+06	1.94144e+06	1.94144e+06	1.63316e+08	1.63316e+08	1.63316e+08	Yes	Yes		12.729	97.6504	6.3944	-2.55828	2.36725
P42702	LIFR	Leukemia inhibitory factor receptor (LIF receptor) (LIF-R) (CD antigen CD118)	0.0027509	0.000150187	0.00260071	1471	-4.11407	4	7.77156e+07	7.77156e+07	7.77156e+07	8.66915e+07	8.66915e+07	8.66915e+07	No	Yes		-9.72982	5.45957	0.157687	-2.56053	2.36501
Q9Y285	FARSA	Phenylalanine--tRNA ligase alpha subunit	0.00274584	0.00270568	4.01512e-05	265	6.07441	7	1.19982e+06	1.19982e+06	1.19982e+06	1.62905e+08	1.62905e+08	1.62905e+08	Yes	Yes		14.3612	98.5377	7.08507	-2.56133	2.36421
Q14739	LBR	Delta(14)-sterol reductase LBR (Delta-14-SR)	0.00274503	0.000978913	0.00176612	1101	-0.851328	10	5.27758e+07	5.27758e+07	5.27758e+07	1.1128e+08	1.1128e+08	1.1128e+08	Yes	Yes		-2.01261	35.6613	1.07625	-2.56145	2.36408
Q3L8U1	CHD9	Chromodomain-helicase-DNA-binding protein 9 (CHD-9)	0.00274431	0	0.00274431	1656	-10	7	8.68156e+07	8.68156e+07	8.68156e+07	7.71977e+07	7.71977e+07	7.71977e+07	No	Yes		-23.5588		-0.169396	-2.56157	2.36397
Q68CQ4	UTP25	U3 small nucleolar RNA-associated protein 25 homolog (Digestive organ expansion factor homolog) (UTP25 small subunit processor component)	0.00273895	0.00145767	0.00128128	796	0.186083	10	3.82877e+07	3.82877e+07	3.82877e+07	1.25405e+08	1.25405e+08	1.25405e+08	Yes	Yes		0.439736	53.2201	1.71165	-2.56242	2.36312
Q6ZRS2	SRCAP	Helicase SRCAP	0.00273571	0.00156419	0.00117152	748	0.417029	6	3.50079e+07	3.50079e+07	3.50079e+07	1.28491e+08	1.28491e+08	1.28491e+08	Yes	Yes		0.985276	57.1767	1.87592	-2.56293	2.3626
P61106	RAB14	Ras-related protein Rab-14	0.00273294	0.00127289	0.00146006	914	-0.197921	5	4.36301e+07	4.36301e+07	4.36301e+07	1.19704e+08	1.19704e+08	1.19704e+08	Yes	Yes		-0.467523	46.5757	1.45608	-2.56337	2.36217
Q01780	EXOSC10	Exosome component 10	0.0027319	0.00269822	3.36838e-05	251	6.32381	24	1.00655e+06	1.00655e+06	1.00655e+06	1.62265e+08	1.62265e+08	1.62265e+08	Yes	Yes		14.9368	98.767	7.33279	-2.56353	2.362
P42285	MTREX	Exosome RNA helicase MTR4	0.00272178	0.00269871	2.30682e-05	232	6.87022	14	689333	689333	689333	1.61977e+08	1.61977e+08	1.61977e+08	Yes	Yes		16.2164	99.1525	7.87637	-2.56515	2.36039
Q9P275	USP36	Ubiquitin carboxyl-terminal hydrolase 36	0.00271251	0.00255758	0.000154928	360	4.04511	11	4.62963e+06	4.62963e+06	4.62963e+06	1.57483e+08	1.57483e+08	1.57483e+08	Yes	Yes		9.54204	94.2884	5.08816	-2.56663	2.35891
Q15286	RAB35	Ras-related protein Rab-35 (GTP-binding protein RAY) (Ras-related protein Rab-1C)	0.00270725	0.000443199	0.00226405	1342	-2.35288	3	6.76553e+07	6.76553e+07	6.76553e+07	9.4143e+07	9.4143e+07	9.4143e+07	No	Yes		-5.54823	16.3708	0.476652	-2.56747	2.35806
P54709	ATP1B3	Sodium/potassium-transporting ATPase subunit beta-3 (Sodium/potassium-dependent ATPase subunit beta-3) (ATPB-3) (CD antigen CD298)	0.00269559	0.000460869	0.00223472	1333	-2.27766	5	6.67788e+07	6.67788e+07	6.67788e+07	9.43226e+07	9.43226e+07	9.43226e+07	No	Yes		-5.3666	17.0972	0.498213	-2.56935	2.35619
Q7Z6Z7	HUWE1	E3 ubiquitin-protein ligase HUWE1	0.00269354	0.000555576	0.00213797	1301	-1.94418	20	6.38876e+07	6.38876e+07	6.38876e+07	9.70915e+07	9.70915e+07	9.70915e+07	Yes	Yes		-4.58022	20.6262	0.60381	-2.56968	2.35586
Q14847	LASP1	LIM and SH3 domain protein 1 (LASP-1) (Metastatic lymph node gene 50 protein) (MLN 50)	0.00268527	0.000946582	0.00173869	1108	-0.877198	2	5.19562e+07	5.19562e+07	5.19562e+07	1.08529e+08	1.08529e+08	1.08529e+08	No	Yes		-2.06538	35.2509	1.06271	-2.57101	2.35452
Q5THK1	PRR14L	Protein PRR14L (Proline rich 14-like protein)	0.00267798	0.00248844	0.000189543	377	3.71465	2	5.664e+06	5.664e+06	5.664e+06	1.54385e+08	1.54385e+08	1.54385e+08	Yes	Yes		8.74183	92.9222	4.76857	-2.57219	2.35334
P29966	MARCKS	Myristoylated alanine-rich C-kinase substrate (MARCKS) (Protein kinase C substrate, 80 kDa protein, light chain) (80K-L protein) (PKCSL)	0.00267744	0.00255857	0.000118868	343	4.42791	4	3.55206e+06	3.55206e+06	3.55206e+06	1.56465e+08	1.56465e+08	1.56465e+08	Yes	Yes		10.42	95.5604	5.46104	-2.57228	2.35326
Q9NUQ8	ABCF3	ATP-binding cassette sub-family F member 3	0.00266083	0.00266083	0		10	10				1.59024e+08	1.59024e+08	1.59024e+08	Yes	Yes			99.8049	10	-2.57498	2.35055
O14745	SLC9A3R1	Na(+)/H(+) exchange regulatory cofactor NHE-RF1 (NHERF-1) (Ezrin-radixin-moesin-binding phosphoprotein 50) (EBP50) (Regulatory cofactor of Na(+)/H(+) exchanger) (Sodium-hydrogen exchanger regulatory factor 1) (Solute carrier family 9 isoform A3 regulatory factor 1)	0.00265087	0.00244489	0.000205975	381	3.56923	7	6.15505e+06	6.15505e+06	6.15505e+06	1.52274e+08	1.52274e+08	1.52274e+08	Yes	Yes		8.38384	92.2299	4.62875	-2.57661	2.34892
P22102	GART	Trifunctional purine biosynthetic protein adenosine-3 [Includes: Phosphoribosylamine--glycine ligase	0.00264782	0.00180626	0.000841559	594	1.10187	11	2.51478e+07	2.51478e+07	2.51478e+07	1.33099e+08	1.33099e+08	1.33099e+08	Yes	Yes		2.58766	68.2169	2.40399	-2.57711	2.34842
O43395	PRPF3	U4/U6 small nuclear ribonucleoprotein Prp3 (Pre-mRNA-splicing factor 3) (hPrp3) (U4/U6 snRNP 90 kDa protein)	0.00264586	0.00264586	0		10	31				1.58129e+08	1.58129e+08	1.58129e+08	Yes	Yes			99.8049	10	-2.57743	2.3481
Q9Y580	RBM7	RNA-binding protein 7 (RNA-binding motif protein 7)	0.00262904	0.00262904	0		10	7				1.57124e+08	1.57124e+08	1.57124e+08	Yes	Yes			99.8049	10	-2.5802	2.34533
Q53EL6	PDCD4	Programmed cell death protein 4 (Neoplastic transformation inhibitor protein) (Nuclear antigen H731-like) (Protein 197/15a)	0.00262789	0.00233665	0.000291234	413	3.00419	7	8.70279e+06	8.70279e+06	8.70279e+06	1.48352e+08	1.48352e+08	1.48352e+08	Yes	Yes		7.04525	88.9175	4.09141	-2.58039	2.34514
Q12830	BPTF	Nucleosome-remodeling factor subunit BPTF (Bromodomain and PHD finger-containing transcription factor) (Fetal Alz-50 clone 1 protein) (Fetal Alzheimer antigen)	0.00261591	0.000132608	0.0024833	1475	-4.22702	12	7.42071e+07	7.42071e+07	7.42071e+07	8.21324e+07	8.21324e+07	8.21324e+07	Yes	Yes		-9.90456	5.0693	0.146395	-2.58238	2.34316
Q5VZF2	MBNL2	Muscleblind-like protein 2 (Muscleblind-like protein 1) (Muscleblind-like protein-like) (Muscleblind-like protein-like 39)	0.00261463	0.00261463	0		10	3				1.56263e+08	1.56263e+08	1.56263e+08	Yes	Yes			99.8049	10	-2.58259	2.34294
Q16531	DDB1	DNA damage-binding protein 1 (DDB p127 subunit) (DNA damage-binding protein a) (DDBa) (Damage-specific DNA-binding protein 1) (HBV X-associated protein 1) (XAP-1) (UV-damaged DNA-binding factor) (UV-damaged DNA-binding protein 1) (UV-DDB 1) (XPE-binding factor) (XPE-BF) (Xeroderma pigmentosum group E-complementing protein) (XPCe)	0.00261271	0.00118227	0.00143045	935	-0.27491	12	4.27452e+07	4.27452e+07	4.27452e+07	1.13403e+08	1.13403e+08	1.13403e+08	Yes	Yes		-0.644012	45.2505	1.40763	-2.58291	2.34263
Q9Y6E2	BZW2	eIF5-mimic protein 1 (Basic leucine zipper and W2 domain-containing protein 2)	0.00258599	0.00253967	4.6319e-05	283	5.77689	8	1.38413e+06	1.38413e+06	1.38413e+06	1.53167e+08	1.53167e+08	1.53167e+08	Yes	Yes		13.5073	98.2088	6.78999	-2.58737	2.33816
Q9H7F0	ATP13A3	Polyamine-transporting ATPase 13A3 (ATPase family homolog up-regulated in senescence cells 1) (Putrescine transporting ATPase)	0.00258196	0	0.00258196	1655	-10	9	8.17093e+07	8.17093e+07	8.17093e+07	7.26009e+07	7.26009e+07	7.26009e+07	Yes	Yes		-23.2949		-0.170513	-2.58805	2.33748
Q96GA3	LTV1	Protein LTV1 homolog	0.00257506	0.00257506	0		10	7				1.53898e+08	1.53898e+08	1.53898e+08	Yes	Yes			99.8049	10	-2.58921	2.33632
Q9H6B4	CLMP	CXADR-like membrane protein (Adipocyte adhesion molecule) (Coxsackie- and adenovirus receptor-like membrane protein) (CAR-like membrane protein)	0.00255673	6.20301e-05	0.0024947	1518	-5.32975	2	7.45476e+07	7.45476e+07	7.45476e+07	7.82548e+07	7.82548e+07	7.82548e+07	No	Yes		-12.4355	2.42615	0.0700178	-2.59232	2.33322
Q9H0G5	NSRP1	Nuclear speckle splicing regulatory protein 1 (Coiled-coil domain-containing protein 55) (Nuclear speckle-related protein 70) (NSrp70)	0.00254879	0	0.00254879	1654	-10	6	8.7756e+07	8.7756e+07	8.7756e+07	6.45722e+07	6.45722e+07	6.45722e+07	Yes	Yes		-23.2389		-0.442585	-2.59367	2.33187
Q96G46	DUS3L	tRNA-dihydrouridine(47) synthase [NAD(P)(+)]-like	0.00254848	0.0024688	7.96779e-05	327	4.95349	8	2.38097e+06	2.38097e+06	2.38097e+06	1.49929e+08	1.49929e+08	1.49929e+08	Yes	Yes		11.5506	96.8735	5.97658	-2.59372	2.33182
Q9BYJ9	YTHDF1	YTH domain-containing family protein 1 (DF1) (Dermatomyositis associated with cancer putative autoantigen 1) (DACA-1)	0.0025402	0.0025402	0		10	4				1.51815e+08	1.51815e+08	1.51815e+08	Yes	Yes			99.8049	10	-2.59513	2.3304
P43307	SSR1	Translocon-associated protein subunit alpha (TRAP-alpha) (Signal sequence receptor subunit alpha) (SSR-alpha)	0.00253924	0.00248179	5.74433e-05	305	5.4331	3	1.71654e+06	1.71654e+06	1.71654e+06	1.50041e+08	1.50041e+08	1.50041e+08	Yes	Yes		12.6604	97.7378	6.4497	-2.5953	2.33024
P42166	TMPO	Lamina-associated polypeptide 2, isoform alpha (Thymopoietin isoform alpha) (TP alpha) (Thymopoietin-related peptide isoform alpha) (TPRP isoform alpha) [Cleaved into: Thymopoietin (TP) (Splenin); Thymopentin (TP5)]	0.00253736	0.00171061	0.000826746	602	1.04899	7	2.47052e+07	2.47052e+07	2.47052e+07	1.2694e+08	1.2694e+08	1.2694e+08	Yes	Yes		2.44407	67.417	2.36126	-2.59562	2.32992
Q86W50	METTL16	RNA N6-adenosine-methyltransferase METTL16 (Methyltransferase 10 domain-containing protein) (Methyltransferase-like protein 16) (N6-adenosine-methyltransferase METTL16)	0.00253444	0.00245359	8.08487e-05	329	4.92353	9	2.41596e+06	2.41596e+06	2.41596e+06	1.49055e+08	1.49055e+08	1.49055e+08	Yes	Yes		11.469	96.81	5.9471	-2.59612	2.32942
Q14966	ZNF638	Zinc finger protein 638 (Cutaneous T-cell lymphoma-associated antigen se33-1) (CTCL-associated antigen se33-1) (Nuclear protein 220) (Zinc finger matrin-like protein)	0.00253375	0.00239322	0.000140528	362	4.09002	16	4.19932e+06	4.19932e+06	4.19932e+06	1.4723e+08	1.4723e+08	1.4723e+08	Yes	Yes		9.52689	94.4538	5.13177	-2.59624	2.3293
Q9UBU9	NXF1	Nuclear RNA export factor 1 (Tip-associated protein) (Tip-associating protein) (mRNA export factor TAP)	0.00252581	0.00252581	0		10	9				1.50955e+08	1.50955e+08	1.50955e+08	Yes	Yes			99.8049	10	-2.5976	2.32794
Q5T280	SPOUT1	Putative methyltransferase C9orf114	0.00251808	0.00251808	0		10	5				1.50493e+08	1.50493e+08	1.50493e+08	Yes	Yes			99.8049	10	-2.59893	2.3266
Q5T8P6	RBM26	RNA-binding protein 26 (CTCL tumor antigen se70-2) (RNA-binding motif protein 26)	0.0025135	0.0025135	0		10	10				1.50219e+08	1.50219e+08	1.50219e+08	Yes	Yes			99.8049	10	-2.59972	2.32581
Q96Q06	PLIN4	Perilipin-4 (Adipocyte protein S3-12)	0.00251255	0.00132026	0.00119229	807	0.147091	4	3.56285e+07	3.56285e+07	3.56285e+07	1.14534e+08	1.14534e+08	1.14534e+08	Yes	Yes		0.342083	52.5467	1.68467	-2.59988	2.32565
P50052	AGTR2	Type-2 angiotensin II receptor (Angiotensin II type-2 receptor) (AT2)	0.00251087	0.00251087	0		10	3				1.50062e+08	1.50062e+08	1.50062e+08	No	Yes			99.8049	10	-2.60017	2.32536
P45880	VDAC2	Voltage-dependent anion-selective channel protein 2 (VDAC-2) (hVDAC2) (Outer mitochondrial membrane protein porin 2)	0.00250464	0.00126653	0.00123811	828	0.0327439	4	3.69977e+07	3.69977e+07	3.69977e+07	1.12692e+08	1.12692e+08	1.12692e+08	Yes	Yes		0.076106	50.5674	1.60687	-2.60125	2.32428
P47813	EIF1AX	Eukaryotic translation initiation factor 1A, X-chromosomal (eIF-1A X isoform) (Eukaryotic translation initiation factor 4C) (eIF-4C)	0.00250234	0.00222056	0.000281778	415	2.9783	3	8.4202e+06	8.4202e+06	8.4202e+06	1.41132e+08	1.41132e+08	1.41132e+08	Yes	Yes		6.92121	88.7394	4.06705	-2.60165	2.32388
Q16563	SYPL1	Synaptophysin-like protein 1 (Pantophysin)	0.0024873	0.000110131	0.00237717	1481	-4.43195	3	7.10357e+07	7.10357e+07	7.10357e+07	7.76177e+07	7.76177e+07	7.76177e+07	No	Yes		-10.2877	4.42774	0.127841	-2.60427	2.32126
O75643	SNRNP200	U5 small nuclear ribonucleoprotein 200 kDa helicase	0.00248267	0.00148592	0.000996749	703	0.576051	16	2.97853e+07	2.97853e+07	2.97853e+07	1.18591e+08	1.18591e+08	1.18591e+08	Yes	Yes		1.3367	59.8517	1.99332	-2.60508	2.32045
P35052	GPC1	Glypican-1 [Cleaved into: Secreted glypican-1]	0.00247565	0.000512379	0.00196327	1299	-1.93798	8	5.86674e+07	5.86674e+07	5.86674e+07	8.92896e+07	8.92896e+07	8.92896e+07	No	Yes		-4.4946	20.6967	0.605935	-2.60631	2.31922
Q16666	IFI16	Gamma-interferon-inducible protein 16 (Ifi-16) (Interferon-inducible myeloid differentiation transcriptional activator)	0.00246039	0.00239017	7.0219e-05	321	5.08911	13	2.09832e+06	2.09832e+06	2.09832e+06	1.44946e+08	1.44946e+08	1.44946e+08	Yes	Yes		11.7891	97.146	6.11014	-2.609	2.31654
Q8N3Z6	ZCCHC7	Zinc finger CCHC domain-containing protein 7 (TRAMP-like complex RNA-binding factor ZCCHC7)	0.0024463	0.0024463	0		10	10				1.46202e+08	1.46202e+08	1.46202e+08	Yes	Yes			99.8049	10	-2.61149	2.31404
O60779	SLC19A2	Thiamine transporter 1 (ThTr-1) (ThTr1) (Solute carrier family 19 member 2) (Thiamine carrier 1) (TC1)	0.00244514	0	0.00244514	1652	-10	3	7.90909e+07	7.90909e+07	7.90909e+07	6.70423e+07	6.70423e+07	6.70423e+07	No	Yes		-23.0592		-0.23844	-2.6117	2.31384
Q96IZ7	RSRC1	Serine/Arginine-related protein 53 (SRrp53) (Arginine/serine-rich coiled-coil protein 1)	0.00243127	0.000162722	0.00226855	1445	-3.80129	6	6.77898e+07	6.77898e+07	6.77898e+07	7.75149e+07	7.75149e+07	7.75149e+07	No	Yes		-8.78618	6.69287	0.193405	-2.61417	2.31137
Q92581	SLC9A6	Sodium/hydrogen exchanger 6 (Na(+)/H(+) exchanger 6) (NHE-6) (Solute carrier family 9 member 6)	0.00242633	0	0.00242633	1651	-10	4	8.30641e+07	8.30641e+07	8.30641e+07	6.19452e+07	6.19452e+07	6.19452e+07	No	Yes		-23.0258		-0.423232	-2.61505	2.31049
P11021	HSPA5	Endoplasmic reticulum chaperone BiP	0.00242497	0.00126095	0.00116403	815	0.115381	10	3.4784e+07	3.4784e+07	3.4784e+07	1.10144e+08	1.10144e+08	1.10144e+08	Yes	Yes		0.266559	51.9983	1.6629	-2.61529	2.31024
P00403	MT-CO2	Cytochrome c oxidase subunit 2	0.00241451	0.000814324	0.00160018	1125	-0.974562	4	4.78174e+07	4.78174e+07	4.78174e+07	9.64854e+07	9.64854e+07	9.64854e+07	Yes	Yes		-2.24964	33.7263	1.01277	-2.61717	2.30836
P46977	STT3A	Dolichyl-diphosphooligosaccharide--protein glycosyltransferase subunit STT3A (Oligosaccharyl transferase subunit STT3A) (STT3-A)	0.00241032	0.00108742	0.0013229	939	-0.282794	5	3.95315e+07	3.95315e+07	3.95315e+07	1.04521e+08	1.04521e+08	1.04521e+08	Yes	Yes		-0.652579	45.1152	1.40272	-2.61793	2.30761
Q14168	MPP2	MAGUK p55 subfamily member 2 (Discs large homolog 2) (Protein MPP2)	0.00241006	0.00213525	0.00027481	417	2.9579	5	8.21198e+06	8.21198e+06	8.21198e+06	1.35825e+08	1.35825e+08	1.35825e+08	No	Yes		6.82554	88.5974	4.04787	-2.61797	2.30756
Q9NZM1	MYOF	Myoferlin (Fer-1-like protein 3)	0.00239645	0.00116769	0.00122876	865	-0.0735545	12	3.67184e+07	3.67184e+07	3.67184e+07	1.06505e+08	1.06505e+08	1.06505e+08	Yes	Yes		-0.169551	48.7257	1.53635	-2.62043	2.3051
Q9NTJ5	SACM1L	Phosphatidylinositol-3-phosphatase SAC1	0.00238436	0.000657701	0.00172666	1214	-1.39248	9	5.15968e+07	5.15968e+07	5.15968e+07	9.09042e+07	9.09042e+07	9.09042e+07	Yes	Yes		-3.20676	27.5839	0.817065	-2.62263	2.30291
Q92667	AKAP1	A-kinase anchor protein 1, mitochondrial (A-kinase anchor protein 149 kDa) (AKAP 149) (Dual specificity A-kinase-anchoring protein 1) (D-AKAP-1) (Protein kinase A-anchoring protein 1) (PRKA1) (Spermatid A-kinase anchor protein 84) (S-AKAP84)	0.00238071	0.00238071	0		10	9				1.42283e+08	1.42283e+08	1.42283e+08	Yes	Yes			99.8049	10	-2.62329	2.30224
Q9P035	HACD3	Very-long-chain (3R)-3-hydroxyacyl-CoA dehydratase 3	0.00236607	0.000906568	0.0014595	1044	-0.686988	5	4.36135e+07	4.36135e+07	4.36135e+07	9.77944e+07	9.77944e+07	9.77944e+07	Yes	Yes		-1.57977	38.3154	1.16498	-2.62597	2.29956
Q9HAV4	XPO5	Exportin-5 (Exp5) (Ran-binding protein 21)	0.00236056	0.00218429	0.000176268	383	3.63133	9	5.26731e+06	5.26731e+06	5.26731e+06	1.35811e+08	1.35811e+08	1.35811e+08	Yes	Yes		8.34678	92.5328	4.68839	-2.62699	2.29855
Q05481	ZNF91	Zinc finger protein 91 (Zinc finger protein HPF7) (Zinc finger protein HTF10)	0.00235868	0.00148887	0.000869807	651	0.775454	1	2.5992e+07	2.5992e+07	2.5992e+07	1.14974e+08	1.14974e+08	1.14974e+08	No	Yes		1.78215	63.1232	2.14517	-2.62733	2.2982
P26885	FKBP2	Peptidyl-prolyl cis-trans isomerase FKBP2 (PPIase FKBP2)	0.00235819	0.00235819	0		10	4				1.40937e+08	1.40937e+08	1.40937e+08	Yes	Yes			99.8049	10	-2.62742	2.29811
Q8N5P1	ZC3H8	Zinc finger CCCH domain-containing protein 8	0.00235369	0.00235369	0		10	5				1.40668e+08	1.40668e+08	1.40668e+08	Yes	Yes			99.8049	10	-2.62825	2.29728
Q14683	SMC1A	Structural maintenance of chromosomes protein 1A (SMC protein 1A) (SMC-1-alpha) (SMC-1A) (Sb1.8)	0.00235071	0.000443712	0.001907	1314	-2.10361	4	5.69857e+07	5.69857e+07	5.69857e+07	8.35041e+07	8.35041e+07	8.35041e+07	Yes	Yes		-4.83142	18.8757	0.551247	-2.6288	2.29673
P05141	SLC25A5	ADP/ATP translocase 2 (ADP,ATP carrier protein 2) (ADP,ATP carrier protein, fibroblast isoform) (Adenine nucleotide translocator 2) (ANT 2) (Solute carrier family 25 member 5) [Cleaved into: ADP/ATP translocase 2, N-terminally processed]	0.00233957	0.00082522	0.00151435	1100	-0.875851	3	4.52526e+07	4.52526e+07	4.52526e+07	9.45718e+07	9.45718e+07	9.45718e+07	No	Yes		-2.00979	35.2722	1.06341	-2.63086	2.29467
Q9NRX1	PNO1	RNA-binding protein PNO1 (Partner of NOB1)	0.0023391	0.00180518	0.000533915	516	1.75746	5	1.59547e+07	1.59547e+07	1.59547e+07	1.23841e+08	1.23841e+08	1.23841e+08	Yes	Yes		4.03264	77.1743	2.95644	-2.63095	2.29458
O00422	SAP18	Histone deacetylase complex subunit SAP18 (18 kDa Sin3-associated polypeptide) (2HOR0202) (Cell growth-inhibiting gene 38 protein) (Sin3-associated polypeptide p18)	0.00233816	0.00233816	0		10	3				1.3974e+08	1.3974e+08	1.3974e+08	Yes	Yes			99.8049	10	-2.63113	2.29441
Q13435	SF3B2	Splicing factor 3B subunit 2 (Pre-mRNA-splicing factor SF3b 145 kDa subunit) (SF3b145) (Spliceosome-associated protein 145) (SAP 145)	0.00232533	0.00216074	0.000164586	379	3.71462	9	4.91822e+06	4.91822e+06	4.91822e+06	1.34055e+08	1.34055e+08	1.34055e+08	Yes	Yes		8.51397	92.922	4.76854	-2.63352	2.29202
P49591	SARS1	Serine--tRNA ligase, cytoplasmic	0.00232367	0.00223479	8.88805e-05	341	4.65213	11	2.65597e+06	2.65597e+06	2.65597e+06	1.36218e+08	1.36218e+08	1.36218e+08	Yes	Yes		10.6613	96.175	5.68053	-2.63383	2.29171
Q8NC60	NOA1	Nitric oxide-associated protein 1	0.00232138	0.00232138	0		10	12				1.38737e+08	1.38737e+08	1.38737e+08	Yes	Yes			99.8049	10	-2.63425	2.29128
Q96A35	MRPL24	39S ribosomal protein L24, mitochondrial (L24mt) (MRP-L24) (Mitochondrial large ribosomal subunit protein uL24m)	0.00231263	0.00231263	0		10	4				1.38214e+08	1.38214e+08	1.38214e+08	Yes	Yes			99.8049	10	-2.63589	2.28964
Q96GC5	MRPL48	39S ribosomal protein L48, mitochondrial (L48mt) (MRP-L48) (Mitochondrial large ribosomal subunit protein mL48)	0.00231105	0.00185114	0.000459909	488	2.009	3	1.37432e+07	1.37432e+07	1.37432e+07	1.24377e+08	1.24377e+08	1.24377e+08	Yes	Yes		4.59929	80.0996	3.17793	-2.63619	2.28934
Q6ZRP7	QSOX2	Sulfhydryl oxidase 2	0.00230813	0.000219246	0.00208888	1404	-3.25211	9	6.24209e+07	6.24209e+07	6.24209e+07	7.55241e+07	7.55241e+07	7.55241e+07	Yes	Yes		-7.44342	9.49885	0.274908	-2.63674	2.2888
Q9Y3A4	RRP7A	Ribosomal RNA-processing protein 7 homolog A (Gastric cancer antigen Zg14)	0.00230713	0.00230713	0		10	5				1.37885e+08	1.37885e+08	1.37885e+08	Yes	Yes			99.8049	10	-2.63693	2.28861
Q9Y3I0	RTCB	RNA-splicing ligase RtcB homolog	0.00230636	0.00212249	0.000183867	389	3.52903	8	5.4944e+06	5.4944e+06	5.4944e+06	1.32345e+08	1.32345e+08	1.32345e+08	Yes	Yes		8.07604	92.0278	4.5902	-2.63707	2.28846
Q14789	GOLGB1	Golgin subfamily B member 1 (372 kDa Golgi complex-associated protein) (GCP372) (Giantin) (Macrogolgin)	0.00230578	0.00175972	0.000546068	523	1.68819	26	1.63178e+07	1.63178e+07	1.63178e+07	1.21487e+08	1.21487e+08	1.21487e+08	Yes	Yes		3.86317	76.3175	2.89628	-2.63718	2.28835
Q9Y3E1	HDGFL3	Hepatoma-derived growth factor-related protein 3 (HRP-3) (Hepatoma-derived growth factor 2) (HDGF-2)	0.00230094	0	0.00230094	1650	-10	2	7.01938e+07	7.01938e+07	7.01938e+07	6.73216e+07	6.73216e+07	6.73216e+07	No	Yes		-22.7961		-0.0602754	-2.63809	2.28744
P53582	METAP1	Methionine aminopeptidase 1 (MAP 1) (MetAP 1)	0.00228392	0.00224317	4.07466e-05	292	5.78272	5	1.21761e+06	1.21761e+06	1.21761e+06	1.3528e+08	1.3528e+08	1.3528e+08	Yes	Yes		13.209	98.2159	6.79576	-2.64132	2.28422
Q9HC07	TMEM165	Transmembrane protein 165 (Transmembrane protein PT27) (Transmembrane protein TPARL)	0.00227327	0.000383407	0.00188986	1329	-2.30133	4	5.64736e+07	5.64736e+07	5.64736e+07	7.93879e+07	7.93879e+07	7.93879e+07	Yes	Yes		-5.25207	16.8659	0.491342	-2.64335	2.28219
O14617	AP3D1	AP-3 complex subunit delta-1 (AP-3 complex subunit delta) (Adaptor-related protein complex 3 subunit delta-1) (Delta-adaptin)	0.0022731	0.00134192	0.00093118	723	0.527169	12	2.78259e+07	2.78259e+07	2.78259e+07	1.08026e+08	1.08026e+08	1.08026e+08	Yes	Yes		1.20308	59.0348	1.95687	-2.64338	2.28215
Q13835	PKP1	Plakophilin-1 (Band 6 protein) (B6P)	0.00226605	0.00226605	0		10	9				1.3543e+08	1.3543e+08	1.3543e+08	Yes	Yes			99.8049	10	-2.64473	2.28081
P41440	SLC19A1	Reduced folate transporter (FOLT) (Intestinal folate carrier 1) (IFC-1) (Placental folate transporter) (Reduced folate carrier protein) (RFC) (hRFC) (Reduced folate transporter 1) (RFT-1) (Solute carrier family 19 member 1) (hSLC19A1)	0.00225159	0.000145957	0.00210564	1443	-3.85064	4	6.29215e+07	6.29215e+07	6.29215e+07	7.16446e+07	7.16446e+07	7.16446e+07	No	Yes		-8.77186	6.48237	0.187304	-2.64751	2.27802
Q8TB96	ITFG1	T-cell immunomodulatory protein (Protein TIP) (Integrin-alpha FG-GAP repeat-containing protein 1) (Linkin)	0.00224974	0.000342963	0.00190678	1343	-2.47501	5	5.69791e+07	5.69791e+07	5.69791e+07	7.74762e+07	7.74762e+07	7.74762e+07	No	Yes		-5.63725	15.2446	0.443321	-2.64787	2.27767
Q9BQ67	GRWD1	Glutamate-rich WD repeat-containing protein 1	0.00224749	0.00217793	6.95556e-05	331	4.96865	6	2.07849e+06	2.07849e+06	2.07849e+06	1.32242e+08	1.32242e+08	1.32242e+08	Yes	Yes		11.3148	96.9052	5.9915	-2.6483	2.27723
Q9Y666	SLC12A7	Solute carrier family 12 member 7 (Electroneutral potassium-chloride cotransporter 4) (K-Cl cotransporter 4)	0.00223593	0.000110499	0.00212543	1469	-4.26565	7	6.35131e+07	6.35131e+07	6.35131e+07	7.01171e+07	7.01171e+07	7.01171e+07	Yes	Yes		-9.70433	4.94196	0.142711	-2.65054	2.27499
Q05048	CSTF1	Cleavage stimulation factor subunit 1 (CF-1 50 kDa subunit) (Cleavage stimulation factor 50 kDa subunit) (CSTF 50 kDa subunit) (CstF-50)	0.00223418	0.0021558	7.83779e-05	338	4.78163	6	2.34212e+06	2.34212e+06	2.34212e+06	1.31183e+08	1.31183e+08	1.31183e+08	Yes	Yes		10.8766	96.4919	5.80762	-2.65088	2.27465
P17987	TCP1	T-complex protein 1 subunit alpha (TCP-1-alpha) (CCT-alpha)	0.00223194	0.00195454	0.000277396	426	2.81681	20	8.28927e+06	8.28927e+06	8.28927e+06	1.25102e+08	1.25102e+08	1.25102e+08	Yes	Yes		6.40604	87.5715	3.91572	-2.65132	2.27422
Q14562	DHX8	ATP-dependent RNA helicase DHX8	0.00222478	0.00222478	0		10	11				1.32964e+08	1.32964e+08	1.32964e+08	Yes	Yes			99.8049	10	-2.65271	2.27282
P62495	ETF1	Eukaryotic peptide chain release factor subunit 1 (Eukaryotic release factor 1) (eRF1) (Protein Cl1) (TB3-1)	0.00222157	0.00222157	0		10	11				1.32772e+08	1.32772e+08	1.32772e+08	Yes	Yes			99.8049	10	-2.65334	2.2722
P16422	EPCAM	Epithelial cell adhesion molecule (Ep-CAM) (Adenocarcinoma-associated antigen) (Cell surface glycoprotein Trop-1) (Epithelial cell surface antigen) (Epithelial glycoprotein) (EGP) (Epithelial glycoprotein 314) (EGP314) (hEGP314) (KS 1/4 antigen) (KSA) (Major gastrointestinal tumor-associated protein GA733-2) (Tumor-associated calcium signal transducer 1) (CD antigen CD326)	0.00221847	0.000991504	0.00122696	945	-0.307402	3	3.66647e+07	3.66647e+07	3.66647e+07	9.59218e+07	9.59218e+07	9.59218e+07	Yes	Yes		-0.69829	44.6932	1.38747	-2.65395	2.27159
P12277	CKB	Creatine kinase B-type	0.00221735	0.00154718	0.000670169	586	1.20705	4	2.00263e+07	2.00263e+07	2.00263e+07	1.12493e+08	1.12493e+08	1.12493e+08	Yes	Yes		2.74165	69.7762	2.48987	-2.65417	2.27137
Q66K74	MAP1S	Microtubule-associated protein 1S (MAP-1S) (BPY2-interacting protein 1) (Microtubule-associated protein 8) (Variable charge Y chromosome 2-interacting protein 1) (VCY2-interacting protein 1) (VCY2IP-1) [Cleaved into: MAP1S heavy chain; MAP1S light chain]	0.00221157	0.00221157	0		10	2				1.32174e+08	1.32174e+08	1.32174e+08	Yes	Yes			99.8049	10	-2.6553	2.27024
Q9NPH3	IL1RAP	Interleukin-1 receptor accessory protein (IL-1 receptor accessory protein) (IL-1RAcP)	0.00219868	0.00011062	0.00208806	1465	-4.23848	6	6.23964e+07	6.23964e+07	6.23964e+07	6.90076e+07	6.90076e+07	6.90076e+07	Yes	Yes		-9.61159	5.0312	0.145293	-2.65784	2.2677
O00410	IPO5	Importin-5 (Imp5) (Importin subunit beta-3) (Karyopherin beta-3) (Ran-binding protein 5) (RanBP5)	0.00219116	0.000589119	0.00160204	1223	-1.44328	12	4.7873e+07	4.7873e+07	4.7873e+07	8.30816e+07	8.30816e+07	8.30816e+07	Yes	Yes		-3.27078	26.8861	0.795317	-2.65933	2.26621
P38398	BRCA1	Breast cancer type 1 susceptibility protein	0.00218754	0.00172012	0.000467424	505	1.8797	3	1.39678e+07	1.39678e+07	1.39678e+07	1.1677e+08	1.1677e+08	1.1677e+08	Yes	Yes		4.25845	78.6325	3.0635	-2.66004	2.26549
Q9Y536	PPIAL4A	Peptidyl-prolyl cis-trans isomerase A-like 4A (PPIase A-like 4A)	0.00218664	0.0002451	0.00194154	1378	-2.98576	5	5.8018e+07	5.8018e+07	5.8018e+07	7.26663e+07	7.26663e+07	7.26663e+07	No	Yes		-6.76368	11.209	0.324787	-2.66022	2.26531
Q5SY16	NOL9	Polynucleotide 5'-hydroxyl-kinase NOL9	0.00218441	0.00197416	0.000210251	404	3.23105	6	6.28281e+06	6.28281e+06	6.28281e+06	1.24268e+08	1.24268e+08	1.24268e+08	Yes	Yes		7.31792	90.3749	4.3059	-2.66067	2.26487
P48029	SLC6A8	Sodium- and chloride-dependent creatine transporter 1 (CT1) (Creatine transporter 1) (Solute carrier family 6 member 8)	0.00218194	0.000118143	0.0020638	1457	-4.1267	5	6.16714e+07	6.16714e+07	6.16714e+07	6.87321e+07	6.87321e+07	6.87321e+07	No	Yes		-9.34441	5.41457	0.156384	-2.66116	2.26438
P31641	SLC6A6	Sodium- and chloride-dependent taurine transporter (Solute carrier family 6 member 6)	0.00217693	0	0.00217693	1649	-10	7	6.93216e+07	6.93216e+07	6.93216e+07	6.07825e+07	6.07825e+07	6.07825e+07	No	Yes		-22.5564		-0.18965	-2.66216	2.26338
O15027	SEC16A	Protein transport protein Sec16A (SEC16 homolog A) (p250)	0.00217688	0.00217688	0		10	4				1.30101e+08	1.30101e+08	1.30101e+08	Yes	Yes			99.8049	10	-2.66217	2.26337
P53618	COPB1	Coatomer subunit beta (Beta-coat protein) (Beta-COP)	0.0021746	0.000594955	0.00157965	1212	-1.40875	8	4.72037e+07	4.72037e+07	4.72037e+07	8.27611e+07	8.27611e+07	8.27611e+07	Yes	Yes		-3.18788	27.3593	0.810053	-2.66262	2.26291
Q8IX21	SLF2	SMC5-SMC6 complex localization factor protein 2 (Smc5/6 localization factor 1)	0.00216669	0.00174548	0.000421206	487	2.05102	1	1.25867e+07	1.25867e+07	1.25867e+07	1.16905e+08	1.16905e+08	1.16905e+08	No	Yes		4.63804	80.5599	3.21537	-2.6642	2.26133
Q9Y324	FCF1	rRNA-processing protein FCF1 homolog	0.00215327	0.00205398	9.92866e-05	352	4.37068	4	2.96692e+06	2.96692e+06	2.96692e+06	1.25723e+08	1.25723e+08	1.25723e+08	Yes	Yes		9.87176	95.389	5.40513	-2.6669	2.25863
Q9NXG2	THUMPD1	THUMP domain-containing protein 1	0.00214982	0.00149113	0.000658688	590	1.17874	5	1.96832e+07	1.96832e+07	1.96832e+07	1.088e+08	1.088e+08	1.088e+08	Yes	Yes		2.66151	69.3607	2.46665	-2.6676	2.25794
Q6P087	RPUSD3	Mitochondrial mRNA pseudouridine synthase RPUSD3	0.00214647	0.00214647	0		10	6				1.28283e+08	1.28283e+08	1.28283e+08	Yes	Yes			99.8049	10	-2.66828	2.25726
Q03135	CAV1	Caveolin-1	0.00214634	0	0.00214634	1648	-10	3	6.73052e+07	6.73052e+07	6.73052e+07	6.09707e+07	6.09707e+07	6.09707e+07	No	Yes		-22.4951		-0.142602	-2.6683	2.25723
Q86X95	CIR1	Corepressor interacting with RBPJ 1 (CBF1-interacting corepressor) (Recepin)	0.00213663	0.000445225	0.00169141	1292	-1.92562	5	5.05434e+07	5.05434e+07	5.05434e+07	7.71522e+07	7.71522e+07	7.71522e+07	Yes	Yes		-4.34277	20.8377	0.610186	-2.67027	2.25526
Q92979	EMG1	Ribosomal RNA small subunit methyltransferase NEP1	0.00213362	0.00213362	0		10	4				1.27516e+08	1.27516e+08	1.27516e+08	Yes	Yes			99.8049	10	-2.67088	2.25465
Q9Y3D5	MRPS18C	28S ribosomal protein S18c, mitochondrial (MRP-S18-c) (Mrps18-c) (S18mt-c) (28S ribosomal protein S18-1, mitochondrial) (MRP-S18-1) (Mitochondrial small ribosomal subunit protein bS18c) (Mitochondrial small ribosomal subunit protein bS18m)	0.002129	0.002129	0		10	5				1.27239e+08	1.27239e+08	1.27239e+08	Yes	Yes			99.8049	10	-2.67183	2.25371
Q4U2R6	MRPL51	39S ribosomal protein L51, mitochondrial (L51mt) (MRP-L51) (Mitochondrial large ribosomal subunit protein mL51) (bMRP-64) (bMRP64)	0.002127	0.002127	0		10	3				1.2712e+08	1.2712e+08	1.2712e+08	Yes	Yes			99.8049	10	-2.67223	2.2533
O60885	BRD4	Bromodomain-containing protein 4 (Protein HUNK1)	0.00211599	6.80738e-05	0.00204792	1493	-4.91092	4	6.11968e+07	6.11968e+07	6.11968e+07	6.52653e+07	6.52653e+07	6.52653e+07	Yes	Yes		-11.0547	3.21711	0.0928581	-2.67449	2.25105
P54136	RARS1	Arginine--tRNA ligase, cytoplasmic	0.00211555	0.00112219	0.000993359	800	0.17593	10	2.9684e+07	2.9684e+07	2.9684e+07	9.67515e+07	9.67515e+07	9.67515e+07	Yes	Yes		0.39601	53.0449	1.7046	-2.67458	2.25096
Q3MIR4	TMEM30B	Cell cycle control protein 50B (P4-ATPase flippase complex beta subunit TMEM30B) (Transmembrane protein 30B)	0.00211146	0.000144022	0.00196744	1431	-3.77196	2	5.87918e+07	5.87918e+07	5.87918e+07	6.73993e+07	6.73993e+07	6.73993e+07	No	Yes		-8.48735	6.82096	0.197117	-2.67542	2.25012
O43824	GTPBP6	Putative GTP-binding protein 6 (Pseudoautosomal GTP-binding protein-like)	0.00210644	0.00210644	0		10	9				1.25891e+08	1.25891e+08	1.25891e+08	Yes	Yes			99.8049	10	-2.67645	2.24909
E9PAV3	NACA	Nascent polypeptide-associated complex subunit alpha, muscle-specific form (Alpha-NAC, muscle-specific form) (skNAC)	0.00210156	0.00122114	0.000880415	742	0.471977	5	2.63089e+07	2.63089e+07	2.63089e+07	9.92904e+07	9.92904e+07	9.92904e+07	Yes	Yes		1.06104	58.1066	1.9161	-2.67746	2.24808
Q71UM5	RPS27L	40S ribosomal protein S27-like (Small ribosomal subunit protein eS27-like)	0.002101	0.00186068	0.000240317	424	2.95282	3	7.18127e+06	7.18127e+06	7.18127e+06	1.18385e+08	1.18385e+08	1.18385e+08	Yes	Yes		6.63782	88.5618	4.0431	-2.67757	2.24796
Q70YC4	ZNF365	Talanin	0.00209163	0.00167886	0.000412769	491	2.02407	3	1.23345e+07	1.23345e+07	1.23345e+07	1.12671e+08	1.12671e+08	1.12671e+08	No	Yes		4.54611	80.2656	3.19134	-2.67952	2.24602
P05114	HMGN1	Non-histone chromosomal protein HMG-14 (High mobility group nucleosome-binding domain-containing protein 1)	0.00208726	0.00108587	0.00100139	816	0.116846	1	2.9924e+07	2.9924e+07	2.9924e+07	9.48209e+07	9.48209e+07	9.48209e+07	No	Yes		0.262332	52.0237	1.6639	-2.68042	2.24511
Q8TE58	ADAMTS15	A disintegrin and metalloproteinase with thrombospondin motifs 15 (ADAM-TS 15) (ADAM-TS15) (ADAMTS-15)	0.00206889	0.00206889	0		10	1				1.23647e+08	1.23647e+08	1.23647e+08	No	Yes			99.8049	10	-2.68426	2.24127
Q5JVS0	HABP4	Intracellular hyaluronan-binding protein 4 (IHABP-4) (IHABP4) (Hyaluronan-binding protein 4) (Ki-1/57 intracellular antigen)	0.00206489	0	0.00206489	1646	-10	5	7.65819e+07	7.65819e+07	7.65819e+07	4.68261e+07	4.68261e+07	4.68261e+07	Yes	Yes		-22.3277		-0.709688	-2.6851	2.24043
O75396	SEC22B	Vesicle-trafficking protein SEC22b (ER-Golgi SNARE of 24 kDa) (ERS-24) (ERS24) (SEC22 vesicle-trafficking protein homolog B) (SEC22 vesicle-trafficking protein-like 1)	0.00205984	0.000733966	0.00132587	1087	-0.853155	6	3.96202e+07	3.96202e+07	3.96202e+07	8.34856e+07	8.34856e+07	8.34856e+07	Yes	Yes		-1.91053	35.6322	1.07529	-2.68617	2.23937
Q9Y2S6	TMA7	Translation machinery-associated protein 7 (Coiled-coil domain-containing protein 72)	0.00205942	0.00205942	0		10	3				1.23081e+08	1.23081e+08	1.23081e+08	Yes	Yes			99.8049	10	-2.68626	2.23928
Q07021	C1QBP	Complement component 1 Q subcomponent-binding protein, mitochondrial (ASF/SF2-associated protein p32) (Glycoprotein gC1qBP) (C1qBP) (Hyaluronan-binding protein 1) (Mitochondrial matrix protein p32) (gC1q-R protein) (p33) (SF2AP32)	0.00205626	0.000974896	0.00108137	888	-0.149539	3	3.23139e+07	3.23139e+07	3.23139e+07	9.05785e+07	9.05785e+07	9.05785e+07	No	Yes		-0.33476	47.411	1.48701	-2.68692	2.23861
Q2WGJ9	FER1L6	Fer-1-like protein 6	0.00205175	0.000111913	0.00193983	1454	-4.11548	5	5.79669e+07	5.79669e+07	5.79669e+07	6.46554e+07	6.46554e+07	6.46554e+07	No	Yes		-9.20903	5.45455	0.157541	-2.68788	2.23766
O00399	DCTN6	Dynactin subunit 6 (Dynactin subunit p27) (Protein WS-3)	0.00204706	0.000413051	0.00163401	1296	-1.98402	1	4.88282e+07	4.88282e+07	4.88282e+07	7.35141e+07	7.35141e+07	7.35141e+07	No	Yes		-4.4376	20.1778	0.590307	-2.68887	2.23667
P55010	EIF5	Eukaryotic translation initiation factor 5 (eIF-5)	0.00204229	0.00199462	4.76668e-05	314	5.38699	9	1.4244e+06	1.4244e+06	1.4244e+06	1.20633e+08	1.20633e+08	1.20633e+08	Yes	Yes		12.0434	97.666	6.40412	-2.68988	2.23565
P82979	SARNP	SAP domain-containing ribonucleoprotein (Cytokine-induced protein of 29 kDa) (Nuclear protein Hcc-1) (Proliferation-associated cytokine-inducible protein CIP29)	0.00204072	0.00204072	0		10	3				1.21963e+08	1.21963e+08	1.21963e+08	Yes	Yes			99.8049	10	-2.69022	2.23532
P14625	HSP90B1	Endoplasmin (94 kDa glucose-regulated protein) (GRP-94) (Heat shock protein 90 kDa beta member 1) (Tumor rejection antigen 1) (gp96 homolog)	0.00202362	0.00116945	0.000854168	744	0.453237	9	2.55246e+07	2.55246e+07	2.55246e+07	9.54166e+07	9.54166e+07	9.54166e+07	Yes	Yes		1.01147	57.79	1.90235	-2.69387	2.23166
Q9P265	DIP2B	Disco-interacting protein 2 homolog B (DIP2 homolog B)	0.0020223	0.00050561	0.00151669	1240	-1.58483	6	4.53224e+07	4.53224e+07	4.53224e+07	7.55402e+07	7.55402e+07	7.55402e+07	No	Yes		-3.53636	25.0017	0.737018	-2.69415	2.23138
Q92973	TNPO1	Transportin-1 (Importin beta-2) (Karyopherin beta-2) (M9 region interaction protein) (MIP)	0.00202206	0.000608666	0.00141339	1173	-1.21544	4	4.22356e+07	4.22356e+07	4.22356e+07	7.86124e+07	7.86124e+07	7.86124e+07	Yes	Yes		-2.71204	30.1013	0.896298	-2.69421	2.23133
Q9H9L3	ISG20L2	Interferon-stimulated 20 kDa exonuclease-like 2	0.00201931	0.00201931	0		10	6				1.20684e+08	1.20684e+08	1.20684e+08	Yes	Yes			99.8049	10	-2.6948	2.23074
Q15005	SPCS2	Signal peptidase complex subunit 2 (Microsomal signal peptidase 25 kDa subunit) (SPase 25 kDa subunit)	0.00201615	0.00123208	0.000784075	688	0.65203	4	2.34301e+07	2.34301e+07	2.34301e+07	9.7065e+07	9.7065e+07	9.7065e+07	Yes	Yes		1.45407	61.1103	2.05059	-2.69548	2.23006
Q13286	CLN3	Battenin (Batten disease protein) (Protein CLN3)	0.0020144	0	0.0020144	1645	-10	3	6.0529e+07	6.0529e+07	6.0529e+07	5.98613e+07	5.98613e+07	5.98613e+07	No	Yes		-22.2205		-0.0160022	-2.69585	2.22968
P50851	LRBA	Lipopolysaccharide-responsive and beige-like anchor protein (Beige-like protein) (CDC4-like protein)	0.00201415	0.000539145	0.001475	1217	-1.45197	14	4.40767e+07	4.40767e+07	4.40767e+07	7.62986e+07	7.62986e+07	7.62986e+07	Yes	Yes		-3.23736	26.7679	0.791641	-2.69591	2.22963
Q9Y2Z4	YARS2	Tyrosine--tRNA ligase, mitochondrial	0.00201344	0.00180817	0.000205268	414	3.13895	7	6.13392e+06	6.13392e+06	6.13392e+06	1.14199e+08	1.14199e+08	1.14199e+08	Yes	Yes		6.99819	89.8051	4.2186	-2.69606	2.22947
O15498	YKT6	Synaptobrevin homolog YKT6	0.0020038	0.000563027	0.00144077	1197	-1.35556	6	4.30538e+07	4.30538e+07	4.30538e+07	7.6703e+07	7.6703e+07	7.6703e+07	Yes	Yes		-3.01937	28.098	0.833144	-2.69815	2.22739
Q9HD33	MRPL47	39S ribosomal protein L47, mitochondrial (L47mt) (MRP-L47) (Mitochondrial large ribosomal subunit protein uL29m) (Nasopharyngeal carcinoma metastasis-related protein 1)	0.00199719	0.00199719	0		10	5				1.19362e+08	1.19362e+08	1.19362e+08	Yes	Yes			99.8049	10	-2.69958	2.22595
Q9UK58	CCNL1	Cyclin-L1 (Cyclin-L)	0.00199705	0.000457838	0.00153921	1266	-1.74928	7	4.59953e+07	4.59953e+07	4.59953e+07	7.33579e+07	7.33579e+07	7.33579e+07	No	Yes		-3.89376	22.9258	0.673466	-2.69961	2.22592
Q9Y586	MAB21L2	Protein mab-21-like 2	0.00198937	0.000308754	0.00168062	1335	-2.44446	2	5.02209e+07	5.02209e+07	5.02209e+07	6.86736e+07	6.86736e+07	6.86736e+07	No	Yes		-5.4371	15.5202	0.451466	-2.70128	2.22425
Q9BYW2	SETD2	Histone-lysine N-methyltransferase SETD2	0.00197423	0.0010336	0.000940631	813	0.135971	7	2.81083e+07	2.81083e+07	2.81083e+07	8.9881e+07	8.9881e+07	8.9881e+07	Yes	Yes		0.301982	52.3545	1.67702	-2.7046	2.22093
Q13641	TPBG	Trophoblast glycoprotein (5T4 oncofetal antigen) (5T4 oncofetal trophoblast glycoprotein) (5T4 oncotrophoblast glycoprotein) (M6P1) (Wnt-activated inhibitory factor 1) (WAIF1)	0.00197325	0.000568965	0.00140428	1192	-1.30342	6	4.19634e+07	4.19634e+07	4.19634e+07	7.59676e+07	7.59676e+07	7.59676e+07	Yes	Yes		-2.89453	28.8339	0.856251	-2.70482	2.22072
O95707	POP4	Ribonuclease P protein subunit p29 (hPOP4)	0.00196223	0.00194426	1.79734e-05	249	6.75721	5	537088	537088	537088	1.16735e+08	1.16735e+08	1.16735e+08	Yes	Yes		14.9894	99.084	7.76387	-2.70725	2.21829
Q86X55	CARM1	Histone-arginine methyltransferase CARM1	0.00196079	0	0.00196079	1644	-10	9	6.94024e+07	6.94024e+07	6.94024e+07	4.77838e+07	4.77838e+07	4.77838e+07	Yes	Yes		-22.1038		-0.538466	-2.70757	2.21797
P35221	CTNNA1	Catenin alpha-1 (Alpha E-catenin) (Cadherin-associated protein) (Renal carcinoma antigen NY-REN-13)	0.00195229	0.00187434	7.79437e-05	348	4.58781	11	2.32915e+06	2.32915e+06	2.32915e+06	1.14349e+08	1.14349e+08	1.14349e+08	Yes	Yes		10.1669	96.0076	5.6175	-2.70946	2.21608
P43034	PAFAH1B1	Platelet-activating factor acetylhydrolase IB subunit beta (Lissencephaly-1 protein) (LIS-1) (PAF acetylhydrolase 45 kDa subunit) (PAF-AH 45 kDa subunit) (PAF-AH alpha) (PAFAH alpha)	0.00193815	0.000165557	0.00177259	1410	-3.42046	6	5.29693e+07	5.29693e+07	5.29693e+07	6.28638e+07	6.28638e+07	6.28638e+07	No	Yes		-7.56921	8.54201	0.247073	-2.71261	2.21292
Q8TCT9	HM13	Minor histocompatibility antigen H13	0.00193801	0.000605182	0.00133283	1149	-1.13905	9	3.98283e+07	3.98283e+07	3.98283e+07	7.59969e+07	7.59969e+07	7.59969e+07	No	Yes		-2.52061	31.2269	0.932147	-2.71264	2.21289
Q14247	CTTN	Src substrate cortactin (Amplaxin) (Oncogene EMS1)	0.00192503	0.0017369	0.000188124	411	3.20677	6	5.62159e+06	5.62159e+06	5.62159e+06	1.09427e+08	1.09427e+08	1.09427e+08	Yes	Yes		7.08686	90.2275	4.28285	-2.71556	2.20997
A6NMX2	EIF4E1B	Eukaryotic translation initiation factor 4E type 1B	0.00192383	0.000307184	0.00161665	1332	-2.39583	1	4.83093e+07	4.83093e+07	4.83093e+07	6.66681e+07	6.66681e+07	6.66681e+07	No	Yes		-5.29407	15.9673	0.464695	-2.71583	2.2097
Q14542	SLC29A2	Equilibrative nucleoside transporter 2 (36 kDa nucleolar protein HNP36) (Delayed-early response protein 12) (Equilibrative nitrobenzylmercaptopurine riboside-insensitive nucleoside transporter) (Equilibrative NBMPR-insensitive nucleoside transporter) (Hydrophobic nucleolar protein, 36 kDa) (Nucleoside transporter, ei-type) (Solute carrier family 29 member 2)	0.00191664	0	0.00191664	1643	-10	3	6.23521e+07	6.23521e+07	6.23521e+07	5.21959e+07	5.21959e+07	5.21959e+07	No	Yes		-22.0052		-0.256503	-2.71746	2.20808
Q9H0J9	PARP12	Protein mono-ADP-ribosyltransferase PARP12	0.00191458	0.00191458	0		10	11				1.14425e+08	1.14425e+08	1.14425e+08	Yes	Yes			99.8049	10	-2.71793	2.20761
Q96CP2	FLYWCH2	FLYWCH family member 2	0.0019145	0.00186573	4.87746e-05	326	5.25747	4	1.4575e+06	1.4575e+06	1.4575e+06	1.12963e+08	1.12963e+08	1.12963e+08	Yes	Yes		11.6063	97.4524	6.2762	-2.71794	2.20759
Q9Y2L1	DIS3	Exosome complex exonuclease RRP44	0.00190464	0	0.00190464	1642	-10	4	8.98799e+07	8.98799e+07	8.98799e+07	2.39506e+07	2.39506e+07	2.39506e+07	Yes	Yes		-21.978		-1.90794	-2.72019	2.20535
Q9UEE9	CFDP1	Craniofacial development protein 1 (Bucentaur)	0.00189731	0	0.00189731	1641	-10	3	7.87819e+07	7.87819e+07	7.87819e+07	3.46103e+07	3.46103e+07	3.46103e+07	No	Yes		-21.9613		-1.18666	-2.72186	2.20367
Q9BYN8	MRPS26	28S ribosomal protein S26, mitochondrial (MRP-S26) (S26mt) (28S ribosomal protein S13, mitochondrial) (MRP-S13) (S13mt) (Mitochondrial small ribosomal subunit protein mS26)	0.00189598	0.00189598	0		10	4				1.13313e+08	1.13313e+08	1.13313e+08	Yes	Yes			99.8049	10	-2.72217	2.20337
P10809	HSPD1	60 kDa heat shock protein, mitochondrial	0.00188906	0.000868235	0.00102083	920	-0.23358	9	3.05048e+07	3.05048e+07	3.05048e+07	8.23947e+07	8.23947e+07	8.23947e+07	Yes	Yes		-0.514293	45.9612	1.43352	-2.72375	2.20178
Q7Z3C6	ATG9A	Autophagy-related protein 9A (APG9-like 1) (mATG9)	0.00187684	0	0.00187684	1640	-10	20	5.73802e+07	5.73802e+07	5.73802e+07	5.4789e+07	5.4789e+07	5.4789e+07	Yes	Yes		-21.9144		-0.0666668	-2.72657	2.19896
Q8NEF9	SRFBP1	Serum response factor-binding protein 1 (SRF-dependent transcription regulation-associated protein) (p49/STRAP)	0.00187233	0.00187233	0		10	7				1.11899e+08	1.11899e+08	1.11899e+08	Yes	Yes			99.8049	10	-2.72762	2.19792
Q8IWZ3	ANKHD1	Ankyrin repeat and KH domain-containing protein 1 (HIV-1 Vpr-binding ankyrin repeat protein) (Multiple ankyrin repeats single KH domain) (hMASK)	0.00186204	0.00161146	0.000250581	436	2.68502	9	7.48796e+06	7.48796e+06	7.48796e+06	1.03797e+08	1.03797e+08	1.03797e+08	Yes	Yes		5.89503	86.5427	3.79304	-2.73001	2.19552
Q9P2C4	TMEM181	Transmembrane protein 181	0.00184859	4.148e-05	0.00180711	1507	-5.44512	3	5.40007e+07	5.40007e+07	5.40007e+07	5.64798e+07	5.64798e+07	5.64798e+07	No	Yes		-11.9377	2.24388	0.0647555	-2.73316	2.19237
Q9Y3X0	CCDC9	Coiled-coil domain-containing protein 9	0.00184353	0.00184353	0		10	5				1.10178e+08	1.10178e+08	1.10178e+08	Yes	Yes			99.8049	10	-2.73435	2.19119
P20810	CAST	Calpastatin (Calpain inhibitor) (Sperm BS-17 component)	0.0018334	0.00165786	0.000175539	410	3.23946	10	5.24554e+06	5.24554e+06	5.24554e+06	1.04327e+08	1.04327e+08	1.04327e+08	Yes	Yes		7.0905	90.4255	4.31388	-2.73674	2.18879
Q8IYS0	GRAMD1C	Protein Aster-C (GRAM domain-containing protein 1C)	0.00182388	0.00182388	0		10	1				1.09004e+08	1.09004e+08	1.09004e+08	No	Yes			99.8049	10	-2.739	2.18653
Q9Y277	VDAC3	Voltage-dependent anion-selective channel protein 3 (VDAC-3) (hVDAC3) (Outer mitochondrial membrane protein porin 3)	0.00181865	0.00112085	0.000697794	681	0.683725	3	2.08518e+07	2.08518e+07	2.08518e+07	8.78395e+07	8.78395e+07	8.78395e+07	Yes	Yes		1.49413	61.6312	2.0747	-2.74025	2.18528
Q9BUL9	RPP25	Ribonuclease P protein subunit p25 (RNase P protein subunit p25)	0.00181027	0.00181027	0		10	3				1.08191e+08	1.08191e+08	1.08191e+08	Yes	Yes			99.8049	10	-2.74226	2.18328
Q9BQ48	MRPL34	39S ribosomal protein L34, mitochondrial (L34mt) (MRP-L34) (Mitochondrial large ribosomal subunit protein bL34m)	0.00180299	0.00109633	0.000706662	697	0.633589	2	2.11168e+07	2.11168e+07	2.11168e+07	8.66387e+07	8.66387e+07	8.66387e+07	Yes	Yes		1.38219	60.8061	2.03662	-2.74401	2.18153
Q8NFJ5	GPRC5A	Retinoic acid-induced protein 3 (G-protein coupled receptor family C group 5 member A) (Phorbol ester induced gene 1) (PEIG-1) (Retinoic acid-induced gene 1 protein) (RAIG-1)	0.00180152	0.000292012	0.00150951	1328	-2.36998	6	4.51078e+07	4.51078e+07	4.51078e+07	6.25599e+07	6.25599e+07	6.25599e+07	No	Yes		-5.16934	16.2092	0.47186	-2.74436	2.18117
Q9Y3D3	MRPS16	28S ribosomal protein S16, mitochondrial (MRP-S16) (S16mt) (Mitochondrial small ribosomal subunit protein bS16m)	0.00179431	0.00179431	0		10	8				1.07237e+08	1.07237e+08	1.07237e+08	Yes	Yes			99.8049	10	-2.7461	2.17943
P19525	EIF2AK2	Interferon-induced, double-stranded RNA-activated protein kinase	0.00179315	0.00177149	2.16654e-05	273	6.35343	10	647415	647415	647415	1.0652e+08	1.0652e+08	1.0652e+08	Yes	Yes		13.8451	98.7918	7.36222	-2.74638	2.17915
P41252	IARS1	Isoleucine--tRNA ligase, cytoplasmic	0.00177983	0.000858097	0.000921735	873	-0.103212	13	2.75437e+07	2.75437e+07	2.75437e+07	7.88278e+07	7.88278e+07	7.88278e+07	Yes	Yes		-0.22458	48.2122	1.51698	-2.74962	2.17591
P61019	RAB2A	Ras-related protein Rab-2A	0.0017784	0.000183873	0.00159453	1379	-3.11635	3	4.76483e+07	4.76483e+07	4.76483e+07	5.86375e+07	5.86375e+07	5.86375e+07	Yes	Yes		-6.77982	10.3392	0.299397	-2.74997	2.17556
Q9H2U1	DHX36	ATP-dependent DNA/RNA helicase DHX36	0.00177647	0.00169515	8.13173e-05	361	4.38171	9	2.42996e+06	2.42996e+06	2.42996e+06	1.0374e+08	1.0374e+08	1.0374e+08	Yes	Yes		9.53062	95.4225	5.4159	-2.75044	2.17509
Q8WVM0	TFB1M	Dimethyladenosine transferase 1, mitochondrial	0.00177598	0.00177598	0		10	7				1.06141e+08	1.06141e+08	1.06141e+08	Yes	Yes			99.8049	10	-2.75056	2.17497
Q8NAV1	PRPF38A	Pre-mRNA-splicing factor 38A	0.0017657	0.000986903	0.000778799	767	0.341657	4	2.32724e+07	2.32724e+07	2.32724e+07	8.22545e+07	8.22545e+07	8.22545e+07	Yes	Yes		0.742234	55.893	1.82147	-2.75308	2.17245
P81605	DCD	Dermcidin	0.00175678	0.00175678	0		10	6				1.04993e+08	1.04993e+08	1.04993e+08	Yes	Yes			99.8049	10	-2.75528	2.17025
Q12797	ASPH	Aspartyl/asparaginyl beta-hydroxylase	0.00175485	0.0012635	0.000491347	570	1.36261	31	1.46826e+07	1.46826e+07	1.46826e+07	9.01957e+07	9.01957e+07	9.01957e+07	Yes	Yes		2.95657	72.0006	2.61895	-2.75576	2.16977
Q9HD45	TM9SF3	Transmembrane 9 superfamily member 3 (EP70-P-iso) (SM-11044-binding protein)	0.00175401	0.000400759	0.00135325	1260	-1.75563	6	4.04385e+07	4.04385e+07	4.04385e+07	6.43898e+07	6.43898e+07	6.43898e+07	Yes	Yes		-3.80895	22.8481	0.671103	-2.75597	2.16957
Q6P4Q7	CNNM4	Metal transporter CNNM4 (Ancient conserved domain-containing protein 4) (Cyclin-M4)	0.00174961	4.2763e-05	0.00170684	1497	-5.31882	9	5.10046e+07	5.10046e+07	5.10046e+07	5.35603e+07	5.35603e+07	5.35603e+07	No	Yes		-11.5337	2.44415	0.0705374	-2.75706	2.16848
P61221	ABCE1	ATP-binding cassette sub-family E member 1 (2'-5'-oligoadenylate-binding protein) (HuHP68) (RNase L inhibitor) (Ribonuclease 4 inhibitor) (RNS4I)	0.00174955	0.00142713	0.000322421	483	2.1461	6	9.63472e+06	9.63472e+06	9.63472e+06	9.49268e+07	9.49268e+07	9.49268e+07	Yes	Yes		4.65373	81.5712	3.3005	-2.75707	2.16846
Q5TCQ9	MAGI3	Membrane-associated guanylate kinase, WW and PDZ domain-containing protein 3 (Membrane-associated guanylate kinase inverted 3) (MAGI-3)	0.00174621	0.00174621	0		10	2				1.04362e+08	1.04362e+08	1.04362e+08	No	Yes			99.8049	10	-2.7579	2.16763
P99999	CYCS	Cytochrome c	0.00174417	0.000809979	0.000934191	909	-0.205833	2	2.79159e+07	2.79159e+07	2.79159e+07	7.63241e+07	7.63241e+07	7.63241e+07	No	Yes		-0.446067	46.4392	1.45105	-2.75841	2.16712
P50120	RBP2	Retinol-binding protein 2 (Cellular retinol-binding protein II) (CRBP-II)	0.00172648	0.00137793	0.000348552	503	1.98306	17	1.04156e+07	1.04156e+07	1.04156e+07	9.27674e+07	9.27674e+07	9.27674e+07	No	Yes		4.28875	79.8114	3.15487	-2.76284	2.1627
Q9Y6K0	CEPT1	Choline/ethanolaminephosphotransferase 1 (hCEPT1)	0.00172406	0.00101416	0.000709904	737	0.514584	2	2.12136e+07	2.12136e+07	2.12136e+07	8.18245e+07	8.18245e+07	8.18245e+07	Yes	Yes		1.11258	58.8237	1.94754	-2.76345	2.16209
Q6UXG2	ELAPOR1	Endosome/lysosome-associated apoptosis and autophagy regulator 1 (Estrogen-induced gene 121 protein)	0.00171391	0.000693114	0.0010208	1004	-0.558534	1	3.05039e+07	3.05039e+07	3.05039e+07	7.19278e+07	7.19278e+07	7.19278e+07	No	Yes		-1.20617	40.4404	1.23755	-2.76601	2.15952
P43007	SLC1A4	Neutral amino acid transporter A (Alanine/serine/cysteine/threonine transporter 1) (ASCT-1) (SATT) (Solute carrier family 1 member 4)	0.00171352	0.000198764	0.00151476	1365	-2.92996	56	4.52646e+07	4.52646e+07	4.52646e+07	5.71437e+07	5.71437e+07	5.71437e+07	Yes	Yes		-6.32702	11.5998	0.336212	-2.76611	2.15942
Q8N999	C12orf29	Uncharacterized protein C12orf29	0.0017104	0.0017104	0		10	1				1.02222e+08	1.02222e+08	1.02222e+08	No	Yes			99.8049	10	-2.7669	2.15863
Q8IZA0	KIAA0319L	Dyslexia-associated protein KIAA0319-like protein (Adeno-associated virus receptor) (AAVR)	0.00170604	0	0.00170604	1638	-10	6	5.61992e+07	5.61992e+07	5.61992e+07	4.57622e+07	4.57622e+07	4.57622e+07	No	Yes		-21.5014		-0.296394	-2.76801	2.15752
P41567	EIF1	Eukaryotic translation initiation factor 1 (eIF1) (A121) (Protein translation factor SUI1 homolog) (Sui1iso1)	0.00170557	0.00170557	0		10	4				1.01933e+08	1.01933e+08	1.01933e+08	Yes	Yes			99.8049	10	-2.76813	2.1574
P61026	RAB10	Ras-related protein Rab-10	0.00169999	0.000879596	0.00082039	819	0.10053	4	2.45153e+07	2.45153e+07	2.45153e+07	7.70842e+07	7.70842e+07	7.70842e+07	Yes	Yes		0.21674	51.7413	1.65275	-2.76955	2.15598
Q9Y6V7	DDX49	Probable ATP-dependent RNA helicase DDX49	0.00169607	0.00169607	0		10	8				1.01365e+08	1.01365e+08	1.01365e+08	Yes	Yes			99.8049	10	-2.77056	2.15498
Q14126	DSG2	Desmoglein-2 (Cadherin family member 5) (HDGC)	0.00169588	0.00112643	0.000569445	620	0.984131	14	1.70164e+07	1.70164e+07	1.70164e+07	8.43375e+07	8.43375e+07	8.43375e+07	Yes	Yes		2.12073	66.4218	2.30925	-2.77061	2.15493
Q10471	GALNT2	Polypeptide N-acetylgalactosaminyltransferase 2	0.00168711	0.000649283	0.00103782	1029	-0.676644	5	3.10127e+07	3.10127e+07	3.10127e+07	6.9817e+07	6.9817e+07	6.9817e+07	Yes	Yes		-1.4566	38.485	1.17072	-2.77286	2.15268
Q96PZ0	PUS7	Pseudouridylate synthase 7 homolog	0.001681	0.001681	0		10	7				1.00465e+08	1.00465e+08	1.00465e+08	Yes	Yes			99.8049	10	-2.77443	2.1511
Q71UI9	H2AZ2	Histone H2A.V (H2A.F/Z) (H2A.Z variant histone 2)	0.00168016	0.00143108	0.000249077	449	2.52244	6	7.44302e+06	7.44302e+06	7.44302e+06	9.29712e+07	9.29712e+07	9.29712e+07	Yes	Yes		5.42548	85.1754	3.64283	-2.77465	2.15088
P19634	SLC9A1	Sodium/hydrogen exchanger 1 (APNH) (Na(+)/H(+) antiporter, amiloride-sensitive) (Na(+)/H(+) exchanger 1) (NHE-1) (Solute carrier family 9 member 1)	0.00167924	0	0.00167924	1637	-10	6	5.32367e+07	5.32367e+07	5.32367e+07	4.71226e+07	4.71226e+07	4.71226e+07	No	Yes		-21.4329		-0.176001	-2.77489	2.15065
Q9NUM4	TMEM106B	Transmembrane protein 106B	0.00167781	0	0.00167781	1636	-10	4	6.0801e+07	6.0801e+07	6.0801e+07	3.94731e+07	3.94731e+07	3.94731e+07	Yes	Yes		-21.4292		-0.623227	-2.77526	2.15028
Q9H6S0	YTHDC2	3'-5' RNA helicase YTHDC2	0.00167367	0.00142712	0.000246558	446	2.53311	10	7.36774e+06	7.36774e+06	7.36774e+06	9.26591e+07	9.26591e+07	9.26591e+07	Yes	Yes		5.44416	85.2685	3.65264	-2.77633	2.14921
P49755	TMED10	Transmembrane emp24 domain-containing protein 10 (Protein TMED10) (21 kDa transmembrane-trafficking protein) (S31I125) (S31III125) (Tmp-21-I) (Transmembrane protein Tmp21) (p23) (p24 family protein delta-1) (p24delta1) (p24delta)	0.00167183	0.000832353	0.000839475	843	-0.0122917	5	2.50855e+07	2.50855e+07	2.50855e+07	7.4831e+07	7.4831e+07	7.4831e+07	Yes	Yes		-0.0264115	49.787	1.57678	-2.77681	2.14873
Q9NYK5	MRPL39	39S ribosomal protein L39, mitochondrial (L39mt) (MRP-L39) (39S ribosomal protein L5, mitochondrial) (L5mt) (MRP-L5) (Mitochondrial large ribosomal subunit protein mL39)	0.00166816	0.00157461	9.35475e-05	376	4.07315	5	2.79543e+06	2.79543e+06	2.79543e+06	9.69018e+07	9.69018e+07	9.69018e+07	Yes	Yes		8.7482	94.3922	5.11538	-2.77776	2.14777
Q9HCU5	PREB	Prolactin regulatory element-binding protein (Mammalian guanine nucleotide exchange factor mSec12)	0.00166797	0.000366229	0.00130174	1268	-1.82963	4	3.88993e+07	3.88993e+07	3.88993e+07	6.07869e+07	6.07869e+07	6.07869e+07	Yes	Yes		-3.92954	21.9565	0.644017	-2.77781	2.14772
Q9UPS6	SETD1B	Histone-lysine N-methyltransferase SETD1B	0.00166621	0.000217036	0.00144917	1351	-2.73922	5	4.33048e+07	4.33048e+07	4.33048e+07	5.62759e+07	5.62759e+07	5.62759e+07	No	Yes		-5.88183	13.0257	0.377991	-2.77827	2.14726
Q9H9J2	MRPL44	39S ribosomal protein L44, mitochondrial (L44mt) (MRP-L44)	0.00166609	0.00166609	0		10	6				9.95735e+07	9.95735e+07	9.95735e+07	Yes	Yes			99.8049	10	-2.7783	2.14723
P11388	TOP2A	DNA topoisomerase 2-alpha	0.00166412	0.00126249	0.000401633	530	1.65232	8	1.20018e+07	1.20018e+07	1.20018e+07	8.74542e+07	8.74542e+07	8.74542e+07	Yes	Yes		3.54707	75.8651	2.86528	-2.77881	2.14672
A4D1E9	GTPBP10	GTP-binding protein 10 (Protein obg homolog 2) (ObgH2)	0.00166146	0.00166146	0		10	8				9.9297e+07	9.9297e+07	9.9297e+07	Yes	Yes			99.8049	10	-2.77951	2.14603
P54577	YARS1	Tyrosine--tRNA ligase, cytoplasmic	0.00165413	0.00165413	0		10	9				9.88586e+07	9.88586e+07	9.88586e+07	Yes	Yes			99.8049	10	-2.78143	2.1441
Q8IZL8	PELP1	Proline-, glutamic acid- and leucine-rich protein 1 (Modulator of non-genomic activity of estrogen receptor) (Transcription factor HMX3)	0.00165399	0.0012501	0.000403887	533	1.63003	5	1.20691e+07	1.20691e+07	1.20691e+07	8.67814e+07	8.67814e+07	8.67814e+07	Yes	Yes		3.49489	75.5811	2.84607	-2.78147	2.14407
Q9BZI7	UPF3B	Regulator of nonsense transcripts 3B (Nonsense mRNA reducing factor 3B) (Up-frameshift suppressor 3 homolog B) (hUpf3B) (Up-frameshift suppressor 3 homolog on chromosome X) (hUpf3p-X)	0.00165057	0.00129104	0.000359528	519	1.84436	7	1.07436e+07	1.07436e+07	1.07436e+07	8.79024e+07	8.79024e+07	8.79024e+07	Yes	Yes		3.95277	78.2179	3.03243	-2.78237	2.14317
Q14493	SLBP	Histone RNA hairpin-binding protein (Histone stem-loop-binding protein)	0.00164687	0.00164687	0		10	3				9.8425e+07	9.8425e+07	9.8425e+07	Yes	Yes			99.8049	10	-2.78334	2.14219
P11413	G6PD	Glucose-6-phosphate 1-dehydrogenase (G6PD)	0.00164668	0.00122729	0.00041939	545	1.54911	8	1.25324e+07	1.25324e+07	1.25324e+07	8.58812e+07	8.58812e+07	8.58812e+07	Yes	Yes		3.31842	74.5312	2.77668	-2.78339	2.14214
P04439	HLA-A	HLA class I histocompatibility antigen, A alpha chain (Human leukocyte antigen A) (HLA-A)	0.00164641	0.000992769	0.000653641	711	0.60296	1	1.95324e+07	1.95324e+07	1.95324e+07	7.88651e+07	7.88651e+07	7.88651e+07	No	Yes		1.29158	60.299	2.01352	-2.78346	2.14207
Q14204	DYNC1H1	Cytoplasmic dynein 1 heavy chain 1 (Cytoplasmic dynein heavy chain 1) (Dynein heavy chain, cytosolic)	0.00164586	0.00110346	0.000542404	615	1.02459	21	1.62084e+07	1.62084e+07	1.62084e+07	8.21564e+07	8.21564e+07	8.21564e+07	Yes	Yes		2.1946	67.0444	2.34163	-2.78361	2.14193
Q9NV96	TMEM30A	Cell cycle control protein 50A (P4-ATPase flippase complex beta subunit TMEM30A) (Transmembrane protein 30A)	0.00164023	0.000124178	0.00151606	1416	-3.60984	2	4.53034e+07	4.53034e+07	4.53034e+07	5.27249e+07	5.27249e+07	5.27249e+07	No	Yes		-7.72665	7.57075	0.218864	-2.78509	2.14044
O43347	MSI1	RNA-binding protein Musashi homolog 1 (Musashi-1)	0.00163895	0.0014947	0.000144247	408	3.37324	3	4.31046e+06	4.31046e+06	4.31046e+06	9.3641e+07	9.3641e+07	9.3641e+07	Yes	Yes		7.21907	91.1988	4.44123	-2.78544	2.1401
P55209	NAP1L1	Nucleosome assembly protein 1-like 1 (NAP-1-related protein) (hNRP)	0.00163718	0.0011271	0.000510076	600	1.14384	10	1.52423e+07	1.52423e+07	1.52423e+07	8.26035e+07	8.26035e+07	8.26035e+07	Yes	Yes		2.44739	68.8442	2.43812	-2.7859	2.13963
Q9NVV4	MTPAP	Poly(A) RNA polymerase, mitochondrial (PAP)	0.00163244	0.00134795	0.000284488	476	2.24433	5	8.50118e+06	8.50118e+06	8.50118e+06	8.90613e+07	8.90613e+07	8.90613e+07	Yes	Yes		4.79921	82.5728	3.38906	-2.78716	2.13837
Q5KU26	COLEC12	Collectin-12 (Collectin placenta protein 1) (CL-P1) (hCL-P1) (Nurse cell scavenger receptor 2) (Scavenger receptor class A member 4) (Scavenger receptor with C-type lectin)	0.00162755	0	0.00162755	1635	-10	7	6.44366e+07	6.44366e+07	6.44366e+07	3.28337e+07	3.28337e+07	3.28337e+07	No	Yes		-21.2976		-0.972703	-2.78847	2.13707
P52292	KPNA2	Importin subunit alpha-1 (Karyopherin subunit alpha-2) (RAG cohort protein 1) (SRP1-alpha)	0.00162009	0.00148248	0.000137605	403	3.42942	7	4.11196e+06	4.11196e+06	4.11196e+06	9.27124e+07	9.27124e+07	9.27124e+07	Yes	Yes		7.32206	91.5064	4.49487	-2.79046	2.13507
Q01082	SPTBN1	Spectrin beta chain, non-erythrocytic 1 (Beta-II spectrin) (Fodrin beta chain) (Spectrin, non-erythroid beta chain 1)	0.00161469	0.00153894	7.57569e-05	365	4.34441	6	2.2638e+06	2.2638e+06	2.2638e+06	9.42381e+07	9.42381e+07	9.42381e+07	Yes	Yes		9.26935	95.3083	5.37949	-2.79191	2.13363
Q86UK7	ZNF598	E3 ubiquitin-protein ligase ZNF598	0.00161226	0.00142318	0.000189073	430	2.91211	8	5.64996e+06	5.64996e+06	5.64996e+06	9.07063e+07	9.07063e+07	9.07063e+07	Yes	Yes		6.21144	88.2728	4.00489	-2.79257	2.13297
Q5VV67	PPRC1	Peroxisome proliferator-activated receptor gamma coactivator-related protein 1 (PGC-1-related coactivator) (PRC)	0.00160116	0.00121956	0.000381595	528	1.67625	8	1.1403e+07	1.1403e+07	1.1403e+07	8.42901e+07	8.42901e+07	8.42901e+07	Yes	Yes		3.57036	76.1676	2.88595	-2.79557	2.12997
Q96A33	CCDC47	PAT complex subunit CCDC47 (Calumin) (Coiled-coil domain-containing protein 47)	0.00159873	0.00159873	0		10	6				9.55476e+07	9.55476e+07	9.55476e+07	Yes	Yes			99.8049	10	-2.79623	2.12931
Q99543	DNAJC2	DnaJ homolog subfamily C member 2 (M-phase phosphoprotein 11) (Zuotin-related factor 1) [Cleaved into: DnaJ homolog subfamily C member 2, N-terminally processed]	0.00159646	0.00134674	0.000249718	458	2.4311	5	7.46219e+06	7.46219e+06	7.46219e+06	8.79498e+07	8.79498e+07	8.79498e+07	Yes	Yes		5.17505	84.358	3.55901	-2.79684	2.12869
Q15629	TRAM1	Translocating chain-associated membrane protein 1 (Protein TRAM1)	0.00159282	0.000899374	0.000693443	761	0.375144	5	2.07218e+07	2.07218e+07	2.07218e+07	7.44728e+07	7.44728e+07	7.44728e+07	Yes	Yes		0.798194	56.4644	1.84557	-2.79783	2.1277
P21291	CSRP1	Cysteine and glycine-rich protein 1 (Cysteine-rich protein 1) (CRP) (CRP1) (Epididymis luminal protein 141) (HEL-141)	0.00159092	0.00159092	0		10	2				9.50814e+07	9.50814e+07	9.50814e+07	Yes	Yes			99.8049	10	-2.79835	2.12718
Q9GZP8	IMUP	Immortalization up-regulated protein (Hepatocyte growth factor activator inhibitor type 2-related small protein) (H2RSP) (HAI-2-related small protein)	0.00158834	0	0.00158834	1634	-10	1	5.73915e+07	5.73915e+07	5.73915e+07	3.75352e+07	3.75352e+07	3.75352e+07	No	Yes		-21.192		-0.612593	-2.79906	2.12648
P30101	PDIA3	Protein disulfide-isomerase A3	0.00158696	0.00131286	0.000274108	474	2.25989	10	8.19101e+06	8.19101e+06	8.19101e+06	8.66537e+07	8.66537e+07	8.66537e+07	Yes	Yes		4.80476	82.7275	3.40315	-2.79943	2.1261
Q9H5Q4	TFB2M	Dimethyladenosine transferase 2, mitochondrial	0.00158121	0.00158121	0		10	5				9.45006e+07	9.45006e+07	9.45006e+07	Yes	Yes			99.8049	10	-2.80101	2.12452
P49321	NASP	Nuclear autoantigenic sperm protein (NASP)	0.00157906	0.000405072	0.00117399	1221	-1.53517	8	3.50816e+07	3.50816e+07	3.50816e+07	5.92907e+07	5.92907e+07	5.92907e+07	Yes	Yes		-3.2606	25.6527	0.757089	-2.8016	2.12393
Q15262	PTPRK	Receptor-type tyrosine-protein phosphatase kappa (Protein-tyrosine phosphatase kappa) (R-PTP-kappa)	0.00157516	0.000581042	0.00099412	1052	-0.774778	4	2.97067e+07	2.97067e+07	2.97067e+07	6.44326e+07	6.44326e+07	6.44326e+07	No	Yes		-1.64475	36.8877	1.117	-2.80267	2.12286
P38432	COIL	Coilin (p80-coilin)	0.00157339	0.00126877	0.000304622	501	2.05834	6	9.10285e+06	9.10285e+06	9.10285e+06	8.49307e+07	8.49307e+07	8.49307e+07	Yes	Yes		4.36856	80.6391	3.2219	-2.80316	2.12237
Q8IZ69	TRMT2A	tRNA (uracil-5-)-methyltransferase homolog A	0.00157049	0.000309463	0.00126103	1286	-2.02676	5	3.76826e+07	3.76826e+07	3.76826e+07	5.61776e+07	5.61776e+07	5.61776e+07	No	Yes		-4.29991	19.7049	0.576098	-2.80396	2.12157
Q9Y3A5	SBDS	Ribosome maturation protein SBDS (Shwachman-Bodian-Diamond syndrome protein)	0.00156733	0.00156733	0		10	7				9.3671e+07	9.3671e+07	9.3671e+07	Yes	Yes			99.8049	10	-2.80484	2.12069
P38646	HSPA9	Stress-70 protein, mitochondrial (75 kDa glucose-regulated protein) (GRP-75) (Heat shock 70 kDa protein 9) (Mortalin) (MOT) (Peptide-binding protein 74) (PBP74)	0.0015568	0.000632948	0.000923854	997	-0.545578	6	2.7607e+07	2.7607e+07	2.7607e+07	6.54351e+07	6.54351e+07	6.54351e+07	Yes	Yes		-1.15541	40.6569	1.24503	-2.80777	2.11777
Q9NUQ3	TXLNG	Gamma-taxilin (Environmental lipopolysaccharide-responding gene protein) (Factor inhibiting ATF4-mediated transcription) (FIAT) (Lipopolysaccharide-specific response protein 5)	0.00155627	0.00128974	0.000266532	472	2.2747	7	7.96462e+06	7.96462e+06	7.96462e+06	8.50459e+07	8.50459e+07	8.50459e+07	Yes	Yes		4.81696	82.8737	3.41656	-2.80791	2.11762
P42771	CDKN2A	Cyclin-dependent kinase inhibitor 2A (Cyclin-dependent kinase 4 inhibitor A) (CDK4I) (Multiple tumor suppressor 1) (MTS-1) (p16-INK4a) (p16-INK4) (p16INK4A)	0.00155505	0.00155505	0		10	4				9.29376e+07	9.29376e+07	9.29376e+07	Yes	Yes			99.8049	10	-2.80825	2.11728
Q8IWZ8	SUGP1	SURP and G-patch domain-containing protein 1 (RNA-binding protein RBP) (Splicing factor 4)	0.00154507	0.00154507	0		10	8				9.2341e+07	9.2341e+07	9.2341e+07	Yes	Yes			99.8049	10	-2.81105	2.11448
Q8TCJ2	STT3B	Dolichyl-diphosphooligosaccharide--protein glycosyltransferase subunit STT3B (Oligosaccharyl transferase subunit STT3B) (STT3-B)	0.0015397	0.000488822	0.00105087	1133	-1.10421	3	3.14027e+07	3.14027e+07	3.14027e+07	6.0617e+07	6.0617e+07	6.0617e+07	No	Yes		-2.33316	31.748	0.948837	-2.81257	2.11297
Q9BXF3	CECR2	Cat eye syndrome critical region protein 2	0.00153836	0.00153836	0		10	1				9.19398e+07	9.19398e+07	9.19398e+07	No	Yes			99.8049	10	-2.81294	2.11259
Q92665	MRPS31	28S ribosomal protein S31, mitochondrial (MRP-S31) (S31mt) (Imogen 38) (Mitochondrial small ribosomal subunit protein mS31)	0.00153602	0.00132115	0.000214868	443	2.62027	7	6.42077e+06	6.42077e+06	6.42077e+06	8.53791e+07	8.53791e+07	8.53791e+07	Yes	Yes		5.53384	86.0114	3.73307	-2.8136	2.11193
O15431	SLC31A1	High affinity copper uptake protein 1 (Copper transporter 1) (hCTR1) (Solute carrier family 31 member 1)	0.00151156	4.92916e-05	0.00146227	1482	-4.89072	1	4.36961e+07	4.36961e+07	4.36961e+07	4.6642e+07	4.6642e+07	4.6642e+07	No	Yes		-10.2948	3.26098	0.0941254	-2.82058	2.10496
Q9BRP8	PYM1	Partner of Y14 and mago (PYM homolog 1 exon junction complex-associated factor) (Protein wibg homolog)	0.00150258	0.00150258	0		10	6				8.98012e+07	8.98012e+07	8.98012e+07	Yes	Yes			99.8049	10	-2.82316	2.10237
O94901	SUN1	SUN domain-containing protein 1 (Protein unc-84 homolog A) (Sad1/unc-84 protein-like 1)	0.00149807	0.000774293	0.00072378	820	0.0973276	6	2.16283e+07	2.16283e+07	2.16283e+07	6.79038e+07	6.79038e+07	6.79038e+07	Yes	Yes		0.204492	51.6859	1.65057	-2.82447	2.10107
P12830	CDH1	Cadherin-1 (CAM 120/80) (Epithelial cadherin) (E-cadherin) (Uvomorulin) (CD antigen CD324) [Cleaved into: E-Cad/CTF1; E-Cad/CTF2; E-Cad/CTF3]	0.00149241	0.000998535	0.000493876	619	1.01567	4	1.47582e+07	1.47582e+07	1.47582e+07	7.44355e+07	7.44355e+07	7.44355e+07	Yes	Yes		2.13231	66.9075	2.33447	-2.82611	2.09942
P26006	ITGA3	Integrin alpha-3 (CD49 antigen-like family member C) (FRP-2) (Galactoprotein B3) (GAPB3) (VLA-3 subunit alpha) (CD antigen CD49c) [Cleaved into: Integrin alpha-3 heavy chain; Integrin alpha-3 light chain]	0.00148851	0.00048178	0.00100673	1122	-1.06323	6	3.00834e+07	3.00834e+07	3.00834e+07	5.8877e+07	5.8877e+07	5.8877e+07	Yes	Yes		-2.23095	32.3667	0.968733	-2.82725	2.09829
O75475	PSIP1	PC4 and SFRS1-interacting protein (CLL-associated antigen KW-7) (Dense fine speckles 70 kDa protein) (DFS 70) (Lens epithelium-derived growth factor) (Transcriptional coactivator p75/p52)	0.00148768	6.49593e-05	0.00142272	1456	-4.45297	5	4.25144e+07	4.25144e+07	4.25144e+07	4.63967e+07	4.63967e+07	4.63967e+07	Yes	Yes		-9.34254	4.36648	0.12607	-2.82749	2.09805
P62316	SNRPD2	Small nuclear ribonucleoprotein Sm D2 (Sm-D2) (snRNP core protein D2)	0.00148139	0.00111527	0.000366129	541	1.60696	3	1.09408e+07	1.09408e+07	1.09408e+07	7.75945e+07	7.75945e+07	7.75945e+07	Yes	Yes		3.36852	75.2848	2.82623	-2.82933	2.09621
Q13868	EXOSC2	Exosome complex component RRP4 (Exosome component 2) (Ribosomal RNA-processing protein 4)	0.00147944	0.00147944	0		10	6				8.84188e+07	8.84188e+07	8.84188e+07	Yes	Yes			99.8049	10	-2.8299	2.09563
Q9BSH4	TACO1	Translational activator of cytochrome c oxidase 1 (Coiled-coil domain-containing protein 44) (Translational activator of mitochondrially-encoded cytochrome c oxidase I)	0.001475	0.001475	0		10	6				8.81533e+07	8.81533e+07	8.81533e+07	Yes	Yes			99.8049	10	-2.83121	2.09433
Q96EB6	SIRT1	NAD-dependent protein deacetylase sirtuin-1 (hSIRT1)	0.00147476	0.000123922	0.00135084	1398	-3.44636	2	4.03664e+07	4.03664e+07	4.03664e+07	4.77725e+07	4.77725e+07	4.77725e+07	No	Yes		-7.21755	8.40283	0.243027	-2.83128	2.09426
Q8WWY3	PRPF31	U4/U6 small nuclear ribonucleoprotein Prp31 (Pre-mRNA-processing factor 31) (Serologically defined breast cancer antigen NY-BR-99) (U4/U6 snRNP 61 kDa protein) (Protein 61K) (hPrp31)	0.00147273	0.00147273	0		10	6				8.80176e+07	8.80176e+07	8.80176e+07	Yes	Yes			99.8049	10	-2.83188	2.09366
P37802	TAGLN2	Transgelin-2 (Epididymis tissue protein Li 7e) (SM22-alpha homolog)	0.00147246	0.0014469	2.55653e-05	310	5.82263	18	763953	763953	763953	8.72375e+07	8.72375e+07	8.72375e+07	Yes	Yes		12.1901	98.2638	6.83532	-2.83196	2.09358
Q9UHW9	SLC12A6	Solute carrier family 12 member 6 (Electroneutral potassium-chloride cotransporter 3) (K-Cl cotransporter 3)	0.0014711	7.80367e-05	0.00139306	1440	-4.15796	11	4.1628e+07	4.1628e+07	4.1628e+07	4.62918e+07	4.62918e+07	4.62918e+07	No	Yes		-8.70334	5.30466	0.153204	-2.83236	2.09318
P49588	AARS1	Alanine--tRNA ligase, cytoplasmic	0.00146954	0.00114075	0.000328786	526	1.79476	5	9.82494e+06	9.82494e+06	9.82494e+06	7.80017e+07	7.80017e+07	7.80017e+07	Yes	Yes		3.75592	77.6265	2.98899	-2.83282	2.09272
Q8N0T1	RBIS	Ribosomal biogenesis factor	0.00146269	0.00146269	0		10	5				8.74175e+07	8.74175e+07	8.74175e+07	Yes	Yes			99.8049	10	-2.83485	2.09069
P00439	PAH	Phenylalanine-4-hydroxylase (PAH)	0.00145832	0.00145832	0		10	2				8.71565e+07	8.71565e+07	8.71565e+07	No	Yes			99.8049	10	-2.83615	2.08939
Q6PL18	ATAD2	ATPase family AAA domain-containing protein 2	0.00145118	0.000690612	0.000760563	882	-0.139192	5	2.27275e+07	2.27275e+07	2.27275e+07	6.40018e+07	6.40018e+07	6.40018e+07	Yes	Yes		-0.29053	47.5899	1.49368	-2.83828	2.08726
P82663	MRPS25	28S ribosomal protein S25, mitochondrial (MRP-S25) (S25mt) (Mitochondrial small ribosomal subunit protein mS25)	0.00145091	0.00145091	0		10	4				8.67132e+07	8.67132e+07	8.67132e+07	Yes	Yes			99.8049	10	-2.83836	2.08717
Q86Z14	KLB	Beta-klotho (BKL) (BetaKlotho) (Klotho beta-like protein)	0.00145066	0.00145066	0		10	1				8.66985e+07	8.66985e+07	8.66985e+07	No	Yes			99.8049	10	-2.83843	2.0871
Q6NSI4	RADX	RPA-related protein RADX (RPA-related and RAD51-antagonist, X-chromosome)	0.00144737	0.00144737	0		10	8				8.65019e+07	8.65019e+07	8.65019e+07	Yes	Yes			99.8049	10	-2.83942	2.08611
Q9BTL3	RAMAC	RNA guanine-N7 methyltransferase activating subunit (Protein FAM103A1) (RNA guanine-7 methyltransferase activating subunit) (RNMT-activating mRNA cap methyltransferase subunit) (RNMT-activating mini protein) (RAM)	0.00144719	0.00144719	0		10	3				8.64911e+07	8.64911e+07	8.64911e+07	Yes	Yes			99.8049	10	-2.83947	2.08606
Q9BXY0	MAK16	Protein MAK16 homolog (NNP78) (Protein RBM13)	0.00144357	0.000950244	0.000493327	634	0.945753	11	1.47418e+07	1.47418e+07	1.47418e+07	7.1533e+07	7.1533e+07	7.1533e+07	Yes	Yes		1.97187	65.8259	2.27869	-2.84056	2.08497
Q9Y5Y0	FLVCR1	Feline leukemia virus subgroup C receptor-related protein 1 (Feline leukemia virus subgroup C receptor) (hFLVCR)	0.00144275	0.000105321	0.00133743	1414	-3.66659	2	3.99655e+07	3.99655e+07	3.99655e+07	4.62601e+07	4.62601e+07	4.62601e+07	No	Yes		-7.64383	7.30006	0.211011	-2.84081	2.08473
Q29RF7	PDS5A	Sister chromatid cohesion protein PDS5 homolog A (Cell proliferation-inducing gene 54 protein) (Sister chromatid cohesion protein 112) (SCC-112)	0.00144063	0.000923126	0.000517501	660	0.834966	8	1.54642e+07	1.54642e+07	1.54642e+07	7.06347e+07	7.06347e+07	7.06347e+07	Yes	Yes		1.74014	64.0781	2.19145	-2.84145	2.08409
P55201	BRPF1	Peregrin (Bromodomain and PHD finger-containing protein 1) (Protein Br140)	0.00143834	0.000694581	0.000743763	871	-0.0987	4	2.22255e+07	2.22255e+07	2.22255e+07	6.3737e+07	6.3737e+07	6.3737e+07	Yes	Yes		-0.205631	48.2903	1.51992	-2.84214	2.0834
O00767	SCD	Stearoyl-CoA desaturase (hSCD1)	0.00143494	0.000710175	0.000724761	852	-0.0293311	2	2.16576e+07	2.16576e+07	2.16576e+07	6.41012e+07	6.41012e+07	6.41012e+07	Yes	Yes		-0.0610781	49.4917	1.56547	-2.84317	2.08237
P49411	TUFM	Elongation factor Tu, mitochondrial (EF-Tu) (P43)	0.00143411	0.0010775	0.000356617	544	1.59524	6	1.06566e+07	1.06566e+07	1.06566e+07	7.50531e+07	7.50531e+07	7.50531e+07	Yes	Yes		3.32147	75.1333	2.81617	-2.84342	2.08212
P25325	MPST	3-mercaptopyruvate sulfurtransferase (MST)	0.00143109	0.00143109	0		10	10				8.55288e+07	8.55288e+07	8.55288e+07	No	Yes			99.8049	10	-2.84433	2.0812
O95292	VAPB	Vesicle-associated membrane protein-associated protein B/C (VAMP-B/VAMP-C) (VAMP-associated protein B/C) (VAP-B/VAP-C)	0.00142837	0.000787254	0.000641112	779	0.296251	22	1.9158e+07	1.9158e+07	1.9158e+07	6.62081e+07	6.62081e+07	6.62081e+07	Yes	Yes		0.616313	55.1157	1.78906	-2.84516	2.08037
Q96I51	RCC1L	RCC1-like G exchanging factor-like protein (RCC1-like) (Williams-Beuren syndrome chromosomal region 16 protein)	0.00142641	0.00142641	0		10	4				8.52489e+07	8.52489e+07	8.52489e+07	Yes	Yes			99.8049	10	-2.84576	2.07978
Q9BXS9	SLC26A6	Solute carrier family 26 member 6 (Anion exchange transporter) (Pendrin-like protein 1) (Pendrin-L1)	0.00142571	0	0.00142571	1633	-10	3	4.54014e+07	4.54014e+07	4.54014e+07	3.98059e+07	3.98059e+07	3.98059e+07	No	Yes		-20.7245		-0.189752	-2.84597	2.07957
O14786	NRP1	Neuropilin-1 (Vascular endothelial cell growth factor 165 receptor) (CD antigen CD304)	0.00142339	0	0.00142339	1632	-10	5	5.05164e+07	5.05164e+07	5.05164e+07	3.45522e+07	3.45522e+07	3.45522e+07	No	Yes		-20.7175		-0.547973	-2.84668	2.07886
Q6Y7W6	GIGYF2	GRB10-interacting GYF protein 2 (PERQ amino acid-rich with GYF domain-containing protein 2) (Trinucleotide repeat-containing gene 15 protein)	0.00141786	0.00141786	0		10	9				8.47384e+07	8.47384e+07	8.47384e+07	Yes	Yes			99.8049	10	-2.84837	2.07717
P26038	MSN	Moesin (Membrane-organizing extension spike protein)	0.00141772	0.000407796	0.00100992	1174	-1.30833	5	3.0179e+07	3.0179e+07	3.0179e+07	5.45509e+07	5.45509e+07	5.45509e+07	Yes	Yes		-2.71756	28.7642	0.854058	-2.84841	2.07713
P22314	UBA1	Ubiquitin-like modifier-activating enzyme 1	0.00141338	0.000858846	0.000554535	708	0.631122	11	1.65708e+07	1.65708e+07	1.65708e+07	6.78996e+07	6.78996e+07	6.78996e+07	Yes	Yes		1.31008	60.7654	2.03476	-2.84974	2.07579
Q12931	TRAP1	Heat shock protein 75 kDa, mitochondrial (HSP 75) (TNFR-associated protein 1) (Tumor necrosis factor type 1 receptor-associated protein) (TRAP-1)	0.00141264	0.000548976	0.000863667	1023	-0.653732	9	2.58085e+07	2.58085e+07	2.58085e+07	5.8618e+07	5.8618e+07	5.8618e+07	Yes	Yes		-1.35686	38.8616	1.1835	-2.84997	2.07557
O43291	SPINT2	Kunitz-type protease inhibitor 2 (Hepatocyte growth factor activator inhibitor type 2) (HAI-2) (Placental bikunin)	0.00140673	0.000360763	0.00104597	1210	-1.53571	2	3.12561e+07	3.12561e+07	3.12561e+07	5.2817e+07	5.2817e+07	5.2817e+07	No	Yes		-3.18468	25.6455	0.756867	-2.85179	2.07375
O95373	IPO7	Importin-7 (Imp7) (Ran-binding protein 7) (RanBP7)	0.00140273	0.00042663	0.000976104	1146	-1.19405	8	2.91684e+07	2.91684e+07	2.91684e+07	5.46658e+07	5.46658e+07	5.46658e+07	Yes	Yes		-2.47468	30.4142	0.906235	-2.85302	2.07251
O14828	SCAMP3	Secretory carrier-associated membrane protein 3 (Secretory carrier membrane protein 3)	0.0014021	0.000271518	0.00113059	1283	-2.05796	4	3.37847e+07	3.37847e+07	3.37847e+07	5.00119e+07	5.00119e+07	5.00119e+07	No	Yes		-4.26473	19.365	0.565902	-2.85322	2.07232
O75487	GPC4	Glypican-4 (K-glypican) [Cleaved into: Secreted glypican-4]	0.00140138	0.000287519	0.00111386	1276	-1.95384	3	3.32848e+07	3.32848e+07	3.32848e+07	5.04683e+07	5.04683e+07	5.04683e+07	Yes	Yes		-4.04853	20.5168	0.600514	-2.85344	2.07209
Q8TBF4	ZCRB1	Zinc finger CCHC-type and RNA-binding motif-containing protein 1 (U11/U12 small nuclear ribonucleoprotein 31 kDa protein) (U11/U12 snRNP 31 kDa protein) (U11/U12-31K)	0.00140041	0.00140041	0		10	8				8.36952e+07	8.36952e+07	8.36952e+07	Yes	Yes			99.8049	10	-2.85375	2.07179
P14923	JUP	Junction plakoglobin (Catenin gamma) (Desmoplakin III) (Desmoplakin-3)	0.00139997	0.000903106	0.000496864	650	0.862044	6	1.48475e+07	1.48475e+07	1.48475e+07	6.88215e+07	6.88215e+07	6.88215e+07	Yes	Yes		1.78586	64.5089	2.21264	-2.85388	2.07165
P82912	MRPS11	28S ribosomal protein S11, mitochondrial (MRP-S11) (S11mt) (Cervical cancer proto-oncogene 2 protein) (HCC-2) (Mitochondrial small ribosomal subunit protein uS11m)	0.00139869	0.00139869	0		10	4				8.35922e+07	8.35922e+07	8.35922e+07	Yes	Yes			99.8049	10	-2.85428	2.07126
Q8WUQ7	CACTIN	Cactin (Renal carcinoma antigen NY-REN-24)	0.00139698	0.000927367	0.000469612	628	0.981672	5	1.40331e+07	1.40331e+07	1.40331e+07	6.94571e+07	6.94571e+07	6.94571e+07	Yes	Yes		2.03277	66.3838	2.30728	-2.85481	2.07073
Q9NUL5	SHFL	Shiftless antiviral inhibitor of ribosomal frameshifting protein (SFL) (SHFL) (Interferon-regulated antiviral protein) (IRAV) (Repressor of yield of DENV protein) (RyDEN)	0.00139605	0.00139605	0		10	4				8.34345e+07	8.34345e+07	8.34345e+07	Yes	Yes			99.8049	10	-2.8551	2.07044
Q32NC0	C18orf21	UPF0711 protein C18orf21 (HBV X-transactivated gene 13 protein) (HBV XAg-transactivated protein 13)	0.00138871	0.00115399	0.000234721	480	2.29761	6	7.01404e+06	7.01404e+06	7.01404e+06	7.59821e+07	7.59821e+07	7.59821e+07	Yes	Yes		4.7518	83.0979	3.43734	-2.85739	2.06815
Q9BQ70	TCF25	Transcription factor 25 (TCF-25) (Nuclear localized protein 1)	0.00138568	0.00138568	0		10	6				8.28148e+07	8.28148e+07	8.28148e+07	Yes	Yes			99.8049	10	-2.85834	2.0672
Q9NZ53	PODXL2	Podocalyxin-like protein 2 (Endoglycan)	0.00138128	1.4467e-05	0.00136681	1536	-6.5619	3	4.08436e+07	4.08436e+07	4.08436e+07	4.17082e+07	4.17082e+07	4.17082e+07	Yes	Yes		-13.5557	1.04736	0.0302216	-2.85972	2.06582
P55082	MFAP3	Microfibril-associated glycoprotein 3	0.00138106	0	0.00138106	1631	-10	2	5.58607e+07	5.58607e+07	5.58607e+07	2.66781e+07	2.66781e+07	2.66781e+07	No	Yes		-20.5868		-1.06618	-2.85979	2.06575
Q09161	NCBP1	Nuclear cap-binding protein subunit 1 (80 kDa nuclear cap-binding protein) (CBP80) (NCBP 80 kDa subunit)	0.00137978	0.000954667	0.000425109	603	1.16716	37	1.27033e+07	1.27033e+07	1.27033e+07	6.97588e+07	6.97588e+07	6.97588e+07	Yes	Yes		2.4106	69.19	2.45717	-2.86019	2.06534
A0A2R8Y5Y7	RPL9	60S ribosomal protein L9	0.00137573	0.000975913	0.000399816	591	1.28741	4	1.19475e+07	1.19475e+07	1.19475e+07	7.02728e+07	7.02728e+07	7.02728e+07	Yes	Yes		2.65731	70.9378	2.55626	-2.86147	2.06407
P43405	SYK	Tyrosine-protein kinase SYK	0.0013725	0.00125815	0.000114346	409	3.45983	7	3.41694e+06	3.41694e+06	3.41694e+06	7.86103e+07	7.86103e+07	7.86103e+07	No	Yes		7.13779	91.6688	4.52394	-2.86249	2.06305
P22061	PCMT1	Protein-L-isoaspartate(D-aspartate) O-methyltransferase (PIMT)	0.00137012	0.00137012	0		10	4				8.18853e+07	8.18853e+07	8.18853e+07	Yes	Yes			99.8049	10	-2.86324	2.0623
Q96EY4	TMA16	Translation machinery-associated protein 16	0.0013689	0.0013689	0		10	3				8.18124e+07	8.18124e+07	8.18124e+07	Yes	Yes			99.8049	10	-2.86363	2.06191
Q08334	IL10RB	Interleukin-10 receptor subunit beta (IL-10 receptor subunit beta) (IL-10R subunit beta) (IL-10RB) (Cytokine receptor class-II member 4) (Cytokine receptor family 2 member 4) (CRF2-4) (Interleukin-10 receptor subunit 2) (IL-10R subunit 2) (IL-10R2) (CD antigen CDw210b)	0.0013606	0.0013606	0		10	8				8.13163e+07	8.13163e+07	8.13163e+07	No	Yes			99.8049	10	-2.86627	2.05927
Q9UPN3	MACF1	Microtubule-actin cross-linking factor 1, isoforms 1/2/3/5 (620 kDa actin-binding protein) (ABP620) (Actin cross-linking family protein 7) (Macrophin-1) (Trabeculin-alpha)	0.00135845	0.00135845	0		10	3				8.11876e+07	8.11876e+07	8.11876e+07	Yes	Yes			99.8049	10	-2.86696	2.05858
P53801	PTTG1IP	Pituitary tumor-transforming gene 1 protein-interacting protein (Pituitary tumor-transforming gene protein-binding factor) (PBF) (PTTG-binding factor)	0.00135776	0	0.00135776	1630	-10	2	4.3381e+07	4.3381e+07	4.3381e+07	3.77654e+07	3.77654e+07	3.77654e+07	No	Yes		-20.5132		-0.199998	-2.86718	2.05836
Q8WVK2	SNRNP27	U4/U6.U5 small nuclear ribonucleoprotein 27 kDa protein (U4/U6.U5 snRNP 27 kDa protein) (U4/U6.U5-27K) (Nucleic acid-binding protein RY-1) (U4/U6.U5 tri-snRNP-associated 27 kDa protein) (27K) (U4/U6.U5 tri-snRNP-associated protein 3)	0.0013562	0.000442498	0.000913698	1115	-1.04605	6	2.73035e+07	2.73035e+07	2.73035e+07	5.37493e+07	5.37493e+07	5.37493e+07	Yes	Yes		-2.15262	32.6279	0.97716	-2.86768	2.05786
Q96SB4	SRPK1	SRSF protein kinase 1	0.00135312	0.00135312	0		10	6				8.08693e+07	8.08693e+07	8.08693e+07	Yes	Yes			99.8049	10	-2.86866	2.05687
Q9UHI6	DDX20	Probable ATP-dependent RNA helicase DDX20	0.00133836	0.000547273	0.000791088	991	-0.531577	8	2.36396e+07	2.36396e+07	2.36396e+07	5.63473e+07	5.63473e+07	5.63473e+07	Yes	Yes		-1.09085	40.8913	1.25314	-2.87343	2.05211
Q9BTV4	TMEM43	Transmembrane protein 43 (Protein LUMA)	0.00133779	0.000466522	0.00087127	1078	-0.901174	6	2.60357e+07	2.60357e+07	2.60357e+07	5.39173e+07	5.39173e+07	5.39173e+07	No	Yes		-1.84914	34.8725	1.05026	-2.87361	2.05192
Q9Y3F4	STRAP	Serine-threonine kinase receptor-associated protein (MAP activator with WD repeats) (UNR-interacting protein) (WD-40 repeat protein PT-WD)	0.00133701	0.000962806	0.000374203	583	1.36342	6	1.11821e+07	1.11821e+07	1.11821e+07	6.87241e+07	6.87241e+07	6.87241e+07	Yes	Yes		2.79729	72.0119	2.61962	-2.87387	2.05167
Q9Y221	NIP7	60S ribosome subunit biogenesis protein NIP7 homolog (KD93) (Nucleolar pre-rRNA processing protein NIP7)	0.00133342	0.00133342	0		10	4				7.96918e+07	7.96918e+07	7.96918e+07	Yes	Yes			99.8049	10	-2.87503	2.0505
Q6IC98	GRAMD4	GRAM domain-containing protein 4 (Death-inducing protein)	0.00133021	0.00133021	0		10	1				7.95e+07	7.95e+07	7.95e+07	No	Yes			99.8049	10	-2.87608	2.04946
Q07075	ENPEP	Glutamyl aminopeptidase (EAP)	0.00132766	0.000177973	0.00114968	1339	-2.69151	3	3.43554e+07	3.43554e+07	3.43554e+07	4.49919e+07	4.49919e+07	4.49919e+07	No	Yes		-5.51388	13.405	0.38913	-2.87691	2.04862
Q8N567	ZCCHC9	Zinc finger CCHC domain-containing protein 9	0.00132477	0.00132477	0		10	4				7.91749e+07	7.91749e+07	7.91749e+07	Yes	Yes			99.8049	10	-2.87786	2.04768
O14686	KMT2D	Histone-lysine N-methyltransferase 2D (Lysine N-methyltransferase 2D)	0.0013241	0.000998317	0.000325787	546	1.61557	5	9.73532e+06	9.73532e+06	9.73532e+06	6.93996e+07	6.93996e+07	6.93996e+07	Yes	Yes		3.3078	75.3956	2.83363	-2.87808	2.04746
Q5JSZ5	PRRC2B	Protein PRRC2B (HLA-B-associated transcript 2-like 1) (Proline-rich coiled-coil protein 2B)	0.00132364	0.00132364	0		10	13				7.91072e+07	7.91072e+07	7.91072e+07	Yes	Yes			99.8049	10	-2.87823	2.04731
P43487	RANBP1	Ran-specific GTPase-activating protein (Ran-binding protein 1) (RanBP1)	0.00132116	0.00112557	0.000195596	459	2.5247	4	5.84489e+06	5.84489e+06	5.84489e+06	7.31142e+07	7.31142e+07	7.31142e+07	Yes	Yes		5.16678	85.1951	3.6449	-2.87904	2.04649
O43567	RNF13	E3 ubiquitin-protein ligase RNF13	0.00131937	0.000147255	0.00117212	1359	-2.99273	3	3.50257e+07	3.50257e+07	3.50257e+07	4.38263e+07	4.38263e+07	4.38263e+07	No	Yes		-6.12282	11.161	0.323386	-2.87963	2.0459
O14730	RIOK3	Serine/threonine-protein kinase RIO3	0.00131928	0.00131928	0		10	7				7.88464e+07	7.88464e+07	7.88464e+07	Yes	Yes			99.8049	10	-2.87966	2.04587
O94874	UFL1	E3 UFM1-protein ligase 1	0.00131889	0.00131889	0		10	10				7.88232e+07	7.88232e+07	7.88232e+07	Yes	Yes			99.8049	10	-2.87979	2.04574
Q14974	KPNB1	Importin subunit beta-1 (Importin-90) (Karyopherin subunit beta-1) (Nuclear factor p97) (Pore targeting complex 97 kDa subunit) (PTAC97)	0.00131783	0.000529902	0.00078793	1000	-0.572342	36	2.35453e+07	2.35453e+07	2.35453e+07	5.52148e+07	5.52148e+07	5.52148e+07	Yes	Yes		-1.17067	40.2101	1.22962	-2.88014	2.0454
P04080	CSTB	Cystatin-B (CPI-B) (Liver thiol proteinase inhibitor) (Stefin-B)	0.00131213	0.00131213	0		10	4				7.84192e+07	7.84192e+07	7.84192e+07	Yes	Yes			99.8049	10	-2.88202	2.04351
Q9Y333	LSM2	U6 snRNA-associated Sm-like protein LSm2 (Protein G7b) (Small nuclear ribonuclear protein D homolog) (snRNP core Sm-like protein Sm-x5)	0.00131191	0.00131191	0		10	2				7.84062e+07	7.84062e+07	7.84062e+07	Yes	Yes			99.8049	10	-2.8821	2.04344
Q59GN2	RPL39P5	Putative 60S ribosomal protein L39-like 5 (60S ribosomal protein L39 pseudogene 5)	0.0013076	0.00116481	0.000142792	431	3.02811	1	4.26696e+06	4.26696e+06	4.26696e+06	7.38816e+07	7.38816e+07	7.38816e+07	No	Yes		6.18343	89.0799	4.11393	-2.88353	2.04201
Q8NHQ9	DDX55	ATP-dependent RNA helicase DDX55	0.00130428	0.00130428	0		10	9				7.79499e+07	7.79499e+07	7.79499e+07	Yes	Yes			99.8049	10	-2.88463	2.0409
Q6NYC1	JMJD6	Bifunctional arginine demethylase and lysyl-hydroxylase JMJD6	0.00129836	0	0.00129836	1628	-10	4	4.09453e+07	4.09453e+07	4.09453e+07	3.66512e+07	3.66512e+07	3.66512e+07	No	Yes		-20.3195		-0.159839	-2.8866	2.03893
Q9BRS2	RIOK1	Serine/threonine-protein kinase RIO1	0.00129204	0.001054	0.00023804	500	2.1466	6	7.1132e+06	7.1132e+06	7.1132e+06	7.01055e+07	7.01055e+07	7.01055e+07	Yes	Yes		4.37223	81.5765	3.30096	-2.88872	2.03681
Q9HBH9	MKNK2	MAP kinase-interacting serine/threonine-protein kinase 2	0.00129111	0.00129111	0		10	2				7.7163e+07	7.7163e+07	7.7163e+07	Yes	Yes			99.8049	10	-2.88904	2.0365
O75976	CPD	Carboxypeptidase D	0.001291	0	0.001291	1627	-10	7	4.24919e+07	4.24919e+07	4.24919e+07	3.46648e+07	3.46648e+07	3.46648e+07	No	Yes		-20.295		-0.293715	-2.88907	2.03646
Q86VP6	CAND1	Cullin-associated NEDD8-dissociated protein 1 (Cullin-associated and neddylation-dissociated protein 1) (TBP-interacting protein of 120 kDa A) (TBP-interacting protein 120A) (p120 CAND1)	0.00128855	0.000397431	0.000891118	1136	-1.16491	10	2.66288e+07	2.66288e+07	2.66288e+07	5.03812e+07	5.03812e+07	5.03812e+07	Yes	Yes		-2.37134	30.8433	0.919899	-2.8899	2.03564
P55884	EIF3B	Eukaryotic translation initiation factor 3 subunit B (eIF3b) (Eukaryotic translation initiation factor 3 subunit 9) (Prt1 homolog) (hPrt1) (eIF-3-eta) (eIF3 p110) (eIF3 p116)	0.00128448	0.000915635	0.000368849	588	1.31174	7	1.10221e+07	1.10221e+07	1.10221e+07	6.57449e+07	6.57449e+07	6.57449e+07	Yes	Yes		2.66843	71.2843	2.57648	-2.89127	2.03426
Q99805	TM9SF2	Transmembrane 9 superfamily member 2 (p76)	0.00127897	0.000191243	0.00108773	1325	-2.50784	8	3.2504e+07	3.2504e+07	3.2504e+07	4.39336e+07	4.39336e+07	4.39336e+07	Yes	Yes		-5.09693	14.9529	0.434708	-2.89314	2.0324
P78345	RPP38	Ribonuclease P protein subunit p38 (RNaseP protein p38)	0.00126813	0.00109226	0.000175871	452	2.63473	5	5.25547e+06	5.25547e+06	5.25547e+06	7.05344e+07	7.05344e+07	7.05344e+07	Yes	Yes		5.34507	86.1315	3.74644	-2.89683	2.0287
P00558	PGK1	Phosphoglycerate kinase 1	0.00126729	0.000605414	0.000661874	879	-0.128636	6	1.97784e+07	1.97784e+07	1.97784e+07	5.59609e+07	5.59609e+07	5.59609e+07	Yes	Yes		-0.260926	47.7724	1.50049	-2.89712	2.02841
Q03164	KMT2A	Histone-lysine N-methyltransferase 2A (Lysine N-methyltransferase 2A)	0.00125973	0.00045102	0.00080871	1058	-0.842429	3	2.41662e+07	2.41662e+07	2.41662e+07	5.11214e+07	5.11214e+07	5.11214e+07	Yes	Yes		-1.7066	35.8029	1.08094	-2.89972	2.02581
A0A0C4DGM5	ZNF106	Zinc finger protein 106 (Zinc finger protein 106 homolog (Mouse), isoform CRA_c)	0.00125704	0.00109821	0.000158827	440	2.78963	7	4.74613e+06	4.74613e+06	4.74613e+06	7.03806e+07	7.03806e+07	7.03806e+07	Yes	Yes		5.64868	87.365	3.89036	-2.90065	2.02488
P04792	HSPB1	Heat shock protein beta-1 (HspB1) (28 kDa heat shock protein) (Estrogen-regulated 24 kDa protein) (Heat shock 27 kDa protein) (HSP 27) (Stress-responsive protein 27) (SRP27)	0.00125257	0.000716522	0.000536044	757	0.41866	7	1.60183e+07	1.60183e+07	1.60183e+07	5.88411e+07	5.88411e+07	5.88411e+07	Yes	Yes		0.84709	57.2043	1.8771	-2.9022	2.02334
Q9BXP2	SLC12A9	Solute carrier family 12 member 9 (Cation-chloride cotransporter 6) (hCCC6) (Cation-chloride cotransporter-interacting protein 1) (CCC-interacting protein 1) (hCIP1) (Potassium-chloride transporter 9) (WO3.3)	0.00125197	8.87337e-05	0.00116324	1407	-3.71252	16	3.47604e+07	3.47604e+07	3.47604e+07	4.00636e+07	4.00636e+07	4.00636e+07	Yes	Yes		-7.51092	7.08751	0.204846	-2.9024	2.02313
Q9Y262	EIF3L	Eukaryotic translation initiation factor 3 subunit L (eIF3l) (Eukaryotic translation initiation factor 3 subunit 6-interacting protein) (Eukaryotic translation initiation factor 3 subunit E-interacting protein)	0.00124047	0.00084968	0.000390791	608	1.12052	10	1.16778e+07	1.16778e+07	1.16778e+07	6.24588e+07	6.24588e+07	6.24588e+07	Yes	Yes		2.26247	68.4966	2.41914	-2.90641	2.01912
Q9Y3B4	SF3B6	Splicing factor 3B subunit 6 (Pre-mRNA branch site protein p14) (SF3b 14 kDa subunit) (SF3B14a) (Spliceosome-associated protein, 14-kDa) (Splicing factor 3b, subunit 6, 14kDa)	0.0012403	0.0012403	0		10	3				7.41261e+07	7.41261e+07	7.41261e+07	Yes	Yes			99.8049	10	-2.90647	2.01906
A0A7P0T9B0	ANTXR1	Anthrax toxin receptor 1 (Fragment)	0.00123971	5.40347e-05	0.00118568	1451	-4.45568	2	3.54309e+07	3.54309e+07	3.54309e+07	3.86602e+07	3.86602e+07	3.86602e+07	No	Yes		-8.99537	4.35866	0.125844	-2.90668	2.01886
Q7Z478	DHX29	ATP-dependent RNA helicase DHX29	0.00123878	0.00123878	0		10	12				7.40357e+07	7.40357e+07	7.40357e+07	Yes	Yes			99.8049	10	-2.907	2.01853
P02794	FTH1	Ferritin heavy chain (Ferritin H subunit)	0.00123602	0	0.00123602	1626	-10	3	3.81486e+07	3.81486e+07	3.81486e+07	3.57223e+07	3.57223e+07	3.57223e+07	Yes	Yes		-20.1066		-0.0948077	-2.90797	2.01756
Q9H7E9	C8orf33	UPF0488 protein C8orf33	0.00123601	0.00123601	0		10	3				7.38699e+07	7.38699e+07	7.38699e+07	Yes	Yes			99.8049	10	-2.90798	2.01756
Q9H0C1	ZMYND12	Zinc finger MYND domain-containing protein 12	0.00123289	0.00123289	0		10	1				7.36836e+07	7.36836e+07	7.36836e+07	No	Yes			99.8049	10	-2.90907	2.01646
Q9HCK1	ZDBF2	DBF4-type zinc finger-containing protein 2	0.00123199	0.00101603	0.000215953	493	2.23416	3	6.45321e+06	6.45321e+06	6.45321e+06	6.71762e+07	6.71762e+07	6.71762e+07	Yes	Yes		4.50437	82.4711	3.37986	-2.90939	2.01614
P21926	CD9	CD9 antigen (5H9 antigen) (Cell growth-inhibiting gene 2 protein) (Leukocyte antigen MIC3) (Motility-related protein) (MRP-1) (Tetraspanin-29) (Tspan-29) (p24) (CD antigen CD9)	0.00122747	0.000397564	0.000829905	1113	-1.06176	3	2.47996e+07	2.47996e+07	2.47996e+07	4.856e+07	4.856e+07	4.856e+07	No	Yes		-2.13896	32.389	0.969452	-2.91099	2.01455
Q9UIF8	BAZ2B	Bromodomain adjacent to zinc finger domain protein 2B (hWALp4)	0.00122589	0.000248908	0.000976986	1270	-1.97272	5	2.91947e+07	2.91947e+07	2.91947e+07	4.40707e+07	4.40707e+07	4.40707e+07	Yes	Yes		-3.97304	20.3042	0.594112	-2.91155	2.01399
P15502	ELN	Elastin (Tropoelastin)	0.0012232	0.0012232	0		10	20				7.31041e+07	7.31041e+07	7.31041e+07	No	Yes			99.8049	10	-2.9125	2.01303
P31689	DNAJA1	DnaJ homolog subfamily A member 1 (DnaJ protein homolog 2) (HSDJ) (Heat shock 40 kDa protein 4) (Heat shock protein J2) (HSJ-2) (Human DnaJ protein 2) (hDj-2)	0.00122039	0.0010251	0.000195294	473	2.39204	3	5.83585e+06	5.83585e+06	5.83585e+06	6.71006e+07	6.71006e+07	6.71006e+07	Yes	Yes		4.81287	83.9975	3.52331	-2.9135	2.01203
Q9Y4W2	LAS1L	Ribosomal biogenesis protein LAS1L (Protein LAS1 homolog)	0.00121901	0.00121901	0		10	5				7.28539e+07	7.28539e+07	7.28539e+07	Yes	Yes			99.8049	10	-2.91399	2.01154
P51858	HDGF	Hepatoma-derived growth factor (HDGF) (High mobility group protein 1-like 2) (HMG-1L2)	0.00121587	0.000477473	0.000738394	1010	-0.628972	5	2.2065e+07	2.2065e+07	2.2065e+07	5.06011e+07	5.06011e+07	5.06011e+07	Yes	Yes		-1.2645	39.2702	1.19741	-2.91511	2.01042
Q9BVI4	NOC4L	Nucleolar complex protein 4 homolog (NOC4 protein homolog) (NOC4-like protein) (Nucleolar complex-associated protein 4-like protein)	0.00121304	0.00110747	0.000105573	418	3.39095	5	3.15478e+06	3.15478e+06	3.15478e+06	6.93424e+07	6.93424e+07	6.93424e+07	Yes	Yes		6.81381	91.2968	4.45813	-2.91612	2.00941
Q4LE39	ARID4B	AT-rich interactive domain-containing protein 4B (ARID domain-containing protein 4B) (180 kDa Sin3-associated polypeptide) (Sin3-associated polypeptide p180) (Breast cancer-associated antigen BRCAA1) (Histone deacetylase complex subunit SAP180) (Retinoblastoma-binding protein 1-like 1)	0.00121115	0.000506837	0.000704308	975	-0.474683	7	2.10464e+07	2.10464e+07	2.10464e+07	5.13375e+07	5.13375e+07	5.13375e+07	Yes	Yes		-0.953511	41.8478	1.28644	-2.9168	2.00873
Q13642	FHL1	Four and a half LIM domains protein 1 (FHL-1) (Skeletal muscle LIM-protein 1) (SLIM) (SLIM-1)	0.00120597	0.000444803	0.000761164	1042	-0.775041	2	2.27454e+07	2.27454e+07	2.27454e+07	4.9329e+07	4.9329e+07	4.9329e+07	No	Yes		-1.55541	36.8835	1.11686	-2.91866	2.00687
O43148	RNMT	mRNA cap guanine-N7 methyltransferase	0.00119995	0.00119995	0		10	12				7.17147e+07	7.17147e+07	7.17147e+07	Yes	Yes			99.8049	10	-2.92084	2.0047
P29401	TKT	Transketolase (TK)	0.00119785	0.000491708	0.000706137	984	-0.522145	14	2.11011e+07	2.11011e+07	2.11011e+07	5.0488e+07	5.0488e+07	5.0488e+07	Yes	Yes		-1.04635	41.0494	1.25862	-2.9216	2.00394
P13612	ITGA4	Integrin alpha-4 (CD49 antigen-like family member D) (Integrin alpha-IV) (VLA-4 subunit alpha) (CD antigen CD49d)	0.00119767	0	0.00119767	1625	-10	19	5.73702e+07	5.73702e+07	5.73702e+07	1.42082e+07	1.42082e+07	1.42082e+07	No	Yes		-19.9702		-2.01358	-2.92166	2.00387
Q70CQ2	USP34	Ubiquitin carboxyl-terminal hydrolase 34	0.00119211	0.000785579	0.000406535	640	0.950378	2	1.21482e+07	1.21482e+07	1.21482e+07	5.90983e+07	5.90983e+07	5.90983e+07	No	Yes		1.90252	65.898	2.28237	-2.92368	2.00185
Q15125	EBP	3-beta-hydroxysteroid-Delta(8),Delta(7)-isomerase	0.00118797	0.000320881	0.000867091	1190	-1.43414	2	2.59108e+07	2.59108e+07	2.59108e+07	4.50882e+07	4.50882e+07	4.50882e+07	No	Yes		-2.86878	27.0108	0.799197	-2.92519	2.00034
Q9UK59	DBR1	Lariat debranching enzyme	0.00118642	0.000704578	0.000481846	740	0.548189	14	1.43987e+07	1.43987e+07	1.43987e+07	5.65078e+07	5.65078e+07	5.65078e+07	Yes	Yes		1.09625	59.3867	1.97251	-2.92576	1.99978
Q9Y2T2	AP3M1	AP-3 complex subunit mu-1 (AP-3 adaptor complex mu3A subunit) (Adaptor-related protein complex 3 subunit mu-1) (Mu-adaptin 3A) (Mu3A-adaptin)	0.00118598	0.00118598	0		10	2				7.08802e+07	7.08802e+07	7.08802e+07	Yes	Yes			99.8049	10	-2.92592	1.99961
Q12756	KIF1A	Kinesin-like protein KIF1A (Axonal transporter of synaptic vesicles) (Microtubule-based motor KIF1A) (Unc-104- and KIF1A-related protein) (hUnc-104)	0.0011828	0.0011828	0		10	3				7.06896e+07	7.06896e+07	7.06896e+07	No	Yes			99.8049	10	-2.92709	1.99844
Q96Q45	TMEM237	Transmembrane protein 237 (Amyotrophic lateral sclerosis 2 chromosomal region candidate gene 4 protein)	0.00117756	0.000271941	0.000905623	1236	-1.73562	4	2.70622e+07	2.70622e+07	2.70622e+07	4.33147e+07	4.33147e+07	4.33147e+07	Yes	Yes		-3.4652	23.0935	0.678577	-2.92902	1.99652
Q9P003	CNIH4	Protein cornichon homolog 4 (CNIH-4) (Cornichon family AMPA receptor auxiliary protein 4)	0.00117702	0.000412027	0.000764994	1068	-0.892708	1	2.28599e+07	2.28599e+07	2.28599e+07	4.74846e+07	4.74846e+07	4.74846e+07	No	Yes		-1.78213	35.0059	1.05464	-2.92922	1.99632
P00414	MT-CO3	Cytochrome c oxidase subunit 3	0.0011745	0.000455782	0.000718713	1020	-0.657071	2	2.14769e+07	2.14769e+07	2.14769e+07	4.87167e+07	4.87167e+07	4.87167e+07	No	Yes		-1.31111	38.8067	1.18163	-2.93015	1.99539
P23470	PTPRG	Receptor-type tyrosine-protein phosphatase gamma (Protein-tyrosine phosphatase gamma) (R-PTP-gamma)	0.00117421	5.39506e-05	0.00112026	1442	-4.37605	28	3.34761e+07	3.34761e+07	3.34761e+07	3.67004e+07	3.67004e+07	3.67004e+07	Yes	Yes		-8.73145	4.59463	0.132666	-2.93025	1.99528
Q7Z2W9	MRPL21	39S ribosomal protein L21, mitochondrial (L21mt) (MRP-L21) (Mitochondrial large ribosomal subunit protein bL21m)	0.00117209	0.00117209	0		10	3				7.00498e+07	7.00498e+07	7.00498e+07	Yes	Yes			99.8049	10	-2.93104	1.9945
P62258	YWHAE	14-3-3 protein epsilon (14-3-3E)	0.00117181	0.000406402	0.000765406	1075	-0.91332	3	2.28722e+07	2.28722e+07	2.28722e+07	4.71607e+07	4.71607e+07	4.71607e+07	No	Yes		-1.82152	34.6816	1.04399	-2.93114	1.99439
Q16778	H2BC21	Histone H2B type 2-E (H2B-clustered histone 21) (Histone H2B-GL105) (Histone H2B.q) (H2B/q)	0.00117177	5.05942e-05	0.00112118	1449	-4.4699	1	3.35036e+07	3.35036e+07	3.35036e+07	3.65274e+07	3.65274e+07	3.65274e+07	No	Yes		-8.91468	4.31774	0.124661	-2.93116	1.99438
Q9H0U4	RAB1B	Ras-related protein Rab-1B	0.00116755	0.000299878	0.000867669	1199	-1.53277	3	2.59281e+07	2.59281e+07	2.59281e+07	4.38502e+07	4.38502e+07	4.38502e+07	Yes	Yes		-3.05451	25.6845	0.758071	-2.93273	1.99281
Q7Z6M4	MTERF4	Transcription termination factor 4, mitochondrial (Mitochondrial transcription termination factor 4) (mTERF domain-containing protein 2) [Cleaved into: mTERF domain-containing protein 2 processed]	0.00116651	0.00101286	0.000153654	450	2.72067	5	4.59156e+06	4.59156e+06	4.59156e+06	6.51248e+07	6.51248e+07	6.51248e+07	Yes	Yes		5.42073	86.8279	3.82615	-2.93311	1.99242
P39748	FEN1	Flap endonuclease 1 (FEN-1)	0.0011662	0.0011662	0		10	4				6.96978e+07	6.96978e+07	6.96978e+07	Yes	Yes			99.8049	10	-2.93323	1.99231
Q9Y2P8	RCL1	RNA 3'-terminal phosphate cyclase-like protein	0.00115875	0.00112451	3.42369e-05	350	5.0376	6	1.02308e+06	1.02308e+06	1.02308e+06	6.82292e+07	6.82292e+07	6.82292e+07	Yes	Yes		10.0224	97.0453	6.0594	-2.93601	1.98952
P23526	AHCY	Adenosylhomocysteinase (AdoHcyase)	0.00115412	0.000427706	0.000726418	1038	-0.764181	4	2.17071e+07	2.17071e+07	2.17071e+07	4.72689e+07	4.72689e+07	4.72689e+07	No	Yes		-1.51903	37.0589	1.12272	-2.93775	1.98779
Q96RP9	GFM1	Elongation factor G, mitochondrial (EF-Gmt) (Elongation factor G 1, mitochondrial) (mEF-G 1) (Elongation factor G1) (hEFG1)	0.00115379	0.00105436	9.94372e-05	421	3.40643	7	2.97143e+06	2.97143e+06	2.97143e+06	6.59848e+07	6.59848e+07	6.59848e+07	Yes	Yes		6.77084	91.3817	4.47291	-2.93787	1.98766
P37108	SRP14	Signal recognition particle 14 kDa protein (SRP14) (18 kDa Alu RNA-binding protein)	0.00114898	0.00106743	8.15512e-05	402	3.71029	11	2.43695e+06	2.43695e+06	2.43695e+06	6.62315e+07	6.62315e+07	6.62315e+07	Yes	Yes		7.36806	92.9023	4.76437	-2.93969	1.98585
P51809	VAMP7	Vesicle-associated membrane protein 7 (VAMP-7) (Synaptobrevin-like protein 1) (Tetanus-insensitive VAMP) (Ti-VAMP)	0.0011474	0.000986095	0.000161302	457	2.61196	4	4.82011e+06	4.82011e+06	4.82011e+06	6.3754e+07	6.3754e+07	6.3754e+07	Yes	Yes		5.18539	85.9419	3.72538	-2.94029	1.98525
Q9NPR9	GPR108	Protein GPR108 (Lung seven transmembrane receptor 2)	0.00114459	0	0.00114459	1623	-10	2	3.85441e+07	3.85441e+07	3.85441e+07	2.98625e+07	2.98625e+07	2.98625e+07	No	Yes		-19.774		-0.368176	-2.94135	1.98419
P00338	LDHA	L-lactate dehydrogenase A chain (LDH-A)	0.00114347	0.000487822	0.000655649	968	-0.426567	6	1.95924e+07	1.95924e+07	1.95924e+07	4.8747e+07	4.8747e+07	4.8747e+07	Yes	Yes		-0.846207	42.6615	1.31502	-2.94177	1.98376
Q9UKY7	CDV3	Protein CDV3 homolog	0.0011423	0.0011423	0		10	5				6.82695e+07	6.82695e+07	6.82695e+07	Yes	Yes			99.8049	10	-2.94222	1.98332
O43583	DENR	Density-regulated protein (DRP) (Protein DRP1) (Smooth muscle cell-associated protein 3) (SMAP-3)	0.00114146	0.000285944	0.000855519	1206	-1.58107	2	2.5565e+07	2.5565e+07	2.5565e+07	4.26544e+07	4.26544e+07	4.26544e+07	Yes	Yes		-3.13525	25.0507	0.738526	-2.94254	1.983
P50454	SERPINH1	Serpin H1 (47 kDa heat shock protein) (Arsenic-transactivated protein 3) (AsTP3) (Cell proliferation-inducing gene 14 protein) (Collagen-binding protein) (Colligin) (Rheumatoid arthritis-related antigen RA-A47)	0.00114004	0.000222757	0.000917282	1275	-2.04189	6	2.74106e+07	2.74106e+07	2.74106e+07	4.07237e+07	4.07237e+07	4.07237e+07	Yes	Yes		-4.04796	19.5394	0.571133	-2.94308	1.98245
P07437	TUBB	Tubulin beta chain (Tubulin beta-5 chain)	0.00113976	0.000716329	0.000423434	679	0.758486	3	1.26532e+07	1.26532e+07	1.26532e+07	5.54645e+07	5.54645e+07	5.54645e+07	Yes	Yes		1.50358	62.8489	2.13206	-2.94319	1.98235
Q8TEM1	NUP210	Nuclear pore membrane glycoprotein 210 (Nuclear pore protein gp210) (Nuclear envelope pore membrane protein POM 210) (POM210) (Nucleoporin Nup210) (Pore membrane protein of 210 kDa)	0.00113823	0.000543354	0.000594873	878	-0.130689	7	1.77763e+07	1.77763e+07	1.77763e+07	5.02497e+07	5.02497e+07	5.02497e+07	Yes	Yes		-0.258996	47.7369	1.49916	-2.94377	1.98176
Q01804	OTUD4	OTU domain-containing protein 4	0.00113682	0.00113682	0		10	7				6.79419e+07	6.79419e+07	6.79419e+07	Yes	Yes			99.8049	10	-2.94431	1.98123
Q8IZT6	ASPM	Abnormal spindle-like microcephaly-associated protein (Abnormal spindle protein homolog) (Asp homolog)	0.00113492	0.000618625	0.000516294	790	0.260872	15	1.54281e+07	1.54281e+07	1.54281e+07	5.24002e+07	5.24002e+07	5.24002e+07	Yes	Yes		0.516658	54.5083	1.76401	-2.94504	1.9805
Q5T890	ERCC6L2	DNA excision repair protein ERCC-6-like 2	0.00113194	0.00113194	0		10	1				6.76505e+07	6.76505e+07	6.76505e+07	No	Yes			99.8049	10	-2.94618	1.97936
Q8WV60	PTCD2	Pentatricopeptide repeat-containing protein 2, mitochondrial	0.00113176	0.00113176	0		10	18				6.76394e+07	6.76394e+07	6.76394e+07	Yes	Yes			99.8049	10	-2.94625	1.97929
O95985	TOP3B	DNA topoisomerase 3-beta-1	0.00112721	0.00030336	0.000823846	1188	-1.44134	5	2.46185e+07	2.46185e+07	2.46185e+07	4.27488e+07	4.27488e+07	4.27488e+07	Yes	Yes		-2.85031	26.9126	0.79614	-2.948	1.97754
Q969Q0	RPL36AL	60S ribosomal protein L36a-like (Large ribosomal subunit protein eL42-like)	0.00112622	0.000644747	0.000481471	758	0.421283	21	1.43875e+07	1.43875e+07	1.43875e+07	5.29207e+07	5.29207e+07	5.29207e+07	No	Yes		0.832944	57.2488	1.87901	-2.94838	1.97716
P47974	ZFP36L2	mRNA decay activator protein ZFP36L2 (Butyrate response factor 2) (EGF-response factor 2) (ERF-2) (TPA-induced sequence 11d) (Zinc finger protein 36, C3H1 type-like 2) (ZFP36-like 2)	0.00112566	0.00112566	0		10	4				6.7275e+07	6.7275e+07	6.7275e+07	Yes	Yes			99.8049	10	-2.94859	1.97694
Q9NRX2	MRPL17	39S ribosomal protein L17, mitochondrial (L17mt) (MRP-L17) (LYST-interacting protein 2) (Mitochondrial large ribosomal subunit protein bL17m)	0.0011237	0.00106626	5.7444e-05	385	4.21426	3	1.71657e+06	1.71657e+06	1.71657e+06	6.54415e+07	6.54415e+07	6.54415e+07	Yes	Yes		8.32817	94.888	5.25261	-2.94935	1.97619
P26639	TARS1	Threonine--tRNA ligase 1, cytoplasmic	0.00112245	0.000806161	0.000316284	589	1.34985	6	9.45134e+06	9.45134e+06	9.45134e+06	5.76315e+07	5.76315e+07	5.76315e+07	Yes	Yes		2.66689	71.8219	2.60827	-2.94983	1.9757
Q92896	GLG1	Golgi apparatus protein 1 (CFR-1) (Cysteine-rich fibroblast growth factor receptor) (E-selectin ligand 1) (ESL-1) (Golgi sialoglycoprotein MG-160)	0.0011192	0	0.0011192	1621	-10	3	5.63271e+07	5.63271e+07	5.63271e+07	1.05617e+07	1.05617e+07	1.05617e+07	No	Yes		-19.6769		-2.41499	-2.95109	1.97444
Q8IYB8	SUPV3L1	ATP-dependent RNA helicase SUPV3L1, mitochondrial	0.00111801	0.00111801	0		10	5				6.68178e+07	6.68178e+07	6.68178e+07	Yes	Yes			99.8049	10	-2.95155	1.97398
Q86TG7	PEG10	Retrotransposon-derived protein PEG10 (Embryonal carcinoma differentiation-regulated protein) (Mammalian retrotransposon-derived protein 2) (Myelin expression factor 3-like protein 1) (MEF3-like protein 1) (Paternally expressed gene 10 protein) (Retrotransposon gag domain-containing protein 3) (Retrotransposon-derived gag-like polyprotein) (Ty3/Gypsy-like protein)	0.00111705	0.00111705	0		10	7				6.67604e+07	6.67604e+07	6.67604e+07	Yes	Yes			99.8049	10	-2.95193	1.97361
P08069	IGF1R	Insulin-like growth factor 1 receptor	0.00110745	7.33596e-05	0.00103409	1408	-3.81724	15	3.09013e+07	3.09013e+07	3.09013e+07	3.52856e+07	3.52856e+07	3.52856e+07	Yes	Yes		-7.51943	6.62417	0.191413	-2.95567	1.96986
Q92621	NUP205	Nuclear pore complex protein Nup205 (205 kDa nucleoporin) (Nucleoporin Nup205)	0.00110151	0.000273728	0.000827781	1208	-1.59651	7	2.47361e+07	2.47361e+07	2.47361e+07	4.10954e+07	4.10954e+07	4.10954e+07	Yes	Yes		-3.14117	24.8502	0.732358	-2.95801	1.96752
Q9BYX7	POTEKP	Putative beta-actin-like protein 3 (Kappa-actin) (POTE ankyrin domain family member K)	0.00110121	0.000510927	0.000590287	904	-0.2083	2	1.76392e+07	1.76392e+07	1.76392e+07	4.81747e+07	4.81747e+07	4.81747e+07	Yes	Yes		-0.40981	46.3967	1.44949	-2.95813	1.96741
P50990	CCT8	T-complex protein 1 subunit theta (TCP-1-theta) (CCT-theta) (Chaperonin containing T-complex polypeptide 1 subunit 8) (Renal carcinoma antigen NY-REN-15)	0.00110008	0.000616275	0.000483802	772	0.349157	8	1.44572e+07	1.44572e+07	1.44572e+07	5.12888e+07	5.12888e+07	5.12888e+07	Yes	Yes		0.686777	56.0211	1.82686	-2.95858	1.96696
P30050	RPL12	60S ribosomal protein L12 (Large ribosomal subunit protein uL11)	0.00109989	0.00089001	0.000209876	512	2.08429	3	6.2716e+06	6.2716e+06	6.2716e+06	5.94629e+07	5.94629e+07	5.94629e+07	Yes	Yes		4.09955	80.9184	3.24509	-2.95865	1.96688
Q96AY3	FKBP10	Peptidyl-prolyl cis-trans isomerase FKBP10 (PPIase FKBP10)	0.00109699	0.000112183	0.000984811	1361	-3.134	6	2.94286e+07	2.94286e+07	2.94286e+07	3.61331e+07	3.61331e+07	3.61331e+07	No	Yes		-6.16062	10.2264	0.296106	-2.9598	1.96574
O00154	ACOT7	Cytosolic acyl coenzyme A thioester hydrolase	0.00109218	0.000465875	0.000626308	967	-0.426927	3	1.87156e+07	1.87156e+07	1.87156e+07	4.65586e+07	4.65586e+07	4.65586e+07	No	Yes		-0.838413	42.6554	1.31481	-2.9617	1.96383
Q9NZ01	TECR	Very-long-chain enoyl-CoA reductase	0.00109183	0.00023183	0.000859996	1253	-1.89126	5	2.56988e+07	2.56988e+07	2.56988e+07	3.95541e+07	3.95541e+07	3.95541e+07	No	Yes		-3.71385	21.2333	0.622127	-2.96185	1.96369
Q5SVH5	IPO9	Importin-9 (Fragment)	0.00109159	0.000364552	0.000727042	1092	-0.995917	7	2.17258e+07	2.17258e+07	2.17258e+07	4.35132e+07	4.35132e+07	4.35132e+07	Yes	Yes		-1.95558	33.3963	1.00204	-2.96194	1.9636
Q9HCJ3	RAVER2	Ribonucleoprotein PTB-binding 2 (Protein raver-2)	0.00108591	0.00108591	0		10	4				6.48991e+07	6.48991e+07	6.48991e+07	Yes	Yes			99.8049	10	-2.96421	1.96133
Q8IWV7	UBR1	E3 ubiquitin-protein ligase UBR1	0.00108422	0.000166487	0.000917734	1313	-2.46267	5	2.74241e+07	2.74241e+07	2.74241e+07	3.73742e+07	3.73742e+07	3.73742e+07	Yes	Yes		-4.82844	15.3554	0.446596	-2.96488	1.96065
Q6NZY4	ZCCHC8	Zinc finger CCHC domain-containing protein 8 (TRAMP-like complex RNA-binding factor ZCCHC8)	0.0010786	0.00106437	1.42302e-05	309	6.2249	10	425232	425232	425232	6.40369e+07	6.40369e+07	6.40369e+07	Yes	Yes		12.1908	98.6807	7.23451	-2.96714	1.95839
Q9UKV8	AGO2	Protein argonaute-2 (Argonaute2) (hAgo2)	0.00107576	0.00107576	0		10	5				6.42925e+07	6.42925e+07	6.42925e+07	Yes	Yes			99.8049	10	-2.96829	1.95725
P62304	SNRPE	Small nuclear ribonucleoprotein E (snRNP-E) (Sm protein E) (Sm-E) (SmE)	0.00107551	0.000959993	0.000115522	434	3.05486	2	3.45207e+06	3.45207e+06	3.45207e+06	6.08259e+07	6.08259e+07	6.08259e+07	No	Yes		5.97883	89.2589	4.13915	-2.96838	1.95715
P00918	CA2	Carbonic anhydrase 2	0.00107551	0.000896955	0.00017856	490	2.32863	3	5.33579e+06	5.33579e+06	5.33579e+06	5.89422e+07	5.89422e+07	5.89422e+07	Yes	Yes		4.55748	83.3978	3.46553	-2.96838	1.95715
P82921	MRPS21	28S ribosomal protein S21, mitochondrial (MRP-S21) (S21mt) (Mitochondrial small ribosomal subunit protein bS21m)	0.0010732	0.0010732	0		10	3				6.41397e+07	6.41397e+07	6.41397e+07	Yes	Yes			99.8049	10	-2.96932	1.95622
Q9BQA1	WDR77	Methylosome protein 50 (MEP-50) (Androgen receptor cofactor p44) (WD repeat-containing protein 77) (p44/Mep50)	0.0010722	3.06681e-05	0.00104154	1476	-5.08583	10	3.11236e+07	3.11236e+07	3.11236e+07	3.29565e+07	3.29565e+07	3.29565e+07	No	Yes		-9.94693	2.86029	0.0825529	-2.96972	1.95581
Q8NFU7	TET1	Methylcytosine dioxygenase TET1	0.00107175	9.68837e-05	0.000974862	1369	-3.33087	1	2.91312e+07	2.91312e+07	2.91312e+07	3.49215e+07	3.49215e+07	3.49215e+07	No	Yes		-6.51394	9.03981	0.261548	-2.96991	1.95563
P49368	CCT3	T-complex protein 1 subunit gamma (TCP-1-gamma) (CCT-gamma) (hTRiC5)	0.00106654	0.000495555	0.000570989	902	-0.204418	5	1.70625e+07	1.70625e+07	1.70625e+07	4.66793e+07	4.66793e+07	4.66793e+07	Yes	Yes		-0.399333	46.4636	1.45195	-2.97202	1.95351
Q92990	GLMN	Glomulin (FK506-binding protein-associated protein) (FAP) (FKBP-associated protein)	0.00106626	0.00106626	0		10	1				6.37247e+07	6.37247e+07	6.37247e+07	Yes	Yes			99.8049	10	-2.97214	1.9534
Q92544	TM9SF4	Transmembrane 9 superfamily member 4 (Tumor cannibalism associated protein 1)	0.0010602	0.000230165	0.000830032	1247	-1.8505	3	2.48034e+07	2.48034e+07	2.48034e+07	3.85591e+07	3.85591e+07	3.85591e+07	No	Yes		-3.61018	21.7096	0.636537	-2.97461	1.95092
O15381	NVL	Nuclear valosin-containing protein-like (NVLp) (Nuclear VCP-like protein)	0.00105973	0.00105973	0		10	10				6.33347e+07	6.33347e+07	6.33347e+07	Yes	Yes			99.8049	10	-2.9748	1.95073
O76082	SLC22A5	Solute carrier family 22 member 5 (High-affinity sodium-dependent carnitine cotransporter) (Organic cation/carnitine transporter 2)	0.00105851	0.000120942	0.000937564	1345	-2.95461	16	2.80167e+07	2.80167e+07	2.80167e+07	3.52448e+07	3.52448e+07	3.52448e+07	No	Yes		-5.76216	11.4257	0.331122	-2.97531	1.95023
P36915	GNL1	Guanine nucleotide-binding protein-like 1 (GTP-binding protein HSR1)	0.00105495	0.000871566	0.000183386	498	2.24872	7	5.48003e+06	5.48003e+06	5.48003e+06	5.7569e+07	5.7569e+07	5.7569e+07	Yes	Yes		4.38224	82.6166	3.39304	-2.97677	1.94877
Q9P2B7	CFAP97	Cilia- and flagella-associated protein 97	0.00105107	0.000601065	0.000450008	759	0.41757	3	1.34473e+07	1.34473e+07	1.34473e+07	4.93699e+07	4.93699e+07	4.93699e+07	Yes	Yes		0.813079	57.1858	1.87631	-2.97837	1.94717
Q96J66	ABCC11	ATP-binding cassette sub-family C member 11	0.001048	0.000117661	0.000930336	1347	-2.98312	1	2.78007e+07	2.78007e+07	2.78007e+07	3.48327e+07	3.48327e+07	3.48327e+07	No	Yes		-5.80483	11.2272	0.325321	-2.97964	1.94589
P49454	CENPF	Centromere protein F (CENP-F) (AH antigen) (Kinetochore protein CENPF) (Mitosin)	0.00104761	0.000960517	8.70972e-05	422	3.46311	9	2.60268e+06	2.60268e+06	2.60268e+06	6.00078e+07	6.00078e+07	6.00078e+07	Yes	Yes		6.73831	91.6861	4.52708	-2.9798	1.94574
Q96N67	DOCK7	Dedicator of cytokinesis protein 7	0.00104725	0	0.00104725	1620	-10	3	3.50312e+07	3.50312e+07	3.50312e+07	2.75576e+07	2.75576e+07	2.75576e+07	Yes	Yes		-19.3893		-0.346193	-2.97995	1.94559
Q9P219	CCDC88C	Protein Daple (Coiled-coil domain-containing protein 88C) (Dvl-associating protein with a high frequency of leucine residues) (hDaple) (Hook-related protein 2) (HkRP2)	0.00104559	0.000184138	0.000861451	1291	-2.22598	1	2.57422e+07	2.57422e+07	2.57422e+07	3.67472e+07	3.67472e+07	3.67472e+07	No	Yes		-4.3293	17.6109	0.513498	-2.98064	1.9449
Q9NPE3	NOP10	H/ACA ribonucleoprotein complex subunit 3 (Nucleolar protein 10) (Nucleolar protein family A member 3) (snoRNP protein NOP10)	0.00104433	0.00104433	0		10	3				6.24141e+07	6.24141e+07	6.24141e+07	Yes	Yes			99.8049	10	-2.98116	1.94437
Q9H3M7	TXNIP	Thioredoxin-interacting protein (Thioredoxin-binding protein 2) (Vitamin D3 up-regulated protein 1)	0.00104357	0.000794333	0.000249241	548	1.6722	7	7.44794e+06	7.44794e+06	7.44794e+06	5.49211e+07	5.49211e+07	5.49211e+07	Yes	Yes		3.25086	76.1166	2.88245	-2.98148	1.94406
O95104	SCAF4	SR-related and CTD-associated factor 4 (CTD-binding SR-like protein RA4) (Splicing factor, arginine/serine-rich 15)	0.00104113	0.00104113	0		10	2				6.22232e+07	6.22232e+07	6.22232e+07	Yes	Yes			99.8049	10	-2.98249	1.94304
Q9BRU9	UTP23	rRNA-processing protein UTP23 homolog	0.00104078	0.00104078	0		10	2				6.22022e+07	6.22022e+07	6.22022e+07	Yes	Yes			99.8049	10	-2.98264	1.9429
Q8NC54	KCT2	Keratinocyte-associated transmembrane protein 2	0.00104055	0.00021287	0.000827679	1259	-1.9591	3	2.47331e+07	2.47331e+07	2.47331e+07	3.74552e+07	3.74552e+07	3.74552e+07	No	Yes		-3.80613	20.4575	0.598725	-2.98274	1.9428
Q9Y314	NOSIP	Nitric oxide synthase-interacting protein (E3 ubiquitin-protein ligase NOSIP)	0.00103655	0.000475154	0.000561397	913	-0.240626	6	1.67759e+07	1.67759e+07	1.67759e+07	4.51734e+07	4.51734e+07	4.51734e+07	Yes	Yes		-0.467085	45.8399	1.42908	-2.98441	1.94113
Q9HAU5	UPF2	Regulator of nonsense transcripts 2 (Up-frameshift suppressor 2 homolog) (hUpf2)	0.00103632	0.000692699	0.000343621	636	1.01141	6	1.02682e+07	1.02682e+07	1.02682e+07	5.16673e+07	5.16673e+07	5.16673e+07	Yes	Yes		1.96317	66.8422	2.33106	-2.98451	1.94103
P53621	COPA	Coatomer subunit alpha (Alpha-coat protein) (Alpha-COP) (HEP-COP) (HEPCOP) [Cleaved into: Xenin (Xenopsin-related peptide); Proxenin]	0.00103612	0.000881359	0.000154759	469	2.5097	5	4.62459e+06	4.62459e+06	4.62459e+06	5.72989e+07	5.72989e+07	5.72989e+07	Yes	Yes		4.87119	85.0635	3.63111	-2.98459	1.94094
A6NED2	RCCD1	RCC1 domain-containing protein 1	0.00103147	0.00103147	0		10	1				6.16456e+07	6.16456e+07	6.16456e+07	No	Yes			99.8049	10	-2.98654	1.93899
Q92878	RAD50	DNA repair protein RAD50 (hRAD50)	0.00103027	0.000225635	0.000804632	1241	-1.83434	4	2.40444e+07	2.40444e+07	2.40444e+07	3.75294e+07	3.75294e+07	3.75294e+07	No	Yes		-3.55584	21.9006	0.642322	-2.98705	1.93849
Q9Y399	MRPS2	28S ribosomal protein S2, mitochondrial (MRP-S2) (S2mt) (Mitochondrial small ribosomal subunit protein uS2m)	0.00102894	0.00102894	0		10	6				6.14942e+07	6.14942e+07	6.14942e+07	Yes	Yes			99.8049	10	-2.98761	1.93792
P55769	SNU13	NHP2-like protein 1 (High mobility group-like nuclear protein 2 homolog 1) (OTK27) (SNU13 homolog) (hSNU13) (U4/U6.U5 small nuclear ribonucleoprotein SNU13) (U4/U6.U5 tri-snRNP 15.5 kDa protein) [Cleaved into: NHP2-like protein 1, N-terminally processed]	0.00102891	0.00102891	0		10	4				6.14928e+07	6.14928e+07	6.14928e+07	Yes	Yes			99.8049	10	-2.98762	1.93791
Q9NRA2	SLC17A5	Sialin (H(+)/nitrate cotransporter) (H(+)/sialic acid cotransporter) (AST) (Membrane glycoprotein HP59) (Solute carrier family 17 member 5) (Vesicular H(+)/Aspartate-glutamate cotransporter)	0.00102718	0.000180546	0.000846632	1290	-2.22937	3	2.52994e+07	2.52994e+07	2.52994e+07	3.60897e+07	3.60897e+07	3.60897e+07	No	Yes		-4.31869	17.5769	0.512483	-2.98835	1.93718
O75144	ICOSLG	ICOS ligand (B7 homolog 2) (B7-H2) (B7-like protein Gl50) (B7-related protein 1) (B7RP-1) (CD antigen CD275)	0.00102465	0	0.00102465	1619	-10	4	3.39643e+07	3.39643e+07	3.39643e+07	2.72736e+07	2.72736e+07	2.72736e+07	Yes	Yes		-19.2948		-0.31651	-2.98943	1.93611
Q8NEY8	PPHLN1	Periphilin-1 (CDC7 expression repressor) (CR) (Gastric cancer antigen Ga50)	0.00102336	0.00102336	0		10	4				6.11611e+07	6.11611e+07	6.11611e+07	Yes	Yes			99.8049	10	-2.98997	1.93556
P20020	ATP2B1	Plasma membrane calcium-transporting ATPase 1	0.001023	0.000333368	0.000689633	1104	-1.04871	35	2.06079e+07	2.06079e+07	2.06079e+07	4.05316e+07	4.05316e+07	4.05316e+07	Yes	Yes		-2.02969	32.5873	0.975849	-2.99012	1.93541
Q9BYK8	HELZ2	Helicase with zinc finger domain 2 (ATP-dependent helicase PRIC285) (Helicase with zinc finger 2, transcriptional coactivator) (PPAR-alpha-interacting complex protein 285) (PPAR-gamma DNA-binding domain-interacting protein 1) (PDIP1) (PPAR-gamma DBD-interacting protein 1) (Peroxisomal proliferator-activated receptor A-interacting complex 285 kDa protein)	0.00102205	6.60954e-05	0.000955951	1405	-3.85431	8	2.85661e+07	2.85661e+07	2.85661e+07	3.25163e+07	3.25163e+07	3.25163e+07	Yes	Yes		-7.45812	6.46697	0.186858	-2.99053	1.93501
Q9NVI1	FANCI	Fanconi anemia group I protein (Protein FACI)	0.00101864	0.000683155	0.000335486	632	1.02596	9	1.00252e+07	1.00252e+07	1.00252e+07	5.08538e+07	5.08538e+07	5.08538e+07	Yes	Yes		1.98375	67.0653	2.34273	-2.99198	1.93356
Q9NTK5	OLA1	Obg-like ATPase 1 (DNA damage-regulated overexpressed in cancer 45) (DOC45) (GTP-binding protein 9)	0.00101626	0.000848384	0.000167872	492	2.33735	6	5.01644e+06	5.01644e+06	5.01644e+06	5.572e+07	5.572e+07	5.572e+07	Yes	Yes		4.51702	83.4813	3.47346	-2.993	1.93254
O95467	GNAS	Neuroendocrine secretory protein 55 (NESP55) [Cleaved into: LHAL tetrapeptide; GPIPIRRH peptide]	0.00101454	0.000494305	0.000520238	861	-0.0737702	3	1.5546e+07	1.5546e+07	1.5546e+07	4.5088e+07	4.5088e+07	4.5088e+07	Yes	Yes		-0.14251	48.7219	1.5362	-2.99373	1.93181
Q5U5Q3	MEX3C	RNA-binding E3 ubiquitin-protein ligase MEX3C	0.00101418	0.00101418	0		10	7				6.06124e+07	6.06124e+07	6.06124e+07	Yes	Yes			99.8049	10	-2.99388	1.93165
Q2M2Z5	KIZ	Centrosomal protein kizuna (Polo-like kinase 1 substrate 1)	0.0010132	0.0010132	0		10	2				6.05536e+07	6.05536e+07	6.05536e+07	Yes	Yes			99.8049	10	-2.99431	1.93123
Q8IWN7	RP1L1	Retinitis pigmentosa 1-like 1 protein	0.00101218	0.000239239	0.000772944	1222	-1.69191	2	2.30974e+07	2.30974e+07	2.30974e+07	3.73955e+07	3.73955e+07	3.73955e+07	No	Yes		-3.26673	23.6359	0.695133	-2.99474	1.93079
Q9NSI6	BRWD1	Bromodomain and WD repeat-containing protein 1 (WD repeat-containing protein 9)	0.00101147	0.000158379	0.000853094	1308	-2.42933	3	2.54925e+07	2.54925e+07	2.54925e+07	3.4958e+07	3.4958e+07	3.4958e+07	Yes	Yes		-4.68979	15.6582	0.455548	-2.99505	1.93049
Q08554	DSC1	Desmocollin-1 (Cadherin family member 1) (Desmosomal glycoprotein 2/3) (DG2/DG3)	0.00100976	0.00100976	0		10	3				6.0348e+07	6.0348e+07	6.0348e+07	Yes	Yes			99.8049	10	-2.99578	1.92975
Q9BXW9	FANCD2	Fanconi anemia group D2 protein (Protein FACD2)	0.00100947	0.000267159	0.000742311	1187	-1.47433	5	2.21821e+07	2.21821e+07	2.21821e+07	3.81487e+07	3.81487e+07	3.81487e+07	Yes	Yes		-2.8449	26.4652	0.782243	-2.99591	1.92963
Q15428	SF3A2	Splicing factor 3A subunit 2 (SF3a66) (Spliceosome-associated protein 62) (SAP 62)	0.00100824	0.000435208	0.000573029	957	-0.396904	4	1.71235e+07	1.71235e+07	1.71235e+07	4.31336e+07	4.31336e+07	4.31336e+07	Yes	Yes		-0.765667	43.1652	1.33284	-2.99644	1.9291
P23528	CFL1	Cofilin-1 (18 kDa phosphoprotein) (p18) (Cofilin, non-muscle isoform)	0.00100264	0.000751561	0.000251078	560	1.58175	4	7.50282e+06	7.50282e+06	7.50282e+06	5.24197e+07	5.24197e+07	5.24197e+07	Yes	Yes		3.04753	74.9583	2.8046	-2.99886	1.92668
P18433	PTPRA	Receptor-type tyrosine-protein phosphatase alpha (Protein-tyrosine phosphatase alpha) (R-PTP-alpha)	0.0010006	6.87472e-05	0.000931852	1399	-3.76073	4	2.7846e+07	2.7846e+07	2.7846e+07	3.19547e+07	3.19547e+07	3.19547e+07	No	Yes		-7.24239	6.8706	0.198556	-2.99974	1.9258
Q15029	EFTUD2	116 kDa U5 small nuclear ribonucleoprotein component (Elongation factor Tu GTP-binding domain-containing protein 2) (SNU114 homolog) (hSNU114) (U5 snRNP-specific protein, 116 kDa) (U5-116 kDa)	0.00099998	0.000882406	0.000117574	441	2.90787	5	3.51341e+06	3.51341e+06	3.51341e+06	5.62503e+07	5.62503e+07	5.62503e+07	Yes	Yes		5.59918	88.2423	4.00092	-3.00001	1.92553
P83916	CBX1	Chromobox protein homolog 1 (HP1Hsbeta) (Heterochromatin protein 1 homolog beta) (HP1 beta) (Heterochromatin protein p25) (M31) (Modifier 1 protein) (p25beta)	0.000998811	0.000355464	0.000643347	1054	-0.855894	3	1.92248e+07	1.92248e+07	1.92248e+07	4.0469e+07	4.0469e+07	4.0469e+07	No	Yes		-1.64761	35.5887	1.07385	-3.00052	1.92502
P48960	ADGRE5	Adhesion G protein-coupled receptor E5 (Leukocyte antigen CD97) (CD antigen CD97) [Cleaved into: Adhesion G protein-coupled receptor E5 subunit alpha; Adhesion G protein-coupled receptor E5 subunit beta]	0.000998786	0.000342915	0.000655871	1071	-0.935562	16	1.9599e+07	1.9599e+07	1.9599e+07	4.00933e+07	4.00933e+07	4.00933e+07	No	Yes		-1.80096	34.3332	1.03258	-3.00053	1.92501
O14524	NEMP1	Nuclear envelope integral membrane protein 1	0.00099321	0.000369091	0.000624119	1030	-0.757843	2	1.86502e+07	1.86502e+07	1.86502e+07	4.07089e+07	4.07089e+07	4.07089e+07	No	Yes		-1.45701	37.1615	1.12615	-3.00296	1.92258
Q8WYP5	AHCTF1	Protein ELYS (Embryonic large molecule derived from yolk sac) (Protein MEL-28) (Putative AT-hook-containing transcription factor 1)	0.000993051	0.0005266	0.000466451	809	0.174982	10	1.39387e+07	1.39387e+07	1.39387e+07	4.54109e+07	4.54109e+07	4.54109e+07	Yes	Yes		0.336404	53.0285	1.70394	-3.00303	1.92251
O00488	ZNF593	Zinc finger protein 593 (Zinc finger protein T86)	0.000991924	0.000768973	0.00022295	536	1.78621	2	6.6623e+06	6.6623e+06	6.6623e+06	5.26199e+07	5.26199e+07	5.26199e+07	Yes	Yes		3.43312	77.5234	2.98152	-3.00352	1.92201
P46199	MTIF2	Translation initiation factor IF-2, mitochondrial (IF-2(Mt)) (IF-2Mt) (IF2(mt))	0.00099109	0.000977318	1.37726e-05	320	6.14896	5	411558	411558	411558	5.88208e+07	5.88208e+07	5.88208e+07	Yes	Yes		11.8161	98.6104	7.15909	-3.00389	1.92165
Q9Y4Z0	LSM4	U6 snRNA-associated Sm-like protein LSm4 (Glycine-rich protein) (GRP)	0.000989743	0.000989743	0		10	3				5.91518e+07	5.91518e+07	5.91518e+07	Yes	Yes			99.8049	10	-3.00448	1.92106
Q96K80	ZC3H10	Zinc finger CCCH domain-containing protein 10	0.000988886	0.00038191	0.000606976	1014	-0.668408	27	1.81379e+07	1.81379e+07	1.81379e+07	4.09627e+07	4.09627e+07	4.09627e+07	Yes	Yes		-1.2838	38.6202	1.1753	-3.00485	1.92068
O14678	ABCD4	Lysosomal cobalamin transporter ABCD4	0.000987122	0.000987122	0		10	1				5.89952e+07	5.89952e+07	5.89952e+07	No	Yes			99.8049	10	-3.00563	1.91991
Q9BRK4	LZTS2	Leucine zipper putative tumor suppressor 2 (hLZTS2) (Protein LAPSER1)	0.000985232	0.000985232	0		10	2				5.88823e+07	5.88823e+07	5.88823e+07	Yes	Yes			99.8049	10	-3.00646	1.91907
Q5T4S7	UBR4	E3 ubiquitin-protein ligase UBR4	0.000984596	0.000328576	0.00065602	1088	-0.997511	6	1.96035e+07	1.96035e+07	1.96035e+07	3.92408e+07	3.92408e+07	3.92408e+07	Yes	Yes		-1.91402	33.3717	1.00125	-3.00674	1.91879
Q9P0L0	VAPA	Vesicle-associated membrane protein-associated protein A (VAMP-A) (VAMP-associated protein A) (VAP-A) (33 kDa VAMP-associated protein) (VAP-33)	0.000982198	0.00055433	0.000427868	769	0.373578	3	1.27857e+07	1.27857e+07	1.27857e+07	4.59152e+07	4.59152e+07	4.59152e+07	Yes	Yes		0.716424	56.4377	1.84444	-3.0078	1.91773
Q9Y2H6	FNDC3A	Fibronectin type-III domain-containing protein 3A (Human gene expressed in odontoblasts)	0.000979996	0.000979996	0		10	4				5.85693e+07	5.85693e+07	5.85693e+07	Yes	Yes			99.8049	10	-3.00878	1.91676
Q6P3W6	NBPF10	Neuroblastoma breakpoint family member 10	0.000970535	0.000851748	0.000118787	448	2.84204	3	3.54966e+06	3.54966e+06	3.54966e+06	5.44543e+07	5.44543e+07	5.44543e+07	Yes	Yes		5.43554	87.7606	3.93929	-3.01299	1.91255
P53634	CTSC	Dipeptidyl peptidase 1	0.000969533	0.00030379	0.000665743	1117	-1.13189	2	1.9894e+07	1.9894e+07	1.9894e+07	3.805e+07	3.805e+07	3.805e+07	Yes	Yes		-2.16429	31.3336	0.935561	-3.01344	1.9121
Q12907	LMAN2	Vesicular integral-membrane protein VIP36 (Glycoprotein GP36b) (Lectin mannose-binding 2) (Vesicular integral-membrane protein 36) (VIP36)	0.000969388	0.000277839	0.000691549	1148	-1.31558	4	2.06652e+07	2.06652e+07	2.06652e+07	3.72702e+07	3.72702e+07	3.72702e+07	Yes	Yes		-2.51543	28.6613	0.850822	-3.0135	1.91203
P11117	ACP2	Lysosomal acid phosphatase (LAP)	0.000969142	0.000240935	0.000728207	1198	-1.5957	4	2.17606e+07	2.17606e+07	2.17606e+07	3.616e+07	3.616e+07	3.616e+07	No	Yes		-3.05086	24.8607	0.732678	-3.01361	1.91192
Q99650	OSMR	Oncostatin-M-specific receptor subunit beta (Interleukin-31 receptor subunit beta) (IL-31 receptor subunit beta) (IL-31R subunit beta) (IL-31R-beta) (IL-31RB)	0.00096769	4.00522e-05	0.000927637	1437	-4.53361	3	2.77201e+07	2.77201e+07	2.77201e+07	3.01138e+07	3.01138e+07	3.01138e+07	No	Yes		-8.66495	4.13896	0.119493	-3.01426	1.91127
P11766	ADH5	Alcohol dehydrogenase class-3	0.000966022	9.5481e-05	0.000870541	1358	-3.18863	14	2.60139e+07	2.60139e+07	2.60139e+07	3.17203e+07	3.17203e+07	3.17203e+07	No	Yes		-6.09195	9.88393	0.286124	-3.01501	1.91052
O75607	NPM3	Nucleoplasmin-3	0.000965829	0.000839622	0.000126207	455	2.73395	29	3.77137e+06	3.77137e+06	3.77137e+06	5.39513e+07	5.39513e+07	5.39513e+07	Yes	Yes		5.22303	86.9328	3.8385	-3.0151	1.91044
Q9Y2R5	MRPS17	28S ribosomal protein S17, mitochondrial (MRP-S17) (S17mt) (Mitochondrial small ribosomal subunit protein uS17m)	0.000964353	0.000964353	0		10	3				5.76344e+07	5.76344e+07	5.76344e+07	Yes	Yes			99.8049	10	-3.01576	1.90977
P54289	CACNA2D1	Voltage-dependent calcium channel subunit alpha-2/delta-1 (Voltage-gated calcium channel subunit alpha-2/delta-1) [Cleaved into: Voltage-dependent calcium channel subunit alpha-2-1; Voltage-dependent calcium channel subunit delta-1]	0.000964063	0	0.000964063	1618	-10	2	4.38791e+07	4.38791e+07	4.38791e+07	1.3738e+07	1.3738e+07	1.3738e+07	No	Yes		-19.0311		-1.67537	-3.01589	1.90964
P15170	GSPT1	Eukaryotic peptide chain release factor GTP-binding subunit ERF3A (Eukaryotic peptide chain release factor subunit 3a) (eRF3a) (G1 to S phase transition protein 1 homolog)	0.000962705	0.000755432	0.000207273	529	1.86577	7	6.19383e+06	6.19383e+06	6.19383e+06	5.13421e+07	5.13421e+07	5.13421e+07	Yes	Yes		3.5618	78.4697	3.05124	-3.01651	1.90903
O75844	ZMPSTE24	CAAX prenyl protease 1 homolog	0.000962695	0.000317019	0.000645676	1093	-1.02624	6	1.92944e+07	1.92944e+07	1.92944e+07	3.8241e+07	3.8241e+07	3.8241e+07	Yes	Yes		-1.95912	32.9304	0.98694	-3.01651	1.90902
P40222	TXLNA	Alpha-taxilin	0.000962022	0.000962022	0		10	6				5.74951e+07	5.74951e+07	5.74951e+07	Yes	Yes			99.8049	10	-3.01681	1.90872
Q96QF7	GCNA	Germ cell nuclear acidic protein (Acidic repeat-containing protein) (Germ cell nuclear acidic peptidase) (Germ cell nuclear antigen)	0.00096167	0	0.00096167	1617	-10	1	2.93928e+07	2.93928e+07	2.93928e+07	2.80813e+07	2.80813e+07	2.80813e+07	No	Yes		-19.0203		-0.0658538	-3.01697	1.90856
Q12986	NFX1	Transcriptional repressor NF-X1	0.000956271	0.000956271	0		10	5				5.71514e+07	5.71514e+07	5.71514e+07	Yes	Yes			99.8049	10	-3.01942	1.90612
Q9H3U5	MFSD1	Major facilitator superfamily domain-containing protein 1 (Smooth muscle cell-associated protein 4) (SMAP-4)	0.000952677	2.95064e-05	0.000923171	1461	-4.9675	1	2.75866e+07	2.75866e+07	2.75866e+07	2.935e+07	2.935e+07	2.935e+07	No	Yes		-9.4605	3.09721	0.0893952	-3.02105	1.90448
Q9NXH9	TRMT1	tRNA (guanine(26)-N(2))-dimethyltransferase	0.000949395	0.000949395	0		10	22				5.67404e+07	5.67404e+07	5.67404e+07	Yes	Yes			99.8049	10	-3.02255	1.90298
Q92536	SLC7A6	Y+L amino acid transporter 2 (Cationic amino acid transporter, y+ system) (Solute carrier family 7 member 6) (y(+)L-type amino acid transporter 2) (Y+LAT2) (y+LAT-2)	0.000948873	0	0.000948873	1616	-10	2	2.89137e+07	2.89137e+07	2.89137e+07	2.77955e+07	2.77955e+07	2.77955e+07	No	Yes		-18.9623		-0.0569036	-3.02279	1.90274
Q7L3S4	ZNF771	Zinc finger protein 771 (Mesenchymal stem cell protein DSC43)	0.000947661	0.000885988	6.16727e-05	405	3.84458	1	1.84293e+06	1.84293e+06	1.84293e+06	5.47939e+07	5.47939e+07	5.47939e+07	Yes	Yes		7.31312	93.4921	4.89394	-3.02335	1.90219
P46940	IQGAP1	Ras GTPase-activating-like protein IQGAP1 (p195)	0.000946415	0.00067132	0.000275096	599	1.28707	6	8.22053e+06	8.22053e+06	8.22053e+06	4.83419e+07	4.83419e+07	4.83419e+07	Yes	Yes		2.44751	70.9329	2.55597	-3.02392	1.90162
Q9BWQ6	YIPF2	Protein YIPF2 (YIP1 family member 2)	0.000945592	0	0.000945592	1615	-10	1	2.91643e+07	2.91643e+07	2.91643e+07	2.73489e+07	2.73489e+07	2.73489e+07	No	Yes		-18.9473		-0.0927208	-3.0243	1.90124
O43709	BUD23	Probable 18S rRNA (guanine-N(7))-methyltransferase	0.000942543	0.000942543	0		10	4				5.63309e+07	5.63309e+07	5.63309e+07	Yes	Yes			99.8049	10	-3.0257	1.89984
Q86XZ4	SPATS2	Spermatogenesis-associated serine-rich protein 2 (Serine-rich spermatocytes and round spermatid 59 kDa protein) (p59scr)	0.000939964	0.000939964	0		10	8				5.61769e+07	5.61769e+07	5.61769e+07	Yes	Yes			99.8049	10	-3.02689	1.89865
Q9BRX2	PELO	Protein pelota homolog	0.000934014	0.000934014	0		10	5				5.58212e+07	5.58212e+07	5.58212e+07	Yes	Yes			99.8049	10	-3.02965	1.89589
Q9BXS6	NUSAP1	Nucleolar and spindle-associated protein 1 (NuSAP)	0.000933454	0.000933454	0		10	5				5.57877e+07	5.57877e+07	5.57877e+07	Yes	Yes			99.8049	10	-3.02991	1.89563
P14868	DARS1	Aspartate--tRNA ligase, cytoplasmic	0.000922779	0.000430487	0.000492292	894	-0.193544	4	1.47109e+07	1.47109e+07	1.47109e+07	4.04389e+07	4.04389e+07	4.04389e+07	Yes	Yes		-0.36592	46.6512	1.45886	-3.0349	1.89063
Q01995	TAGLN	Transgelin (22 kDa actin-binding protein) (Protein WS3-10) (Smooth muscle protein 22-alpha) (SM22-alpha)	0.000922604	0.000922604	0		10	2				5.51393e+07	5.51393e+07	5.51393e+07	Yes	Yes			99.8049	10	-3.03498	1.89055
Q9NP58	ABCB6	ATP-binding cassette sub-family B member 6 (ABC-type heme transporter ABCB6)	0.00092066	0	0.00092066	1614	-10	3	2.83777e+07	2.83777e+07	2.83777e+07	2.66454e+07	2.66454e+07	2.66454e+07	No	Yes		-18.8317		-0.0908672	-3.0359	1.88963
Q9NRA8	EIF4ENIF1	Eukaryotic translation initiation factor 4E transporter (4E-T) (eIF4E transporter) (Eukaryotic translation initiation factor 4E nuclear import factor 1)	0.000920248	0.000920248	0		10	8				5.49985e+07	5.49985e+07	5.49985e+07	Yes	Yes			99.8049	10	-3.0361	1.88944
Q5VYS8	TUT7	Terminal uridylyltransferase 7 (TUTase 7)	0.000919056	0.000897034	2.20216e-05	349	5.34817	8	658058	658058	658058	5.42692e+07	5.42692e+07	5.42692e+07	Yes	Yes		10.102	97.6039	6.36578	-3.03666	1.88888
O95777	LSM8	U6 snRNA-associated Sm-like protein LSm8	0.000918146	0.000918146	0		10	3				5.48729e+07	5.48729e+07	5.48729e+07	Yes	Yes			99.8049	10	-3.03709	1.88845
P52943	CRIP2	Cysteine-rich protein 2 (CRP-2) (Protein ESP1)	0.000917452	0.000917452	0		10	2				5.48314e+07	5.48314e+07	5.48314e+07	Yes	Yes			99.8049	10	-3.03742	1.88812
P48448	ALDH3B2	Aldehyde dehydrogenase family 3 member B2	0.000913738	0.000913738	0		10	2				5.46094e+07	5.46094e+07	5.46094e+07	No	Yes			99.8049	10	-3.03918	1.88636
Q96G23	CERS2	Ceramide synthase 2 (CerS2) (LAG1 longevity assurance homolog 2) (SP260) (Sphingosine N-acyltransferase CERS2)	0.0009128	5.80423e-05	0.000854758	1402	-3.88034	3	2.55422e+07	2.55422e+07	2.55422e+07	2.90111e+07	2.90111e+07	2.90111e+07	No	Yes		-7.31797	6.35871	0.183721	-3.03962	1.88591
Q9ULQ1	TPCN1	Two pore channel protein 1 (Two pore calcium channel protein 1) (Voltage-dependent calcium channel protein TPC1)	0.00091229	6.09226e-05	0.000851367	1397	-3.80473	8	2.54409e+07	2.54409e+07	2.54409e+07	2.9082e+07	2.9082e+07	2.9082e+07	No	Yes		-7.17446	6.67799	0.192973	-3.03987	1.88567
Q8TCS8	PNPT1	Polyribonucleotide nucleotidyltransferase 1, mitochondrial	0.000911691	0.00084282	6.88712e-05	419	3.61325	7	2.05804e+06	2.05804e+06	2.05804e+06	5.2429e+07	5.2429e+07	5.2429e+07	Yes	Yes		6.81236	92.4458	4.67102	-3.04015	1.88538
P29692	EEF1D	Elongation factor 1-delta (EF-1-delta) (Antigen NY-CO-4)	0.000908431	0.00066672	0.000241711	584	1.4638	3	7.22292e+06	7.22292e+06	7.22292e+06	4.70694e+07	4.70694e+07	4.70694e+07	Yes	Yes		2.75754	73.3925	2.70413	-3.04171	1.88383
P0C2W1	FBXO45	F-box/SPRY domain-containing protein 1 (F-box only protein 45) (hFbxo45)	0.000907669	0.000907669	0		10	1				5.42467e+07	5.42467e+07	5.42467e+07	No	Yes			99.8049	10	-3.04207	1.88346
P49406	MRPL19	39S ribosomal protein L19, mitochondrial (L19mt) (MRP-L19) (39S ribosomal protein L15, mitochondrial) (L15mt) (MRP-L15) (Mitochondrial large ribosomal subunit protein bL19m)	0.000906239	0.000906239	0		10	5				5.41612e+07	5.41612e+07	5.41612e+07	Yes	Yes			99.8049	10	-3.04276	1.88278
A0A0G2JJT9	VARS1	Valine--tRNA ligase (Fragment)	0.000905262	0.000619244	0.000286018	621	1.1144	5	8.54691e+06	8.54691e+06	8.54691e+06	4.55559e+07	4.55559e+07	4.55559e+07	Yes	Yes		2.09765	68.4049	2.41416	-3.04323	1.88231
P82932	MRPS6	28S ribosomal protein S6, mitochondrial (MRP-S6) (S6mt) (Mitochondrial small ribosomal subunit protein bS6m)	0.000903986	0.000903986	0		10	1				5.40266e+07	5.40266e+07	5.40266e+07	No	Yes			99.8049	10	-3.04384	1.8817
Q8NBI2	CYB561A3	Lysosomal membrane ascorbate-dependent ferrireductase CYB561A3	0.000901185	0	0.000901185	1612	-10	2	3.02469e+07	3.02469e+07	3.02469e+07	2.36123e+07	2.36123e+07	2.36123e+07	No	Yes		-18.7392		-0.357248	-3.04519	1.88035
P12036	NEFH	Neurofilament heavy polypeptide (NF-H) (200 kDa neurofilament protein) (Neurofilament triplet H protein)	0.000901032	0	0.000901032	1611	-10	3	3.14863e+07	3.14863e+07	3.14863e+07	2.23637e+07	2.23637e+07	2.23637e+07	No	Yes		-18.7384		-0.493564	-3.04526	1.88028
Q8TEQ6	GEMIN5	Gem-associated protein 5 (Gemin5)	0.000899528	0.000568153	0.000331376	687	0.77781	6	9.90232e+06	9.90232e+06	9.90232e+06	4.38579e+07	4.38579e+07	4.38579e+07	Yes	Yes		1.46193	63.1612	2.147	-3.04599	1.87955
Q8WUY1	THEM6	Protein THEM6 (Mesenchymal stem cell protein DSCD75) (Thioesterase superfamily member 6)	0.000899471	0.000426615	0.000472856	881	-0.148468	8	1.41301e+07	1.41301e+07	1.41301e+07	3.96267e+07	3.96267e+07	3.96267e+07	No	Yes		-0.279049	47.4295	1.4877	-3.04601	1.87952
P27701	CD82	CD82 antigen (C33 antigen) (IA4) (Inducible membrane protein R2) (Metastasis suppressor Kangai-1) (Suppressor of tumorigenicity 6 protein) (Tetraspanin-27) (Tspan-27) (CD antigen CD82)	0.000897948	5.32603e-05	0.000844688	1406	-3.98729	1	2.52413e+07	2.52413e+07	2.52413e+07	2.84244e+07	2.84244e+07	2.84244e+07	No	Yes		-7.49126	5.93133	0.171343	-3.04675	1.87879
Q9NSD4	ZNF275	Zinc finger protein 275	0.000897499	8.32942e-05	0.000814205	1362	-3.2891	3	2.43304e+07	2.43304e+07	2.43304e+07	2.93085e+07	2.93085e+07	2.93085e+07	No	Yes		-6.17881	9.2807	0.268557	-3.04697	1.87857
O43396	TXNL1	Thioredoxin-like protein 1 (32 kDa thioredoxin-related protein)	0.000896814	0.000215091	0.000681724	1205	-1.66424	2	2.03716e+07	2.03716e+07	2.03716e+07	3.32264e+07	3.32264e+07	3.32264e+07	No	Yes		-3.12584	23.9838	0.705774	-3.0473	1.87824
P11717	IGF2R	Cation-independent mannose-6-phosphate receptor (CI Man-6-P receptor) (CI-MPR) (M6PR) (300 kDa mannose 6-phosphate receptor) (MPR 300) (Insulin-like growth factor 2 receptor) (Insulin-like growth factor II receptor) (IGF-II receptor) (M6P/IGF2 receptor) (M6P/IGF2R) (CD antigen CD222)	0.000891791	0.000215858	0.000675933	1203	-1.6468	6	2.01985e+07	2.01985e+07	2.01985e+07	3.30993e+07	3.30993e+07	3.30993e+07	Yes	Yes		-3.08906	24.205	0.71255	-3.04974	1.8758
Q9UBG3	CRNN	Cornulin (53 kDa putative calcium-binding protein) (53 kDa squamous epithelial-induced stress protein) (58 kDa heat shock protein) (Squamous epithelial heat shock protein 53) (Tumor-related protein)	0.000890673	0.000890673	0		10	4				5.3231e+07	5.3231e+07	5.3231e+07	Yes	Yes			99.8049	10	-3.05028	1.87525
Q92673	SORL1	Sortilin-related receptor (Low-density lipoprotein receptor relative with 11 ligand-binding repeats) (LDLR relative with 11 ligand-binding repeats) (LR11) (SorLA-1) (Sorting protein-related receptor containing LDLR class A repeats) (SorLA)	0.000888589	0.000292839	0.00059575	1089	-1.0246	23	1.78025e+07	1.78025e+07	1.78025e+07	3.5304e+07	3.5304e+07	3.5304e+07	Yes	Yes		-1.92034	32.9555	0.987753	-3.0513	1.87424
Q9HC35	EML4	Echinoderm microtubule-associated protein-like 4 (EMAP-4) (Restrictedly overexpressed proliferation-associated protein) (Ropp 120)	0.000887489	0.000422967	0.000464522	876	-0.135203	5	1.3881e+07	1.3881e+07	1.3881e+07	3.91596e+07	3.91596e+07	3.91596e+07	Yes	Yes		-0.25333	47.6588	1.49625	-3.05184	1.8737
P13667	PDIA4	Protein disulfide-isomerase A4	0.000887186	0.000340584	0.000546603	1013	-0.682482	5	1.63338e+07	1.63338e+07	1.63338e+07	3.66888e+07	3.66888e+07	3.66888e+07	Yes	Yes		-1.27866	38.3892	1.16748	-3.05199	1.87355
O75820	ZNF189	Zinc finger protein 189	0.000886392	0.000886392	0		10	1				5.29751e+07	5.29751e+07	5.29751e+07	No	Yes			99.8049	10	-3.05237	1.87316
Q93008	USP9X	Probable ubiquitin carboxyl-terminal hydrolase FAF-X	0.000885197	0.000885197	0		10	10				5.29037e+07	5.29037e+07	5.29037e+07	Yes	Yes			99.8049	10	-3.05296	1.87258
Q9H0X4	FAM234A	Protein FAM234A (Protein ITFG3)	0.000883542	0.000204247	0.000679295	1219	-1.73372	3	2.0299e+07	2.0299e+07	2.0299e+07	3.25058e+07	3.25058e+07	3.25058e+07	Yes	Yes		-3.24512	23.1168	0.679288	-3.05377	1.87176
P84077	ARF1	ADP-ribosylation factor 1	0.000882015	0.000674597	0.000207418	551	1.70148	5	6.19816e+06	6.19816e+06	6.19816e+06	4.65154e+07	4.65154e+07	4.65154e+07	Yes	Yes		3.18349	76.4836	2.90779	-3.05452	1.87101
O15347	HMGB3	High mobility group protein B3 (High mobility group protein 2a) (HMG-2a) (High mobility group protein 4) (HMG-4)	0.000878286	0.00063733	0.000240956	593	1.40327	2	7.20034e+06	7.20034e+06	7.20034e+06	4.52903e+07	4.52903e+07	4.52903e+07	Yes	Yes		2.62296	72.5652	2.65307	-3.05636	1.86917
Q99832	CCT7	T-complex protein 1 subunit eta (TCP-1-eta) (CCT-eta) (HIV-1 Nef-interacting protein) [Cleaved into: T-complex protein 1 subunit eta, N-terminally processed]	0.000876734	0.000502887	0.000373847	760	0.427786	7	1.11715e+07	1.11715e+07	1.11715e+07	4.12264e+07	4.12264e+07	4.12264e+07	Yes	Yes		0.799277	57.3591	1.88375	-3.05713	1.8684
P04083	ANXA1	Annexin A1 (Annexin I) (Annexin-1) (Calpactin II) (Calpactin-2) (Chromobindin-9) (Lipocortin I) (Phospholipase A2 inhibitory protein) (p35) [Cleaved into: Annexin Ac2-26]	0.000874692	0.000475331	0.000399361	794	0.251237	5	1.19339e+07	1.19339e+07	1.19339e+07	4.03419e+07	4.03419e+07	4.03419e+07	Yes	Yes		0.469158	54.3426	1.75722	-3.05814	1.86739
Q53F19	NCBP3	Nuclear cap-binding protein subunit 3 (Protein ELG)	0.00087252	0.00087252	0		10	3				5.2146e+07	5.2146e+07	5.2146e+07	Yes	Yes			99.8049	10	-3.05922	1.86631
A0A024R657	ARID4A	AT rich interactive domain 4A (RBP1-like), isoform CRA_c	0.000870177	0.000727258	0.000142918	499	2.34728	1	4.27075e+06	4.27075e+06	4.27075e+06	4.77352e+07	4.77352e+07	4.77352e+07	No	Yes		4.378	83.5759	3.48249	-3.06039	1.86514
P27105	STOM	Stomatin (Erythrocyte band 7 integral membrane protein) (Erythrocyte membrane protein band 7.2) (Protein 7.2b)	0.000870071	0.00018269	0.000687381	1242	-1.91171	2	2.05406e+07	2.05406e+07	2.05406e+07	3.14591e+07	3.14591e+07	3.14591e+07	Yes	Yes		-3.56552	20.9971	0.614996	-3.06045	1.86509
Q29983	MICA	MHC class I polypeptide-related sequence A (MIC-A)	0.000869415	6.20499e-05	0.000807365	1388	-3.70172	2	2.4126e+07	2.4126e+07	2.4126e+07	2.78344e+07	2.78344e+07	2.78344e+07	No	Yes		-6.90283	7.13697	0.20628	-3.06077	1.86476
O94822	LTN1	E3 ubiquitin-protein ligase listerin	0.000865954	0.000554754	0.0003112	676	0.834005	5	9.29942e+06	9.29942e+06	9.29942e+06	4.24542e+07	4.24542e+07	4.24542e+07	Yes	Yes		1.55378	64.0627	2.1907	-3.06251	1.86303
Q96KC8	DNAJC1	DnaJ homolog subfamily C member 1 (DnaJ protein homolog MTJ1)	0.000865842	0.000865842	0		10	3				5.17469e+07	5.17469e+07	5.17469e+07	Yes	Yes			99.8049	10	-3.06256	1.86297
Q13423	NNT	NAD(P) transhydrogenase, mitochondrial	0.000865526	0.000273794	0.000591732	1110	-1.11186	10	1.76824e+07	1.76824e+07	1.76824e+07	3.40456e+07	3.40456e+07	3.40456e+07	Yes	Yes		-2.07118	31.6332	0.945156	-3.06272	1.86282
Q8NDF8	TENT4B	Terminal nucleotidyltransferase 4B (Non-canonical poly(A) RNA polymerase PAPD5)	0.000864287	0.000864287	0		10	3				5.1654e+07	5.1654e+07	5.1654e+07	Yes	Yes			99.8049	10	-3.06334	1.86219
O95251	KAT7	Histone acetyltransferase KAT7	0.000862401	5.78762e-05	0.000804525	1393	-3.79709	2	2.40412e+07	2.40412e+07	2.40412e+07	2.75001e+07	2.75001e+07	2.75001e+07	No	Yes		-7.06732	6.71105	0.193932	-3.06429	1.86124
Q14676	MDC1	Mediator of DNA damage checkpoint protein 1 (Nuclear factor with BRCT domains 1)	0.000861653	0.000628137	0.000233516	592	1.42756	12	6.97803e+06	6.97803e+06	6.97803e+06	4.45186e+07	4.45186e+07	4.45186e+07	Yes	Yes		2.65649	72.8991	2.67351	-3.06467	1.86087
P31040	SDHA	Succinate dehydrogenase [ubiquinone] flavoprotein subunit, mitochondrial	0.000860487	0.000517866	0.000342621	738	0.595963	3	1.02384e+07	1.02384e+07	1.02384e+07	4.11885e+07	4.11885e+07	4.11885e+07	Yes	Yes		1.10866	60.1829	2.00826	-3.06526	1.86028
Q8WUJ3	CEMIP	Cell migration-inducing and hyaluronan-binding protein	0.000857889	0.000618265	0.000239624	598	1.36745	8	7.16056e+06	7.16056e+06	7.16056e+06	4.41111e+07	4.41111e+07	4.41111e+07	No	Yes		2.54204	72.0681	2.623	-3.06657	1.85897
P68036	UBE2L3	Ubiquitin-conjugating enzyme E2 L3	0.000855214	0.000584961	0.000270253	626	1.11403	3	8.07582e+06	8.07582e+06	8.07582e+06	4.3036e+07	4.3036e+07	4.3036e+07	Yes	Yes		2.06943	68.3994	2.41386	-3.06793	1.85761
Q96BD0	SLCO4A1	Solute carrier organic anion transporter family member 4A1 (OATP4A1) (Colon organic anion transporter) (Organic anion transporter polypeptide-related protein 1) (OATP-RP1) (OATPRP1) (POAT) (Organic anion-transporting polypeptide E) (OATP-E) (Sodium-independent organic anion transporter E) (Solute carrier family 21 member 12)	0.000854757	0	0.000854757	1610	-10	6	2.82527e+07	2.82527e+07	2.82527e+07	2.28318e+07	2.28318e+07	2.28318e+07	No	Yes		-18.5102		-0.307344	-3.06816	1.85738
O95453	PARN	Poly(A)-specific ribonuclease PARN	0.000851728	0.000851728	0		10	5				5.09034e+07	5.09034e+07	5.09034e+07	Yes	Yes			99.8049	10	-3.0697	1.85584
Q7RTP6	MICAL3	[F-actin]-monooxygenase MICAL3	0.000851143	0	0.000851143	1609	-10	9	2.79706e+07	2.79706e+07	2.79706e+07	2.28979e+07	2.28979e+07	2.28979e+07	No	Yes		-18.4919		-0.288695	-3.07	1.85554
Q53EP0	FNDC3B	Fibronectin type III domain-containing protein 3B (Factor for adipocyte differentiation 104) (HCV NS5A-binding protein 37)	0.000848793	0.000777701	7.10926e-05	427	3.45144	3	2.12442e+06	2.12442e+06	2.12442e+06	4.86036e+07	4.86036e+07	4.86036e+07	Yes	Yes		6.40014	91.6243	4.51592	-3.0712	1.85434
Q9NSI2	SLX9	Ribosome biogenesis protein SLX9 homolog	0.000847711	0.000847711	0		10	6				5.06633e+07	5.06633e+07	5.06633e+07	Yes	Yes			99.8049	10	-3.07175	1.85378
P31947	SFN	14-3-3 protein sigma (Epithelial cell marker protein 1) (Stratifin)	0.000847023	0.000325442	0.000521581	1009	-0.680492	1	1.55861e+07	1.55861e+07	1.55861e+07	3.50361e+07	3.50361e+07	3.50361e+07	No	Yes		-1.26125	38.4218	1.16858	-3.0721	1.85343
P07339	CTSD	Cathepsin D	0.000846214	0.000145222	0.000700993	1280	-2.27114	4	2.09474e+07	2.09474e+07	2.09474e+07	2.96265e+07	2.96265e+07	2.96265e+07	No	Yes		-4.20846	17.1614	0.500121	-3.07252	1.85302
P05362	ICAM1	Intercellular adhesion molecule 1 (ICAM-1) (Major group rhinovirus receptor) (CD antigen CD54)	0.000844807	0.000244869	0.000599938	1138	-1.2928	3	1.79276e+07	1.79276e+07	1.79276e+07	3.25622e+07	3.25622e+07	3.25622e+07	Yes	Yes		-2.39465	28.9852	0.861015	-3.07324	1.85229
P50991	CCT4	T-complex protein 1 subunit delta (TCP-1-delta) (CCT-delta) (Stimulator of TAR RNA-binding)	0.000844475	0.000512768	0.000331707	728	0.628396	4	9.91222e+06	9.91222e+06	9.91222e+06	4.05577e+07	4.05577e+07	4.05577e+07	Yes	Yes		1.16387	60.7203	2.0327	-3.07341	1.85212
Q69YN4	VIRMA	Protein virilizer homolog	0.000843871	0.000717876	0.000125995	485	2.51036	9	3.76505e+06	3.76505e+06	3.76505e+06	4.66688e+07	4.66688e+07	4.66688e+07	Yes	Yes		4.64872	85.0693	3.63172	-3.07372	1.85181
P05198	EIF2S1	Eukaryotic translation initiation factor 2 subunit 1 (Eukaryotic translation initiation factor 2 subunit alpha) (eIF-2-alpha) (eIF-2A) (eIF-2alpha)	0.000843341	0.000696908	0.000146433	510	2.25073	4	4.37577e+06	4.37577e+06	4.37577e+06	4.60264e+07	4.60264e+07	4.60264e+07	Yes	Yes		4.16731	82.6366	3.39485	-3.074	1.85154
P09661	SNRPA1	U2 small nuclear ribonucleoprotein A' (U2 snRNP A')	0.000842835	0.000842835	0		10	4				5.03719e+07	5.03719e+07	5.03719e+07	Yes	Yes			99.8049	10	-3.07426	1.85128
Q14241	ELOA	Elongin-A (EloA) (Elongin 110 kDa subunit) (RNA polymerase II transcription factor SIII subunit A1) (SIII p110) (Transcription elongation factor B polypeptide 3)	0.00084067	0.00084067	0		10	10				5.02425e+07	5.02425e+07	5.02425e+07	Yes	Yes			99.8049	10	-3.07537	1.85016
Q9Y2J2	EPB41L3	Band 4.1-like protein 3 (4.1B) (Differentially expressed in adenocarcinoma of the lung protein 1) (DAL-1) (Erythrocyte membrane protein band 4.1-like 3) [Cleaved into: Band 4.1-like protein 3, N-terminally processed]	0.000837914	7.06362e-05	0.000767278	1367	-3.44127	3	2.29281e+07	2.29281e+07	2.29281e+07	2.71497e+07	2.71497e+07	2.71497e+07	No	Yes		-6.36199	8.43001	0.243817	-3.0768	1.84873
P49257	LMAN1	Protein ERGIC-53 (ER-Golgi intermediate compartment 53 kDa protein) (Gp58) (Intracellular mannose-specific lectin MR60) (Lectin mannose-binding 1)	0.000834498	0.00055101	0.000283489	653	0.958787	2	8.47133e+06	8.47133e+06	8.47133e+06	4.14024e+07	4.14024e+07	4.14024e+07	No	Yes		1.77084	66.0289	2.28905	-3.07857	1.84696
O14744	PRMT5	Protein arginine N-methyltransferase 5 (PRMT5)	0.000834476	0.000382273	0.000452203	911	-0.242368	2	1.35129e+07	1.35129e+07	1.35129e+07	3.63594e+07	3.63594e+07	3.63594e+07	No	Yes		-0.447641	45.8099	1.42799	-3.07859	1.84695
Q15223	NECTIN1	Nectin-1 (Herpes virus entry mediator C) (Herpesvirus entry mediator C) (HveC) (Herpesvirus Ig-like receptor) (HIgR) (Nectin cell adhesion molecule 1) (Poliovirus receptor-related protein 1) (CD antigen CD111)	0.000834164	0.000220149	0.000614015	1177	-1.47979	5	1.83483e+07	1.83483e+07	1.83483e+07	3.15055e+07	3.15055e+07	3.15055e+07	No	Yes		-2.73286	26.3916	0.779959	-3.07875	1.84679
Q2M296	MTHFSD	Methenyltetrahydrofolate synthase domain-containing protein	0.000829665	0.000829665	0		10	2				4.95848e+07	4.95848e+07	4.95848e+07	Yes	Yes			99.8049	10	-3.0811	1.84444
Q9NYQ6	CELSR1	Cadherin EGF LAG seven-pass G-type receptor 1 (Cadherin family member 9) (Flamingo homolog 2) (hFmi2)	0.000828682	0.00042429	0.000404393	825	0.0692937	4	1.20842e+07	1.20842e+07	1.20842e+07	3.74419e+07	3.74419e+07	3.74419e+07	No	Yes		0.127772	51.2005	1.63153	-3.08161	1.84392
A0A024R3N3	APLP2	Amyloid beta (A4)-like protein 2, isoform CRA_a	0.000828616	3.86453e-05	0.000789971	1423	-4.35344	3	2.36063e+07	2.36063e+07	2.36063e+07	2.59159e+07	2.59159e+07	2.59159e+07	No	Yes		-8.02725	4.66383	0.134667	-3.08165	1.84389
Q17RY0	CPEB4	Cytoplasmic polyadenylation element-binding protein 4 (CPE-BP4) (CPE-binding protein 4) (hCPEB-4)	0.000827255	0.000827255	0		10	6				4.94408e+07	4.94408e+07	4.94408e+07	Yes	Yes			99.8049	10	-3.08236	1.84317
Q96MY7	FAM161B	Protein FAM161B	0.000826258	3.22507e-05	0.000794007	1433	-4.62175	3	2.37269e+07	2.37269e+07	2.37269e+07	2.56543e+07	2.56543e+07	2.56543e+07	No	Yes		-8.51627	3.90322	0.11268	-3.08288	1.84265
B7ZAP0	RABGAP1L	Rab GTPase-activating protein 1-like, isoform 10	0.000826059	0.000278303	0.000547756	1070	-0.976876	1	1.63683e+07	1.63683e+07	1.63683e+07	3.3001e+07	3.3001e+07	3.3001e+07	No	Yes		-1.79994	33.6905	1.01161	-3.08299	1.84255
Q15020	SART3	Squamous cell carcinoma antigen recognized by T-cells 3 (SART-3) (Tat-interacting protein of 110 kDa) (Tip110) (p110 nuclear RNA-binding protein)	0.000825418	0.000708194	0.000117225	477	2.59487	6	3.50296e+06	3.50296e+06	3.50296e+06	4.58281e+07	4.58281e+07	4.58281e+07	Yes	Yes		4.78029	85.7982	3.70959	-3.08333	1.84221
P26447	S100A4	Protein S100-A4 (Calvasculin) (Metastasin) (Placental calcium-binding protein) (Protein Mts1) (S100 calcium-binding protein A4)	0.00082455	0.00082455	0		10	2				4.92791e+07	4.92791e+07	4.92791e+07	Yes	Yes			99.8049	10	-3.08378	1.84175
Q13617	CUL2	Cullin-2 (CUL-2)	0.000824163	0.000824163	0		10	1				4.9256e+07	4.9256e+07	4.9256e+07	No	Yes			99.8049	10	-3.08399	1.84155
Q9BQ04	RBM4B	RNA-binding protein 4B (RNA-binding motif protein 30) (RNA-binding motif protein 4B) (RNA-binding protein 30)	0.000824088	5.74301e-05	0.000766658	1386	-3.7387	2	2.29096e+07	2.29096e+07	2.29096e+07	2.63419e+07	2.63419e+07	2.63419e+07	Yes	Yes		-6.88486	6.96893	0.201407	-3.08403	1.84151
Q08380	LGALS3BP	Galectin-3-binding protein (Basement membrane autoantigen p105) (Lectin galactoside-binding soluble 3-binding protein) (Mac-2-binding protein) (MAC2BP) (Mac-2 BP) (Tumor-associated antigen 90K)	0.000821553	0.000226847	0.000594707	1155	-1.39046	2	1.77713e+07	1.77713e+07	1.77713e+07	3.13287e+07	3.13287e+07	3.13287e+07	No	Yes		-2.55869	27.6119	0.817938	-3.08536	1.84017
Q8TBF2	PRXL2B	Prostamide/prostaglandin F synthase (Prostamide/PG F synthase) (Prostamide/PGF synthase)	0.000819365	0	0.000819365	1607	-10	7	2.47003e+07	2.47003e+07	2.47003e+07	2.42689e+07	2.42689e+07	2.42689e+07	No	Yes		-18.3272		-0.0254159	-3.08652	1.83901
P09622	DLD	Dihydrolipoyl dehydrogenase, mitochondrial	0.000817041	0.000233394	0.000583647	1144	-1.32233	5	1.74408e+07	1.74408e+07	1.74408e+07	3.13895e+07	3.13895e+07	3.13895e+07	Yes	Yes		-2.43015	28.5657	0.847818	-3.08776	1.83778
Q5FWE3	PRRT3	Proline-rich transmembrane protein 3	0.000816262	0.000240678	0.000575584	1131	-1.25792	2	1.71998e+07	1.71998e+07	1.71998e+07	3.15839e+07	3.15839e+07	3.15839e+07	No	Yes		-2.31126	29.4854	0.876796	-3.08817	1.83736
Q96NT5	SLC46A1	Proton-coupled folate transporter (G21) (Heme carrier protein 1) (PCFT/HCP1) (Solute carrier family 46 member 1)	0.00081475	0	0.00081475	1606	-10	2	2.66849e+07	2.66849e+07	2.66849e+07	2.20085e+07	2.20085e+07	2.20085e+07	No	Yes		-18.3028		-0.277962	-3.08898	1.83656
Q9Y266	NUDC	Nuclear migration protein nudC (Nuclear distribution protein C homolog)	0.000813498	0.000683098	0.0001304	497	2.38915	3	3.89667e+06	3.89667e+06	3.89667e+06	4.47219e+07	4.47219e+07	4.47219e+07	Yes	Yes		4.38622	83.9705	3.52067	-3.08964	1.83589
C9IZE6	NECTIN3	Nectin-3 (Fragment)	0.000812897	0	0.000812897	1605	-10	2	2.85153e+07	2.85153e+07	2.85153e+07	2.00674e+07	2.00674e+07	2.00674e+07	No	Yes		-18.2929		-0.506885	-3.08996	1.83557
Q9BPX3	NCAPG	Condensin complex subunit 3 (Chromosome-associated protein G) (Condensin subunit CAP-G) (hCAP-G) (Melanoma antigen NY-MEL-3) (Non-SMC condensin I complex subunit G) (XCAP-G homolog)	0.000811913	0.00027514	0.000536774	1067	-0.96415	11	1.60401e+07	1.60401e+07	1.60401e+07	3.24838e+07	3.24838e+07	3.24838e+07	Yes	Yes		-1.76926	33.8878	1.01804	-3.09049	1.83504
Q13573	SNW1	SNW domain-containing protein 1 (Nuclear protein SkiP) (Nuclear receptor coactivator NCoA-62) (Ski-interacting protein)	0.000811671	0.000811671	0		10	5				4.85094e+07	4.85094e+07	4.85094e+07	Yes	Yes			99.8049	10	-3.09062	1.83492
P48643	CCT5	T-complex protein 1 subunit epsilon (TCP-1-epsilon) (CCT-epsilon)	0.000810196	0.000564399	0.000245797	614	1.19925	4	7.34501e+06	7.34501e+06	7.34501e+06	4.10763e+07	4.10763e+07	4.10763e+07	Yes	Yes		2.19957	69.6621	2.48347	-3.09141	1.83413
Q9H3K6	BOLA2	BolA-like protein 2	0.000809871	0.000696358	0.000113513	475	2.61697	3	3.39205e+06	3.39205e+06	3.39205e+06	4.50098e+07	4.50098e+07	4.50098e+07	Yes	Yes		4.79939	85.9838	3.73001	-3.09158	1.83395
Q5VW38	GPR107	Protein GPR107 (Lung seven transmembrane receptor 1)	0.000809206	0	0.000809206	1604	-10	3	2.57066e+07	2.57066e+07	2.57066e+07	2.26555e+07	2.26555e+07	2.26555e+07	No	Yes		-18.2732		-0.182277	-3.09194	1.83359
Q9H2G2	SLK	STE20-like serine/threonine-protein kinase (STE20-like kinase) (hSLK)	0.00080679	0.000724484	8.23054e-05	439	3.13789	3	2.45949e+06	2.45949e+06	2.45949e+06	4.57582e+07	4.57582e+07	4.57582e+07	Yes	Yes		5.74955	89.7984	4.2176	-3.09324	1.8323
O43592	XPOT	Exportin-T (Exportin(tRNA)) (tRNA exportin)	0.000806477	0.00039201	0.000414467	862	-0.0803659	5	1.23853e+07	1.23853e+07	1.23853e+07	3.58137e+07	3.58137e+07	3.58137e+07	Yes	Yes		-0.147241	48.6077	1.53189	-3.09341	1.83213
Q7Z7D3	VTCN1	V-set domain-containing T-cell activation inhibitor 1 (B7 homolog 4) (B7-H4) (B7h.5) (Immune costimulatory protein B7-H4) (Protein B7S1) (T-cell costimulatory molecule B7x)	0.000805648	0	0.000805648	1603	-10	1	3.03639e+07	3.03639e+07	3.03639e+07	1.77855e+07	1.77855e+07	1.77855e+07	No	Yes		-18.2541		-0.771656	-3.09385	1.83168
P0DSO3	GAGE4	G antigen 4 (Cancer/testis antigen 4.4) (CT4.4)	0.00080458	0.00080458	0		10	1				4.80856e+07	4.80856e+07	4.80856e+07	No	Yes			99.8049	10	-3.09443	1.8311
Q14566	MCM6	DNA replication licensing factor MCM6	0.000804301	0	0.000804301	1602	-10	2	2.81075e+07	2.81075e+07	2.81075e+07	1.99614e+07	1.99614e+07	1.99614e+07	No	Yes		-18.2469		-0.493745	-3.09458	1.83095
O00178	GTPBP1	GTP-binding protein 1 (G-protein 1) (GP-1) (GP1)	0.000804068	0.000804068	0		10	6				4.8055e+07	4.8055e+07	4.8055e+07	Yes	Yes			99.8049	10	-3.09471	1.83083
O75694	NUP155	Nuclear pore complex protein Nup155 (155 kDa nucleoporin) (Nucleoporin Nup155)	0.000803182	0.000653352	0.00014983	522	2.12454	6	4.47728e+06	4.47728e+06	4.47728e+06	4.35248e+07	4.35248e+07	4.35248e+07	Yes	Yes		3.88864	81.3455	3.28114	-3.09519	1.83035
Q6ZSJ8	C1orf122	Uncharacterized protein C1orf122 (Protein ALAESM)	0.000801524	0.000801524	0		10	2				4.7903e+07	4.7903e+07	4.7903e+07	Yes	Yes			99.8049	10	-3.09608	1.82945
Q9UNL2	SSR3	Translocon-associated protein subunit gamma (TRAP-gamma) (Signal sequence receptor subunit gamma) (SSR-gamma)	0.000801093	0.000685189	0.000115904	482	2.56357	2	3.4635e+06	3.4635e+06	3.4635e+06	4.44137e+07	4.44137e+07	4.44137e+07	No	Yes		4.68933	85.5317	3.6807	-3.09632	1.82922
P41091	EIF2S3	Eukaryotic translation initiation factor 2 subunit 3	0.000799524	0.000132101	0.000667423	1284	-2.33697	7	1.99442e+07	1.99442e+07	1.99442e+07	2.78392e+07	2.78392e+07	2.78392e+07	Yes	Yes		-4.27283	16.5224	0.481146	-3.09717	1.82837
P18754	RCC1	Regulator of chromosome condensation (Cell cycle regulatory protein) (Chromosome condensation protein 1)	0.000799329	0.000328099	0.000471231	976	-0.522304	13	1.40815e+07	1.40815e+07	1.40815e+07	3.36903e+07	3.36903e+07	3.36903e+07	Yes	Yes		-0.954908	41.0467	1.25853	-3.09727	1.82826
A0A0C4DGK8	APEX1	DNA-(apurinic or apyrimidinic site) endonuclease	0.000797838	0.000662562	0.000135276	509	2.29214	4	4.04239e+06	4.04239e+06	4.04239e+06	4.36403e+07	4.36403e+07	4.36403e+07	Yes	Yes		4.18878	83.0446	3.43238	-3.09809	1.82745
Q96BK5	PINX1	PIN2/TERF1-interacting telomerase inhibitor 1 (Liver-related putative tumor suppressor) (Pin2-interacting protein X1) (Protein 67-11-3) (TRF1-interacting protein 1)	0.000797346	0.000797346	0		10	4				4.76533e+07	4.76533e+07	4.76533e+07	Yes	Yes			99.8049	10	-3.09835	1.82718
Q13263	TRIM28	Transcription intermediary factor 1-beta (TIF1-beta) (E3 SUMO-protein ligase TRIM28)	0.000795222	0.000683176	0.000112046	479	2.60817	11	3.3482e+06	3.3482e+06	3.3482e+06	4.41781e+07	4.41781e+07	4.41781e+07	Yes	Yes		4.76258	85.9101	3.72188	-3.09951	1.82602
P21796	VDAC1	Voltage-dependent anion-selective channel protein 1 (VDAC-1) (hVDAC1) (Outer mitochondrial membrane protein porin 1) (Plasmalemmal porin) (Porin 31HL) (Porin 31HM)	0.000793539	0.000455965	0.000337574	762	0.433716	4	1.00875e+07	1.00875e+07	1.00875e+07	3.73382e+07	3.73382e+07	3.73382e+07	Yes	Yes		0.791576	57.4596	1.88808	-3.10043	1.8251
Q8NDD1	C1orf131	Uncharacterized protein C1orf131	0.000793272	0.000793272	0		10	2				4.74098e+07	4.74098e+07	4.74098e+07	Yes	Yes			99.8049	10	-3.10058	1.82496
P55039	DRG2	Developmentally-regulated GTP-binding protein 2 (DRG-2) (Translation factor GTPase DRG2) (TRAFAC GTPase DRG2)	0.000792726	0.000745491	4.72351e-05	407	3.98026	5	1.4115e+06	1.4115e+06	1.4115e+06	4.59656e+07	4.59656e+07	4.59656e+07	Yes	Yes		7.26261	94.0414	5.02526	-3.10088	1.82466
P82930	MRPS34	28S ribosomal protein S34, mitochondrial (MRP-S34) (S34mt) (Mitochondrial small ribosomal subunit protein mS34)	0.000789263	0.000678391	0.000110872	478	2.61322	3	3.31312e+06	3.31312e+06	3.31312e+06	4.38571e+07	4.38571e+07	4.38571e+07	Yes	Yes		4.76327	85.9525	3.72655	-3.10278	1.82276
P50395	GDI2	Rab GDP dissociation inhibitor beta (Rab GDI beta) (Guanosine diphosphate dissociation inhibitor 2) (GDI-2)	0.000785828	0.000540446	0.000245382	623	1.13912	4	7.3326e+06	7.3326e+06	7.3326e+06	3.96323e+07	3.96323e+07	3.96323e+07	Yes	Yes		2.07418	68.7741	2.43428	-3.10467	1.82086
Q9UKF6	CPSF3	Cleavage and polyadenylation specificity factor subunit 3	0.000783871	0.000173891	0.000609979	1226	-1.81058	1	1.82277e+07	1.82277e+07	1.82277e+07	2.86203e+07	2.86203e+07	2.86203e+07	No	Yes		-3.29485	22.1837	0.650906	-3.10576	1.81978
O15321	TM9SF1	Transmembrane 9 superfamily member 1 (MP70 protein family member) (hMP70)	0.000782468	0	0.000782468	1600	-10	2	2.41565e+07	2.41565e+07	2.41565e+07	2.26076e+07	2.26076e+07	2.26076e+07	No	Yes		-18.1278		-0.0956022	-3.10653	1.819
Q96S94	CCNL2	Cyclin-L2 (Paneth cell-enhanced expression protein)	0.000781042	4.11251e-05	0.000739917	1411	-4.16927	5	2.21105e+07	2.21105e+07	2.21105e+07	2.45683e+07	2.45683e+07	2.45683e+07	No	Yes		-7.58061	5.26541	0.152068	-3.10733	1.81821
Q659C4	LARP1B	La-related protein 1B (La ribonucleoprotein domain family member 1B) (La ribonucleoprotein domain family member 2) (La-related protein 2)	0.000779633	0.000779633	0		10	3				4.65946e+07	4.65946e+07	4.65946e+07	Yes	Yes			99.8049	10	-3.10811	1.81743
Q13433	SLC39A6	Zinc transporter ZIP6 (Estrogen-regulated protein LIV-1) (Solute carrier family 39 member 6) (Zrt- and Irt-like protein 6) (ZIP-6)	0.00077895	4.13908e-05	0.00073756	1409	-4.15538	1	2.20401e+07	2.20401e+07	2.20401e+07	2.45138e+07	2.45138e+07	2.45138e+07	No	Yes		-7.55051	5.31367	0.153465	-3.10849	1.81704
Q00059	TFAM	Transcription factor A, mitochondrial (mtTFA) (Mitochondrial transcription factor 1) (MtTF1) (Transcription factor 6) (TCF-6) (Transcription factor 6-like 2)	0.000778634	0.000778634	0		10	4				4.65349e+07	4.65349e+07	4.65349e+07	Yes	Yes			99.8049	10	-3.10867	1.81687
P21731	TBXA2R	Thromboxane A2 receptor (TXA2-R) (Prostanoid TP receptor)	0.000773741	0.000309489	0.000464252	989	-0.58502	2	1.3873e+07	1.3873e+07	1.3873e+07	3.23695e+07	3.23695e+07	3.23695e+07	No	Yes		-1.0613	39.999	1.22236	-3.1114	1.81413
P33897	ABCD1	ATP-binding cassette sub-family D member 1	0.00077189	0.000168296	0.000603594	1227	-1.84258	3	1.80369e+07	1.80369e+07	1.80369e+07	2.8095e+07	2.8095e+07	2.8095e+07	Yes	Yes		-3.34076	21.8031	0.639367	-3.11244	1.81309
P08579	SNRPB2	U2 small nuclear ribonucleoprotein B'' (U2 snRNP B'')	0.000771515	0.000771515	0		10	5				4.61095e+07	4.61095e+07	4.61095e+07	Yes	Yes			99.8049	10	-3.11266	1.81288
P51398	DAP3	28S ribosomal protein S29, mitochondrial (MRP-S29) (S29mt) (Death-associated protein 3) (DAP-3) (Ionizing radiation resistance conferring protein) (Mitochondrial small ribosomal subunit protein mS29)	0.00076999	0.00076999	0		10	6				4.60183e+07	4.60183e+07	4.60183e+07	Yes	Yes			99.8049	10	-3.11352	1.81202
Q16836	HADH	Hydroxyacyl-coenzyme A dehydrogenase, mitochondrial (HCDH)	0.000769694	0.000334429	0.000435265	944	-0.380196	3	1.30068e+07	1.30068e+07	1.30068e+07	3.29939e+07	3.29939e+07	3.29939e+07	Yes	Yes		-0.688859	43.4496	1.34293	-3.11368	1.81185
P12270	TPR	Nucleoprotein TPR (Megator) (NPC-associated intranuclear protein) (Translocated promoter region protein)	0.000768872	0.000431822	0.00033705	774	0.357474	14	1.00719e+07	1.00719e+07	1.00719e+07	3.58797e+07	3.58797e+07	3.58797e+07	Yes	Yes		0.647525	56.1631	1.83283	-3.11415	1.81139
P28288	ABCD3	ATP-binding cassette sub-family D member 3	0.000765708	0.000478669	0.000287038	704	0.737787	2	8.5774e+06	8.5774e+06	8.5774e+06	3.7185e+07	3.7185e+07	3.7185e+07	Yes	Yes		1.3351	62.5133	2.11611	-3.11594	1.8096
P19022	CDH2	Cadherin-2 (CDw325) (Neural cadherin) (N-cadherin) (CD antigen CD325)	0.00076513	0	0.00076513	1599	-10	26	2.41609e+07	2.41609e+07	2.41609e+07	2.15669e+07	2.15669e+07	2.15669e+07	No	Yes		-18.0308		-0.163853	-3.11627	1.80927
O75319	DUSP11	RNA/RNP complex-1-interacting phosphatase	0.000764442	0.000764442	0		10	6				4.56868e+07	4.56868e+07	4.56868e+07	Yes	Yes			99.8049	10	-3.11666	1.80888
Q9H000	MKRN2	E3 ubiquitin-protein ligase makorin-2	0.000763027	0.000763027	0		10	2				4.56022e+07	4.56022e+07	4.56022e+07	Yes	Yes			99.8049	10	-3.11746	1.80808
O95197	RTN3	Reticulon-3 (Homolog of ASY protein) (HAP) (Neuroendocrine-specific protein-like 2) (NSP-like protein 2) (Neuroendocrine-specific protein-like II) (NSP-like protein II) (NSPLII)	0.000761606	0.000304369	0.000457236	988	-0.587117	1	1.36633e+07	1.36633e+07	1.36633e+07	3.18539e+07	3.18539e+07	3.18539e+07	No	Yes		-1.06108	39.9642	1.22116	-3.11827	1.80727
Q99733	NAP1L4	Nucleosome assembly protein 1-like 4 (Nucleosome assembly protein 2) (NAP-2)	0.000756148	0.000391424	0.000364724	822	0.101929	4	1.08988e+07	1.08988e+07	1.08988e+07	3.42922e+07	3.42922e+07	3.42922e+07	Yes	Yes		0.183894	51.7656	1.65371	-3.12139	1.80414
Q5F1R6	DNAJC21	DnaJ homolog subfamily C member 21 (DnaJ homolog subfamily A member 5) (Protein GS3)	0.000754787	0.000754787	0		10	5				4.51098e+07	4.51098e+07	4.51098e+07	Yes	Yes			99.8049	10	-3.12218	1.80336
Q63HN8	RNF213	E3 ubiquitin-protein ligase RNF213	0.000752515	0.000356625	0.00039589	880	-0.150693	7	1.18302e+07	1.18302e+07	1.18302e+07	3.31438e+07	3.31438e+07	3.31438e+07	Yes	Yes		-0.271556	47.3911	1.48627	-3.12348	1.80205
[truncated: 1,280 more rows]
[truncated: 4 more columns]
