# Supplementary material for: Signal-noise metrics for RNA binding protein identification reveal broad spectrum protein-RNA interaction frequencies and dynamics
Source: Nat Commun. 2023 Sep 21;14:5868. doi: 10.1038/s41467-023-41284-9 (PMC10514315; doi:10.1038/s41467-023-41284-9)
Supplement: Supplementary file 15 — Supplementary Dataset 11 [file 41467_2023_41284_MOESM15_ESM.xlsx]

## Sheet: OOPs
Supplementary Data 11	OOPs.
Referenced MS dataset	OOPs (Hoefig, 2021); not from the original OOPs methods paper (Queiroz, 2019)
SILAC labeling?	No
Pooled UV-crosslinked and non-crosslinked samples prior to RNA-centric protein enrichment?	No
# of replicates	3	Only three of four replicates were used (R1,R2, and R3)
UV-enrichment* status was based on conclusions of referenced study, no independent statistical analysis was performed on referenced MS dataset.
GO-annotations were exported from PANTHER V17.0 (Thomas et al., 2003) and made available in Supplementary Data 7.
Proteins not detected in all three UV-crosslinked samples were excluded from downstream sample normalization procedures and data analysis.
Replicate samples were mean-normalized to total SPI and SPInCL values equal to 0 were replaced with the average non-zero SPInCL value of the same protein ID.
Proteins only detected in UV-crosslinked samples were given the following pseudo-values: log2(S/N) = 10, log2(CL/nCL) = 10.
Average log2(CL/nCL) and log2(S/N) ratios were generated with SPICL values and average SPInCL values according to equations (2) and (3). Proteins displaying negative average log2(CL/nCL) ratios were given pseudo-log2(S/N) ratios of −10.
%TP values were calculated with average SPI values and average total SPI according to equation (8); %TPS and %TPN values were estimated with %TP values and average log2(S/N) ratios according to equations (9-11).
Log10(%TP) values were adjusted by subtracting the minimum log10(%TP) value of the MS dataset.
Detectable ∆log2(SPIS) values were estimated with SD of log2(SPI) values and average log2(S/N) ratios according to equations (5-7) (see Methods).
RCS ranking only included proteins identified in at least one non-crosslinked sample to avoid low-abundant species with pseudo-log2(S/N) ratios of 10 from being inaccurately ranked.
RBP confidence scores (RCS) represent the product of adj. log10(%TP) values and average log2(S/N) ratios.
%TP ranking only includes proteins detected in all UV-crosslinked samples.
S/N and %TPS were considered overestimated for non-SILAC experiments and for experiments where UV-crosslinked and non-crosslinked samples weren't pooled prior to RNA-centric protein enrichment.																																				See Supplementary Note 7b for more information.
Average log2(CL/nCL) and S/N ratio summary statistics for GO terms or categories only included proteins identified in at least one non-crosslinked samples to avoid low-abundant species with pseudo-log2(S/N) ratios of 10 from skewing the data.
Category or GO term	Total MS dataset	GO RNA binding	GO nucleic acid binding	GO nucleotide binding	GO mRNA binding	GO rRNA binding	GO dsRNA binding	GO tRNA binding	GO snRNA binding	GO snoRNA binding	GO miRNA binding	GO translation	GO mRNA processing	GO ncRNA processing	GO rRNA processing	GO RNA splicing	GO regulation of RNA stability	GO RNA modification	GO RNA localization	GO ribonucleoprotein complex	GO plasma membrane	GO cytosol	GO integral component of membrane	GO nucleus	GO DNA binding	GO exclusive DNA binding	GO exclusive nucleotide binder	GO endoplasmic reticulum	GO integral component of ER membrane	GO glycoprotein	GO unfolded protein binding	GO protein binding	"Core RBP" (Beckmann, 2015)	Classical metabolic enzymes (Beckmann, 2015)	EnigmRBPs (Beckmann, 2015)	Total LEAP-RBP UV-enriched*	Exclusive LEAP-RBP UV-enriched*	Total INP UV-enriched*	Exclusive INP UV-enriched*	Total XRNAX UV-enriched* (Trendel, 2019)	Exclusive XRNAX UV-enriched* (Trendel, 2019)	Total OOPs UV-enriched* (Hoefig, 2021)	Exclusive OOPs UV-enriched* (Hoefig, 2021)	Total Ptex 1.5 UV-enriched* (Urdaneta, 2019)	Exclusive Ptex 1.5 UV-enriched* (Urdaneta, 2019)	Total RIC UV-enriched* (Perez-Perri, 2018)	Exclusive RIC UV-enriched* (Perez-Perri, 2018)	Shared UV-enriched*	LEAP-RBP + 5 datasets UV-enriched*
# of protein IDs in category or GO term (Homo sapien & Saccharommyces cerevisiae)	3167	2389	5254	3055	525	147	82	119	69	63	31	717	646	796	504	500	254	284	343	1230	6435	6382	7023	10013	3095	2715	2345	2703	1543	4577	203	15171	498	216	597	1794	293	937	52	1740	250	1838	204	2974	1331	683	14	257	257
# of detected protein IDs	3167	1035	1318	674	193	34	48	35	37	26	18	218	282	187	134	242	100	60	103	444	781	1714	350	2006	439	270	431	310	113	260	50	1837	215	77	197	1227	58	731	11	1215	61	1385	204	1914	555	580	7	257	257
# of detected protein IDs identified as UV-enriched*	1135	557	659	201	136	14	32	21	24	15	16	104	151	108	84	119	59	41	56	254	196	588	98	815	203	95	88	93	34	47	8	709	133	26	87	652	0	461	0	644	0	702	204	771	0	380	0	257	257
% of detected protein IDs identified as UV-enriched*	35.8383	53.8164	50	29.822	70.4663	41.1765	66.6667	60	64.8649	57.6923	88.8889	47.7064	53.5461	57.754	62.6866	49.1736	59	68.3333	54.3689	57.2072	25.096	34.3057	28	40.6281	46.2415	35.1852	20.4176	30	30.0885	18.0769	16	38.5955	61.8605	33.7662	44.1624	53.1377	0	63.0643	0	53.0041	0	50.6859	100	40.2821	0	65.5172	0	100	100
Average log2(CL/nCL) of detected protein IDs	2.80649	3.71333	3.51083	2.71697	4.3839	3.90061	4.58886	3.93636	3.84897	3.643	5.78461	3.63338	3.57369	3.73788	3.87453	3.5006	3.83759	4.12551	3.68864	3.8509	2.40919	2.77355	2.39323	3.00529	3.29516	2.75286	2.3511	2.53017	2.50335	1.96272	2.39241	2.91518	3.97527	3.09361	3.28748	3.68729	1.96366	4.14899	2.19319	3.66117	1.85256	3.49565	4.26409	3.00745	1.70003	4.24229	2.20512	5.53316	5.53316
Average S/N of detected protein IDs	8.86388	18.3383	15.8257	6.76075	28.0802	19.2383	26.6389	13.5813	13.4948	10.3188	41.2055	13.7138	17.2835	14.7349	15.7653	17.3345	21.3398	18.515	14.3406	18.9067	5.4706	8.63415	4.45788	10.1547	14.2941	6.74118	3.81871	5.80041	4.58702	6.73449	2.93578	9.58187	14.8253	7.80018	22.3383	16.2571	2.24101	23.2928	2.65755	16.7036	2.02688	15.0312	14.769	10.6103	1.62458	25.6703	2.31397	44.5965	44.5965
%TP of detected protein IDs	100	69.1283	80.274	29.2514	30.7417	1.14034	6.91326	1.30529	1.50696	0.707606	6.71583	7.17424	31.4006	6.74906	2.91158	30.0039	13.3982	1.87721	11.2978	46.9491	29.6243	58.086	5.8189	84.0525	37.0988	10.8941	6.39048	9.20321	1.80068	6.28147	3.99531	49.6942	17.573	2.56908	5.24415	80.5378	0.424193	69.7127	0.0736132	69.6561	0.977168	72.7052	1.79135	75.2532	5.36839	60.2289	0.5787	35.1142	35.1142
%TPS of detected protein IDs	73.4497	55.5456	61.1725	18.4762	26.9778	1.05616	5.92471	0.98809	1.32851	0.542369	6.29467	5.96612	26.8847	6.00088	2.60385	25.6253	12.4107	1.7631	9.91601	36.3347	17.946	42.3403	3.93596	62.4928	27.7089	5.38298	4.17946	6.77876	1.09403	4.16588	2.70445	35.7079	15.0156	1.767	3.65195	61.7612	0.246957	54.8532	0.0452745	56.3019	0.544781	57.3886	1.65793	59.0344	2.35758	50.1194	0.291933	33.3705	33.3705
%TPN of detected protein IDs	26.5503	13.5827	19.1016	10.7752	3.76388	0.0841721	0.988552	0.317199	0.178446	0.165236	0.421156	1.20812	4.51589	0.748178	0.307735	4.37855	0.987491	0.114106	1.38175	10.6144	11.6784	15.7457	1.88295	21.5597	9.38991	5.51108	2.21102	2.42446	0.706649	2.11559	1.29086	13.9862	2.55738	0.802074	1.59221	18.7766	0.177236	14.8595	0.0283386	13.3542	0.432387	15.3166	0.133429	16.2188	3.01082	10.1096	0.286766	1.74376	1.74376
Average log2(CL/nCL) of UV-enriched* protein IDs	5.97033	6.39883	6.26244	5.67597	6.38587	7.19695	6.44721	5.61251	6.65057	5.54099	7.10192	6.03672	6.12571	6.66419	6.69015	6.01857	6.87984	5.87854	6.21537	6.2755	5.79267	5.88581	5.7832	5.99671	5.90322	5.52499	5.45546	5.57346	5.35864	5.47894	4.81526	6.10373	6.03503	5.60985	6.74496	6.21675	0	6.33037	0	6.29956	0	6.06484	5.92301	5.90225	0	6.42825	0	6.47172	6.47172
Average S/N of UV-enriched* protein IDs	23.2808	33.9831	30.9941	19.2474	40.1367	45.0344	38.6353	21.4236	21.647	16.0108	41.2055	25.8175	32.5726	25.7025	25.8209	34.995	38.4861	26.0917	25.884	32.2409	18.5427	23.735	12.4928	23.7328	29.279	15.5337	11.9006	16.3454	11.5918	35.3518	8.59424	23.6757	23.636	19.3568	53.9579	29.9621	0	36.4272	0	31.2355	0	29.2949	14.769	25.5076	0	39.7377	0	44.5965	44.5965
%TP of UV-enriched* protein IDs	45.399	40.5112	41.8586	4.7479	24.2174	0.831662	3.39028	0.344737	1.26783	0.359597	6.71498	4.02227	24.9267	5.9357	2.45553	23.5859	11.1559	1.74585	9.5385	28.3196	5.02184	24.7183	2.1506	41.8225	19.8535	1.31184	0.684968	4.82756	0.385285	2.19027	0.0514145	21.317	12.124	0.586993	2.14647	41.1706	0	39.2837	0	40.992	0	41.4389	1.79135	40.2381	0	38.5018	0	35.1142	35.1142
%TPS of UV-enriched* protein IDs	42.8154	38.4699	39.6046	4.32494	23.1163	0.817435	3.23148	0.311462	1.17399	0.335466	6.29382	3.85524	23.5822	5.47689	2.33511	22.3307	10.8244	1.67724	8.86662	26.8432	4.69929	23.5015	1.98169	39.4697	18.6885	1.10172	0.605035	4.65324	0.342576	2.05382	0.0456363	20.2288	11.4438	0.529132	2.02936	39.0307	0	37.1826	0	38.9	0	39.1347	1.65793	38.0806	0	36.5713	0	33.3705	33.3705
%TPN of UV-enriched* protein IDs	2.58361	2.04127	2.25406	0.422951	1.10112	0.0142267	0.158804	0.0332747	0.0938354	0.0241317	0.421155	0.167029	1.34441	0.458805	0.120421	1.25519	0.331525	0.0686065	0.671883	1.47637	0.322549	1.21678	0.168916	2.35277	1.165	0.210127	0.0799332	0.174319	0.0427087	0.136446	0.00577821	1.08822	0.680176	0.0578611	0.117111	2.13997	0	2.10104	0	2.09206	0	2.30414	0.133429	2.1575	0	1.93053	0	1.74376	1.74376
	log2(S/N) < 0	0 < log2(S/N) < 1	1 < log2(S/N) < 2	2 < log2(S/N) < 3	3 < log2(S/N) < 4	4 < log2(S/N) < 5	5 < log2(S/N) < 6	6 < log2(S/N) < 7	7 < log2(i/N) < 8	8 < log2(S/N) < 9	9 < log2(S/N) < 10	10 < log2(S/N); (includes undetected in non-crosslinked)
# of total protein IDs	653	513	522	407	251	160	74	39	17	1	3	527
# of GO-annotated RBPs	111	108	143	130	131	105	48	29	15	1	3	211
	RCS rank 1–100	RCS rank 101–200	RCS rank 201–300	RCS rank 301–400	RCS rank 401–500	RCS rank 501–600	RCS rank 601–700	RCS rank 701–800	RCS rank 801–900	RCS rank 901–1000	RCS rank 1001–1100	RCS rank 1101–1200	RCS rank 1201–1300	RCS rank 1301–1400	RCS rank 1401–1500	RCS rank 1501–1600	RCS rank 1601–1700	RCS rank 1701–1800	RCS rank 1801–1900	RCS rank 1901–2000	RCS rank 2001–2100	RCS rank 2101–2200	RCS rank 2201–2300	RCS rank 2301–2400	RCS rank 2401–2500	RCS rank 2501–2600	RCS rank 2601–2700
# of GO-annotated RBPs	84	74	52	51	38	51	46	39	41	35	29	40	34	22	28	32	28	24	25	24	25	28	25	19	18	21	16
Average S/N	106.274	33.4921	19.5981	15.5236	11.9383	8.7118	6.81	5.82925	5.05343	4.29482	4.08374	3.36417	3.07072	2.49486	2.29909	2.17529	1.89312	1.61484	1.37436	1.09392	0.91055	0.718675	0.567043	0.421005	0.313895	0.105878	0.00340079
Average RCS	17.5815	11.401	9.10557	7.55546	6.23696	5.38567	4.72308	4.14376	3.7088	3.29298	2.86771	2.50125	2.13179	1.81142	1.52743	1.26416	0.999718	0.718658	0.428654	0.12287	-0.166182	-0.568064	-1.08764	-1.68785	-2.86721	-6.95679	-17.9073
Average detectable ∆log2(SPIS)	0.875405	1.12959	1.06722	1.24254	1.28298	1.19447	1.0767	1.20781	1.17581	1.31641	1.43925	1.35004	1.3224	1.40255	1.49397	1.52147	1.515	1.55853	1.56843	1.60441	1.72352	2.01483	2.01654	2.53756	2.8852	6.14668	10.7371
Average # of unique peptides	24	18	17	13	14	11	10	10	9	9	8	10	8	7	6	6	6	5	6	5	6	6	6	6	7	7	7
%TP	29.5478	7.67943	5.46317	4.05775	2.77122	1.54027	2.24015	1.8268	1.96949	4.77155	2.02146	3.63788	1.8677	0.887733	1.29345	0.580015	1.03845	1.02616	1.88834	0.482863	1.49429	0.62517	0.664777	0.796031	11.1666	3.87967	2.01855
%TPS	28.3745	7.06547	4.75888	3.41855	2.26297	1.26395	1.70673	1.37664	1.42186	3.13022	1.33243	2.2947	1.17889	0.568318	0.780961	0.353527	0.591933	0.564715	0.994999	0.245902	0.729822	0.282035	0.269301	0.293597	4.50258	0.876845	0.0488624
%TPN	1.17329	0.61396	0.704292	0.639199	0.508244	0.276316	0.53342	0.450165	0.547628	1.64133	0.689034	1.34318	0.68881	0.319414	0.512484	0.226488	0.446514	0.461444	0.893336	0.236961	0.764472	0.343136	0.395476	0.502434	6.66404	3.00282	1.96969
	%TP rank 1–100	%TP rank 101–201	%TP rank 201–301	%TP rank 301–401	%TP rank 401–501	%TP rank 501–601	%TP rank 601–701	%TP rank 701–801	%TP rank 801–901	%TP rank 901–1001	%TP rank 1001–1101	%TP rank 1101–1201	%TP rank 1201–1301	%TP rank 1301–1401	%TP rank 1401–1501	%TP rank 1501–1601	%TP rank 1601–1701	%TP rank 1701–1801	%TP rank 1801–1901	%TP rank 1901–2001	%TP rank 2001–2101	%TP rank 2101–2201	%TP rank 2201–2301	%TP rank 2301–2401	%TP rank 2401–2501	%TP rank 2501–2601	%TP rank 2601–2701	%TP rank 2701–2801	%TP rank 2801–2901	%TP rank 2901–3001	%TP rank 3001–3101	%TP rank 3101–3201
%TP	64.6722	10.9114	5.33189	3.59091	2.622	2.04095	1.66204	1.37403	1.12822	0.941204	0.791076	0.67439	0.586271	0.510088	0.441448	0.382476	0.333415	0.296282	0.263781	0.229444	0.202615	0.17885	0.154275	0.132503	0.116187	0.101375	0.0873157	0.0744186	0.0630158	0.0512306	0.0386784	0.0159736
%TPS	47.3865	8.28003	4.06349	2.51541	1.94434	1.4574	1.21607	1.00269	0.856993	0.687059	0.549522	0.476433	0.420901	0.371496	0.302566	0.289702	0.235526	0.210457	0.182777	0.163407	0.135301	0.130451	0.103511	0.0893209	0.0765485	0.0716046	0.061521	0.0499716	0.0405726	0.0356382	0.0283326	0.0141922
%TPN	17.2858	2.63138	1.26839	1.07549	0.677662	0.583543	0.445976	0.371342	0.271224	0.254145	0.241554	0.197957	0.16537	0.138593	0.138882	0.0927744	0.0978898	0.0858253	0.0810033	0.0660367	0.067314	0.0483987	0.0507641	0.0431816	0.0396386	0.0297707	0.0257947	0.024447	0.0224432	0.0155923	0.0103458	0.00178144
Primary Uniprot ID	Primary gene name	Protein name	%TP	%TPS	%TPN	RCS Rank	Log2(S/N)	# of unique peptides	SPInCL R1	SPInCL R2	SPInCL R3	SPICL R1	SPICL R2	SPICL R3	UV-enriched*?	Detected?	Detectable ∆log2(SPIS)	RBP confidence score (RCS)	% RNA-bound	Average log2(CL/nCL)	Log10(%TP)	Adjusted log10(%TP)
P60709	ACTB	Actin, cytoplasmic 1 (Beta-actin) [Cleaved into: Actin, cytoplasmic 1, N-terminally processed]	8.45548	3.5877	4.86778	2404	-0.440202	9	2.44034e+11	8.1692e+10	1.09679e+11	3.85882e+11	3.73606e+11	3.21129e+11	No	Yes	1.35969	-2.16786	42.4305	1.30688	0.927138	4.92471
P07910	HNRNPC	Heterogeneous nuclear ribonucleoproteins C1/C2 (hnRNP C1/C2)	3.57586	3.51944	0.0564134	2	5.96317	17	3.47263e+09	4.633e+08	1.063e+09	1.92328e+11	2.59034e+11	1.84771e+11	Yes	Yes	0.651559	27.1381	98.4224	6.97468	0.55338	4.55095
P19338	NCL	Nucleolin (Protein C23)	3.02021	1.8938	1.12641	940	0.749546	37	7.62492e+10	8.54557e+09	1.12795e+10	9.12844e+10	2.15579e+11	1.3857e+11	No	Yes	1.05448	3.35617	62.7042	2.12516	0.480037	4.4776
P22626	HNRNPA2B1	Heterogeneous nuclear ribonucleoproteins A2/B1 (hnRNP A2/B1)	2.86945	2.58141	0.288035	79	3.16385	23	1.67473e+10	2.1451e+09	6.69988e+09	1.39877e+11	1.93779e+11	1.55228e+11	Yes	Yes	0.473771	14.0961	89.962	4.24217	0.457798	4.45537
P09651	HNRNPA1	Heterogeneous nuclear ribonucleoprotein A1 (hnRNP A1) (Helix-destabilizing protein) (Single-strand RNA-binding protein) (hnRNP core protein A1) [Cleaved into: Heterogeneous nuclear ribonucleoprotein A1, N-terminally processed]	1.47261	1.39632	0.0762929	41	4.19394	6	5.20255e+09	4.65598e+08	1.16469e+09	8.16999e+10	9.09056e+10	8.45932e+10	Yes	Yes	0.126042	17.4705	94.8192	5.23282	0.168089	4.16566
P31943	HNRNPH1	Heterogeneous nuclear ribonucleoprotein H (hnRNP H) [Cleaved into: Heterogeneous nuclear ribonucleoprotein H, N-terminally processed]	1.41964	1.27447	0.145171	100	3.13407	11	8.54226e+09	1.41714e+09	3.05057e+09	7.93704e+10	8.34688e+10	7.86846e+10	Yes	Yes	0.144656	13.0056	89.7741	4.21399	0.152178	4.14975
P21333	FLNA	Filamin-A (FLN-A) (Actin-binding protein 280) (ABP-280) (Alpha-filamin) (Endothelial actin-binding protein) (Filamin-1) (Non-muscle filamin)	1.39657	0.842075	0.554497	1145	0.602768	93	3.06086e+10	6.81715e+09	1.20078e+10	5.85275e+10	6.47598e+10	7.7677e+10	No	Yes	0.698721	2.49704	60.2958	2.01337	0.145063	4.14263
P68363	TUBA1B	Tubulin alpha-1B chain (Alpha-tubulin ubiquitous) (Tubulin K-alpha-1) (Tubulin alpha-ubiquitous chain) [Cleaved into: Detyrosinated tubulin alpha-1B chain]	1.35493	1.06441	0.290525	339	1.87332	1	1.67419e+10	3.45827e+09	5.6452e+09	6.06629e+10	7.27289e+10	8.36951e+10	No	Yes	0.389297	7.73585	78.558	3.05788	0.131918	4.12949
Q92945	KHSRP	Far upstream element-binding protein 2 (FUSE-binding protein 2) (KH type-splicing regulatory protein) (KSRP) (p75)	1.29515	1.27916	0.0159916	6	6.32174	30	9.66818e+08	7.53524e+07	3.84513e+08	6.76354e+10	8.61596e+10	7.69925e+10	Yes	Yes	0.414293	25.9816	98.7653	7.33073	0.112322	4.10989
P68371	TUBB4B	Tubulin beta-4B chain (Tubulin beta-2 chain) (Tubulin beta-2C chain)	1.26773	1.0246	0.24313	282	2.07526	1	1.37753e+10	2.64609e+09	5.20105e+09	5.64637e+10	7.17306e+10	7.74799e+10	No	Yes	0.358558	8.5098	80.8216	3.23701	0.103026	4.10059
P61978	HNRNPK	Heterogeneous nuclear ribonucleoprotein K (hnRNP K) (Transformation up-regulated nuclear protein) (TUNP)	1.21926	1.13772	0.0815339	55	3.8026	28	4.84376e+09	8.22172e+08	1.62544e+09	6.71832e+10	7.76365e+10	6.6495e+10	Yes	Yes	0.271546	15.5286	93.3128	4.85339	0.0860951	4.08366
O43390	HNRNPR	Heterogeneous nuclear ribonucleoprotein R (hnRNP R)	1.17441	1.13354	0.0408694	26	4.79367	24	2.17861e+09	5.01359e+08	9.54247e+08	6.71094e+10	8.0725e+10	5.90969e+10	Yes	Yes	0.557333	19.4977	96.52	5.81945	0.0698202	4.06739
P26599	PTBP1	Polypyrimidine tract-binding protein 1 (PTB) (57 kDa RNA-binding protein PPTB-1) (Heterogeneous nuclear ribonucleoprotein I) (hnRNP I)	1.17169	1.15427	0.0174212	13	6.04998	16	9.90951e+08	1.87351e+08	3.45092e+08	5.68573e+10	9.23421e+10	5.93543e+10	Yes	Yes	0.9508	24.6015	98.5131	7.06083	0.0688115	4.06638
Q15717	ELAVL1	ELAV-like protein 1 (Hu-antigen R) (HuR)	1.12696	1.11435	0.0126149	5	6.46492	17	6.56964e+08	1.6047e+08	3.09585e+08	7.25905e+10	6.88e+10	5.95405e+10	Yes	Yes	0.375107	26.1796	98.8806	7.47307	0.051909	4.04948
O60506	SYNCRIP	Heterogeneous nuclear ribonucleoprotein Q (hnRNP Q) (Glycine- and tyrosine-rich RNA-binding protein) (GRY-RBP) (NS1-associated protein 1) (Synaptotagmin-binding, cytoplasmic RNA-interacting protein)	0.982316	0.96496	0.0173562	16	5.79695	19	9.5479e+08	1.8736e+08	4.09084e+08	5.91776e+10	6.3141e+10	5.22541e+10	Yes	Yes	0.346118	23.1288	98.2331	6.80987	-0.00774863	3.98982
P52272	HNRNPM	Heterogeneous nuclear ribonucleoprotein M (hnRNP M)	0.921278	0.82177	0.0995073	126	3.04586	34	5.99085e+09	6.12124e+08	2.29357e+09	4.91753e+10	5.77477e+10	4.93606e+10	No	Yes	0.243178	12.0676	89.199	4.13067	-0.0356094	3.96196
P35579	MYH9	Myosin-9 (Cellular myosin heavy chain, type A) (Myosin heavy chain 9) (Myosin heavy chain, non-muscle IIa) (Non-muscle myosin heavy chain A) (NMMHC-A) (Non-muscle myosin heavy chain IIa) (NMMHC II-a) (NMMHC-IIA)	0.897059	0.734095	0.162964	279	2.17142	85	7.84265e+09	3.06906e+09	3.35312e+09	3.6245e+10	4.68776e+10	6.34504e+10	No	Yes	0.889739	8.57794	81.8336	3.32327	-0.0471789	3.95039
Q00839	HNRNPU	Heterogeneous nuclear ribonucleoprotein U (hnRNP U) (GRIP120) (Nuclear p120 ribonucleoprotein) (Scaffold-attachment factor A) (SAF-A) (p120) (pp120)	0.895538	0.822497	0.073041	83	3.49323	24	3.46966e+09	8.64083e+08	2.21175e+09	4.95186e+10	5.30009e+10	5.15001e+10	Yes	Yes	0.0341624	13.797	91.8439	4.55591	-0.0479162	3.94965
P51991	HNRNPA3	Heterogeneous nuclear ribonucleoprotein A3 (hnRNP A3)	0.8753	0.775289	0.100011	141	2.95457	15	5.50957e+09	1.31066e+09	2.09243e+09	5.59712e+10	4.25043e+10	4.95485e+10	Yes	Yes	0.669246	11.6402	88.5741	4.04475	-0.057843	3.93972
P09429	HMGB1	High mobility group protein B1 (High mobility group protein 1) (HMG-1)	0.797421	0.302217	0.495204	2453	-0.712439	11	3.05751e+10	5.87865e+09	4.43703e+09	1.76106e+10	5.67071e+10	2.77649e+10	No	Yes	2.14372	-2.77798	37.8993	1.15093	-0.0983121	3.89926
P08575	PTPRC	Receptor-type tyrosine-protein phosphatase C	0.774467	0.481999	0.292468	1065	0.72075	42	1.71188e+10	2.91912e+09	6.08766e+09	3.68784e+10	4.22269e+10	3.3627e+10	No	Yes	0.807386	2.80124	62.2362	2.10302	-0.110997	3.88657
P68104	EEF1A1	Elongation factor 1-alpha 1 (EF-1-alpha-1) (Elongation factor Tu) (EF-Tu) (Eukaryotic elongation factor 1 A-1) (eEF1A-1) (Leukocyte receptor cluster member 7)	0.768833	0.536513	0.23232	658	1.2075	12	1.29835e+10	2.72842e+09	5.09585e+09	3.76382e+10	3.78006e+10	4.16011e+10	No	Yes	0.547963	4.6892	69.7828	2.49025	-0.114168	3.8834
P39687	ANP32A	Acidic leucine-rich nuclear phosphoprotein 32 family member A (Acidic nuclear phosphoprotein pp32) (pp32) (Leucine-rich acidic nuclear protein) (LANP) (Mapmodulin) (Potent heat-stable protein phosphatase 2A inhibitor I1PP2A) (Putative HLA-DR-associated protein I) (PHAPI)	0.751656	0.0238185	0.727837	2629	-4.93346	15	4.23116e+10	8.56856e+09	1.07877e+10	1.3709e+10	4.04429e+10	1.8948e+10	No	Yes	5.38295	-19.1102	3.16881	0.0914632	-0.123981	3.87359
P14866	HNRNPL	Heterogeneous nuclear ribonucleoprotein L (hnRNP L)	0.746629	0.707762	0.0388672	51	4.18664	12	2.24591e+09	2.82153e+08	9.55342e+08	4.41821e+10	4.41734e+10	4.20277e+10	Yes	Yes	0.145662	16.2051	94.7943	5.22572	-0.126895	3.87067
P52597	HNRNPF	Heterogeneous nuclear ribonucleoprotein F (hnRNP F) (Nucleolin-like protein mcs94-1) [Cleaved into: Heterogeneous nuclear ribonucleoprotein F, N-terminally processed]	0.722418	0.693227	0.0291909	39	4.56974	13	1.58132e+09	2.57965e+08	7.66694e+08	3.72568e+10	4.66298e+10	4.30331e+10	Yes	Yes	0.354338	17.6225	95.9593	5.5998	-0.141211	3.85636
Q09666	AHNAK	Neuroblast differentiation-associated protein AHNAK (Desmoyokin)	0.699221	0.666594	0.0326266	45	4.35269	177	2.13751e+09	2.2462e+08	5.5669e+08	3.92589e+10	3.85781e+10	4.46107e+10	Yes	Yes	0.285115	16.7238	95.3339	5.38757	-0.155386	3.84218
Q14103	HNRNPD	Heterogeneous nuclear ribonucleoprotein D0 (hnRNP D0) (AU-rich element RNA-binding protein 1)	0.668499	0.626434	0.0420652	62	3.89647	11	2.28344e+09	5.21066e+08	9.37929e+08	4.06315e+10	4.32773e+10	3.22071e+10	Yes	Yes	0.587129	14.8949	93.7075	4.94411	-0.174899	3.82267
P07737	PFN1	Profilin-1 (Epididymis tissue protein Li 184a) (Profilin I)	0.662471	0.170252	0.492219	2546	-1.53163	14	2.59655e+10	6.93217e+09	1.12006e+10	2.34115e+10	2.60704e+10	2.51972e+10	No	Yes	1.87373	-5.84888	25.6996	0.758537	-0.178833	3.81873
P68032	ACTC1	Actin, alpha cardiac muscle 1 (Alpha-cardiac actin) [Cleaved into: Actin, alpha cardiac muscle 1, intermediate form]	0.660097	0.417725	0.242372	1016	0.785331	1	9.67351e+09	4.16056e+09	7.73101e+09	2.67025e+10	3.71999e+10	3.28844e+10	No	Yes	0.375788	2.99775	63.2824	2.15282	-0.180392	3.81718
P43243	MATR3	Matrin-3	0.640934	0.610514	0.0304203	48	4.32692	29	1.82995e+09	2.03341e+08	6.05152e+08	2.47726e+10	4.21954e+10	4.53095e+10	Yes	Yes	1.09274	16.4612	95.2538	5.36242	-0.193187	3.80438
P07437	TUBB	Tubulin beta chain (Tubulin beta-5 chain)	0.63134	0.483787	0.147553	423	1.71314	5	7.92258e+09	1.87898e+09	3.41456e+09	3.14909e+10	3.51214e+10	3.33674e+10	No	Yes	0.176544	6.50622	76.6286	2.91791	-0.199737	3.79783
Q9UKM9	RALY	RNA-binding protein Raly (Autoantigen p542) (Heterogeneous nuclear ribonucleoprotein C-like 2) (hnRNP core protein C-like 2) (hnRNP associated with lethal yellow protein homolog)	0.61539	0.608807	0.00658382	11	6.53092	17	3.71547e+08	2.56924e+07	1.8211e+08	4.46442e+10	3.73346e+10	2.77781e+10	Yes	Yes	0.866506	24.7307	98.9301	7.53869	-0.210849	3.78672
P23528	CFL1	Cofilin-1 (18 kDa phosphoprotein) (p18) (Cofilin, non-muscle isoform)	0.585848	0.184362	0.401486	2517	-1.1228	15	2.24271e+10	5.35099e+09	8.15321e+09	2.29128e+10	2.51187e+10	2.10766e+10	No	Yes	1.85685	-4.22775	31.4693	0.939905	-0.232215	3.76535
P04406	GAPDH	Glyceraldehyde-3-phosphate dehydrogenase (GAPDH)	0.57446	0.3452	0.22926	1227	0.590447	18	1.34761e+10	2.32278e+09	4.73115e+09	2.61559e+10	2.951e+10	2.68017e+10	No	Yes	0.704971	2.21821	60.0912	2.00412	-0.24074	3.75683
Q9Y383	LUC7L2	Putative RNA-binding protein Luc7-like 2	0.551137	0.0668071	0.48433	2588	-2.85792	14	2.5186e+10	4.58424e+09	1.25882e+10	1.30239e+10	2.64843e+10	1.69493e+10	No	Yes	2.11265	-10.6853	12.1217	0.351486	-0.25874	3.73883
P15880	RPS2	40S ribosomal protein S2 (40S ribosomal protein S4) (Protein LLRep3) (Small ribosomal subunit protein uS5)	0.542345	0.537666	0.00467855	8	6.84451	13	2.95017e+08	2.52596e+07	9.70182e+07	2.78664e+10	3.52992e+10	3.36566e+10	Yes	Yes	0.432615	25.5426	99.1373	7.85077	-0.265725	3.73184
Q16629	SRSF7	Serine/arginine-rich splicing factor 7 (Splicing factor 9G8) (Splicing factor, arginine/serine-rich 7)	0.524608	0.271409	0.253199	1873	0.100194	5	1.65882e+10	2.21459e+09	2.55192e+09	1.24895e+10	3.31309e+10	2.70843e+10	No	Yes	0.670888	0.37246	51.7355	1.65253	-0.280165	3.7174
O95319	CELF2	CUGBP Elav-like family member 2 (CELF-2) (Bruno-like protein 3) (CUG triplet repeat RNA-binding protein 2) (CUG-BP2) (CUG-BP- and ETR-3-like factor 2) (ELAV-type RNA-binding protein 3) (ETR-3) (Neuroblastoma apoptosis-related RNA-binding protein) (hNAPOR) (RNA-binding protein BRUNOL-3)	0.509587	0.498331	0.0112562	22	5.46831	11	7.20272e+08	8.17997e+07	2.04528e+08	3.19431e+10	3.12293e+10	2.71872e+10	Yes	Yes	0.335713	20.2589	97.7911	6.48451	-0.292782	3.70479
Q92841	DDX17	Probable ATP-dependent RNA helicase DDX17	0.495479	0.453328	0.0421513	115	3.42691	21	2.41659e+09	4.17528e+08	8.66576e+08	2.10393e+10	2.89578e+10	3.51389e+10	Yes	Yes	0.822099	12.6542	91.4928	4.49247	-0.304975	3.69259
P07900	HSP90AA1	Heat shock protein HSP 90-alpha	0.453705	0.301013	0.152692	885	0.979204	20	6.75067e+09	1.27555e+09	5.65451e+09	2.33285e+10	2.29199e+10	2.14177e+10	No	Yes	0.553529	3.57834	66.3456	2.30532	-0.343227	3.65434
Q9Y2W1	THRAP3	Thyroid hormone receptor-associated protein 3 (BCLAF1 and THRAP3 family member 2) (Thyroid hormone receptor-associated protein complex 150 kDa component) (Trap150)	0.451887	0.222789	0.229098	2048	-0.0402867	31	1.28206e+10	1.40215e+09	5.19732e+09	1.07629e+10	2.69763e+10	2.38617e+10	No	Yes	0.736056	-0.147151	49.3019	1.55823	-0.34497	3.6526
P31146	CORO1A	Coronin-1A (Coronin-like protein A) (Clipin-A) (Coronin-like protein p57) (Tryptophan aspartate-containing coat protein) (TACO)	0.44505	0.232981	0.212069	1826	0.13568	19	1.26463e+10	2.43923e+09	3.78682e+09	2.16301e+10	2.27798e+10	1.65129e+10	No	Yes	1.46546	0.494684	52.3494	1.67682	-0.351591	3.64598
P13639	EEF2	Elongation factor 2 (EF-2)	0.434692	0.399835	0.0348571	106	3.51988	35	2.05887e+09	4.03154e+08	6.28097e+08	1.98936e+10	2.85385e+10	2.64157e+10	Yes	Yes	0.553263	12.7974	91.9812	4.58143	-0.361818	3.63575
P14618	PKM	Pyruvate kinase PKM	0.431709	0.284237	0.147472	923	0.946653	28	8.06037e+09	1.96697e+09	3.18079e+09	2.08513e+10	2.05083e+10	2.28354e+10	No	Yes	0.641731	3.43896	65.84	2.27941	-0.364808	3.63276
P62841	RPS15	40S ribosomal protein S15 (RIG protein) (Small ribosomal subunit protein uS19)	0.422964	0.422964	0		10	7				2.69773e+10	2.43582e+10	2.44996e+10	Yes	Yes	0.205647		99.8049	10	-0.373697	3.62387
Q01130	SRSF2	Serine/arginine-rich splicing factor 2 (Protein PR264) (Splicing component, 35 kDa) (Splicing factor SC35) (SC-35) (Splicing factor, arginine/serine-rich 2)	0.407426	0.0235151	0.383911	2612	-4.02911	5	1.98274e+10	5.10885e+09	9.07646e+09	1.07439e+10	1.7022e+10	1.12707e+10	No	Yes	3.72424	-14.5355	5.77163	0.166719	-0.389951	3.60762
Q9Y490	TLN1	Talin-1	0.374437	0.303449	0.0709879	353	2.09581	79	4.13859e+09	7.67306e+08	1.26709e+09	1.44688e+10	1.92388e+10	2.7254e+10	No	Yes	0.957777	7.48402	81.0414	3.2554	-0.426621	3.57095
Q8NC51	SERBP1	Plasminogen activator inhibitor 1 RNA-binding protein (PAI1 RNA-binding protein 1) (PAI-RBP1) (SERPINE1 mRNA-binding protein 1)	0.374359	0.371777	0.00258167	7	7.16999	23	1.64055e+08	2.4747e+07	3.89738e+07	1.82394e+10	2.78615e+10	2.07918e+10	Yes	Yes	0.768333	25.603	99.3104	8.17499	-0.426712	3.57086
P46777	RPL5	60S ribosomal protein L5 (Large ribosomal subunit protein uL18)	0.364955	0.361323	0.00363199	15	6.63638	13	1.91065e+08	2.4966e+07	1.08622e+08	1.97612e+10	2.15264e+10	2.38222e+10	Yes	Yes	0.329809	23.6242	99.0048	7.64362	-0.437761	3.55981
P62937	PPIA	Peptidyl-prolyl cis-trans isomerase A (PPIase A)	0.355732	0.122167	0.233565	2481	-0.934976	7	1.39998e+10	2.45001e+09	4.29428e+09	1.34106e+10	1.76846e+10	1.19415e+10	No	Yes	1.88186	-3.31794	34.3423	1.03288	-0.448877	3.54869
P06748	NPM1	Nucleophosmin (NPM) (Nucleolar phosphoprotein B23) (Nucleolar protein NO38) (Numatrin)	0.34969	0.263278	0.0864116	508	1.60729	11	4.37657e+09	1.04804e+09	2.16242e+09	1.34707e+10	1.86148e+10	2.30249e+10	No	Yes	0.795998	5.69182	75.2891	2.82651	-0.456317	3.54125
P23246	SFPQ	Splicing factor, proline- and glutamine-rich (100 kDa DNA-pairing protein) (hPOMp100) (DNA-binding p52/p100 complex, 100 kDa subunit) (Polypyrimidine tract-binding protein-associated-splicing factor) (PSF) (PTB-associated-splicing factor)	0.348458	0.308353	0.0401056	183	2.9427	22	2.65129e+09	3.12374e+08	6.12216e+08	2.26182e+10	1.86219e+10	1.76606e+10	Yes	Yes	0.702244	10.4163	88.4905	4.0336	-0.457849	3.53972
P11142	HSPA8	Heat shock cognate 71 kDa protein	0.34585	0.19007	0.15578	1648	0.287024	16	8.4943e+09	1.89524e+09	3.54335e+09	1.5396e+10	1.48995e+10	1.77806e+10	No	Yes	1.01737	1.01505	54.9574	1.78251	-0.461113	3.53645
Q13148	TARDBP	TAR DNA-binding protein 43 (TDP-43)	0.341212	0.326853	0.0143595	52	4.50856	11	8.40827e+08	9.57269e+07	3.39824e+08	2.24819e+10	2.09644e+10	1.64548e+10	Yes	Yes	0.623387	15.9179	95.7916	5.53991	-0.466975	3.53059
P31942	HNRNPH3	Heterogeneous nuclear ribonucleoprotein H3 (hnRNP H3) (Heterogeneous nuclear ribonucleoprotein 2H9) (hnRNP 2H9)	0.337242	0.307222	0.0300202	136	3.35528	8	1.51577e+09	4.12913e+08	7.5388e+08	1.97368e+10	2.0889e+10	1.71574e+10	Yes	Yes	0.386635	11.8291	91.0983	4.4241	-0.472058	3.52551
P23497	SP100	Nuclear autoantigen Sp-100 (Nuclear dot-associated Sp100 protein) (Speckled 100 kDa)	0.3248	0.18755	0.13725	1425	0.450466	12	9.56998e+09	1.14249e+09	1.08469e+09	9.48776e+09	2.12903e+10	1.56597e+10	Yes	Yes	0.815554	1.58077	57.7432	1.90032	-0.488384	3.50918
Q9BTT0	ANP32E	Acidic leucine-rich nuclear phosphoprotein 32 family member E (LANP-like protein) (LANP-L)	0.320168	0.00137367	0.318794	2640	-7.85844	11	2.02035e+10	3.10111e+09	3.36965e+09	4.99822e+09	1.74736e+10	8.25835e+09	No	Yes	8.63933	-27.5277	0.429048	0.0123798	-0.494622	3.50295
P08670	VIM	Vimentin	0.320006	0.171564	0.148442	1746	0.208845	28	7.68278e+09	1.49525e+09	3.87191e+09	1.06388e+10	1.84963e+10	1.51904e+10	No	Yes	0.279305	0.731527	53.6127	1.7275	-0.494841	3.50273
P62979	RPS27A	Ubiquitin-40S ribosomal protein S27a (Ubiquitin carboxyl extension protein 80) [Cleaved into: Ubiquitin; 40S ribosomal protein S27a (Small ribosomal subunit protein eS31)]	0.306844	0.189236	0.117608	1179	0.686196	1	6.0245e+09	1.77466e+09	2.61911e+09	1.163e+10	1.76864e+10	1.52808e+10	No	Yes	0.294818	2.39104	61.6717	2.07658	-0.513083	3.48448
Q15365	PCBP1	Poly(rC)-binding protein 1 (Alpha-CP1) (Heterogeneous nuclear ribonucleoprotein E1) (hnRNP E1) (Nucleic acid-binding protein SUB2.3)	0.305674	0.279893	0.0257813	131	3.44048	11	1.57584e+09	2.99086e+08	4.33715e+08	1.71629e+10	1.66638e+10	1.86704e+10	Yes	Yes	0.247824	11.9826	91.5658	4.50544	-0.514741	3.48283
Q12906	ILF3	Interleukin enhancer-binding factor 3 (Double-stranded RNA-binding protein 76) (DRBP76) (M-phase phosphoprotein 4) (MPP4) (Nuclear factor associated with dsRNA) (NFAR) (Nuclear factor of activated T-cells 90 kDa) (NF-AT-90) (Translational control protein 80) (TCP80)	0.301233	0.298843	0.0023899	14	6.9663	28	1.36146e+08	1.91193e+07	5.64739e+07	1.46332e+10	1.78175e+10	2.13471e+10	Yes	Yes	0.668683	24.2181	99.2066	7.97205	-0.521097	3.47647
P67809	YBX1	Y-box-binding protein 1 (YB-1) (CCAAT-binding transcription factor I subunit A) (CBF-A) (DNA-binding protein B) (DBPB) (Enhancer factor I subunit A) (EFI-A) (Nuclease-sensitive element-binding protein 1) (Y-box transcription factor)	0.290464	0.290464	0		10	9				1.68752e+10	1.79908e+10	1.72127e+10	Yes	Yes	0.117496		99.8049	10	-0.536908	3.46066
Q15233	NONO	Non-POU domain-containing octamer-binding protein (NonO protein) (54 kDa nuclear RNA- and DNA-binding protein) (p54(nrb)) (p54nrb) (55 kDa nuclear protein) (NMT55) (DNA-binding p52/p100 complex, 52 kDa subunit)	0.289754	0.251962	0.0377924	233	2.73704	19	2.16347e+09	3.45459e+08	8.68602e+08	1.43812e+10	1.73057e+10	1.68869e+10	No	Yes	0.160279	9.46905	86.9571	3.84137	-0.53797	3.4596
P62995	TRA2B	Transformer-2 protein homolog beta (TRA-2 beta) (TRA2-beta) (hTRA2-beta) (Splicing factor, arginine/serine-rich 10) (Transformer-2 protein homolog B)	0.27874	0.0864768	0.192263	2511	-1.1527	11	1.02841e+10	2.57292e+09	4.15929e+09	8.99826e+09	1.41112e+10	9.85077e+09	No	Yes	1.36245	-3.96846	31.0242	0.925672	-0.554801	3.44277
P42704	LRPPRC	Leucine-rich PPR motif-containing protein, mitochondrial (130 kDa leucine-rich protein) (LRP 130) (GP130)	0.266146	0.261521	0.00462473	24	5.82141	54	3.54404e+08	1.21136e+07	4.59885e+07	1.4819e+10	1.80545e+10	1.44325e+10	Yes	Yes	0.42428	19.9249	98.2623	6.83411	-0.57488	3.42269
Q08945	SSRP1	FACT complex subunit SSRP1 (Chromatin-specific transcription elongation factor 80 kDa subunit) (Facilitates chromatin transcription complex 80 kDa subunit) (FACT 80 kDa subunit) (FACTp80) (Facilitates chromatin transcription complex subunit SSRP1) (Recombination signal sequence recognition protein 1) (Structure-specific recognition protein 1) (hSSRP1) (T160)	0.265213	0.181062	0.0841505	831	1.10544	22	4.29054e+09	8.57367e+08	2.28935e+09	1.06426e+10	1.6635e+10	1.28363e+10	No	Yes	0.440459	3.78189	68.2705	2.40689	-0.576406	3.42116
Q9Y3Z3	SAMHD1	Deoxynucleoside triphosphate triphosphohydrolase SAMHD1 (dNTPase)	0.264611	0.158436	0.106175	1295	0.577452	28	6.23636e+09	8.52663e+08	2.40046e+09	1.40227e+10	1.13271e+10	1.26041e+10	No	Yes	1.31122	1.97499	59.875	1.99437	-0.577392	3.42017
Q9UQ80	PA2G4	Proliferation-associated protein 2G4 (Cell cycle protein p38-2G4 homolog) (hG4-1) (ErbB3-binding protein 1)	0.24858	0.224127	0.0244529	167	3.19624	19	4.5984e+08	1.51626e+09	2.07535e+08	1.56609e+10	1.41768e+10	1.25477e+10	Yes	Yes	0.50122	10.8449	90.1629	4.27287	-0.604534	3.39303
Q9NYF8	BCLAF1	Bcl-2-associated transcription factor 1 (Btf) (BCLAF1 and THRAP3 family member 1)	0.235689	0.0866175	0.149072	2434	-0.783277	22	8.16847e+09	1.16144e+09	3.68628e+09	6.26605e+09	1.10083e+10	1.19672e+10	No	Yes	1.01613	-2.63957	36.7507	1.11243	-0.62766	3.36991
O60841	EIF5B	Eukaryotic translation initiation factor 5B (eIF-5B)	0.234987	0.145362	0.089625	1188	0.697679	40	4.44828e+09	9.13186e+08	2.20935e+09	6.05175e+09	1.37844e+10	1.4725e+10	No	Yes	1.23698	2.35021	61.8596	2.08535	-0.628956	3.36861
Q08170	SRSF4	Serine/arginine-rich splicing factor 4 (Pre-mRNA-splicing factor SRP75) (SRP001LB) (Splicing factor, arginine/serine-rich 4)	0.231076	0.064679	0.166397	2523	-1.36326	7	7.67669e+09	1.64034e+09	5.00725e+09	5.03583e+09	1.16673e+10	1.04033e+10	No	Yes	1.00935	-4.58236	27.9903	0.829772	-0.636244	3.36132
P35659	DEK	Protein DEK	0.230877	0.143224	0.0876534	1181	0.70839	13	6.1753e+09	4.95442e+08	5.41784e+08	5.12269e+09	1.50046e+10	1.40552e+10	No	Yes	0.874916	2.38086	62.0346	2.09355	-0.636619	3.36095
O43719	HTATSF1	HIV Tat-specific factor 1 (Tat-SF1)	0.227333	0	0.227333	2641	-10	38	1.55764e+10	2.73893e+09	5.55868e+09	4.5933e+09	6.88692e+09	5.40536e+09	No	Yes	10.7041	-33.4275		-0.519816	-0.643337	3.35423
Q1KMD3	HNRNPUL2	Heterogeneous nuclear ribonucleoprotein U-like protein 2 (Scaffold-attachment factor A2) (SAF-A2)	0.226841	0.204611	0.0222302	173	3.20229	27	9.58977e+08	3.97928e+08	6.26728e+08	1.11511e+10	1.39676e+10	1.3569e+10	No	Yes	0.374206	10.7382	90.2001	4.27861	-0.644279	3.35329
P11387	TOP1	DNA topoisomerase 1	0.222821	0.140981	0.0818395	1126	0.784636	23	4.65352e+09	6.88377e+08	1.33368e+09	4.77068e+09	1.47514e+10	1.3753e+10	No	Yes	1.36492	2.62502	63.2712	2.15229	-0.652044	3.34552
Q92688	ANP32B	Acidic leucine-rich nuclear phosphoprotein 32 family member B (Acidic protein rich in leucines) (Putative HLA-DR-associated protein I-2) (PHAPI2) (Silver-stainable protein SSP29)	0.222124	0.0891589	0.132965	2385	-0.576601	7	7.08175e+09	1.16251e+09	2.89406e+09	4.99655e+09	1.48268e+10	8.86399e+09	No	Yes	1.20815	-1.92825	40.1392	1.22718	-0.653404	3.34416
P62917	RPL8	60S ribosomal protein L8 (Large ribosomal subunit protein uL2)	0.219789	0.21869	0.00109942	9	7.63599	7	6.32824e+07	1.19654e+07	2.18684e+07	1.02452e+10	1.55954e+10	1.34693e+10	Yes	Yes	0.756599	25.501	99.4998	8.63962	-0.657994	3.33957
P13796	LCP1	Plastin-2 (L-plastin) (LC64P) (Lymphocyte cytosolic protein 1) (LCP-1)	0.216003	0.197889	0.0181139	145	3.44952	26	9.30886e+08	1.71369e+08	4.43057e+08	7.79393e+09	1.21001e+10	1.72888e+10	Yes	Yes	1.34566	11.4939	91.614	4.51408	-0.665541	3.33203
P08238	HSP90AB1	Heat shock protein HSP 90-beta (HSP 90) (Heat shock 84 kDa) (HSP 84) (HSP84)	0.210212	0.14645	0.0637619	782	1.19964	16	3.53049e+09	7.59315e+08	1.41078e+09	1.11778e+10	9.48381e+09	1.13276e+10	No	Yes	0.864582	3.98307	69.6678	2.48379	-0.677343	3.32022
P26447	S100A4	Protein S100-A4 (Calvasculin) (Metastasin) (Placental calcium-binding protein) (Protein Mts1) (S100 calcium-binding protein A4)	0.20279	0.0404397	0.162351	2555	-2.00527	6	8.73486e+09	1.53799e+09	3.881e+09	4.87444e+09	1.0291e+10	7.03994e+09	No	Yes	1.37723	-6.62664	19.9416	0.583208	-0.692953	3.30461
P04439	HLA-A	HLA class I histocompatibility antigen, A alpha chain (Human leukocyte antigen A) (HLA-A)	0.201752	0.188845	0.0129067	107	3.87101	6	7.32331e+08	1.52596e+08	2.70969e+08	1.10423e+10	1.16341e+10	1.23407e+10	Yes	Yes	0.150114	12.7836	93.6027	4.91949	-0.695183	3.30238
Q8N1G1	REXO1	RNA exonuclease 1 homolog	0.201051	0.201051	0		10	1				3.32974e+09	1.68065e+10	1.59111e+10	No	Yes	3.29372		99.8049	10	-0.696694	3.30087
P00558	PGK1	Phosphoglycerate kinase 1	0.200965	0.124643	0.0763222	1193	0.707623	16	4.40823e+09	9.62566e+08	1.46362e+09	9.32561e+09	1.04624e+10	9.4094e+09	No	Yes	0.656456	2.33564	62.0221	2.09296	-0.69688	3.30069
P04899	GNAI2	Guanine nucleotide-binding protein G(i) subunit alpha-2 (Adenylate cyclase-inhibiting G alpha protein)	0.196542	0.153775	0.0427667	461	1.84627	9	2.10188e+09	5.82469e+08	1.1435e+09	9.83186e+09	1.13271e+10	1.02522e+10	No	Yes	0.118306	6.0761	78.2404	3.0341	-0.706545	3.29102
Q01085	TIAL1	Nucleolysin TIAR (TIA-1-related protein)	0.195961	0.194203	0.00175802	18	6.78746	9	6.59324e+07	2.13271e+07	7.01146e+07	1.0804e+10	1.19071e+10	1.22662e+10	Yes	Yes	0.236732	22.329	99.1029	7.79398	-0.707831	3.28974
Q9P2E9	RRBP1	Ribosome-binding protein 1 (180 kDa ribosome receptor homolog) (RRp) (ES/130-related protein) (Ribosome receptor protein)	0.19527	0.0533278	0.141942	2525	-1.41235	45	7.15133e+09	9.99916e+08	3.75067e+09	3.55827e+09	8.64362e+09	1.09071e+10	No	Yes	1.85886	-4.64409	27.3097	0.808508	-0.709364	3.2882
P49792	RANBP2	E3 SUMO-protein ligase RanBP2	0.194601	0.187061	0.00753968	59	4.63286	61	4.77471e+08	1.23703e+07	1.77187e+08	9.23578e+09	1.11798e+10	1.38083e+10	Yes	Yes	0.679309	15.2269	96.1256	5.66165	-0.710855	3.28671
Q96I24	FUBP3	Far upstream element-binding protein 3 (FUSE-binding protein 3)	0.192108	0.187842	0.00426555	35	5.46065	24	2.85006e+08	2.46033e+07	7.20203e+07	1.12341e+10	1.22967e+10	1.05314e+10	Yes	Yes	0.274941	17.917	97.7796	6.47693	-0.716455	3.28111
P13010	XRCC5	X-ray repair cross-complementing protein 5	0.186357	0.143934	0.0424224	498	1.76252	24	2.75794e+09	2.62948e+08	7.40847e+08	8.09615e+09	1.18837e+10	9.67116e+09	No	Yes	0.359935	5.75974	77.2359	2.96084	-0.729655	3.26791
P11940	PABPC1	Polyadenylate-binding protein 1 (PABP-1) (Poly(A)-binding protein 1)	0.181925	0.16859	0.0133357	132	3.66015	16	8.12889e+08	1.03053e+08	2.67048e+08	9.73441e+09	1.26819e+10	9.01896e+09	Yes	Yes	0.61368	11.9228	92.6697	4.71611	-0.740106	3.25746
Q9UPN3	MACF1	Microtubule-actin cross-linking factor 1, isoforms 1/2/3/5 (620 kDa actin-binding protein) (ABP620) (Actin cross-linking family protein 7) (Macrophin-1) (Trabeculin-alpha)	0.181781	0.17765	0.00413109	38	5.42638	186	2.17039e+08	1.573e+07	1.26747e+08	7.84189e+09	1.01518e+10	1.42392e+10	Yes	Yes	1.05899	17.6743	97.7274	6.44305	-0.74045	3.25712
Q08211	DHX9	ATP-dependent RNA helicase A	0.177802	0.157319	0.0204826	227	2.94122	40	1.17815e+09	1.72483e+08	4.63247e+08	8.04134e+09	1.00773e+10	1.19464e+10	Yes	Yes	0.596849	9.55163	88.4801	4.03221	-0.750064	3.2475
Q13151	HNRNPA0	Heterogeneous nuclear ribonucleoprotein A0 (hnRNP A0)	0.175576	0.148979	0.026597	313	2.48578	7	1.88788e+09	1.10954e+08	2.55094e+08	7.60262e+09	6.87049e+09	1.47529e+10	Yes	Yes	1.5299	8.05897	84.8516	3.60913	-0.755534	3.24203
Q07666	KHDRBS1	KH domain-containing, RNA-binding, signal transduction-associated protein 1 (GAP-associated tyrosine phosphoprotein p62) (Src-associated in mitosis 68 kDa protein) (Sam68) (p21 Ras GTPase-activating protein-associated p62) (p68)	0.172165	0.164226	0.00793914	78	4.37056	8	2.96768e+08	2.26307e+08	1.55847e+08	6.10169e+09	1.12974e+10	1.27903e+10	Yes	Yes	1.39495	14.1323	95.3887	5.40501	-0.764054	3.23351
Q63HN8	RNF213	E3 ubiquitin-protein ligase RNF213	0.170701	0.165774	0.0049271	50	5.07233	114	2.71493e+08	7.54862e+06	1.42836e+08	6.44228e+09	1.00171e+10	1.37245e+10	Yes	Yes	1.32667	16.3826	97.1136	6.09362	-0.767764	3.2298
P42224	STAT1	Signal transducer and activator of transcription 1-alpha/beta (Transcription factor ISGF-3 components p91/p84)	0.169052	0.151676	0.0173765	197	3.12578	27	9.082e+08	1.77178e+08	3.99978e+08	6.13518e+09	9.27012e+09	1.34195e+10	Yes	Yes	1.30124	10.0825	89.7212	4.20614	-0.771979	3.22559
P26368	U2AF2	Splicing factor U2AF 65 kDa subunit (U2 auxiliary factor 65 kDa subunit) (hU2AF(65)) (hU2AF65) (U2 snRNP auxiliary factor large subunit)	0.167577	0.161975	0.00560199	53	4.85368	14	2.82524e+08	7.0479e+07	1.46193e+08	1.12996e+10	9.59963e+09	8.64714e+09	Yes	Yes	0.515718	15.6375	96.6571	5.87842	-0.775787	3.22178
Q06830	PRDX1	Peroxiredoxin-1	0.164982	0.120406	0.0445758	666	1.43358	8	2.30521e+09	6.38449e+08	9.97124e+08	6.53013e+09	1.00046e+10	9.10494e+09	No	Yes	0.452967	4.60896	72.9814	2.67859	-0.782563	3.215
O75494	SRSF10	Serine/arginine-rich splicing factor 10 (40 kDa SR-repressor protein) (SRrp40) (FUS-interacting serine-arginine-rich protein 1) (Splicing factor SRp38) (Splicing factor, arginine/serine-rich 13A) (TLS-associated protein with Ser-Arg repeats) (TASR) (TLS-associated protein with SR repeats) (TLS-associated serine-arginine protein) (TLS-associated SR protein)	0.164858	0.0972825	0.0675752	1389	0.525686	11	3.99296e+09	1.02443e+09	9.83379e+08	6.39942e+09	9.34913e+09	7.80877e+09	No	Yes	0.542198	1.68991	59.01	1.95577	-0.782891	3.21468
P12956	XRCC6	X-ray repair cross-complementing protein 6	0.164794	0.12776	0.0370342	500	1.7865	29	2.0715e+09	4.43987e+08	7.98345e+08	8.01165e+09	8.8424e+09	9.37874e+09	No	Yes	0.228952	5.74273	77.527	2.98177	-0.783059	3.21451
P06733	ENO1	Alpha-enolase	0.163446	0.128506	0.0349404	466	1.87887	19	1.99195e+09	3.91554e+08	6.753e+08	6.14973e+09	9.403e+09	1.06935e+10	No	Yes	0.726556	6.03293	78.6227	3.06276	-0.786625	3.21094
O75083	WDR1	WD repeat-containing protein 1 (Actin-interacting protein 1) (AIP1) (NORI-1)	0.161316	0.0863181	0.0749979	1776	0.202812	21	4.32746e+09	8.38271e+08	1.54385e+09	8.18217e+09	7.01001e+09	7.02132e+09	No	Yes	1.37221	0.650063	53.5087	1.72329	-0.792323	3.20524
P17844	DDX5	Probable ATP-dependent RNA helicase DDX5	0.159202	0.145909	0.0132933	159	3.45629	21	8.37858e+08	7.27918e+07	2.75185e+08	7.8495e+09	9.86718e+09	9.64159e+09	Yes	Yes	0.298865	11.0585	91.65	4.52056	-0.798051	3.19952
P38646	HSPA9	Stress-70 protein, mitochondrial (75 kDa glucose-regulated protein) (GRP-75) (Heat shock 70 kDa protein 9) (Mortalin) (MOT) (Peptide-binding protein 74) (PBP74)	0.158829	0.10531	0.0535183	987	0.976544	27	3.43068e+09	5.20429e+08	8.33666e+08	8.70365e+09	7.14271e+09	7.84601e+09	No	Yes	1.14596	3.12347	66.3044	2.30319	-0.799071	3.1985
P38159	RBMX	RNA-binding motif protein, X chromosome (Glycoprotein p43) (Heterogeneous nuclear ribonucleoprotein G) (hnRNP G) [Cleaved into: RNA-binding motif protein, X chromosome, N-terminally processed]	0.158813	0.158599	0.000214245	1	9.5319	5	1.25298e+07	2.57624e+06	3.98893e+06	8.41893e+09	9.14622e+09	1.08901e+10	Yes	Yes	0.469396	30.4874	99.8651	10.5329	-0.799113	3.19845
Q96AE4	FUBP1	Far upstream element-binding protein 1 (FBP) (FUSE-binding protein 1) (DNA helicase V) (hDH V)	0.158722	0.152619	0.0061031	64	4.64425	17	3.23397e+08	5.95856e+07	1.62927e+08	8.48516e+09	9.99018e+09	9.43678e+09	Yes	Yes	0.248511	14.8533	96.1549	5.67281	-0.799362	3.19821
P55265	ADAR	Double-stranded RNA-specific adenosine deaminase (DRADA)	0.152649	0.145295	0.0073535	86	4.30441	35	4.58394e+08	2.47892e+07	1.68129e+08	7.38497e+09	8.53857e+09	1.07943e+10	Yes	Yes	0.647087	13.6935	95.1827	5.34047	-0.816306	3.18126
P46013	MKI67	Proliferation marker protein Ki-67 (Antigen identified by monoclonal antibody Ki-67) (Antigen KI-67) (Antigen Ki67)	0.151635	0.15093	0.000704551	12	7.74296	94	2.70138e+07	1.92578e+07	1.15018e+07	4.44615e+09	1.01527e+10	1.25307e+10	Yes	Yes	1.95678	24.61	99.5354	8.74633	-0.819201	3.17837
P30101	PDIA3	Protein disulfide-isomerase A3	0.150525	0.0950387	0.055486	1156	0.77639	23	3.02896e+09	5.42444e+08	1.39046e+09	6.54901e+09	7.74309e+09	7.7343e+09	No	Yes	0.398812	2.46517	63.1383	2.1459	-0.822392	3.17517
O43143	DHX15	ATP-dependent RNA helicase DHX15	0.149894	0.131707	0.0181865	252	2.85639	31	1.07994e+09	1.13881e+08	4.09539e+08	6.44335e+09	8.59594e+09	1.02324e+10	Yes	Yes	0.691827	9.06433	87.867	3.95271	-0.824217	3.17335
O00299	CLIC1	Chloride intracellular channel protein 1 (Chloride channel ABP) (Nuclear chloride ion channel 27) (NCC27) (Regulatory nuclear chloride ion channel protein) (hRNCC)	0.149853	0.0873861	0.0624667	1445	0.484315	11	3.69804e+09	6.61721e+08	1.22465e+09	7.04574e+09	7.84661e+09	6.39103e+09	No	Yes	0.954101	1.53684	58.3146	1.92518	-0.824335	3.17323
Q13595	TRA2A	Transformer-2 protein homolog alpha (TRA-2 alpha) (TRA2-alpha) (Transformer-2 protein homolog A)	0.14849	0.0348052	0.113684	2537	-1.70766	7	6.86015e+09	8.05607e+08	2.28448e+09	4.30874e+09	7.83368e+09	4.53073e+09	No	Yes	2.20532	-5.41202	23.4395	0.689132	-0.828304	3.16926
Q92879	CELF1	CUGBP Elav-like family member 1 (CELF-1) (50 kDa nuclear polyadenylated RNA-binding protein) (Bruno-like protein 2) (CUG triplet repeat RNA-binding protein 1) (CUG-BP1) (CUG-BP- and ETR-3-like factor 1) (Deadenylation factor CUG-BP) (Embryo deadenylation element-binding protein homolog) (EDEN-BP homolog) (RNA-binding protein BRUNOL-2)	0.148382	0.147125	0.00125742	20	6.87043	12	6.62392e+07	1.17526e+07	3.468e+07	8.77521e+09	9.18573e+09	8.53051e+09	Yes	Yes	0.128844	21.772	99.1526	7.87658	-0.828618	3.16895
P05455	SSB	Lupus La protein (La autoantigen) (La ribonucleoprotein) (Sjoegren syndrome type B antigen) (SS-B)	0.148117	0.131774	0.0163426	228	3.01135	21	9.80445e+08	1.01042e+08	3.82706e+08	7.99795e+09	8.36672e+09	8.72764e+09	Yes	Yes	0.154954	9.54048	88.9664	4.09815	-0.829396	3.16817
P35268	RPL22	60S ribosomal protein L22 (EBER-associated protein) (EAP) (Epstein-Barr virus small RNA-associated protein) (Heparin-binding protein HBp15) (Large ribosomal subunit protein eL22)	0.145683	0.139094	0.00658882	81	4.39989	4	3.29571e+08	1.09482e+08	1.49188e+08	7.63939e+09	9.54486e+09	8.34761e+09	Yes	Yes	0.364449	13.908	95.4773	5.43367	-0.836592	3.16097
Q99729	HNRNPAB	Heterogeneous nuclear ribonucleoprotein A/B (hnRNP A/B) (APOBEC1-binding protein 1) (ABBP-1)	0.145213	0.137658	0.00755526	96	4.18746	9	6.02214e+08	2.57705e+06	5.14492e+07	5.7375e+09	1.06627e+10	8.97954e+09	Yes	Yes	0.989206	13.2306	94.7971	5.22652	-0.837994	3.15957
P46940	IQGAP1	Ras GTPase-activating-like protein IQGAP1 (p195)	0.144909	0.0892277	0.0556809	1248	0.68031	54	2.95321e+09	6.91789e+08	1.30756e+09	5.7751e+09	7.13167e+09	8.122e+09	No	Yes	0.511932	2.14887	61.5752	2.0721	-0.838906	3.15866
O75534	CSDE1	Cold shock domain-containing protein E1 (N-ras upstream gene protein) (Protein UNR)	0.144411	0.136934	0.00747675	94	4.19493	29	4.32998e+08	6.02437e+07	1.75407e+08	9.19239e+09	8.28305e+09	7.74799e+09	Yes	Yes	0.378362	13.2441	94.8226	5.23378	-0.8404	3.15717
P17480	UBTF	Nucleolar transcription factor 1 (Autoantigen NOR-90) (Upstream-binding factor 1) (UBF-1)	0.141766	0.100594	0.041172	773	1.28881	23	2.12228e+09	4.15373e+08	1.1263e+09	6.0111e+09	8.24776e+09	7.495e+09	No	Yes	0.174252	4.05863	70.9577	2.55741	-0.848429	3.14914
Q13428	TCOF1	Treacle protein (Treacher Collins syndrome protein)	0.140538	0.0997868	0.0407515	772	1.29199	36	2.72277e+09	1.5273e+08	4.17287e+08	3.05218e+09	9.38864e+09	9.46416e+09	No	Yes	1.35695	4.06379	71.0033	2.56006	-0.852205	3.14536
B0I1T2	MYO1G	Unconventional myosin-Ig [Cleaved into: Minor histocompatibility antigen HA-2 (mHag HA-2)]	0.135273	0.110998	0.0242752	399	2.19298	32	1.58063e+09	1.88778e+08	3.53985e+08	5.21244e+09	7.73519e+09	9.1827e+09	Yes	Yes	0.713049	6.86135	82.0547	3.34269	-0.868789	3.12878
Q14978	NOLC1	Nucleolar and coiled-body phosphoprotein 1 (140 kDa nucleolar phosphoprotein) (Nopp140) (Hepatitis C virus NS5A-transactivated protein 13) (HCV NS5A-transactivated protein 13) (Nucleolar 130 kDa protein) (Nucleolar phosphoprotein p130)	0.132311	0.0463103	0.086001	2454	-0.893019	15	3.50605e+09	8.13086e+08	2.52257e+09	1.91004e+09	6.85827e+09	8.11269e+09	No	Yes	2.24678	-2.78547	35.001	1.05448	-0.878403	3.11916
P20700	LMNB1	Lamin-B1	0.131959	0.0819599	0.0499994	1225	0.713006	30	2.72947e+09	5.19378e+08	1.22438e+09	7.0392e+09	6.00255e+09	6.14461e+09	No	Yes	1.05866	2.22316	62.11	2.09708	-0.87956	3.11801
P16070	CD44	CD44 antigen (CDw44) (Epican) (Extracellular matrix receptor III)	0.131691	0.0137361	0.117955	2579	-3.10219	10	6.72875e+09	1.08153e+09	2.47646e+09	3.1685e+09	6.47167e+09	3.68458e+09	No	Yes	3.12327	-9.66992	10.4305	0.30206	-0.880444	3.11712
Q15149	PLEC	Plectin (PCN) (PLTN) (Hemidesmosomal protein 1) (HD1) (Plectin-1)	0.129792	0.103862	0.0259293	445	2.00202	126	1.55056e+09	1.68532e+08	5.66382e+08	6.20773e+09	5.81463e+09	8.96311e+09	No	Yes	0.985625	6.2279	80.0224	3.17172	-0.886753	3.11081
Q14980	NUMA1	Nuclear mitotic apparatus protein 1 (Nuclear matrix protein-22) (NMP-22) (Nuclear mitotic apparatus protein) (NuMA protein) (SP-H antigen)	0.129397	0.11097	0.018427	315	2.59029	73	9.67275e+08	1.41265e+08	4.8945e+08	5.09978e+09	6.73276e+09	9.76972e+09	No	Yes	1.09666	8.05447	85.7594	3.70535	-0.888075	3.10949
P22314	UBA1	Ubiquitin-like modifier-activating enzyme 1	0.129238	0.0714419	0.057796	1668	0.3058	33	3.3646e+09	5.85261e+08	1.21003e+09	5.1539e+09	6.48873e+09	6.36913e+09	No	Yes	0.560796	0.950718	55.2794	1.79585	-0.88861	3.10896
P60660	MYL6	Myosin light polypeptide 6 (17 kDa myosin light chain) (LC17) (Myosin light chain 3) (MLC-3) (Myosin light chain alkali 3) (Myosin light chain A3) (Smooth muscle and nonmuscle myosin light chain alkali 6)	0.129133	0.0309977	0.0981357	2534	-1.66262	5	5.373e+09	1.21288e+09	2.09172e+09	3.52006e+09	5.84462e+09	5.11064e+09	No	Yes	1.35528	-5.16842	24.0044	0.706403	-0.888962	3.10861
Q9H307	PNN	Pinin (140 kDa nuclear and cell adhesion-related phosphoprotein) (Desmosome-associated protein) (Domain-rich serine protein) (DRS protein) (DRSP) (Melanoma metastasis clone A protein) (Nuclear protein SDK3) (SR-like protein)	0.12787	0.107226	0.020644	362	2.37686	28	1.10453e+09	1.37503e+08	5.77937e+08	5.27121e+09	7.55445e+09	8.2808e+09	No	Yes	0.681419	7.37858	83.8555	3.50946	-0.893231	3.10434
Q9NZB2	FAM120A	Constitutive coactivator of PPAR-gamma-like protein 1 (Oxidative stress-associated Src activator) (Protein FAM120A)	0.127632	0.126683	0.000949034	19	7.06055	27	5.37749e+07	2.83177e+07	2.8605e+06	7.23888e+09	8.18545e+09	7.37452e+09	Yes	Yes	0.236553	21.9126	99.2564	8.06595	-0.894039	3.10353
P09874	PARP1	Poly [ADP-ribose] polymerase 1 (PARP-1)	0.125554	0.10995	0.0156036	273	2.8169	34	8.64122e+08	1.211e+08	3.86726e+08	5.13852e+09	7.88692e+09	8.11378e+09	Yes	Yes	0.740197	8.72224	87.5722	3.9158	-0.901169	3.0964
Q6P2E9	EDC4	Enhancer of mRNA-decapping protein 4 (Autoantigen Ge-1) (Autoantigen RCD-8) (Human enhancer of decapping large subunit) (Hedls)	0.125286	0.123347	0.00193967	33	5.99077	39	8.05961e+07	5.60656e+07	3.15352e+07	4.93542e+09	9.04207e+09	8.31749e+09	Yes	Yes	1.16518	18.5442	98.4518	7.00206	-0.902096	3.09547
P61224	RAP1B	Ras-related protein Rap-1b	0.121951	0.0599572	0.0619938	2049	-0.0481908	1	3.19453e+09	5.73338e+08	1.41516e+09	3.01716e+09	4.96142e+09	8.70355e+09	No	Yes	1.79517	-0.148608	49.165	1.55301	-0.913814	3.08375
O00571	DDX3X	ATP-dependent RNA helicase DDX3X	0.121248	0.10765	0.0135981	248	2.98486	11	7.39593e+08	1.13271e+08	3.45377e+08	5.16426e+09	7.17844e+09	8.19811e+09	Yes	Yes	0.729774	9.19708	88.7848	4.07322	-0.916327	3.08124
P26038	MSN	Moesin (Membrane-organizing extension spike protein)	0.120844	0.116654	0.0041899	65	4.79917	20	2.40372e+08	1.09518e+07	1.21545e+08	5.92271e+09	7.84867e+09	7.52238e+09	Yes	Yes	0.491171	14.7805	96.5328	5.82485	-0.917776	3.07979
P84103	SRSF3	Serine/arginine-rich splicing factor 3 (Pre-mRNA-splicing factor SRP20) (Splicing factor, arginine/serine-rich 3)	0.12065	0.116553	0.00409706	63	4.83025	6	2.52766e+08	2.9729e+07	8.02343e+07	5.9623e+09	6.63229e+09	8.67452e+09	Yes	Yes	0.666974	14.8728	96.6042	5.85538	-0.918474	3.07909
Q7L014	DDX46	Probable ATP-dependent RNA helicase DDX46	0.118379	0.0688548	0.0495238	1483	0.475434	33	2.81534e+09	5.01853e+08	1.11316e+09	5.42865e+09	6.16667e+09	5.19896e+09	No	Yes	0.78293	1.45998	58.1649	1.91864	-0.926727	3.07084
Q92804	TAF15	TATA-binding protein-associated factor 2N (68 kDa TATA-binding protein-associated factor) (TAF(II)68) (TAFII68) (RNA-binding protein 56)	0.117197	0.110862	0.00633528	114	4.12921	7	3.85867e+08	2.01545e+07	1.08507e+08	3.41508e+09	6.53039e+09	1.05528e+10	Yes	Yes	1.9063	12.6622	94.5943	5.16985	-0.931084	3.06648
P29350	PTPN6	Tyrosine-protein phosphatase non-receptor type 6	0.115017	0.0550769	0.0599401	2110	-0.122074	29	3.74752e+09	5.96987e+08	1.02182e+09	4.84513e+09	5.52104e+09	4.88941e+09	No	Yes	1.26348	-0.373343	47.8859	1.50474	-0.939238	3.05833
P78527	PRKDC	DNA-dependent protein kinase catalytic subunit (DNA-PK catalytic subunit) (DNA-PKcs)	0.114755	0.108268	0.00648658	119	4.06101	89	3.72621e+08	3.39857e+07	1.39216e+08	4.01458e+09	6.23491e+09	9.77958e+09	Yes	Yes	1.51873	12.4159	94.3474	5.10359	-0.94023	3.05734
Q96PK6	RBM14	RNA-binding protein 14 (Paraspeckle protein 2) (PSP2) (RNA-binding motif protein 14) (RRM-containing coactivator activator/modulator) (Synaptotagmin-interacting protein) (SYT-interacting protein)	0.11272	0.108672	0.00404869	72	4.74638	19	2.61079e+08	3.18093e+07	6.74588e+07	6.21124e+09	5.88018e+09	7.75839e+09	Yes	Yes	0.528619	14.4744	96.4082	5.773	-0.947998	3.04957
P07355	ANXA2	Annexin A2 (Annexin II) (Annexin-2) (Calpactin I heavy chain) (Calpactin-1 heavy chain) (Chromobindin-8) (Lipocortin II) (Placental anticoagulant protein IV) (PAP-IV) (Protein I) (p36)	0.112705	0.0823918	0.0303128	697	1.44258	22	1.68531e+09	3.26353e+08	6.87018e+08	4.8366e+09	6.19612e+09	6.47591e+09	No	Yes	0.258991	4.39915	73.1042	2.68619	-0.948058	3.04951
P60842	EIF4A1	Eukaryotic initiation factor 4A-I (eIF-4A-I) (eIF4A-I)	0.112668	0.0795641	0.0331044	810	1.26509	9	1.97863e+09	2.66225e+08	7.14891e+08	6.27511e+09	5.16802e+09	5.79798e+09	No	Yes	0.975708	3.85774	70.6179	2.53776	-0.948198	3.04937
O14979	HNRNPDL	Heterogeneous nuclear ribonucleoprotein D-like (hnRNP D-like) (hnRNP DL) (AU-rich element RNA-binding factor) (JKT41-binding protein) (Protein laAUF1)	0.112081	0.0997441	0.0123373	249	3.01521	7	6.74314e+08	1.23856e+08	3.04739e+08	5.72006e+09	6.90622e+09	6.36639e+09	Yes	Yes	0.189754	9.18765	88.9926	4.10178	-0.950467	3.0471
Q15424	SAFB	Scaffold attachment factor B1 (SAF-B) (SAF-B1) (HSP27 estrogen response element-TATA box-binding protein) (HSP27 ERE-TATA-binding protein)	0.111454	0.108989	0.00246498	46	5.46647	18	1.50763e+08	8.83135e+06	5.23062e+07	4.38677e+09	6.38305e+09	9.00144e+09	Yes	Yes	1.25577	16.6436	97.7884	6.48269	-0.952903	3.04466
Q07955	SRSF1	Serine/arginine-rich splicing factor 1 (Alternative-splicing factor 1) (ASF-1) (Splicing factor, arginine/serine-rich 1) (pre-mRNA-splicing factor SF2, P33 subunit)	0.110581	0.101532	0.00904926	175	3.48799	13	5.30897e+08	7.26849e+07	2.05246e+08	5.6549e+09	6.58192e+09	6.78093e+09	Yes	Yes	0.237386	10.6078	91.8166	4.55089	-0.95632	3.04125
P01850	TRBC1	T cell receptor beta constant 1	0.109718	0.0448437	0.0648745	2347	-0.532748	6	3.99182e+09	5.79183e+08	1.23911e+09	4.40671e+09	4.48871e+09	4.96634e+09	No	Yes	1.65643	-1.61841	40.8717	1.25246	-0.959721	3.03785
P49756	RBM25	RNA-binding protein 25 (Arg/Glu/Asp-rich protein of 120 kDa) (RED120) (Protein S164) (RNA-binding motif protein 25) (RNA-binding region-containing protein 7)	0.109594	0.0753918	0.034202	918	1.14033	25	1.79143e+09	1.26612e+08	8.68602e+08	2.51761e+09	8.21167e+09	6.13366e+09	No	Yes	1.55808	3.46357	68.792	2.43526	-0.960214	3.03735
P49411	TUFM	Elongation factor Tu, mitochondrial (EF-Tu) (P43)	0.108613	0.0784816	0.0301316	740	1.38108	19	1.74918e+09	3.49248e+08	5.84946e+08	6.52085e+09	5.44114e+09	4.8284e+09	No	Yes	1.03696	4.18942	72.2579	2.63442	-0.964117	3.03345
Q00610	CLTC	Clathrin heavy chain 1 (Clathrin heavy chain on chromosome 17) (CLH-17)	0.107873	0.0908266	0.0170462	369	2.41367	30	1.06807e+09	1.29324e+08	3.07039e+08	4.49593e+09	6.41187e+09	6.92878e+09	No	Yes	0.548673	7.31457	84.1979	3.54307	-0.967088	3.03048
Q9NWB6	ARGLU1	Arginine and glutamate-rich protein 1	0.10681	0.0201499	0.0866598	2553	-2.10459	10	5.09658e+09	8.49853e+08	1.37354e+09	1.82538e+09	4.96618e+09	5.03885e+09	No	Yes	1.19036	-6.36887	18.8652	0.550934	-0.97139	3.02618
P61247	RPS3A	40S ribosomal protein S3a (Small ribosomal subunit protein eS1) (v-fos transformation effector protein) (Fte-1)	0.105874	0.0916148	0.0142594	307	2.68367	15	7.73835e+08	1.21216e+08	3.83112e+08	5.76954e+09	5.95901e+09	5.97595e+09	Yes	Yes	0.152117	8.11101	86.5318	3.79179	-0.97521	3.02236
Q8NF91	SYNE1	Nesprin-1 (Enaptin) (KASH domain-containing protein 1) (KASH1) (Myocyte nuclear envelope protein 1) (Myne-1) (Nuclear envelope spectrin repeat protein 1) (Synaptic nuclear envelope protein 1) (Syne-1)	0.103945	0.0989217	0.0050237	102	4.29946	44	3.7492e+08	8.16336e+06	6.21909e+07	6.59971e+09	6.77945e+09	4.81241e+09	Yes	Yes	0.742682	12.9602	95.167	5.33564	-0.983195	3.01437
P61158	ACTR3	Actin-related protein 3 (Actin-like protein 3)	0.102623	0.0537658	0.048857	1855	0.138122	14	2.90723e+09	4.93404e+08	9.12794e+08	4.6963e+09	3.56134e+09	5.82865e+09	No	Yes	1.79162	0.415583	52.3916	1.6785	-0.988756	3.00881
P12270	TPR	Nucleoprotein TPR (Megator) (NPC-associated intranuclear protein) (Translocated promoter region protein)	0.102022	0.0881936	0.013828	316	2.67308	67	8.7478e+08	5.74855e+07	2.25337e+08	3.09131e+09	6.05956e+09	7.98345e+09	Yes	Yes	1.43967	8.03598	86.446	3.78197	-0.991308	3.00626
P52566	ARHGDIB	Rho GDP-dissociation inhibitor 2 (Rho GDI 2) (Ly-GDI) (Rho-GDI beta)	0.102	0.0344109	0.067589	2463	-0.973924	12	3.78026e+09	7.25359e+08	1.50782e+09	4.10784e+09	4.82908e+09	3.33767e+09	No	Yes	1.83531	-2.92778	33.7362	1.0131	-0.9914	3.00617
Q7KZF4	SND1	Staphylococcal nuclease domain-containing protein 1	0.100597	0.0890014	0.0115958	265	2.94023	29	6.43315e+08	9.88065e+07	2.81094e+08	4.47644e+09	5.5276e+09	7.00927e+09	Yes	Yes	0.722522	8.82114	88.4731	4.03128	-0.997414	3.00015
P48735	IDH2	Isocitrate dehydrogenase [NADP], mitochondrial (IDH)	0.0993493	0.0709129	0.0284365	791	1.31831	15	1.79265e+09	2.56502e+08	4.96125e+08	4.77121e+09	4.98746e+09	5.50885e+09	No	Yes	0.539961	3.94797	71.3773	2.58194	-1.00284	2.99473
P55795	HNRNPH2	Heterogeneous nuclear ribonucleoprotein H2 (hnRNP H2) (FTP-3) (Heterogeneous nuclear ribonucleoprotein H') (hnRNP H') [Cleaved into: Heterogeneous nuclear ribonucleoprotein H2, N-terminally processed]	0.099116	0.0901231	0.0089929	202	3.32504	8	4.59558e+08	8.2553e+07	2.55734e+08	4.54062e+09	6.01736e+09	6.41513e+09	Yes	Yes	0.571973	9.95421	90.9269	4.39528	-1.00386	2.99371
Q6PKG0	LARP1	La-related protein 1 (La ribonucleoprotein domain family member 1)	0.0989772	0.0984451	0.000532065	17	7.53157	28	1.51867e+07	1.51867e+07	1.51867e+07	3.67749e+09	7.72289e+09	6.30013e+09	Yes	Yes	1.37375	22.5428	99.4624	8.53547	-1.00447	2.9931
P10599	TXN	Thioredoxin (Trx) (ATL-derived factor) (ADF) (Surface-associated sulphydryl protein) (SASP) (allergen Hom s Trx)	0.0984639	0.085052	0.0134119	320	2.66483	4	6.97563e+08	1.75508e+08	2.96739e+08	3.74402e+09	6.46637e+09	6.27385e+09	No	Yes	0.916648	7.9701	86.3789	3.77432	-1.00672	2.99084
Q9NR30	DDX21	Nucleolar RNA helicase 2	0.0975138	0.0913471	0.00616673	142	3.88878	25	2.5017e+08	1.74459e+08	9.87486e+07	3.24531e+09	7.0206e+09	6.6944e+09	Yes	Yes	1.49725	11.6144	93.676	4.93667	-1.01093	2.98663
P02751	FN1	Fibronectin (FN) (Cold-insoluble globulin) (CIG) [Cleaved into: Anastellin; Ugl-Y1; Ugl-Y2; Ugl-Y3]	0.0964678	0.0598181	0.0366497	1258	0.70678	39	1.52811e+09	5.0653e+08	1.14306e+09	2.9628e+09	5.488e+09	5.66766e+09	No	Yes	1.08832	2.10758	62.0083	2.09231	-1.01562	2.98195
Q7Z2W4	ZC3HAV1	Zinc finger CCCH-type antiviral protein 1 (ADP-ribosyltransferase diphtheria toxin-like 13) (ARTD13) (Inactive Poly [ADP-ribose] polymerase 13) (PARP13) (Zinc finger CCCH domain-containing protein 2) (Zinc finger antiviral protein) (ZAP)	0.0961906	0.0911247	0.00506596	117	4.16893	29	3.00498e+08	1.50791e+07	1.37743e+08	5.45065e+09	6.07617e+09	5.26632e+09	Yes	Yes	0.225458	12.4263	94.7334	5.20849	-1.01687	2.9807
P25705	ATP5F1A	ATP synthase subunit alpha, mitochondrial (ATP synthase F1 subunit alpha)	0.0934096	0.0837798	0.00962978	246	3.12103	21	6.62796e+08	8.66723e+07	1.11447e+08	5.49016e+09	5.65329e+09	4.74347e+09	Yes	Yes	0.478878	9.26308	89.6908	4.20165	-1.02961	2.96796
P62826	RAN	GTP-binding nuclear protein Ran (Androgen receptor-associated protein 24) (GTPase Ran) (Ras-like protein TC4) (Ras-related nuclear protein)	0.0923292	0.0640935	0.0282357	907	1.18266	7	1.6276e+09	2.67635e+08	6.27385e+08	4.13623e+09	5.14665e+09	4.74862e+09	No	Yes	0.193868	3.5041	69.4184	2.46986	-1.03466	2.96291
P62847	RPS24	40S ribosomal protein S24 (Small ribosomal subunit protein eS24)	0.0905071	0.0905071	0		10	4				2.3397e+09	6.79632e+09	7.09141e+09	Yes	Yes	2.25143		99.8049	10	-1.04332	2.95425
P29590	PML	Protein PML (E3 SUMO-protein ligase PML)	0.0900514	0.0811676	0.00888374	235	3.19166	23	4.78864e+08	8.59729e+07	2.2422e+08	4.31269e+09	6.05786e+09	4.98611e+09	Yes	Yes	0.494932	9.42198	90.1348	4.26853	-1.04551	2.95206
O75400	PRPF40A	Pre-mRNA-processing factor 40 homolog A (Fas ligand-associated factor 1) (Formin-binding protein 11) (Formin-binding protein 3) (Huntingtin yeast partner A) (Huntingtin-interacting protein 10) (HIP-10) (Huntingtin-interacting protein A) (Renal carcinoma antigen NY-REN-6)	0.0893943	0.0332277	0.0561666	2406	-0.757324	22	2.93395e+09	5.14225e+08	1.51066e+09	2.71843e+09	4.55731e+09	3.79333e+09	No	Yes	0.474767	-2.23325	37.1699	1.12643	-1.04869	2.94888
P62258	YWHAE	14-3-3 protein epsilon (14-3-3E)	0.0884172	0.0381962	0.0502209	2264	-0.394858	10	2.88492e+09	2.06062e+08	1.25608e+09	4.65177e+09	4.55084e+09	2.30304e+09	No	Yes	2.20372	-1.1625	43.2	1.33407	-1.05346	2.9441
Q14974	KPNB1	Importin subunit beta-1 (Importin-90) (Karyopherin subunit beta-1) (Nuclear factor p97) (Pore targeting complex 97 kDa subunit) (PTAC97)	0.0882477	0.0690435	0.0192043	536	1.84608	25	1.18827e+09	1.57534e+08	3.57446e+08	3.8369e+09	4.66765e+09	5.61454e+09	No	Yes	0.500638	5.43351	78.2382	3.03394	-1.0543	2.94327
P62701	RPS4X	40S ribosomal protein S4, X isoform (SCR10) (Single copy abundant mRNA protein) (Small ribosomal subunit protein eS4)	0.0881886	0.0746584	0.0135302	375	2.46412	4	7.27892e+08	1.19358e+08	3.53218e+08	4.24022e+09	5.92246e+09	4.44859e+09	No	Yes	0.511672	7.25185	84.6576	3.58926	-1.05459	2.94298
P63241	EIF5A	Eukaryotic translation initiation factor 5A-1 (eIF-5A-1) (eIF-5A1) (Eukaryotic initiation factor 5A isoform 1) (eIF-5A) (Rev-binding factor) (eIF-4D)	0.0881126	0.0429155	0.0451971	2068	-0.0747309	6	3.03581e+09	3.29963e+08	6.66648e+08	3.32296e+09	4.33869e+09	4.10404e+09	No	Yes	1.0686	-0.219904	48.7053	1.53557	-1.05496	2.94261
Q9UQ35	SRRM2	Serine/arginine repetitive matrix protein 2 (300 kDa nuclear matrix antigen) (Serine/arginine-rich splicing factor-related nuclear matrix protein of 300 kDa) (SR-related nuclear matrix protein of 300 kDa) (Ser/Arg-related nuclear matrix protein of 300 kDa) (Splicing coactivator subunit SRm300) (Tax-responsive enhancer element-binding protein 803) (TaxREB803)	0.0869766	0.060045	0.0269316	929	1.15674	28	1.10499e+09	1.33463e+08	7.90679e+08	1.34943e+09	6.07016e+09	6.14571e+09	No	Yes	2.46452	3.39732	69.0358	2.44866	-1.0606	2.93697
O15042	U2SURP	U2 snRNP-associated SURP motif-containing protein (140 kDa Ser/Arg-rich domain protein) (U2-associated protein SR140)	0.0868859	0.0556647	0.0312212	1161	0.834238	27	2.03626e+09	1.55101e+08	5.60578e+08	3.24729e+09	4.22906e+09	5.34988e+09	No	Yes	0.773445	2.44975	64.0665	2.19088	-1.06105	2.93652
Q9BWF3	RBM4	RNA-binding protein 4 (Lark homolog) (hLark) (RNA-binding motif protein 4) (RNA-binding motif protein 4a)	0.0854923	0.0801208	0.00537153	148	3.89877	3	3.41195e+08	3.9844e+07	9.03046e+07	3.59588e+09	5.32675e+09	5.93434e+09	Yes	Yes	0.827975	11.4214	93.7169	4.94634	-1.06807	2.92949
P18583	SON	Protein SON (Bax antagonist selected in saccharomyces 1) (BASS1) (Negative regulatory element-binding protein) (NRE-binding protein) (Protein DBP-5) (SON3)	0.0847842	0.0681084	0.0166758	480	2.03007	32	9.97269e+08	1.88778e+07	3.66311e+08	2.26441e+09	6.04125e+09	5.51323e+09	No	Yes	1.44243	5.93975	80.3314	3.19669	-1.07169	2.92588
Q96EP5	DAZAP1	DAZ-associated protein 1 (Deleted in azoospermia-associated protein 1)	0.0846867	0.0814668	0.00321984	87	4.66115	8	2.1774e+08	1.64205e+07	4.85463e+07	3.61057e+09	5.50246e+09	5.78813e+09	Yes	Yes	0.844879	13.6357	96.1979	5.68939	-1.07218	2.92538
P61956	SUMO2	Small ubiquitin-related modifier 2 (SUMO-2) (HSMT3) (SMT3 homolog 2) (SUMO-3) (Sentrin-2) (Ubiquitin-like protein SMT3B) (Smt3B)	0.0845002	0.0796713	0.00482889	137	4.0443	1	2.05224e+08	1.39419e+08	7.36138e+07	3.52691e+09	6.69595e+09	4.50932e+09	Yes	Yes	1.14814	11.8272	94.2853	5.08737	-1.07314	2.92442
P51114	FXR1	Fragile X mental retardation syndrome-related protein 1 (hFXR1p)	0.0811338	0.0780143	0.00311943	90	4.64439	21	1.8853e+08	2.25392e+07	6.59584e+07	3.93434e+09	5.5258e+09	4.80968e+09	Yes	Yes	0.550984	13.5002	96.1552	5.67295	-1.0908	2.90677
P47914	RPL29	60S ribosomal protein L29 (Cell surface heparin-binding protein HIP) (Large ribosomal subunit protein eL29)	0.0800743	0.0800743	0		10	2				4.22545e+09	5.068e+09	5.06343e+09	Yes	Yes	0.375372		99.8049	10	-1.09651	2.90106
P43403	ZAP70	Tyrosine-protein kinase ZAP-70	0.0794578	0.0568865	0.0225713	809	1.3336	22	1.4854e+09	1.18954e+08	4.15551e+08	4.08507e+09	3.75231e+09	4.38907e+09	No	Yes	0.850659	3.86437	71.5934	2.59469	-1.09986	2.8977
O43707	ACTN4	Alpha-actinin-4 (Non-muscle alpha-actinin 4)	0.0778359	0.070975	0.00686091	213	3.37084	21	3.69956e+08	4.33779e+07	1.60655e+08	2.68996e+09	3.9282e+09	6.7634e+09	Yes	Yes	1.58114	9.7375	91.1854	4.43893	-1.10882	2.88875
P09382	LGALS1	Galectin-1 (Gal-1) (14 kDa laminin-binding protein) (HLBP14) (14 kDa lectin) (Beta-galactoside-binding lectin L-14-I) (Galaptin) (HBL) (HPL) (Lactose-binding lectin 1) (Lectin galactoside-binding soluble 1) (Putative MAPK-activating protein PM12) (S-Lac lectin 1)	0.0770695	0.0443281	0.0327414	1544	0.437105	8	2.11231e+09	1.96643e+08	5.60687e+08	2.86201e+09	3.17141e+09	4.91509e+09	No	Yes	1.35349	1.26081	57.517	1.89055	-1.11312	2.88445
P63104	YWHAZ	14-3-3 protein zeta/delta (Protein kinase C inhibitor protein 1) (KCIP-1)	0.0767275	0.0376629	0.0390647	2051	-0.0527219	9	2.16529e+09	4.75591e+08	8.43358e+08	3.90404e+09	2.93089e+09	3.43767e+09	No	Yes	1.65856	-0.151972	49.0865	1.55003	-1.11505	2.88252
Q9BUJ2	HNRNPUL1	Heterogeneous nuclear ribonucleoprotein U-like protein 1 (Adenovirus early region 1B-associated protein 5) (E1B-55 kDa-associated protein 5) (E1B-AP5)	0.0753867	0.071178	0.00420869	138	4.07999	18	2.51883e+08	2.8165e+07	8.84976e+07	3.67254e+09	3.6768e+09	5.79853e+09	Yes	Yes	0.943155	11.7294	94.4172	5.12202	-1.12271	2.87486
Q9BUQ8	DDX23	Probable ATP-dependent RNA helicase DDX23	0.0733259	0.0472949	0.0260311	1155	0.86145	24	1.46873e+09	1.70714e+08	4.52312e+08	1.46842e+09	4.89023e+09	4.69654e+09	No	Yes	1.52325	2.46618	64.4995	2.21217	-1.13474	2.86282
O00148	DDX39A	ATP-dependent RNA helicase DDX39A	0.0731747	0.049653	0.0235218	993	1.07788	4	1.34411e+09	1.92531e+08	5.62001e+08	4.23824e+09	3.36068e+09	3.42228e+09	No	Yes	1.11533	3.08482	67.8553	2.38457	-1.13564	2.86193
Q6PD62	CTR9	RNA polymerase-associated protein CTR9 homolog (SH2 domain-binding protein 1)	0.0731118	0.0402993	0.0328124	1699	0.296513	26	2.10066e+09	2.50046e+08	5.81934e+08	3.02294e+09	3.75456e+09	3.3984e+09	No	Yes	0.831872	0.848487	55.1202	1.78925	-1.13601	2.86155
P06702	S100A9	Protein S100-A9 (Calgranulin-B) (Calprotectin L1H subunit) (Leukocyte L1 complex heavy chain) (Migration inhibitory factor-related protein 14) (MRP-14) (p14) (S100 calcium-binding protein A9)	0.0730406	0.0231016	0.049939	2473	-1.11217	6	2.58247e+09	1.06384e+09	7.79344e+08	2.27339e+09	3.58936e+09	2.80738e+09	No	Yes	1.37225	-3.18208	31.6284	0.945003	-1.13644	2.86113
Q12905	ILF2	Interleukin enhancer-binding factor 2 (Nuclear factor of activated T-cells 45 kDa)	0.0727682	0.0720994	0.000668733	28	6.75241	14	4.1172e+07	7.92041e+06	9.72318e+06	3.5993e+09	5.56252e+09	3.8263e+09	Yes	Yes	0.836637	19.3086	99.081	7.75909	-1.13806	2.85951
Q9Y520	PRRC2C	Protein PRRC2C (BAT2 domain-containing protein 1) (HBV X-transactivated gene 2 protein) (HBV XAg-transactivated protein 2) (HLA-B-associated transcript 2-like 2) (Proline-rich and coiled-coil-containing protein 2C)	0.0722843	0.0721647	0.000119642	4	9.23642	50	3.46654e+06	3.46654e+06	3.46654e+06	3.08293e+09	4.18606e+09	5.6808e+09	Yes	Yes	1.09492	26.3849	99.8345	10.2376	-1.14096	2.85661
P08133	ANXA6	Annexin A6 (67 kDa calelectrin) (Annexin VI) (Annexin-6) (Calphobindin-II) (CPB-II) (Chromobindin-20) (Lipocortin VI) (Protein III) (p68) (p70)	0.070791	0.0500881	0.0207029	872	1.27464	25	1.25656e+09	1.45655e+08	4.38463e+08	3.01061e+09	3.60498e+09	4.23618e+09	No	Yes	0.532887	3.62959	70.7549	2.54566	-1.15002	2.84755
P31948	STIP1	Stress-induced-phosphoprotein 1 (STI1) (Hsc70/Hsp90-organizing protein) (Hop) (Renal carcinoma antigen NY-REN-11) (Transformation-sensitive protein IEF SSP 3521)	0.0707408	0.0320847	0.0386561	2194	-0.268811	23	2.34434e+09	3.53719e+08	7.41066e+08	2.72384e+09	2.79208e+09	3.72839e+09	No	Yes	1.51997	-0.765367	45.3553	1.41143	-1.15033	2.84724
Q86UX7	FERMT3	Fermitin family homolog 3 (Kindlin-3) (MIG2-like protein) (Unc-112-related protein 2)	0.0702391	0.0564698	0.0137692	496	2.03603	22	7.74216e+08	1.48852e+08	3.06294e+08	3.54373e+09	3.51358e+09	4.30682e+09	No	Yes	0.512838	5.79077	80.3966	3.202	-1.15342	2.84415
Q96BY6	DOCK10	Dedicator of cytokinesis protein 10 (Zizimin-3)	0.0700322	0.0678899	0.00214228	77	4.98598	37	1.18074e+08	1.62562e+07	4.87177e+07	2.79304e+09	3.67555e+09	5.90477e+09	Yes	Yes	1.33194	14.1745	96.941	6.00856	-1.1547	2.84287
Q99798	ACO2	Aconitate hydratase, mitochondrial (Aconitase)	0.0693983	0.0523573	0.017041	667	1.61938	25	1.10545e+09	1.41786e+08	2.73537e+08	4.17346e+09	3.33976e+09	3.40875e+09	No	Yes	0.997684	4.59728	75.4446	2.83691	-1.15865	2.83892
Q13263	TRIM28	Transcription intermediary factor 1-beta (TIF1-beta) (E3 SUMO-protein ligase TRIM28)	0.0692344	0.0340373	0.0351972	2045	-0.0483444	22	1.98624e+09	3.74064e+08	6.7875e+08	2.62107e+09	2.2005e+09	4.55274e+09	No	Yes	2.05851	-0.137196	49.1623	1.55291	-1.15968	2.83789
Q99877	H2BC15	Histone H2B type 1-N (Histone H2B.d) (H2B/d)	0.0691722	0.0684436	0.000728558	32	6.55373	1	1.99484e+07	3.10713e+07	1.33581e+07	3.99304e+09	3.31776e+09	5.02702e+09	Yes	Yes	0.739934	18.5962	98.9467	7.56139	-1.16007	2.8375
P04075	ALDOA	Fructose-bisphosphate aldolase A	0.0689011	0.0531308	0.0157703	615	1.75234	14	8.63285e+08	1.73919e+08	3.54187e+08	3.11917e+09	4.66882e+09	3.17422e+09	No	Yes	0.706061	4.96926	77.1117	2.95197	-1.16177	2.83579
P11413	G6PD	Glucose-6-phosphate 1-dehydrogenase (G6PD)	0.0679813	0.034364	0.0336173	1964	0.0316966	23	1.98594e+09	2.57741e+08	7.67954e+08	3.01647e+09	2.92361e+09	3.23697e+09	No	Yes	1.317	0.0897001	50.5492	1.60617	-1.16761	2.82996
P49750	YLPM1	YLP motif-containing protein 1 (Nuclear protein ZAP3) (ZAP113)	0.0678307	0.0672757	0.000555011	25	6.92142	40	2.46097e+07	1.62421e+07	7.87448e+06	3.15967e+09	3.78481e+09	5.16846e+09	Yes	Yes	0.886139	19.5807	99.1818	7.92736	-1.16857	2.82899
P60866	RPS20	40S ribosomal protein S20 (Small ribosomal subunit protein uS10)	0.0677963	0.0531738	0.0146225	573	1.86252	4	7.72769e+08	1.86938e+08	3.49867e+08	3.40236e+09	3.62572e+09	3.81786e+09	No	Yes	0.233203	5.26866	78.4317	3.04839	-1.16879	2.82877
P62899	RPL31	60S ribosomal protein L31 (Large ribosomal subunit protein eL31)	0.067198	0.067198	0		10	5				2.93783e+09	4.52777e+09	4.58264e+09	Yes	Yes	0.907838		99.8049	10	-1.17264	2.82492
Q92499	DDX1	ATP-dependent RNA helicase DDX1	0.067154	0.0513842	0.0157698	638	1.70416	22	9.34616e+08	1.44075e+08	3.06519e+08	2.58011e+09	4.34883e+09	3.7262e+09	No	Yes	0.552857	4.81363	76.5169	2.91011	-1.17293	2.82464
P27816	MAP4	Microtubule-associated protein 4 (MAP-4)	0.0668416	0.0667534	8.82567e-05	3	9.56292	30	2.56222e+06	2.56222e+06	2.56222e+06	2.72932e+09	4.67439e+09	4.57295e+09	Yes	Yes	1.09084	26.9924	99.868	10.5639	-1.17495	2.82261
Q15366	PCBP2	Poly(rC)-binding protein 2 (Alpha-CP2) (Heterogeneous nuclear ribonucleoprotein E2) (hnRNP E2)	0.0665324	0.0609103	0.00562209	215	3.43751	5	2.98518e+08	6.36887e+07	1.40284e+08	3.40305e+09	4.10732e+09	3.91605e+09	Yes	Yes	0.242725	9.69584	91.5499	4.5026	-1.17697	2.8206
P11279	LAMP1	Lysosome-associated membrane glycoprotein 1 (LAMP-1) (Lysosome-associated membrane protein 1) (CD107 antigen-like family member A) (CD antigen CD107a)	0.0657167	0.0350557	0.0306609	1810	0.193249	6	1.34677e+09	5.86051e+08	7.57166e+08	2.19529e+09	3.93278e+09	2.96459e+09	No	Yes	0.770514	0.544043	53.3438	1.71663	-1.18232	2.81524
P05107	ITGB2	Integrin beta-2 (Cell surface adhesion glycoproteins LFA-1/CR3/p150,95 subunit beta) (Complement receptor C3 subunit beta) (CD antigen CD18)	0.0638017	0.0525033	0.0112984	449	2.21629	14	7.72998e+08	7.20206e+07	1.10593e+08	2.0294e+09	4.9318e+09	3.52249e+09	No	Yes	1.19133	6.21092	82.2914	3.36372	-1.19517	2.8024
P78371	CCT2	T-complex protein 1 subunit beta (TCP-1-beta) (CCT-beta)	0.0633509	0.0379668	0.0253841	1404	0.580815	19	1.57881e+09	2.0441e+08	4.77375e+08	2.78977e+09	2.71154e+09	3.59658e+09	No	Yes	1.12729	1.62589	59.931	1.99689	-1.19825	2.79932
P08621	SNRNP70	U1 small nuclear ribonucleoprotein 70 kDa (U1 snRNP 70 kDa) (U1-70K) (snRNP70)	0.0631449	0.0611527	0.00199222	82	4.93997	11	1.1496e+08	1.76451e+07	3.96583e+07	2.40768e+09	4.29514e+09	4.44645e+09	Yes	Yes	1.17747	13.8216	96.845	5.96328	-1.19966	2.79791
Q8NE71	ABCF1	ATP-binding cassette sub-family F member 1 (ATP-binding cassette 50) (TNF-alpha-stimulated ABC protein)	0.0625856	0.057834	0.00475157	198	3.60544	20	3.03817e+08	1.20346e+07	9.34643e+07	2.41141e+09	3.49463e+09	4.90589e+09	Yes	Yes	1.15975	10.0738	92.4079	4.66352	-1.20353	2.79404
P02787	TF	Serotransferrin (Transferrin) (Beta-1 metal-binding globulin) (Siderophilin)	0.0619592	0.0215016	0.0404576	2426	-0.911967	18	1.7488e+09	5.98792e+08	1.14832e+09	1.47482e+09	3.06843e+09	3.06979e+09	No	Yes	1.09903	-2.54409	34.7028	1.04469	-1.20789	2.78967
Q12874	SF3A3	Splicing factor 3A subunit 3 (SF3a60) (Spliceosome-associated protein 61) (SAP 61)	0.0619429	0.0515689	0.010374	427	2.31353	16	5.94144e+08	1.27699e+08	2.07907e+08	3.50217e+09	3.30429e+09	3.36982e+09	No	Yes	0.389743	6.45373	83.2524	3.4518	-1.20801	2.78956
P18621	RPL17	60S ribosomal protein L17 (60S ribosomal protein L23) (Large ribosomal subunit protein uL22) (PD-1)	0.0617635	0.0542716	0.00749194	322	2.85679	6	3.35311e+08	4.32872e+07	2.68943e+08	4.06231e+09	2.21863e+09	4.14538e+09	Yes	Yes	1.4964	7.96558	87.87	3.95308	-1.20927	2.7883
Q9NUV9	GIMAP4	GTPase IMAP family member 4 (Immunity-associated nucleotide 1 protein) (IAN-1) (hIAN1) (Immunity-associated protein 4)	0.0610007	0.0255662	0.0354345	2291	-0.470916	12	2.09617e+09	4.29882e+08	6.39925e+08	2.4835e+09	2.94274e+09	2.34488e+09	No	Yes	1.4537	-1.31051	41.9113	1.28866	-1.21467	2.7829
P33241	LSP1	Lymphocyte-specific protein 1 (47 kDa actin-binding protein) (52 kDa phosphoprotein) (pp52) (Lymphocyte-specific antigen WP34)	0.0609117	0.0542877	0.00662398	288	3.03485	13	2.5167e+08	9.87975e+07	1.89853e+08	2.20967e+09	2.41697e+09	5.75418e+09	No	Yes	1.92136	8.44378	89.1253	4.12029	-1.2153	2.78227
Q14204	DYNC1H1	Cytoplasmic dynein 1 heavy chain 1 (Cytoplasmic dynein heavy chain 1) (Dynein heavy chain, cytosolic)	0.0606947	0.055629	0.00506563	221	3.45702	89	3.08621e+08	2.09716e+07	1.0216e+08	2.28641e+09	3.14592e+09	5.01815e+09	Yes	Yes	1.32559	9.61301	91.6539	4.52126	-1.21685	2.78072
P35613	BSG	Basigin (5F7) (Collagenase stimulatory factor) (Extracellular matrix metalloproteinase inducer) (EMMPRIN) (Hepatoma-associated antigen) (HAb18G) (Leukocyte activation antigen M6) (OK blood group antigen) (Tumor cell-derived collagenase stimulatory factor) (TCSF) (CD antigen CD147)	0.0605541	0.0210881	0.039466	2423	-0.904183	8	1.86535e+09	4.87164e+08	1.12269e+09	1.75885e+09	3.09537e+09	2.52761e+09	No	Yes	0.0951791	-2.51337	34.8252	1.0487	-1.21786	2.77971
Q86V81	ALYREF	THO complex subunit 4 (Tho4) (Ally of AML-1 and LEF-1) (Aly/REF export factor) (Transcriptional coactivator Aly/REF) (bZIP-enhancing factor BEF)	0.0605249	0.0605249	0		10	5				3.57822e+09	3.49562e+09	3.77794e+09	Yes	Yes	0.14286		99.8049	10	-1.21807	2.7795
P50990	CCT8	T-complex protein 1 subunit theta (TCP-1-theta) (CCT-theta) (Chaperonin containing T-complex polypeptide 1 subunit 8) (Renal carcinoma antigen NY-REN-15)	0.059771	0.0384549	0.0213162	1184	0.851219	24	1.20342e+09	2.75994e+08	4.20036e+08	3.34123e+09	2.4861e+09	2.98984e+09	No	Yes	1.22444	2.36133	64.337	2.20416	-1.22351	2.77406
Q14444	CAPRIN1	Caprin-1 (Cell cycle-associated protein 1) (Cytoplasmic activation- and proliferation-associated protein 1) (GPI-anchored membrane protein 1) (GPI-anchored protein p137) (GPI-p137) (p137GPI) (Membrane component chromosome 11 surface marker 1) (RNA granule protein 105)	0.0588168	0.0575953	0.00122145	57	5.55928	14	7.04072e+07	7.74973e+06	2.9923e+07	2.76198e+09	4.10633e+09	3.56914e+09	Yes	Yes	0.688818	15.3829	97.9233	6.5745	-1.2305	2.76707
O00139	KIF2A	Kinesin-like protein KIF2A (Kinesin-2) (hK2)	0.058581	0.0570379	0.00154308	74	5.20803	18	7.93704e+07	7.3686e+06	4.75771e+07	2.34625e+09	4.03342e+09	3.98926e+09	Yes	Yes	1.07443	14.4019	97.3659	6.22742	-1.23224	2.76532
P15153	RAC2	Ras-related C3 botulinum toxin substrate 2 (GX) (Small G protein) (p21-Rac2)	0.0585627	0.0285587	0.0300041	2062	-0.0712303	4	1.60979e+09	3.77682e+08	6.45182e+08	3.51594e+09	2.00809e+09	2.34329e+09	No	Yes	2.13402	-0.196965	48.7659	1.53787	-1.23238	2.76519
P37802	TAGLN2	Transgelin-2 (Epididymis tissue protein Li 7e) (SM22-alpha homolog)	0.058399	0.0321789	0.0262201	1718	0.295441	8	1.37631e+09	2.64968e+08	6.16542e+08	1.68774e+09	2.7814e+09	3.74366e+09	No	Yes	1.14205	0.816591	55.1018	1.78849	-1.23359	2.76397
P26583	HMGB2	High mobility group protein B2 (High mobility group protein 2) (HMG-2)	0.0582986	0.0386831	0.0196155	1101	0.979712	7	1.13932e+09	1.3586e+08	3.54056e+08	1.41308e+09	3.53522e+09	3.87509e+09	No	Yes	1.24503	2.70716	66.3534	2.30572	-1.23434	2.76323
Q92900	UPF1	Regulator of nonsense transcripts 1	0.0574714	0.0523841	0.00508732	243	3.36415	33	3.09801e+08	3.28634e+07	1.12712e+08	3.22194e+09	3.53504e+09	3.09197e+09	Yes	Yes	0.231314	9.27503	91.1481	4.43256	-1.24055	2.75702
Q9BXP5	SRRT	Serrate RNA effector molecule homolog (Arsenite-resistance protein 2)	0.057439	0.0424992	0.0149397	750	1.50828	22	8.42654e+08	8.46692e+07	2.83826e+08	1.33999e+09	4.42703e+09	3.32032e+09	No	Yes	1.60875	4.15799	73.9902	2.74188	-1.24079	2.75677
Q8WXH0	SYNE2	Nesprin-2 (KASH domain-containing protein 2) (KASH2) (Nuclear envelope spectrin repeat protein 2) (Nucleus and actin connecting element protein) (Protein NUANCE) (Synaptic nuclear envelope protein 2) (Syne-2)	0.0571319	0.050794	0.00633788	296	3.00259	108	4.29831e+08	6.76319e+06	1.24869e+08	2.76563e+09	2.95369e+09	3.96265e+09	Yes	Yes	0.664087	8.27046	88.9066	4.0899	-1.24312	2.75445
Q71DI3	H3C15	Histone H3.2 (H3-clustered histone 13) (H3-clustered histone 14) (H3-clustered histone 15) (Histone H3/m) (Histone H3/o)	0.0568244	0.0554425	0.00138189	66	5.32627	1	4.07251e+07	4.07251e+07	4.07251e+07	2.67588e+09	3.3499e+09	4.04035e+09	Yes	Yes	0.743998	14.6584	97.5681	6.34414	-1.24546	2.7521
P08865	RPSA	40S ribosomal protein SA (37 kDa laminin receptor precursor) (37LRP) (37/67 kDa laminin receptor) (LRP/LR) (67 kDa laminin receptor) (67LR) (Colon carcinoma laminin-binding protein) (Laminin receptor 1) (LamR) (Laminin-binding protein precursor p40) (LBP/p40) (Multidrug resistance-associated protein MGr1-Ag) (NEM/1CHD4) (Small ribosomal subunit protein uS2)	0.0568094	0.0334818	0.0233275	1494	0.521345	10	1.37326e+09	2.72016e+08	4.428e+08	2.46767e+09	2.83212e+09	2.79774e+09	No	Yes	0.629798	1.43473	58.9372	1.95255	-1.24558	2.75199
Q02543	RPL18A	60S ribosomal protein L18a (Large ribosomal subunit protein eL20)	0.0565102	0.0531437	0.00336646	161	3.98059	6	1.37052e+08	5.85827e+07	9.67718e+07	2.36185e+09	4.39489e+09	3.08282e+09	Yes	Yes	1.08573	10.9454	94.0427	5.02558	-1.24787	2.74969
Q9Y3I0	RTCB	RNA-splicing ligase RtcB homolog	0.0560705	0.0398902	0.0161803	886	1.3018	16	9.60347e+08	1.8753e+08	2.98601e+08	2.54829e+09	3.01564e+09	3.04274e+09	No	Yes	0.224556	3.57513	71.1429	2.56821	-1.25127	2.7463
P67936	TPM4	Tropomyosin alpha-4 chain (TM30p1) (Tropomyosin-4)	0.055822	0.0386843	0.0171377	962	1.17458	4	5.28279e+08	4.23391e+08	5.09771e+08	1.84213e+09	2.50684e+09	4.19817e+09	No	Yes	1.58931	3.22348	69.2994	2.46324	-1.25319	2.74437
P0DMV8	HSPA1A	Heat shock 70 kDa protein 1A (Heat shock 70 kDa protein 1) (HSP70-1) (HSP70.1)	0.0556856	0.0328765	0.0228092	1490	0.527442	8	1.2832e+09	2.95638e+08	4.65575e+08	2.58468e+09	2.63478e+09	2.72026e+09	No	Yes	0.78095	1.44694	59.0394	1.95708	-1.25426	2.74331
Q01082	SPTBN1	Spectrin beta chain, non-erythrocytic 1 (Beta-II spectrin) (Fodrin beta chain) (Spectrin, non-erythroid beta chain 1)	0.0555183	0.0517529	0.00376533	185	3.78079	55	2.24195e+08	1.52263e+07	9.33931e+07	2.61909e+09	3.04976e+09	3.95246e+09	Yes	Yes	0.703775	10.3669	93.2179	4.83234	-1.25556	2.742
Q9UHD8	SEPTIN9	Septin-9 (MLL septin-like fusion protein MSF-A) (MLL septin-like fusion protein) (Ovarian/Breast septin) (Ov/Br septin) (Septin D1)	0.0551049	0.0291271	0.0259778	1841	0.165084	15	1.21834e+09	3.73202e+08	7.30607e+08	2.77233e+09	2.2427e+09	2.54283e+09	No	Yes	1.20476	0.452126	52.8576	1.69709	-1.25881	2.73876
P06239	LCK	Tyrosine-protein kinase Lck	0.0549254	0.0371026	0.0178228	1041	1.05779	12	1.01927e+09	2.02084e+08	3.73622e+08	2.5189e+09	2.78813e+09	2.94581e+09	No	Yes	0.430342	2.89554	67.5509	2.36835	-1.26023	2.73734
P27487	DPP4	Dipeptidyl peptidase 4	0.054462	0.0151477	0.0393143	2502	-1.37595	20	2.86231e+09	1.6187e+08	4.86416e+08	1.76745e+09	2.23875e+09	2.24795e+09	No	Yes	2.56794	-3.76139	27.8134	0.824235	-1.26391	2.73366
P36578	RPL4	60S ribosomal protein L4 (60S ribosomal protein L1) (Large ribosomal subunit protein uL4)	0.0542373	0.0514681	0.00276919	144	4.21614	10	1.31274e+08	4.47857e+07	6.63472e+07	2.56953e+09	2.73094e+09	4.18158e+09	Yes	Yes	0.945378	11.5179	94.8943	5.25444	-1.2657	2.73187
Q9Y2X3	NOP58	Nucleolar protein 58 (Nucleolar protein 5)	0.0542236	0.0500521	0.00417141	209	3.58483	18	2.2721e+08	3.712e+07	7.95826e+07	1.69673e+09	2.90206e+09	4.77928e+09	Yes	Yes	1.74104	9.79287	92.307	4.64373	-1.26581	2.73176
O00160	MYO1F	Unconventional myosin-If (Myosin-Ie)	0.0537562	0.044218	0.00953822	465	2.21284	12	4.09345e+08	4.60023e+07	2.09818e+08	1.09761e+09	1.75984e+09	6.11559e+09	No	Yes	3.04258	6.03662	82.2565	3.36061	-1.26957	2.728
P05556	ITGB1	Integrin beta-1 (Fibronectin receptor subunit beta) (Glycoprotein IIa) (GPIIA) (VLA-4 subunit beta) (CD antigen CD29)	0.0535786	0.0283608	0.0252178	1837	0.169452	12	1.26097e+09	2.70194e+08	6.59529e+08	1.64504e+09	3.33796e+09	2.43266e+09	No	Yes	0.679951	0.462022	52.933	1.70011	-1.27101	2.72656
Q96T58	SPEN	Msx2-interacting protein (SMART/HDAC1-associated repressor protein) (SPEN homolog)	0.0531178	0.0531178	0		10	60				2.81177e+09	3.50424e+09	3.20773e+09	Yes	Yes	0.397146		99.8049	10	-1.27476	2.72281
Q15306	IRF4	Interferon regulatory factor 4 (IRF-4) (Lymphocyte-specific interferon regulatory factor) (LSIRF) (Multiple myeloma oncogene 1) (NF-EM5)	0.0529484	0.051291	0.00165741	91	4.95171	13	8.63589e+07	6.45883e+06	4.47394e+07	1.72002e+09	3.02219e+09	4.61358e+09	Yes	Yes	1.73074	13.4757	96.8698	5.97483	-1.27615	2.72142
P63244	RACK1	Receptor of activated protein C kinase 1 (Cell proliferation-inducing gene 21 protein) (Guanine nucleotide-binding protein subunit beta-2-like 1) (Guanine nucleotide-binding protein subunit beta-like protein 12.3) (Human lung cancer oncogene 7 protein) (HLC-7) (Receptor for activated C kinase) (Small ribosomal subunit protein RACK1) [Cleaved into: Receptor of activated protein C kinase 1, N-termi…	0.0529022	0.0284206	0.0244815	1794	0.215244	11	1.36656e+09	3.18156e+08	4.92582e+08	2.37731e+09	2.89318e+09	2.03729e+09	No	Yes	1.12301	0.585689	53.723	1.73197	-1.27653	2.72104
Q13247	SRSF6	Serine/arginine-rich splicing factor 6 (Pre-mRNA-splicing factor SRP55) (Splicing factor, arginine/serine-rich 6)	0.0528707	0.0263468	0.0265239	1999	-0.00966659	5	1.51258e+09	2.78966e+08	5.43164e+08	1.88233e+09	3.13344e+09	2.12896e+09	No	Yes	0.873498	-0.0263007	49.8325	1.57853	-1.27679	2.72078
P98179	RBM3	RNA-binding protein 3 (RNA-binding motif protein 3) (RNPL)	0.0524587	0.0524587	0		10	5				2.76807e+09	3.53288e+09	3.10462e+09	Yes	Yes	0.437521		99.8049	10	-1.28018	2.71739
Q7Z4V5	HDGFL2	Hepatoma-derived growth factor-related protein 2 (HDGF-related protein 2) (HRP-2) (Hepatoma-derived growth factor 2) (HDGF-2)	0.0521726	0.0161204	0.0360522	2472	-1.1612	12	2.421e+09	1.46984e+08	2.43419e+08	6.56058e+08	3.31291e+09	2.57388e+09	No	Yes	0.958854	-3.15267	30.8982	0.921651	-1.28256	2.71501
P40939	HADHA	Trifunctional enzyme subunit alpha, mitochondrial (78 kDa gastrin-binding protein) (Monolysocardiolipin acyltransferase)	0.0520535	0.0464224	0.00563107	298	3.04334	20	3.03794e+08	3.6566e+07	1.62829e+08	2.64855e+09	3.24198e+09	2.93919e+09	No	Yes	0.208982	8.25968	89.1821	4.12829	-1.28355	2.71402
Q8TB72	PUM2	Pumilio homolog 2 (Pumilio-2)	0.0518914	0.0514774	0.000413957	31	6.95832	13	1.99096e+07	1.23055e+07	4.70142e+06	3.50993e+09	2.73857e+09	3.01842e+09	Yes	Yes	0.453996	18.8756	99.2023	7.96411	-1.2849	2.71266
Q16666	IFI16	Gamma-interferon-inducible protein 16 (Ifi-16) (Interferon-inducible myeloid differentiation transcriptional activator)	0.05186	0.0407588	0.0111012	596	1.87639	18	5.51261e+08	7.90937e+07	3.58163e+08	2.34678e+09	2.79199e+09	3.17093e+09	No	Yes	0.512861	5.08952	78.5938	3.06058	-1.28517	2.7124
O75376	NCOR1	Nuclear receptor corepressor 1 (N-CoR) (N-CoR1)	0.0512641	0.0503154	0.00094864	56	5.729	27	4.55006e+07	1.48789e+06	1.04115e+07	4.11423e+09	4.58236e+08	4.5615e+09	Yes	Yes	4.68128	15.5106	98.1495	6.74253	-1.29019	2.70738
P26641	EEF1G	Elongation factor 1-gamma (EF-1-gamma) (eEF-1B gamma)	0.0509712	0.0365231	0.0144481	875	1.33793	12	8.9876e+08	1.24772e+08	2.68674e+08	2.38743e+09	2.86005e+09	2.59918e+09	No	Yes	0.33895	3.61896	71.6544	2.59831	-1.29267	2.70489
Q6P2Q9	PRPF8	Pre-mRNA-processing-splicing factor 8 (220 kDa U5 snRNP-specific protein) (PRP8 homolog) (Splicing factor Prp8) (p220)	0.050914	0.0474332	0.00348073	193	3.76844	55	1.7893e+08	1.61502e+07	8.84647e+07	1.51806e+09	2.72771e+09	4.59929e+09	Yes	Yes	1.89451	10.1914	93.1635	4.82042	-1.29316	2.7044
P23381	WARS1	Tryptophan--tRNA ligase, cytoplasmic	0.0509011	0.0375561	0.013345	774	1.49275	13	5.91571e+08	7.48775e+07	5.12394e+08	1.995e+09	2.99831e+09	2.95414e+09	No	Yes	0.67608	4.03683	73.7825	2.72868	-1.29327	2.70429
P35637	FUS	RNA-binding protein FUS (75 kDa DNA-pairing protein) (Oncogene FUS) (Oncogene TLS) (POMp75) (Translocated in liposarcoma protein)	0.0507535	0.0500514	0.000702086	47	6.15562	6	5.11584e+07	4.43826e+06	5.12351e+06	3.32669e+09	3.73974e+09	1.97267e+09	Yes	Yes	1.23877	16.6388	98.6167	7.1657	-1.29453	2.70303
Q96PP8	GBP5	Guanylate-binding protein 5	0.0504575	0.0292918	0.0211657	1542	0.468769	12	1.12516e+09	2.06789e+08	5.06727e+08	1.74652e+09	2.09366e+09	3.3679e+09	No	Yes	1.3649	1.26591	58.0524	1.91374	-1.29707	2.70049
P62136	PPP1CA	Serine/threonine-protein phosphatase PP1-alpha catalytic subunit (PP-1A)	0.0503582	0.0287151	0.0216431	1614	0.407901	2	1.34746e+09	2.3358e+08	3.52506e+08	2.05955e+09	2.54024e+09	2.49563e+09	No	Yes	0.642801	1.10119	57.0217	1.86928	-1.29793	2.69964
Q14152	EIF3A	Eukaryotic translation initiation factor 3 subunit A (eIF3a) (Eukaryotic translation initiation factor 3 subunit 10) (eIF-3-theta) (eIF3 p167) (eIF3 p180) (eIF3 p185)	0.050068	0.0479207	0.00214726	125	4.48008	33	1.19954e+08	1.11502e+07	5.83577e+07	2.45283e+09	2.64502e+09	3.68962e+09	Yes	Yes	0.773095	12.0833	95.7113	5.51205	-1.30044	2.69713
P21127	CDK11B	Cyclin-dependent kinase 11B	0.0499495	0.0296525	0.020297	1476	0.54689	3	1.26844e+09	5.8729e+07	3.97393e+08	1.31168e+09	3.11386e+09	2.80557e+09	No	Yes	0.675339	1.47447	59.365	1.97154	-1.30147	2.6961
Q13185	CBX3	Chromobox protein homolog 3 (HECH) (Heterochromatin protein 1 homolog gamma) (HP1 gamma) (Modifier 2 protein)	0.0498248	0.0391169	0.0107078	604	1.86912	7	4.37984e+08	1.42046e+08	3.62938e+08	2.05217e+09	2.59043e+09	3.34775e+09	No	Yes	0.898997	5.03731	78.509	3.05419	-1.30255	2.69501
Q92673	SORL1	Sortilin-related receptor (Low-density lipoprotein receptor relative with 11 ligand-binding repeats) (LDLR relative with 11 ligand-binding repeats) (LR11) (SorLA-1) (Sorting protein-related receptor containing LDLR class A repeats) (SorLA)	0.0497975	0.0293249	0.0204726	1505	0.518434	41	1.08527e+09	1.01311e+08	5.24672e+08	1.24202e+09	3.5345e+09	2.44065e+09	No	Yes	1.17525	1.39706	58.8883	1.95039	-1.30279	2.69477
Q13813	SPTAN1	Spectrin alpha chain, non-erythrocytic 1 (Alpha-II spectrin) (Fodrin alpha chain) (Spectrin, non-erythroid alpha subunit)	0.0495554	0.0422659	0.00728953	403	2.5356	58	5.10328e+08	2.50863e+07	1.12986e+08	2.31001e+09	2.74943e+09	3.17717e+09	Yes	Yes	0.38773	6.82749	85.2901	3.65493	-1.30491	2.69266
Q15154	PCM1	Pericentriolar material 1 protein (PCM-1) (hPCM-1)	0.0495255	0.0492869	0.000238606	21	7.69043	32	1.76174e+07	1.41543e+06	2.28623e+06	2.67101e+09	2.92523e+09	3.26211e+09	Yes	Yes	0.349909	20.7057	99.5182	8.69392	-1.30517	2.6924
O14980	XPO1	Exportin-1 (Exp1) (Chromosome region maintenance 1 protein homolog)	0.0495109	0.0485835	0.000927446	58	5.71106	23	6.0618e+07	4.10606e+06	1.26698e+07	1.61725e+09	3.01232e+09	4.17008e+09	Yes	Yes	1.67639	15.3757	98.1268	6.72476	-1.3053	2.69227
Q92541	RTF1	RNA polymerase-associated protein RTF1 homolog	0.0485795	0.0133237	0.0352557	2503	-1.40386	23	1.80384e+09	3.61037e+08	9.52933e+08	1.37319e+09	2.26811e+09	1.95093e+09	No	Yes	0.975385	-3.76798	27.4267	0.812157	-1.31355	2.68402
Q01105	SET	Protein SET (HLA-DR-associated protein II) (Inhibitor of granzyme A-activated DNase) (IGAAD) (PHAPII) (Phosphatase 2A inhibitor I2PP2A) (I-2PP2A) (Template-activating factor I) (TAF-I)	0.0485399	0.0235135	0.0250263	2075	-0.089958	7	9.35606e+08	9.89142e+07	2.89779e+08	2.13819e+08	5.38035e+09	1.78446e+09	No	Yes	3.761	-0.241417	48.4417	1.52562	-1.3139	2.68367
Q05519	SRSF11	Serine/arginine-rich splicing factor 11 (Arginine-rich 54 kDa nuclear protein) (p54) (Splicing factor, arginine/serine-rich 11)	0.0485136	0.0233484	0.0251652	2089	-0.10811	9	1.40973e+09	1.11601e+08	5.95953e+08	1.11496e+09	3.08989e+09	2.37609e+09	No	Yes	0.791951	-0.290106	48.1275	1.5138	-1.31414	2.68343
O15145	ARPC3	Actin-related protein 2/3 complex subunit 3 (Arp2/3 complex 21 kDa subunit) (p21-ARC)	0.0484535	0.0164968	0.0319567	2430	-0.953932	8	2.11657e+09	4.01888e+08	3.45267e+08	1.97863e+09	1.84927e+09	1.99584e+09	No	Yes	2.26468	-2.5593	34.0467	1.02322	-1.31467	2.68289
Q13243	SRSF5	Serine/arginine-rich splicing factor 5 (Delayed-early protein HRS) (Pre-mRNA-splicing factor SRP40) (Splicing factor, arginine/serine-rich 5)	0.0483086	0.0255616	0.022747	1842	0.168301	6	1.28366e+09	2.40664e+08	4.43337e+08	1.35819e+09	2.71711e+09	2.61851e+09	No	Yes	0.484426	0.451315	52.9131	1.69932	-1.31598	2.68159
P41240	CSK	Tyrosine-protein kinase CSK	0.0482894	0.0236177	0.0246718	2056	-0.0629932	14	1.59594e+09	2.7111e+08	3.33975e+08	1.86946e+09	2.11673e+09	2.47082e+09	No	Yes	1.14163	-0.168911	48.9086	1.54327	-1.31615	2.68142
Q01844	EWSR1	RNA-binding protein EWS (EWS oncogene) (Ewing sarcoma breakpoint region 1 protein)	0.0478617	0.0447363	0.00312546	188	3.83931	5	1.76631e+08	3.28454e+07	6.1813e+07	1.95526e+09	2.6671e+09	3.6877e+09	Yes	Yes	1.06567	10.28	93.4698	4.88884	-1.32001	2.67756
Q92619	ARHGAP45	Rho GTPase-activating protein 45 [Cleaved into: Minor histocompatibility antigen HA-1 (mHag HA-1)]	0.0478116	0.0342937	0.0135179	881	1.34307	20	9.17183e+08	9.5287e+07	1.95214e+08	2.16187e+09	2.67707e+09	2.52575e+09	No	Yes	0.322885	3.59553	71.7267	2.6026	-1.32047	2.6771
P08567	PLEK	Pleckstrin (Platelet 47 kDa protein) (p47)	0.0476979	0.0308097	0.0168882	1199	0.867375	7	9.2609e+08	1.31811e+08	3.56389e+08	1.19969e+09	3.17267e+09	2.76532e+09	No	Yes	1.17679	2.32115	64.5935	2.21682	-1.3215	2.67607
Q15427	SF3B4	Splicing factor 3B subunit 4 (Pre-mRNA-splicing factor SF3b 49 kDa subunit) (Spliceosome-associated protein 49) (SAP 49)	0.0476798	0.0473761	0.000303683	27	7.28545	5	1.64496e+07	4.88717e+06	4.15847e+06	1.57698e+09	3.82872e+09	3.11754e+09	Yes	Yes	1.65096	19.4952	99.3631	8.29007	-1.32167	2.6759
Q9H4M9	EHD1	EH domain-containing protein 1 (PAST homolog 1) (hPAST1) (Testilin)	0.0476456	0.0355533	0.0120923	749	1.55589	13	7.31303e+08	1.17024e+08	2.24937e+08	2.43067e+09	2.97919e+09	2.05947e+09	No	Yes	0.819741	4.16293	74.6203	2.78247	-1.32198	2.67559
Q14498	RBM39	RNA-binding protein 39 (CAPER alpha) (CAPERalpha) (Hepatocellular carcinoma protein 1) (RNA-binding motif protein 39) (RNA-binding region-containing protein 2) (Splicing factor HCC1)	0.0476329	0.043407	0.00422583	258	3.36062	12	2.3298e+08	3.14457e+07	8.88152e+07	1.61352e+09	4.11522e+09	2.45834e+09	Yes	Yes	1.54558	8.99126	91.1283	4.42919	-1.32209	2.67547
Q9BV73	CEP250	Centrosome-associated protein CEP250 (250 kDa centrosomal protein) (Cep250) (Centrosomal Nek2-associated protein 1) (C-Nap1) (Centrosomal protein 2)	0.0475499	0.0472798	0.000270022	23	7.452	50	1.46895e+07	8.01783e+06	1.34611e+06	2.76723e+09	3.25725e+09	2.4769e+09	Yes	Yes	0.498433	19.932	99.4321	8.45612	-1.32285	2.67472
P18669	PGAM1	Phosphoglycerate mutase 1	0.0474814	0.0269952	0.0204863	1626	0.398043	6	1.19413e+09	2.66602e+08	3.50469e+08	1.75596e+09	2.16584e+09	2.78016e+09	No	Yes	0.749848	1.0644	56.8541	1.86213	-1.32348	2.67409
P49591	SARS1	Serine--tRNA ligase, cytoplasmic	0.0474538	0.0403435	0.00711035	413	2.50434	18	5.05615e+08	2.63568e+07	1.03381e+08	2.92588e+09	2.55074e+09	2.39624e+09	Yes	Yes	0.712895	6.69621	85.0163	3.62618	-1.32373	2.67384
Q92888	ARHGEF1	Rho guanine nucleotide exchange factor 1 (115 kDa guanine nucleotide exchange factor) (p115-RhoGEF) (p115RhoGEF) (Sub1.5)	0.0468808	0.0350156	0.0118652	748	1.56126	20	7.64395e+08	1.00934e+08	1.89601e+08	2.07546e+09	2.37773e+09	2.89735e+09	No	Yes	0.509765	4.16633	74.6907	2.78706	-1.32901	2.66856
Q92835	INPP5D	Phosphatidylinositol 3,4,5-trisphosphate 5-phosphatase 1	0.0467644	0.0400952	0.00666926	395	2.58783	27	4.48977e+08	1.91939e+07	1.21145e+08	1.98335e+09	2.86624e+09	2.9457e+09	No	Yes	0.490981	6.90299	85.7386	3.70309	-1.33008	2.66748
P38919	EIF4A3	Eukaryotic initiation factor 4A-III (eIF-4A-III) (eIF4A-III)	0.0466305	0.0355514	0.0110791	687	1.68207	14	6.6814e+08	9.28898e+07	2.31235e+08	2.40235e+09	2.34972e+09	2.61627e+09	No	Yes	0.526327	4.48479	76.2407	2.89098	-1.33133	2.66624
Q96T37	RBM15	RNA-binding protein 15 (One-twenty two protein 1) (RNA-binding motif protein 15)	0.0463087	0.0463087	0		10	27				1.91217e+09	2.91544e+09	3.47529e+09	Yes	Yes	1.10051		99.8049	10	-1.33434	2.66323
P23396	RPS3	40S ribosomal protein S3	0.0462623	0.0395886	0.00667365	402	2.56854	15	3.50453e+08	7.21741e+07	1.70435e+08	2.11056e+09	2.6469e+09	2.94406e+09	No	Yes	0.483937	6.83949	85.5743	3.68529	-1.33477	2.66279
O60610	DIAPH1	Protein diaphanous homolog 1 (Diaphanous-related formin-1) (DRF1)	0.046176	0.0369874	0.00918865	558	2.00911	34	6.05091e+08	5.20321e+07	1.58481e+08	1.99271e+09	2.6557e+09	2.8151e+09	No	Yes	0.303392	5.34822	80.1008	3.17803	-1.33558	2.66198
P27824	CANX	Calnexin (IP90) (Major histocompatibility complex class I antigen-binding protein p88) (p90)	0.0461237	0.0340674	0.0120563	780	1.49861	19	5.22813e+08	1.12974e+08	4.38835e+08	2.14725e+09	2.25679e+09	2.79106e+09	No	Yes	0.714804	3.98853	73.861	2.73366	-1.33608	2.66149
Q93009	USP7	Ubiquitin carboxyl-terminal hydrolase 7	0.0456924	0.0293326	0.0163598	1220	0.84235	29	1.12204e+09	6.09036e+07	2.36426e+08	1.44109e+09	2.52641e+09	2.80552e+09	No	Yes	0.506526	2.23847	64.1958	2.19722	-1.34016	2.65741
Q9NR56	MBNL1	Muscleblind-like protein 1 (Triplet-expansion RNA-binding protein)	0.0456414	0.0424096	0.00323177	206	3.71399	7	1.77811e+08	2.68676e+07	7.65927e+07	2.59366e+09	1.86803e+09	3.44029e+09	Yes	Yes	1.17523	9.86781	92.9192	4.76794	-1.34064	2.65693
P14317	HCLS1	Hematopoietic lineage cell-specific protein (Hematopoietic cell-specific LYN substrate 1) (LckBP1) (p75)	0.0455632	0.0394089	0.00615428	385	2.67886	13	3.47362e+08	7.18042e+07	1.08271e+08	1.71348e+09	2.30195e+09	3.62637e+09	No	Yes	1.22874	7.11554	86.4929	3.78733	-1.34139	2.65618
P60953	CDC42	Cell division control protein 42 homolog	0.0448699	0.0235308	0.021339	1872	0.141057	9	1.20426e+09	2.6856e+08	4.17107e+08	1.75382e+09	2.58468e+09	1.8165e+09	No	Yes	0.910716	0.373733	52.4424	1.68052	-1.34805	2.64952
Q7Z7A1	CNTRL	Centriolin (Centrosomal protein 1) (Centrosomal protein of 110 kDa) (Cep110)	0.0448004	0.0439583	0.000842103	60	5.706	60	2.4902e+07	2.4902e+07	2.4902e+07	3.01868e+09	2.79917e+09	2.13991e+09	Yes	Yes	0.651182	15.1143	98.1203	6.71975	-1.34872	2.64885
Q06323	PSME1	Proteasome activator complex subunit 1 (11S regulator complex subunit alpha) (REG-alpha) (Activator of multicatalytic protease subunit 1) (Interferon gamma up-regulated I-5111 protein) (IGUP I-5111) (Proteasome activator 28 subunit alpha) (PA28a) (PA28alpha)	0.0444788	0.0322439	0.0122349	853	1.39803	13	7.29225e+08	9.00347e+07	2.43709e+08	1.50184e+09	2.5898e+09	2.82019e+09	No	Yes	0.738876	3.69878	72.4928	2.64865	-1.35185	2.64572
Q14157	UBAP2L	Ubiquitin-associated protein 2-like (Protein NICE-4)	0.0443597	0.0440643	0.000295418	29	7.22071	14	1.34197e+07	1.85618e+06	1.04038e+07	1.79478e+09	3.24593e+09	2.88705e+09	Yes	Yes	1.11715	19.0956	99.334	8.22553	-1.35301	2.64456
P54577	YARS1	Tyrosine--tRNA ligase, cytoplasmic	0.0442516	0.0325591	0.0116925	800	1.47747	22	7.02451e+08	6.77684e+07	2.74358e+08	2.13187e+09	2.16611e+09	2.59151e+09	No	Yes	0.649348	3.90569	73.5771	2.71572	-1.35407	2.6435
Q15020	SART3	Squamous cell carcinoma antigen recognized by T-cells 3 (SART-3) (Tat-interacting protein of 110 kDa) (Tip110) (p110 nuclear RNA-binding protein)	0.043822	0.0381392	0.00568281	376	2.7466	23	3.55606e+08	4.15275e+07	1.0699e+08	1.98837e+09	2.49508e+09	2.86948e+09	No	Yes	0.490907	7.24899	87.0321	3.85027	-1.35831	2.63926
Q7Z591	AKNA	Microtubule organization protein AKNA (AT-hook-containing transcription factor)	0.0437859	0.0437859	0		10	30				3.12853e+09	2.65507e+09	2.06697e+09	Yes	Yes	0.748174		99.8049	10	-1.35867	2.6389
P30153	PPP2R1A	Serine/threonine-protein phosphatase 2A 65 kDa regulatory subunit A alpha isoform (Medium tumor antigen-associated 61 kDa protein) (PP2A subunit A isoform PR65-alpha) (PP2A subunit A isoform R1-alpha)	0.0433632	0.0327901	0.0105731	716	1.63286	17	6.60139e+08	7.06307e+07	1.98987e+08	1.64587e+09	2.60183e+09	2.59732e+09	No	Yes	0.460517	4.30208	75.6173	2.84851	-1.36288	2.63469
P53396	ACLY	ATP-citrate synthase	0.0431992	0.0359185	0.00728071	463	2.30258	35	4.77532e+08	4.11836e+07	1.17926e+08	1.91499e+09	2.01402e+09	3.17975e+09	No	Yes	0.990746	6.06279	83.1462	3.44185	-1.36452	2.63304
Q8WWM7	ATXN2L	Ataxin-2-like protein (Ataxin-2 domain protein) (Ataxin-2-related protein)	0.0431903	0.0426782	0.000512093	44	6.38095	23	3.17299e+07	4.33357e+06	8.5442e+06	2.12982e+09	2.09402e+09	3.47534e+09	Yes	Yes	1.02785	16.8007	98.8143	7.38958	-1.36461	2.63295
Q15046	KARS1	Lysine--tRNA ligase	0.0431673	0.0321689	0.0109984	769	1.54837	18	7.27824e+08	7.1964e+07	1.74964e+08	1.80787e+09	2.69134e+09	2.26569e+09	No	Yes	0.298063	4.07643	74.5214	2.77605	-1.36485	2.63272
O95232	LUC7L3	Luc7-like protein 3 (Cisplatin resistance-associated-overexpressed protein) (Luc7A) (Okadaic acid-inducible phosphoprotein OA48-18) (cAMP regulatory element-associated protein 1) (CRE-associated protein 1) (CREAP-1)	0.0427948	0.0157619	0.0270329	2390	-0.778274	12	1.67518e+09	2.96994e+08	4.02486e+08	1.23494e+09	2.24557e+09	1.8177e+09	No	Yes	1.05926	-2.04605	36.8314	1.11512	-1.36861	2.62896
P60174	TPI1	Triosephosphate isomerase (TIM)	0.0427885	0.0228607	0.0199278	1817	0.198092	11	1.13925e+09	2.61422e+08	3.64236e+08	1.62311e+09	1.82161e+09	2.46212e+09	No	Yes	0.98732	0.520764	53.4273	1.72	-1.36867	2.62889
Q8N7H5	PAF1	RNA polymerase II-associated factor 1 homolog (hPAF1) (Pancreatic differentiation protein 2)	0.0422237	0.0113915	0.0308322	2504	-1.43649	17	1.77933e+09	2.61305e+08	6.73712e+08	1.40082e+09	2.17985e+09	1.27547e+09	No	Yes	2.03687	-3.76808	26.9788	0.798202	-1.37444	2.62312
P20701	ITGAL	Integrin alpha-L (CD11 antigen-like family member A) (Leukocyte adhesion glycoprotein LFA-1 alpha chain) (LFA-1A) (Leukocyte function-associated molecule 1 alpha chain) (CD antigen CD11a)	0.0422202	0.0250456	0.0171746	1496	0.544286	18	1.26486e+09	4.91097e+07	1.13945e+08	9.68265e+08	2.55505e+09	2.61862e+09	No	Yes	0.589103	1.42771	59.3215	1.9696	-1.37448	2.62309
P49748	ACADVL	Very long-chain specific acyl-CoA dehydrogenase, mitochondrial (VLCAD)	0.0422058	0.039337	0.0028688	204	3.77737	19	1.53473e+08	4.0679e+07	5.87136e+07	1.90273e+09	2.39901e+09	3.01267e+09	Yes	Yes	0.762017	9.90781	93.2028	4.82904	-1.37463	2.62294
Q8WYJ6	SEPTIN1	Septin-1 (LARP) (Peanut-like protein 3) (Serologically defined breast cancer antigen NY-BR-24)	0.0421882	0.0132509	0.0289373	2465	-1.12685	12	1.74659e+09	3.07256e+08	5.10045e+08	2.10431e+09	1.34477e+09	1.55113e+09	No	Yes	2.8644	-2.95544	31.4089	0.937971	-1.37481	2.62276
P13747	HLA-E	HLA class I histocompatibility antigen, alpha chain E (MHC class I antigen E) [Cleaved into: Soluble HLA class I histocompatibility antigen, alpha chain E (sHLA-E)]	0.0421654	0.0395178	0.00264752	191	3.89979	3	1.28343e+08	3.49823e+07	6.93535e+07	1.78922e+09	2.8666e+09	2.67152e+09	Yes	Yes	0.844814	10.2273	93.7211	4.94733	-1.37504	2.62252
O95758	PTBP3	Polypyrimidine tract-binding protein 3 (Regulator of differentiation 1) (Rod1)	0.0420591	0.0409451	0.00111402	88	5.19985	9	7.81296e+07	2.22483e+06	1.76743e+07	2.13735e+09	3.18677e+09	2.11883e+09	Yes	Yes	0.809897	13.631	97.3513	6.21934	-1.37614	2.62143
P07237	P4HB	Protein disulfide-isomerase (PDI)	0.0419735	0.0299361	0.0120375	921	1.31435	20	7.50685e+08	6.28833e+07	2.26405e+08	1.34532e+09	2.5037e+09	2.63664e+09	No	Yes	0.743846	3.44432	71.3213	2.57865	-1.37702	2.62054
Q9Y3P8	SIT1	Signaling threshold-regulating transmembrane adapter 1 (SHP2-interacting transmembrane adapter protein) (Suppression-inducing transmembrane adapter 1) (gp30/40)	0.0418127	0.00707187	0.0347409	2548	-2.29647	6	2.19209e+09	2.20086e+08	6.90359e+08	1.2354e+09	1.56645e+09	1.59242e+09	No	Yes	3.08263	-6.01417	16.9132	0.492746	-1.37869	2.61888
P49368	CCT3	T-complex protein 1 subunit gamma (TCP-1-gamma) (CCT-gamma) (hTRiC5)	0.0416738	0.0288906	0.0127833	995	1.17634	17	8.1502e+08	8.81241e+07	2.3917e+08	1.87487e+09	2.13639e+09	2.31832e+09	No	Yes	0.484522	3.07899	69.3254	2.46468	-1.38014	2.61743
Q8WUM4	PDCD6IP	Programmed cell death 6-interacting protein (PDCD6-interacting protein) (ALG-2-interacting protein 1) (ALG-2-interacting protein X) (Hp95)	0.0415649	0.0304779	0.011087	822	1.45889	25	6.81987e+08	6.25601e+07	2.16953e+08	1.44825e+09	2.17473e+09	2.86789e+09	No	Yes	0.913138	3.81688	73.326	2.69998	-1.38127	2.61629
Q92973	TNPO1	Transportin-1 (Importin beta-2) (Karyopherin beta-2) (M9 region interaction protein) (MIP)	0.0415472	0.0386551	0.00289213	210	3.74045	12	1.88811e+08	2.15722e+07	4.04342e+07	1.6273e+09	2.46832e+09	3.10275e+09	Yes	Yes	1.03852	9.78543	93.0389	4.79344	-1.38146	2.61611
Q9BW71	HIRIP3	HIRA-interacting protein 3	0.0414752	0	0.0414752	2639	-10	14	3.01373e+09	1.91472e+08	1.23418e+09	5.51406e+08	1.06734e+09	1.37814e+09	No	Yes	11.4369	-26.0641		-0.666084	-1.38221	2.61536
P19105	MYL12A	Myosin regulatory light chain 12A (Epididymis secretory protein Li 24) (HEL-S-24) (MLC-2B) (Myosin RLC) (Myosin regulatory light chain 2, nonsarcomeric) (Myosin regulatory light chain MRLC3)	0.0413855	0.0131466	0.0282389	2459	-1.10299	1	1.63286e+09	3.38896e+08	5.59099e+08	1.65554e+09	1.66925e+09	1.56455e+09	No	Yes	2.00237	-2.88368	31.7662	0.949423	-1.38315	2.61442
P31483	TIA1	Cytotoxic granule associated RNA binding protein TIA1 (Nucleolysin TIA-1 isoform p40) (RNA-binding protein TIA-1) (T-cell-restricted intracellular antigen-1) (TIA-1) (p40-TIA-1)	0.0412577	0.0408264	0.00043132	43	6.5646	9	2.69803e+07	3.03916e+06	8.49655e+06	2.55902e+09	2.64385e+09	2.1559e+09	Yes	Yes	0.397931	17.1538	98.9546	7.5722	-1.38449	2.61307
Q13242	SRSF9	Serine/arginine-rich splicing factor 9 (Pre-mRNA-splicing factor SRp30C) (Splicing factor, arginine/serine-rich 9)	0.0411535	0.0369699	0.00418361	300	3.14353	11	2.47361e+08	2.91652e+07	8.76652e+07	1.62966e+09	2.37558e+09	3.00917e+09	Yes	Yes	0.970327	8.21081	89.8341	4.22293	-1.38559	2.61197
P47756	CAPZB	F-actin-capping protein subunit beta (CapZ beta)	0.0404337	0.0307621	0.00967164	702	1.66932	9	6.05335e+08	7.61856e+07	1.84705e+08	2.0562e+09	2.05918e+09	2.26794e+09	No	Yes	0.504391	4.34743	76.0802	2.87996	-1.39326	2.60431
P22087	FBL	rRNA 2'-O-methyltransferase fibrillarin	0.040392	0.0357599	0.00463209	342	2.94861	9	3.0942e+08	3.29047e+07	7.04542e+07	2.57851e+09	2.29414e+09	1.95663e+09	Yes	Yes	0.704316	7.67776	88.5321	4.03914	-1.39371	2.60386
P52948	NUP98	Nuclear pore complex protein Nup98-Nup96	0.0399792	0.0367102	0.00326898	251	3.48927	34	2.00695e+08	1.28597e+07	6.39432e+07	1.53016e+09	1.96922e+09	3.39117e+09	Yes	Yes	1.38666	9.07	91.8233	4.55211	-1.39817	2.5994
P62820	RAB1A	Ras-related protein Rab-1A	0.0395925	0.0089597	0.0306328	2524	-1.77356	5	1.59152e+09	3.56359e+08	7.97743e+08	1.46347e+09	1.48789e+09	1.40175e+09	No	Yes	2.30088	-4.6027	22.6298	0.664459	-1.40239	2.59518
Q8N163	CCAR2	Cell cycle and apoptosis regulator protein 2 (Cell division cycle and apoptosis regulator protein 2) (DBIRD complex subunit KIAA1967) (Deleted in breast cancer gene 1 protein) (DBC-1) (DBC.1) (NET35) (p30 DBC)	0.0395125	0.0309539	0.00855859	639	1.85468	22	5.33196e+08	1.72097e+07	1.93106e+08	1.41635e+09	2.20957e+09	2.71494e+09	No	Yes	0.879599	4.81159	78.3395	3.04149	-1.40327	2.5943
Q15287	RNPS1	RNA-binding protein with serine-rich domain 1 (SR-related protein LDC2)	0.0393194	0.0195896	0.0197297	2000	-0.0102813	5	1.10073e+09	5.44266e+07	5.4651e+08	1.12669e+09	2.48951e+09	1.73189e+09	No	Yes	0.472386	-0.026651	49.8218	1.57812	-1.40539	2.59217
P62854	RPS26	40S ribosomal protein S26 (Small ribosomal subunit protein eS26)	0.0390365	0.0368778	0.00215865	176	4.09455	2	1.09083e+08	3.39902e+07	4.92642e+07	1.95206e+09	2.28507e+09	2.56956e+09	Yes	Yes	0.450407	10.601	94.4702	5.13617	-1.40853	2.58904
Q13310	PABPC4	Polyadenylate-binding protein 4 (PABP-4) (Poly(A)-binding protein 4) (Activated-platelet protein 1) (APP-1) (Inducible poly(A)-binding protein) (iPABP)	0.0390091	0.0382469	0.000762271	67	5.64889	11	4.50986e+07	2.40224e+06	2.02437e+07	1.9261e+09	2.6645e+09	2.33579e+09	Yes	Yes	0.553242	14.6235	98.0459	6.6632	-1.40883	2.58873
P28838	LAP3	Cytosol aminopeptidase	0.0387932	0.0199228	0.0188705	1926	0.078288	16	9.13605e+08	2.76021e+08	4.94597e+08	1.55848e+09	2.01707e+09	1.69564e+09	No	Yes	0.399458	0.202478	51.3563	1.63762	-1.41124	2.58632
Q99439	CNN2	Calponin-2 (Calponin H2, smooth muscle) (Neutral calponin)	0.0387752	0.0247864	0.0139887	1250	0.825285	6	7.60962e+08	1.51806e+08	3.27552e+08	1.48662e+09	2.17311e+09	2.05213e+09	No	Yes	0.157829	2.13429	63.9235	2.18389	-1.41145	2.58612
P15170	GSPT1	Eukaryotic peptide chain release factor GTP-binding subunit ERF3A (Eukaryotic peptide chain release factor subunit 3a) (eRF3a) (G1 to S phase transition protein 1 homolog)	0.0387017	0.0340643	0.00463741	357	2.87687	4	2.60828e+08	5.52104e+07	8.90561e+07	1.51798e+09	2.35367e+09	2.66226e+09	No	Yes	0.88196	7.43756	88.0175	3.97187	-1.41227	2.5853
P40227	CCT6A	T-complex protein 1 subunit zeta (TCP-1-zeta) (Acute morphine dependence-related protein 2) (CCT-zeta-1) (HTR3) (Tcp20)	0.0386164	0.0302889	0.00832748	636	1.86284	12	4.26511e+08	9.58526e+07	2.20507e+08	1.87327e+09	2.37028e+09	1.9373e+09	No	Yes	0.298642	4.81421	78.4354	3.04866	-1.41323	2.58434
Q9HB71	CACYBP	Calcyclin-binding protein (CacyBP) (hCacyBP) (S100A6-binding protein) (Siah-interacting protein)	0.0385644	0.0341803	0.00438402	345	2.96284	12	2.58795e+08	4.16074e+07	7.52676e+07	1.35431e+09	2.28328e+09	2.90113e+09	No	Yes	1.19949	7.65525	88.6319	4.05252	-1.41381	2.58375
P27348	YWHAQ	14-3-3 protein theta (14-3-3 protein T-cell) (14-3-3 protein tau) (Protein HS1)	0.0380817	0.0228786	0.0152031	1455	0.589631	7	7.90888e+08	2.38482e+08	3.29622e+08	1.6171e+09	1.87037e+09	1.98138e+09	No	Yes	0.384755	1.52024	60.0776	2.0035	-1.41928	2.57828
P50914	RPL14	60S ribosomal protein L14 (CAG-ISL 7) (Large ribosomal subunit protein eL14)	0.0380055	0.0339869	0.00401867	323	3.08019	5	1.96196e+08	4.35413e+07	1.11343e+08	2.79974e+09	1.57893e+09	2.08444e+09	No	Yes	1.18652	7.93892	89.4261	4.16305	-1.42015	2.57741
P46063	RECQL	ATP-dependent DNA helicase Q1	0.0378347	0.0309522	0.00688245	518	2.16905	19	4.25941e+08	5.57276e+07	1.28489e+08	1.6898e+09	2.47631e+09	2.00728e+09	No	Yes	0.431583	5.58629	81.8092	3.32114	-1.42211	2.57546
P68366	TUBA4A	Tubulin alpha-4A chain (Alpha-tubulin 1) (Testis-specific alpha-tubulin) (Tubulin H2-alpha) (Tubulin alpha-1 chain)	0.0375628	0.0202001	0.0173627	1805	0.218372	4	1.12037e+09	1.62346e+08	2.64387e+08	1.51235e+09	1.64294e+09	2.03242e+09	No	Yes	1.08978	0.561723	53.7769	1.73415	-1.42524	2.57233
O95218	ZRANB2	Zinc finger Ran-binding domain-containing protein 2 (Zinc finger protein 265) (Zinc finger, splicing)	0.0375521	0.000155086	0.037397	2632	-7.91371	9	1.73669e+09	4.03576e+08	1.18188e+09	8.53464e+08	1.34055e+09	1.21671e+09	No	Yes	7.37833	-20.3557	0.412989	0.0119164	-1.42537	2.5722
Q9UKV3	ACIN1	Apoptotic chromatin condensation inducer in the nucleus (Acinus)	0.0369622	0.0335986	0.00336353	281	3.32035	25	2.08521e+08	1.47128e+06	5.92612e+07	9.1901e+08	2.35537e+09	3.08348e+09	Yes	Yes	1.99551	8.51778	90.9001	4.39082	-1.43224	2.56532
Q6IBS0	TWF2	Twinfilin-2 (A6-related protein) (hA6RP) (Protein tyrosine kinase 9-like) (Twinfilin-1-like protein)	0.0368138	0.0191943	0.0176195	1889	0.12351	12	1.02399e+09	1.95602e+08	3.53361e+08	1.51867e+09	1.58261e+09	1.92629e+09	No	Yes	1.0738	0.316628	52.139	1.66847	-1.43399	2.56358
P50238	CRIP1	Cysteine-rich protein 1 (CRP-1) (Cysteine-rich heart protein) (CRHP) (hCRHP) (Cysteine-rich intestinal protein) (CRIP)	0.0367151	0.0141944	0.0225207	2355	-0.665924	3	9.6088e+08	2.17033e+08	6.126e+08	9.21142e+08	8.96226e+08	2.97494e+09	No	Yes	3.24741	-1.70637	38.661	1.17669	-1.43515	2.56241
Q32MZ4	LRRFIP1	Leucine-rich repeat flightless-interacting protein 1 (LRR FLII-interacting protein 1) (GC-binding factor 2) (TAR RNA-interacting protein)	0.0366989	0.0355427	0.00115623	113	4.94206	18	7.92106e+07	4.82181e+06	1.63853e+07	1.48441e+09	2.22303e+09	2.77206e+09	Yes	Yes	1.06856	12.6626	96.8494	5.96534	-1.43535	2.56222
P30044	PRDX5	Peroxiredoxin-5, mitochondrial	0.0361271	0.0152401	0.020887	2263	-0.454728	8	1.24316e+09	2.31955e+08	3.42699e+08	1.66681e+09	9.92554e+08	2.00022e+09	No	Yes	2.55626	-1.16201	42.1848	1.29825	-1.44217	2.5554
A6NHR9	SMCHD1	Structural maintenance of chromosomes flexible hinge domain-containing protein 1 (SMC hinge domain-containing protein 1)	0.0360525	0.030058	0.0059945	479	2.32604	42	3.85014e+08	8.67315e+06	1.31347e+08	1.47718e+09	1.90035e+09	2.56145e+09	No	Yes	0.849223	5.94187	83.3729	3.46317	-1.44306	2.5545
Q92598	HSPH1	Heat shock protein 105 kDa (Antigen NY-CO-25) (Heat shock 110 kDa protein)	0.0360347	0.0223252	0.0137095	1357	0.70349	23	8.46537e+08	9.45328e+07	2.68302e+08	1.32469e+09	1.76325e+09	2.16351e+09	No	Yes	0.716938	1.79692	61.9546	2.0898	-1.44328	2.55429
Q9H0D6	XRN2	5'-3' exoribonuclease 2	0.0360119	0.0334521	0.00255978	232	3.708	17	1.49415e+08	2.32952e+07	5.32699e+07	1.58048e+09	2.371e+09	2.27927e+09	Yes	Yes	0.686134	9.47028	92.8918	4.76217	-1.44355	2.55401
P25398	RPS12	40S ribosomal protein S12 (Small ribosomal subunit protein eS12)	0.0359747	0.0199156	0.0160591	1727	0.310504	4	9.75421e+08	1.74709e+08	2.87742e+08	1.55391e+09	1.78471e+09	1.67357e+09	No	Yes	0.845089	0.792892	55.3599	1.7992	-1.444	2.55356
P49790	NUP153	Nuclear pore complex protein Nup153 (153 kDa nucleoporin) (Nucleoporin Nup153)	0.0359461	0.0356096	0.00033649	42	6.72556	23	9.82272e+06	9.82272e+06	9.82272e+06	1.59837e+09	2.09384e+09	2.72327e+09	Yes	Yes	0.956296	17.1718	99.0639	7.73236	-1.44435	2.55322
Q9Y2Q3	GSTK1	Glutathione S-transferase kappa 1	0.035778	0.0257796	0.00999841	910	1.36646	8	6.87019e+08	6.99277e+07	1.39375e+08	1.85066e+09	1.83095e+09	1.83687e+09	No	Yes	0.731609	3.48609	72.0543	2.62217	-1.44638	2.55118
P51812	RPS6KA3	Ribosomal protein S6 kinase alpha-3 (S6K-alpha-3)	0.035456	0.0265648	0.00889119	776	1.57907	17	5.31895e+08	6.22279e+07	1.98921e+08	2.10744e+09	1.61933e+09	1.83725e+09	No	Yes	1.00426	4.02229	74.9233	2.8023	-1.45031	2.54726
O94804	STK10	Serine/threonine-protein kinase 10	0.0353609	0.0200209	0.01534	1662	0.384207	20	9.34921e+08	8.0594e+07	3.29556e+08	2.0495e+09	1.15731e+09	1.78813e+09	No	Yes	2.18452	0.978226	56.6187	1.85211	-1.45148	2.54609
P31939	ATIC	Bifunctional purine biosynthesis protein ATIC (AICAR transformylase/inosine monophosphate cyclohydrolase) (ATIC) [Cleaved into: Bifunctional purine biosynthesis protein ATIC, N-terminally processed] [Includes: Phosphoribosylaminoimidazolecarboxamide formyltransferase	0.0353494	0.0152034	0.020146	2242	-0.406099	21	1.3135e+09	1.40116e+08	3.40043e+08	1.81899e+09	1.34486e+09	1.38044e+09	No	Yes	2.28676	-1.03391	43.0089	1.3273	-1.45162	2.54595
Q16576	RBBP7	Histone-binding protein RBBP7 (Histone acetyltransferase type B subunit 2) (Nucleosome-remodeling factor subunit RBAP46) (Retinoblastoma-binding protein 7) (RBBP-7) (Retinoblastoma-binding protein p46)	0.0350883	0.0223003	0.012788	1273	0.802276	9	5.40322e+08	1.76038e+08	3.92339e+08	1.11336e+09	1.82978e+09	2.2393e+09	No	Yes	1.16043	2.03997	63.5549	2.16598	-1.45484	2.54273
Q9UGI8	TES	Testin (TESS)	0.0350631	0.0164019	0.0186612	2127	-0.186173	11	1.03731e+09	1.75742e+08	4.58078e+08	1.4621e+09	1.49794e+09	1.65545e+09	No	Yes	1.25511	-0.473329	46.7783	1.46355	-1.45515	2.54242
P07814	EPRS1	Bifunctional glutamate/proline--tRNA ligase (Bifunctional aminoacyl-tRNA synthetase) (Cell proliferation-inducing gene 32 protein) (Glutamatyl-prolyl-tRNA synthetase) [Includes: Glutamate--tRNA ligase	0.0349649	0.0257485	0.00921641	834	1.48221	30	5.6112e+08	5.19639e+07	1.98571e+08	1.50626e+09	1.59572e+09	2.35539e+09	No	Yes	0.986941	3.7666	73.641	2.71974	-1.45637	2.5412
P25445	FAS	Tumor necrosis factor receptor superfamily member 6 (Apo-1 antigen) (Apoptosis-mediating surface antigen FAS) (FASLG receptor) (CD antigen CD95)	0.0349001	0.00937141	0.0255287	2495	-1.44578	9	1.39245e+09	2.25329e+08	5.5209e+08	7.27984e+08	2.01267e+09	1.34688e+09	No	Yes	0.895675	-3.67285	26.8521	0.794259	-1.45717	2.54039
Q13576	IQGAP2	Ras GTPase-activating-like protein IQGAP2	0.0348455	0.025152	0.00969359	908	1.37557	34	5.20422e+08	9.16867e+07	2.52296e+08	1.59586e+09	2.07211e+09	1.71525e+09	No	Yes	0.241332	3.49355	72.1813	2.6298	-1.45785	2.53971
Q8WVV9	HNRNPLL	Heterogeneous nuclear ribonucleoprotein L-like (hnRNPLL) (Stromal RNA-regulating factor)	0.034578	0.0337816	0.000796415	85	5.40657	13	4.806e+07	3.95908e+06	1.87564e+07	1.68965e+09	2.10865e+09	2.33058e+09	Yes	Yes	0.558569	13.7131	97.6968	6.42348	-1.4612	2.53637
P20645	M6PR	Cation-dependent mannose-6-phosphate receptor (CD Man-6-P receptor) (CD-MPR) (46 kDa mannose 6-phosphate receptor) (MPR 46)	0.0343839	0.0143776	0.0200063	2271	-0.476637	4	9.36519e+08	2.98745e+08	4.65257e+08	8.96096e+08	2.2743e+09	1.29392e+09	No	Yes	1.39167	-1.20776	41.8148	1.28529	-1.46365	2.53392
O95466	FMNL1	Formin-like protein 1 (CLL-associated antigen KW-13) (Leukocyte formin)	0.0342509	0.0267552	0.00749569	663	1.83569	22	5.38282e+08	3.65894e+07	9.36669e+07	1.71644e+09	1.65219e+09	2.10382e+09	No	Yes	0.699662	4.6484	78.1153	3.02482	-1.46533	2.53224
O75643	SNRNP200	U5 small nuclear ribonucleoprotein 200 kDa helicase	0.0341986	0.0300245	0.00417408	379	2.84661	43	2.73374e+08	1.73955e+07	6.17473e+07	1.16886e+09	1.79755e+09	2.81269e+09	Yes	Yes	1.36995	7.20641	87.7946	3.94356	-1.46599	2.53158
Q86U42	PABPN1	Polyadenylate-binding protein 2 (PABP-2) (Poly(A)-binding protein 2) (Nuclear poly(A)-binding protein 1) (Poly(A)-binding protein II) (PABII) (Polyadenylate-binding nuclear protein 1)	0.034171	0.0249316	0.00923947	873	1.43209	7	5.46625e+08	9.18662e+07	1.83944e+08	2.05331e+09	1.5001e+09	1.75084e+09	No	Yes	1.11088	3.62495	72.9611	2.67734	-1.46634	2.53123
P11586	MTHFD1	C-1-tetrahydrofolate synthase, cytoplasmic (C1-THF synthase) (Epididymis secretory sperm binding protein) [Cleaved into: C-1-tetrahydrofolate synthase, cytoplasmic, N-terminally processed] [Includes: Methylenetetrahydrofolate dehydrogenase	0.0341342	0.0284535	0.00568068	488	2.32447	22	4.0027e+08	2.5168e+07	7.67406e+07	1.61291e+09	1.65506e+09	2.34991e+09	Yes	Yes	0.760148	5.88267	83.3578	3.46174	-1.46681	2.53076
O43823	AKAP8	A-kinase anchor protein 8 (AKAP-8) (A-kinase anchor protein 95 kDa) (AKAP 95)	0.0339764	0.0332942	0.000682215	76	5.6089	11	4.04313e+07	3.67357e+06	1.70221e+07	1.93158e+09	2.09114e+09	2.00794e+09	Yes	Yes	0.110597	14.1835	97.9921	6.62361	-1.46882	2.52874
P26196	DDX6	Probable ATP-dependent RNA helicase DDX6	0.0339188	0.0321877	0.00173105	174	4.21679	15	1.34943e+08	4.44293e+06	1.26945e+07	1.47558e+09	2.02174e+09	2.43205e+09	Yes	Yes	0.779785	10.6601	94.8965	5.25507	-1.46956	2.52801
P28907	CD38	ADP-ribosyl cyclase/cyclic ADP-ribose hydrolase 1	0.033906	0.0182914	0.0156146	1798	0.228273	10	8.78054e+08	1.39649e+08	2.32084e+08	6.52305e+08	2.55918e+09	1.61788e+09	No	Yes	1.55733	0.577038	53.9474	1.74108	-1.46972	2.52784
Q14011	CIRBP	Cold-inducible RNA-binding protein (A18 hnRNP) (Glycine-rich RNA-binding protein CIRP)	0.0337067	0.0337067	0		10	5				2.05201e+09	1.9694e+09	2.02201e+09	Yes	Yes	0.0746419		99.8049	10	-1.47228	2.52528
P62913	RPL11	60S ribosomal protein L11 (CLL-associated antigen KW-12) (Large ribosomal subunit protein uL5)	0.0336587	0.0162662	0.0173924	2078	-0.0965802	6	9.60347e+08	1.46445e+08	4.09101e+08	1.66727e+09	1.87611e+09	9.75549e+08	No	Yes	1.82141	-0.243833	48.327	1.5213	-1.4729	2.52466
Q8IWX8	CHERP	Calcium homeostasis endoplasmic reticulum protein (ERPROT 213-21) (SR-related CTD-associated factor 6)	0.0334842	0.0274564	0.00602782	526	2.18743	13	4.46335e+08	1.87907e+06	5.96719e+07	1.02064e+09	2.54401e+09	1.931e+09	No	Yes	1.13832	5.5176	81.998	3.33769	-1.47516	2.52241
Q16181	SEPTIN7	Septin-7 (CDC10 protein homolog)	0.0333146	0.0102848	0.0230298	2464	-1.16299	13	1.32903e+09	2.58549e+08	4.53588e+08	1.57888e+09	1.35151e+09	1.00156e+09	No	Yes	2.57464	-2.93096	30.8718	0.920807	-1.47737	2.5202
Q8WXF1	PSPC1	Paraspeckle component 1 (Paraspeckle protein 1)	0.033257	0.0281952	0.00506177	443	2.47774	11	3.40594e+08	2.54993e+07	8.14992e+07	1.75063e+09	1.49714e+09	2.26745e+09	Yes	Yes	0.910311	6.24254	84.7798	3.60175	-1.47812	2.51945
P15311	EZR	Ezrin (Cytovillin) (Villin-2) (p81)	0.0331085	0.0307405	0.00236809	241	3.69834	11	1.55171e+08	1.43833e+07	3.61454e+07	1.30056e+09	1.99606e+09	2.43386e+09	Yes	Yes	1.00733	9.3106	92.8475	4.75287	-1.48006	2.51751
P09211	GSTP1	Glutathione S-transferase P	0.0329365	0.00948011	0.0234564	2477	-1.30701	11	1.36299e+09	2.33607e+08	5.02488e+08	1.14161e+09	1.36022e+09	1.30444e+09	No	Yes	1.89774	-3.28744	28.783	0.854648	-1.48232	2.51525
Q14566	MCM6	DNA replication licensing factor MCM6	0.0329252	0.0242034	0.00872181	852	1.47251	19	5.41898e+08	5.93423e+07	1.78988e+08	1.59426e+09	1.65363e+09	1.8752e+09	No	Yes	0.548099	3.70351	73.5103	2.71152	-1.48247	2.5151
P02679	FGG	Fibrinogen gamma chain	0.032712	0.00659319	0.0261188	2531	-1.98604	15	1.51806e+09	1.99983e+08	6.21635e+08	1.10484e+09	1.16997e+09	1.25061e+09	No	Yes	2.83829	-4.98948	20.1553	0.589631	-1.48529	2.51227
O94903	PLPBP	Pyridoxal phosphate homeostasis protein (PLP homeostasis protein) (Proline synthase co-transcribed bacterial homolog protein) (Pyridoxal phosphate-binding protein)	0.0325986	0.0288967	0.00370198	356	2.96453	11	2.74965e+08	1.66772e+07	3.6123e+07	1.82934e+09	2.20705e+09	1.4806e+09	Yes	Yes	0.813164	7.44325	88.6437	4.05411	-1.4868	2.51077
P62263	RPS14	40S ribosomal protein S14 (Small ribosomal subunit protein uS11)	0.0324202	0.0248232	0.00759698	720	1.70819	5	4.46198e+08	7.32919e+07	1.55425e+08	1.72543e+09	2.0028e+09	1.40963e+09	No	Yes	0.785332	4.28481	76.5672	2.91361	-1.48918	2.50838
P32119	PRDX2	Peroxiredoxin-2	0.0323684	0.0239986	0.00836981	824	1.51969	8	3.83758e+08	1.43097e+08	2.18684e+08	1.40958e+09	1.7804e+09	1.86797e+09	No	Yes	0.355378	3.8109	74.1421	2.75159	-1.48988	2.50769
Q86YV0	RASAL3	RAS protein activator like-3	0.0323344	0.0290008	0.00333356	334	3.12096	26	1.85766e+08	2.58782e+07	7.31703e+07	1.16315e+09	1.79136e+09	2.55806e+09	Yes	Yes	1.28954	7.82497	89.6904	4.20158	-1.49034	2.50723
Q99714	HSD17B10	3-hydroxyacyl-CoA dehydrogenase type-2	0.0320588	0.0229282	0.0091306	943	1.32834	12	6.09316e+08	5.79174e+07	1.42507e+08	1.29721e+09	1.87836e+09	1.76267e+09	No	Yes	0.0456181	3.32553	71.5193	2.59031	-1.49405	2.50352
P49454	CENPF	Centromere protein F (CENP-F) (AH antigen) (Kinetochore protein CENPF) (Mitosin)	0.0318909	0.0318591	3.179e-05	10	9.96892	16	917031	917031	917031	1.24796e+09	2.30797e+09	2.15919e+09	Yes	Yes	1.2086	24.9346	99.9003	10.9696	-1.49633	2.50123
P62280	RPS11	40S ribosomal protein S11 (Small ribosomal subunit protein uS17)	0.0318257	0.0304144	0.00141131	158	4.42965	6	6.12613e+07	4.52562e+07	1.912e+07	2.17854e+09	1.66108e+09	1.74093e+09	Yes	Yes	0.553932	11.0757	95.5655	5.46274	-1.49722	2.50035
Q9UL46	PSME2	Proteasome activator complex subunit 2 (11S regulator complex subunit beta) (REG-beta) (Activator of multicatalytic protease subunit 2) (Proteasome activator 28 subunit beta) (PA28b) (PA28beta)	0.0316486	0.025864	0.00578462	548	2.16065	8	3.69994e+08	4.39399e+07	5.56854e+07	7.73987e+08	2.02264e+09	2.40818e+09	No	Yes	1.6301	5.39714	81.7224	3.31358	-1.49965	2.49792
Q15459	SF3A1	Splicing factor 3A subunit 1 (SF3a120) (Spliceosome-associated protein 114) (SAP 114)	0.0315901	0.0306047	0.000985389	120	4.95692	21	5.38e+07	9.66068e+06	2.34154e+07	1.78435e+09	2.31354e+09	1.47918e+09	Yes	Yes	0.800374	12.378	96.8807	5.97996	-1.50045	2.49712
P19838	NFKB1	Nuclear factor NF-kappa-B p105 subunit (DNA-binding factor KBF1) (EBP-1) (Nuclear factor of kappa light polypeptide gene enhancer in B-cells 1) [Cleaved into: Nuclear factor NF-kappa-B p50 subunit]	0.031471	0.0198508	0.0116202	1306	0.772555	17	7.15583e+08	6.23267e+07	2.59765e+08	1.33763e+09	1.57453e+09	1.69274e+09	No	Yes	0.627582	1.92789	63.0764	2.14293	-1.50209	2.49548
P14868	DARS1	Aspartate--tRNA ligase, cytoplasmic	0.031392	0.025653	0.005739	549	2.16025	20	2.94659e+08	8.32821e+07	1.35164e+08	1.70381e+09	1.54544e+09	1.86605e+09	No	Yes	0.504492	5.38851	81.7183	3.31323	-1.50318	2.49439
Q08AF3	SLFN5	Schlafen family member 5	0.030991	0.0280396	0.00295138	310	3.24801	9	1.76661e+08	9.71006e+06	7.37945e+07	1.32104e+09	2.00971e+09	1.96561e+09	Yes	Yes	0.681123	8.08365	90.4767	4.322	-1.50876	2.4888
P40763	STAT3	Signal transducer and activator of transcription 3 (Acute-phase response factor)	0.0307431	0.0294794	0.00126373	151	4.54395	17	5.80342e+07	1.13675e+07	3.5681e+07	1.04706e+09	1.62292e+09	2.73701e+09	Yes	Yes	1.69505	11.2931	95.8894	5.57454	-1.51225	2.48532
P02794	FTH1	Ferritin heavy chain (Ferritin H subunit)	0.0306961	0.0227028	0.00799336	841	1.50599	10	5.74008e+08	1.39918e+07	1.27963e+08	1.60104e+09	1.6802e+09	1.50645e+09	No	Yes	0.71177	3.74187	73.9597	2.73994	-1.51292	2.48465
P48960	ADGRE5	Adhesion G protein-coupled receptor E5 (Leukocyte antigen CD97) (CD antigen CD97) [Cleaved into: Adhesion G protein-coupled receptor E5 subunit alpha; Adhesion G protein-coupled receptor E5 subunit beta]	0.0306016	0.0137651	0.0168365	2188	-0.29057	9	7.61426e+08	1.80572e+08	4.27971e+08	5.61059e+08	2.01204e+09	1.54363e+09	No	Yes	1.62569	-0.721577	44.9818	1.39789	-1.51426	2.48331
P46783	RPS10	40S ribosomal protein S10 (Small ribosomal subunit protein eS10)	0.0305281	0.0295867	0.00094136	121	4.97406	2	5.05478e+07	1.0027e+07	2.37302e+07	1.88697e+09	1.81192e+09	1.69033e+09	Yes	Yes	0.225915	12.3469	96.9164	5.99683	-1.5153	2.48227
Q13523	PRPF4B	Serine/threonine-protein kinase PRP4 homolog	0.0302972	0.0200574	0.0102399	1174	0.969939	17	6.17614e+08	4.06269e+07	2.36777e+08	1.07028e+09	1.50019e+09	1.96665e+09	No	Yes	0.915143	2.40445	66.202	2.29793	-1.5186	2.47897
O15143	ARPC1B	Actin-related protein 2/3 complex subunit 1B (Arp2/3 complex 41 kDa subunit) (p41-ARC)	0.0302933	0.0163453	0.0139479	1800	0.228828	1	7.72922e+08	1.67383e+08	3.06508e+08	1.50222e+09	1.23048e+09	1.45191e+09	No	Yes	1.34511	0.567245	53.957	1.74147	-1.51865	2.47891
P42331	ARHGAP25	Rho GTPase-activating protein 25 (Rho-type GTPase-activating protein 25)	0.0302471	0.0146733	0.0155738	2065	-0.0859293	18	8.76379e+08	1.37566e+08	3.7412e+08	1.58543e+09	1.19367e+09	1.25597e+09	No	Yes	1.77635	-0.212954	48.5114	1.52825	-1.51932	2.47825
Q8IXT5	RBM12B	RNA-binding protein 12B (RNA-binding motif protein 12B)	0.0302069	0.0293764	0.000830542	108	5.14446	21	4.60342e+07	2.45886e+07	3.143e+06	1.46774e+09	1.82296e+09	2.05147e+09	Yes	Yes	0.568436	12.7463	97.2505	6.16471	-1.51989	2.47767
Q9NWH9	SLTM	SAFB-like transcription modulator (Modulator of estrogen-induced transcription)	0.0300931	0.0289014	0.00119175	149	4.59999	21	3.55485e+07	3.21317e+07	2.8715e+07	8.5453e+08	1.74341e+09	2.7012e+09	Yes	Yes	2.06917	11.3897	96.0398	5.62943	-1.52153	2.47603
Q8NI27	THOC2	THO complex subunit 2 (Tho2) (hTREX120)	0.0300533	0.0219982	0.00805513	882	1.44941	24	6.0318e+08	2.76155e+07	6.56846e+07	1.07911e+09	2.17285e+09	1.43997e+09	No	Yes	0.888532	3.58794	73.1972	2.69196	-1.52211	2.47546
Q13283	G3BP1	Ras GTPase-activating protein-binding protein 1 (G3BP-1)	0.0299147	0.0278754	0.00203932	239	3.77283	10	1.36397e+08	1.54266e+07	3.01842e+07	1.62212e+09	1.96563e+09	1.59379e+09	Yes	Yes	0.381297	9.33192	93.1829	4.82466	-1.52412	2.47345
O15144	ARPC2	Actin-related protein 2/3 complex subunit 2 (Arp2/3 complex 34 kDa subunit) (p34-ARC)	0.0298864	0.018619	0.0112674	1360	0.724614	14	6.12803e+08	1.4605e+08	2.40988e+08	1.58513e+09	1.14204e+09	1.63146e+09	No	Yes	1.35932	1.792	62.2991	2.10599	-1.52453	2.47304
P84077	ARF1	ADP-ribosylation factor 1	0.0297264	0.023885	0.00584143	605	2.03171	5	3.01434e+08	8.64721e+07	1.03529e+08	8.89016e+08	2.25194e+09	1.69739e+09	No	Yes	1.40777	5.01977	80.3494	3.19815	-1.52686	2.47071
Q08J23	NSUN2	RNA cytosine C(5)-methyltransferase NSUN2	0.0296538	0.0233405	0.00631323	661	1.88639	18	4.00354e+08	3.20733e+07	1.30953e+08	1.36481e+09	1.67266e+09	1.7159e+09	No	Yes	0.180356	4.65871	78.7102	3.06939	-1.52792	2.46965
P62269	RPS18	40S ribosomal protein S18 (Ke-3) (Ke3) (Small ribosomal subunit protein uS13)	0.0296235	0.0296235	0		10	9				1.25724e+09	1.66979e+09	2.3843e+09	Yes	Yes	1.14932		99.8049	10	-1.52836	2.4692
P17693	HLA-G	HLA class I histocompatibility antigen, alpha chain G (HLA G antigen) (MHC class I antigen G) [Cleaved into: Soluble HLA class I histocompatibility antigen, alpha chain G (sHLA-G)]	0.0295886	0.0267814	0.00280729	317	3.25398	1	1.35735e+08	4.20662e+07	6.61774e+07	1.13285e+09	2.08082e+09	1.84744e+09	No	Yes	1.04771	8.03308	90.5123	4.32768	-1.52887	2.46869
Q92608	DOCK2	Dedicator of cytokinesis protein 2	0.0294229	0.026917	0.00250592	286	3.42511	34	1.40234e+08	1.72303e+07	5.46515e+07	1.34411e+09	1.17446e+09	2.5447e+09	Yes	Yes	1.5228	8.44718	91.4831	4.49075	-1.53131	2.46625
P13612	ITGA4	Integrin alpha-4 (CD49 antigen-like family member D) (Integrin alpha-IV) (VLA-4 subunit alpha) (CD antigen CD49d)	0.0293815	0.0168005	0.012581	1640	0.417256	20	9.08276e+08	4.90127e+07	9.46197e+07	7.32437e+08	2.09204e+09	1.39156e+09	No	Yes	1.0327	1.0288	57.1805	1.87608	-1.53193	2.46564
Q13435	SF3B2	Splicing factor 3B subunit 2 (Pre-mRNA-splicing factor SF3b 145 kDa subunit) (SF3b145) (Spliceosome-associated protein 145) (SAP 145)	0.029334	0.0278603	0.0014737	182	4.2407	21	8.67776e+07	4.54241e+06	2.91115e+07	8.18674e+08	1.94336e+09	2.37697e+09	Yes	Yes	1.89582	10.4531	94.9761	5.27836	-1.53263	2.46494
Q15637	SF1	Splicing factor 1 (Mammalian branch point-binding protein) (BBP) (mBBP) (Transcription factor ZFM1) (Zinc finger gene in MEN1 locus) (Zinc finger protein 162)	0.0293282	0.0281443	0.00118394	153	4.57118	8	7.66831e+07	1.01608e+07	1.87931e+07	1.54447e+09	1.94982e+09	1.65846e+09	Yes	Yes	0.375878	11.2673	95.9632	5.60121	-1.53271	2.46485
Q53EL6	PDCD4	Programmed cell death protein 4 (Neoplastic transformation inhibitor protein) (Nuclear antigen H731-like) (Protein 197/15a)	0.0292805	0.0200077	0.00927278	1088	1.10948	13	5.74808e+08	9.04477e+07	1.58881e+08	1.4806e+09	1.21638e+09	1.72872e+09	No	Yes	1.1352	2.73393	68.3312	2.41017	-1.53342	2.46415
Q96I99	SUCLG2	Succinate--CoA ligase [GDP-forming] subunit beta, mitochondrial	0.0292719	0.0180632	0.0112087	1386	0.688431	15	6.82315e+08	1.29728e+08	1.89787e+08	1.51631e+09	1.24808e+09	1.48208e+09	No	Yes	1.19055	1.69631	61.7083	2.07829	-1.53355	2.46402
P78332	RBM6	RNA-binding protein 6 (Lung cancer antigen NY-LU-12) (Protein G16) (RNA-binding motif protein 6) (RNA-binding protein DEF-3)	0.0292481	0.0287637	0.000484321	69	5.89214	29	1.44391e+07	1.44391e+07	1.44391e+07	1.75733e+09	1.57902e+09	1.86436e+09	Yes	Yes	0.30358	14.5163	98.3441	6.90424	-1.5339	2.46366
P42166	TMPO	Lamina-associated polypeptide 2, isoform alpha (Thymopoietin isoform alpha) (TP alpha) (Thymopoietin-related peptide isoform alpha) (TPRP isoform alpha) [Cleaved into: Thymopoietin (TP) (Splenin); Thymopentin (TP5)]	0.0292125	0.0245622	0.00465027	484	2.40106	15	2.86711e+08	2.73354e+07	8.15704e+07	9.68874e+08	1.63621e+09	2.23694e+09	No	Yes	1.23839	5.91413	84.0812	3.53154	-1.53443	2.46314
P62879	GNB2	Guanine nucleotide-binding protein G(I)/G(S)/G(T) subunit beta-2 (G protein subunit beta-2) (Transducin beta chain 2)	0.029138	0.0154294	0.0137087	1852	0.170592	1	8.12736e+08	1.21477e+08	2.88815e+08	1.53138e+09	1.3041e+09	1.16578e+09	No	Yes	1.54105	0.420002	52.9527	1.7009	-1.53554	2.46203
Q9Y678	COPG1	Coatomer subunit gamma-1 (Gamma-1-coat protein) (Gamma-1-COP)	0.0290747	0.0208591	0.0082156	947	1.34424	21	4.66646e+08	6.07851e+07	2.03428e+08	1.24933e+09	1.49741e+09	1.73534e+09	No	Yes	0.521539	3.30828	71.7431	2.60358	-1.53648	2.46108
Q9UJU6	DBNL	Drebrin-like protein (Cervical SH3P7) (Cervical mucin-associated protein) (Drebrin-F) (HPK1-interacting protein of 55 kDa) (HIP-55) (SH3 domain-containing protein 7)	0.0289689	0.0161351	0.0128338	1722	0.330254	13	7.35878e+08	1.03646e+08	3.00046e+08	1.15561e+09	1.24476e+09	1.65402e+09	No	Yes	1.13394	0.81226	55.698	1.81331	-1.53807	2.4595
P06576	ATP5F1B	ATP synthase subunit beta, mitochondrial	0.0289155	0.0289155	0		10	17				1.16886e+09	1.64169e+09	2.37384e+09	Yes	Yes	1.26994		99.8049	10	-1.53887	2.4587
O00567	NOP56	Nucleolar protein 56 (Nucleolar protein 5A)	0.0287969	0.0248303	0.00396664	424	2.64611	17	2.64025e+08	1.11152e+07	6.70371e+07	1.1174e+09	1.4676e+09	2.23596e+09	Yes	Yes	1.10443	6.50127	86.2255	3.75698	-1.54065	2.45691
Q92882	OSTF1	Osteoclast-stimulating factor 1	0.0286703	0.00943581	0.0192345	2424	-1.02748	6	1.09007e+09	2.8209e+08	3.29534e+08	8.46689e+08	1.23614e+09	1.35591e+09	No	Yes	1.05402	-2.52246	32.9114	0.986327	-1.54257	2.455
P63165	SUMO1	Small ubiquitin-related modifier 1 (SUMO-1) (GAP-modifying protein 1) (GMP1) (SMT3 homolog 3) (Sentrin) (Ubiquitin-homology domain protein PIC1) (Ubiquitin-like protein SMT3C) (Smt3C) (Ubiquitin-like protein UBL1)	0.0286512	0.0262346	0.00241665	287	3.44039	5	1.26714e+08	1.94991e+07	4.71626e+07	7.68126e+08	2.61135e+09	1.56416e+09	Yes	Yes	2.02883	8.44515	91.5653	4.50535	-1.54286	2.45471
Q9UIQ6	LNPEP	Leucyl-cystinyl aminopeptidase (Cystinyl aminopeptidase)	0.0286052	0.0235596	0.00504562	532	2.22321	20	2.8627e+08	1.83113e+07	1.27596e+08	9.34312e+08	1.82996e+09	1.93231e+09	No	Yes	1.13506	5.45579	82.3612	3.36997	-1.54355	2.45401
P17066	HSPA6	Heat shock 70 kDa protein 6 (Heat shock 70 kDa protein B')	0.0285789	0.0163647	0.0122142	1637	0.422035	1	6.43353e+08	1.7005e+08	2.81253e+08	1.38506e+09	1.29701e+09	1.34731e+09	No	Yes	0.915743	1.03551	57.2616	1.87956	-1.54395	2.45361
Q9UKX7	NUP50	Nuclear pore complex protein Nup50 (50 kDa nucleoporin) (Nuclear pore-associated protein 60 kDa-like) (Nucleoporin Nup50)	0.0285592	0.026818	0.00174123	216	3.94502	14	1.25679e+08	5.57563e+06	1.88648e+07	1.07705e+09	1.72923e+09	2.16411e+09	Yes	Yes	1.12523	9.67837	93.9031	4.99111	-1.54425	2.45331
Q8N8A2	ANKRD44	Serine/threonine-protein phosphatase 6 regulatory ankyrin repeat subunit B (PP6-ARS-B) (Serine/threonine-protein phosphatase 6 regulatory subunit ARS-B) (Ankyrin repeat domain-containing protein 44)	0.0284565	0.01676	0.0116965	1540	0.51895	16	6.65879e+08	1.22464e+08	2.51146e+08	1.10979e+09	1.35734e+09	1.59549e+09	No	Yes	0.658934	1.27233	58.897	1.95078	-1.54582	2.45175
P33993	MCM7	DNA replication licensing factor MCM7	0.0282856	0.0186292	0.00965643	1198	0.948001	20	5.8896e+08	8.95427e+07	1.74213e+08	1.67404e+09	1.05846e+09	1.48624e+09	No	Yes	1.59029	2.32178	65.861	2.28048	-1.54843	2.44913
P00338	LDHA	L-lactate dehydrogenase A chain (LDH-A)	0.0282475	0.0139568	0.0142907	2020	-0.0341165	10	8.18446e+08	1.46086e+07	3.43038e+08	5.67636e+08	1.50845e+09	1.81244e+09	Yes	Yes	1.36801	-0.0835359	49.4088	1.56231	-1.54902	2.44855
Q9Y265	RUVBL1	RuvB-like 1	0.0282442	0.0157901	0.012454	1706	0.342409	14	7.13497e+08	8.62772e+07	3.15346e+08	1.4194e+09	1.24835e+09	1.28116e+09	No	Yes	1.28065	0.838387	55.9058	1.82201	-1.54907	2.4485
P04083	ANXA1	Annexin A1 (Annexin I) (Annexin-1) (Calpactin II) (Calpactin-2) (Chromobindin-9) (Lipocortin I) (Phospholipase A2 inhibitory protein) (p35) [Cleaved into: Annexin Ac2-26]	0.028224	0.0200001	0.0082238	980	1.28213	14	5.13533e+08	7.71328e+07	1.39485e+08	1.41018e+09	1.7251e+09	1.19497e+09	No	Yes	0.910114	3.1389	70.8623	2.55188	-1.54938	2.44819
P05388	RPLP0	60S acidic ribosomal protein P0 (60S ribosomal protein L10E) (Large ribosomal subunit protein uL10)	0.0282236	0.020849	0.00737467	860	1.49933	9	4.07541e+08	9.19919e+07	1.61487e+08	1.4283e+09	1.48133e+09	1.48969e+09	No	Yes	0.370785	3.67062	73.8706	2.73427	-1.54939	2.44818
P07741	APRT	Adenine phosphoribosyltransferase (APRT)	0.028194	0.0113912	0.0168027	2304	-0.560772	8	8.64122e+08	2.14286e+08	4.20436e+08	1.0399e+09	1.13639e+09	1.3799e+09	No	Yes	1.28404	-1.37261	40.4031	1.23627	-1.54984	2.44772
Q8WWY3	PRPF31	U4/U6 small nuclear ribonucleoprotein Prp31 (Pre-mRNA-processing factor 31) (Serologically defined breast cancer antigen NY-BR-99) (U4/U6 snRNP 61 kDa protein) (Protein 61K) (hPrp31)	0.0280441	0.0220821	0.00596198	665	1.88901	14	4.17201e+08	2.97362e+07	8.72819e+07	1.56343e+09	1.4447e+09	1.4858e+09	No	Yes	0.675	4.61941	78.7407	3.0717	-1.55216	2.44541
P45974	USP5	Ubiquitin carboxyl-terminal hydrolase 5	0.0280326	0.0134489	0.0145837	2088	-0.116871	21	8.59631e+08	1.42917e+08	3.01109e+08	1.18051e+09	1.14554e+09	1.39638e+09	No	Yes	1.38794	-0.285777	47.9759	1.50811	-1.55234	2.44523
Q8IZH2	XRN1	5'-3' exoribonuclease 1	0.0280292	0.0275731	0.000456119	73	5.91771	22	1.30657e+07	1.30657e+07	1.30657e+07	1.04386e+09	2.09303e+09	1.84941e+09	Yes	Yes	1.33138	14.4699	98.3727	6.92959	-1.55239	2.44518
P25205	MCM3	DNA replication licensing factor MCM3	0.0279882	0.0227095	0.00527865	589	2.10506	17	2.94293e+08	4.25573e+07	1.33998e+08	1.39633e+09	1.40466e+09	1.74629e+09	No	Yes	0.562147	5.1459	81.1397	3.26368	-1.55303	2.44454
Q14966	ZNF638	Zinc finger protein 638 (Cutaneous T-cell lymphoma-associated antigen se33-1) (CTCL-associated antigen se33-1) (Nuclear protein 220) (Zinc finger matrin-like protein)	0.0279779	0.0270343	0.00094357	135	4.84052	28	2.7549e+07	2.7549e+07	2.7549e+07	1.25047e+09	1.56259e+09	2.12058e+09	Yes	Yes	0.957629	11.8321	96.6274	5.86548	-1.55319	2.44438
P62829	RPL23	60S ribosomal protein L23 (60S ribosomal protein L17) (Large ribosomal subunit protein uL14)	0.0279768	0.0248788	0.00309798	366	3.00552	5	1.25001e+08	5.40379e+07	9.59723e+07	1.89892e+09	1.48986e+09	1.3523e+09	No	Yes	0.699014	7.34659	88.9266	4.09266	-1.5532	2.44437
A0A0C4DGK8	APEX1	DNA-(apurinic or apyrimidinic site) endonuclease	0.0277995	0.0157531	0.0120464	1672	0.387041	8	6.05457e+08	1.52838e+08	3.19546e+08	1.33368e+09	1.1793e+09	1.39348e+09	No	Yes	1.05154	0.945002	56.667	1.85416	-1.55596	2.4416
Q00653	NFKB2	Nuclear factor NF-kappa-B p100 subunit (DNA-binding factor KBF2) (H2TF1) (Lymphocyte translocation chromosome 10 protein) (Nuclear factor of kappa light polypeptide gene enhancer in B-cells 2) (Oncogene Lyt-10) (Lyt10) [Cleaved into: Nuclear factor NF-kappa-B p52 subunit]	0.0277848	0.0262021	0.00158271	205	4.04922	21	8.92442e+07	2.41598e+07	1.92229e+07	9.98944e+08	1.40259e+09	2.4475e+09	Yes	Yes	1.54833	9.88565	94.3037	5.09214	-1.55619	2.44137
P57740	NUP107	Nuclear pore complex protein Nup107 (107 kDa nucleoporin) (Nucleoporin Nup107)	0.0277395	0.0247674	0.00297206	354	3.05891	19	1.52042e+08	8.33945e+07	1.47474e+07	8.69299e+08	1.74126e+09	2.1128e+09	Yes	Yes	1.4894	7.46578	89.2858	4.14297	-1.5569	2.44067
P51149	RAB7A	Ras-related protein Rab-7a	0.0276855	0.0136479	0.0140376	2028	-0.0406241	9	6.48019e+08	2.3789e+08	3.63748e+08	1.20167e+09	1.04957e+09	1.46297e+09	No	Yes	1.23375	-0.0991155	49.2961	1.55801	-1.55775	2.43982
P30740	SERPINB1	Leukocyte elastase inhibitor (LEI) (Monocyte/neutrophil elastase inhibitor) (EI) (M/NEI) (Peptidase inhibitor 2) (PI-2) (Serpin B1)	0.0275944	0.0231686	0.00442577	494	2.38817	12	2.64817e+08	3.20876e+07	9.3634e+07	1.15211e+09	1.6082e+09	1.79667e+09	No	Yes	0.596825	5.82329	83.9613	3.51978	-1.55918	2.43839
P12268	IMPDH2	Inosine-5'-monophosphate dehydrogenase 2 (IMP dehydrogenase 2) (IMPD 2) (IMPDH 2)	0.0273522	0.0172492	0.010103	1330	0.771738	11	5.58768e+08	7.7342e+07	2.61566e+08	1.2392e+09	1.15066e+09	1.61657e+09	No	Yes	1.16814	1.87884	63.0632	2.1423	-1.56301	2.43456
P62081	RPS7	40S ribosomal protein S7 (Small ribosomal subunit protein eS7)	0.0271958	0.0271958	0		10	6				1.09799e+09	2.07148e+09	1.70659e+09	Yes	Yes	1.16596		99.8049	10	-1.5655	2.43207
Q99613	EIF3C	Eukaryotic translation initiation factor 3 subunit C (eIF3c) (Eukaryotic translation initiation factor 3 subunit 8) (eIF3 p110)	0.0271522	0.0246145	0.00253773	321	3.2779	18	1.67739e+08	1.25652e+07	3.21819e+07	8.95791e+08	2.28911e+09	1.47085e+09	Yes	Yes	1.47407	7.96979	90.6537	4.35041	-1.56619	2.43137
P35998	PSMC2	26S proteasome regulatory subunit 7 (26S proteasome AAA-ATPase subunit RPT1) (Proteasome 26S subunit ATPase 2)	0.0271119	0.0122202	0.0148917	2182	-0.285244	18	8.33976e+08	1.74952e+08	3.21846e+08	1.28572e+09	1.21504e+09	1.02949e+09	No	Yes	1.55117	-0.69335	45.0731	1.4012	-1.56684	2.43073
Q14847	LASP1	LIM and SH3 domain protein 1 (LASP-1) (Metastatic lymph node gene 50 protein) (MLN 50)	0.0270251	0.0168273	0.0101977	1372	0.722557	8	5.17994e+08	1.16117e+08	2.48353e+08	8.38011e+08	1.72438e+09	1.4006e+09	No	Yes	0.809171	1.75533	62.2656	2.10441	-1.56823	2.42933
Q8WVC0	LEO1	RNA polymerase-associated protein LEO1 (Replicative senescence down-regulated leo1-like protein)	0.0270006	0.00151162	0.0254889	2581	-4.07571	13	1.2813e+09	2.63316e+08	6.93206e+08	5.73087e+08	1.14402e+09	8.86126e+08	No	Yes	3.05877	-9.89965	5.59846	0.161706	-1.56863	2.42894
P55072	VCP	Transitional endoplasmic reticulum ATPase (TER ATPase)	0.0269437	0.018649	0.00829463	1058	1.16885	22	5.21488e+08	5.82056e+07	1.59275e+08	1.17404e+09	1.33912e+09	1.57873e+09	No	Yes	0.583825	2.838	69.2149	2.45855	-1.56954	2.42802
P16150	SPN	Leukosialin (GPL115) (Galactoglycoprotein) (GALGP) (Leukocyte sialoglycoprotein) (Sialophorin) (CD antigen CD43) [Cleaved into: CD43 cytoplasmic tail (CD43-ct) (CD43ct)]	0.0265312	0.00287494	0.0236563	2560	-3.04062	5	9.80445e+08	3.40117e+08	6.5367e+08	1.41102e+09	9.72892e+08	3.98757e+08	No	Yes	4.19045	-7.36233	10.8361	0.313895	-1.57624	2.42132
P27694	RPA1	Replication protein A 70 kDa DNA-binding subunit (RP-A p70) (Replication factor A protein 1) (RF-A protein 1) (Single-stranded DNA-binding protein) [Cleaved into: Replication protein A 70 kDa DNA-binding subunit, N-terminally processed]	0.0264705	0.0180833	0.00838725	1106	1.10839	15	5.17666e+08	6.07106e+07	1.72028e+08	1.24111e+09	1.45862e+09	1.29589e+09	No	Yes	0.479111	2.68266	68.3148	2.40928	-1.57724	2.42033
Q12849	GRSF1	G-rich sequence factor 1 (GRSF-1)	0.0264559	0.0263195	0.000136341	34	7.59277	13	3.75004e+06	4.06878e+06	4.38753e+06	1.49408e+09	1.54831e+09	1.6888e+09	Yes	Yes	0.226884	18.3752	99.4846	8.5965	-1.57748	2.42009
P27797	CALR	Calreticulin (CRP55) (Calregulin) (Endoplasmic reticulum resident protein 60) (ERp60) (HACBP) (grp60)	0.0264341	0.016736	0.00969801	1320	0.787198	11	5.71336e+08	5.11854e+07	2.09254e+08	7.94618e+08	1.79513e+09	1.31796e+09	No	Yes	0.78748	1.90481	63.3124	2.15427	-1.57784	2.41973
P21980	TGM2	Protein-glutamine gamma-glutamyltransferase 2	0.0263884	0.0125921	0.0137964	2098	-0.131773	13	5.55806e+08	1.61008e+08	4.83662e+08	7.55039e+08	1.27789e+09	1.4979e+09	No	Yes	1.31819	-0.318756	47.7181	1.49846	-1.57859	2.41898
P68036	UBE2L3	Ubiquitin-conjugating enzyme E2 L3	0.0263258	0.0165564	0.00976938	1345	0.761051	5	6.2659e+08	1.13369e+08	1.29858e+08	1.163e+09	1.16224e+09	1.52501e+09	No	Yes	0.90991	1.84018	62.8905	2.13404	-1.57962	2.41795
O43684	BUB3	Mitotic checkpoint protein BUB3	0.0262635	0.023983	0.00228051	301	3.39458	10	1.25595e+08	3.49266e+07	4.27834e+07	1.28518e+09	1.55972e+09	1.66071e+09	Yes	Yes	0.371363	8.20444	91.3168	4.4616	-1.58065	2.41692
Q13422	IKZF1	DNA-binding protein Ikaros (Ikaros family zinc finger protein 1) (Lymphoid transcription factor LyF-1)	0.0262206	0.0200528	0.00616778	762	1.70098	6	2.76898e+08	1.15731e+08	9.90662e+07	5.60488e+08	1.71639e+09	1.93264e+09	No	Yes	2.01707	4.10993	76.4774	2.90736	-1.58136	2.41621
Q9HC16	APOBEC3G	DNA dC->dU-editing enzyme APOBEC-3G	0.0261914	0.0255253	0.000666045	112	5.26016	11	3.30949e+07	1.97471e+07	6.39925e+06	1.30543e+09	1.55181e+09	1.77948e+09	Yes	Yes	0.528771	12.7071	97.457	6.27886	-1.58184	2.41573
P14625	HSP90B1	Endoplasmin (94 kDa glucose-regulated protein) (GRP-94) (Heat shock protein 90 kDa beta member 1) (Tumor rejection antigen 1) (gp96 homolog)	0.025895	0.019171	0.00672395	868	1.51155	20	3.7473e+08	6.05633e+07	1.47321e+08	8.62828e+08	1.60272e+09	1.59466e+09	No	Yes	0.839948	3.64401	74.0338	2.74466	-1.58678	2.41078
P18124	RPL7	60S ribosomal protein L7 (Large ribosomal subunit protein uL30)	0.0258944	0.0247665	0.00112793	172	4.45665	7	6.90841e+07	9.81331e+06	1.93494e+07	1.11108e+09	1.42908e+09	2.00432e+09	Yes	Yes	1.00891	10.744	95.6441	5.48913	-1.58679	2.41077
Q9UMS4	PRPF19	Pre-mRNA-processing factor 19	0.0258297	0.0136234	0.0122063	1869	0.158461	12	7.43993e+08	1.21225e+08	2.25414e+08	1.06274e+09	1.32933e+09	1.14843e+09	No	Yes	0.865273	0.38184	52.7432	1.69251	-1.58788	2.40969
Q9UHX1	PUF60	Poly(U)-binding-splicing factor PUF60 (60 kDa poly(U)-binding-splicing factor) (FUSE-binding protein-interacting repressor) (FBP-interacting repressor) (Ro-binding protein 1) (RoBP1) (Siah-binding protein 1) (Siah-BP1)	0.0257139	0.0238154	0.00189845	267	3.649	13	1.10636e+08	1.23955e+07	4.44443e+07	1.34319e+09	1.23057e+09	1.86912e+09	Yes	Yes	0.829617	8.78583	92.617	4.70539	-1.58983	2.40773
A0A087WTJ2	GIMAP1-GIMAP5	GIMAP1-GIMAP5 readthrough	0.0256336	0.0202313	0.00540232	670	1.90494	12	3.15e+08	5.79075e+07	1.07773e+08	1.60964e+09	1.17679e+09	1.32886e+09	No	Yes	0.964655	4.584	78.9249	3.08574	-1.59119	2.40638
P11215	ITGAM	Integrin alpha-M (CD11 antigen-like family member B) (CR-3 alpha chain) (Cell surface glycoprotein MAC-1 subunit alpha) (Leukocyte adhesion receptor MO1) (Neutrophil adherence receptor) (CD antigen CD11b)	0.0254266	0.0197225	0.00570411	717	1.78977	15	3.6701e+08	2.68533e+07	1.07817e+08	1.02627e+09	1.70768e+09	1.32322e+09	No	Yes	0.531392	4.30055	77.5664	2.98462	-1.59471	2.40286
P11021	HSPA5	Endoplasmic reticulum chaperone BiP	0.0253072	0.0196514	0.00565577	709	1.79684	20	2.82212e+08	5.08407e+07	1.58141e+08	8.964e+08	1.43061e+09	1.71924e+09	No	Yes	1.00537	4.31387	77.6515	2.9908	-1.59676	2.40081
P49327	FASN	Fatty acid synthase	0.0250927	0.0243068	0.00078597	133	4.95074	39	3.02713e+07	1.90143e+07	7.7573e+06	5.42545e+08	1.14016e+09	2.75924e+09	Yes	Yes	2.86515	11.8675	96.8677	5.97388	-1.60045	2.39712
Q96C19	EFHD2	EF-hand domain-containing protein D2 (Swiprosin-1)	0.024995	0.0150902	0.0099048	1485	0.607416	7	5.57504e+08	1.21701e+08	2.03012e+08	1.04569e+09	1.14213e+09	1.41144e+09	No	Yes	0.752606	1.45502	60.3729	2.01687	-1.60215	2.39542
P23588	EIF4B	Eukaryotic translation initiation factor 4B (eIF-4B)	0.024721	0.0239473	0.0007737	134	4.95195	15	2.24089e+07	2.24089e+07	2.24089e+07	1.06868e+09	1.33867e+09	1.95778e+09	Yes	Yes	1.10349	11.8383	96.8703	5.97507	-1.60693	2.39063
P49589	CARS1	Cysteine--tRNA ligase, cytoplasmic	0.0247096	0.0237831	0.000926458	154	4.68207	18	6.09149e+07	2.08576e+06	1.94732e+07	1.21903e+09	1.50773e+09	1.62106e+09	Yes	Yes	0.467584	11.1922	96.2506	5.7099	-1.60713	2.39043
Q9Y3F4	STRAP	Serine-threonine kinase receptor-associated protein (MAP activator with WD repeats) (UNR-interacting protein) (WD-40 repeat protein PT-WD)	0.024635	0.0186992	0.00593581	790	1.65546	11	3.33103e+08	4.06215e+07	1.32744e+08	7.52969e+08	1.501e+09	1.65649e+09	No	Yes	1.11884	3.95509	75.905	2.86799	-1.60845	2.38912
Q8ND56	LSM14A	Protein LSM14 homolog A (Protein FAM61A) (Protein SCD6 homolog) (Putative alpha-synuclein-binding protein) (AlphaSNBP) (RNA-associated protein 55A) (hRAP55) (hRAP55A)	0.0245916	0.0236318	0.00095979	160	4.62187	6	5.27365e+07	7.92571e+06	2.37795e+07	1.07819e+09	1.51554e+09	1.73096e+09	Yes	Yes	0.827969	11.0387	96.0971	5.65087	-1.60921	2.38835
Q5T200	ZC3H13	Zinc finger CCCH domain-containing protein 13	0.0245904	0.0125165	0.0120739	1947	0.0519393	17	4.02623e+08	3.20431e+08	2.38239e+08	4.46906e+08	1.1626e+09	1.83813e+09	No	Yes	2.33915	0.124048	50.8999	1.6198	-1.60923	2.38833
P61160	ACTR2	Actin-related protein 2 (Actin-like protein 2)	0.0245315	0.018471	0.0060605	815	1.60775	9	3.61354e+08	5.87578e+07	1.05249e+08	1.2089e+09	8.99179e+08	1.76491e+09	No	Yes	1.49305	3.83817	75.295	2.82691	-1.61028	2.38729
Q66GS9	CEP135	Centrosomal protein of 135 kDa (Cep135) (Centrosomal protein 4)	0.0244726	0.02421	0.000262543	54	6.52691	28	1.38742e+07	7.81765e+06	1.76108e+06	1.60667e+09	1.45144e+09	1.30624e+09	Yes	Yes	0.387377	15.5748	98.9272	7.53471	-1.61132	2.38625
Q92974	ARHGEF2	Rho guanine nucleotide exchange factor 2 (Guanine nucleotide exchange factor H1) (GEF-H1) (Microtubule-regulated Rho-GEF) (Proliferating cell nucleolar antigen p40)	0.0243004	0.0233282	0.000972227	162	4.58464	19	4.21525e+07	5.46744e+06	3.87596e+07	1.27491e+09	1.29261e+09	1.70303e+09	Yes	Yes	0.613717	10.926	95.9991	5.61439	-1.61439	2.38318
O75351	VPS4B	Vacuolar protein sorting-associated protein 4B	0.0242901	0.0151531	0.00913704	1375	0.729815	11	5.35945e+08	6.28591e+07	2.04704e+08	9.02034e+08	1.52856e+09	1.12099e+09	No	Yes	0.49462	1.73915	62.3838	2.10998	-1.61457	2.383
P30041	PRDX6	Peroxiredoxin-6	0.0242835	0.0157649	0.00851866	1253	0.888016	14	4.48665e+08	8.33341e+07	2.16017e+08	8.83915e+08	1.5344e+09	1.18758e+09	No	Yes	0.521978	2.11603	64.92	2.23305	-1.61469	2.38288
P09693	CD3G	T-cell surface glycoprotein CD3 gamma chain (T-cell receptor T3 gamma chain) (CD antigen CD3g)	0.0241286	0.00382129	0.0203074	2542	-2.40987	5	1.24522e+09	1.79477e+08	2.6506e+08	3.82213e+08	1.35375e+09	9.00418e+08	No	Yes	2.17316	-5.73573	15.8372	0.460843	-1.61747	2.3801
Q9Y6N5	SQOR	Sulfide:quinone oxidoreductase, mitochondrial (SQOR)	0.0239863	0.0205779	0.00340837	453	2.59394	11	1.74819e+08	6.07474e+07	6.60022e+07	1.18896e+09	1.15102e+09	1.65906e+09	No	Yes	0.727483	6.16718	85.7903	3.70873	-1.62004	2.37753
Q8IX01	SUGP2	SURP and G-patch domain-containing protein 2 (Arginine/serine-rich-splicing factor 14) (Splicing factor, arginine/serine-rich 14)	0.0239838	0.0239838	0		10	26				7.43407e+08	1.74404e+09	1.81272e+09	Yes	Yes	1.80556		99.8049	10	-1.62008	2.37749
Q14008	CKAP5	Cytoskeleton-associated protein 5 (Colonic and hepatic tumor overexpressed gene protein) (Ch-TOG)	0.0239687	0.0230815	0.000887208	155	4.70132	45	4.67278e+07	2.5109e+07	3.49018e+06	8.25982e+08	1.53978e+09	1.85636e+09	Yes	Yes	1.4545	11.176	96.2985	5.72878	-1.62036	2.37721
P32455	GBP1	Guanylate-binding protein 1	0.0239559	0.0194824	0.00447342	601	2.12272	8	2.5425e+08	2.28678e+07	1.20675e+08	1.09159e+09	1.29046e+09	1.51532e+09	No	Yes	0.514373	5.04567	81.3264	3.27952	-1.62059	2.37698
Q8WWP7	GIMAP1	GTPase IMAP family member 1 (Immunity-associated protein 1) (hIMAP1)	0.0239498	0.0187997	0.00515009	691	1.86804	6	3.48679e+08	2.18371e+07	8.80869e+07	1.07317e+09	1.44237e+09	1.31993e+09	No	Yes	0.0922916	4.44009	78.4963	3.05324	-1.6207	2.37687
P31689	DNAJA1	DnaJ homolog subfamily A member 1 (DnaJ protein homolog 2) (HSDJ) (Heat shock 40 kDa protein 4) (Heat shock protein J2) (HSJ-2) (Human DnaJ protein 2) (hDj-2)	0.0238398	0.0155798	0.00825995	1243	0.915474	8	3.54327e+08	7.36726e+07	2.91673e+08	1.07956e+09	8.61273e+08	1.61383e+09	No	Yes	1.67588	2.17413	65.3522	2.25471	-1.6227	2.37487
P13693	TPT1	Translationally-controlled tumor protein (TCTP) (Fortilin) (Histamine-releasing factor) (HRF) (p23)	0.0238037	0.00738803	0.0164157	2448	-1.15181	6	1.00305e+09	8.50795e+07	3.30449e+08	1.40554e+09	6.5083e+08	7.92924e+08	No	Yes	3.59692	-2.73465	31.0373	0.926089	-1.62336	2.37421
P61586	RHOA	Transforming protein RhoA	0.0237946	0.0105516	0.013243	2197	-0.327773	3	7.61426e+08	1.08907e+08	2.90419e+08	1.40775e+09	7.96171e+08	9.01568e+08	No	Yes	2.4813	-0.778148	44.3444	1.37492	-1.62352	2.37405
P17655	CAPN2	Calpain-2 catalytic subunit	0.0236679	0.0154907	0.00817728	1238	0.921707	12	5.20613e+08	7.41843e+07	1.22465e+08	8.56433e+08	1.50701e+09	1.16283e+09	No	Yes	0.543522	2.18604	65.45	2.25964	-1.62584	2.37173
P10321	HLA-C	HLA class I histocompatibility antigen, C alpha chain (HLA-C) (HLA-Cw) (Human leukocyte antigen C)	0.0236522	0.0164038	0.00724843	1069	1.17828	3	4.18495e+08	9.20548e+07	3.71672e+07	2.35028e+09	7.88593e+08	5.54116e+08	No	Yes	3.33688	2.79423	69.3541	2.46627	-1.62613	2.37144
P50453	SERPINB9	Serpin B9 (Cytoplasmic antiproteinase 3) (CAP-3) (CAP3) (Peptidase inhibitor 9) (PI-9)	0.0236273	0.0174487	0.00617855	893	1.49778	12	3.48093e+08	7.82506e+07	1.26402e+08	1.178e+09	1.15677e+09	1.34874e+09	No	Yes	0.527488	3.55121	73.8499	2.73296	-1.62659	2.37098
Q15027	ACAP1	Arf-GAP with coiled-coil, ANK repeat and PH domain-containing protein 1 (Centaurin-beta-1) (Cnt-b1)	0.0235799	0.0197242	0.00385569	519	2.35491	18	2.68608e+08	1.68811e+07	5.71256e+07	1.06563e+09	1.32538e+09	1.49413e+09	No	Yes	0.358476	5.58139	83.6484	3.48944	-1.62746	2.37011
P50991	CCT4	T-complex protein 1 subunit delta (TCP-1-delta) (CCT-delta) (Stimulator of TAR RNA-binding)	0.0235698	0.0161838	0.00738605	1107	1.13167	11	5.07031e+08	4.88116e+07	1.01744e+08	1.13278e+09	1.40062e+09	1.03496e+09	No	Yes	0.893193	2.68198	68.6631	2.42821	-1.62764	2.36992
P48643	CCT5	T-complex protein 1 subunit epsilon (TCP-1-epsilon) (CCT-epsilon)	0.0233657	0.00847061	0.0148951	2383	-0.814295	16	8.84144e+08	6.65815e+07	3.65577e+08	1.05185e+09	1.12283e+09	6.98354e+08	No	Yes	2.11163	-1.92674	36.2524	1.09584	-1.63142	2.36615
Q00341	HDLBP	Vigilin (High density lipoprotein-binding protein) (HDL-binding protein)	0.0232347	0.0221477	0.00108701	189	4.34871	26	5.06849e+07	3.1245e+07	1.18052e+07	8.74171e+08	1.7312e+09	1.46675e+09	Yes	Yes	1.23329	10.2791	95.3216	5.38369	-1.63386	2.3637
P27708	CAD	CAD protein [Includes: Glutamine-dependent carbamoyl-phosphate synthase	0.0232261	0.0222211	0.00100504	179	4.4666	34	5.01215e+07	2.58535e+07	1.58552e+06	6.10816e+08	1.10182e+09	2.37412e+09	Yes	Yes	2.35261	10.557	95.6728	5.49886	-1.63402	2.36354
P61313	RPL15	60S ribosomal protein L15 (Large ribosomal subunit protein eL15)	0.0231792	0.0181018	0.00507741	704	1.83397	6	3.4131e+08	4.57886e+07	6.1594e+07	1.5227e+09	9.8187e+08	1.20264e+09	No	Yes	1.28184	4.33305	78.0949	3.02331	-1.6349	2.36267
P23743	DGKA	Diacylglycerol kinase alpha (DAG kinase alpha)	0.0231256	0.0165375	0.00658804	982	1.32782	18	3.92117e+08	6.4125e+07	1.22838e+08	1.02285e+09	9.82229e+08	1.56214e+09	No	Yes	1.10132	3.13587	71.5119	2.58988	-1.63591	2.36166
Q96RU3	FNBP1	Formin-binding protein 1 (Formin-binding protein 17) (hFBP17)	0.0231076	0.0158795	0.00722802	1108	1.1355	12	4.22378e+08	5.33833e+07	1.19678e+08	1.36413e+09	5.50991e+08	1.6325e+09	No	Yes	2.66244	2.68128	68.7201	2.43133	-1.63625	2.36132
Q9BXJ9	NAA15	N-alpha-acetyltransferase 15, NatA auxiliary subunit (Gastric cancer antigen Ga19) (N-terminal acetyltransferase) (NMDA receptor-regulated protein 1) (Protein tubedown-1) (Tbdn100)	0.0230991	0.0219574	0.00114175	199	4.26539	16	7.75815e+07	1.12418e+06	2.27944e+07	1.10788e+09	1.49866e+09	1.43351e+09	Yes	Yes	0.479249	10.0713	95.0572	5.30242	-1.6364	2.36116
P49915	GMPS	GMP synthase [glutamine-hydrolyzing]	0.0230566	0.0175969	0.00545973	781	1.68842	16	3.92772e+08	3.78751e+07	4.41765e+07	8.02459e+08	1.41103e+09	1.44561e+09	No	Yes	0.540585	3.98527	76.3203	2.89648	-1.6372	2.36036
P22102	GART	Trifunctional purine biosynthetic protein adenosine-3 [Includes: Phosphoribosylamine--glycine ligase	0.0230481	0.0151824	0.00786573	1219	0.948743	16	4.91296e+08	4.90818e+07	1.41817e+08	8.77216e+08	9.45957e+08	1.62703e+09	No	Yes	1.37113	2.23923	65.8725	2.28107	-1.63737	2.3602
O95613	PCNT	Pericentrin (Kendrin) (Pericentrin-B)	0.0230152	0.0230152	0		10	55				1.85005e+09	1.07803e+09	1.19842e+09	Yes	Yes	1.02575		99.8049	10	-1.63799	2.35958
P33316	DUT	Deoxyuridine 5'-triphosphate nucleotidohydrolase, mitochondrial (dUTPase)	0.0229881	0.0220687	0.000919332	168	4.58527	9	4.56254e+07	2.69063e+06	3.39807e+07	1.27209e+09	1.44677e+09	1.32048e+09	Yes	Yes	0.182531	10.817	96.0008	5.61501	-1.6385	2.35907
P38117	ETFB	Electron transfer flavoprotein subunit beta (Beta-ETF)	0.0229443	0.0181128	0.0048315	681	1.90646	12	2.52682e+08	4.99051e+07	1.30252e+08	1.24126e+09	1.16323e+09	1.27645e+09	No	Yes	0.470968	4.4959	78.9425	3.08709	-1.63933	2.35824
P53621	COPA	Coatomer subunit alpha (Alpha-coat protein) (Alpha-COP) (HEP-COP) (HEPCOP) [Cleaved into: Xenin (Xenopsin-related peptide); Proxenin]	0.0229441	0.0190339	0.00391025	551	2.28324	22	2.60919e+08	2.76784e+07	6.13421e+07	1.21073e+09	1.18891e+09	1.36418e+09	Yes	Yes	0.429933	5.38442	82.9575	3.4243	-1.63933	2.35824
P05362	ICAM1	Intercellular adhesion molecule 1 (ICAM-1) (Major group rhinovirus receptor) (CD antigen CD54)	0.0229232	0.0121851	0.0107381	1851	0.182383	11	5.32047e+08	1.24628e+08	2.59403e+08	6.25136e+08	1.52479e+09	1.044e+09	No	Yes	1.04451	0.430031	53.1563	1.70908	-1.63973	2.35784
P41250	GARS1	Glycine--tRNA ligase	0.0229049	0.0170654	0.00583957	866	1.54714	15	3.50483e+08	6.39939e+07	1.08693e+08	1.13262e+09	1.21145e+09	1.23949e+09	No	Yes	0.356044	3.64737	74.5052	2.77499	-1.64007	2.3575
Q14258	TRIM25	E3 ubiquitin/ISG15 ligase TRIM25	0.022843	0.0191284	0.00371458	522	2.36445	15	1.7558e+08	1.10855e+08	4.61303e+07	1.18721e+09	1.22913e+09	1.34671e+09	Yes	Yes	0.0825772	5.57139	83.7386	3.49813	-1.64125	2.35632
P12814	ACTN1	Alpha-actinin-1 (Alpha-actinin cytoskeletal isoform) (F-actin cross-linking protein) (Non-muscle alpha-actinin-1)	0.0228229	0.0182632	0.00455964	652	2.00195	18	2.5572e+08	2.57947e+07	6.34394e+07	4.33911e+08	1.23129e+09	2.08186e+09	No	Yes	2.28287	4.71647	80.0216	3.17166	-1.64163	2.35594
Q86UP2	KTN1	Kinectin (CG-1 antigen) (Kinesin receptor)	0.0227571	0.0222294	0.000527655	111	5.39673	35	1.69307e+07	1.50538e+07	1.31769e+07	8.21795e+08	1.51357e+09	1.69969e+09	Yes	Yes	1.39495	12.7076	97.6814	6.41375	-1.64288	2.35468
Q9UK61	TASOR	Protein TASOR (CTCL tumor antigen se89-1) (Retinoblastoma-associated protein RAP140) (Transgene activation suppressor protein)	0.0226901	0.022569	0.000121123	37	7.54172	31	3.39056e+06	3.5161e+06	3.64165e+06	9.36976e+08	1.44093e+09	1.67976e+09	Yes	Yes	1.08525	17.7487	99.4662	8.54559	-1.64416	2.3534
P24928	POLR2A	DNA-directed RNA polymerase II subunit RPB1 (RNA polymerase II subunit B1)	0.0225356	0.0213988	0.00113679	203	4.23449	33	7.68278e+07	3.34649e+06	1.94924e+07	9.43523e+08	1.44793e+09	1.54938e+09	Yes	Yes	0.853884	9.9529	94.9556	5.27231	-1.64713	2.35044
O76094	SRP72	Signal recognition particle subunit SRP72 (SRP72) (Signal recognition particle 72 kDa protein)	0.0225251	0.0184271	0.00409796	593	2.16885	14	2.63393e+08	3.05057e+07	6.84335e+07	1.06852e+09	1.07022e+09	1.53755e+09	No	Yes	0.79189	5.09731	81.8071	3.32096	-1.64733	2.35023
Q15181	PPA1	Inorganic pyrophosphatase	0.0225019	0.0145932	0.0079087	1266	0.883784	10	5.12018e+08	5.6568e+07	1.26709e+08	8.58565e+08	1.03511e+09	1.4455e+09	No	Yes	0.921604	2.0767	64.8532	2.22972	-1.64778	2.34979
Q86VM9	ZC3H18	Zinc finger CCCH domain-containing protein 18 (Nuclear protein NHN1)	0.0224026	0.00665399	0.0157486	2462	-1.24293	15	7.57529e+08	4.35054e+07	4.78799e+08	3.39384e+08	1.18999e+09	1.20746e+09	No	Yes	1.79882	-2.91823	29.7019	0.883642	-1.6497	2.34787
P62308	SNRPG	Small nuclear ribonucleoprotein G (snRNP-G) (Sm protein G) (Sm-G) (SmG)	0.0222694	0.0214708	0.000798615	156	4.74873	2	5.33059e+07	9.4021e+06	6.01538e+06	9.40097e+08	1.84567e+09	1.1383e+09	Yes	Yes	1.20248	11.1371	96.4139	5.77532	-1.65229	2.34528
Q09161	NCBP1	Nuclear cap-binding protein subunit 1 (80 kDa nuclear cap-binding protein) (CBP80) (NCBP 80 kDa subunit)	0.0222536	0.0213731	0.000880483	170	4.60136	14	4.51329e+07	2.6202e+07	7.27103e+06	1.13864e+09	1.37359e+09	1.39912e+09	Yes	Yes	0.364374	10.79	96.0434	5.63078	-1.6526	2.34497
Q460N5	PARP14	Protein mono-ADP-ribosyltransferase PARP14	0.0221098	0.021497	0.000612784	129	5.13261	31	2.09038e+07	1.75346e+07	1.41653e+07	8.36031e+08	1.33553e+09	1.74e+09	Yes	Yes	1.32322	12.0214	97.2284	6.15303	-1.65542	2.34215
Q7L0Y3	TRMT10C	tRNA methyltransferase 10 homolog C (HBV pre-S2 trans-regulated protein 2) (Mitochondrial ribonuclease P protein 1) (Mitochondrial RNase P protein 1) (RNA (guanine-9-)-methyltransferase domain-containing protein 1) (Renal carcinoma antigen NY-REN-49) (mRNA methyladenosine-N(1)-methyltransferase)	0.0220844	0.0208859	0.00119852	218	4.1232	15	5.88374e+07	3.52837e+07	1.17301e+07	1.0332e+09	1.23838e+09	1.58218e+09	Yes	Yes	0.711915	9.65511	94.573	5.16402	-1.65591	2.34165
P53618	COPB1	Coatomer subunit beta (Beta-coat protein) (Beta-COP)	0.0220495	0.0139642	0.00808531	1341	0.788355	19	4.51984e+08	1.07192e+08	1.49785e+08	7.55732e+08	1.17311e+09	1.31555e+09	No	Yes	0.526887	1.84551	63.3311	2.15517	-1.6566	2.34097
Q00577	PURA	Transcriptional activator protein Pur-alpha (Purine-rich single-stranded DNA-binding protein alpha)	0.0220337	0.0194437	0.00259	405	2.90828	8	1.47048e+08	1.3876e+07	7.11496e+07	1.29531e+09	1.20265e+09	1.22049e+09	Yes	Yes	0.345994	6.80727	88.2453	4.0013	-1.65691	2.34065
P62241	RPS8	40S ribosomal protein S8 (Small ribosomal subunit protein eS8)	0.0219181	0.0159474	0.00597066	946	1.41736	6	3.17314e+08	6.50228e+07	1.47868e+08	9.25405e+08	1.1433e+09	1.33089e+09	No	Yes	0.514927	3.31431	72.7592	2.66492	-1.6592	2.33837
O43493	TGOLN2	Trans-Golgi network integral membrane protein 2 (Trans-Golgi network glycoprotein 46) (TGN38 homolog) (hTGN46) (Trans-Golgi network glycoprotein 48) (hTGN48) (Trans-Golgi network glycoprotein 51) (hTGN51) (Trans-Golgi network protein 2)	0.0218738	0	0.0218738	2638	-10	14	1.25176e+09	2.26793e+08	5.93926e+08	5.26787e+08	6.61083e+08	6.615e+08	No	Yes	10.4211	-23.2949		-0.172395	-1.66008	2.33749
O15371	EIF3D	Eukaryotic translation initiation factor 3 subunit D (eIF3d) (Eukaryotic translation initiation factor 3 subunit 7) (eIF-3-zeta) (eIF3 p66)	0.0217013	0.0174252	0.00427611	647	2.02681	12	2.4172e+08	8.07125e+07	5.7268e+07	9.73213e+08	1.14887e+09	1.38915e+09	No	Yes	0.423027	4.73067	80.2956	3.19378	-1.66351	2.33405
P15498	VAV1	Proto-oncogene vav	0.0216965	0.0195176	0.00217897	361	3.16305	16	1.49088e+08	9.33387e+06	3.68518e+07	1.21073e+09	1.20597e+09	1.2781e+09	Yes	Yes	0.22791	7.38243	89.957	4.24142	-1.66361	2.33396
P50570	DNM2	Dynamin-2	0.0216799	0.0104328	0.0112472	2081	-0.108441	21	7.03722e+08	8.83512e+07	2.15634e+08	9.69178e+08	1.0001e+09	9.1011e+08	No	Yes	1.42409	-0.25306	48.1217	1.51358	-1.66394	2.33362
P55084	HADHB	Trifunctional enzyme subunit beta, mitochondrial (TP-beta) [Includes: 3-ketoacyl-CoA thiolase	0.0216722	0.0159821	0.00569015	915	1.48991	11	3.42322e+08	5.88969e+07	1.06404e+08	1.2778e+09	1.11439e+09	9.85898e+08	No	Yes	0.947134	3.47667	73.7445	2.72627	-1.6641	2.33347
Q96KR1	ZFR	Zinc finger RNA-binding protein (hZFR) (M-phase phosphoprotein homolog)	0.0216022	0.0213159	0.000286303	71	6.21825	15	8.29332e+06	8.29332e+06	8.29332e+06	9.08657e+08	1.25598e+09	1.68365e+09	Yes	Yes	1.10774	14.5014	98.6747	7.2279	-1.6655	2.33207
Q99829	CPNE1	Copine-1 (Chromobindin 17) (Copine I)	0.0215715	0.0109932	0.0105783	1946	0.0555065	9	7.12378e+08	8.82704e+07	1.38433e+08	7.66299e+08	1.11466e+09	1.04761e+09	No	Yes	0.768641	0.12941	50.9617	1.6222	-1.66612	2.33145
Q5BKZ1	ZNF326	DBIRD complex subunit ZNF326 (Zinc finger protein 326) (Zinc finger protein interacting with mRNPs and DBC1)	0.0215487	0.0211979	0.000350812	84	5.91708	10	1.35415e+07	1.01517e+07	6.76176e+06	8.57499e+08	1.56708e+09	1.40854e+09	Yes	Yes	1.14543	13.7926	98.372	6.92897	-1.66658	2.33099
P81605	DCD	Dermcidin	0.0215201	0	0.0215201	2637	-10	4	1.26014e+09	5.3228e+08	4.01555e+08	5.94144e+08	7.605e+08	3.09826e+08	No	Yes	11.1846	-23.2244		-0.494104	-1.66716	2.33041
Q5SSJ5	HP1BP3	Heterochromatin protein 1-binding protein 3 (Protein HP1-BP74)	0.0214917	0.0129427	0.00854905	1507	0.598301	12	5.10647e+08	6.34292e+07	1.91452e+08	9.53039e+08	1.07354e+09	1.06125e+09	No	Yes	0.694137	1.39395	60.2217	2.01002	-1.66773	2.32984
P57737	CORO7	Coronin-7 (Crn7) (70 kDa WD repeat tumor rejection antigen homolog)	0.0214536	0.0127817	0.00867183	1531	0.559674	13	5.22615e+08	6.00264e+07	1.90483e+08	1.06807e+09	8.63625e+08	1.14169e+09	No	Yes	1.41244	1.30352	59.5786	1.98108	-1.6685	2.32907
P45880	VDAC2	Voltage-dependent anion-selective channel protein 2 (VDAC-2) (hVDAC2) (Outer mitochondrial membrane protein porin 2)	0.0213836	0.0133228	0.00806081	1391	0.724901	8	4.30196e+08	1.00907e+08	1.8775e+08	1.16209e+09	8.83674e+08	1.06935e+09	No	Yes	1.20788	1.68732	62.3038	2.10621	-1.66992	2.32765
Q02218	OGDH	2-oxoglutarate dehydrogenase, mitochondrial	0.0212662	0.0179773	0.00328894	506	2.45048	19	2.11756e+08	7.21875e+06	7.34002e+07	1.38841e+09	1.12849e+09	1.00364e+09	Yes	Yes	0.874894	5.698	84.5344	3.57676	-1.67231	2.32526
Q14141	SEPTIN6	Septin-6	0.021202	0.0123758	0.00882615	1607	0.487668	6	4.78803e+08	1.3964e+08	1.70807e+08	1.10704e+09	9.1121e+08	9.93893e+08	No	Yes	1.13901	1.13331	58.3711	1.92765	-1.67362	2.32394
Q8NF50	DOCK8	Dedicator of cytokinesis protein 8	0.0211974	0.0202492	0.000948231	190	4.41648	24	5.37665e+07	4.92093e+06	2.35419e+07	8.37858e+08	1.29234e+09	1.58815e+09	Yes	Yes	1.10767	10.2632	95.5267	5.44987	-1.67372	2.32385
P31946	YWHAB	14-3-3 protein beta/alpha (Protein 1054) (Protein kinase C inhibitor protein 1) (KCIP-1) [Cleaved into: 14-3-3 protein beta/alpha, N-terminally processed]	0.0211488	0.00978132	0.0113675	2134	-0.216818	5	5.71496e+08	1.97469e+08	2.33425e+08	6.71756e+08	1.10954e+09	1.00819e+09	No	Yes	0.217761	-0.503637	46.2499	1.4441	-1.67471	2.32285
P62805	H4C1	Histone H4	0.0211415	0.0210681	7.33869e-05	30	8.16532	5	1.93576e+06	1.70121e+06	2.1703e+06	5.49503e+08	1.29351e+09	1.94173e+09	Yes	Yes	2.30733	18.9656	99.6529	9.16783	-1.67486	2.3227
Q04637	EIF4G1	Eukaryotic translation initiation factor 4 gamma 1 (eIF-4-gamma 1) (eIF-4G 1) (eIF-4G1) (p220)	0.0210975	0.0196698	0.00142768	266	3.78423	21	8.72572e+07	1.02326e+06	3.83008e+07	9.72832e+08	1.2953e+09	1.38795e+09	Yes	Yes	0.57489	8.78622	93.2329	4.83566	-1.67577	2.3218
P04080	CSTB	Cystatin-B (CPI-B) (Liver thiol proteinase inhibitor) (Stefin-B)	0.021091	0.0150743	0.00601673	997	1.32504	5	2.91012e+08	8.98371e+07	1.37891e+08	7.50304e+08	1.54212e+09	9.70346e+08	No	Yes	1.11189	3.0763	71.4726	2.58756	-1.6759	2.32167
P13473	LAMP2	Lysosome-associated membrane glycoprotein 2 (LAMP-2) (Lysosome-associated membrane protein 2) (CD107 antigen-like family member B) (LGP-96) (CD antigen CD107b)	0.0210439	0.00352135	0.0175226	2536	-2.31501	5	1.07827e+09	1.37701e+08	2.96974e+08	6.40879e+08	1.13217e+09	4.87068e+08	No	Yes	3.45876	-5.37244	16.7333	0.487406	-1.67687	2.32069
P49207	RPL34	60S ribosomal protein L34 (Large ribosomal subunit protein eL34)	0.0210255	0.0207573	0.000268155	68	6.27441	3	1.052e+07	6.88338e+06	3.24672e+06	4.96442e+08	1.22671e+09	2.02595e+09	Yes	Yes	2.53187	14.5586	98.7246	7.2837	-1.67725	2.32031
P83731	RPL24	60S ribosomal protein L24 (60S ribosomal protein L30) (Large ribosomal subunit protein eL24)	0.0210216	0.01969	0.00133165	257	3.88618	5	8.26363e+07	1.06267e+07	2.21477e+07	9.06525e+08	1.07022e+09	1.67691e+09	Yes	Yes	1.08845	9.01684	93.6653	4.93416	-1.67733	2.32023
Q7Z6Z7	HUWE1	E3 ubiquitin-protein ligase HUWE1	0.0210138	0.0194742	0.00153955	284	3.66099	33	1.03153e+08	5.53451e+06	1.77335e+07	6.86822e+08	1.02954e+09	1.92487e+09	Yes	Yes	1.7294	8.49375	92.6736	4.71692	-1.6775	2.32007
A5YKK6	CNOT1	CCR4-NOT transcription complex subunit 1 (CCR4-associated factor 1) (Negative regulator of transcription subunit 1 homolog) (NOT1H) (hNOT1)	0.0209913	0.0207588	0.000232502	61	6.48034	36	5.63069e+06	6.5048e+06	7.3789e+06	6.85824e+08	1.40843e+09	1.64986e+09	Yes	Yes	1.67933	15.0318	98.8924	7.4884	-1.67796	2.31961
Q92878	RAD50	DNA repair protein RAD50 (hRAD50)	0.020981	0.0113389	0.00964213	1811	0.23386	26	5.57542e+08	1.99463e+07	2.74802e+08	1.23182e+09	7.87776e+08	8.89904e+08	No	Yes	2.04309	0.542413	54.0436	1.745	-1.67817	2.31939
P50213	IDH3A	Isocitrate dehydrogenase [NAD] subunit alpha, mitochondrial	0.0209605	0.0115352	0.00942525	1765	0.291446	9	5.97791e+08	7.05652e+07	1.72477e+08	1.13011e+09	8.99718e+08	8.8744e+08	No	Yes	1.63871	0.675855	55.0333	1.78565	-1.6786	2.31897
P13804	ETFA	Electron transfer flavoprotein subunit alpha, mitochondrial (Alpha-ETF)	0.0209459	0.0147351	0.00621088	1043	1.24638	10	4.47104e+08	1.61807e+07	8.67124e+07	1.33322e+09	9.41467e+08	9.3081e+08	No	Yes	1.53597	2.88994	70.348	2.52229	-1.6789	2.31867
Q9GZR7	DDX24	ATP-dependent RNA helicase DDX24	0.0207212	0.0205702	0.000150974	49	7.09011	17	4.3268e+06	4.3268e+06	4.3268e+06	8.08397e+08	1.2382e+09	1.65561e+09	Yes	Yes	1.29272	16.4064	99.2714	8.0954	-1.68359	2.31398
O43670	ZNF207	BUB3-interacting and GLEBS motif-containing protein ZNF207 (BuGZ) (hBuGZ) (Zinc finger protein 207)	0.0205694	0.0197936	0.000775772	169	4.67326	6	3.53482e+07	4.76219e+06	2.72042e+07	1.20822e+09	8.34697e+08	1.57774e+09	Yes	Yes	1.2004	10.7989	96.2285	5.70125	-1.68678	2.31079
P02671	FGA	Fibrinogen alpha chain [Cleaved into: Fibrinopeptide A; Fibrinogen alpha chain]	0.0205529	0.00299321	0.0175597	2547	-2.5525	18	1.11428e+09	1.34486e+08	3.13539e+08	8.70898e+08	6.53622e+08	5.98198e+08	No	Yes	4.14546	-5.8974	14.5634	0.423222	-1.68713	2.31044
Q14683	SMC1A	Structural maintenance of chromosomes protein 1A (SMC protein 1A) (SMC-1-alpha) (SMC-1A) (Sb1.8)	0.0205514	0.0170877	0.0034637	564	2.30258	30	2.14245e+08	1.827e+07	7.5169e+07	9.20304e+08	1.16e+09	1.29677e+09	No	Yes	0.423407	5.31989	83.1462	3.44185	-1.68716	2.31041
P51610	HCFC1	Host cell factor 1 (HCF) (HCF-1) (C1 factor) (CFF) (VCAF) (VP16 accessory protein) [Cleaved into: HCF N-terminal chain 1; HCF N-terminal chain 2; HCF N-terminal chain 3; HCF N-terminal chain 4; HCF N-terminal chain 5; HCF N-terminal chain 6; HCF C-terminal chain 1; HCF C-terminal chain 2; HCF C-terminal chain 3; HCF C-terminal chain 4; HCF C-terminal chain 5; HCF C-terminal chain 6]	0.0204726	0.0158221	0.00465056	768	1.76646	24	2.5425e+08	4.67897e+07	9.83051e+07	8.45243e+08	8.32363e+08	1.59368e+09	No	Yes	1.41256	4.0783	77.284	2.96428	-1.68883	2.30874
P52565	ARHGDIA	Rho GDP-dissociation inhibitor 1 (Rho GDI 1) (Rho-GDI alpha)	0.0203981	0.00993796	0.0104601	2057	-0.0738774	7	6.39744e+08	7.97518e+07	2.18087e+08	9.30277e+08	9.0295e+08	8.86454e+08	No	Yes	1.43716	-0.170447	48.7201	1.53613	-1.69041	2.30716
Q7Z6E9	RBBP6	E3 ubiquitin-protein ligase RBBP6	0.0203483	0.00977954	0.0105687	2082	-0.111962	22	5.53637e+08	2.87917e+07	2.9624e+08	4.45878e+08	9.50625e+08	1.37316e+09	No	Yes	1.73338	-0.258195	48.0608	1.51129	-1.69147	2.30609
P06703	S100A6	Protein S100-A6 (Calcyclin) (Growth factor-inducible protein 2A9) (MLN 4) (Prolactin receptor-associated protein) (PRA) (S100 calcium-binding protein A6)	0.0202655	0	0.0202655	2636	-10	5	1.18736e+09	2.6618e+08	5.66601e+08	3.38782e+06	8.68195e+08	7.41778e+08	No	Yes	7.63365	-22.9644		-2.37625	-1.69324	2.30433
P39023	RPL3	60S ribosomal protein L3 (HIV-1 TAR RNA-binding protein B) (TARBP-B) (Large ribosomal subunit protein uL3)	0.0202564	0.0141328	0.00612359	1072	1.2066	8	3.46585e+08	6.05346e+07	1.41204e+08	9.53039e+08	1.05863e+09	1.07187e+09	No	Yes	0.370234	2.78017	69.7697	2.48951	-1.69344	2.30413
P50995	ANXA11	Annexin A11 (56 kDa autoantigen) (Annexin XI) (Annexin-11) (Calcyclin-associated annexin 50) (CAP-50)	0.0202561	0.0186245	0.00163159	309	3.51285	10	1.03769e+08	2.00513e+06	3.71667e+07	8.50572e+08	1.18047e+09	1.45782e+09	Yes	Yes	0.857099	8.09403	91.9452	4.5747	-1.69344	2.30412
Q8NDX1	PSD4	PH and SEC7 domain-containing protein 4 (Exchange factor for ADP-ribosylation factor guanine nucleotide factor 6 B) (Exchange factor for ARF6 B) (Pleckstrin homology and SEC7 domain-containing protein 4) (Telomeric of interleukin-1 cluster protein)	0.0202219	0.0196961	0.000525771	127	5.22733	15	2.1391e+07	2.69745e+06	2.26701e+07	1.03785e+09	1.13773e+09	1.40333e+09	Yes	Yes	0.566712	12.0406	97.4	6.24646	-1.69418	2.30339
O60496	DOK2	Docking protein 2 (Downstream of tyrosine kinase 2) (p56(dok-2))	0.0202188	0.0101592	0.0100596	1980	0.0142137	9	6.33989e+08	9.06362e+07	1.74876e+08	8.82545e+08	8.31321e+08	1.01174e+09	No	Yes	1.43365	0.0327387	50.2463	1.59445	-1.69425	2.30332
P40926	MDH2	Malate dehydrogenase, mitochondrial	0.0202054	0.0161323	0.00407309	671	1.98575	8	2.399e+08	5.37883e+07	7.10948e+07	1.03708e+09	1.15659e+09	1.06426e+09	No	Yes	0.259483	4.57326	79.8415	3.15727	-1.69453	2.30303
P62993	GRB2	Growth factor receptor-bound protein 2 (Adapter protein GRB2) (Protein Ash) (SH2/SH3 adapter GRB2)	0.0201712	0.0162351	0.00393603	656	2.04431	9	1.9433e+08	2.603e+07	6.54874e+07	4.04846e+08	7.92607e+08	2.13328e+09	No	Yes	2.69087	4.7066	80.4869	3.20938	-1.69527	2.3023
P10644	PRKAR1A	cAMP-dependent protein kinase type I-alpha regulatory subunit (Tissue-specific extinguisher 1) (TSE1)	0.0200936	0.0100099	0.0100838	1997	-0.0106109	8	5.03979e+08	1.10855e+08	2.88596e+08	9.30201e+08	9.1983e+08	8.49217e+08	No	Yes	1.03611	-0.0244117	49.8161	1.5779	-1.69694	2.30063
P30085	CMPK1	UMP-CMP kinase	0.0200341	0.00427001	0.0157641	2521	-1.88433	13	9.33474e+08	1.06285e+08	3.5105e+08	9.50908e+08	5.42677e+08	7.07608e+08	No	Yes	3.80261	-4.3327	21.3137	0.624559	-1.69823	2.29934
Q9NPI6	DCP1A	mRNA-decapping enzyme 1A	0.0199903	0.0193578	0.000632518	150	4.93566	13	3.85715e+07	4.52238e+06	1.05084e+07	6.72532e+08	1.44363e+09	1.41439e+09	Yes	Yes	1.4839	11.3441	96.8359	5.95904	-1.69918	2.29839
P29401	TKT	Transketolase (TK)	0.0199827	0.0147065	0.00527628	927	1.47886	15	3.47263e+08	3.47246e+07	8.88426e+07	9.16117e+08	1.17715e+09	1.0187e+09	No	Yes	0.318521	3.39874	73.5958	2.71689	-1.69935	2.29822
A0A0G2JJT9	VARS1	Valine--tRNA ligase (Fragment)	0.0199671	0.0175999	0.00236717	416	2.89433	23	1.53511e+08	1.02209e+07	3.93669e+07	7.46528e+08	1.05361e+09	1.57676e+09	No	Yes	1.17868	6.65084	88.1446	3.98823	-1.69969	2.29788
P06729	CD2	T-cell surface antigen CD2 (Erythrocyte receptor) (LFA-2) (LFA-3 receptor) (Rosette receptor) (T-cell surface antigen T11/Leu-5) (CD antigen CD2)	0.0198798	0.0107118	0.00916795	1820	0.22453	5	4.55326e+08	7.07537e+07	1.41708e+08	2.6787e+08	1.75903e+09	8.69643e+08	No	Yes	2.35208	0.515516	53.883	1.73846	-1.70159	2.29598
O00170	AIP	AH receptor-interacting protein (AIP) (Aryl-hydrocarbon receptor-interacting protein) (HBV X-associated protein 2) (XAP-2) (Immunophilin homolog ARA9)	0.019852	0.0150553	0.00479663	829	1.65018	11	3.34999e+08	1.98116e+07	5.58004e+07	6.40407e+08	1.08162e+09	1.42672e+09	No	Yes	0.950197	3.78778	75.838	2.86344	-1.7022	2.29537
P02675	FGB	Fibrinogen beta chain [Cleaved into: Fibrinopeptide B; Fibrinogen beta chain]	0.0196625	0.00292024	0.0167423	2543	-2.51934	11	9.85393e+08	2.00208e+08	3.01837e+08	8.18522e+08	6.89185e+08	5.30241e+08	No	Yes	3.78559	-5.77233	14.8518	0.431725	-1.70636	2.29121
Q29RF7	PDS5A	Sister chromatid cohesion protein PDS5 homolog A (Cell proliferation-inducing gene 54 protein) (Sister chromatid cohesion protein 112) (SCC-112)	0.0196171	0.0186471	0.000970039	211	4.26476	24	5.46998e+07	5.33636e+06	2.10716e+07	6.43132e+08	1.14303e+09	1.64997e+09	Yes	Yes	1.61787	9.76717	95.0551	5.30181	-1.70736	2.2902
Q9UKJ3	GPATCH8	G patch domain-containing protein 8	0.0194742	0.00480691	0.0146673	2496	-1.60942	22	7.49124e+08	7.09063e+07	4.5695e+08	4.64141e+08	7.64819e+08	9.85679e+08	No	Yes	2.33537	-3.68079	24.6835	0.727231	-1.71054	2.28703
O75369	FLNB	Filamin-B (FLN-B) (ABP-278) (ABP-280 homolog) (Actin-binding-like protein) (Beta-filamin) (Filamin homolog 1) (Fh1) (Filamin-3) (Thyroid autoantigen) (Truncated actin-binding protein) (Truncated ABP)	0.0194157	0.01506	0.00435571	767	1.78974	31	2.45907e+08	3.19018e+07	1.05342e+08	8.339e+08	9.25306e+08	1.33877e+09	No	Yes	0.918225	4.09085	77.566	2.9846	-1.71185	2.28572
Q14789	GOLGB1	Golgin subfamily B member 1 (372 kDa Golgi complex-associated protein) (GCP372) (Giantin) (Macrogolgin)	0.0193912	0.0190049	0.000386314	105	5.62045	56	1.64504e+07	8.83064e+06	1.21091e+06	3.50635e+08	8.61578e+08	2.23804e+09	Yes	Yes	3.26543	12.8437	98.0078	6.63504	-1.71239	2.28517
P49588	AARS1	Alanine--tRNA ligase, cytoplasmic	0.0193696	0.0126457	0.00672389	1265	0.911278	19	4.10974e+08	1.53188e+07	1.63721e+08	8.12356e+08	7.88504e+08	1.28199e+09	No	Yes	1.44021	2.08198	65.2863	2.25139	-1.71288	2.28469
Q9NW64	RBM22	Pre-mRNA-splicing factor RBM22 (RNA-binding motif protein 22) (Zinc finger CCCH domain-containing protein 16)	0.0193364	0.0182756	0.0010608	237	4.10669	10	7.43034e+07	2.76434e+06	1.56274e+07	1.28161e+09	7.84006e+08	1.3086e+09	Yes	Yes	1.14593	9.37944	94.5139	5.14796	-1.71363	2.28394
Q99832	CCT7	T-complex protein 1 subunit eta (TCP-1-eta) (CCT-eta) (HIV-1 Nef-interacting protein) [Cleaved into: T-complex protein 1 subunit eta, N-terminally processed]	0.0193115	0.0162817	0.00302984	524	2.42594	13	1.84053e+08	2.28193e+07	5.77553e+07	8.20654e+08	9.50176e+08	1.42699e+09	No	Yes	0.956854	5.53934	84.3107	3.55429	-1.71418	2.28338
Q13547	HDAC1	Histone deacetylase 1 (HD1)	0.0192052	0.00938012	0.00982512	2052	-0.0668685	6	6.30099e+08	9.72981e+07	1.52583e+08	7.99338e+08	8.61632e+08	9.02444e+08	No	Yes	1.25575	-0.152526	48.8415	1.54073	-1.71658	2.28099
Q4UJ75	ANKRD20A4P	Putative ankyrin repeat domain-containing protein 20A4 (Ankyrin repeat domain-containing protein 20A4 pseudogene)	0.0191618	0.0191618	0		10	1				4.07738e+08	1.42136e+08	2.88574e+09	No	Yes	5.47335		99.8049	10	-1.71756	2.28
O75475	PSIP1	PC4 and SFRS1-interacting protein (CLL-associated antigen KW-7) (Dense fine speckles 70 kDa protein) (DFS 70) (Lens epithelium-derived growth factor) (Transcriptional coactivator p75/p52)	0.019128	0.0158239	0.00330406	586	2.25979	12	1.88484e+08	3.97569e+06	4.99038e+07	3.00719e+08	1.52874e+09	1.35772e+09	Yes	Yes	2.4999	5.1506	82.7265	3.40306	-1.71833	2.27924
O75390	CS	Citrate synthase, mitochondrial	0.0191185	0.0153843	0.00373417	662	2.0426	11	2.59473e+08	3.09016e+07	4.27768e+07	1.17328e+09	9.13724e+08	1.00769e+09	No	Yes	0.913966	4.65514	80.4683	3.20786	-1.71855	2.27902
O14646	CHD1	Chromodomain-helicase-DNA-binding protein 1 (CHD-1)	0.0190319	0.0146173	0.00441461	794	1.72732	17	2.4159e+08	1.10496e+06	1.39293e+08	6.41115e+08	1.22868e+09	1.16053e+09	No	Yes	0.916135	3.93318	76.8041	2.93021	-1.72052	2.27705
P10809	HSPD1	60 kDa heat shock protein, mitochondrial	0.0189855	0.0177609	0.00122462	268	3.8583	16	6.93863e+07	1.30249e+07	2.56961e+07	9.35378e+08	9.76842e+08	1.38367e+09	Yes	Yes	0.754077	8.78146	93.5497	4.9072	-1.72158	2.27599
O95347	SMC2	Structural maintenance of chromosomes protein 2 (SMC protein 2) (SMC-2) (Chromosome-associated protein E) (hCAP-E) (XCAP-E homolog)	0.0189518	0.0183283	0.000623563	157	4.87739	30	2.73868e+07	1.75767e+07	7.7666e+06	7.5523e+08	9.20099e+08	1.6699e+09	Yes	Yes	1.45759	11.0971	96.7098	5.90173	-1.72235	2.27522
P01009	SERPINA1	Alpha-1-antitrypsin (Alpha-1 protease inhibitor) (Alpha-1-antiproteinase) (Serpin A1) [Cleaved into: Short peptide from AAT (SPAAT)]	0.0189059	0.0119528	0.00695312	1365	0.781617	11	3.53863e+08	5.91474e+07	1.77543e+08	5.1316e+08	1.05917e+09	1.22684e+09	No	Yes	1.2	1.77753	63.2225	2.14995	-1.7234	2.27416
P04004	VTN	Vitronectin (VN) (S-protein) (Serum-spreading factor) (V75) [Cleaved into: Vitronectin V65 subunit; Vitronectin V10 subunit; Somatomedin-B]	0.0188633	0.00754679	0.0113165	2294	-0.584497	8	5.76863e+08	1.03996e+08	2.79073e+08	4.22104e+08	8.83719e+08	1.11634e+09	No	Yes	1.36164	-1.32867	40.0077	1.22266	-1.72438	2.27319
Q9UQE7	SMC3	Structural maintenance of chromosomes protein 3 (SMC protein 3) (SMC-3) (Basement membrane-associated chondroitin proteoglycan) (Bamacan) (Chondroitin sulfate proteoglycan 6) (Chromosome-associated polypeptide) (hCAP)	0.0187702	0.012981	0.00578915	1120	1.16498	29	3.66264e+08	1.39272e+07	1.36675e+08	9.64154e+08	8.29912e+08	1.05446e+09	No	Yes	1.11191	2.64571	69.1577	2.45539	-1.72653	2.27104
Q13043	STK4	Serine/threonine-protein kinase 4	0.0186788	0.00280964	0.0158691	2540	-2.49777	7	8.45471e+08	2.08172e+08	3.58344e+08	7.89365e+08	5.37353e+08	6.103e+08	No	Yes	3.61932	-5.66722	15.0419	0.437335	-1.72865	2.26892
P08195	SLC3A2	4F2 cell-surface antigen heavy chain (4F2hc) (4F2 heavy chain antigen) (Lymphocyte activation antigen 4F2 large subunit) (Solute carrier family 3 member 2) (CD antigen CD98)	0.0186672	0.0120076	0.00665962	1304	0.850437	13	3.64224e+08	6.34831e+07	8.18497e+07	4.18031e+08	1.7734e+09	6.45948e+08	No	Yes	2.32996	1.92934	64.3245	2.20354	-1.72892	2.26865
Q9BVJ6	UTP14A	U3 small nucleolar RNA-associated protein 14 homolog A (Antigen NY-CO-16) (Serologically defined colon cancer antigen 16)	0.0186513	0.0186513	0		10	22				8.32986e+08	1.13262e+09	1.37847e+09	Yes	Yes	0.909969		99.8049	10	-1.72929	2.26828
P39019	RPS19	40S ribosomal protein S19 (Small ribosomal subunit protein eS19)	0.0186504	0.0185694	8.10454e-05	36	7.83998	6	2.22605e+06	2.22605e+06	2.22605e+06	5.85549e+08	1.11448e+09	1.63721e+09	Yes	Yes	1.86075	17.7831	99.5655	8.84313	-1.72931	2.26826
P98175	RBM10	RNA-binding protein 10 (G patch domain-containing protein 9) (RNA-binding motif protein 10) (RNA-binding protein S1-1) (S1-1)	0.0186353	0.0183057	0.000329572	97	5.79556	13	1.20807e+07	9.66708e+06	7.2535e+06	9.45883e+08	9.48919e+08	1.41741e+09	Yes	Yes	0.831237	13.1438	98.2315	6.80849	-1.72966	2.2679
Q7KZ85	SUPT6H	Transcription elongation factor SPT6 (hSPT6) (Histone chaperone suppressor of Ty6) (Tat-cotransactivator 2 protein) (Tat-CT2 protein)	0.0186074	0.0177082	0.000899199	212	4.29963	29	6.61448e+07	1.53565e+06	1.1056e+07	7.99642e+08	1.08422e+09	1.3736e+09	Yes	Yes	0.873096	9.74835	95.1675	5.3358	-1.73032	2.26725
P08708	RPS17	40S ribosomal protein S17 (Small ribosomal subunit protein eS17)	0.0185929	0.00994146	0.00865144	1840	0.200517	7	5.4996e+08	9.3213e+07	1.13523e+08	5.76414e+08	9.59783e+08	1.04071e+09	No	Yes	0.303693	0.454555	53.4691	1.72169	-1.73065	2.26691
Q7L1Q6	BZW1	eIF5-mimic protein 2 (Basic leucine zipper and W2 domain-containing protein 1) (Protein Orf)	0.0184826	0.0123852	0.00609736	1202	1.02236	9	3.64772e+08	5.53702e+07	1.21742e+08	9.48243e+08	1.07031e+09	7.53387e+08	No	Yes	0.992049	2.31496	67.0102	2.33984	-1.73324	2.26433
O43776	NARS1	Asparagine--tRNA ligase, cytoplasmic	0.0184757	0.0169444	0.00153134	329	3.46794	11	9.76791e+07	5.49285e+06	3.3863e+07	9.99781e+08	1.14985e+09	1.02593e+09	Yes	Yes	0.1688	7.852	91.7116	4.5317	-1.7334	2.26417
Q14005	IL16	Pro-interleukin-16 [Cleaved into: Interleukin-16 (IL-16) (Lymphocyte chemoattractant factor) (LCF)]	0.0184047	0.0110324	0.00737233	1528	0.581551	15	4.54838e+08	6.26921e+07	1.29485e+08	7.35802e+08	7.3308e+08	1.18396e+09	No	Yes	1.35448	1.31576	59.9432	1.99744	-1.73507	2.2625
Q01780	EXOSC10	Exosome component 10	0.0183384	0.0171113	0.00122709	277	3.80164	19	8.65569e+07	4.65104e+06	1.78835e+07	8.75313e+08	1.19753e+09	1.10604e+09	Yes	Yes	0.435053	8.59524	93.3087	4.85247	-1.73664	2.26093
O00231	PSMD11	26S proteasome non-ATPase regulatory subunit 11 (26S proteasome regulatory subunit RPN6) (26S proteasome regulatory subunit S9) (26S proteasome regulatory subunit p44.5)	0.0182228	0.0101477	0.00807504	1741	0.329612	16	5.00523e+08	6.77962e+07	1.53361e+08	9.52354e+08	7.70987e+08	8.22221e+08	No	Yes	1.50432	0.744323	55.687	1.81285	-1.73939	2.25818
Q9NSD9	FARSB	Phenylalanine--tRNA ligase beta subunit	0.0182158	0.0153914	0.0028244	525	2.44611	14	1.7794e+08	1.48941e+07	5.69011e+07	7.93628e+08	1.00898e+09	1.21364e+09	Yes	Yes	0.58597	5.52334	84.4948	3.57275	-1.73955	2.25802
A0AVT1	UBA6	Ubiquitin-like modifier-activating enzyme 6 (Ubiquitin-activating enzyme 6)	0.0181857	0.0124714	0.00571432	1138	1.12596	17	3.43456e+08	2.37836e+07	1.41669e+08	7.88528e+08	8.94735e+08	1.06842e+09	No	Yes	0.701124	2.54163	68.5779	2.42356	-1.74027	2.2573
Q92556	ELMO1	Engulfment and cell motility protein 1 (Protein ced-12 homolog)	0.0181769	0.0149242	0.00325268	618	2.19795	12	2.19864e+08	4.99797e+06	6.14954e+07	7.27002e+08	1.1222e+09	1.12346e+09	No	Yes	0.499342	4.96097	82.1054	3.34718	-1.74048	2.25709
P36776	LONP1	Lon protease homolog, mitochondrial	0.0181767	0.0093013	0.00887537	1939	0.0676242	14	7.5102e+08	6.33071e+06	3.3167e+07	9.7839e+08	7.56397e+08	7.33674e+08	Yes	Yes	2.41666	0.152633	51.1716	1.6304	-1.74049	2.25708
Q12913	PTPRJ	Receptor-type tyrosine-protein phosphatase eta (Protein-tyrosine phosphatase eta) (R-PTP-eta)	0.0181266	0.00546878	0.0126579	2447	-1.21074	18	7.07011e+08	7.77559e+07	3.34096e+08	6.66754e+08	9.1148e+08	5.52911e+08	No	Yes	1.81517	-2.7313	30.1698	0.898473	-1.74168	2.25588
P35658	NUP214	Nuclear pore complex protein Nup214 (214 kDa nucleoporin) (Nucleoporin Nup214) (Protein CAN)	0.0180052	0.0169551	0.00105009	255	4.01313	26	6.85916e+07	3.82782e+06	1.53815e+07	6.31675e+08	9.24229e+08	1.58453e+09	Yes	Yes	1.56116	9.04144	94.1678	5.05713	-1.7446	2.25297
Q9Y228	TRAF3IP3	TRAF3-interacting JNK-activating modulator (TRAF3-interacting protein 3)	0.0179841	0.012495	0.00548906	1110	1.18673	14	2.91431e+08	4.43089e+07	1.43066e+08	6.67356e+08	8.47177e+08	1.23111e+09	No	Yes	1.08343	2.67305	69.4783	2.47319	-1.74511	2.25246
Q96KP4	CNDP2	Cytosolic non-specific dipeptidase	0.0179798	0.00856997	0.00940984	2091	-0.134879	14	4.99038e+08	1.4052e+08	1.94743e+08	6.2391e+08	9.5278e+08	8.12692e+08	No	Yes	0.396415	-0.303795	47.6644	1.49646	-1.74521	2.25235
Q14151	SAFB2	Scaffold attachment factor B2 (SAF-B2)	0.0179694	0.0179694	0		10	14				8.23623e+08	9.13275e+08	1.48493e+09	Yes	Yes	1.12804		99.8049	10	-1.74547	2.2521
P06493	CDK1	Cyclin-dependent kinase 1 (CDK1)	0.0178504	0.0121673	0.00568307	1152	1.09827	6	3.10729e+08	1.62065e+08	1.34014e+07	7.59447e+08	6.17709e+08	1.33713e+09	Yes	Yes	1.28783	2.47024	68.1628	2.40107	-1.74835	2.24922
Q9UI08	EVL	Ena/VASP-like protein (Ena/vasodilator-stimulated phosphoprotein-like)	0.0178364	0.0106009	0.00723542	1558	0.551043	10	4.07167e+08	9.22703e+07	1.46111e+08	7.80078e+08	7.86986e+08	9.85351e+08	No	Yes	0.870752	1.23923	59.4344	1.97464	-1.74869	2.24887
Q6P5R6	RPL22L1	60S ribosomal protein L22-like 1 (Large ribosomal subunit protein eL22-like 1)	0.017834	0.017834	0		10	2				7.52344e+08	1.30285e+09	1.14235e+09	Yes	Yes	1.02763		99.8049	10	-1.74875	2.24882
O94906	PRPF6	Pre-mRNA-processing factor 6 (Androgen receptor N-terminal domain-transactivating protein 1) (ANT-1) (PRP6 homolog) (U5 snRNP-associated 102 kDa protein) (U5-102 kDa protein)	0.0178313	0.0155274	0.00230391	451	2.75266	21	1.35377e+08	1.2918e+07	5.24945e+07	8.01013e+08	8.3573e+08	1.35953e+09	Yes	Yes	1.06823	6.19004	87.0794	3.85591	-1.74882	2.24875
P62333	PSMC6	26S proteasome regulatory subunit 10B (26S proteasome AAA-ATPase subunit RPT4) (Proteasome 26S subunit ATPase 6) (Proteasome subunit p42)	0.017828	0.00576674	0.0120612	2415	-1.06455	13	6.60915e+08	1.54759e+08	2.62152e+08	7.82818e+08	6.16874e+08	7.18943e+08	No	Yes	2.22778	-2.39382	32.3466	0.968086	-1.7489	2.24867
Q8IY67	RAVER1	Ribonucleoprotein PTB-binding 1 (Protein raver-1)	0.0178146	0.016895	0.000919607	234	4.19943	8	5.16669e+07	7.30279e+06	2.28502e+07	8.73334e+08	1.18379e+09	1.05511e+09	Yes	Yes	0.477244	9.44177	94.8379	5.23817	-1.74922	2.24834
O94925	GLS	Glutaminase kidney isoform, mitochondrial (GLS)	0.0177273	0.0108834	0.00684384	1463	0.669256	12	5.15405e+08	2.04392e+07	6.94466e+07	1.04135e+09	6.64315e+08	8.67452e+08	No	Yes	1.97409	1.50329	61.3937	2.06368	-1.75136	2.24621
Q9UHB9	SRP68	Signal recognition particle subunit SRP68 (SRP68) (Signal recognition particle 68 kDa protein)	0.017709	0.0149143	0.00279472	540	2.41592	18	1.7622e+08	2.73435e+07	4.41239e+07	8.00404e+08	9.51074e+08	1.17597e+09	No	Yes	0.530154	5.42559	84.2187	3.54513	-1.7518	2.24576
P26010	ITGB7	Integrin beta-7 (Gut homing receptor beta subunit)	0.0176806	0.0109568	0.00672381	1424	0.704472	8	3.41652e+08	5.81006e+07	1.46341e+08	4.76223e+08	1.49175e+09	6.5597e+08	No	Yes	1.79796	1.58159	61.9707	2.09055	-1.7525	2.24506
P52907	CAPZA1	F-actin-capping protein subunit alpha-1 (CapZ alpha-1)	0.017656	0.0104621	0.00719383	1570	0.540347	8	4.38151e+08	7.13831e+07	1.34562e+08	7.76195e+08	8.59531e+08	8.85797e+08	No	Yes	0.741532	1.21279	59.2556	1.96667	-1.75311	2.24446
Q14671	PUM1	Pumilio homolog 1 (HsPUM) (Pumilio-1)	0.0176464	0.0176464	0		10	13				1.07637e+09	1.12552e+09	9.62023e+08	Yes	Yes	0.289924		99.8049	10	-1.75334	2.24422
P63167	DYNLL1	Dynein light chain 1, cytoplasmic (8 kDa dynein light chain) (DLC8) (Dynein light chain LC8-type 1) (Protein inhibitor of neuronal nitric oxide synthase) (PIN)	0.0176356	0.00439797	0.0132377	2490	-1.58974	1	5.51817e+08	3.85439e+08	2.19062e+08	4.29321e+08	7.09701e+08	8.66631e+08	No	Yes	0.728591	-3.56731	24.938	0.735057	-1.75361	2.24396
P46060	RANGAP1	Ran GTPase-activating protein 1 (RanGAP1)	0.0176295	0.0133958	0.00423366	845	1.66181	12	2.46584e+08	2.2189e+07	9.55945e+07	5.74922e+08	1.0247e+09	1.19689e+09	No	Yes	0.996261	3.72878	75.9854	2.87347	-1.75376	2.24381
Q8TEQ6	GEMIN5	Gem-associated protein 5 (Gemin5)	0.0176274	0.0162774	0.00134996	312	3.59188	23	5.7397e+07	3.77815e+07	1.81661e+07	5.54817e+08	1.13226e+09	1.36007e+09	Yes	Yes	1.61331	8.0593	92.3417	4.6505	-1.75381	2.24375
O75533	SF3B1	Splicing factor 3B subunit 1 (Pre-mRNA-splicing factor SF3b 155 kDa subunit) (SF3b155) (Spliceosome-associated protein 155) (SAP 155)	0.0176143	0.016424	0.0011903	283	3.78641	22	8.39e+07	3.89489e+06	1.12723e+07	5.40094e+08	1.09473e+09	1.42425e+09	Yes	Yes	1.59016	8.49455	93.2424	4.83776	-1.75414	2.24343
Q13045	FLII	Protein flightless-1 homolog	0.0175692	0.0148333	0.00273598	531	2.4387	16	1.68592e+08	1.25786e+07	5.86972e+07	7.66603e+08	8.68896e+08	1.2747e+09	Yes	Yes	0.910945	5.46836	84.4274	3.56597	-1.75525	2.24232
P14678	SNRPB	Small nuclear ribonucleoprotein-associated proteins B and B' (snRNP-B) (Sm protein B/B') (Sm-B/B') (SmB/B')	0.017564	0.0145291	0.00303492	597	2.25921	4	1.85751e+08	1.19071e+07	6.58708e+07	9.98259e+08	1.23964e+09	6.47701e+08	No	Yes	1.26214	5.06558	82.7208	3.40253	-1.75538	2.24219
Q7L2E3	DHX30	ATP-dependent RNA helicase DHX30	0.0175601	0.0174835	7.6653e-05	40	7.83343	23	2.267e+06	2.267e+06	2.267e+06	8.42731e+08	1.13405e+09	1.16485e+09	Yes	Yes	0.644246	17.5633	99.5635	8.83659	-1.75547	2.2421
Q07960	ARHGAP1	Rho GTPase-activating protein 1 (CDC42 GTPase-activating protein) (GTPase-activating protein rhoGAP) (Rho-related small GTPase protein activator) (Rho-type GTPase-activating protein 1) (p50-RhoGAP)	0.0175448	0.00932608	0.00821871	1858	0.182359	12	5.30197e+08	2.68569e+07	1.69904e+08	9.92245e+08	8.0014e+08	6.26344e+08	No	Yes	1.91083	0.408797	53.1558	1.70906	-1.75585	2.24172
Q9UN86	G3BP2	Ras GTPase-activating protein-binding protein 2 (G3BP-2) (GAP SH3 domain-binding protein 2)	0.0175425	0.0172606	0.000281849	93	5.93642	12	1.72505e+07	3.25267e+06	2.90743e+06	7.70181e+08	7.05813e+08	1.64587e+09	Yes	Yes	1.66324	13.3074	98.3933	6.94815	-1.75591	2.24166
P55884	EIF3B	Eukaryotic translation initiation factor 3 subunit B (eIF3b) (Eukaryotic translation initiation factor 3 subunit 9) (Prt1 homolog) (hPrt1) (eIF-3-eta) (eIF3 p110) (eIF3 p116)	0.0175353	0.0145004	0.00303499	599	2.25633	18	1.87045e+08	1.87575e+07	5.95734e+07	7.32011e+08	8.73546e+08	1.27306e+09	No	Yes	0.923832	5.05751	82.6922	3.39992	-1.75609	2.24148
Q8TDB6	DTX3L	E3 ubiquitin-protein ligase DTX3L	0.0175331	0.0160867	0.00144639	336	3.47534	19	9.86992e+07	1.88742e+06	2.15124e+07	5.84034e+08	1.0299e+09	1.40755e+09	Yes	Yes	1.40183	7.78971	91.7505	4.53878	-1.75614	2.24143
P18031	PTPN1	Tyrosine-protein phosphatase non-receptor type 1	0.0174845	0.0102963	0.00718821	1591	0.518423	13	3.92026e+08	7.8731e+07	1.66624e+08	9.8722e+08	6.57887e+08	8.52393e+08	No	Yes	1.58573	1.16138	58.8881	1.95039	-1.75735	2.24022
Q15029	EFTUD2	116 kDa U5 small nuclear ribonucleoprotein component (Elongation factor Tu GTP-binding domain-containing protein 2) (SNU114 homolog) (hSNU114) (U5 snRNP-specific protein, 116 kDa) (U5-116 kDa)	0.0174591	0.0149317	0.00252745	502	2.56262	17	1.44064e+08	3.24791e+07	4.85469e+07	8.14107e+08	1.01132e+09	1.07981e+09	Yes	Yes	0.337082	5.73922	85.5236	3.67983	-1.75798	2.23959
Q92576	PHF3	PHD finger protein 3	0.0173228	0.0173228	0		10	29				6.506e+08	1.04149e+09	1.41379e+09	Yes	Yes	1.40121		99.8049	10	-1.76138	2.23618
Q14694	USP10	Ubiquitin carboxyl-terminal hydrolase 10	0.0172818	0.0167744	0.000507442	152	5.04687	16	1.90608e+07	1.43668e+07	9.6728e+06	6.19236e+08	1.40825e+09	1.02795e+09	Yes	Yes	1.47338	11.2806	97.0637	6.06853	-1.76241	2.23516
P28482	MAPK1	Mitogen-activated protein kinase 1 (MAP kinase 1) (MAPK 1)	0.0172598	0.00846403	0.00879577	2041	-0.0554652	11	6.02488e+08	4.90791e+07	1.34649e+08	8.67624e+08	7.1885e+08	7.219e+08	No	Yes	1.92425	-0.123943	49.039	1.54822	-1.76296	2.2346
Q5BJF6	ODF2	Outer dense fiber protein 2 (Cenexin) (Outer dense fiber of sperm tails protein 2)	0.0172041	0.0168629	0.000341142	116	5.62734	19	1.84609e+07	1.01601e+07	1.85937e+06	1.0514e+09	1.09787e+09	9.04853e+08	Yes	Yes	0.390356	12.567	98.0171	6.64186	-1.76437	2.2332
O14776	TCERG1	Transcription elongation regulator 1 (TATA box-binding protein-associated factor 2S) (Transcription factor CA150)	0.0171924	0.0148514	0.00234091	476	2.66546	23	1.39146e+08	8.58606e+06	5.30509e+07	6.05609e+08	9.78458e+08	1.29765e+09	No	Yes	1.18082	5.95171	86.384	3.7749	-1.76466	2.2329
Q96F86	EDC3	Enhancer of mRNA-decapping protein 3 (LSM16 homolog) (YjeF N-terminal domain-containing protein 2) (YjeF_N2) (hYjeF_N2) (YjeF domain-containing protein 1)	0.0171905	0.0167886	0.000401913	128	5.38445	10	3.09382e+07	1.45323e+06	2.12967e+06	6.45979e+08	1.07165e+09	1.33001e+09	Yes	Yes	1.25822	12.0227	97.662	6.40162	-1.76471	2.23286
Q9Y5B9	SUPT16H	FACT complex subunit SPT16 (Chromatin-specific transcription elongation factor 140 kDa subunit) (FACT 140 kDa subunit) (FACTp140) (Facilitates chromatin transcription complex subunit SPT16) (hSPT16)	0.0171786	0.0107887	0.00638991	1392	0.755649	15	4.10624e+08	3.8816e+07	1.08852e+08	5.72448e+08	1.05199e+09	8.97297e+08	No	Yes	0.299939	1.68703	62.803	2.12987	-1.76501	2.23255
P62424	RPL7A	60S ribosomal protein L7a (Large ribosomal subunit protein eL8) (PLA-X polypeptide) (Surfeit locus protein 3)	0.0171766	0.0134485	0.0037281	756	1.85093	8	2.11832e+08	4.91115e+07	6.51589e+07	6.64486e+08	9.04566e+08	1.18451e+09	No	Yes	0.804399	4.13221	78.2954	3.0382	-1.76506	2.2325
P62750	RPL23A	60S ribosomal protein L23a (Large ribosomal subunit protein uL23)	0.0171219	0.0171219	0		10	6				9.4497e+08	9.31232e+08	1.19366e+09	Yes	Yes	0.499346		99.8049	10	-1.76645	2.23112
Q9Y4C8	RBM19	Probable RNA-binding protein 19 (RNA-binding motif protein 19)	0.0169769	0.0169769	0		10	22				8.12736e+08	9.53588e+08	1.27755e+09	Yes	Yes	0.822115		99.8049	10	-1.77014	2.22743
P47897	QARS1	Glutamine--tRNA ligase	0.0169516	0.0134355	0.00351604	713	1.93403	17	2.37868e+08	1.04283e+07	6.47482e+07	7.55458e+08	9.71455e+08	9.99369e+08	No	Yes	0.193846	4.30665	79.2583	3.11143	-1.77079	2.22678
P32942	ICAM3	Intercellular adhesion molecule 3 (ICAM-3) (CDw50) (ICAM-R) (CD antigen CD50)	0.016927	0.00746601	0.00946104	2193	-0.341662	7	3.69073e+08	1.3454e+08	2.76675e+08	3.27888e+08	1.05486e+09	8.71888e+08	No	Yes	1.80559	-0.760591	44.107	1.3664	-1.77142	2.22615
Q9H4E7	DEF6	Differentially expressed in FDCP 6 homolog (DEF-6) (IRF4-binding protein)	0.0169232	0.0122767	0.00464658	989	1.40168	14	3.15655e+08	3.07328e+07	5.56964e+07	5.70887e+08	1.1556e+09	9.05675e+08	No	Yes	0.699292	3.1202	72.5432	2.65172	-1.77152	2.22605
P45973	CBX5	Chromobox protein homolog 5 (Antigen p25) (Heterochromatin protein 1 homolog alpha) (HP1 alpha)	0.0169232	0.0138518	0.00307138	633	2.17312	8	1.71264e+08	1.59662e+07	7.41505e+07	5.77137e+08	8.68833e+08	1.32689e+09	No	Yes	1.3298	4.83746	81.8511	3.3248	-1.77152	2.22605
P46109	CRKL	Crk-like protein	0.0168979	0.0109069	0.00599099	1310	0.86437	8	3.83142e+08	3.1311e+07	1.18002e+08	7.2149e+08	7.71014e+08	1.00474e+09	No	Yes	0.949012	1.92357	64.5458	2.21446	-1.77217	2.2254
Q9NXV6	CDKN2AIP	CDKN2A-interacting protein (Collaborator of ARF)	0.0168282	0.0156479	0.00118029	292	3.72875	17	5.88061e+07	5.4423e+06	3.86726e+07	7.3198e+08	8.87499e+08	1.2948e+09	Yes	Yes	1.032	8.29127	92.9862	4.78216	-1.77396	2.2236
P34897	SHMT2	Serine hydroxymethyltransferase, mitochondrial (SHMT)	0.0168048	0.014609	0.00219575	460	2.73408	12	1.50116e+08	7.9706e+06	3.71694e+07	1.11534e+09	8.77506e+08	8.24904e+08	Yes	Yes	0.854354	6.07785	86.9338	3.83861	-1.77457	2.223
Q9UH99	SUN2	SUN domain-containing protein 2 (Protein unc-84 homolog B) (Rab5-interacting protein) (Rab5IP) (Sad1/unc-84 protein-like 2)	0.0167761	0.0142259	0.00255017	527	2.47986	13	1.81526e+08	5.31131e+06	3.73972e+07	7.2385e+08	8.74336e+08	1.18544e+09	Yes	Yes	0.74466	5.51089	84.7988	3.6037	-1.77531	2.22226
P30043	BLVRB	Flavin reductase (NADPH) (FR)	0.01675	0.00761825	0.00913173	2153	-0.261428	7	6.26985e+08	4.1303e+07	1.46023e+08	7.91192e+08	6.09135e+08	7.88543e+08	No	Yes	2.19907	-0.580783	45.4822	1.41604	-1.77599	2.22158
Q9Y224	RTRAF	RNA transcription, translation and transport factor protein (CLE7 homolog) (CLE) (hCLE)	0.0167374	0.00753189	0.00920552	2168	-0.289488	7	6.04155e+08	7.75997e+07	1.41182e+08	6.48012e+08	8.04027e+08	7.25953e+08	No	Yes	1.32059	-0.643026	45.0003	1.39856	-1.77631	2.22126
A0A067XLH7	ATRX	Alpha thalassemia/mental retardation syndrome X-linked (Fragment)	0.0167114	0.00695786	0.00975349	2248	-0.487275	23	5.59681e+08	3.77557e+07	2.62207e+08	5.05935e+08	8.2817e+08	8.02507e+08	No	Yes	0.871854	-1.08203	41.6355	1.27902	-1.77699	2.22058
P27635	RPL10	60S ribosomal protein L10 (Laminin receptor homolog) (Large ribosomal subunit protein uL16) (Protein QM) (Ribosomal protein L10) (Tumor suppressor QM)	0.016699	0.0141613	0.00253774	528	2.48034	5	1.39024e+08	2.68775e+07	5.67642e+07	6.88055e+08	9.13545e+08	1.16978e+09	No	Yes	0.817946	5.507	84.8031	3.60414	-1.77731	2.22026
P49458	SRP9	Signal recognition particle 9 kDa protein (SRP9)	0.0166964	0.0155761	0.00112032	289	3.79735	4	8.72116e+07	3.43861e+06	9.19365e+06	8.74476e+08	9.01604e+08	1.11765e+09	Yes	Yes	0.430544	8.43083	93.29	4.84832	-1.77738	2.22019
P49321	NASP	Nuclear autoantigenic sperm protein (NASP)	0.01661	0.0137001	0.00290999	620	2.2351	11	1.86649e+08	1.08458e+07	5.94255e+07	7.52573e+08	8.2395e+08	1.14465e+09	No	Yes	0.779214	4.95731	82.4806	3.38071	-1.77963	2.21794
Q14761	PTPRCAP	Protein tyrosine phosphatase receptor type C-associated protein (PTPRC-associated protein) (CD45-associated protein) (CD45-AP) (Lymphocyte phosphatase-associated phosphoprotein)	0.0165926	0.0124978	0.00409484	888	1.60979	5	2.01669e+08	1.21844e+08	4.20179e+07	8.07484e+08	8.08337e+08	9.93619e+08	No	Yes	0.260852	3.56969	75.3213	2.82866	-1.78008	2.21748
Q16698	DECR1	2,4-dienoyl-CoA reductase [(3E)-enoyl-CoA-producing], mitochondrial	0.0165608	0.0131647	0.00339605	705	1.95475	7	2.18311e+08	3.74064e+07	4.76937e+07	8.05885e+08	8.66507e+08	9.93455e+08	No	Yes	0.340443	4.33299	79.4934	3.12977	-1.78092	2.21665
Q9NR31	SAR1A	GTP-binding protein SAR1a (COPII-associated small GTPase)	0.0164877	0.00398127	0.0125064	2494	-1.65137	5	7.25555e+08	1.23317e+08	2.63165e+08	5.20118e+08	7.56469e+08	5.67532e+08	No	Yes	1.99844	-3.65733	24.1469	0.710769	-1.78284	2.21473
Q14839	CHD4	Chromodomain-helicase-DNA-binding protein 4 (CHD-4)	0.0164347	0.0146015	0.00183327	419	2.99362	18	9.46492e+07	3.10435e+06	6.08766e+07	6.45713e+08	8.80208e+08	1.26211e+09	Yes	Yes	1.15748	6.62588	88.8452	4.08146	-1.78424	2.21333
Q9BZQ8	NIBAN1	Protein Niban 1 (Cell growth-inhibiting gene 39 protein) (Protein FAM129A)	0.0163946	0.0115233	0.0048713	1082	1.24218	14	3.37602e+08	9.91118e+06	8.80978e+07	7.82666e+08	7.95085e+08	9.261e+08	No	Yes	0.802913	2.74803	70.2872	2.51881	-1.7853	2.21227
P62851	RPS25	40S ribosomal protein S25 (Small ribosomal subunit protein eS25)	0.0163694	0.0141301	0.00223928	489	2.65767	3	1.15508e+08	3.09214e+07	5.27382e+07	7.58937e+08	9.35632e+08	1.04121e+09	Yes	Yes	0.456344	5.8777	86.3203	3.76768	-1.78597	2.2116
P53999	SUB1	Activated RNA polymerase II transcriptional coactivator p15 (Positive cofactor 4) (PC4) (SUB1 homolog) (p14)	0.0163688	0.0110353	0.00533346	1200	1.04899	4	3.04571e+08	6.10939e+07	1.0509e+08	6.1648e+08	8.67181e+08	9.80422e+08	No	Yes	0.468586	2.31993	67.4169	2.36125	-1.78598	2.21158
P01871	IGHM	Immunoglobulin heavy constant mu (Ig mu chain C region) (Ig mu chain C region BOT) (Ig mu chain C region GAL) (Ig mu chain C region OU)	0.0163379	0.0137675	0.00257043	557	2.42118	8	1.33307e+08	1.06914e+07	7.34002e+07	5.07602e+08	1.20346e+09	1.00085e+09	No	Yes	1.36023	5.35267	84.2671	3.54994	-1.7868	2.21076
P16403	H1-2	Histone H1.2 (Histone H1c) (Histone H1d) (Histone H1s-1)	0.0163005	0.0152688	0.0010317	278	3.8875	1	4.55402e+07	1.97353e+07	2.6241e+07	7.65309e+08	1.09679e+09	9.68977e+08	Yes	Yes	0.612294	8.59047	93.6708	4.93543	-1.7878	2.20977
Q14697	GANAB	Neutral alpha-glucosidase AB	0.0163	0.011391	0.00490901	1105	1.21439	15	3.28459e+08	3.43331e+07	7.10401e+07	6.46984e+08	8.26051e+08	1.01563e+09	No	Yes	0.567183	2.6835	69.8834	2.49591	-1.78781	2.20975
Q5VT06	CEP350	Centrosome-associated protein 350 (Cep350) (Centrosome-associated protein of 350 kDa)	0.0162972	0.0162972	0		10	34				1.03282e+09	1.06411e+09	8.25068e+08	Yes	Yes	0.498553		99.8049	10	-1.78789	2.20968
P59998	ARPC4	Actin-related protein 2/3 complex subunit 4 (Arp2/3 complex 20 kDa subunit) (p20-ARC)	0.016235	0.00990001	0.00633498	1499	0.64409	2	4.14453e+08	7.32865e+07	7.43859e+07	7.16108e+08	9.62297e+08	6.70317e+08	No	Yes	1.13254	1.42216	60.9795	2.04457	-1.78955	2.20802
P33991	MCM4	DNA replication licensing factor MCM4	0.016214	0.0114371	0.00477694	1071	1.25956	17	3.02995e+08	3.24315e+07	7.15001e+07	1.17906e+09	4.99913e+08	8.2118e+08	No	Yes	2.2127	2.78042	70.5382	2.53318	-1.79011	2.20746
Q9Y388	RBMX2	RNA-binding motif protein, X-linked 2	0.0161589	0.00658761	0.00957128	2267	-0.538956	5	5.08584e+08	4.51969e+07	2.50987e+08	3.36141e+08	8.95687e+08	8.60607e+08	No	Yes	1.00361	-1.18893	40.7677	1.24886	-1.79159	2.20598
P13489	RNH1	Ribonuclease inhibitor (Placental ribonuclease inhibitor) (Placental RNase inhibitor) (Ribonuclease/angiogenin inhibitor 1) (RAI)	0.0161027	0.00787379	0.00822886	2046	-0.0636335	8	4.66052e+08	4.77584e+07	1.9529e+08	4.28346e+08	8.22585e+08	9.27086e+08	No	Yes	0.885408	-0.140278	48.8975	1.54285	-1.7931	2.20446
O43148	RNMT	mRNA cap guanine-N7 methyltransferase	0.0160917	0.0147667	0.00132499	343	3.4783	11	5.45689e+07	3.84473e+07	2.23256e+07	1.1732e+09	6.39086e+08	9.57533e+08	Yes	Yes	1.14135	7.66677	91.766	4.54162	-1.7934	2.20417
P41252	IARS1	Isoleucine--tRNA ligase, cytoplasmic	0.0160795	0.0150649	0.00101458	280	3.89223	22	6.30396e+07	7.73465e+06	1.74235e+07	6.52762e+08	9.25845e+08	1.21616e+09	Yes	Yes	1.02175	8.57786	93.6902	4.94001	-1.79373	2.20384
P62318	SNRPD3	Small nuclear ribonucleoprotein Sm D3 (Sm-D3) (snRNP core protein D3)	0.0160587	0.0117116	0.00434708	978	1.42982	3	1.91575e+08	1.2973e+08	6.78859e+07	8.35194e+08	7.71741e+08	8.83114e+08	No	Yes	0.312408	3.1503	72.9301	2.67543	-1.79429	2.20328
P11177	PDHB	Pyruvate dehydrogenase E1 component subunit beta, mitochondrial (PDHE1-B)	0.0160162	0.0103468	0.0056694	1315	0.867912	10	3.57098e+08	3.91518e+07	1.0756e+08	9.43143e+08	6.62457e+08	7.62204e+08	No	Yes	1.49585	1.91125	64.602	2.21724	-1.79544	2.20213
O15294	OGT	UDP-N-acetylglucosamine--peptide N-acetylglucosaminyltransferase 110 kDa subunit	0.0159591	0.0114266	0.00453252	1030	1.334	15	3.07859e+08	2.1574e+07	7.48733e+07	6.98073e+08	8.69749e+08	8.89247e+08	No	Yes	0.298497	2.93558	71.5991	2.59503	-1.79699	2.20057
P49736	MCM2	DNA replication licensing factor MCM2	0.0159567	0.0107891	0.00516768	1192	1.06198	17	3.46639e+08	1.61565e+07	9.5348e+07	7.30199e+08	6.83978e+08	9.88636e+08	No	Yes	1.18615	2.3369	67.6144	2.37172	-1.79706	2.20051
Q13838	DDX39B	Spliceosome RNA helicase DDX39B	0.0159552	0.0104054	0.00554978	1286	0.906826	4	3.52386e+08	2.02767e+07	1.23977e+08	8.26287e+08	8.21598e+08	7.16151e+08	No	Yes	0.966561	1.99544	65.2164	2.24788	-1.7971	2.20047
P09326	CD48	CD48 antigen (B-lymphocyte activation marker BLAST-1) (BCM1 surface antigen) (Leukocyte antigen MEM-102) (SLAM family member 2) (SLAMF2) (Signaling lymphocytic activation molecule 2) (TCT.1) (CD antigen CD48)	0.0159465	0.00661246	0.00933407	2250	-0.497319	7	3.85327e+08	1.68236e+08	2.29756e+08	4.21997e+08	1.124e+09	5.29814e+08	No	Yes	1.82878	-1.09422	41.4664	1.27312	-1.79733	2.20023
P53597	SUCLG1	Succinate--CoA ligase [ADP/GDP-forming] subunit alpha, mitochondrial	0.0158779	0.0104816	0.00539631	1259	0.957818	6	2.56039e+08	7.58238e+07	1.36916e+08	1.01135e+09	5.18247e+08	8.48451e+08	No	Yes	1.77979	2.10563	66.0138	2.28828	-1.79921	2.19836
P29466	CASP1	Caspase-1 (CASP-1)	0.0158657	0.00413992	0.0117258	2479	-1.50201	8	6.97517e+08	1.11771e+08	2.35249e+08	5.7617e+08	5.08604e+08	7.15329e+08	No	Yes	2.71715	-3.30147	26.0934	0.770719	-1.79954	2.19803
P35606	COPB2	Coatomer subunit beta' (Beta'-coat protein) (Beta'-COP) (p102)	0.0158532	0.0100744	0.00577882	1369	0.801841	18	3.70984e+08	2.90215e+07	1.17411e+08	7.4072e+08	7.48505e+08	8.35746e+08	No	Yes	0.91271	1.76219	63.5479	2.16564	-1.79988	2.19768
P51148	RAB5C	Ras-related protein Rab-5C	0.0157721	0.010843	0.00492912	1146	1.13737	6	2.39147e+08	6.48298e+07	1.0653e+08	3.96159e+08	9.54306e+08	1.06689e+09	No	Yes	1.47285	2.49704	68.748	2.43285	-1.80211	2.19546
P25098	GRK2	Beta-adrenergic receptor kinase 1 (Beta-ARK-1)	0.0157579	0.00999776	0.00576018	1374	0.79549	16	3.53102e+08	1.55244e+07	1.3207e+08	5.41129e+08	7.2684e+08	1.05665e+09	No	Yes	1.17846	1.74615	63.4458	2.1607	-1.8025	2.19507
P48426	PIP4K2A	Phosphatidylinositol 5-phosphate 4-kinase type-2 alpha	0.0156899	0.00854136	0.00714854	1804	0.256817	8	3.99616e+08	4.4168e+07	1.96073e+08	6.8185e+08	7.8889e+08	7.02515e+08	No	Yes	0.787993	0.563248	54.4386	1.76115	-1.80438	2.19319
Q01518	CAP1	Adenylyl cyclase-associated protein 1 (CAP 1)	0.0156472	0.0108638	0.00478343	1129	1.18341	12	3.15e+08	4.6901e+06	1.06579e+08	6.64402e+08	8.48766e+08	8.66029e+08	No	Yes	0.384873	2.59405	69.4296	2.47048	-1.80556	2.19201
O75822	EIF3J	Eukaryotic translation initiation factor 3 subunit J (eIF3j) (Eukaryotic translation initiation factor 3 subunit 1) (eIF-3-alpha) (eIF3 p35)	0.0155755	0.0155755	0		10	8				8.61229e+08	1.07767e+09	8.53708e+08	Yes	Yes	0.473328		99.8049	10	-1.80756	2.19001
O75694	NUP155	Nuclear pore complex protein Nup155 (155 kDa nucleoporin) (Nucleoporin Nup155)	0.01551	0.0148902	0.000619733	200	4.58657	19	4.47538e+07	1.90475e+06	7.00599e+06	5.94121e+08	1.04948e+09	1.08359e+09	Yes	Yes	1.10109	10.0362	96.0043	5.61629	-1.80939	2.18818
P36969	GPX4	Phospholipid hydroperoxide glutathione peroxidase (PHGPx)	0.0154794	0.0072999	0.00817945	2108	-0.164127	8	4.78202e+08	5.58991e+07	1.96933e+08	7.21513e+08	7.26975e+08	5.95843e+08	No	Yes	1.46208	-0.358998	47.159	1.47764	-1.81025	2.18732
P84090	ERH	Enhancer of rudimentary homolog	0.0154709	0.00458998	0.0108809	2445	-1.24524	3	5.66685e+08	1.31631e+08	2.20135e+08	2.98412e+08	7.19873e+08	8.37115e+08	No	Yes	1.12231	-2.72345	29.6685	0.882584	-1.81048	2.18708
Q99590	SCAF11	Protein SCAF11 (CTD-associated SR protein 11) (Renal carcinoma antigen NY-REN-40) (SC35-interacting protein 1) (SR-related and CTD-associated factor 11) (SRSF2-interacting protein) (Serine/arginine-rich splicing factor 2-interacting protein) (Splicing factor, arginine/serine-rich 2-interacting protein) (Splicing regulatory protein 129) (SRrp129)	0.015468	0.0151604	0.000307622	123	5.623	14	1.40356e+07	8.39108e+06	2.74654e+06	4.41836e+08	1.25302e+09	1.05331e+09	Yes	Yes	1.96859	12.2975	98.0112	6.63757	-1.81057	2.187
P62244	RPS15A	40S ribosomal protein S15a (Small ribosomal subunit protein uS8)	0.0154611	0.00993702	0.00552404	1337	0.84709	1	3.35722e+08	4.81795e+07	1.07899e+08	6.25417e+08	8.2624e+08	8.28628e+08	No	Yes	0.263814	1.85242	64.2713	2.20092	-1.81076	2.18681
P01893	HLA-H	Putative HLA class I histocompatibility antigen, alpha chain H (HLA-12.4) (HLA-AR) (MHC class I antigen H)	0.0154209	0.0147402	0.000680673	214	4.43665	3	1.89595e+07	1.89595e+07	1.89595e+07	4.85373e+08	9.95517e+08	1.22712e+09	Yes	Yes	1.74359	9.69709	95.586	5.46958	-1.81189	2.18568
Q14344	GNA13	Guanine nucleotide-binding protein subunit alpha-13 (G alpha-13) (G-protein subunit alpha-13)	0.015339	0.0128583	0.00248064	582	2.37392	11	1.61565e+08	7.05023e+06	5.33055e+07	7.65081e+08	8.94044e+08	8.6915e+08	No	Yes	0.0638944	5.18312	83.8278	3.50677	-1.8142	2.18336
Q9P258	RCC2	Protein RCC2 (RCC1-like protein TD-60) (Telophase disk protein of 60 kDa)	0.0152809	0.0104721	0.00480876	1162	1.12282	9	2.8059e+08	4.4177e+07	1.02133e+08	7.17029e+08	6.58524e+08	9.37326e+08	No	Yes	1.02167	2.44967	68.5309	2.421	-1.81585	2.18172
Q10589	BST2	Bone marrow stromal antigen 2 (BST-2) (HM1.24 antigen) (Tetherin) (CD antigen CD317)	0.0152691	0.0025668	0.0127023	2532	-2.30704	3	5.54824e+08	1.22455e+08	2.10481e+08	9.81739e+07	1.06663e+09	6.85102e+08	No	Yes	2.92101	-5.03253	16.8105	0.489696	-1.81619	2.18138
Q6NZY4	ZCCHC8	Zinc finger CCHC domain-containing protein 8 (TRAMP-like complex RNA-binding factor ZCCHC8)	0.0152685	0.0145719	0.000696638	224	4.38663	15	2.85409e+07	2.04186e+07	1.22963e+07	6.6846e+08	1.08728e+09	9.2057e+08	Yes	Yes	0.86887	9.56884	95.4374	5.42071	-1.8162	2.18136
P43489	TNFRSF4	Tumor necrosis factor receptor superfamily member 4 (ACT35 antigen) (OX40L receptor) (TAX transcriptionally-activated glycoprotein 1 receptor) (CD antigen CD134)	0.0152556	0.00208713	0.0131685	2545	-2.6575	2	6.71254e+08	1.55729e+08	2.43627e+08	1.94209e+08	8.12494e+08	6.57941e+08	No	Yes	1.07491	-5.796	13.6811	0.397243	-1.81657	2.181
Q13123	IK	Protein Red (Cytokine IK) (IK factor) (Protein RER)	0.0152534	0.0141785	0.00107492	305	3.7214	15	4.41166e+07	3.09338e+07	1.7751e+07	6.60207e+08	7.42732e+08	1.23911e+09	Yes	Yes	1.1709	8.11612	92.9529	4.77507	-1.81663	2.18093
Q9Y4L1	HYOU1	Hypoxia up-regulated protein 1 (150 kDa oxygen-regulated protein) (ORP-150) (170 kDa glucose-regulated protein) (GRP-170)	0.0152095	0.00796834	0.00724112	1896	0.138066	19	5.37026e+08	1.03403e+07	2.97067e+07	2.83361e+08	1.15066e+09	7.15877e+08	No	Yes	1.3193	0.30094	52.3907	1.67846	-1.81789	2.17968
Q6P1J9	CDC73	Parafibromin (Cell division cycle protein 73 homolog) (Hyperparathyroidism 2 protein)	0.0151011	0.0143509	0.000750237	245	4.25765	21	3.00635e+07	2.11829e+07	1.23024e+07	5.1794e+08	9.22433e+08	1.20362e+09	Yes	Yes	1.50558	9.26709	95.0319	5.29487	-1.82099	2.17658
Q13451	FKBP5	Peptidyl-prolyl cis-trans isomerase FKBP5 (PPIase FKBP5)	0.0150828	0.0064478	0.00863503	2222	-0.421395	17	5.25911e+08	6.6928e+07	1.69728e+08	6.98225e+08	4.73661e+08	7.69815e+08	No	Yes	2.39185	-0.916976	42.7493	1.31812	-1.82152	2.17605
B4DR80	STK24	Serine/threonine-protein kinase 24 (cDNA FLJ61159, highly similar to Serine/threonine-protein kinase 24)	0.0150686	0.0102142	0.00485438	1194	1.07322	5	2.92017e+08	4.92713e+07	9.35574e+07	7.10307e+08	7.80172e+08	7.76387e+08	No	Yes	0.494218	2.33493	67.7847	2.3808	-1.82193	2.17564
P19525	EIF2AK2	Interferon-induced, double-stranded RNA-activated protein kinase	0.0150528	0.0120167	0.00303609	708	1.98476	12	1.52894e+08	3.22106e+07	6.64786e+07	6.90605e+08	1.28606e+09	4.70645e+08	No	Yes	1.8341	4.31722	79.8304	3.15639	-1.82238	2.17519
Q96FW1	OTUB1	Ubiquitin thioesterase OTUB1	0.0150422	0.00897258	0.00606962	1564	0.563917	9	3.56451e+08	6.61074e+07	1.20926e+08	6.71071e+08	7.66498e+08	7.15932e+08	No	Yes	0.661571	1.22645	59.6494	1.98424	-1.82269	2.17488
P11216	PYGB	Glycogen phosphorylase, brain form	0.0149993	0.0119072	0.00309208	733	1.94518	15	2.06008e+08	7.21184e+06	6.28754e+07	8.77749e+08	7.02491e+08	8.32954e+08	No	Yes	0.905114	4.22812	79.3851	3.1213	-1.82393	2.17364
Q14019	COTL1	Coactosin-like protein	0.0149482	0.00634446	0.0086037	2229	-0.43946	6	4.75583e+08	9.70467e+07	1.73074e+08	4.08523e+08	6.52258e+08	8.7364e+08	No	Yes	1.14514	-0.954574	42.4431	1.30732	-1.82541	2.17216
Q9H0L4	CSTF2T	Cleavage stimulation factor subunit 2 tau variant (CF-1 64 kDa subunit tau variant) (Cleavage stimulation factor 64 kDa subunit tau variant) (CSTF 64 kDa subunit tau variant) (TauCstF-64)	0.0149478	0.0137357	0.00121213	349	3.50231	6	7.88756e+07	2.5467e+06	2.55499e+07	6.54239e+08	1.00683e+09	9.12027e+08	Yes	Yes	0.642384	7.60754	91.8909	4.56461	-1.82542	2.17215
P63279	UBE2I	SUMO-conjugating enzyme UBC9	0.0148991	0.00914746	0.00575162	1487	0.669403	5	3.44142e+08	6.08138e+07	1.05386e+08	5.7735e+08	8.53956e+08	7.29676e+08	No	Yes	0.307658	1.45309	61.3961	2.06379	-1.82684	2.17073
Q8WXA9	SREK1	Splicing regulatory glutamine/lysine-rich protein 1 (Serine/arginine-rich-splicing regulatory protein 86) (SRrp86) (Splicing factor, arginine/serine-rich 12) (Splicing regulatory protein 508) (SRrp508)	0.0148376	0.00593749	0.00890007	2283	-0.583963	4	4.21693e+08	1.77098e+08	1.63426e+08	4.83858e+08	9.6957e+08	4.44651e+08	No	Yes	2.01431	-1.26657	40.0166	1.22296	-1.82864	2.16893
Q02880	TOP2B	DNA topoisomerase 2-beta	0.0148301	0.0141131	0.000716964	240	4.29899	21	4.96617e+07	882516	1.2235e+07	6.71794e+08	7.93693e+08	1.13068e+09	Yes	Yes	0.901704	9.32326	95.1655	5.33518	-1.82886	2.16871
P62266	RPS23	40S ribosomal protein S23 (Small ribosomal subunit protein uS12)	0.0148039	0.012733	0.00207085	509	2.62028	4	1.22398e+08	2.43088e+07	3.26566e+07	7.86016e+08	5.72817e+08	1.11606e+09	No	Yes	1.31311	5.68062	86.0114	3.73307	-1.82962	2.16794
Q9Y6K5	OAS3	2'-5'-oligoadenylate synthase 3 ((2-5')oligo(A) synthase 3) (2-5A synthase 3)	0.0147468	0.0140115	0.000735268	247	4.2522	13	4.46716e+07	5.17556e+06	1.58694e+07	9.55323e+08	8.23977e+08	7.99003e+08	Yes	Yes	0.425033	9.21139	95.014	5.28956	-1.8313	2.16626
Q96DH6	MSI2	RNA-binding protein Musashi homolog 2 (Musashi-2)	0.0146796	0.0134999	0.00117968	348	3.51648	6	6.88161e+07	8.16381e+06	2.87681e+07	8.3192e+08	8.38899e+08	8.55405e+08	Yes	Yes	0.122316	7.61066	91.9638	4.57818	-1.83329	2.16428
P00390	GSR	Glutathione reductase, mitochondrial (GR) (GRase)	0.0146763	0.0111817	0.00349456	871	1.67796	11	2.53824e+08	1.03816e+07	4.89735e+07	7.50205e+08	7.67674e+08	8.00317e+08	No	Yes	0.582974	3.6314	76.189	2.88742	-1.83338	2.16418
Q96F07	CYFIP2	Cytoplasmic FMR1-interacting protein 2 (p53-inducible protein 121)	0.0146674	0.0117033	0.00296417	719	1.98121	8	1.55422e+08	8.82256e+07	2.10295e+07	7.21201e+08	8.93649e+08	7.50266e+08	Yes	Yes	0.524236	4.28718	79.7908	3.15323	-1.83365	2.16392
P06753	TPM3	Tropomyosin alpha-3 chain (Gamma-tropomyosin) (Tropomyosin-3) (Tropomyosin-5) (hTM5)	0.0146171	0.0105288	0.0040883	1028	1.36477	4	2.26053e+08	3.70374e+07	9.44993e+07	5.39599e+08	7.50445e+08	9.73139e+08	No	Yes	0.852712	2.95122	72.0307	2.62075	-1.83514	2.16243
P55769	SNU13	NHP2-like protein 1 (High mobility group-like nuclear protein 2 homolog 1) (OTK27) (SNU13 homolog) (hSNU13) (U4/U6.U5 small nuclear ribonucleoprotein SNU13) (U4/U6.U5 tri-snRNP 15.5 kDa protein) [Cleaved into: NHP2-like protein 1, N-terminally processed]	0.0145688	0.005797	0.0087718	2286	-0.597567	5	5.58943e+08	6.62322e+07	1.49681e+08	4.54092e+08	6.33331e+08	7.49828e+08	No	Yes	1.32486	-1.29134	39.7905	1.2152	-1.83658	2.16099
P20290	BTF3	Transcription factor BTF3 (Nascent polypeptide-associated complex subunit beta) (NAC-beta) (RNA polymerase B transcription factor 3)	0.014541	0.014541	0		10	6				6.42751e+08	8.99898e+08	1.06448e+09	Yes	Yes	0.92076		99.8049	10	-1.8374	2.16016
Q16555	DPYSL2	Dihydropyrimidinase-related protein 2 (DRP-2) (Collapsin response mediator protein 2) (CRMP-2) (N2A3) (Unc-33-like phosphoprotein 2) (ULIP-2)	0.0145133	0.00762938	0.00688392	1888	0.148335	13	3.82974e+08	8.08112e+07	1.48038e+08	5.28332e+08	7.23671e+08	7.38328e+08	No	Yes	0.417581	0.320305	52.5682	1.68553	-1.83823	2.15933
P43686	PSMC4	26S proteasome regulatory subunit 6B (26S proteasome AAA-ATPase subunit RPT3) (MB67-interacting protein) (MIP224) (Proteasome 26S subunit ATPase 4) (Tat-binding protein 7) (TBP-7)	0.0145008	0.00325965	0.0112412	2508	-1.786	16	7.00958e+08	1.10622e+08	1.95181e+08	5.32732e+08	4.93664e+08	5.66766e+08	No	Yes	2.91375	-3.85591	22.4791	0.659877	-1.83861	2.15896
P43490	NAMPT	Nicotinamide phosphoribosyltransferase (NAmPRTase) (Nampt)	0.0144665	0.0107079	0.00375856	955	1.51042	15	2.10607e+08	2.81955e+07	9.74453e+07	7.05031e+08	7.26643e+08	8.25835e+08	No	Yes	0.527896	3.25938	74.0188	2.7437	-1.83964	2.15793
P09012	SNRPA	U1 small nuclear ribonucleoprotein A (U1 snRNP A) (U1-A) (U1A)	0.0144499	0.0144499	0		10	7				4.10403e+08	1.02407e+09	1.15631e+09	Yes	Yes	2.02918		99.8049	10	-1.84014	2.15743
P00747	PLG	Plasminogen	0.0144096	0.00425853	0.0101511	2442	-1.25321	11	4.99792e+08	1.53502e+08	2.46705e+08	4.26907e+08	5.90451e+08	6.6621e+08	No	Yes	1.14088	-2.70219	29.5534	0.878945	-1.84135	2.15622
Q8IX12	CCAR1	Cell division cycle and apoptosis regulator protein 1 (Cell cycle and apoptosis regulatory protein 1) (CARP-1) (Death inducer with SAP domain)	0.0143867	0.0126359	0.00175082	456	2.85143	13	7.35391e+07	4.05748e+07	7.61054e+06	1.96652e+08	9.59604e+08	1.30148e+09	Yes	Yes	3.18883	6.14633	87.8303	3.94807	-1.84204	2.15553
Q9Y6W8	ICOS	Inducible T-cell costimulator (Activation-inducible lymphocyte immunomediatory molecule) (CD antigen CD278)	0.0143724	0.00441088	0.00996151	2425	-1.1753	4	4.40222e+08	1.78094e+08	6.6736e+07	1.06989e+08	1.11672e+09	6.68126e+08	No	Yes	2.88772	-2.53288	30.69	0.915012	-1.84247	2.1551
Q99733	NAP1L4	Nucleosome assembly protein 1-like 4 (Nucleosome assembly protein 2) (NAP-2)	0.0143216	0.00846707	0.00585457	1601	0.532301	6	3.24798e+08	7.93199e+07	1.17257e+08	5.7432e+08	6.83664e+08	7.88434e+08	No	Yes	0.5463	1.14634	59.1208	1.96069	-1.84401	2.15356
Q9NVA2	SEPTIN11	Septin-11	0.0143157	0.00964131	0.00467435	1218	1.04446	4	2.79738e+08	2.41382e+07	1.09323e+08	8.58413e+08	7.45264e+08	5.49845e+08	No	Yes	1.32308	2.24913	67.348	2.35761	-1.84419	2.15338
P51692	STAT5B	Signal transducer and activator of transcription 5B	0.0142692	0.0130132	0.00125602	373	3.37304	5	5.27639e+07	1.01186e+07	3.8102e+07	4.2116e+08	6.88817e+08	1.34742e+09	Yes	Yes	2.04493	7.25867	91.1977	4.44104	-1.8456	2.15197
Q15084	PDIA6	Protein disulfide-isomerase A6	0.0142282	0.0118352	0.00239304	619	2.30616	9	1.52521e+08	1.40017e+07	4.60515e+07	6.92158e+08	7.06846e+08	9.39462e+08	Yes	Yes	0.650996	4.9599	83.181	3.4451	-1.84685	2.15072
Q8WUM0	NUP133	Nuclear pore complex protein Nup133 (133 kDa nucleoporin) (Nucleoporin Nup133)	0.0142051	0.0132723	0.000932789	299	3.83072	21	6.62499e+07	2.70777e+06	1.19793e+07	6.4521e+08	6.84912e+08	1.13583e+09	Yes	Yes	1.0768	8.23609	93.4334	4.88055	-1.84756	2.15001
Q14699	RFTN1	Raftlin (Cell migration-inducing gene 2 protein) (Raft-linking protein)	0.0141973	0.0123365	0.00186073	491	2.729	9	1.1582e+08	6.10212e+06	3.96117e+07	5.27898e+08	8.66768e+08	9.89293e+08	Yes	Yes	0.946213	5.86672	86.8938	3.83389	-1.8478	2.14977
Q9Y262	EIF3L	Eukaryotic translation initiation factor 3 subunit L (eIF3l) (Eukaryotic translation initiation factor 3 subunit 6-interacting protein) (Eukaryotic translation initiation factor 3 subunit E-interacting protein)	0.0141633	0.0127618	0.00140154	401	3.18674	16	6.30678e+07	4.14153e+07	1.97629e+07	6.4502e+08	8.35056e+08	9.35081e+08	Yes	Yes	0.600931	6.84746	90.1044	4.26387	-1.84884	2.14873
Q16630	CPSF6	Cleavage and polyadenylation specificity factor subunit 6 (Cleavage and polyadenylation specificity factor 68 kDa subunit) (CPSF 68 kDa subunit) (Cleavage factor Im complex 68 kDa subunit) (CFIm68) (Pre-mRNA cleavage factor Im 68 kDa subunit) (Protein HPBRII-4/7)	0.0141511	0.0135479	0.000603216	219	4.48925	6	3.96883e+07	3.52283e+06	9.37436e+06	5.69509e+08	9.93901e+08	9.21227e+08	Yes	Yes	0.986718	9.64453	95.7373	5.52102	-1.84921	2.14836
O60234	GMFG	Glia maturation factor gamma (GMF-gamma)	0.0141245	0.00426222	0.00986227	2432	-1.21031	4	5.4106e+08	8.54207e+07	2.3521e+08	7.56288e+08	5.34821e+08	3.79645e+08	No	Yes	2.86594	-2.5992	30.1761	0.898672	-1.85003	2.14754
P17980	PSMC3	26S proteasome regulatory subunit 6A (26S proteasome AAA-ATPase subunit RPT5) (Proteasome 26S subunit ATPase 3) (Proteasome subunit P50) (Tat-binding protein 1) (TBP-1)	0.0141199	0.00425159	0.00986834	2433	-1.2148	14	5.72806e+08	6.3765e+07	2.1663e+08	6.68619e+08	3.2339e+08	6.86416e+08	No	Yes	3.64284	-2.60867	30.1106	0.896592	-1.85017	2.1474
P31949	S100A11	Protein S100-A11 (Calgizzarin) (Metastatic lymph node gene 70 protein) (MLN 70) (Protein S100-C) (S100 calcium-binding protein A11) [Cleaved into: Protein S100-A11, N-terminally processed]	0.0141151	0	0.0141151	2635	-10	3	1.00039e+09	2.35304e+08	2.44224e+08	2.50421e+08	3.92703e+08	4.07715e+08	No	Yes	10.6611	-21.399		-0.527364	-1.85032	2.14725
Q15628	TRADD	Tumor necrosis factor receptor type 1-associated DEATH domain protein (TNFR1-associated DEATH domain protein) (TNFRSF1A-associated via death domain)	0.0140526	0.00823752	0.00581504	1620	0.50242	8	3.45527e+08	5.76427e+07	1.11546e+08	6.15741e+08	5.51646e+08	8.37444e+08	No	Yes	1.3471	1.07785	58.6193	1.93854	-1.85224	2.14532
P10155	RO60	RNA-binding protein RO60 (60 kDa SS-A/Ro ribonucleoprotein) (60 kDa Ro protein) (60 kDa ribonucleoprotein Ro) (RoRNP) (Ro 60 kDa autoantigen) (Ro60 autoantigen) (Sjoegren syndrome antigen A2) (Sjoegren syndrome type A antigen) (SS-A) (TROVE domain family member 2)	0.0140219	0.0127478	0.00127413	382	3.32266	12	6.09187e+07	3.73843e+07	1.38499e+07	6.53904e+08	7.2289e+08	1.02511e+09	Yes	Yes	0.773509	7.12503	90.9133	4.39302	-1.85319	2.14437
P50552	VASP	Vasodilator-stimulated phosphoprotein (VASP)	0.0140169	0.0075341	0.00648281	1832	0.216815	10	3.77386e+08	7.11416e+07	1.26145e+08	5.80022e+08	5.52176e+08	8.06286e+08	No	Yes	1.33327	0.464899	53.7501	1.73306	-1.85335	2.14422
P37837	TALDO1	Transaldolase	0.0140136	0	0.0140136	2634	-10	10	1.3333e+09	2.30743e+07	6.09369e+07	3.62656e+08	4.40028e+08	2.92566e+08	No	Yes	12.7778	-21.3678		-0.391798	-1.85345	2.14412
Q9BSJ8	ESYT1	Extended synaptotagmin-1 (E-Syt1) (Membrane-bound C2 domain-containing protein)	0.014003	0.00939246	0.00461051	1233	1.02658	10	2.45465e+08	4.10992e+07	1.26008e+08	6.74512e+08	7.64702e+08	6.58872e+08	No	Yes	0.433837	2.20076	67.0748	2.34323	-1.85378	2.14379
Q9NY61	AATF	Protein AATF (Apoptosis-antagonizing transcription factor) (Rb-binding protein Che-1)	0.0139939	0.0138399	0.000154096	80	6.48885	13	4.25091e+06	4.25091e+06	4.25091e+06	4.20604e+08	1.00836e+09	1.06733e+09	Yes	Yes	1.86889	13.9089	98.8988	7.49686	-1.85406	2.14351
P30086	PEBP1	Phosphatidylethanolamine-binding protein 1 (PEBP-1) (HCNPpp) (Neuropolypeptide h3) (Prostatic-binding protein) (Raf kinase inhibitor protein) (RKIP) [Cleaved into: Hippocampal cholinergic neurostimulating peptide (HCNP)]	0.0139869	0.0118524	0.00213452	569	2.4732	7	1.16475e+08	2.91607e+07	4.51496e+07	6.87187e+08	8.04467e+08	8.25342e+08	No	Yes	0.167562	5.30079	84.7392	3.59759	-1.85428	2.14329
O94776	MTA2	Metastasis-associated protein MTA2 (Metastasis-associated 1-like 1) (MTA1-L1 protein) (p53 target protein in deacetylase complex)	0.0139506	0.00870499	0.00524564	1434	0.730723	13	3.10356e+08	4.55147e+07	1.044e+08	5.42225e+08	5.91241e+08	9.07537e+08	No	Yes	1.17882	1.56533	62.3985	2.11068	-1.85541	2.14216
P54709	ATP1B3	Sodium/potassium-transporting ATPase subunit beta-3 (Sodium/potassium-dependent ATPase subunit beta-3) (ATPB-3) (CD antigen CD298)	0.0139289	0.00896932	0.00495954	1349	0.854791	7	2.54601e+08	5.39158e+07	3.51208e+07	2.11809e+08	1.46535e+09	4.7657e+08	No	Yes	2.88275	1.83052	64.3938	2.20695	-1.85608	2.14148
P06744	GPI	Glucose-6-phosphate isomerase (GPI)	0.013909	0.0131333	0.000775706	272	4.08157	6	2.94499e+07	3.17061e+06	2.62328e+07	2.91629e+08	8.44528e+08	1.2988e+09	Yes	Yes	2.66512	8.73809	94.423	5.12356	-1.8567	2.14086
P46734	MAP2K3	Dual specificity mitogen-activated protein kinase kinase 3 (MAP kinase kinase 3) (MAPKK 3)	0.013908	0.0103927	0.00351535	941	1.56383	10	2.13454e+08	3.99616e+06	9.17065e+07	8.47983e+08	5.25995e+08	8.10502e+08	Yes	Yes	1.56531	3.3479	74.7243	2.78926	-1.85673	2.14083
Q4G0J3	LARP7	La-related protein 7 (La ribonucleoprotein domain family member 7) (hLARP7) (P-TEFb-interaction protein for 7SK stability) (PIP7S)	0.0139069	0.0139069	0		10	17				4.36903e+08	7.70771e+08	1.28576e+09	Yes	Yes	1.93491		99.8049	10	-1.85677	2.1408
Q15056	EIF4H	Eukaryotic translation initiation factor 4H (eIF-4H) (Williams-Beuren syndrome chromosomal region 1 protein)	0.0138715	0.0121058	0.00176574	477	2.77736	4	9.33018e+07	2.31093e+07	4.17068e+07	7.48294e+08	7.50301e+08	8.3038e+08	No	Yes	0.250475	5.94269	87.2708	3.87891	-1.85788	2.13969
P11766	ADH5	Alcohol dehydrogenase class-3	0.0138672	0.0104805	0.00338678	909	1.62972	8	2.01403e+08	3.00998e+07	7.14617e+07	7.75129e+08	6.58399e+08	7.49828e+08	No	Yes	0.781307	3.48687	75.5771	2.8458	-1.85801	2.13956
O15523	DDX3Y	ATP-dependent RNA helicase DDX3Y	0.0138498	0.0136069	0.000242875	118	5.80798	6	6.7423e+06	6.7423e+06	6.7423e+06	4.28369e+08	1.05154e+09	9.83051e+08	Yes	Yes	1.7909	12.4233	98.2464	6.8208	-1.85856	2.13901
Q9Y230	RUVBL2	RuvB-like 2	0.0138103	0.00731405	0.00649629	1876	0.171056	13	3.73375e+08	5.36078e+07	1.5099e+08	7.19336e+08	5.14629e+08	6.64183e+08	No	Yes	1.75255	0.365678	52.9607	1.70122	-1.8598	2.13777
Q96QK1	VPS35	Vacuolar protein sorting-associated protein 35 (hVPS35) (Maternal-embryonic 3) (Vesicle protein sorting 35)	0.0138054	0.0124933	0.0013121	392	3.25121	14	7.53981e+07	1.24054e+07	2.96678e+07	8.4334e+08	7.6876e+08	7.45666e+08	Yes	Yes	0.375191	6.94984	90.4958	4.32505	-1.85995	2.13762
P46776	RPL27A	60S ribosomal protein L27a (Large ribosomal subunit protein uL15)	0.0136981	0.0127918	0.000906232	303	3.8192	4	4.07442e+07	2.61323e+07	1.15204e+07	7.90812e+08	1.05002e+09	5.36768e+08	Yes	Yes	1.27586	8.15104	93.3842	4.86942	-1.86334	2.13423
O43290	SART1	U4/U6.U5 tri-snRNP-associated protein 1 (SNU66 homolog) (hSnu66) (Squamous cell carcinoma antigen recognized by T-cells 1) (SART-1) (hSART-1) (U4/U6.U5 tri-snRNP-associated 110 kDa protein) (allergen Hom s 1)	0.0136723	0.0125182	0.00115409	367	3.4392	16	2.88858e+07	3.08944e+07	3.29031e+07	3.4271e+08	9.05823e+08	1.11015e+09	Yes	Yes	2.247	7.33722	91.5589	4.50422	-1.86416	2.13341
P27707	DCK	Deoxycytidine kinase (dCK)	0.0136582	0.00677301	0.00688523	2008	-0.0237066	8	4.65222e+08	3.41949e+07	1.05303e+08	4.61979e+08	5.71318e+08	8.10831e+08	No	Yes	1.41488	-0.0505653	49.5892	1.5692	-1.86461	2.13296
Q9P2N5	RBM27	RNA-binding protein 27 (RNA-binding motif protein 27)	0.0136282	0.013245	0.000383285	164	5.11088	16	1.85507e+07	1.11129e+07	3.6751e+06	5.48293e+08	8.68438e+08	9.934e+08	Yes	Yes	1.08375	10.8964	97.1876	6.1316	-1.86556	2.13201
O75791	GRAP2	GRB2-related adapter protein 2 (Adapter protein GRID) (GRB-2-like protein) (GRB2L) (GRBLG) (GRBX) (Grf40 adapter protein) (Grf-40) (Growth factor receptor-binding protein) (Hematopoietic cell-associated adapter protein GrpL) (P38) (Protein GADS) (SH3-SH2-SH3 adapter Mona)	0.0136281	0.0109802	0.0026479	699	2.05198	9	1.70381e+08	1.28893e+07	4.67645e+07	5.24046e+08	6.93172e+08	9.96193e+08	No	Yes	0.968427	4.37483	80.5703	3.21622	-1.86556	2.132
P61769	B2M	Beta-2-microglobulin [Cleaved into: Beta-2-microglobulin form pI 5.3]	0.0136179	0.010391	0.00322687	880	1.68713	2	1.50709e+08	5.56037e+07	7.82246e+07	5.32915e+08	8.05886e+08	8.18278e+08	No	Yes	0.654698	3.59643	76.3042	2.89537	-1.86589	2.13168
Q13094	LCP2	Lymphocyte cytosolic protein 2 (SH2 domain-containing leukocyte protein of 76 kDa) (SLP-76 tyrosine phosphoprotein) (SLP76)	0.0135428	0.0106273	0.00291548	786	1.86597	9	1.80917e+08	2.01474e+07	6.00607e+07	6.81028e+08	7.60913e+08	7.25077e+08	No	Yes	0.248624	3.97316	78.4721	3.05142	-1.86829	2.12927
P08559	PDHA1	Pyruvate dehydrogenase E1 component subunit alpha, somatic form, mitochondrial	0.0135402	0.00850971	0.00503046	1408	0.758419	11	3.65046e+08	3.18057e+07	5.0648e+07	6.79254e+08	7.58139e+08	5.42786e+08	No	Yes	1.3885	1.61482	62.8479	2.13201	-1.86838	2.12919
Q13363	CTBP1	C-terminal-binding protein 1 (CtBP1)	0.0135364	0.00391718	0.00961919	2450	-1.2961	5	6.06972e+08	5.58838e+07	1.98122e+08	5.43626e+08	5.50928e+08	4.71467e+08	No	Yes	2.50392	-2.75949	28.9382	0.859533	-1.8685	2.12907
Q15185	PTGES3	Prostaglandin E synthase 3	0.0135342	0.00410377	0.00943044	2427	-1.20038	4	4.15146e+08	1.15461e+08	2.20403e+08	6.53843e+08	1.88365e+08	8.33392e+08	No	Yes	4.13045	-2.5556	30.3214	0.903287	-1.86857	2.129
Q99661	KIF2C	Kinesin-like protein KIF2C (Kinesin-like protein 6) (Mitotic centromere-associated kinesin) (MCAK)	0.0135151	0.0135151	0		10	10				4.93108e+08	9.60501e+08	9.6958e+08	Yes	Yes	1.3894		99.8049	10	-1.86918	2.12839
P26358	DNMT1	DNA (cytosine-5)-methyltransferase 1 (Dnmt1)	0.0135139	0.0125338	0.000980072	333	3.67679	19	3.60692e+07	2.88289e+07	2.15886e+07	6.00645e+08	8.01406e+08	9.34424e+08	Yes	Yes	0.783674	7.82549	92.7477	4.73212	-1.86922	2.12835
P17987	TCP1	T-complex protein 1 subunit alpha (TCP-1-alpha) (CCT-alpha)	0.0134634	0.0101005	0.0033629	935	1.58665	11	2.03138e+08	3.1048e+07	6.04714e+07	5.10099e+08	7.13499e+08	8.95654e+08	No	Yes	0.715055	3.37436	75.0219	2.8088	-1.87085	2.12672
O75821	EIF3G	Eukaryotic translation initiation factor 3 subunit G (eIF3g) (Eukaryotic translation initiation factor 3 RNA-binding subunit) (eIF-3 RNA-binding subunit) (Eukaryotic translation initiation factor 3 subunit 4) (eIF-3-delta) (eIF3 p42) (eIF3 p44)	0.0133847	0.0122736	0.00111114	365	3.46544	7	5.35343e+07	9.90938e+06	3.17219e+07	7.72008e+08	4.86832e+08	1.04581e+09	Yes	Yes	1.48826	7.36121	91.6984	4.52931	-1.87339	2.12418
O94874	UFL1	E3 UFM1-protein ligase 1	0.0133754	0.0117065	0.00166889	473	2.81035	13	1.31708e+08	3.32782e+06	1.43564e+07	7.96597e+08	6.95255e+08	7.56892e+08	Yes	Yes	0.577563	5.96882	87.5227	3.90968	-1.87369	2.12387
Q9BW19	KIFC1	Kinesin-like protein KIFC1 (Kinesin-like protein 2) (Kinesin-related protein HSET)	0.0133586	0.0128414	0.000517217	207	4.63389	11	1.52118e+07	1.52118e+07	1.52118e+07	6.07634e+08	7.9653e+08	9.45321e+08	Yes	Yes	0.806281	9.83926	96.1282	5.66265	-1.87424	2.12333
Q9C0J8	WDR33	pre-mRNA 3' end processing protein WDR33 (WD repeat-containing protein 33) (WD repeat-containing protein of 146 kDa)	0.0133536	0.0130676	0.000285975	139	5.51396	15	1.10088e+07	7.92711e+06	4.84543e+06	4.34261e+08	7.87588e+08	1.14859e+09	Yes	Yes	1.73997	11.707	97.8584	6.52966	-1.8744	2.12316
P33176	KIF5B	Kinesin-1 heavy chain (Conventional kinesin heavy chain) (Ubiquitous kinesin heavy chain) (UKHC)	0.0133493	0.00973097	0.00361831	1012	1.42727	12	2.20952e+08	1.77466e+07	8.54693e+07	7.20348e+08	6.5628e+08	6.92659e+08	No	Yes	0.771954	3.03012	72.8951	2.67327	-1.87454	2.12303
P49585	PCYT1A	Choline-phosphate cytidylyltransferase A	0.0133325	0.010878	0.00245447	673	2.14793	10	1.41902e+08	7.1551e+06	6.12381e+07	5.07344e+08	6.17305e+08	1.0555e+09	No	Yes	1.33368	4.55894	81.5903	3.30215	-1.87509	2.12248
P49189	ALDH9A1	4-trimethylaminobutyraldehyde dehydrogenase (TMABA-DH) (TMABALDH)	0.0132605	0.00529694	0.00796353	2279	-0.588248	9	4.17643e+08	1.23012e+08	1.62254e+08	4.07883e+08	6.79219e+08	5.8752e+08	No	Yes	0.407965	-1.24716	39.9454	1.22052	-1.87744	2.12013
P51858	HDGF	Hepatoma-derived growth factor (HDGF) (High mobility group protein 1-like 2) (HMG-1L2)	0.0132579	0.0120728	0.00118504	387	3.34876	8	5.70811e+07	3.30199e+07	8.95873e+06	4.11461e+08	8.05078e+08	1.06147e+09	Yes	Yes	1.60939	7.09951	91.0616	4.41788	-1.87753	2.12004
O60711	LPXN	Leupaxin	0.0132373	0.00414325	0.00909403	2416	-1.13416	6	5.40733e+08	8.693e+07	1.87027e+08	4.95818e+08	5.10337e+08	5.52528e+08	No	Yes	2.06184	-2.40369	31.2999	0.93448	-1.8782	2.11937
P37108	SRP14	Signal recognition particle 14 kDa protein (SRP14) (18 kDa Alu RNA-binding protein)	0.0132313	0.00332204	0.00990927	2482	-1.57671	4	5.26292e+08	1.53547e+08	1.61175e+08	6.42729e+08	2.50388e+08	6.38173e+08	No	Yes	3.60633	-3.34132	25.1074	0.740272	-1.8784	2.11917
Q9NXG2	THUMPD1	THUMP domain-containing protein 1	0.013219	0.0119999	0.00121916	390	3.29906	7	7.4123e+07	1.14438e+07	2.33179e+07	6.75136e+08	8.38773e+08	7.47309e+08	Yes	Yes	0.25981	6.98995	90.7773	4.37055	-1.8788	2.11877
Q99996	AKAP9	A-kinase anchor protein 9 (AKAP-9) (A-kinase anchor protein 350 kDa) (AKAP 350) (hgAKAP 350) (A-kinase anchor protein 450 kDa) (AKAP 450) (AKAP 120-like protein) (Centrosome- and Golgi-localized PKN-associated protein) (CG-NAP) (Protein hyperion) (Protein kinase A-anchoring protein 9) (PRKA9) (Protein yotiao)	0.0132145	0.0125455	0.000669015	263	4.22899	36	1.98997e+07	1.98997e+07	1.98997e+07	7.80154e+08	6.74308e+08	8.55131e+08	Yes	Yes	0.437295	8.95961	94.9373	5.26695	-1.87895	2.11862
P33992	MCM5	DNA replication licensing factor MCM5	0.013189	0.0112881	0.00190095	533	2.57001	17	8.96553e+07	5.55707e+07	2.14862e+07	7.17836e+08	5.46789e+08	9.33383e+08	Yes	Yes	0.938208	5.44271	85.5869	3.68664	-1.87979	2.11778
Q92621	NUP205	Nuclear pore complex protein Nup205 (205 kDa nucleoporin) (Nucleoporin Nup205)	0.0131807	0.0130177	0.000163022	92	6.31927	29	8.1738e+06	4.66881e+06	1.16381e+06	5.12094e+08	7.80926e+08	1.05621e+09	Yes	Yes	1.28617	13.3811	98.7632	7.32828	-1.88006	2.11751
P49761	CLK3	Dual specificity protein kinase CLK3	0.0131482	0.0125052	0.000643049	253	4.28145	8	1.89633e+07	1.89633e+07	1.89633e+07	6.00128e+08	8.87418e+08	8.12966e+08	Yes	Yes	0.745049	9.0614	95.1092	5.31807	-1.88113	2.11643
Q9BZE1	MRPL37	39S ribosomal protein L37, mitochondrial (L37mt) (MRP-L37) (39S ribosomal protein L2, mitochondrial) (L2mt) (MRP-L2) (Mitochondrial large ribosomal subunit protein mL37)	0.0130958	0.012797	0.000298825	146	5.42036	12	8.87874e+06	8.87874e+06	8.87874e+06	7.36898e+08	6.93639e+08	8.90835e+08	Yes	Yes	0.471581	11.4624	97.7182	6.4371	-1.88287	2.1147
P11388	TOP2A	DNA topoisomerase 2-alpha	0.0130949	0.0118836	0.00121129	391	3.29436	16	5.11249e+07	3.3955e+07	1.6785e+07	4.81064e+08	6.2728e+08	1.13764e+09	Yes	Yes	1.52029	6.96649	90.7499	4.36608	-1.8829	2.11467
P05109	S100A8	Protein S100-A8 (Calgranulin-A) (Calprotectin L1L subunit) (Cystic fibrosis antigen) (CFAG) (Leukocyte L1 complex light chain) (Migration inhibitory factor-related protein 8) (MRP-8) (p8) (S100 calcium-binding protein A8) (Urinary stone protein band A)	0.0130684	0.00277843	0.01029	2512	-1.8889	4	7.60521e+08	4.65481e+07	1.02138e+08	5.38936e+08	5.55094e+08	3.39862e+08	No	Yes	3.90419	-3.99275	21.2606	0.622953	-1.88378	2.11379
P39748	FEN1	Flap endonuclease 1 (FEN-1)	0.0130219	0.010009	0.00301291	864	1.73206	9	1.93798e+08	1.13702e+07	6.33682e+07	5.80517e+08	7.4337e+08	7.42326e+08	No	Yes	0.151588	3.65853	76.8627	2.93434	-1.88533	2.11224
P78347	GTF2I	General transcription factor II-I (GTFII-I) (TFII-I) (Bruton tyrosine kinase-associated protein 135) (BAP-135) (BTK-associated protein 135) (SRF-Phox1-interacting protein) (SPIN) (Williams-Beuren syndrome chromosomal region 6 protein)	0.013012	0.0112559	0.00175603	512	2.6803	15	8.80261e+07	1.13989e+07	5.66492e+07	7.02725e+08	6.16964e+08	8.57212e+08	No	Yes	0.758412	5.66055	86.5045	3.78866	-1.88566	2.11191
Q99873	PRMT1	Protein arginine N-methyltransferase 1	0.0130048	0.00811272	0.00489206	1443	0.729744	9	3.08133e+08	4.32576e+07	8.69424e+07	6.24252e+08	6.07492e+08	6.6161e+08	No	Yes	0.934392	1.54098	62.3826	2.10993	-1.8859	2.11167
Q5JSL3	DOCK11	Dedicator of cytokinesis protein 11 (Activated Cdc42-associated guanine nucleotide exchange factor) (ACG) (Zizimin-2)	0.0129274	0.0112232	0.00170417	503	2.71935	21	1.08032e+08	9.29347e+06	2.93541e+07	5.49587e+08	5.82586e+08	1.03896e+09	Yes	Yes	1.24233	5.73532	86.8174	3.82492	-1.88849	2.10908
P09564	CD7	T-cell antigen CD7 (GP40) (T-cell leukemia antigen) (T-cell surface antigen Leu-9) (TP41) (CD antigen CD7)	0.0129072	0.0119659	0.000941218	340	3.66826	3	7.0379e+07	6.46601e+06	5.79306e+06	5.4272e+08	8.92123e+08	7.96703e+08	Yes	Yes	0.746534	7.73415	92.7078	4.72391	-1.88917	2.1084
Q9Y5L0	TNPO3	Transportin-3 (Importin-12) (Imp12) (Transportin-SR) (TRN-SR)	0.0128952	0.0127018	0.000193455	109	6.03689	10	5.69494e+06	5.31137e+06	4.92779e+06	3.78475e+08	9.1148e+08	1.00616e+09	Yes	Yes	1.92394	12.7258	98.4998	7.04784	-1.88957	2.108
O15355	PPM1G	Protein phosphatase 1G	0.0128818	0.00942077	0.00346104	1006	1.44464	12	2.14558e+08	1.31901e+07	6.36201e+07	3.63706e+08	7.25287e+08	9.29276e+08	No	Yes	1.20809	3.04464	73.1323	2.68793	-1.89002	2.10754
P30519	HMOX2	Heme oxygenase 2 (HO-2)	0.0128302	0.00522097	0.0076092	2258	-0.543428	10	4.6893e+08	7.15474e+07	1.38482e+08	4.85898e+08	6.29776e+08	5.05747e+08	No	Yes	1.40682	-1.14435	40.6929	1.24627	-1.89177	2.1058
Q9NX24	NHP2	H/ACA ribonucleoprotein complex subunit 2 (Nucleolar protein family A member 2) (snoRNP protein NHP2)	0.0127639	0.012069	0.00069491	275	4.11833	3	3.5368e+07	7.61515e+06	1.5025e+07	4.55166e+08	1.1389e+09	6.3642e+08	Yes	Yes	1.60166	8.66312	94.5557	5.15928	-1.89402	2.10355
P20591	MX1	Interferon-induced GTP-binding protein Mx1 (Interferon-induced protein p78) (IFI-78K) (Interferon-regulated resistance GTP-binding protein MxA) (Myxoma resistance protein 1) (Myxovirus resistance protein 1) [Cleaved into: Interferon-induced GTP-binding protein Mx1, N-terminally processed]	0.0127394	0.0068941	0.00584534	1824	0.238074	12	3.44279e+08	5.56827e+07	1.21868e+08	5.48125e+08	5.38475e+08	6.75683e+08	No	Yes	1.17951	0.500603	54.1162	1.74796	-1.89485	2.10272
O00410	IPO5	Importin-5 (Imp5) (Importin subunit beta-3) (Karyopherin beta-3) (Ran-binding protein 5) (RanBP5)	0.0127341	0.0122819	0.000452147	201	4.7636	17	1.84434e+07	1.19496e+07	5.45579e+06	4.66204e+08	4.74361e+08	1.30674e+09	Yes	Yes	2.09591	10.0156	96.4493	5.78992	-1.89503	2.10253
P02545	LMNA	Prelamin-A/C [Cleaved into: Lamin-A/C (70 kDa lamin) (Renal carcinoma antigen NY-REN-32)]	0.0127222	0.00924743	0.00347473	1022	1.41215	15	1.94102e+08	3.39058e+07	8.20359e+07	5.63678e+08	7.16004e+08	6.9129e+08	No	Yes	0.0764936	2.96852	72.6876	2.66053	-1.89544	2.10213
P60891	PRPS1	Ribose-phosphate pyrophosphokinase 1	0.0127181	0.00671017	0.00600788	1884	0.159494	3	3.19126e+08	5.68669e+07	1.392e+08	7.37515e+08	6.91969e+08	3.35602e+08	No	Yes	2.08308	0.335255	52.761	1.69323	-1.89558	2.10199
P52209	PGD	6-phosphogluconate dehydrogenase, decarboxylating	0.0126992	0.00894891	0.0037503	1123	1.25471	11	2.35257e+08	2.7392e+07	5.75856e+07	5.37429e+08	4.48342e+08	9.70894e+08	No	Yes	1.72917	2.63657	70.4683	2.52916	-1.89622	2.10134
Q8IWZ3	ANKHD1	Ankyrin repeat and KH domain-containing protein 1 (HIV-1 Vpr-binding ankyrin repeat protein) (Multiple ankyrin repeats single KH domain) (hMASK)	0.0126947	0.0121645	0.000530174	230	4.52007	13	2.40593e+07	1.54275e+07	6.79571e+06	5.82771e+08	6.54233e+08	9.92798e+08	Yes	Yes	0.976736	9.49751	95.8236	5.55117	-1.89638	2.10119
P22061	PCMT1	Protein-L-isoaspartate(D-aspartate) O-methyltransferase (PIMT)	0.0126931	0.00705328	0.00563979	1764	0.322652	9	2.8831e+08	3.50155e+07	1.71234e+08	4.76504e+08	5.03927e+08	8.0081e+08	No	Yes	1.56489	0.677935	55.5679	1.80787	-1.89643	2.10113
O75152	ZC3H11A	Zinc finger CCCH domain-containing protein 11A	0.0126363	0.0122137	0.000422593	195	4.85309	10	1.96888e+07	1.24316e+07	5.17443e+06	6.14249e+08	6.83269e+08	9.3081e+08	Yes	Yes	0.748548	10.1875	96.6557	5.87783	-1.89838	2.09919
P62753	RPS6	40S ribosomal protein S6 (Phosphoprotein NP33) (Small ribosomal subunit protein eS6)	0.0126212	0.0114064	0.00121479	408	3.23108	6	8.55901e+07	2.87666e+06	1.77285e+07	6.87286e+08	5.33699e+08	9.35738e+08	Yes	Yes	1.11886	6.78096	90.3751	4.30592	-1.8989	2.09867
Q9NZT2	OGFR	Opioid growth factor receptor (OGFr) (Protein 7-60) (Zeta-type opioid receptor)	0.012619	0.010085	0.00253404	742	1.9927	11	1.72033e+08	9.55653e+06	4.55493e+07	6.78417e+08	6.64037e+08	6.92932e+08	No	Yes	0.509474	4.18187	79.9189	3.16344	-1.89897	2.09859
P62906	RPL10A	60S ribosomal protein L10a (CSA-19) (Large ribosomal subunit protein uL1) (Neural precursor cell expressed developmentally down-regulated protein 6) (NEDD-6)	0.0126076	0.0112274	0.00138024	435	3.02403	6	8.22709e+07	9.99108e+06	2.43901e+07	4.16052e+08	7.27478e+08	1.0003e+09	Yes	Yes	1.39396	6.34503	89.0524	4.11009	-1.89937	2.0982
Q13573	SNW1	SNW domain-containing protein 1 (Nuclear protein SkiP) (Nuclear receptor coactivator NCoA-62) (Ski-interacting protein)	0.0125783	0.012055	0.00052329	231	4.52587	13	2.00931e+07	1.51162e+07	1.01394e+07	5.98415e+08	5.887e+08	1.02275e+09	Yes	Yes	1.11888	9.49161	95.8397	5.55685	-1.90038	2.09719
Q15019	SEPTIN2	Septin-2 (Neural precursor cell expressed developmentally down-regulated protein 5) (NEDD-5)	0.0125604	0.00561036	0.00695005	2170	-0.308931	9	4.41288e+08	5.35674e+07	1.18944e+08	4.30721e+08	6.99376e+08	5.08118e+08	No	Yes	1.09433	-0.647695	44.667	1.38652	-1.901	2.09657
Q6ZU80	CEP128	Centrosomal protein of 128 kDa (Cep128)	0.01255	0.01255	0		10	23				9.16955e+08	8.58454e+08	4.7473e+08	Yes	Yes	1.29935		99.8049	10	-1.90136	2.09621
P15586	GNS	N-acetylglucosamine-6-sulfatase	0.0123779	0.00447196	0.00790593	2356	-0.822027	9	4.91509e+08	7.02312e+07	1.25915e+08	3.22674e+08	6.68185e+08	5.40776e+08	No	Yes	0.831408	-1.71821	36.1286	1.09173	-1.90735	2.09021
Q8WUA2	PPIL4	Peptidyl-prolyl cis-trans isomerase-like 4 (PPIase)	0.012364	0.0101958	0.00216819	660	2.23341	10	1.65105e+08	5.24613e+06	1.91413e+07	5.36386e+08	9.08158e+08	5.82755e+08	No	Yes	0.875642	4.66721	82.4637	3.37919	-1.90784	2.08972
P26639	TARS1	Threonine--tRNA ligase 1, cytoplasmic	0.0123612	0.0103048	0.00205643	631	2.3251	16	1.35933e+08	4.20536e+06	4.34986e+07	7.32978e+08	5.92408e+08	7.0728e+08	Yes	Yes	0.783042	4.8586	83.3639	3.46232	-1.90794	2.08963
O60880	SH2D1A	SH2 domain-containing protein 1A (Duncan disease SH2-protein) (Signaling lymphocytic activation molecule-associated protein) (SLAM-associated protein) (T-cell signal transduction molecule SAP)	0.0123219	0.0101991	0.00212282	648	2.26439	5	1.31982e+08	3.37441e+07	2.17523e+07	5.96055e+08	5.74092e+08	8.51627e+08	No	Yes	0.754002	4.7286	82.772	3.40722	-1.90932	2.08825
P60228	EIF3E	Eukaryotic translation initiation factor 3 subunit E (eIF3e) (Eukaryotic translation initiation factor 3 subunit 6) (Viral integration site protein INT-6 homolog) (eIF-3 p48)	0.0122823	0.00820905	0.00407323	1256	1.01104	13	2.30506e+08	2.22285e+07	9.99205e+07	4.76542e+08	4.93449e+08	8.795e+08	No	Yes	1.49639	2.10988	66.8365	2.33077	-1.91072	2.08685
O15117	FYB1	FYN-binding protein 1 (Adhesion and degranulation promoting adaptor protein) (ADAP) (FYB-120/130) (p120/p130) (FYN-T-binding protein) (SLAP-130) (SLP-76-associated phosphoprotein)	0.0122643	0.00790682	0.00435751	1359	0.859594	11	2.56192e+08	2.88204e+07	9.7407e+07	6.61007e+08	4.2621e+08	7.29293e+08	No	Yes	1.77245	1.79329	64.4701	2.21072	-1.91136	2.08621
Q8IWR0	ZC3H7A	Zinc finger CCCH domain-containing protein 7A	0.0122248	0.0120679	0.000156864	99	6.26552	12	4.67514e+06	4.67514e+06	4.67514e+06	6.78219e+08	6.98783e+08	8.0081e+08	Yes	Yes	0.318923	13.0624	98.7168	7.27487	-1.91276	2.08481
Q96ST3	SIN3A	Paired amphipathic helix protein Sin3a (Histone deacetylase complex subunit Sin3a) (Transcriptional corepressor Sin3a)	0.0122215	0.00973529	0.00248618	765	1.96929	18	1.16528e+08	7.19078e+07	2.72874e+07	5.14933e+08	5.40675e+08	9.19912e+08	Yes	Yes	1.02962	4.10536	79.6572	3.14266	-1.91288	2.08469
O95747	OXSR1	Serine/threonine-protein kinase OSR1	0.0122025	0.00996422	0.00223826	684	2.15438	10	1.38567e+08	1.40071e+07	3.65846e+07	3.68662e+08	7.53695e+08	8.76324e+08	No	Yes	1.24311	4.48976	81.6574	3.30795	-1.91355	2.08402
Q08380	LGALS3BP	Galectin-3-binding protein (Basement membrane autoantigen p105) (Lectin galactoside-binding soluble 3-binding protein) (Mac-2-binding protein) (MAC2BP) (Mac-2 BP) (Tumor-associated antigen 90K)	0.0121862	0.00328318	0.00890298	2467	-1.43919	9	2.85067e+08	1.46194e+08	1.18752e+08	7.06462e+07	1.17472e+09	3.89529e+08	No	Yes	4.11133	-2.99846	26.9419	0.797052	-1.91413	2.08343
P41227	NAA10	N-alpha-acetyltransferase 10	0.0121672	0.00879638	0.00337077	1047	1.38383	9	2.31755e+08	1.15596e+07	5.7706e+07	5.45598e+08	6.7596e+08	6.58927e+08	No	Yes	0.301058	2.88219	72.2962	2.63673	-1.91481	2.08276
Q9NTJ3	SMC4	Structural maintenance of chromosomes protein 4 (SMC protein 4) (SMC-4) (Chromosome-associated polypeptide C) (hCAP-C) (XCAP-C homolog)	0.0121562	0.0105124	0.00164378	520	2.67701	21	7.34569e+07	4.65151e+07	1.95734e+07	6.1731e+08	4.3131e+08	9.91374e+08	Yes	Yes	1.47262	5.57451	86.4779	3.78561	-1.9152	2.08236
P60981	DSTN	Destrin (Actin-depolymerizing factor) (ADF)	0.0121172	0.00619955	0.00591767	1944	0.0671342	4	3.06862e+08	9.33926e+07	1.27207e+08	4.91715e+08	5.07536e+08	6.45839e+08	No	Yes	0.942534	0.139704	51.1631	1.63006	-1.9166	2.08097
Q9H4G4	GLIPR2	Golgi-associated plant pathogenesis-related protein 1 (GAPR-1) (Golgi-associated PR-1 protein) (Glioma pathogenesis-related protein 2) (GliPR 2)	0.0120943	0.00933824	0.00275609	862	1.76053	5	1.66087e+08	3.36544e+07	4.6863e+07	6.87804e+08	5.86231e+08	6.4781e+08	No	Yes	0.716204	3.66216	77.2117	2.95911	-1.91742	2.08015
Q06787	FMR1	Synaptic functional regulator FMR1 (Fragile X mental retardation protein 1) (FMRP) (Protein FMR-1)	0.012037	0.011573	0.00046403	220	4.6404	9	1.85888e+07	1.38113e+07	9.03375e+06	6.41031e+08	7.93397e+08	6.82309e+08	Yes	Yes	0.391726	9.64315	96.145	5.66904	-1.91948	2.07809
Q96ST2	IWS1	Protein IWS1 homolog (IWS1-like protein)	0.0120171	0.00858958	0.00342753	1081	1.32542	10	1.20251e+08	3.32019e+07	1.40832e+08	3.74128e+08	8.05688e+08	6.80502e+08	No	Yes	1.34637	2.75338	71.4779	2.58787	-1.9202	2.07737
P30876	POLR2B	DNA-directed RNA polymerase II subunit RPB2	0.0119721	0.0105216	0.00145048	481	2.85875	15	9.14671e+07	4.87245e+06	3.25504e+07	5.52244e+08	6.96835e+08	7.68556e+08	Yes	Yes	0.441464	5.934	87.8844	3.95491	-1.92183	2.07574
O60884	DNAJA2	DnaJ homolog subfamily A member 2 (Cell cycle progression restoration gene 3 protein) (Dnj3) (Dj3) (HIRA-interacting protein 4) (Renal carcinoma antigen NY-REN-14)	0.0119389	0.0063307	0.00560817	1879	0.174836	8	2.70755e+08	5.53361e+07	1.73036e+08	4.7333e+08	6.52958e+08	5.1516e+08	No	Yes	0.256091	0.362702	53.026	1.70384	-1.92304	2.07453
Q99426	TBCB	Tubulin-folding cofactor B (Cytoskeleton-associated protein 1) (Cytoskeleton-associated protein CKAPI) (Tubulin-specific chaperone B)	0.0119234	0.00459851	0.00732485	2307	-0.671635	4	4.70376e+08	3.66406e+07	1.48471e+08	5.37064e+08	4.94634e+08	4.50609e+08	No	Yes	2.15037	-1.39295	38.5672	1.1735	-1.9236	2.07397
Q15393	SF3B3	Splicing factor 3B subunit 3 (Pre-mRNA-splicing factor SF3b 130 kDa subunit) (SF3b130) (STAF130) (Spliceosome-associated protein 130) (SAP 130)	0.0119212	0.00963479	0.00228639	715	2.07518	14	1.3604e+08	1.32583e+07	4.20546e+07	5.02875e+08	4.24531e+08	1.01864e+09	No	Yes	1.80263	4.3037	80.8208	3.23695	-1.92368	2.07389
O15027	SEC16A	Protein transport protein Sec16A (SEC16 homolog A) (p250)	0.0119116	0.0107875	0.00112412	409	3.26249	20	6.66572e+07	2.69736e+06	2.14079e+07	3.87329e+08	5.15356e+08	1.14224e+09	Yes	Yes	1.92932	6.7649	90.5628	4.33577	-1.92403	2.07354
P49773	HINT1	Adenosine 5'-monophosphoramidase HINT1	0.0118268	0.00431227	0.00751458	2350	-0.801243	4	4.9087e+08	7.31231e+07	1.03513e+08	3.77485e+08	5.47175e+08	5.28324e+08	No	Yes	1.40242	-1.65892	36.4617	1.1028	-1.92713	2.07044
O60306	AQR	RNA helicase aquarius	0.0118256	0.0117345	9.10557e-05	70	7.00979	21	2.67938e+06	2.67938e+06	2.67938e+06	6.16739e+08	6.10454e+08	8.8503e+08	Yes	Yes	0.759468	14.513	99.23	8.01538	-1.92718	2.07039
Q9NTZ6	RBM12	RNA-binding protein 12 (RNA-binding motif protein 12) (SH3/WW domain anchor protein in the nucleus) (SWAN)	0.0118113	0.0075564	0.00425489	1380	0.828578	11	2.67763e+08	3.06718e+07	7.99879e+07	4.93976e+08	6.89652e+08	5.55649e+08	No	Yes	0.489864	1.71504	63.9761	2.18646	-1.9277	2.06986
Q02878	RPL6	60S ribosomal protein L6 (Large ribosomal subunit protein eL6) (Neoplasm-related protein C140) (Tax-responsive enhancer element-binding protein 107) (TaxREB107)	0.0117255	0.0116308	9.47371e-05	75	6.9398	8	2.59282e+06	2.59282e+06	2.59282e+06	3.75278e+08	6.52374e+08	1.06689e+09	Yes	Yes	1.87265	14.3425	99.192	7.94566	-1.93087	2.0667
Q9UER7	DAXX	Death domain-associated protein 6 (Daxx) (hDaxx) (ETS1-associated protein 1) (EAP1) (Fas death domain-associated protein)	0.0116936	0.0113407	0.000352876	187	5.00621	9	1.54744e+07	2.50163e+06	1.13945e+07	4.0432e+08	6.17431e+08	1.04548e+09	Yes	Yes	1.69049	10.3404	96.9823	6.02848	-1.93205	2.06552
P20042	EIF2S2	Eukaryotic translation initiation factor 2 subunit 2 (Eukaryotic translation initiation factor 2 subunit beta) (eIF-2-beta)	0.0116812	0.00854429	0.00313692	1019	1.44561	8	1.89382e+08	1.18065e+07	7.07608e+07	5.61356e+08	8.35236e+08	4.25835e+08	No	Yes	1.24656	2.98527	73.1456	2.68876	-1.93251	2.06505
P62195	PSMC5	26S proteasome regulatory subunit 8 (26S proteasome AAA-ATPase subunit RPT6) (Proteasome 26S subunit ATPase 5) (Proteasome subunit p45) (Thyroid hormone receptor-interacting protein 1) (TRIP1) (p45/SUG)	0.0116293	0.00603431	0.00559497	1917	0.109059	14	3.25574e+08	3.64323e+07	1.37929e+08	5.80928e+08	4.64197e+08	5.40004e+08	No	Yes	1.63235	0.225001	51.8889	1.65858	-1.93445	2.06312
P51159	RAB27A	Ras-related protein Rab-27A (Rab-27)	0.0116159	0.00770987	0.00390605	1278	0.980996	6	2.39832e+08	3.49679e+07	7.03884e+07	4.51085e+08	5.74739e+08	7.1166e+08	No	Yes	0.628088	2.02342	66.3733	2.30674	-1.93495	2.06262
P55060	CSE1L	Exportin-2 (Exp2) (Cellular apoptosis susceptibility protein) (Chromosome segregation 1-like protein) (Importin-alpha re-exporter)	0.011611	0.0108577	0.000753339	324	3.84927	23	3.59139e+07	2.01885e+07	4.46316e+06	3.95855e+08	4.82585e+08	1.14279e+09	Yes	Yes	1.95439	7.93888	93.5119	4.89847	-1.93513	2.06244
Q9H0C8	ILKAP	Integrin-linked kinase-associated serine/threonine phosphatase 2C (ILKAP)	0.0116109	0.00788782	0.00372305	1221	1.08314	7	1.60888e+08	1.1092e+08	6.09533e+07	5.74541e+08	6.47409e+08	5.27054e+08	No	Yes	0.683394	2.23391	67.9348	2.38882	-1.93514	2.06243
Q13200	PSMD2	26S proteasome non-ATPase regulatory subunit 2 (26S proteasome regulatory subunit RPN1) (26S proteasome regulatory subunit S2) (26S proteasome subunit p97) (Protein 55.11) (Tumor necrosis factor type 1 receptor-associated protein 2)	0.0115841	0.00949347	0.00209065	680	2.18299	17	1.30376e+08	2.38024e+07	3.23818e+07	5.49922e+08	7.03245e+08	6.37242e+08	No	Yes	0.188644	4.50007	81.9525	3.33369	-1.93614	2.06143
Q9NTI5	PDS5B	Sister chromatid cohesion protein PDS5 homolog B (Androgen-induced proliferation inhibitor) (Androgen-induced prostate proliferative shutoff-associated protein AS3)	0.0115783	0.0102834	0.00129495	454	2.98935	16	9.4162e+07	2.23498e+06	1.78287e+07	5.10297e+08	6.47149e+08	8.04259e+08	Yes	Yes	0.634874	6.16168	88.8158	4.07744	-1.93635	2.06121
P37235	HPCAL1	Hippocalcin-like protein 1 (Calcium-binding protein BDR-1) (HLP2) (Visinin-like protein 3) (VILIP-3)	0.0115477	0.00729593	0.0042518	1413	0.779019	4	3.39642e+08	7.42454e+06	1.87175e+07	5.09901e+08	3.79658e+08	8.15102e+08	No	Yes	2.08303	1.60483	63.1807	2.14793	-1.9375	2.06006
P61326	MAGOH	Protein mago nashi homolog	0.0115009	0.00677758	0.00472327	1623	0.520985	7	2.83765e+08	3.3825e+07	1.00764e+08	5.4055e+08	6.67664e+08	4.35473e+08	No	Yes	1.14586	1.07234	58.9311	1.95228	-1.93927	2.0583
Q9NSE4	IARS2	Isoleucine--tRNA ligase, mitochondrial	0.0114983	0.0112116	0.000286728	165	5.28917	14	2.10104e+07	1.13217e+06	3.32119e+06	7.14745e+08	5.53864e+08	7.67516e+08	Yes	Yes	0.649758	10.8862	97.5064	6.3075	-1.93937	2.0582
Q9UBE0	SAE1	SUMO-activating enzyme subunit 1 (Ubiquitin-like 1-activating enzyme E1A) [Cleaved into: SUMO-activating enzyme subunit 1, N-terminally processed]	0.0114897	0.00470125	0.00678843	2249	-0.530034	12	4.23657e+08	5.73006e+07	1.26725e+08	4.63814e+08	5.2859e+08	4.59951e+08	No	Yes	1.57704	-1.09074	40.9171	1.25404	-1.93969	2.05788
Q93008	USP9X	Probable ubiquitin carboxyl-terminal hydrolase FAF-X	0.0114585	0.0102442	0.00121426	439	3.07666	22	5.64515e+07	3.50431e+07	1.36347e+07	4.60335e+08	6.0127e+08	8.87714e+08	Yes	Yes	1.09008	6.32776	89.403	4.15973	-1.94087	2.0567
P61221	ABCE1	ATP-binding cassette sub-family E member 1 (2'-5'-oligoadenylate-binding protein) (HuHP68) (RNase L inhibitor) (Ribonuclease 4 inhibitor) (RNS4I)	0.0114528	0.0106205	0.000832305	350	3.67359	13	4.34825e+07	3.67941e+06	2.38173e+07	4.67194e+08	5.45011e+08	9.70237e+08	Yes	Yes	1.37532	7.55466	92.7327	4.72904	-1.94109	2.05648
P61254	RPL26	60S ribosomal protein L26 (Large ribosomal subunit protein uL24)	0.0114404	0.0114404	0		10	1				6.11676e+08	7.92759e+08	6.4677e+08	Yes	Yes	0.489273		99.8049	10	-1.94156	2.05601
Q9P107	GMIP	GEM-interacting protein (GMIP)	0.0114188	0.00976515	0.0016537	574	2.56194	14	1.12631e+08	5.77504e+06	2.4993e+07	4.49768e+08	5.92085e+08	8.62086e+08	Yes	Yes	0.993911	5.26528	85.5178	3.6792	-1.94238	2.05519
P62249	RPS16	40S ribosomal protein S16 (Small ribosomal subunit protein uS9)	0.0114158	0.009159	0.00225678	751	2.02093	5	9.26395e+07	3.04365e+07	7.79837e+07	5.36105e+08	5.9758e+08	7.12044e+08	No	Yes	0.569545	4.15315	80.2311	3.18854	-1.94249	2.05507
P07602	PSAP	Prosaposin (Proactivator polypeptide) [Cleaved into: Saposin-A (Protein A); Saposin-B-Val; Saposin-B (Cerebroside sulfate activator) (CSAct) (Dispersin) (Sphingolipid activator protein 1) (SAP-1) (Sulfatide/GM1 activator); Saposin-C (A1 activator) (Co-beta-glucosidase) (Glucosylceramidase activator) (Sphingolipid activator protein 2) (SAP-2); Saposin-D (Component C) (Protein C)]	0.0114154	0	0.0114154	2633	-10	8	7.54073e+08	1.22428e+08	1.21436e+08	1.03061e+08	6.83906e+08	2.61824e+08	No	Yes	10.9978	-20.4803		-0.33202	-1.94251	2.05506
Q86VP6	CAND1	Cullin-associated NEDD8-dissociated protein 1 (Cullin-associated and neddylation-dissociated protein 1) (TBP-interacting protein of 120 kDa A) (TBP-interacting protein 120A) (p120 CAND1)	0.0113226	0.0105804	0.000742273	328	3.8333	14	5.32336e+07	2.70768e+06	9.11753e+06	4.70673e+08	7.08058e+08	7.86298e+08	Yes	Yes	0.815213	7.86406	93.4443	4.88304	-1.94605	2.05151
Q9Y3L3	SH3BP1	SH3 domain-binding protein 1	0.0112945	0.00654488	0.00474967	1669	0.462539	1	2.90304e+08	4.96834e+07	7.93472e+07	4.0735e+08	5.37577e+08	6.60788e+08	No	Yes	0.678144	0.948406	57.9472	1.90917	-1.94713	2.05044
P30419	NMT1	Glycylpeptide N-tetradecanoyltransferase 1	0.0112824	0.0109336	0.000348782	194	4.9703	6	2.46584e+07	4.28069e+06	2.27654e+06	6.15094e+08	6.67799e+08	7.08758e+08	Yes	Yes	0.19497	10.1889	96.9086	5.99313	-1.9476	2.04997
Q9NTK5	OLA1	Obg-like ATPase 1 (DNA damage-regulated overexpressed in cancer 45) (DOC45) (GTP-binding protein 9)	0.0112588	0.00960344	0.00165538	580	2.53639	12	1.01813e+08	2.12535e+07	2.06281e+07	8.65721e+08	4.80978e+08	5.28253e+08	No	Yes	1.41295	5.19721	85.297	3.65566	-1.94851	2.04906
P32456	GBP2	Guanylate-binding protein 2	0.0112129	0.00707176	0.00414115	1426	0.772038	6	2.77188e+08	3.79711e+07	5.48147e+07	5.11188e+08	6.19065e+08	5.10188e+08	No	Yes	0.858795	1.58058	63.068	2.14253	-1.95028	2.04729
Q5T4S7	UBR4	E3 ubiquitin-protein ligase UBR4	0.0112054	0.0102106	0.00099482	398	3.35949	37	5.03857e+07	2.62165e+07	2.04731e+06	3.42695e+08	4.68821e+08	1.11891e+09	Yes	Yes	2.07335	6.87687	91.122	4.42812	-1.95057	2.047
P37198	NUP62	Nuclear pore glycoprotein p62 (62 kDa nucleoporin) (Nucleoporin Nup62)	0.0112	0.00904436	0.00215561	731	2.06892	6	1.15249e+08	1.32727e+07	4.64748e+07	2.88279e+08	6.1023e+08	9.34588e+08	No	Yes	1.80422	4.23464	80.7535	3.23135	-1.95078	2.04678
Q6Y7W6	GIGYF2	GRB10-interacting GYF protein 2 (PERQ amino acid-rich with GYF domain-containing protein 2) (Trinucleotide repeat-containing gene 15 protein)	0.0111958	0.0105864	0.000609437	290	4.11859	11	2.97727e+07	1.76887e+07	5.60468e+06	4.42818e+08	7.34095e+08	7.77372e+08	Yes	Yes	1.04569	8.4292	94.5566	5.15953	-1.95094	2.04662
O95793	STAU1	Double-stranded RNA-binding protein Staufen homolog 1	0.0111446	0.0111446	0		10	13				6.13663e+08	6.90532e+08	6.93973e+08	Yes	Yes	0.249563		99.8049	10	-1.95294	2.04463
P62277	RPS13	40S ribosomal protein S13 (Small ribosomal subunit protein uS15)	0.0111411	0.0111411	0		10	4				3.37123e+08	8.00957e+08	8.59457e+08	Yes	Yes	1.86763		99.8049	10	-1.95307	2.04449
Q15061	WDR43	WD repeat-containing protein 43 (U3 small nucleolar RNA-associated protein 5 homolog)	0.0110925	0.00672256	0.00436989	1541	0.621413	10	2.77507e+08	4.75367e+06	4.57793e+07	1.75085e+08	9.57e+08	5.28691e+08	No	Yes	1.86557	1.26929	60.6048	2.02742	-1.95497	2.04259
Q8IXQ6	PARP9	Protein mono-ADP-ribosyltransferase PARP9	0.0110346	0.0107279	0.000306631	181	5.12872	15	1.406e+07	8.28574e+06	2.51151e+06	3.04258e+08	7.16596e+08	9.32726e+08	Yes	Yes	2.0482	10.4643	97.2212	6.1492	-1.95724	2.04032
Q8N684	CPSF7	Cleavage and polyadenylation specificity factor subunit 7 (Cleavage and polyadenylation specificity factor 59 kDa subunit) (CPSF 59 kDa subunit) (Cleavage factor Im complex 59 kDa subunit) (CFIm59) (Pre-mRNA cleavage factor Im 59 kDa subunit)	0.0110309	0.0101048	0.000926044	389	3.44782	10	4.15115e+07	2.69165e+07	1.23215e+07	4.54405e+08	8.21589e+08	6.21033e+08	Yes	Yes	1.02606	7.03416	91.605	4.51246	-1.95739	2.04018
P34932	HSPA4	Heat shock 70 kDa protein 4 (HSP70RY) (Heat shock 70-related protein APG-2)	0.011023	0.00831752	0.00270548	949	1.62027	14	1.56518e+08	1.28821e+07	6.36913e+07	4.22606e+08	4.85467e+08	8.35199e+08	No	Yes	1.32848	3.30513	75.456	2.83767	-1.9577	2.03987
Q13427	PPIG	Peptidyl-prolyl cis-trans isomerase G (PPIase G) (Peptidyl-prolyl isomerase G)	0.0109873	0.00741834	0.00356894	1247	1.0556	5	1.81572e+08	2.49813e+07	9.74234e+07	3.21128e+08	7.60895e+08	5.8396e+08	No	Yes	1.09011	2.15179	67.5175	2.36658	-1.95911	2.03846
Q13469	NFATC2	Nuclear factor of activated T-cells, cytoplasmic 2 (NF-ATc2) (NFATc2) (NFAT pre-existing subunit) (NF-ATp) (T-cell transcription factor NFAT1)	0.0109399	0.0064289	0.00451102	1635	0.511117	15	2.99523e+08	9.75675e+06	8.24302e+07	6.38047e+08	3.32144e+08	5.99567e+08	No	Yes	2.43841	1.04093	58.7655	1.94497	-1.96099	2.03658
O14745	SLC9A3R1	Na(+)/H(+) exchange regulatory cofactor NHE-RF1 (NHERF-1) (Ezrin-radixin-moesin-binding phosphoprotein 50) (EBP50) (Regulatory cofactor of Na(+)/H(+) exchanger) (Sodium-hydrogen exchanger regulatory factor 1) (Solute carrier family 9 isoform A3 regulatory factor 1)	0.0109271	0.00535438	0.0055727	2037	-0.0576565	13	3.77668e+08	2.25724e+07	9.08796e+07	5.81606e+08	3.52031e+08	5.34408e+08	No	Yes	2.46637	-0.117393	49.001	1.54678	-1.9615	2.03607
P11169	SLC2A3	Solute carrier family 2, facilitated glucose transporter member 3 (Glucose transporter type 3, brain) (GLUT-3)	0.0108843	0.00759076	0.00329354	1160	1.2046	4	1.60857e+08	6.36797e+07	3.62221e+07	2.95245e+08	1.00476e+09	3.90729e+08	No	Yes	2.22419	2.45061	69.7404	2.48787	-1.9632	2.03437
P46781	RPS9	40S ribosomal protein S9 (Small ribosomal subunit protein uS4)	0.010858	0.00983648	0.00102147	418	3.2675	6	4.31749e+07	1.66988e+07	2.3492e+07	2.87351e+08	7.92167e+08	7.83889e+08	Yes	Yes	1.95309	6.64385	90.5924	4.34052	-1.96425	2.03332
P51116	FXR2	Fragile X mental retardation syndrome-related protein 2	0.0108136	0.0104899	0.000323692	192	5.01824	10	1.3623e+07	9.62315e+06	5.6233e+06	5.47181e+08	6.78986e+08	6.83788e+08	Yes	Yes	0.437077	10.1947	97.0066	6.04033	-1.96603	2.03154
Q9NRW3	APOBEC3C	DNA dC->dU-editing enzyme APOBEC-3C (A3C)	0.0108016	0.00890614	0.00189548	677	2.23224	3	9.17792e+07	5.62469e+07	2.07146e+07	4.91471e+08	6.57618e+08	6.18842e+08	Yes	Yes	0.428982	4.5338	82.4519	3.37813	-1.96651	2.03106
O43837	IDH3B	Isocitrate dehydrogenase [NAD] subunit beta, mitochondrial (Isocitric dehydrogenase subunit beta) (NAD(+)-specific ICDH subunit beta)	0.0107862	0.00941843	0.00136775	513	2.78369	9	7.97054e+07	1.63477e+07	2.50176e+07	5.17621e+08	5.47301e+08	7.47911e+08	No	Yes	0.671738	5.65209	87.3194	3.88481	-1.96713	2.03043
Q16543	CDC37	Hsp90 co-chaperone Cdc37 (Hsp90 chaperone protein kinase-targeting subunit) (p50Cdc37) [Cleaved into: Hsp90 co-chaperone Cdc37, N-terminally processed]	0.0107844	0.00753058	0.0032538	1158	1.21064	8	1.85896e+08	5.03029e+07	5.10976e+07	4.09802e+08	6.22351e+08	6.14133e+08	No	Yes	0.333295	2.45803	69.8286	2.49283	-1.9672	2.03036
Q01804	OTUD4	OTU domain-containing protein 4	0.0107836	0.0103041	0.000479458	260	4.42567	16	2.25398e+07	1.41752e+07	5.81058e+06	5.55799e+08	5.69513e+08	7.65599e+08	Yes	Yes	0.608628	8.98558	95.5538	5.45885	-1.96724	2.03033
Q6FI13	H2AC18	Histone H2A type 2-A (H2A-clustered histone 18) (H2A-clustered histone 19) (Histone H2A.2) (Histone H2A/o)	0.0107569	0.0102792	0.000477629	261	4.4277	1	1.693e+06	3.79586e+07	2.70936e+06	5.29946e+08	6.00381e+08	7.55961e+08	Yes	Yes	0.660639	8.98492	95.5598	5.46083	-1.96831	2.02925
O15226	NKRF	NF-kappa-B-repressing factor (NFkB-repressing factor) (NRF) (Protein ITBA4)	0.0107454	0.0107454	0		10	16				5.40984e+08	6.13821e+08	7.71787e+08	Yes	Yes	0.645617		99.8049	10	-1.96878	2.02879
P98171	ARHGAP4	Rho GTPase-activating protein 4 (Rho-GAP hematopoietic protein C1) (Rho-type GTPase-activating protein 4) (p115)	0.0106815	0.00703877	0.00364275	1308	0.950294	15	2.45633e+08	1.21602e+07	6.51151e+07	4.59338e+08	4.75061e+08	6.57831e+08	No	Yes	1.07635	1.92549	65.8967	2.2823	-1.97137	2.0262
O76003	GLRX3	Glutaredoxin-3 (PKC-interacting cousin of thioredoxin) (PICOT) (PKC-theta-interacting protein) (PKCq-interacting protein) (Thioredoxin-like protein 2)	0.0106723	0.00818339	0.00248893	914	1.71717	11	1.47063e+08	1.31093e+07	5.86917e+07	4.38753e+08	5.30413e+08	7.2546e+08	No	Yes	0.852014	3.47869	76.6786	2.9214	-1.97174	2.02583
P43487	RANBP1	Ran-specific GTPase-activating protein (Ran-binding protein 1) (RanBP1)	0.0106122	0.00550443	0.00510782	1919	0.107887	5	2.65715e+08	4.96816e+07	1.14826e+08	3.12838e+08	3.79711e+08	7.79946e+08	No	Yes	1.96122	0.218296	51.8687	1.65778	-1.97419	2.02337
Q9NY12	GAR1	H/ACA ribonucleoprotein complex subunit 1 (Nucleolar protein family A member 1) (snoRNP protein GAR1)	0.0106097	0.0098867	0.000722995	347	3.77343	4	4.02874e+07	1.87405e+06	2.19806e+07	6.64707e+08	6.82676e+08	4.90737e+08	Yes	Yes	0.66719	7.63467	93.1855	4.82524	-1.9743	2.02327
Q9H0A0	NAT10	RNA cytidine acetyltransferase	0.0105417	0.0104305	0.000111194	95	6.55159	11	4.31277e+06	2.90786e+06	1.50294e+06	6.35238e+08	2.64591e+08	9.81517e+08	Yes	Yes	2.38748	13.2373	98.9452	7.55926	-1.97709	2.02048
Q9BZZ5	API5	Apoptosis inhibitor 5 (API-5) (Antiapoptosis clone 11 protein) (AAC-11) (Cell migration-inducing gene 8 protein) (Fibroblast growth factor 2-interacting factor) (FIF) (Protein XAGL)	0.0105219	0.0103637	0.000158243	124	6.03325	12	5.4575e+06	4.68907e+06	3.92065e+06	6.66602e+08	5.1391e+08	6.91947e+08	Yes	Yes	0.582629	12.1851	98.4961	7.04422	-1.9779	2.01966
P63173	RPL38	60S ribosomal protein L38 (Large ribosomal subunit protein eL38)	0.0105091	0.00787759	0.00263155	970	1.58184	2	2.06518e+08	6.57088e+06	2.11921e+07	6.25859e+08	4.60831e+08	5.63261e+08	No	Yes	1.27098	3.19395	74.9594	2.80468	-1.97843	2.01913
P31151	S100A7	Protein S100-A7 (Psoriasin) (S100 calcium-binding protein A7)	0.0105011	0	0.0105011	2631	-10	3	9.42838e+08	2.30842e+08	4.30972e+07	2.6385e+08	3.94023e+08	8.14007e+06	No	Yes	15.9138	-20.1189		-2.1003	-1.97877	2.0188
P07203	GPX1	Glutathione peroxidase 1 (GPx-1) (GSHPx-1)	0.0104984	0.0061894	0.00430902	1631	0.522439	7	2.20929e+08	6.04035e+07	9.64542e+07	3.49958e+08	5.34848e+08	6.19718e+08	No	Yes	0.67121	1.05464	58.9555	1.95336	-1.97888	2.01869
Q9Y2V2	CARHSP1	Calcium-regulated heat-stable protein 1 (Calcium-regulated heat-stable protein of 24 kDa) (CRHSP-24)	0.0104964	0.00641281	0.00408362	1529	0.651109	5	2.26875e+08	4.08334e+07	7.91555e+07	2.8649e+08	7.06235e+08	5.42364e+08	No	Yes	0.978855	1.31433	61.0952	2.04989	-1.97896	2.01861
P78344	EIF4G2	Eukaryotic translation initiation factor 4 gamma 2 (eIF-4-gamma 2) (eIF-4G 2) (eIF4G 2) (Death-associated protein 5) (DAP-5) (p97)	0.010496	0.00846254	0.0020335	753	2.05712	15	1.50565e+08	1.16835e+07	1.99874e+07	5.80487e+08	5.44895e+08	5.74268e+08	Yes	Yes	0.609487	4.15249	80.626	3.22081	-1.97897	2.01859
P21580	TNFAIP3	Tumor necrosis factor alpha-induced protein 3 (TNF alpha-induced protein 3)	0.0104848	0.00951763	0.000967175	414	3.29875	11	5.94228e+07	2.91499e+06	2.15437e+07	3.92939e+08	6.94563e+08	7.08484e+08	Yes	Yes	1.01489	6.65731	90.7755	4.37026	-1.97944	2.01813
O94979	SEC31A	Protein transport protein Sec31A (ABP125) (ABP130) (SEC31-like protein 1) (SEC31-related protein A) (Web1-like protein)	0.0104761	0.00617607	0.00430006	1632	0.522332	15	2.83712e+08	2.33015e+07	5.83467e+07	4.60183e+08	3.04751e+08	7.48021e+08	No	Yes	2.36126	1.05394	58.9537	1.95328	-1.9798	2.01777
Q58FF8	HSP90AB2P	Putative heat shock protein HSP 90-beta 2 (Heat shock protein 90-beta b) (Heat shock protein 90Bb)	0.0104572	0.00807096	0.00238621	896	1.75802	1	1.44619e+08	2.1697e+07	4.68324e+07	4.86538e+08	5.7358e+08	6.01648e+08	Yes	Yes	0.199961	3.54589	77.1811	2.95692	-1.98059	2.01698
Q13177	PAK2	Serine/threonine-protein kinase PAK 2	0.0104453	0.00750255	0.00294275	1092	1.35022	12	1.78146e+08	1.78606e+07	6.76997e+07	5.13647e+08	5.46574e+08	5.48859e+08	No	Yes	0.486783	2.7227	71.827	2.60857	-1.98108	2.01649
P23193	TCEA1	Transcription elongation factor A protein 1 (Transcription elongation factor S-II protein 1) (Transcription elongation factor TFIIS.o)	0.0104265	0.00692832	0.00349814	1288	0.985915	7	2.09107e+08	2.65543e+07	7.66694e+07	4.96435e+08	4.69674e+08	5.90969e+08	No	Yes	0.928015	1.98731	66.4494	2.31067	-1.98186	2.0157
Q9UG63	ABCF2	ATP-binding cassette sub-family F member 2 (Iron-inhibited ABC transporter 2)	0.0104225	0.00990805	0.00051443	276	4.26755	10	3.52059e+07	984204	9.47731e+06	5.50279e+08	7.32793e+08	5.39955e+08	Yes	Yes	0.567949	8.60142	95.0642	5.30453	-1.98203	2.01554
P48444	ARCN1	Coatomer subunit delta (Archain) (Delta-coat protein) (Delta-COP)	0.010417	0.00460936	0.00580761	2178	-0.333377	12	3.59367e+08	4.4765e+07	1.05391e+08	3.96304e+08	6.12008e+08	3.49872e+08	No	Yes	1.61691	-0.671858	44.2486	1.37148	-1.98226	2.01531
Q9H0Z9	RBM38	RNA-binding protein 38 (CLL-associated antigen KW-5) (HSRNASEB) (RNA-binding motif protein 38) (RNA-binding region-containing protein 1) (ssDNA-binding protein SEB4)	0.0103877	0.0103877	0		10	6				6.46763e+08	6.69532e+08	5.46159e+08	Yes	Yes	0.390668		99.8049	10	-1.98348	2.01409
P54578	USP14	Ubiquitin carboxyl-terminal hydrolase 14	0.0103226	0.00439156	0.00593108	2214	-0.433563	11	3.71266e+08	4.66963e+07	1.10714e+08	3.65396e+08	4.66577e+08	4.90145e+08	No	Yes	1.22334	-0.87205	42.543	1.31084	-1.98621	2.01136
A6NC98	CCDC88B	Coiled-coil domain-containing protein 88B (Brain leucine zipper domain-containing protein) (Gipie) (Hook-related protein 3) (HkRP3)	0.0102511	0.00886846	0.00138264	550	2.68126	23	9.8958e+07	3.25393e+06	1.927e+07	4.15899e+08	6.76813e+08	6.23771e+08	Yes	Yes	0.594486	5.38488	86.5123	3.78956	-1.98923	2.00834
Q70J99	UNC13D	Protein unc-13 homolog D (Munc13-4)	0.0102469	0.00838971	0.00185717	700	2.17551	12	1.10545e+08	1.066e+07	3.94337e+07	4.15656e+08	4.74783e+08	7.86134e+08	No	Yes	1.17882	4.36877	81.8757	3.32696	-1.98941	2.00816
P53992	SEC24C	Protein transport protein Sec24C (SEC24-related protein C)	0.0102411	0.00968211	0.000559025	297	4.11434	15	2.04052e+07	1.62812e+07	1.21573e+07	4.14856e+08	6.87542e+08	6.84938e+08	Yes	Yes	1.0246	8.26124	94.5414	5.1554	-1.98965	2.00792
P01889	HLA-B	HLA class I histocompatibility antigen, B alpha chain (Human leukocyte antigen B) (HLA-B)	0.0102303	0.00937475	0.000855594	394	3.45378	1	3.30675e+07	1.55747e+07	2.67376e+07	4.68709e+08	5.50569e+08	7.39588e+08	Yes	Yes	0.835379	6.93332	91.6367	4.51816	-1.99011	2.00746
Q14690	PDCD11	Protein RRP5 homolog (NF-kappa-B-binding protein) (NFBP) (Programmed cell death protein 11)	0.0102184	0.00974443	0.000474001	270	4.36162	22	2.08285e+07	1.28735e+07	4.91848e+06	2.95549e+08	6.01629e+08	8.96311e+08	Yes	Yes	1.94748	8.75355	95.3613	5.39628	-1.99062	2.00695
P26373	RPL13	60S ribosomal protein L13 (Breast basic conserved protein 1) (Large ribosomal subunit protein eL13)	0.0101803	0.00981704	0.000363312	229	4.75601	5	2.30704e+07	5.41546e+06	2.45702e+06	4.13958e+08	5.04878e+08	8.75502e+08	Yes	Yes	1.34353	9.53736	96.4312	5.78246	-1.99224	2.00533
P04196	HRG	Histidine-rich glycoprotein (Histidine-proline-rich glycoprotein) (HPRG)	0.0101706	0.00303985	0.00713079	2419	-1.23006	11	2.38363e+08	7.24039e+07	1.34436e+08	1.07408e+08	1.0941e+09	1.76831e+08	No	Yes	4.19885	-2.46617	29.8885	0.88955	-1.99265	2.00492
P46459	NSF	Vesicle-fusing ATPase	0.0101667	0.00704491	0.00312179	1186	1.17421	15	1.81077e+08	2.6601e+07	7.06622e+07	5.92446e+08	5.0196e+08	4.50088e+08	No	Yes	1.05325	2.35399	69.294	2.46294	-1.99282	2.00475
P04233	CD74	HLA class II histocompatibility antigen gamma chain (HLA-DR antigens-associated invariant chain) (Ia antigen-associated invariant chain) (Ii) (CD antigen CD74) [Cleaved into: Class-II-associated invariant chain peptide (CLIP)]	0.0101378	0.00580469	0.00433308	1702	0.421826	4	2.47757e+08	5.22045e+07	6.9014e+07	3.63851e+08	7.41251e+08	3.43569e+08	No	Yes	1.68189	0.845132	57.2581	1.87941	-1.99406	2.00351
Q9UJ70	NAGK	N-acetyl-D-glucosamine kinase (N-acetylglucosamine kinase)	0.0101331	0.00215068	0.00798237	2505	-1.89202	10	4.90672e+08	6.03775e+07	1.5882e+08	3.29167e+08	3.21379e+08	4.56386e+08	No	Yes	3.10013	-3.79031	21.2244	0.62186	-1.99426	2.00331
P28066	PSMA5	Proteasome subunit alpha type-5 (Macropain zeta chain) (Multicatalytic endopeptidase complex zeta chain) (Proteasome zeta chain)	0.0101295	0.00342579	0.00670368	2386	-0.968518	7	4.17026e+08	1.82853e+07	1.58837e+08	3.35098e+08	3.72789e+08	5.14125e+08	No	Yes	2.34823	-1.94009	33.82	1.01583	-1.99441	2.00315
P54136	RARS1	Arginine--tRNA ligase, cytoplasmic	0.0101291	0.00859029	0.00153878	614	2.48092	13	8.18217e+07	5.45227e+06	5.03304e+07	5.54428e+08	6.12268e+08	5.11787e+08	Yes	Yes	0.269585	4.96962	84.8083	3.60467	-1.99443	2.00314
Q86XP3	DDX42	ATP-dependent RNA helicase DDX42	0.0101246	0.00988829	0.000236329	171	5.38685	14	1.0093e+07	6.92727e+06	3.76157e+06	4.4801e+08	7.24973e+08	6.21525e+08	Yes	Yes	0.869326	10.7896	97.6658	6.40399	-1.99462	2.00295
O95373	IPO7	Importin-7 (Imp7) (Ran-binding protein 7) (RanBP7)	0.0101128	0.00978663	0.000326134	208	4.90728	12	2.44978e+07	1.17679e+06	2.72157e+06	4.06026e+08	7.17297e+08	6.61445e+08	Yes	Yes	1.01147	9.82651	96.775	5.93112	-1.99513	2.00244
P16104	H2AX	Histone H2AX (H2a/x) (Histone H2A.X)	0.0101069	0.00985235	0.000254579	178	5.27428	1	1.0415e+07	7.359e+06	4.58965e+06	7.72846e+08	5.23203e+08	4.93705e+08	No	Yes	0.894479	10.5601	97.4811	6.2928	-1.99538	2.00219
A0A024RC33	MAPRE2	Microtubule-associated protein RP/EB family member 2	0.010076	0.00539453	0.00468146	1857	0.204539	5	2.81199e+08	2.69197e+07	1.10741e+08	4.2339e+08	4.60112e+08	5.04208e+08	No	Yes	1.0716	0.409252	53.5385	1.72449	-1.99671	2.00085
P05198	EIF2S1	Eukaryotic translation initiation factor 2 subunit 1 (Eukaryotic translation initiation factor 2 subunit alpha) (eIF-2-alpha) (eIF-2A) (eIF-2alpha)	0.0100555	0.00806348	0.00199201	775	2.01718	9	1.08208e+08	2.77484e+07	4.15639e+07	5.11378e+08	6.30099e+08	4.83897e+08	No	Yes	0.503495	4.0343	80.1898	3.18521	-1.9976	1.99997
Q96IZ7	RSRC1	Serine/Arginine-related protein 53 (SRrp53) (Arginine/serine-rich coiled-coil protein 1)	0.0100467	0.00378627	0.00626044	2323	-0.725488	8	3.27652e+08	5.54313e+07	1.59932e+08	2.61437e+08	5.59538e+08	4.37329e+08	No	Yes	0.199929	-1.45068	37.6866	1.14378	-1.99798	1.99959
Q9Y5A9	YTHDF2	YTH domain-containing family protein 2 (DF2) (CLL-associated antigen KW-14) (High-glucose-regulated protein 8) (Renal carcinoma antigen NY-REN-2)	0.0100427	0.00941937	0.000623368	332	3.91747	6	3.01015e+07	4.44598e+06	1.89798e+07	4.87824e+08	4.24495e+08	8.34761e+08	Yes	Yes	1.3289	7.83267	93.7928	4.96444	-1.99815	1.99942
P24752	ACAT1	Acetyl-CoA acetyltransferase, mitochondrial	0.0100424	0.00794966	0.00209271	813	1.92552	7	1.23304e+08	1.66602e+07	4.69107e+07	5.20955e+08	6.06845e+08	4.85869e+08	No	Yes	0.446037	3.84989	79.1612	3.10391	-1.99816	1.9994
P38432	COIL	Coilin (p80-coilin)	0.0100354	0.0099245	0.000110946	101	6.48307	7	3.26069e+06	3.26069e+06	3.26069e+06	4.54138e+08	6.31661e+08	7.0372e+08	Yes	Yes	0.819364	12.9603	98.8945	7.49111	-1.99846	1.9991
O00329	PIK3CD	Phosphatidylinositol 4,5-bisphosphate 3-kinase catalytic subunit delta isoform (PI3-kinase subunit delta) (PI3K-delta) (PI3Kdelta) (PtdIns-3-kinase subunit delta)	0.0100295	0.00867829	0.00135121	554	2.68315	14	5.41068e+07	3.79013e+07	2.16959e+07	3.90412e+08	4.26668e+08	8.67452e+08	Yes	Yes	1.52286	5.36321	86.5276	3.79131	-1.99872	1.99885
O75995	SASH3	SAM and SH3 domain-containing protein 3 (SH3 protein expressed in lymphocytes homolog)	0.00997041	0.00748558	0.00248482	974	1.59097	5	1.40653e+08	1.81991e+07	5.83413e+07	3.60814e+08	5.7042e+08	6.39213e+08	No	Yes	0.743761	3.17603	75.078	2.81251	-2.00129	1.99628
P60903	S100A10	Protein S100-A10 (Calpactin I light chain) (Calpactin-1 light chain) (Cellular ligand of annexin II) (S100 calcium-binding protein A10) (p10 protein) (p11)	0.00996992	0.00256271	0.00740721	2469	-1.53126	2	4.59391e+08	5.48468e+07	8.90123e+07	1.46309e+08	5.32855e+08	5.05139e+08	No	Yes	0.202074	-3.05679	25.7044	0.758688	-2.00131	1.99626
Q9UPN7	PPP6R1	Serine/threonine-protein phosphatase 6 regulatory subunit 1 (SAPS domain family member 1)	0.0099517	0.00705049	0.0029012	1133	1.28107	10	1.64397e+08	1.99247e+07	7.13248e+07	5.65231e+08	3.73588e+08	5.89819e+08	No	Yes	1.48772	2.55634	70.8472	2.551	-2.0021	1.99546
P16949	STMN1	Stathmin (Leukemia-associated phosphoprotein p18) (Metablastin) (Oncoprotein 18) (Op18) (Phosphoprotein p19) (pp19) (Prosolin) (Protein Pr22) (pp17)	0.00993181	0.0095282	0.00040361	250	4.56117	4	1.89268e+07	1.18126e+07	4.69835e+06	4.90565e+08	4.97058e+08	7.57659e+08	Yes	Yes	0.861213	9.09769	95.9362	5.59141	-2.00297	1.9946
P31040	SDHA	Succinate dehydrogenase [ubiquinone] flavoprotein subunit, mitochondrial	0.00988249	0.00628087	0.00360163	1416	0.802315	9	1.86771e+08	1.04838e+08	2.29055e+07	4.31239e+08	6.60437e+08	3.65687e+08	No	Yes	1.65322	1.59856	63.5555	2.16601	-2.00513	1.99243
Q13418	ILK	Integrin-linked protein kinase	0.00987671	0.00819364	0.00168307	674	2.28341	11	1.03046e+08	8.25593e+06	3.56405e+07	4.18967e+08	4.76623e+08	7.28307e+08	No	Yes	1.00252	4.54896	82.9592	3.42446	-2.00539	1.99218
P46939	UTRN	Utrophin (Dystrophin-related protein 1) (DRP-1)	0.00987474	0.00854201	0.00133272	560	2.6802	27	7.08541e+07	3.87814e+07	6.70864e+06	4.61134e+08	4.48054e+08	7.44954e+08	Yes	Yes	0.916582	5.3392	86.5037	3.78857	-2.00547	1.99209
Q8IYB3	SRRM1	Serine/arginine repetitive matrix protein 1 (SR-related nuclear matrix protein of 160 kDa) (SRm160) (Ser/Arg-related nuclear matrix protein)	0.00985458	0.00773567	0.00211891	849	1.86821	5	9.98107e+07	5.18507e+07	3.8908e+06	1.501e+08	7.80226e+08	6.80995e+08	Yes	Yes	2.59784	3.71998	78.4983	3.05338	-2.00636	1.99121
O00267	SUPT5H	Transcription elongation factor SPT5 (hSPT5) (DRB sensitivity-inducing factor 160 kDa subunit) (DSIF p160) (DRB sensitivity-inducing factor large subunit) (DSIF large subunit) (Tat-cotransactivator 1 protein) (Tat-CT1 protein)	0.00985254	0.00787398	0.00197856	787	1.99264	14	9.38727e+07	5.40174e+07	1.4162e+07	3.56139e+08	8.91171e+08	3.57144e+08	Yes	Yes	2.00289	3.96758	79.9183	3.16339	-2.00645	1.99112
P61011	SRP54	Signal recognition particle 54 kDa protein (SRP54)	0.00980009	0.00713954	0.00266055	1061	1.42411	9	1.74888e+08	1.94318e+06	5.74268e+07	5.94418e+08	3.70643e+08	5.57785e+08	No	Yes	1.62189	2.83226	72.8518	2.67061	-2.00877	1.9888
P05771	PRKCB	Protein kinase C beta type (PKC-B) (PKC-beta)	0.00979814	0.0054056	0.00439254	1792	0.299401	7	2.4108e+08	3.95603e+07	1.12696e+08	4.76984e+08	4.20913e+08	4.6552e+08	No	Yes	1.22283	0.595421	55.1697	1.7913	-2.00886	1.98871
O43815	STRN	Striatin	0.00977488	0.00545297	0.0043219	1769	0.335377	15	2.84678e+08	1.60954e+07	7.06075e+07	4.31163e+08	2.92864e+08	6.57174e+08	No	Yes	2.39432	0.666622	55.7856	1.81697	-2.00989	1.98768
Q9H2K8	TAOK3	Serine/threonine-protein kinase TAO3	0.00977224	0.00798373	0.00178852	718	2.1583	10	7.88604e+07	2.15686e+07	5.86808e+07	5.29139e+08	4.47812e+08	6.16049e+08	No	Yes	0.784494	4.28975	81.698	3.31147	-2.01001	1.98756
P12004	PCNA	Proliferating cell nuclear antigen (PCNA) (Cyclin)	0.00974417	0.00442519	0.00531898	2140	-0.265411	8	3.52599e+08	2.48296e+07	9.58683e+07	4.34284e+08	3.47264e+08	4.92232e+08	No	Yes	2.14398	-0.52719	45.4137	1.41355	-2.01126	1.98631
Q8NDT2	RBM15B	Putative RNA-binding protein 15B (One-twenty two protein 3) (HsOTT3) (HuOTT3) (RNA-binding motif protein 15B)	0.00974166	0.00965494	8.67161e-05	89	6.79882	13	2.57432e+06	2.57432e+06	2.57432e+06	4.90603e+08	6.44024e+08	6.04276e+08	Yes	Yes	0.51122	13.5038	99.1098	7.80529	-2.01137	1.9862
Q8N1G4	LRRC47	Leucine-rich repeat-containing protein 47	0.00971999	0.00888751	0.000832478	407	3.4163	10	4.83044e+07	3.97138e+06	2.21488e+07	4.9782e+08	5.80952e+08	5.89546e+08	Yes	Yes	0.222304	6.78214	91.4354	4.48233	-2.01233	1.98523
Q86UE4	MTDH	Protein LYRIC (3D3/LYRIC) (Astrocyte elevated gene-1 protein) (AEG-1) (Lysine-rich CEACAM1 co-isolated protein) (Metadherin) (Metastasis adhesion protein)	0.00967488	0.00967488	0		10	12				2.58483e+08	6.17808e+08	8.58362e+08	Yes	Yes	2.22243		99.8049	10	-2.01435	1.98321
Q9BYD1	MRPL13	39S ribosomal protein L13, mitochondrial (L13mt) (MRP-L13) (Mitochondrial large ribosomal subunit protein uL13m)	0.00965759	0.00949084	0.000166743	143	5.83084	7	5.3191e+06	4.92116e+06	4.52323e+06	6.76872e+08	4.59134e+08	5.80784e+08	Yes	Yes	0.704484	11.5593	98.2735	6.84346	-2.01513	1.98244
Q15052	ARHGEF6	Rho guanine nucleotide exchange factor 6 (Alpha-Pix) (COOL-2) (PAK-interacting exchange factor alpha) (Rac/Cdc42 guanine nucleotide exchange factor 6)	0.00963909	0.00820484	0.00143425	612	2.51618	7	8.56053e+07	1.28911e+07	2.88486e+07	4.83097e+08	4.72449e+08	6.45346e+08	No	Yes	0.670831	4.98607	85.1205	3.63707	-2.01596	1.9816
P14598	NCF1	Neutrophil cytosol factor 1 (NCF-1) (47 kDa autosomal chronic granulomatous disease protein) (47 kDa neutrophil oxidase factor) (NCF-47K) (Neutrophil NADPH oxidase factor 1) (Nox organizer 2) (Nox-organizing protein 2) (SH3 and PX domain-containing protein 1A) (p47-phox)	0.00963845	0.00642841	0.00321004	1292	1.00187	8	1.93105e+08	2.60964e+07	6.79188e+07	4.44341e+08	5.29138e+08	4.67524e+08	No	Yes	0.469613	1.98528	66.6955	2.32343	-2.01599	1.98157
Q8WU90	ZC3H15	Zinc finger CCCH domain-containing protein 15 (DRG family-regulatory protein 1) (Likely ortholog of mouse immediate early response erythropoietin 4)	0.00962319	0.00883083	0.000792367	396	3.47831	9	2.59633e+07	2.2385e+07	1.88068e+07	3.93868e+08	4.3245e+08	8.31913e+08	Yes	Yes	1.46278	6.89013	91.7661	4.54162	-2.01668	1.98089
Q9UHI6	DDX20	Probable ATP-dependent RNA helicase DDX20	0.0096158	0.00950461	0.000111196	110	6.41744	10	2.50817e+06	2.50817e+06	2.50817e+06	1.28229e+08	8.65367e+08	7.22941e+08	Yes	Yes	3.75816	12.7101	98.8436	7.42586	-2.01701	1.98055
P06241	FYN	Tyrosine-protein kinase Fyn	0.00960043	0.00818659	0.00141384	607	2.53364	4	8.58946e+07	7.59584e+06	3.16967e+07	4.25354e+08	6.35612e+08	5.35153e+08	No	Yes	0.472478	5.01625	85.2731	3.65313	-2.01771	1.97986
Q7L4I2	RSRC2	Arginine/serine-rich coiled-coil protein 2	0.00955444	0.00394989	0.00560455	2236	-0.504785	5	2.82326e+08	3.80089e+07	1.52172e+08	2.16217e+08	6.09736e+08	4.14599e+08	No	Yes	0.947814	-0.998349	41.3409	1.26875	-2.01979	1.97777
Q09028	RBBP4	Histone-binding protein RBBP4 (Chromatin assembly factor 1 subunit C) (CAF-1 subunit C) (Chromatin assembly factor I p48 subunit) (CAF-I 48 kDa subunit) (CAF-I p48) (Nucleosome-remodeling factor subunit RBAP48) (Retinoblastoma-binding protein 4) (RBBP-4) (Retinoblastoma-binding protein p48)	0.00955358	0.0064115	0.00314208	1276	1.02894	6	1.60408e+08	3.41455e+07	7.00763e+07	2.53268e+08	5.58587e+08	6.3642e+08	No	Yes	1.28888	2.03498	67.111	2.34513	-2.01983	1.97773
P40121	CAPG	Macrophage-capping protein (Actin regulatory protein CAP-G)	0.00954611	0.0032715	0.00627461	2373	-0.939574	8	3.57639e+08	6.59476e+07	1.38488e+08	3.60029e+08	3.85054e+08	4.04408e+08	No	Yes	1.72088	-1.85791	34.2705	1.03053	-2.02017	1.97739
Q9HC35	EML4	Echinoderm microtubule-associated protein-like 4 (EMAP-4) (Restrictedly overexpressed proliferation-associated protein) (Ropp 120)	0.00954559	0.00877443	0.000771153	393	3.50822	11	3.85296e+07	9.41288e+06	2.00624e+07	4.2572e+08	5.4661e+08	6.71138e+08	Yes	Yes	0.762456	6.93704	91.9214	4.57026	-2.0202	1.97737
Q14240	EIF4A2	Eukaryotic initiation factor 4A-II (eIF-4A-II) (eIF4A-II)	0.00954497	0.00758769	0.00195728	808	1.95481	6	1.08215e+08	2.9123e+07	3.8097e+07	5.09018e+08	5.2534e+08	5.01568e+08	No	Yes	0.313338	3.86533	79.4942	3.12983	-2.02023	1.97734
Q04206	RELA	Transcription factor p65 (Nuclear factor NF-kappa-B p65 subunit) (Nuclear factor of kappa light polypeptide gene enhancer in B-cells 3)	0.00954108	0.00572668	0.00381441	1594	0.58624	8	2.24515e+08	3.7032e+07	7.0268e+07	4.36903e+08	3.18614e+08	6.23333e+08	No	Yes	1.82235	1.15909	60.0212	2.00096	-2.0204	1.97716
Q06210	GFPT1	Glutamine--fructose-6-phosphate aminotransferase [isomerizing] 1	0.00953812	0.00789993	0.00163819	685	2.26973	13	8.75389e+07	1.16341e+07	4.47936e+07	3.90724e+08	5.22431e+08	6.53012e+08	No	Yes	0.805908	4.48733	82.8248	3.41206	-2.02054	1.97703
P14902	IDO1	Indoleamine 2,3-dioxygenase 1 (IDO-1)	0.00951338	0.007848	0.00166539	693	2.23647	8	1.03883e+08	1.80626e+07	2.55225e+07	4.26717e+08	6.34489e+08	4.97023e+08	No	Yes	0.523435	4.41904	82.4943	3.38195	-2.02166	1.9759
P68871	HBB	Hemoglobin subunit beta (Beta-globin) (Hemoglobin beta chain) [Cleaved into: LVV-hemorphin-7; Spinorphin]	0.00949769	0.00344996	0.00604773	2343	-0.809815	7	3.16538e+08	7.96485e+07	1.32497e+08	5.4084e+08	3.4809e+08	2.85272e+08	No	Yes	2.54499	-1.59953	36.3242	1.09822	-2.02238	1.97519
Q01081	U2AF1	Splicing factor U2AF 35 kDa subunit (U2 auxiliary factor 35 kDa subunit) (U2 small nuclear RNA auxiliary factor 1) (U2 snRNP auxiliary factor small subunit)	0.00949545	0.00800845	0.001487	642	2.42912	7	8.18674e+07	1.48115e+07	3.44676e+07	4.34703e+08	4.70752e+08	6.65881e+08	No	Yes	0.801901	4.79772	84.3399	3.5572	-2.02248	1.97508
P16152	CBR1	Carbonyl reductase [NADPH] 1	0.00946075	0.00631663	0.00314412	1289	1.0065	6	2.11703e+08	1.85932e+07	5.0958e+07	4.97729e+08	4.2463e+08	4.92648e+08	No	Yes	1.13244	1.98632	66.7667	2.32713	-2.02407	1.97349
P23469	PTPRE	Receptor-type tyrosine-protein phosphatase epsilon (Protein-tyrosine phosphatase epsilon) (R-PTP-epsilon)	0.00943615	0.00625757	0.00317859	1307	0.977215	13	1.82927e+08	2.4984e+07	6.88825e+07	3.12221e+08	5.15482e+08	5.87355e+08	No	Yes	0.721456	1.92742	66.3148	2.30373	-2.0252	1.97236
P63151	PPP2R2A	Serine/threonine-protein phosphatase 2A 55 kDa regulatory subunit B alpha isoform (PP2A subunit B isoform B55-alpha) (PP2A subunit B isoform PR55-alpha) (PP2A subunit B isoform R2-alpha) (PP2A subunit B isoform alpha)	0.0094342	0.00652846	0.00290574	1204	1.16784	5	1.68782e+08	2.97973e+07	5.323e+07	3.73177e+08	3.86122e+08	6.80392e+08	No	Yes	1.31003	2.3033	69.2	2.45772	-2.0253	1.97227
P55209	NAP1L1	Nucleosome assembly protein 1-like 1 (NAP-1-related protein) (hNRP)	0.00943219	0.00620888	0.00322331	1336	0.945789	4	1.98868e+08	6.89769e+06	7.2305e+07	3.32426e+08	4.05291e+08	6.75355e+08	No	Yes	1.41723	1.86527	65.8265	2.27872	-2.02539	1.97218
P10768	ESD	S-formylglutathione hydrolase (FGH)	0.00941467	0.00390976	0.00550491	2230	-0.493639	6	2.86962e+08	3.52965e+07	1.68086e+08	4.00978e+08	3.3315e+08	4.63527e+08	No	Yes	2.0609	-0.973147	41.5284	1.27528	-2.02619	1.97137
Q9HBI0	PARVG	Gamma-parvin	0.0093805	0.00728142	0.00209908	899	1.79446	10	1.40524e+08	8.9707e+06	2.8025e+07	2.75566e+08	6.52329e+08	5.76458e+08	No	Yes	1.05842	3.53472	77.6229	2.98872	-2.02777	1.96979
Q14289	PTK2B	Protein-tyrosine kinase 2-beta	0.00937258	0.00666049	0.00271209	1134	1.29622	15	1.79425e+08	8.43792e+06	5.4036e+07	4.11682e+08	4.90576e+08	5.36297e+08	No	Yes	0.469843	2.55281	71.0635	2.56357	-2.02814	1.96943
Q9UPN4	CEP131	Centrosomal protein of 131 kDa (5-azacytidine-induced protein 1) (Pre-acrosome localization protein 1)	0.00933911	0.00933911	0		10	20				4.82572e+08	5.06997e+08	6.84883e+08	Yes	Yes	0.679258		99.8049	10	-2.02969	1.96787
Q15269	PWP2	Periodic tryptophan protein 2 homolog	0.00931016	0.00900013	0.00031003	225	4.85947	8	9.19619e+06	9.19619e+06	9.19619e+06	4.70658e+08	5.36347e+08	6.34668e+08	Yes	Yes	0.54308	9.55626	96.67	5.8841	-2.03104	1.96652
P02786	TFRC	Transferrin receptor protein 1 (TR) (TfR) (TfR1) (Trfr) (T9) (p90) (CD antigen CD71) [Cleaved into: Transferrin receptor protein 1, serum form (sTfR)]	0.00929411	0.00929411	0		10	14				2.2214e+08	7.06244e+08	7.38e+08	Yes	Yes	2.4397		99.8049	10	-2.03179	1.96578
Q9GZT3	SLIRP	SRA stem-loop-interacting RNA-binding protein, mitochondrial	0.00928511	0.00850155	0.000783562	410	3.43961	4	4.48139e+07	2.31741e+07	1.53421e+06	4.58691e+08	4.93566e+08	6.42991e+08	Yes	Yes	0.523536	6.76004	91.5611	4.5046	-2.03221	1.96535
Q96C86	DCPS	m7GpppX diphosphatase	0.00928061	0.00578248	0.00349813	1498	0.725106	6	2.15783e+08	4.53899e+07	5.15992e+07	4.09352e+08	4.4388e+08	4.9796e+08	No	Yes	0.651584	1.42494	62.3071	2.10636	-2.03242	1.96514
Q16539	MAPK14	Mitogen-activated protein kinase 14 (MAP kinase 14) (MAPK 14)	0.00927811	0.0045667	0.00471141	2025	-0.0450067	10	3.12549e+08	2.57355e+07	6.92002e+07	3.9453e+08	2.74638e+08	5.86862e+08	No	Yes	2.47537	-0.0884395	49.2202	1.55511	-2.03254	1.96503
P14550	AKR1A1	Aldo-keto reductase family 1 member A1	0.00926441	0.00521551	0.0040489	1751	0.365278	9	1.80034e+08	2.29055e+07	1.5048e+08	2.88036e+08	5.26265e+08	4.93338e+08	No	Yes	0.897117	0.717546	56.2962	1.83845	-2.03318	1.96438
Q52LJ0	FAM98B	Protein FAM98B	0.0092532	0.00768741	0.00156579	679	2.29561	4	1.03594e+08	5.47409e+06	2.96377e+07	3.98824e+08	5.85145e+08	5.36374e+08	No	Yes	0.35447	4.50826	83.0784	3.43553	-2.03371	1.96386
Q9BW27	NUP85	Nuclear pore complex protein Nup85 (85 kDa nucleoporin) (FROUNT) (Nucleoporin Nup75) (Nucleoporin Nup85) (Pericentrin-1)	0.00921714	0.00606478	0.00315237	1338	0.944019	8	1.81419e+08	5.47858e+06	7.39807e+07	2.48807e+08	4.11908e+08	7.30991e+08	Yes	Yes	1.72052	1.85232	65.7989	2.27732	-2.0354	1.96216
P61353	RPL27	60S ribosomal protein L27 (Large ribosomal subunit protein eL27)	0.00921489	0.00921489	0		10	4				2.28375e+08	8.33e+08	5.90805e+08	Yes	Yes	2.40201		99.8049	10	-2.03551	1.96206
Q96IU4	ABHD14B	Protein ABHD14B	0.00917247	0.0034013	0.00577116	2329	-0.762774	8	3.10661e+08	5.37766e+07	1.15779e+08	2.83841e+08	2.29585e+08	6.50932e+08	No	Yes	3.00718	-1.49508	37.0817	1.12348	-2.03751	1.96005
P84095	RHOG	Rho-related GTP-binding protein RhoG	0.00916338	0.00430274	0.00486064	2103	-0.175891	5	3.16553e+08	4.63955e+07	7.21846e+07	3.74463e+08	4.35117e+08	3.98231e+08	No	Yes	1.32629	-0.344679	46.9558	1.47012	-2.03794	1.95962
Q9Y6G3	MRPL42	39S ribosomal protein L42, mitochondrial (L42mt) (MRP-L42) (39S ribosomal protein L31, mitochondrial) (L31mt) (MRP-L31) (Mitochondrial large ribosomal subunit protein mL42)	0.00915134	0.00915134	0		10	3				5.44509e+08	5.46816e+08	5.49461e+08	Yes	Yes	0.0162418		99.8049	10	-2.03852	1.95905
Q06124	PTPN11	Tyrosine-protein phosphatase non-receptor type 11	0.0091509	0.00783476	0.00131613	603	2.57359	12	8.33215e+07	9.74777e+06	2.28793e+07	3.76656e+08	5.67044e+08	5.81058e+08	No	Yes	0.593822	5.04173	85.6175	3.68994	-2.03854	1.95903
A0A2R8Y5Y7	RPL9	60S ribosomal protein L9	0.0091438	0.00681735	0.00232645	1007	1.55108	5	1.20624e+08	3.01519e+07	5.16485e+07	5.46953e+08	5.74146e+08	3.1591e+08	No	Yes	1.39231	3.03809	74.5571	2.77836	-2.03887	1.95869
O14579	COPE	Coatomer subunit epsilon (Epsilon-coat protein) (Epsilon-COP)	0.00914338	0.00187689	0.0072665	2506	-1.95292	9	4.57267e+08	5.37694e+07	1.36659e+08	3.90876e+08	2.79675e+08	3.21112e+08	No	Yes	3.58016	-3.82513	20.5273	0.600828	-2.03889	1.95867
P30203	CD6	T-cell differentiation antigen CD6 (T12) (TP120) (CD antigen CD6) [Cleaved into: Soluble CD6]	0.00910788	0.00392716	0.00518072	2200	-0.399664	3	2.61749e+08	1.55128e+07	1.72773e+08	2.45907e+08	4.39274e+08	4.97779e+08	No	Yes	1.31755	-0.782137	43.1183	1.33117	-2.04058	1.95698
Q9UBT2	UBA2	SUMO-activating enzyme subunit 2	0.00906598	0.00604739	0.00301859	1296	1.00244	10	1.85682e+08	1.84352e+07	6.22456e+07	3.35661e+08	4.99437e+08	5.2402e+08	No	Yes	0.360094	1.95975	66.7042	2.32388	-2.04259	1.95498
P54132	BLM	Bloom syndrome protein	0.00902067	0.00866996	0.000350711	256	4.62767	16	1.03568e+07	1.03568e+07	1.03568e+07	4.19363e+08	5.62483e+08	6.0444e+08	Yes	Yes	0.701189	9.03694	96.1121	5.65656	-2.04476	1.95281
Q16512	PKN1	Serine/threonine-protein kinase N1	0.00901335	0.00691967	0.00209369	939	1.72466	10	1.34494e+08	8.2922e+06	4.47674e+07	4.51679e+08	4.77467e+08	4.99345e+08	No	Yes	0.427514	3.36732	76.7713	2.9279	-2.04511	1.95245
O60885	BRD4	Bromodomain-containing protein 4 (Protein HUNK1)	0.00899318	0.00483112	0.00416207	1853	0.215056	9	2.4188e+08	1.31479e+07	6.73493e+07	1.3856e+08	5.18139e+08	6.33354e+08	No	Yes	1.63965	0.419677	53.7197	1.73183	-2.04609	1.95148
Q9BXL7	CARD11	Caspase recruitment domain-containing protein 11 (CARD-containing MAGUK protein 1) (Carma 1)	0.00898737	0.00735404	0.00163333	729	2.17072	13	1.08641e+08	9.36978e+06	2.49985e+07	3.80881e+08	4.39687e+08	6.4781e+08	No	Yes	0.888577	4.23551	81.8264	3.32265	-2.04637	1.9512
Q5VT52	RPRD2	Regulation of nuclear pre-mRNA domain-containing protein 2	0.00898195	0.00898195	0		10	15				3.91957e+08	4.1031e+08	8.08147e+08	Yes	Yes	1.45219		99.8049	10	-2.04663	1.95094
O43681	GET3	ATPase GET3	0.00895643	0.00339069	0.00556574	2308	-0.714996	10	3.85037e+08	4.32199e+07	6.8669e+07	4.27714e+08	3.41491e+08	3.39709e+08	No	Yes	2.52899	-1.39403	37.8576	1.14953	-2.04786	1.9497
Q7Z406	MYH14	Myosin-14 (Myosin heavy chain 14) (Myosin heavy chain, non-muscle IIc) (Non-muscle myosin heavy chain IIc) (NMHC II-C)	0.00893123	0.0084262	0.000505033	327	4.06043	1	1.48969e+07	1.48969e+07	1.48969e+07	4.07069e+08	5.48791e+08	6.00771e+08	No	Yes	0.741005	7.91166	94.3453	5.10303	-2.04909	1.94848
P51553	IDH3G	Isocitrate dehydrogenase [NAD] subunit gamma, mitochondrial (Isocitric dehydrogenase subunit gamma) (NAD(+)-specific ICDH subunit gamma)	0.00890977	0	0.00890977	2630	-10	4	7.99566e+08	3.42263e+08	1.74651e+08	1.69239e+08	2.27753e+07	8.89795e+07	No	Yes	12.0964	-19.4077		-2.64827	-2.05013	1.94743
Q9BRX2	PELO	Protein pelota homolog	0.00888838	0.00778989	0.00109849	529	2.82608	7	5.79254e+07	3.25979e+07	7.27048e+06	5.85899e+08	4.63695e+08	4.4625e+08	Yes	Yes	0.723781	5.50065	87.6413	3.92438	-2.05118	1.94639
Q5QJE6	DNTTIP2	Deoxynucleotidyltransferase terminal-interacting protein 2 (Estrogen receptor-binding protein) (LPTS-interacting protein 2) (LPTS-RP2) (Terminal deoxynucleotidyltransferase-interacting factor 2) (TdIF2) (TdT-interacting factor 2)	0.0088746	0.00838798	0.000486623	319	4.10745	14	2.9491e+07	2.06807e+06	6.53943e+06	2.04166e+08	5.90478e+08	7.58425e+08	Yes	Yes	2.30012	7.99193	94.5167	5.1487	-2.05185	1.94572
P30084	ECHS1	Enoyl-CoA hydratase, mitochondrial (mECH) (mECH1)	0.00884358	0.00586978	0.00297381	1318	0.980994	6	1.92823e+08	2.64582e+07	3.65922e+07	6.49108e+08	3.46896e+08	3.33729e+08	No	Yes	2.12257	1.90724	66.3733	2.30674	-2.05337	1.9442
Q9UBV8	PEF1	Peflin (PEF protein with a long N-terminal hydrophobic domain) (Penta-EF hand domain-containing protein 1)	0.00883634	0.0075842	0.00125214	600	2.5986	4	5.72783e+07	3.65728e+07	1.58672e+07	3.66797e+08	4.763e+08	6.31492e+08	Yes	Yes	0.85306	5.05126	85.8296	3.71303	-2.05373	1.94384
P17858	PFKL	ATP-dependent 6-phosphofructokinase, liver type (ATP-PFK) (PFK-L)	0.00883115	0.00711206	0.00171909	784	2.04862	9	1.20852e+08	8.36268e+06	2.03537e+07	3.73017e+08	4.02687e+08	6.58105e+08	Yes	Yes	1.06236	3.98167	80.5338	3.21323	-2.05398	1.94358
P50402	EMD	Emerin	0.00881137	0.0039028	0.00490857	2167	-0.330791	6	2.54745e+08	4.23786e+07	1.18977e+08	3.04829e+08	2.49696e+08	6.09205e+08	No	Yes	2.58436	-0.642598	44.2928	1.37306	-2.05496	1.94261
Q96AZ6	ISG20	Interferon-stimulated gene 20 kDa protein	0.00879522	0.00742998	0.00136524	646	2.4442	5	7.83199e+07	1.31488e+07	2.5005e+07	3.29525e+08	4.18345e+08	7.12591e+08	No	Yes	1.31164	4.74619	84.4775	3.57101	-2.05575	1.94181
Q9UPT8	ZC3H4	Zinc finger CCCH domain-containing protein 4	0.00878096	0.00840606	0.000374897	274	4.48686	10	1.57203e+07	1.04486e+07	5.17684e+06	2.72567e+08	6.51952e+08	6.18514e+08	Yes	Yes	1.70487	8.70949	95.7306	5.51868	-2.05646	1.94111
O00764	PDXK	Pyridoxal kinase	0.00878009	0.00244271	0.00633738	2439	-1.3754	7	3.90252e+08	5.33286e+07	1.23823e+08	3.30271e+08	3.63999e+08	3.12548e+08	No	Yes	2.33239	-2.66975	27.821	0.824475	-2.0565	1.94107
C0HLS1	SCRIB	SCRIB overlapping open reading frame protein (oSCRIB)	0.00877188	0.00786009	0.000911791	467	3.10777	15	3.49501e+07	2.60902e+07	1.72302e+07	3.27005e+08	4.78267e+08	6.89209e+08	Yes	Yes	1.28899	6.03113	89.6055	4.18911	-2.05691	1.94066
Q15942	ZYX	Zyxin (Zyxin-2)	0.0086925	0.00636315	0.00232935	1062	1.44981	5	1.32584e+08	2.55128e+07	4.15683e+07	2.76487e+08	4.70698e+08	6.11669e+08	No	Yes	1.05896	2.80787	73.2028	2.69231	-2.06086	1.93671
A0A7I2V2I8	PRKRA	Interferon-inducible double-stranded RNA-dependent protein kinase activator A	0.00867212	0.00686826	0.00180386	843	1.92886	8	1.03465e+08	8.00642e+06	5.01108e+07	4.41212e+08	4.89184e+08	4.62886e+08	No	Yes	0.206625	3.73368	79.1993	3.10686	-2.06187	1.93569
P55786	NPEPPS	Puromycin-sensitive aminopeptidase (PSA)	0.00863984	0.00778967	0.000850179	452	3.19572	16	4.71655e+07	4.76408e+06	2.32051e+07	5.00835e+08	3.84712e+08	5.88396e+08	Yes	Yes	0.910948	6.18076	90.1598	4.27238	-2.06349	1.93407
P29728	OAS2	2'-5'-oligoadenylate synthase 2 ((2-5')oligo(A) synthase 2) (2-5A synthase 2)	0.00863788	0.00740885	0.00122903	609	2.59173	8	7.71856e+07	1.72752e+07	1.39731e+07	5.90635e+08	4.75187e+08	3.7447e+08	Yes	Yes	1.08575	5.01233	85.7716	3.70668	-2.06359	1.93397
Q2TAY7	SMU1	WD40 repeat-containing protein SMU1 (Smu-1 suppressor of mec-8 and unc-52 protein homolog) [Cleaved into: WD40 repeat-containing protein SMU1, N-terminally processed]	0.00863695	0.00581843	0.00281852	1279	1.0457	9	1.8808e+08	1.87297e+07	4.47394e+07	3.77866e+08	4.86643e+08	4.325e+08	No	Yes	0.440161	2.0223	67.3668	2.3586	-2.06364	1.93393
Q9Y3B4	SF3B6	Splicing factor 3B subunit 6 (Pre-mRNA branch site protein p14) (SF3b 14 kDa subunit) (SF3B14a) (Spliceosome-associated protein, 14-kDa) (Splicing factor 3b, subunit 6, 14kDa)	0.00863671	0.00703628	0.00160044	757	2.13635	4	7.7216e+07	1.06357e+07	5.50009e+07	5.31712e+08	4.21443e+08	4.52509e+08	No	Yes	0.724404	4.13152	81.4694	3.29174	-2.06365	1.93392
Q8N1K5	THEMIS	Protein THEMIS (Thymocyte-expressed molecule involved in selection)	0.0086207	0.00710281	0.00151789	714	2.22632	13	9.93539e+07	2.25805e+06	3.13703e+07	3.77744e+08	4.10381e+08	6.24537e+08	Yes	Yes	0.980054	4.30372	82.3925	3.37278	-2.06446	1.93311
P20963	CD247	T-cell surface glycoprotein CD3 zeta chain (T-cell receptor T3 zeta chain) (CD antigen CD247)	0.00861907	0.00861907	0		10	7				4.74122e+08	2.82413e+08	7.88817e+08	Yes	Yes	1.8405		99.8049	10	-2.06454	1.93303
P29692	EEF1D	Elongation factor 1-delta (EF-1-delta) (Antigen NY-CO-4)	0.00860925	0.00635561	0.00225364	1042	1.49578	6	1.25024e+08	1.92154e+07	5.19951e+07	2.97285e+08	5.28779e+08	5.21293e+08	No	Yes	0.753374	2.89063	73.8231	2.73125	-2.06503	1.93253
Q8IWA0	WDR75	WD repeat-containing protein 75 (U3 small nucleolar RNA-associated protein 17 homolog)	0.00858257	0.00850075	8.18146e-05	103	6.69909	9	3.87702e+06	2.41388e+06	950742	4.20429e+08	6.19541e+08	4.91597e+08	Yes	Yes	0.695606	12.9372	99.0467	7.70601	-2.06638	1.93118
Q8IUI8	CRLF3	Cytokine receptor-like factor 3 (Cytokine receptor-like molecule 9) (CREME-9) (Cytokine receptor-related protein 4) (Type I cytokine receptor-like factor p48)	0.00856962	0.00326302	0.00530661	2299	-0.701583	8	3.12488e+08	4.72781e+07	1.15795e+08	3.38698e+08	3.57203e+08	3.65024e+08	No	Yes	1.65612	-1.35443	38.0765	1.15691	-2.06704	1.93053
O95104	SCAF4	SR-related and CTD-associated factor 4 (CTD-binding SR-like protein RA4) (Splicing factor, arginine/serine-rich 15)	0.00855456	0.00803945	0.000515114	346	3.96413	6	2.83917e+07	5.33106e+06	8.84154e+06	2.75193e+08	4.57275e+08	7.58754e+08	Yes	Yes	1.72541	7.64984	93.9785	5.00963	-2.0678	1.92976
Q02750	MAP2K1	Dual specificity mitogen-activated protein kinase kinase 1 (MAP kinase kinase 1) (MAPKK 1) (MKK1)	0.00850578	0.00668924	0.00181655	874	1.88064	6	1.41673e+08	8.93002e+06	6.37132e+06	4.55417e+08	6.1164e+08	3.0101e+08	Yes	Yes	1.64072	3.62452	78.6434	3.06433	-2.07029	1.92728
Q9H2U2	PPA2	Inorganic pyrophosphatase 2, mitochondrial	0.0085041	0.00561563	0.00288848	1339	0.959139	6	1.59769e+08	3.85377e+07	5.61563e+07	4.32899e+08	5.21829e+08	3.15549e+08	No	Yes	1.2239	1.84845	66.0343	2.28933	-2.07037	1.9272
Q5K651	SAMD9	Sterile alpha motif domain-containing protein 9 (SAM domain-containing protein 9)	0.0084931	0.00636075	0.00213235	1008	1.57675	16	1.60515e+08	2.18954e+06	2.68379e+07	4.5882e+08	3.64107e+08	5.10297e+08	No	Yes	1.19246	3.03782	74.8931	2.80032	-2.07093	1.92663
O60313	OPA1	Dynamin-like 120 kDa protein, mitochondrial	0.00847577	0.00364736	0.00482841	2198	-0.404694	16	3.24409e+08	2.3859e+07	8.42318e+07	3.8707e+08	3.51591e+08	3.48498e+08	No	Yes	2.00831	-0.779339	43.0328	1.32814	-2.07182	1.92575
P19174	PLCG1	1-phosphatidylinositol 4,5-bisphosphate phosphodiesterase gamma-1	0.00846562	0.00676102	0.00170459	819	1.98782	11	9.06982e+07	4.90818e+07	7.46542e+06	3.64742e+08	3.5503e+08	6.50822e+08	Yes	Yes	1.07187	3.82699	79.8645	3.1591	-2.07234	1.92523
Q9H3K6	BOLA2	BolA-like protein 2	0.00845197	0.0042797	0.00417227	1969	0.0366782	3	2.31998e+08	1.48241e+07	1.02954e+08	2.03199e+08	5.80871e+08	3.81545e+08	No	Yes	0.970786	0.0705881	50.6356	1.60952	-2.07304	1.92453
Q8N2M8	CLASRP	CLK4-associating serine/arginine rich protein (Splicing factor, arginine/serine-rich 16) (Suppressor of white-apricot homolog 2)	0.00844955	0.00269065	0.0057589	2398	-1.09784	5	3.34405e+08	2.32251e+07	1.06525e+08	1.25428e+08	4.81077e+08	4.443e+08	No	Yes	0.839159	-2.11268	31.8437	0.951909	-2.07317	1.9244
P23526	AHCY	Adenosylhomocysteinase (AdoHcyase)	0.00844599	0.00601264	0.00243336	1143	1.30505	8	1.52719e+08	1.86821e+07	3.11299e+07	3.518e+08	2.63388e+08	6.96601e+08	No	Yes	2.06926	2.5112	71.1892	2.57091	-2.07335	1.92422
Q9NY93	DDX56	Probable ATP-dependent RNA helicase DDX56	0.00844223	0.00831932	0.000122905	140	6.08085	13	6.3421e+06	3.53348e+06	724858	3.27021e+08	6.47777e+08	5.28247e+08	Yes	Yes	1.23991	11.6997	98.5442	7.09146	-2.07354	1.92402
Q14692	BMS1	Ribosome biogenesis protein BMS1 homolog (Ribosome assembly protein BMS1 homolog)	0.00842984	0.00842984	0		10	17				2.36886e+08	4.41366e+08	8.33173e+08	Yes	Yes	2.2534		99.8049	10	-2.07418	1.92339
P52701	MSH6	DNA mismatch repair protein Msh6 (hMSH6) (G/T mismatch-binding protein) (GTBP) (GTMBP) (MutS protein homolog 6) (MutS-alpha 160 kDa subunit) (p160)	0.00842385	0.00668734	0.00173651	842	1.94524	16	7.72389e+07	4.83853e+07	1.95318e+07	3.25475e+08	3.17599e+08	7.2212e+08	Yes	Yes	1.5857	3.74085	79.3858	3.12136	-2.07449	1.92308
Q14166	TTLL12	Tubulin--tyrosine ligase-like protein 12 (Inactive tubulin--tyrosine ligase-like protein 12)	0.00839842	0.00381351	0.00458491	2135	-0.265775	11	3.21045e+08	1.98385e+07	6.9244e+07	3.55629e+08	3.35978e+08	4.04057e+08	No	Yes	1.88627	-0.510757	45.4074	1.41333	-2.0758	1.92176
O15078	CEP290	Centrosomal protein of 290 kDa (Cep290) (Bardet-Biedl syndrome 14 protein) (Cancer/testis antigen 87) (CT87) (Nephrocystin-6) (Tumor antigen se2-2)	0.00839045	0.00839045	0		10	2				6.1495e+08	8.21544e+06	8.81197e+08	Yes	Yes	9.31956		99.8049	10	-2.07621	1.92135
P58546	MTPN	Myotrophin (Protein V-1)	0.00838497	0.00333191	0.00505307	2262	-0.600812	3	2.91172e+08	2.83832e+07	1.18555e+08	2.22284e+08	3.66962e+08	4.76023e+08	No	Yes	1.42635	-1.1542	39.7366	1.21336	-2.0765	1.92107
Q96BM9	ARL8A	ADP-ribosylation factor-like protein 8A (ADP-ribosylation factor-like protein 10B) (Novel small G protein indispensable for equal chromosome segregation 2)	0.00837238	0.00528753	0.00308486	1468	0.77739	3	1.63194e+08	1.91445e+07	6.95451e+07	1.80247e+08	5.58542e+08	5.1045e+08	No	Yes	1.46611	1.49291	63.1544	2.14667	-2.07715	1.92042
P05161	ISG15	Ubiquitin-like protein ISG15 (Interferon-induced 15 kDa protein) (Interferon-induced 17 kDa protein) (IP17) (Ubiquitin cross-reactive protein) (hUCRP)	0.00835165	0.00655413	0.00179752	884	1.8664	4	6.00082e+07	5.17438e+07	4.34794e+07	2.97788e+08	4.36167e+08	6.08219e+08	No	Yes	1.2681	3.58225	78.4771	3.05179	-2.07823	1.91934
P25440	BRD2	Bromodomain-containing protein 2 (O27.1.1) (Really interesting new gene 3 protein)	0.00832954	0.00495082	0.00337872	1629	0.551188	11	2.31755e+08	1.15488e+07	3.45858e+07	1.80498e+08	4.96528e+08	5.38526e+08	No	Yes	0.897193	1.05728	59.4369	1.97474	-2.07938	1.91819
Q01826	SATB1	DNA-binding protein SATB1 (Special AT-rich sequence-binding protein 1)	0.00829513	0.00771704	0.000578094	380	3.73867	14	3.09968e+07	5.51943e+06	7.68775e+06	1.87494e+08	4.50164e+08	8.05409e+08	Yes	Yes	2.44333	7.16475	93.0309	4.79172	-2.08118	1.91639
Q01813	PFKP	ATP-dependent 6-phosphofructokinase, platelet type (ATP-PFK) (PFK-P)	0.00828464	0.00648218	0.00180246	898	1.84651	8	1.17388e+08	1.79001e+07	2.21734e+07	3.49699e+08	3.80196e+08	5.98033e+08	No	Yes	0.966198	3.53762	78.2434	3.03432	-2.08173	1.91584
P48147	PREP	Prolyl endopeptidase (PE)	0.00826204	0.00365673	0.00460531	2165	-0.332746	11	2.95961e+08	1.70902e+07	9.53645e+07	3.46235e+08	2.87881e+08	4.38808e+08	No	Yes	2.21992	-0.637094	44.2594	1.37186	-2.08291	1.91465
Q9NUU7	DDX19A	ATP-dependent RNA helicase DDX19A	0.00825516	0.0060305	0.00222466	1080	1.43869	1	1.11352e+08	1.07928e+07	7.50485e+07	4.87497e+08	3.35152e+08	4.60263e+08	No	Yes	1.28844	2.75408	73.0513	2.68291	-2.08327	1.91429
Q04323	UBXN1	UBX domain-containing protein 1 (SAPK substrate protein 1) (UBA/UBX 33.3 kDa protein)	0.00825204	0.000906401	0.00734564	2544	-3.01867	9	4.86325e+08	1.95745e+07	1.30389e+08	1.62441e+08	3.85601e+08	2.95216e+08	No	Yes	3.20213	-5.77812	10.984	0.318214	-2.08344	1.91413
Q92854	SEMA4D	Semaphorin-4D (A8) (BB18) (GR3) (CD antigen CD100)	0.00823892	0.00636117	0.00187775	938	1.76029	7	7.93095e+07	4.5055e+06	5.18823e+07	1.41658e+08	8.29732e+08	3.70106e+08	No	Yes	2.68792	3.3682	77.2088	2.9589	-2.08413	1.91344
Q9UBQ7	GRHPR	Glyoxylate reductase/hydroxypyruvate reductase	0.00820872	0.0054211	0.00278762	1348	0.959549	6	1.53107e+08	3.25419e+07	6.35763e+07	3.70771e+08	4.51071e+08	4.00711e+08	No	Yes	0.321306	1.83451	66.0407	2.28966	-2.08572	1.91184
P53582	METAP1	Methionine aminopeptidase 1 (MAP 1) (MetAP 1)	0.00820861	0.00635069	0.00185792	932	1.77323	5	9.4162e+07	2.75527e+07	4.44262e+07	3.91775e+08	4.44661e+08	4.69183e+08	No	Yes	0.194862	3.39012	77.3662	2.97018	-2.08573	1.91184
Q86TB9	PATL1	Protein PAT1 homolog 1 (PAT1-like protein 1) (Protein PAT1 homolog b) (Pat1b) (hPat1b)	0.0081867	0.0081867	0		10	15				1.74613e+08	4.85234e+08	8.07983e+08	Yes	Yes	2.79532		99.8049	10	-2.08689	1.91068
Q13347	EIF3I	Eukaryotic translation initiation factor 3 subunit I (eIF3i) (Eukaryotic translation initiation factor 3 subunit 2) (TGF-beta receptor-interacting protein 1) (TRIP-1) (eIF-3-beta) (eIF3 p36)	0.00817597	0.00521502	0.00296095	1436	0.816613	7	1.95769e+08	2.73776e+07	4.08077e+07	4.57678e+08	3.43394e+08	4.00881e+08	No	Yes	1.40829	1.55982	63.7847	2.17713	-2.08746	1.91011
Q14669	TRIP12	E3 ubiquitin-protein ligase TRIP12	0.00816474	0.00577808	0.00238667	1169	1.27559	11	1.15554e+08	7.01721e+07	2.47904e+07	4.98498e+08	4.42721e+08	3.12159e+08	Yes	Yes	1.39084	2.43575	70.7686	2.54645	-2.08806	1.90951
P00367	GLUD1	Glutamate dehydrogenase 1, mitochondrial (GDH 1)	0.00813232	0.00649446	0.00163786	828	1.9874	9	1.22991e+08	2.92361e+06	2.0299e+07	3.97507e+08	4.17402e+08	4.96958e+08	No	Yes	0.527555	3.79152	79.8599	3.15873	-2.08979	1.90778
Q9Y4W2	LAS1L	Ribosomal biogenesis protein LAS1L (Protein LAS1 homolog)	0.00812739	0.00720707	0.000920318	511	2.96921	12	5.34262e+07	4.95002e+06	2.01632e+07	2.94255e+08	4.33088e+08	6.51315e+08	Yes	Yes	1.29628	5.66382	88.6763	4.0585	-2.09005	1.90752
Q6L8Q7	PDE12	2',5'-phosphodiesterase 12 (2'-PDE) (2-PDE)	0.00811163	0.00574476	0.00236686	1167	1.27927	7	1.2577e+08	7.05999e+07	1.54297e+07	3.81436e+08	4.47363e+08	4.13772e+08	Yes	Yes	0.497183	2.43915	70.8213	2.5495	-2.09089	1.90668
P42694	HELZ	Probable helicase with zinc finger domain	0.00805245	0.00805245	0		10	20				2.89878e+08	5.99384e+08	5.54499e+08	Yes	Yes	1.42941		99.8049	10	-2.09407	1.9035
O60832	DKC1	H/ACA ribonucleoprotein complex subunit DKC1	0.00804441	0.00781427	0.000230137	217	5.08555	9	1.0211e+07	6.46463e+06	2.71828e+06	2.91385e+08	4.36526e+08	6.95013e+08	Yes	Yes	1.53102	9.6781	97.1392	6.10663	-2.09451	1.90306
Q9BUH6	PAXX	Protein PAXX (Paralog of XRCC4 and XLF) (XRCC4-like small protein)	0.00802017	0.00441619	0.00360398	1807	0.293214	6	2.03869e+08	4.25761e+07	7.07553e+07	4.2661e+08	4.28401e+08	2.65761e+08	No	Yes	1.65333	0.55762	55.0636	1.7869	-2.09582	1.90175
P35611	ADD1	Alpha-adducin (Erythrocyte adducin subunit alpha)	0.00799569	0.00669443	0.00130126	682	2.36305	10	7.5392e+07	1.01338e+07	2.97226e+07	3.58857e+08	4.26363e+08	5.33116e+08	No	Yes	0.61497	4.49079	83.7254	3.49686	-2.09714	1.90042
P01848	TRAC	T cell receptor alpha chain constant	0.00798791	0	0.00798791	2628	-10	4	5.32169e+08	9.89142e+07	1.53985e+08	1.24476e+08	3.13227e+08	2.09418e+08	No	Yes	10.1923	-18.935		-0.378034	-2.09757	1.9
Q5VTL8	PRPF38B	Pre-mRNA-splicing factor 38B (Sarcoma antigen NY-SAR-27)	0.00798749	0.00486752	0.00311997	1566	0.641653	8	9.46416e+07	1.52129e+07	3.75916e+07	2.47033e+07	8.76392e+08	3.83572e+08	No	Yes	4.30853	1.21913	60.9393	2.04273	-2.09759	1.89998
P14209	CD99	CD99 antigen (12E7) (E2 antigen) (Protein MIC2) (T-cell surface glycoprotein E2) (CD antigen CD99)	0.00797129	0.00760012	0.000371168	295	4.35588	4	1.27597e+07	1.01375e+07	7.51526e+06	4.83622e+08	2.33248e+08	6.81926e+08	Yes	Yes	1.95726	8.27223	95.3437	5.39068	-2.09847	1.8991
Q92563	SPOCK2	Testican-2 (SPARC/osteonectin, CWCV, and Kazal-like domains proteoglycan 2)	0.00794702	0.000585241	0.00736178	2556	-3.65295	6	3.62268e+08	3.91293e+07	1.83358e+08	8.18294e+07	4.32522e+08	3.25751e+08	No	Yes	1.81394	-6.93247	7.36428	0.212874	-2.0998	1.89777
Q9UGN4	CD300A	CMRF35-like molecule 8 (CLM-8) (CD300 antigen-like family member A) (CMRF-35-H9) (CMRF35-H9) (CMRF35-H) (IRC1/IRC2) (Immunoglobulin superfamily member 12) (IgSF12) (Inhibitory receptor protein 60) (IRp60) (NK inhibitory receptor) (CD antigen CD300a)	0.00793866	0.00170625	0.00623241	2489	-1.86896	7	3.06093e+08	3.38133e+07	1.54921e+08	1.16825e+08	2.56331e+08	5.55375e+08	No	Yes	3.39915	-3.54601	21.4929	0.629977	-2.10025	1.89731
Q9NX58	LYAR	Cell growth-regulating nucleolar protein	0.00793577	0.00776892	0.000166849	180	5.5411	7	4.26275e+06	4.48184e+06	4.70092e+06	2.15623e+08	5.06862e+08	6.86909e+08	Yes	Yes	2.15095	10.5123	97.8975	6.55651	-2.10041	1.89716
O95571	ETHE1	Persulfide dioxygenase ETHE1, mitochondrial	0.00793192	0.00573889	0.00219303	1124	1.38785	6	8.9975e+07	4.17941e+07	6.39158e+07	4.68838e+08	3.89049e+08	3.68578e+08	No	Yes	0.695056	2.63267	72.3518	2.6401	-2.10062	1.89695
Q6NYC8	PPP1R18	Phostensin (Protein phosphatase 1 F-actin cytoskeleton-targeting subunit) (Protein phosphatase 1 regulatory subunit 18)	0.00792364	0.00546044	0.0024632	1241	1.14848	9	1.40996e+08	1.31111e+07	5.34665e+07	2.42374e+08	3.57571e+08	6.13147e+08	No	Yes	1.50459	2.17808	68.9132	2.44191	-2.10108	1.89649
Q9NV06	DCAF13	DDB1- and CUL4-associated factor 13 (WD repeat and SOF domain-containing protein 1)	0.00790513	0.00778608	0.00011905	147	6.03125	9	3.47074e+06	3.47074e+06	3.47074e+06	3.63897e+08	4.27099e+08	6.1594e+08	Yes	Yes	0.9699	11.4321	98.494	7.04224	-2.10209	1.89548
Q9Y5S9	RBM8A	RNA-binding protein 8A (Binder of OVCA1-1) (BOV-1) (RNA-binding motif protein 8A) (RNA-binding protein Y14) (Ribonucleoprotein RBM8A)	0.00790322	0.00293809	0.00496513	2321	-0.756952	6	2.24751e+08	2.66109e+07	8.82621e+07	7.69115e+07	2.68165e+08	7.32305e+08	No	Yes	3.29142	-1.43471	37.1759	1.12664	-2.1022	1.89537
Q9Y639	NPTN	Neuroplastin (Stromal cell-derived receptor 1) (SDR-1)	0.00789187	0.00336357	0.0045283	2202	-0.428977	4	1.51387e+08	8.68456e+07	1.54231e+08	2.13355e+08	4.54941e+08	3.54209e+08	No	Yes	1.39513	-0.812803	42.6207	1.31358	-2.10282	1.89475
P43246	MSH2	DNA mismatch repair protein Msh2 (hMSH2) (MutS protein homolog 2)	0.00788937	0.0060426	0.00184677	957	1.71017	12	1.26189e+08	6.18544e+06	2.97084e+07	3.56505e+08	3.44283e+08	5.51652e+08	No	Yes	1.11065	3.2401	76.5917	2.91532	-2.10296	1.89461
Q9UGR2	ZC3H7B	Zinc finger CCCH domain-containing protein 7B (Rotavirus 'X'-associated non-structural protein) (RoXaN)	0.00788321	0.00788321	0		10	10				5.6721e+08	4.64153e+08	3.82055e+08	Yes	Yes	0.708244		99.8049	10	-2.1033	1.89427
Q6DD88	ATL3	Atlastin-3	0.00787887	0.00478528	0.00309359	1580	0.629318	7	2.08772e+08	4.07176e+07	2.67453e+07	4.25788e+08	3.33796e+08	3.7682e+08	No	Yes	1.43133	1.19195	60.7356	2.03339	-2.10354	1.89403
Q14241	ELOA	Elongin-A (EloA) (Elongin 110 kDa subunit) (RNA polymerase II transcription factor SIII subunit A1) (SIII p110) (Transcription elongation factor B polypeptide 3)	0.00785733	0.00785733	0		10	11				3.86225e+08	3.96043e+08	6.26509e+08	Yes	Yes	0.976088		99.8049	10	-2.10473	1.89284
Q99615	DNAJC7	DnaJ homolog subfamily C member 7 (Tetratricopeptide repeat protein 2) (TPR repeat protein 2)	0.00785153	0.00487043	0.0029811	1522	0.708206	11	1.85576e+08	1.70588e+07	6.20759e+07	4.03338e+08	4.3623e+08	3.03458e+08	No	Yes	1.20456	1.34029	62.0316	2.09341	-2.10505	1.89252
O95379	TNFAIP8	Tumor necrosis factor alpha-induced protein 8 (TNF alpha-induced protein 8) (Head and neck tumor and metastasis-related protein) (MDC-3.13) (NF-kappa-B-inducible DED-containing protein) (NDED) (SCC-S2) (TNF-induced protein GG2-1)	0.00784665	0.00598526	0.00186139	972	1.68503	5	1.12075e+08	1.81578e+07	3.45973e+07	3.4654e+08	3.83832e+08	5.11661e+08	No	Yes	0.686814	3.1885	76.2779	2.89355	-2.10532	1.89225
P50749	RASSF2	Ras association domain-containing protein 2	0.00784391	0.00414318	0.00370073	1894	0.162927	10	2.2539e+08	1.30608e+07	8.87659e+07	3.59877e+08	2.77161e+08	4.42115e+08	No	Yes	1.98888	0.308273	52.8203	1.6956	-2.10547	1.8921
Q8TAQ2	SMARCC2	SWI/SNF complex subunit SMARCC2 (BRG1-associated factor 170) (BAF170) (SWI/SNF complex 170 kDa subunit) (SWI/SNF-related matrix-associated actin-dependent regulator of chromatin subfamily C member 2)	0.00783106	0.0052081	0.00262296	1334	0.989558	8	1.4637e+08	1.67392e+07	5.98526e+07	2.42245e+08	3.59061e+08	5.79798e+08	No	Yes	1.40395	1.87164	66.5056	2.31358	-2.10618	1.89139
Q15691	MAPRE1	Microtubule-associated protein RP/EB family member 1 (APC-binding protein EB1) (End-binding protein 1) (EB1)	0.00782216	0.00447022	0.00335195	1730	0.415347	4	2.02788e+08	2.99679e+07	6.11559e+07	3.75407e+08	2.62463e+08	4.70689e+08	No	Yes	1.86963	0.785377	57.1481	1.87469	-2.10667	1.89089
Q96FS4	SIPA1	Signal-induced proliferation-associated protein 1 (Sipa-1) (GTPase-activating protein Spa-1) (p130 SPA-1)	0.00782172	0.00621886	0.00160286	854	1.956	12	8.80185e+07	4.16397e+06	4.71724e+07	3.93282e+08	3.01402e+08	5.68354e+08	No	Yes	1.47545	3.69854	79.5075	3.13088	-2.1067	1.89087
Q9UNM6	PSMD13	26S proteasome non-ATPase regulatory subunit 13 (26S proteasome regulatory subunit RPN9) (26S proteasome regulatory subunit S11) (26S proteasome regulatory subunit p40.5)	0.00780591	0.00439544	0.00341047	1757	0.366038	10	2.11786e+08	2.51429e+07	6.59255e+07	3.61369e+08	4.37029e+08	2.98305e+08	No	Yes	1.22805	0.691809	56.3092	1.839	-2.10758	1.88999
Q13077	TRAF1	TNF receptor-associated factor 1 (Epstein-Barr virus-induced protein 6)	0.00779947	0.00741322	0.000386252	314	4.26249	10	2.55636e+07	2.39228e+06	3.54998e+06	2.13697e+08	5.40217e+08	6.12983e+08	Yes	Yes	1.89274	8.05453	95.0477	5.29959	-2.10793	1.88963
O60264	SMARCA5	SWI/SNF-related matrix-associated actin-dependent regulator of chromatin subfamily A member 5 (SWI/SNF-related matrix-associated actin-dependent regulator of chromatin A5)	0.00778906	0.00661839	0.00117068	650	2.49914	15	6.5108e+07	1.84352e+06	3.6607e+07	3.35067e+08	5.02795e+08	4.55115e+08	Yes	Yes	0.522636	4.721	84.9703	3.6214	-2.10851	1.88905
Q8WU79	SMAP2	Stromal membrane-associated protein 2 (Stromal membrane-associated protein 1-like)	0.00778622	0.00628559	0.00150062	802	2.06649	6	9.74355e+07	1.46859e+07	1.72236e+07	3.1347e+08	3.48826e+08	6.04386e+08	No	Yes	1.17033	3.90337	80.7272	3.22917	-2.10867	1.88889
Q13291	SLAMF1	Signaling lymphocytic activation molecule (CDw150) (IPO-3) (SLAM family member 1) (CD antigen CD150)	0.00778339	0.0029474	0.00483599	2297	-0.714366	7	2.64779e+08	3.96573e+07	1.21386e+08	2.26464e+08	3.59968e+08	3.83265e+08	No	Yes	0.988943	-1.34925	37.8679	1.14987	-2.10883	1.88874
O00442	RTCA	RNA 3'-terminal phosphate cyclase (RNA cyclase) (RNA-3'-phosphate cyclase)	0.00777642	0.00641206	0.00136436	736	2.23257	7	7.5038e+07	4.29828e+06	3.996e+07	5.40718e+08	3.03925e+08	4.30331e+08	No	Yes	1.41707	4.21586	82.4552	3.37843	-2.10922	1.88835
O00203	AP3B1	AP-3 complex subunit beta-1 (Adaptor protein complex AP-3 subunit beta-1) (Adaptor-related protein complex 3 subunit beta-1) (Beta-3A-adaptin) (Clathrin assembly protein complex 3 beta-1 large chain)	0.0077635	0.00497153	0.00279196	1432	0.832412	14	1.44071e+08	1.37503e+07	6.69988e+07	1.56488e+08	5.16245e+08	4.944e+08	No	Yes	1.6409	1.57128	64.0373	2.18945	-2.10994	1.88762
Q8N1F7	NUP93	Nuclear pore complex protein Nup93 (93 kDa nucleoporin) (Nucleoporin Nup93)	0.00775519	0.00694987	0.000805326	490	3.10934	15	2.18965e+07	2.18965e+07	2.18965e+07	2.24157e+08	4.17268e+08	6.83349e+08	Yes	Yes	2.00604	5.86782	89.6156	4.1906	-2.11041	1.88716
P42285	MTREX	Exosome RNA helicase MTR4	0.00772822	0.00720471	0.000523507	381	3.78266	14	3.60159e+07	1.97478e+06	7.66147e+06	3.15868e+08	4.54878e+08	5.6923e+08	Yes	Yes	0.933074	7.13276	93.226	4.83415	-2.11192	1.88565
P18433	PTPRA	Receptor-type tyrosine-protein phosphatase alpha (Protein-tyrosine phosphatase alpha) (R-PTP-alpha)	0.00771957	0.00466515	0.00305442	1598	0.611026	7	1.42039e+08	1.50127e+07	1.15346e+08	3.19408e+08	4.22412e+08	3.6986e+08	No	Yes	0.29547	1.15188	60.4328	2.01959	-2.11241	1.88516
Q9BWU0	SLC4A1AP	Kanadaptin (Human lung cancer oncogene 3 protein) (HLC-3) (Kidney anion exchanger adapter protein) (Solute carrier family 4 anion exchanger member 1 adapter protein)	0.00765224	0.00697666	0.000675579	436	3.36834	10	4.05934e+07	7.60904e+06	1.13205e+07	3.73085e+08	5.5944e+08	3.79957e+08	Yes	Yes	0.770322	6.33704	91.1715	4.43655	-2.11621	1.88136
Q14108	SCARB2	Lysosome membrane protein 2 (85 kDa lysosomal membrane sialoglycoprotein) (LGP85) (CD36 antigen-like 2) (Lysosome membrane protein II) (LIMP II) (Scavenger receptor class B member 2) (CD antigen CD36)	0.00763461	0.00266853	0.00496608	2353	-0.896062	5	3.20953e+08	1.88922e+07	8.22166e+07	2.59724e+08	4.92749e+08	1.9431e+08	No	Yes	2.53661	-1.68491	34.9531	1.05291	-2.11721	1.88035
Q15418	RPS6KA1	Ribosomal protein S6 kinase alpha-1 (S6K-alpha-1)	0.00759772	0.00653949	0.00105823	622	2.62753	10	7.10292e+07	3.06789e+06	2.02694e+07	3.95695e+08	3.84766e+08	4.87402e+08	No	Yes	0.559466	4.93516	86.0718	3.73978	-2.11932	1.87825
Q96SI9	STRBP	Spermatid perinuclear RNA-binding protein	0.00759698	0.00743415	0.000162837	186	5.51267	7	4.644e+06	4.644e+06	4.644e+06	2.75231e+08	5.76202e+08	4.96733e+08	Yes	Yes	1.4024	10.3539	97.8566	6.52838	-2.11936	1.87821
Q9BQE5	APOL2	Apolipoprotein L2 (Apolipoprotein L-II) (ApoL-II)	0.00758729	0.00524443	0.00234286	1239	1.16252	6	1.26821e+08	1.89272e+07	5.77937e+07	2.71744e+08	3.58765e+08	5.26309e+08	No	Yes	1.11343	2.1828	69.1213	2.45337	-2.11991	1.87765
P04843	RPN1	Dolichyl-diphosphooligosaccharide--protein glycosyltransferase subunit 1 (Dolichyl-diphosphooligosaccharide--protein glycosyltransferase 67 kDa subunit) (Ribophorin I) (RPN-I) (Ribophorin-1)	0.00756525	0.00686943	0.00069582	450	3.3034	13	2.6806e+07	1.73323e+07	7.8586e+06	1.79448e+08	3.23004e+08	8.0196e+08	Yes	Yes	2.59357	6.19848	90.8024	4.37468	-2.12118	1.87639
Q86WV1	SKAP1	Src kinase-associated phosphoprotein 1 (Src family-associated phosphoprotein 1) (Src kinase-associated phosphoprotein of 55 kDa) (SKAP-55) (pp55)	0.00756282	0.004859	0.00270383	1420	0.845656	6	1.52285e+08	4.2568e+07	4.51994e+07	2.97963e+08	3.8588e+08	4.32078e+08	No	Yes	0.290888	1.58666	64.2485	2.1998	-2.12132	1.87625
P61106	RAB14	Ras-related protein Rab-14	0.0075548	0.00327715	0.00427765	2186	-0.384375	6	2.57783e+08	2.96491e+07	9.44226e+07	3.52592e+08	2.75949e+08	3.44139e+08	No	Yes	2.04863	-0.721007	43.3784	1.3404	-2.12178	1.87579
Q9Y3E1	HDGFL3	Hepatoma-derived growth factor-related protein 3 (HRP-3) (Hepatoma-derived growth factor 2) (HDGF-2)	0.00754792	0	0.00754792	2627	-10	4	6.03477e+08	4.45119e+06	1.20724e+08	1.02939e+08	3.81328e+08	1.40383e+08	No	Yes	11.274	-18.6898		-0.459537	-2.12217	1.87539
Q9Y6W5	WASF2	Wiskott-Aldrich syndrome protein family member 2 (WASP family protein member 2) (Protein WAVE-2) (Verprolin homology domain-containing protein 2)	0.00754215	0.00625002	0.00129213	725	2.27411	9	5.78447e+07	3.69537e+07	1.60627e+07	2.52408e+08	4.57185e+08	5.31812e+08	No	Yes	1.23468	4.2641	82.8679	3.41603	-2.1225	1.87506
Q9P0L0	VAPA	Vesicle-associated membrane protein-associated protein A (VAMP-A) (VAMP-associated protein A) (VAP-A) (33 kDa VAMP-associated protein) (VAP-33)	0.00754139	0.00427439	0.003267	1748	0.387749	3	1.71043e+08	3.68821e+07	7.80056e+07	2.72384e+08	3.12284e+08	4.81532e+08	No	Yes	1.26531	0.727036	56.679	1.85467	-2.12255	1.87502
P61962	DCAF7	DDB1- and CUL4-associated factor 7 (WD repeat-containing protein 68) (WD repeat-containing protein An11 homolog)	0.00751895	0.0060546	0.00146435	816	2.04777	7	1.00618e+08	6.12008e+06	2.33004e+07	3.55119e+08	4.90818e+08	3.72132e+08	No	Yes	0.49754	3.83696	80.5245	3.21246	-2.12384	1.87372
Q9H6E5	TUT1	Speckle targeted PIP5K1A-regulated poly(A) polymerase (Star-PAP)	0.00748968	0.00748968	0		10	8				3.63638e+08	4.77593e+08	5.01629e+08	Yes	Yes	0.62122		99.8049	10	-2.12554	1.87203
P08754	GNAI3	Guanine nucleotide-binding protein G(i) subunit alpha-3 (G(i) alpha-3)	0.00748736	0.00581865	0.0016687	936	1.80196	4	1.98632e+07	2.17994e+07	7.82739e+07	1.04165e+08	5.18391e+08	5.9995e+08	No	Yes	3.63401	3.37307	77.713	2.99528	-2.12567	1.8719
Q9BQ39	DDX50	ATP-dependent RNA helicase DDX50	0.00748581	0.00748581	0		10	6				1.32081e+08	7.99269e+08	4.10815e+08	Yes	Yes	3.26153		99.8049	10	-2.12576	1.87181
P49959	MRE11	Double-strand break repair protein MRE11	0.00743247	0.00441075	0.00302173	1644	0.545649	12	1.8199e+08	6.2561e+06	8.22714e+07	3.34565e+08	3.4431e+08	3.8321e+08	No	Yes	1.06195	1.01966	59.3443	1.97062	-2.12887	1.8687
P78417	GSTO1	Glutathione S-transferase omega-1 (GSTO-1)	0.00743069	0.003611	0.00381969	2050	-0.0810576	6	2.36239e+08	2.93178e+07	7.42381e+07	2.66499e+08	3.70536e+08	3.55452e+08	No	Yes	0.760584	-0.151464	48.5957	1.53143	-2.12897	1.8686
Q13464	ROCK1	Rho-associated protein kinase 1	0.00741081	0.00402235	0.00338845	1836	0.247413	17	2.09693e+08	3.00855e+06	7.85805e+07	3.18106e+08	2.22465e+08	4.96864e+08	No	Yes	2.54116	0.462026	54.2769	1.75453	-2.13013	1.86743
P13861	PRKAR2A	cAMP-dependent protein kinase type II-alpha regulatory subunit	0.00740626	0.00517491	0.00223135	1214	1.21361	10	1.33253e+08	5.23158e+06	5.95405e+07	3.923e+08	3.01025e+08	4.36552e+08	No	Yes	1.35449	2.26602	69.8721	2.49527	-2.1304	1.86717
Q96SB4	SRPK1	SRSF protein kinase 1	0.00740313	0.00699555	0.00040758	344	4.10128	6	1.46469e+07	1.19134e+07	9.17996e+06	3.16302e+08	5.33627e+08	4.41672e+08	Yes	Yes	0.942026	7.65702	94.4945	5.14271	-2.13058	1.86698
Q96CV9	OPTN	Optineurin (E3-14.7K-interacting protein) (FIP-2) (Huntingtin yeast partner L) (Huntingtin-interacting protein 7) (HIP-7) (Huntingtin-interacting protein L) (NEMO-related protein) (Optic neuropathy-inducing protein) (Transcription factor IIIA-interacting protein) (TFIIIA-IntP)	0.00739992	0.00201132	0.0053886	2436	-1.42177	15	3.61042e+08	1.23569e+07	9.21062e+07	4.3028e+08	2.02084e+08	2.28897e+08	No	Yes	4.05872	-2.65414	27.1803	0.804475	-2.13077	1.86679
P18754	RCC1	Regulator of chromosome condensation (Cell cycle regulatory protein) (Chromosome condensation protein 1)	0.00739236	0.00377236	0.00362	1954	0.0594797	7	2.22269e+08	2.86193e+07	7.0142e+07	3.46829e+08	3.95415e+08	2.62136e+08	No	Yes	1.51889	0.11101	51.0306	1.62489	-2.13122	1.86635
Q9HCD5	NCOA5	Nuclear receptor coactivator 5 (NCoA-5) (Coactivator independent of AF-2) (CIA)	0.00739085	0.0067609	0.000629952	432	3.4239	6	3.55035e+07	5.11046e+06	1.42546e+07	4.79123e+08	2.87351e+08	5.03797e+08	Yes	Yes	1.24851	6.3899	91.4766	4.4896	-2.13131	1.86626
O43169	CYB5B	Cytochrome b5 type B (Cytochrome b5 outer mitochondrial membrane isoform)	0.00738968	0.00497445	0.00241523	1299	1.04238	4	1.53275e+08	1.94623e+07	4.24291e+07	3.61141e+08	3.19063e+08	4.29559e+08	No	Yes	1.06046	1.94528	67.3162	2.35593	-2.13137	1.86619
P24666	ACP1	Low molecular weight phosphotyrosine protein phosphatase (LMW-PTP) (LMW-PTPase)	0.00738646	0.00274984	0.00463662	2312	-0.753725	4	2.40327e+08	6.23249e+07	9.65254e+07	1.97749e+08	4.52149e+08	2.75278e+08	No	Yes	1.22266	-1.40645	37.2281	1.12839	-2.13156	1.866
O00629	KPNA4	Importin subunit alpha-3 (Importin alpha Q1) (Qip1) (Karyopherin subunit alpha-4)	0.00737139	0.00650659	0.000864794	537	2.91147	3	4.24601e+07	1.00252e+07	2.02031e+07	2.39543e+08	4.08155e+08	6.01264e+08	No	Yes	1.53018	5.43024	88.2682	4.0043	-2.13245	1.86512
Q02040	AKAP17A	A-kinase anchor protein 17A (AKAP-17A) (721P) (B-lymphocyte antigen) (Protein XE7) (Protein kinase A-anchoring protein 17A) (PRKA17A) (Splicing factor, arginine/serine-rich 17A)	0.00735676	0.00735676	0		10	12				2.3279e+08	3.6839e+08	7.17848e+08	Yes	Yes	2.02919		99.8049	10	-2.13331	1.86425
Q9P1F3	ABRACL	Costars family protein ABRACL (ABRA C-terminal-like protein)	0.00734353	0.00423196	0.00311157	1713	0.443685	2	1.23441e+08	8.60559e+07	4.86712e+07	1.6442e+08	4.3025e+08	4.63817e+08	Yes	Yes	1.70163	0.826794	57.6284	1.89536	-2.1341	1.86347
P0CF74	IGLC6	Immunoglobulin lambda constant 6 (Ig lambda-6 chain C region)	0.00734166	0.00401639	0.00332527	1823	0.272429	2	1.27026e+08	7.73636e+07	9.19091e+07	2.85607e+08	3.46878e+08	3.87536e+08	No	Yes	0.486215	0.507635	54.7069	1.77217	-2.13421	1.86336
Q99567	NUP88	Nuclear pore complex protein Nup88 (88 kDa nucleoporin) (Nucleoporin Nup88)	0.0073306	0.00625034	0.00108026	651	2.53256	11	4.73216e+07	2.98766e+07	1.24316e+07	2.97384e+08	2.71846e+08	6.55477e+08	No	Yes	1.67841	4.71741	85.2637	3.65213	-2.13486	1.86271
P42765	ACAA2	3-ketoacyl-CoA thiolase, mitochondrial	0.00732943	0.00620702	0.00112241	668	2.4673	7	6.76895e+07	1.16108e+07	2.05366e+07	3.68929e+08	4.81176e+08	3.64187e+08	No	Yes	0.510781	4.59569	84.6863	3.59218	-2.13493	1.86264
Q15907	RAB11B	Ras-related protein Rab-11B	0.00730316	0.00722091	8.22536e-05	130	6.45596	1	2.29908e+06	2.29908e+06	2.29908e+06	2.38134e+08	4.84533e+08	5.79853e+08	Yes	Yes	1.68585	12.015	98.8737	7.46415	-2.13649	1.86108
Q15003	NCAPH	Condensin complex subunit 2 (Barren homolog protein 1) (Chromosome-associated protein H) (hCAP-H) (Non-SMC condensin I complex subunit H) (XCAP-H homolog)	0.00730044	0.00695042	0.000350012	318	4.31162	11	1.119e+07	9.82382e+06	8.45768e+06	2.37358e+08	5.6462e+08	4.77479e+08	Yes	Yes	1.6356	8.02357	95.2056	5.3475	-2.13665	1.86092
Q9HAV4	XPO5	Exportin-5 (Exp5) (Ran-binding protein 21)	0.00728489	0.00713619	0.0001487	184	5.58468	14	4.03445e+06	4.03445e+06	4.03445e+06	3.59634e+08	2.39775e+08	6.9463e+08	Yes	Yes	1.92528	10.3875	97.9588	6.59964	-2.13758	1.85999
P49257	LMAN1	Protein ERGIC-53 (ER-Golgi intermediate compartment 53 kDa protein) (Gp58) (Intracellular mannose-specific lectin MR60) (Lectin mannose-binding 1)	0.00726894	0.00636047	0.000908471	579	2.80762	7	5.7646e+07	3.24773e+06	1.82827e+07	2.78497e+08	4.47336e+08	4.98272e+08	Yes	Yes	0.870296	5.21947	87.502	3.90714	-2.13853	1.85904
Q9Y266	NUDC	Nuclear migration protein nudC (Nuclear distribution protein C homolog)	0.0072652	0.00646377	0.000801426	517	3.01173	8	3.81924e+07	1.32843e+07	1.81891e+07	2.83415e+08	4.1751e+08	5.3202e+08	Yes	Yes	1.04745	5.59826	88.969	4.09851	-2.13875	1.85881
Q9Y2L1	DIS3	Exosome complex exonuclease RRP44	0.00725366	0.00527403	0.00197963	1125	1.41367	12	1.17739e+08	1.93591e+07	3.9397e+07	3.33941e+08	4.34228e+08	3.55879e+08	No	Yes	0.372867	2.62678	72.7085	2.66181	-2.13944	1.85812
P84098	RPL19	60S ribosomal protein L19 (Large ribosomal subunit protein eL19)	0.00725164	0.00691282	0.000338824	311	4.35067	3	1.23639e+07	9.41057e+06	6.45729e+06	5.41989e+08	2.20517e+08	5.09443e+08	Yes	Yes	1.79907	8.08356	95.3276	5.3856	-2.13956	1.858
Q9Y285	FARSA	Phenylalanine--tRNA ligase alpha subunit	0.0072223	0.00701395	0.00020835	236	5.07315	9	9.4969e+06	6.19099e+06	2.88508e+06	3.82555e+08	4.04007e+08	4.89784e+08	Yes	Yes	0.444326	9.41699	97.1152	6.09442	-2.14132	1.85624
P46087	NOP2	Probable 28S rRNA (cytosine(4447)-C(5))-methyltransferase	0.00722152	0.00657623	0.00064529	448	3.34924	13	3.61217e+07	3.5336e+06	1.545e+07	2.51449e+08	4.37559e+08	5.50666e+08	Yes	Yes	1.30579	6.21684	91.0643	4.41834	-2.14137	1.8562
Q7Z6I6	ARHGAP30	Rho GTPase-activating protein 30 (Rho-type GTPase-activating protein 30)	0.00721967	0.00576104	0.00145863	857	1.98171	9	5.83189e+07	4.29702e+07	2.76215e+07	3.34154e+08	3.41841e+08	4.89543e+08	No	Yes	0.709925	3.67823	79.7964	3.15368	-2.14148	1.85608
P43034	PAFAH1B1	Platelet-activating factor acetylhydrolase IB subunit beta (Lissencephaly-1 protein) (LIS-1) (PAF acetylhydrolase 45 kDa subunit) (PAF-AH 45 kDa subunit) (PAF-AH alpha) (PAFAH alpha)	0.00719225	0.00457445	0.00261779	1467	0.805248	8	1.18812e+08	3.81157e+07	7.62861e+07	3.16051e+08	3.25312e+08	4.14955e+08	No	Yes	0.781092	1.49328	63.6026	2.16829	-2.14314	1.85443
Q96II8	LRCH3	DISP complex protein LRCH3 (Leucine-rich repeat and calponin homology domain-containing protein 3)	0.00717516	0.00672509	0.000450072	377	3.90133	8	3.59976e+07	1.92585e+06	1.00594e+06	2.75155e+08	4.36832e+08	5.35552e+08	Yes	Yes	1.03391	7.23072	93.7274	4.94881	-2.14417	1.8534
P09972	ALDOC	Fructose-bisphosphate aldolase C	0.00716037	0.0058996	0.00126077	759	2.22631	6	8.52779e+07	7.16408e+06	1.88867e+07	3.11947e+08	3.75141e+08	4.85398e+08	No	Yes	0.630277	4.12424	82.3924	3.37277	-2.14506	1.8525
Q9Y277	VDAC3	Voltage-dependent anion-selective channel protein 3 (VDAC-3) (hVDAC3) (Outer mitochondrial membrane protein porin 3)	0.0071335	0.00578172	0.00135178	804	2.09664	7	8.2446e+07	7.35783e+06	3.10062e+07	4.225e+08	3.45387e+08	3.90302e+08	No	Yes	0.758773	3.88061	81.0503	3.25614	-2.1467	1.85087
Q6ZVF9	GPRIN3	G protein-regulated inducer of neurite outgrowth 3 (GRIN3)	0.00713213	0.00677295	0.000359187	331	4.23698	10	1.3929e+07	1.07208e+07	7.51252e+06	4.4061e+08	3.90692e+08	4.15289e+08	Yes	Yes	0.234536	7.84174	94.9638	5.27473	-2.14678	1.85079
O75131	CPNE3	Copine-3 (Copine III)	0.00713142	0.00462079	0.00251062	1401	0.880094	4	1.58345e+08	2.5731e+07	3.28428e+07	2.23525e+08	3.72502e+08	4.65679e+08	No	Yes	0.730827	1.62883	64.7949	2.22681	-2.14682	1.85074
Q13895	BYSL	Bystin	0.00711956	0.00688042	0.000239141	262	4.84657	9	1.29264e+07	7.03776e+06	1.14908e+06	3.26244e+08	4.26533e+08	5.02609e+08	Yes	Yes	0.734756	8.96625	96.6411	5.87142	-2.14755	1.85002
Q7Z417	NUFIP2	Nuclear fragile X mental retardation-interacting protein 2 (82 kDa FMRP-interacting protein) (82-FIP) (Cell proliferation-inducing gene 1 protein) (FMRP-interacting protein 2)	0.00710772	0.00710772	0		10	7				4.61172e+08	4.25393e+08	3.8781e+08	Yes	Yes	0.310781		99.8049	10	-2.14827	1.8493
P04632	CAPNS1	Calpain small subunit 1 (CSS1) (Calcium-activated neutral proteinase small subunit) (CANP small subunit) (Calcium-dependent protease small subunit) (CDPS) (Calcium-dependent protease small subunit 1) (Calpain regulatory subunit)	0.00710477	0.00419826	0.00290651	1661	0.530502	6	2.20975e+08	2.10964e+07	7.32414e+06	2.57646e+08	2.57489e+08	5.09317e+08	No	Yes	1.68329	0.98096	59.0907	1.95935	-2.14845	1.84912
P48634	PRRC2A	Protein PRRC2A (HLA-B-associated transcript 2) (Large proline-rich protein BAT2) (Proline-rich and coiled-coil-containing protein 2A) (Protein G2)	0.00709309	0.00709309	0		10	15				3.0521e+08	3.73822e+08	5.92722e+08	Yes	Yes	1.21902		99.8049	10	-2.14916	1.8484
Q9P2J5	LARS1	Leucine--tRNA ligase, cytoplasmic	0.00708031	0.00483606	0.00224425	1270	1.1076	16	1.45913e+08	1.07866e+07	3.38926e+07	2.42405e+08	2.89533e+08	5.46931e+08	No	Yes	1.5251	2.04642	68.3029	2.40864	-2.14995	1.84762
Q9H299	SH3BGRL3	SH3 domain-binding glutamic acid-rich-like protein 3 (SH3 domain-binding protein 1) (SH3BP-1)	0.0070586	0.000978396	0.00608021	2529	-2.63563	3	4.59627e+08	1.14941e+07	6.76504e+07	1.77065e+08	2.74773e+08	2.74961e+08	No	Yes	3.82989	-4.86613	13.861	0.402536	-2.15128	1.84629
Q9H223	EHD4	EH domain-containing protein 4 (Hepatocellular carcinoma-associated protein 10/11) (PAST homolog 4)	0.00705774	0.0060928	0.000964937	625	2.6586	11	6.25014e+07	9.47124e+06	1.40678e+07	3.50399e+08	3.77314e+08	4.5166e+08	No	Yes	0.384331	4.90839	86.328	3.76854	-2.15133	1.84623
Q13315	ATM	Serine-protein kinase ATM	0.00704456	0.00623366	0.000810895	538	2.94249	23	3.03254e+07	2.32285e+07	1.61317e+07	3.4807e+08	2.79352e+08	5.65944e+08	Yes	Yes	1.29285	5.43014	88.4891	4.0334	-2.15215	1.84542
P11310	ACADM	Medium-chain specific acyl-CoA dehydrogenase, mitochondrial (MCAD)	0.00703569	0.00419326	0.00284243	1638	0.560948	6	1.98457e+08	1.42253e+07	3.80872e+07	4.20437e+08	2.56987e+08	3.33269e+08	No	Yes	2.01421	1.03488	59.5998	1.98203	-2.15269	1.84487
Q8TD55	PLEKHO2	Pleckstrin homology domain-containing family O member 2 (PH domain-containing family O member 2) (Pleckstrin homology domain-containing family Q member 1) (PH domain-containing family Q member 1)	0.0069574	0.00213279	0.00482461	2403	-1.17767	9	2.66499e+08	5.77513e+07	9.28072e+07	1.59951e+08	3.31336e+08	3.39079e+08	No	Yes	0.580522	-2.16693	30.655	0.913899	-2.15755	1.84001
Q8IZD4	DCP1B	mRNA-decapping enzyme 1B	0.00695313	0.00662054	0.000332592	325	4.31512	10	2.34137e+07	1.4843e+06	3.6054e+06	2.62845e+08	3.98018e+08	5.57292e+08	Yes	Yes	1.24505	7.93874	95.2167	5.35091	-2.15782	1.83975
Q9ULX6	AKAP8L	A-kinase anchor protein 8-like (AKAP8-like protein) (Helicase A-binding protein 95) (HAP95) (Homologous to AKAP95 protein) (HA95) (Neighbor of A-kinase-anchoring protein 95) (Neighbor of AKAP95)	0.0069527	0.00619407	0.000758633	521	3.02941	6	3.66219e+07	2.24037e+07	8.18552e+06	3.11704e+08	4.55336e+08	4.12332e+08	Yes	Yes	0.625737	5.57327	89.0887	4.11516	-2.15785	1.83972
Q96DI7	SNRNP40	U5 small nuclear ribonucleoprotein 40 kDa protein (U5 snRNP 40 kDa protein) (U5-40K) (38 kDa-splicing factor) (Prp8-binding protein) (hPRP8BP) (U5 snRNP-specific 40 kDa protein) (WD repeat-containing protein 57)	0.00694681	0.0027235	0.00422331	2265	-0.63291	8	3.1162e+08	1.27672e+07	5.139e+07	3.19842e+08	2.32135e+08	3.17772e+08	No	Yes	2.75355	-1.16415	39.2051	1.19519	-2.15821	1.83935
Q01543	FLI1	Friend leukemia integration 1 transcription factor (Proto-oncogene Fli-1) (Transcription factor ERGB)	0.00694286	0	0.00694286	2626	-10	8	3.1398e+08	2.19676e+08	1.25373e+08	7.76728e+07	1.91427e+08	3.16688e+08	No	Yes	7.3618	-18.3281		-0.390268	-2.15846	1.83911
Q13557	CAMK2D	Calcium/calmodulin-dependent protein kinase type II subunit delta (CaM kinase II subunit delta) (CaMK-II subunit delta)	0.00693214	0.00400542	0.00292672	1709	0.452668	5	1.87235e+08	1.28264e+07	5.93598e+07	3.96464e+08	3.25411e+08	2.61599e+08	No	Yes	1.68152	0.8322	57.7804	1.90193	-2.15913	1.83843
P15121	AKR1B1	Aldo-keto reductase family 1 member B1	0.00689908	0.00219274	0.00470633	2389	-1.10187	5	2.8228e+08	4.71111e+07	7.265e+07	4.04648e+08	1.56806e+08	2.73471e+08	No	Yes	3.59944	-2.02343	31.7831	0.949965	-2.16121	1.83636
P07195	LDHB	L-lactate dehydrogenase B chain (LDH-B)	0.0068982	0.00610583	0.000792365	542	2.94595	8	3.41561e+07	2.21411e+07	1.01262e+07	2.96303e+08	2.66522e+08	6.07562e+08	Yes	Yes	1.5678	5.40966	88.5135	4.03665	-2.16126	1.8363
Q9UJV9	DDX41	Probable ATP-dependent RNA helicase DDX41	0.00687911	0.00682722	5.18969e-05	104	7.03951	12	1.45004e+06	1.45004e+06	1.45004e+06	2.22292e+08	4.76713e+08	5.30033e+08	Yes	Yes	1.69795	12.9182	99.2456	8.04498	-2.16247	1.8351
P25490	YY1	Transcriptional repressor protein YY1 (Delta transcription factor) (INO80 complex subunit S) (NF-E1) (Yin and yang 1) (YY-1)	0.00686684	0.00366146	0.00320538	1880	0.191927	3	1.63103e+08	1.93151e+07	4.54327e+07	1.09167e+08	2.06932e+08	6.87237e+08	No	Yes	3.02246	0.352056	53.3209	1.71571	-2.16324	1.83432
O43396	TXNL1	Thioredoxin-like protein 1 (32 kDa thioredoxin-related protein)	0.00686658	0.0022636	0.00460298	2378	-1.02395	12	2.72947e+08	3.87047e+07	9.8212e+07	2.28908e+08	2.68147e+08	3.24223e+08	No	Yes	1.84959	-1.87824	32.9655	0.988075	-2.16326	1.83431
Q9NVP1	DDX18	ATP-dependent RNA helicase DDX18	0.00685803	0.00647208	0.000385948	355	4.06775	9	1.12425e+07	1.12425e+07	1.12425e+07	3.17307e+08	5.31275e+08	3.47299e+08	Yes	Yes	1.00082	7.4593	94.3723	5.11014	-2.1638	1.83377
Q5UIP0	RIF1	Telomere-associated protein RIF1 (Rap1-interacting factor 1 homolog)	0.00685721	0.00685721	0		10	17				2.49431e+08	4.18246e+08	5.61782e+08	Yes	Yes	1.4729		99.8049	10	-2.16385	1.83371
P55854	SUMO3	Small ubiquitin-related modifier 3 (SUMO-3) (SMT3 homolog 1) (SUMO-2) (Ubiquitin-like protein SMT3A) (Smt3A)	0.00685313	0.00685313	0		10	1				2.55347e+08	3.81866e+08	5.91517e+08	No	Yes	1.50576		99.8049	10	-2.16411	1.83346
O95299	NDUFA10	NADH dehydrogenase [ubiquinone] 1 alpha subcomplex subunit 10, mitochondrial (Complex I-42kD) (CI-42kD) (NADH-ubiquinone oxidoreductase 42 kDa subunit)	0.0068305	0.00123044	0.00560006	2513	-2.18627	7	3.3697e+08	6.20142e+07	9.22815e+07	3.12374e+08	1.61628e+08	2.59403e+08	No	Yes	4.03552	-4.00528	18.0139	0.525506	-2.16555	1.83202
P09234	SNRPC	U1 small nuclear ribonucleoprotein C (U1 snRNP C) (U1-C) (U1C)	0.00682001	0.00599058	0.000829435	577	2.85249	2	1.7727e+07	2.45134e+07	3.12997e+07	3.03558e+08	4.26857e+08	4.18837e+08	Yes	Yes	0.775006	5.22392	87.8382	3.94906	-2.16621	1.83135
Q8NAV1	PRPF38A	Pre-mRNA-splicing factor 38A	0.00681696	0.00477811	0.00203885	1217	1.22869	8	1.33832e+08	5.0873e+06	3.80193e+07	2.42725e+08	4.7586e+08	3.2672e+08	No	Yes	0.72292	2.24992	70.0915	2.50768	-2.16641	1.83116
P62857	RPS28	40S ribosomal protein S28 (Small ribosomal subunit protein eS28)	0.00680544	0.00251293	0.00429251	2314	-0.772448	3	2.66948e+08	4.00882e+07	7.76441e+07	2.7603e+08	2.90305e+08	2.69162e+08	No	Yes	1.86288	-1.41391	36.9254	1.11826	-2.16714	1.83042
Q96GM8	TOE1	Target of EGR1 protein 1	0.00680065	0.00640724	0.000393417	364	4.02557	8	1.52818e+07	1.12638e+07	7.24584e+06	2.44141e+08	4.62896e+08	4.78492e+08	Yes	Yes	1.32379	7.36727	94.215	5.0692	-2.16745	1.83012
Q9HCG8	CWC22	Pre-mRNA-splicing factor CWC22 homolog (Nucampholin homolog) (fSAPb)	0.00679793	0.00335022	0.00344771	2016	-0.0413844	11	1.94574e+08	1.13872e+07	9.60982e+07	2.06998e+08	3.68785e+08	3.4099e+08	No	Yes	0.471823	-0.075731	49.2829	1.55751	-2.16762	1.82994
Q8TDX7	NEK7	Serine/threonine-protein kinase Nek7	0.00678473	0.00463389	0.00215084	1277	1.10732	4	1.24712e+08	8.06128e+06	5.80675e+07	4.1848e+08	2.929e+08	3.14245e+08	No	Yes	1.38522	2.0254	68.2988	2.40841	-2.16847	1.8291
Q2M2I8	AAK1	AP2-associated protein kinase 1	0.00676027	0.00245362	0.00430665	2328	-0.811653	10	2.96828e+08	1.73847e+06	7.4134e+07	1.77552e+08	2.69691e+08	3.92136e+08	No	Yes	2.10586	-1.48332	36.2947	1.09725	-2.17004	1.82753
Q14684	RRP1B	Ribosomal RNA processing protein 1 homolog B (RRP1-like protein B)	0.00675634	0.00621381	0.000542531	429	3.5177	11	1.52186e+07	1.52186e+07	1.52186e+07	2.16392e+08	4.22269e+08	5.27059e+08	Yes	Yes	1.66614	6.42782	91.9701	4.57935	-2.17029	1.82728
P61981	YWHAG	14-3-3 protein gamma (Protein kinase C inhibitor protein 1) (KCIP-1) [Cleaved into: 14-3-3 protein gamma, N-terminally processed]	0.00674843	0.00278057	0.00396786	2225	-0.512981	5	2.54441e+08	3.55991e+07	4.83481e+07	2.41065e+08	1.85142e+08	4.45363e+08	No	Yes	2.65238	-0.937098	41.2032	1.26396	-2.1708	1.82677
P67775	PPP2CA	Serine/threonine-protein phosphatase 2A catalytic subunit alpha isoform (PP2A-alpha)	0.00674118	0.000110169	0.00663101	2590	-5.91143	1	3.53749e+08	6.25888e+07	1.30876e+08	2.67915e+08	7.95893e+07	3.13939e+08	No	Yes	8.48088	-10.7961	1.63427	0.0471594	-2.17126	1.8263
Q9NUL3	STAU2	Double-stranded RNA-binding protein Staufen homolog 2	0.00672443	0.00672443	0		10	10				3.73786e+08	3.71047e+08	4.60821e+08	Yes	Yes	0.441032		99.8049	10	-2.17234	1.82522
Q92542	NCSTN	Nicastrin	0.0067097	0.00411648	0.00259323	1569	0.666661	9	1.71995e+08	1.61062e+07	4.08372e+07	2.40228e+08	3.61934e+08	3.71913e+08	No	Yes	0.283359	1.21617	61.3511	2.0617	-2.1733	1.82427
P42566	EPS15	Epidermal growth factor receptor substrate 15 (Protein Eps15) (Protein AF-1p)	0.00670898	0.00556912	0.00113986	745	2.28859	12	5.54642e+07	3.34925e+07	1.15209e+07	2.79875e+08	3.74289e+08	4.48243e+08	Yes	Yes	0.663872	4.17491	83.0099	3.42916	-2.17334	1.82422
Q9Y6G9	DYNC1LI1	Cytoplasmic dynein 1 light intermediate chain 1 (LIC1) (Dynein light chain A) (DLC-A) (Dynein light intermediate chain 1, cytosolic)	0.00670468	0.00428326	0.00242142	1465	0.822852	8	1.29112e+08	2.5731e+07	6.19937e+07	3.12473e+08	3.52184e+08	3.2062e+08	No	Yes	0.45964	1.50084	63.8846	2.18199	-2.17362	1.82395
P50502	ST13	Hsc70-interacting protein (Hip) (Aging-associated protein 2) (Progesterone receptor-associated p48 protein) (Protein FAM10A1) (Putative tumor suppressor ST13) (Renal carcinoma antigen NY-REN-33) (Suppression of tumorigenicity 13 protein)	0.00670444	0.00379196	0.00291247	1756	0.380701	8	1.50892e+08	5.04313e+07	4.8456e+07	4.73665e+08	2.2409e+08	2.54535e+08	No	Yes	2.20782	0.694371	56.559	1.84958	-2.17364	1.82393
Q96SN8	CDK5RAP2	CDK5 regulatory subunit-associated protein 2 (CDK5 activator-binding protein C48) (Centrosome-associated protein 215)	0.00669234	0.00669234	0		10	15				4.25263e+08	3.61216e+08	4.13421e+08	Yes	Yes	0.312736		99.8049	10	-2.17442	1.82315
P20340	RAB6A	Ras-related protein Rab-6A (Rab-6)	0.00667554	0.00411424	0.00256131	1554	0.683746	1	9.05383e+07	4.11971e+07	8.81745e+07	2.08178e+08	3.04913e+08	4.63888e+08	No	Yes	1.57251	1.24582	61.6315	2.07471	-2.17551	1.82205
Q6NYC1	JMJD6	Bifunctional arginine demethylase and lysyl-hydroxylase JMJD6	0.0066641	0.00407143	0.00259267	1584	0.651094	6	1.56594e+08	1.96482e+07	2.68099e+07	1.17092e+08	3.80151e+08	4.94543e+08	No	Yes	1.59496	1.18584	61.0949	2.04988	-2.17626	1.82131
Q6PIZ9	TRAT1	T-cell receptor-associated transmembrane adapter 1 (T-cell receptor-interacting molecule) (TRIM) (pp29/30)	0.00665281	0.00632291	0.000329895	338	4.26051	3	2.21455e+07	2.23192e+06	4.44727e+06	5.08036e+08	3.64376e+08	2.91575e+08	Yes	Yes	1.09446	7.75656	95.0413	5.29766	-2.177	1.82057
Q15904	ATP6AP1	V-type proton ATPase subunit S1 (V-ATPase subunit S1) (Protein XAP-3) (V-ATPase Ac45 subunit) (V-ATPase S1 accessory protein) (Vacuolar proton pump subunit S1)	0.00664476	0.00130638	0.00533837	2497	-2.03082	6	1.92389e+08	3.39237e+07	1.76448e+08	8.39229e+07	5.22269e+08	1.82416e+08	No	Yes	3.02624	-3.69619	19.6604	0.574762	-2.17752	1.82005
P50579	METAP2	Methionine aminopeptidase 2 (MAP 2) (MetAP 2)	0.00663406	0.00509156	0.00154249	984	1.72284	6	8.0756e+07	1.78992e+07	3.84732e+07	2.93479e+08	3.47596e+08	4.11247e+08	No	Yes	0.510133	3.13445	76.7488	2.92633	-2.17822	1.81935
P38606	ATP6V1A	V-type proton ATPase catalytic subunit A (V-ATPase subunit A)	0.00660223	0.00242799	0.00417424	2317	-0.781754	13	2.69065e+08	1.35061e+07	8.75338e+07	2.69811e+08	2.12903e+08	3.30925e+08	No	Yes	2.7022	-1.42065	36.7753	1.11325	-2.18031	1.81726
Q15025	TNIP1	TNFAIP3-interacting protein 1 (A20-binding inhibitor of NF-kappa-B activation 1) (ABIN-1) (HIV-1 Nef-interacting protein) (Nef-associated factor 1) (Naf1) (Nip40-1) (Virion-associated nuclear shuttling protein) (VAN) (hVAN)	0.00659065	0.00583207	0.000758584	559	2.94263	10	4.07206e+07	5.46241e+06	1.99107e+07	2.62929e+08	3.7032e+08	4.82326e+08	Yes	Yes	0.989508	5.34527	88.49	4.03353	-2.18107	1.8165
O60749	SNX2	Sorting nexin-2 (Transformation-related gene 9 protein) (TRG-9)	0.00658137	0.0032961	0.00328527	1984	0.00475113	11	1.75329e+08	3.16836e+07	6.70755e+07	1.43378e+08	3.52884e+08	4.09654e+08	No	Yes	1.19914	0.00862751	50.0823	1.58813	-2.18168	1.81588
Q9BVP2	GNL3	Guanine nucleotide-binding protein-like 3 (E2-induced gene 3 protein) (Novel nucleolar protein 47) (NNP47) (Nucleolar GTP-binding protein 3) (Nucleostemin)	0.00657238	0.00588262	0.000689752	515	3.09231	8	2.55309e+07	2.04699e+07	1.54089e+07	4.2403e+08	3.15678e+08	3.77274e+08	Yes	Yes	0.571432	5.61344	89.5053	4.1745	-2.18228	1.81529
P27986	PIK3R1	Phosphatidylinositol 3-kinase regulatory subunit alpha (PI3-kinase regulatory subunit alpha) (PI3K regulatory subunit alpha) (PtdIns-3-kinase regulatory subunit alpha) (Phosphatidylinositol 3-kinase 85 kDa regulatory subunit alpha) (PI3-kinase subunit p85-alpha) (PtdIns-3-kinase regulatory subunit p85-alpha)	0.00655109	0.00252202	0.00402907	2274	-0.675868	11	2.14329e+08	3.26111e+07	1.01421e+08	1.74423e+08	2.65103e+08	3.86687e+08	No	Yes	1.67983	-1.22594	38.4977	1.17115	-2.18369	1.81388
Q04760	GLO1	Lactoylglutathione lyase	0.00653597	0.0023371	0.00419887	2335	-0.845285	5	2.8461e+08	2.27897e+07	5.34079e+07	1.53275e+08	2.96294e+08	3.61487e+08	No	Yes	1.29942	-1.5324	35.7575	1.07943	-2.18469	1.81288
P40222	TXLNA	Alpha-taxilin	0.00653026	0.00576504	0.00076522	572	2.91338	9	3.26412e+07	2.19945e+07	1.13479e+07	3.77661e+08	2.39766e+08	4.87429e+08	Yes	Yes	1.28755	5.2805	88.2819	4.00609	-2.18507	1.8125
Q9BTC0	DIDO1	Death-inducer obliterator 1 (DIO-1) (hDido1) (Death-associated transcription factor 1) (DATF-1)	0.00652273	0.00652273	0		10	15				2.20214e+08	4.31947e+08	5.17328e+08	Yes	Yes	1.61326		99.8049	10	-2.18557	1.812
Q9Y4C1	KDM3A	Lysine-specific demethylase 3A	0.00651218	0.00620031	0.000311862	335	4.31336	12	1.90319e+07	4.72736e+06	2.61008e+06	2.17176e+08	4.21164e+08	5.02888e+08	Yes	Yes	1.47437	7.81276	95.2111	5.34919	-2.18627	1.81129
O95833	CLIC3	Chloride intracellular channel protein 3	0.0065109	0.00132224	0.00518866	2491	-1.97237	7	2.78832e+08	6.61272e+07	1.17685e+08	2.20541e+08	2.79388e+08	2.04797e+08	No	Yes	2.29366	-3.57238	20.3082	0.594231	-2.18636	1.81121
Q7LDG7	RASGRP2	RAS guanyl-releasing protein 2 (Calcium and DAG-regulated guanine nucleotide exchange factor I) (CalDAG-GEFI) (Cdc25-like protein) (hCDC25L) (F25B3.3 kinase-like protein)	0.0065101	0.00514335	0.00136675	919	1.91196	7	8.54683e+07	7.63876e+06	2.83887e+07	3.49311e+08	4.0635e+08	2.90069e+08	No	Yes	0.724435	3.46285	79.0057	3.09193	-2.18641	1.81115
P34910	EVI2B	Protein EVI2B (Ecotropic viral integration site 2B protein homolog) (EVI-2B) (CD antigen CD361)	0.00649338	0.00157702	0.00491636	2466	-1.64038	4	2.39527e+08	7.21795e+07	9.10439e+07	1.80095e+08	4.49033e+08	1.32349e+08	No	Yes	3.19557	-2.96916	24.2866	0.715051	-2.18753	1.81004
P62316	SNRPD2	Small nuclear ribonucleoprotein Sm D2 (Sm-D2) (snRNP core protein D2)	0.00649317	0.00510222	0.00139094	931	1.87506	4	8.28799e+07	1.12121e+07	2.73389e+07	2.42839e+08	3.58029e+08	4.41891e+08	No	Yes	0.802628	3.3939	78.5783	3.05941	-2.18754	1.81002
Q8TD19	NEK9	Serine/threonine-protein kinase Nek9	0.00648847	0.00349016	0.00299832	1861	0.219139	13	1.81252e+08	1.22554e+07	7.03282e+07	2.71189e+08	2.35169e+08	3.93155e+08	No	Yes	1.86231	0.396578	53.7901	1.73469	-2.18786	1.80971
P50395	GDI2	Rab GDP dissociation inhibitor beta (Rab GDI beta) (Guanosine diphosphate dissociation inhibitor 2) (GDI-2)	0.00648823	0.00483612	0.00165211	1063	1.54954	8	1.16597e+08	6.95551e+06	2.18591e+07	2.46919e+08	3.76784e+08	3.9419e+08	Yes	Yes	0.317819	2.80419	74.5368	2.77705	-2.18787	1.80969
O60763	USO1	General vesicular transport factor p115 (Protein USO1 homolog) (Transcytosis-associated protein) (TAP) (Vesicle-docking protein)	0.0064734	0.00517859	0.00129481	878	1.99982	12	8.03829e+07	6.27118e+06	2.38441e+07	2.39923e+08	2.9404e+08	5.16184e+08	No	Yes	1.33852	3.61707	79.998	3.16976	-2.18887	1.8087
P22234	PAICS	Multifunctional protein ADE2 [Includes: Phosphoribosylaminoimidazole-succinocarboxamide synthase	0.00644584	0.00565804	0.000787799	591	2.8444	9	4.54793e+07	1.47972e+06	1.01629e+07	1.78534e+08	1.92837e+08	7.27212e+08	Yes	Yes	2.78223	5.1394	87.7782	3.9415	-2.19072	1.80685
Q13155	AIMP2	Aminoacyl tRNA synthase complex-interacting multifunctional protein 2 (Multisynthase complex auxiliary component p38) (Protein JTV-1)	0.00643574	0.00269489	0.00374085	2209	-0.473138	5	2.33072e+08	3.8974e+07	6.33025e+07	2.75086e+08	2.69691e+08	2.73767e+08	No	Yes	1.6938	-0.854565	41.8738	1.28735	-2.1914	1.80617
Q66PJ3	ARL6IP4	ADP-ribosylation factor-like protein 6-interacting protein 4 (ARL-6-interacting protein 4) (Aip-4) (HSP-975) (HSVI-binding protein) (SR-15) (SRp25) (SR-25) (Splicing factor SRrp37)	0.00643322	0.00445352	0.0019797	1254	1.16966	4	4.64986e+07	1.64842e+07	8.31913e+07	9.61718e+07	3.68982e+08	5.42113e+08	No	Yes	3.15887	2.11241	69.2269	2.45922	-2.19157	1.806
Q92615	LARP4B	La-related protein 4B (La ribonucleoprotein domain family member 4B) (La ribonucleoprotein domain family member 5) (La-related protein 5)	0.00643227	0.00643227	0		10	8				2.60637e+08	2.32503e+08	6.60131e+08	Yes	Yes	2.05109		99.8049	10	-2.19164	1.80593
Q15208	STK38	Serine/threonine-protein kinase 38	0.00642312	0.00252141	0.0039017	2255	-0.629871	9	2.57844e+08	1.32125e+07	7.78796e+07	2.99592e+08	2.51169e+08	2.51934e+08	No	Yes	2.33552	-1.13711	39.2553	1.1969	-2.19225	1.80531
Q9NW13	RBM28	RNA-binding protein 28 (RNA-binding motif protein 28)	0.00642007	0.00621617	0.000203897	264	4.93012	11	8.28799e+06	5.85464e+06	3.42129e+06	2.4395e+08	4.89822e+08	3.99748e+08	Yes	Yes	1.26687	8.89939	96.8241	5.95359	-2.19246	1.80511
D3YTK1	BCL11B	B-cell lymphoma/leukemia 11B	0.00641501	0.00523842	0.00117659	803	2.15452	7	8.67548e+07	5.00991e+06	1.26868e+07	3.00939e+08	3.23283e+08	4.21504e+08	No	Yes	0.596134	3.88839	81.6588	3.30807	-2.1928	1.80476
A6NFQ2	TCAF2	TRPM8 channel-associated factor 2 (TRP channel-associated factor 2)	0.00639859	0.00630362	9.49685e-05	163	6.05259	8	2.59321e+06	2.59321e+06	2.59321e+06	2.65837e+08	2.52857e+08	6.20759e+08	Yes	Yes	1.81105	10.9168	98.5158	7.06341	-2.19392	1.80365
Q5T6F2	UBAP2	Ubiquitin-associated protein 2 (UBAP-2)	0.00637101	0.00637101	0		10	9				2.59351e+08	3.54267e+08	5.28669e+08	Yes	Yes	1.27949		99.8049	10	-2.19579	1.80178
Q8IUX4	APOBEC3F	DNA dC->dU-editing enzyme APOBEC-3F	0.00636918	0.00632779	4.13959e-05	98	7.25607	5	1.20795e+06	1.20795e+06	1.20795e+06	3.216e+08	3.15534e+08	5.01201e+08	Yes	Yes	0.939459	13.0729	99.3501	8.26078	-2.19592	1.80165
Q9NQG5	RPRD1B	Regulation of nuclear pre-mRNA domain-containing protein 1B (Cell cycle-related and expression-elevated protein in tumor)	0.00634644	0.00258463	0.00376181	2231	-0.541467	9	1.5361e+08	1.0677e+08	5.99293e+07	1.48684e+08	2.86418e+08	3.82471e+08	No	Yes	1.33833	-0.974694	40.7257	1.24741	-2.19747	1.8001
Q8NHV4	NEDD1	Protein NEDD1 (Neural precursor cell expressed developmentally down-regulated protein 1) (NEDD-1)	0.00634553	0.00634553	0		10	9				3.29327e+08	3.16549e+08	4.91843e+08	Yes	Yes	0.873873		99.8049	10	-2.19753	1.80004
Q13131	PRKAA1	5'-AMP-activated protein kinase catalytic subunit alpha-1 (AMPK subunit alpha-1)	0.00633939	0.00576883	0.000570565	470	3.33782	8	3.70428e+07	2.4755e+06	1.05741e+07	3.0537e+08	3.07795e+08	4.73361e+08	Yes	Yes	0.897545	6.00678	90.9997	4.40745	-2.19795	1.79961
O00743	PPP6C	Serine/threonine-protein phosphatase 6 catalytic subunit (PP6C)	0.00631337	0.00289152	0.00342185	2119	-0.242948	5	1.95944e+08	2.79118e+07	7.94348e+07	2.4172e+08	2.39479e+08	3.47463e+08	No	Yes	1.66257	-0.436779	45.8	1.42762	-2.19974	1.79783
Q8NFC6	BOD1L1	Biorientation of chromosomes in cell division protein 1-like 1	0.00630581	0.00519686	0.00110894	778	2.22846	20	3.79929e+07	2.30692e+07	8.14554e+06	5.40763e+07	5.20842e+08	4.86471e+08	Yes	Yes	3.8365	4.00523	82.414	3.37471	-2.20026	1.79731
Q96K76	USP47	Ubiquitin carboxyl-terminal hydrolase 47	0.00630215	0.00403181	0.00227033	1470	0.828525	15	1.31046e+08	1.31865e+07	5.91243e+07	3.03672e+08	3.28194e+08	2.94718e+08	No	Yes	0.676012	1.48891	63.9752	2.18642	-2.20051	1.79706
Q9P289	STK26	Serine/threonine-protein kinase 26	0.00628617	0.00227489	0.00401128	2324	-0.818269	5	2.28078e+08	2.53674e+07	9.98548e+07	3.11452e+08	1.81614e+08	2.8071e+08	No	Yes	2.89642	-1.46957	36.1888	1.09372	-2.20161	1.79595
P00738	HP	Haptoglobin (Zonulin) [Cleaved into: Haptoglobin alpha chain; Haptoglobin beta chain]	0.00627687	0	0.00627687	2625	-10	11	3.74151e+08	7.65654e+07	1.74542e+08	9.92397e+07	2.38509e+08	1.62402e+08	No	Yes	9.49375	-17.8917		-0.411956	-2.20226	1.79531
Q05655	PRKCD	Protein kinase C delta type	0.0062643	0.0045113	0.00175299	1164	1.36373	12	1.03807e+08	1.1512e+07	3.80625e+07	2.70138e+08	2.63433e+08	4.36201e+08	No	Yes	1.23172	2.44712	72.0161	2.61988	-2.20313	1.79444
Q96QR8	PURB	Transcriptional activator protein Pur-beta (Purine-rich element-binding protein B)	0.00625362	0.00568929	0.000564326	472	3.33365	4	2.47079e+07	1.5812e+07	6.91618e+06	4.03841e+08	1.95611e+08	4.74353e+08	Yes	Yes	1.68727	5.97956	90.976	4.40348	-2.20387	1.7937
Q99497	PARK7	Parkinson disease protein 7 (Maillard deglycase) (Oncogene DJ1) (Parkinsonism-associated deglycase) (Protein DJ-1) (DJ-1) (Protein/nucleic acid deglycase DJ-1)	0.00623567	0.00488307	0.00135259	944	1.85206	5	7.316e+07	1.46392e+07	2.61473e+07	1.79295e+08	3.94903e+08	4.29877e+08	No	Yes	1.33012	3.31973	78.3087	3.03919	-2.20512	1.79245
P62888	RPL30	60S ribosomal protein L30 (Large ribosomal subunit protein eL30)	0.00623486	0.00541781	0.000817054	627	2.72921	6	3.34557e+07	2.27854e+07	1.21151e+07	1.82683e+08	4.30511e+08	4.36327e+08	Yes	Yes	1.6557	4.89181	86.8954	3.83409	-2.20517	1.79239
Q96MU7	YTHDC1	YTH domain-containing protein 1 (Splicing factor YT521) (YT521-B)	0.00622548	0.00413692	0.00208856	1367	0.986053	9	9.81739e+07	1.54562e+07	4.82315e+07	1.07233e+08	4.01053e+08	4.46047e+08	No	Yes	2.0958	1.76675	66.4515	2.31078	-2.20583	1.79174
M0R232	SCAF1	Splicing factor, arginine/serine-rich 19 (Fragment)	0.00622163	0.00571003	0.000511594	444	3.48043	8	2.39093e+07	1.37243e+07	3.53925e+06	1.56876e+08	4.21506e+08	4.9595e+08	Yes	Yes	2.06789	6.23509	91.7772	4.54365	-2.2061	1.79147
P49023	PXN	Paxillin	0.00620601	0.0015515	0.0046545	2456	-1.58496	8	3.10897e+08	2.21558e+07	6.65991e+07	1.28473e+08	3.07696e+08	2.76883e+08	No	Yes	1.5259	-2.83768	25.0001	0.736967	-2.20719	1.79038
Q8TF01	PNISR	Arginine/serine-rich protein PNISR (PNN-interacting serine/arginine-rich protein) (SR-related protein) (SR-rich protein) (Serine/arginine-rich-splicing regulatory protein 130) (SRrp130) (Splicing factor, arginine/serine-rich 130) (Splicing factor, arginine/serine-rich 18)	0.0061999	0.00255711	0.00364279	2221	-0.510528	6	1.35065e+08	5.45263e+07	1.3259e+08	1.94772e+08	3.0503e+08	2.89625e+08	No	Yes	0.9144	-0.913821	41.2444	1.2654	-2.20762	1.78995
P42226	STAT6	Signal transducer and activator of transcription 6 (IL-4 Stat)	0.0061886	0.00480624	0.00138235	963	1.79779	9	8.56357e+07	7.11712e+06	2.93634e+07	3.56741e+08	2.49606e+08	3.81118e+08	No	Yes	1.2572	3.21653	77.6629	2.99163	-2.20841	1.78916
P22307	SCP2	Sterol carrier protein 2 (SCP-2) (Acetyl-CoA C-myristoyltransferase)	0.00618545	0.00219018	0.00399527	2338	-0.86724	7	2.27096e+08	3.15391e+07	9.79984e+07	2.9134e+08	2.26864e+08	2.34181e+08	No	Yes	2.30845	-1.55144	35.4086	1.06791	-2.20863	1.78894
Q03188	CENPC	Centromere protein C (CENP-C) (Centromere autoantigen C) (Centromere protein C 1) (CENP-C 1) (Interphase centromere complex protein 7)	0.00617995	0.00612822	5.17295e-05	122	6.88834	15	1.25921e+06	1.25921e+06	1.25921e+06	1.18439e+08	3.66863e+08	6.18952e+08	Yes	Yes	3.02167	12.3202	99.1629	7.89441	-2.20901	1.78855
Q7Z5K2	WAPL	Wings apart-like protein homolog (Friend of EBNA2 protein) (WAPL cohesin release factor)	0.00617593	0.00465401	0.00152192	1045	1.61258	10	7.83503e+07	4.50515e+07	1.17526e+07	3.27356e+08	2.65013e+08	3.79788e+08	Yes	Yes	0.659861	2.88373	75.3572	2.83106	-2.2093	1.78827
O75663	TIPRL	TIP41-like protein (Putative MAPK-activating protein PM10) (Type 2A-interacting protein) (TIP)	0.00616647	0.00489024	0.00127624	917	1.93801	4	5.73711e+07	5.20231e+06	5.03622e+07	2.59853e+08	3.93933e+08	3.38893e+08	No	Yes	0.549039	3.46439	79.3036	3.11495	-2.20996	1.7876
P15927	RPA2	Replication protein A 32 kDa subunit (RP-A p32) (Replication factor A protein 2) (RF-A protein 2) (Replication protein A 34 kDa subunit) (RP-A p34)	0.00614632	0.00228084	0.00386548	2301	-0.761082	4	1.87814e+08	1.46032e+07	1.25981e+08	1.32256e+08	3.28679e+08	3.12668e+08	No	Yes	1.2444	-1.35943	37.109	1.1244	-2.21139	1.78618
Q6PJT7	ZC3H14	Zinc finger CCCH domain-containing protein 14 (Mammalian suppressor of tau pathology-2) (MSUT-2) (Renal carcinoma antigen NY-REN-37)	0.00614299	0.0056954	0.00044759	422	3.66955	9	2.02743e+07	1.29477e+07	5.62111e+06	2.35729e+08	3.90171e+08	4.36661e+08	Yes	Yes	1.10539	6.55361	92.7138	4.72515	-2.21162	1.78595
P42677	RPS27	40S ribosomal protein S27 (Metallopan-stimulin 1) (MPS-1) (Small ribosomal subunit protein eS27)	0.00613699	0.00395455	0.00218243	1448	0.857576	1	6.92843e+07	3.73956e+07	7.91719e+07	3.58377e+08	3.8631e+08	1.69789e+08	No	Yes	1.48346	1.53122	64.438	2.20914	-2.21204	1.78552
P56537	EIF6	Eukaryotic translation initiation factor 6 (eIF-6) (B(2)GCN homolog) (B4 integrin interactor) (CAB) (p27(BBP))	0.0061046	0.00349239	0.00261221	1739	0.418945	3	1.5581e+08	3.12069e+07	4.4177e+07	2.58247e+08	2.42154e+08	3.62927e+08	No	Yes	1.2537	0.747074	57.2092	1.87731	-2.21434	1.78322
P11171	EPB41	Protein 4.1 (P4.1) (4.1R) (Band 4.1) (EPB4.1) (Erythrocyte membrane protein band 4.1)	0.00609922	0.00561967	0.000479551	438	3.55073	10	2.39832e+07	1.43233e+07	4.66336e+06	3.35227e+08	3.53917e+08	3.61443e+08	Yes	Yes	0.0504101	6.33038	92.1375	4.61101	-2.21473	1.78284
Q12769	NUP160	Nuclear pore complex protein Nup160 (160 kDa nucleoporin) (Nucleoporin Nup160)	0.00609819	0.00609819	0		10	11				2.1723e+08	3.52013e+08	5.24129e+08	Yes	Yes	1.58069		99.8049	10	-2.2148	1.78277
P41214	EIF2D	Eukaryotic translation initiation factor 2D (eIF2d) (Hepatocellular carcinoma-associated antigen 56) (Ligatin)	0.00608599	0.00585244	0.000233552	294	4.64722	9	8.99293e+06	6.88778e+06	4.78262e+06	2.82303e+08	4.20949e+08	3.6727e+08	Yes	Yes	0.718788	8.28088	96.1625	5.67573	-2.21567	1.7819
Q6JBY9	RCSD1	CapZ-interacting protein (Protein kinase substrate CapZIP) (RCSD domain-containing protein 1)	0.00607017	0.00552631	0.000543855	475	3.34502	6	2.15243e+07	1.30225e+07	4.52082e+06	9.40478e+07	4.55991e+08	4.99241e+08	Yes	Yes	3.09205	5.95671	91.0405	4.41432	-2.2168	1.78077
P46778	RPL21	60S ribosomal protein L21 (Large ribosomal subunit protein eL21)	0.0060523	0.00411358	0.00193872	1303	1.08529	2	9.19848e+07	1.43707e+07	5.08912e+07	3.27942e+08	4.63309e+08	1.36648e+08	Yes	Yes	2.23422	1.93126	67.9672	2.39056	-2.21808	1.77949
P46782	RPS5	40S ribosomal protein S5 (Small ribosomal subunit protein uS7) [Cleaved into: 40S ribosomal protein S5, N-terminally processed]	0.00603538	0.00372133	0.00231405	1567	0.685401	3	1.03008e+08	6.79783e+07	3.29485e+07	2.23168e+08	3.69386e+08	2.85622e+08	No	Yes	0.920057	1.21883	61.6586	2.07598	-2.2193	1.77827
Q92597	NDRG1	Protein NDRG1 (Differentiation-related gene 1 protein) (DRG-1) (N-myc downstream-regulated gene 1 protein) (Nickel-specific induction protein Cap43) (Reducing agents and tunicamycin-responsive protein) (RTP) (Rit42)	0.00603362	0.00370316	0.00233047	1582	0.668139	5	1.32964e+08	1.38679e+07	5.80291e+07	3.35691e+08	2.0695e+08	3.34293e+08	No	Yes	1.88622	1.18805	61.3754	2.06283	-2.21942	1.77815
P29558	RBMS1	RNA-binding motif, single-stranded-interacting protein 1 (Single-stranded DNA-binding protein MSSP-1) (Suppressor of CDC2 with RNA-binding motif 2)	0.0060275	0.00578642	0.000241086	304	4.58505	6	1.17168e+07	2.41005e+06	3.57446e+06	6.49443e+08	1.32367e+08	2.81187e+08	Yes	Yes	2.9006	8.15087	96.0002	5.6148	-2.21986	1.7777
Q16836	HADH	Hydroxyacyl-coenzyme A dehydrogenase, mitochondrial (HCDH)	0.00602682	0.00554362	0.0004832	442	3.52014	7	2.70465e+07	4.23014e+06	3.24234e+06	2.81534e+08	1.14249e+08	6.50274e+08	Yes	Yes	3.17222	6.25759	91.9825	4.58168	-2.21991	1.77766
Q9UFW8	CGGBP1	CGG triplet repeat-binding protein 1 (CGG-binding protein 1) (20 kDa CGG-binding protein) (p20-CGGBP DNA-binding protein)	0.00602181	0.0044713	0.00155051	1098	1.52795	5	1.20601e+08	5.68804e+06	1.22339e+07	3.13805e+08	3.47659e+08	2.79692e+08	No	Yes	0.894785	2.71562	74.2518	2.75863	-2.22027	1.77729
O00303	EIF3F	Eukaryotic translation initiation factor 3 subunit F (eIF3f) (Deubiquitinating enzyme eIF3f)	0.00599235	0.00353173	0.00246062	1678	0.521354	7	1.47139e+08	1.29054e+07	6.05371e+07	2.8123e+08	2.86283e+08	2.86301e+08	No	Yes	0.969736	0.92549	58.9373	1.95256	-2.2224	1.77516
P35250	RFC2	Replication factor C subunit 2 (Activator 1 40 kDa subunit) (A1 40 kDa subunit) (Activator 1 subunit 2) (Replication factor C 40 kDa subunit) (RF-C 40 kDa subunit) (RFC40)	0.00599082	0.00479685	0.00119396	890	2.00633	6	7.06927e+07	1.28947e+07	2.17112e+07	2.42778e+08	3.42703e+08	3.83342e+08	No	Yes	0.553714	3.56134	80.0701	3.17555	-2.22251	1.77505
Q96B97	SH3KBP1	SH3 domain-containing kinase-binding protein 1 (CD2-binding protein 3) (CD2BP3) (Cbl-interacting protein of 85 kDa) (Human Src family kinase-binding protein 1) (HSB-1)	0.00597507	0.00347506	0.00250001	1704	0.475108	8	1.43873e+08	1.85241e+07	6.02907e+07	2.34092e+08	3.13469e+08	3.01048e+08	No	Yes	0.384454	0.842799	58.1594	1.9184	-2.22366	1.77391
Q9BRJ7	NUDT16L1	Tudor-interacting repair regulator protein (NUDT16-like protein 1) (Protein syndesmos)	0.00597427	0.00539116	0.000583111	507	3.20875	6	2.56679e+07	1.69574e+07	8.24685e+06	2.3311e+08	3.98279e+08	3.88894e+08	Yes	Yes	1.00777	5.69185	90.2396	4.28474	-2.22371	1.77385
P62495	ETF1	Eukaryotic peptide chain release factor subunit 1 (Eukaryotic release factor 1) (eRF1) (Protein Cl1) (TB3-1)	0.0059699	0.00526773	0.000702176	585	2.90728	8	5.20049e+07	1.87117e+06	8.83607e+06	3.03642e+08	3.27619e+08	3.76398e+08	Yes	Yes	0.313462	5.15615	88.2381	4.00036	-2.22403	1.77353
Q06330	RBPJ	Recombining binding protein suppressor of hairless (CBF-1) (J kappa-recombination signal-binding protein) (RBP-J kappa) (RBP-J) (RBP-JK) (Renal carcinoma antigen NY-REN-30)	0.00596758	0.00573299	0.00023458	302	4.61114	8	6.77275e+06	6.77275e+06	6.77275e+06	2.66918e+08	2.97928e+08	4.8479e+08	Yes	Yes	1.14808	8.17723	96.0691	5.64035	-2.2242	1.77337
O60318	MCM3AP	Germinal-center associated nuclear protein (GANP)	0.00595585	0.00578742	0.000168428	254	5.10272	12	4.78621e+06	4.78621e+06	4.78621e+06	2.13674e+08	3.70877e+08	4.68942e+08	Yes	Yes	1.44884	9.04463	97.1721	6.12356	-2.22506	1.77251
P21291	CSRP1	Cysteine and glycine-rich protein 1 (Cysteine-rich protein 1) (CRP) (CRP1) (Epididymis luminal protein 141) (HEL-141)	0.00595282	0.00395752	0.0019953	1373	0.987992	4	8.39533e+07	3.92604e+07	5.49571e+07	2.59922e+08	3.29657e+08	2.99559e+08	No	Yes	0.185953	1.75101	66.4814	2.31233	-2.22528	1.77229
Q9BY77	POLDIP3	Polymerase delta-interacting protein 3 (46 kDa DNA polymerase delta interaction protein) (p46) (S6K1 Aly/REF-like target) (SKAR)	0.00594845	0.00515998	0.000788473	641	2.71023	8	4.88822e+07	6.15976e+06	1.55929e+07	3.40023e+08	3.13963e+08	3.41905e+08	Yes	Yes	0.396279	4.80246	86.7449	3.81645	-2.2256	1.77197
O60869	EDF1	Endothelial differentiation-related factor 1 (EDF-1) (Multiprotein-bridging factor 1) (MBF1)	0.00594278	0.00594278	0		10	4				3.26274e+08	3.51555e+08	3.87679e+08	Yes	Yes	0.310006		99.8049	10	-2.22601	1.77156
Q9Y2I8	WDR37	WD repeat-containing protein 37	0.00593961	0.00283459	0.00310501	2072	-0.131457	9	2.03633e+08	1.4052e+07	5.66163e+07	1.94917e+08	3.12984e+08	2.82737e+08	No	Yes	0.700425	-0.232852	47.7236	1.49867	-2.22624	1.77132
Q9BPW8	NIPSNAP1	Protein NipSnap homolog 1 (NipSnap1)	0.00593857	0.00329272	0.00264585	1806	0.315547	5	1.78564e+08	1.59231e+07	4.22851e+07	2.7517e+08	2.53575e+08	2.99236e+08	No	Yes	1.40204	0.558912	55.4463	1.8028	-2.22632	1.77125
P40429	RPL13A	60S ribosomal protein L13a (23 kDa highly basic protein) (Large ribosomal subunit protein uL13)	0.00593776	0.00516752	0.000770242	629	2.74609	4	2.95884e+07	2.18917e+07	1.41949e+07	2.17808e+08	3.00163e+08	4.80962e+08	Yes	Yes	1.37427	4.86384	87.0281	3.84979	-2.22638	1.77119
Q16531	DDB1	DNA damage-binding protein 1 (DDB p127 subunit) (DNA damage-binding protein a) (DDBa) (Damage-specific DNA-binding protein 1) (HBV X-associated protein 1) (XAP-1) (UV-damaged DNA-binding factor) (UV-damaged DNA-binding protein 1) (UV-DDB 1) (XPE-binding factor) (XPE-BF) (Xeroderma pigmentosum group E-complementing protein) (XPCe)	0.00593025	0.00536209	0.000568159	504	3.23843	18	2.31595e+07	1.52331e+07	7.30662e+06	1.92831e+08	2.50738e+08	5.73994e+08	Yes	Yes	1.97655	5.73409	90.4193	4.31291	-2.22693	1.77064
Q9UNH7	SNX6	Sorting nexin-6 (TRAF4-associated factor 2) [Cleaved into: Sorting nexin-6, N-terminally processed]	0.00592723	0.00343966	0.00248757	1711	0.467528	8	1.81617e+08	7.39671e+06	3.31155e+07	3.01525e+08	2.41768e+08	2.97297e+08	No	Yes	1.68204	0.827721	58.0315	1.91283	-2.22715	1.77042
P30050	RPL12	60S ribosomal protein L12 (Large ribosomal subunit protein uL11)	0.00592333	0.00438023	0.00154309	1113	1.50518	3	7.08251e+07	2.19727e+07	3.84497e+07	2.94362e+08	1.89488e+08	4.46923e+08	No	Yes	1.80964	2.66437	73.9489	2.73925	-2.22743	1.77013
Q96QC0	PPP1R10	Serine/threonine-protein phosphatase 1 regulatory subunit 10 (MHC class I region proline-rich protein CAT53) (PP1-binding protein of 114 kDa) (Phosphatase 1 nuclear targeting subunit) (Protein FB19) (p99)	0.00591886	0.00591886	0		10	9				2.63774e+08	3.89561e+08	4.07885e+08	Yes	Yes	0.858432		99.8049	10	-2.22776	1.76981
Q14677	CLINT1	Clathrin interactor 1 (Clathrin-interacting protein localized in the trans-Golgi region) (Clint) (Enthoprotin) (Epsin-4) (Epsin-related protein) (EpsinR)	0.00589884	0.00503175	0.000867092	686	2.5368	10	3.83035e+07	2.46962e+07	1.10889e+07	2.50117e+08	2.49068e+08	4.84357e+08	Yes	Yes	1.30879	4.48592	85.3006	3.65604	-2.22923	1.76833
P01040	CSTA	Cystatin-A (Cystatin-AS) (Stefin-A) [Cleaved into: Cystatin-A, N-terminally processed]	0.0058958	0	0.0058958	2624	-10	5	2.89901e+08	3.31704e+08	1.27563e+08	2.04509e+08	7.04314e+07	3.2977e+07	No	Yes	11.7423	-17.6206		-1.67833	-2.22946	1.76811
Q8WXX5	DNAJC9	DnaJ homolog subfamily C member 9 (HDJC9) (DnaJ protein SB73)	0.00588605	0.00475898	0.00112707	859	2.07808	6	6.49123e+07	3.57427e+06	3.07335e+07	2.35888e+08	3.81669e+08	3.38559e+08	Yes	Yes	0.566654	3.67278	80.8519	3.23954	-2.23018	1.76739
P01834	IGKC	Immunoglobulin kappa constant (Ig kappa chain C region) (Ig kappa chain C region AG) (Ig kappa chain C region CUM) (Ig kappa chain C region EU) (Ig kappa chain C region OU) (Ig kappa chain C region ROY) (Ig kappa chain C region TI)	0.00588582	0.00337172	0.00251409	1738	0.423448	4	1.23144e+08	4.49509e+07	5.48311e+07	2.318e+08	3.42622e+08	2.57947e+08	No	Yes	0.618757	0.748391	57.2856	1.88059	-2.23019	1.76737
Q96EY7	PTCD3	Pentatricopeptide repeat domain-containing protein 3, mitochondrial (28S ribosomal protein S39, mitochondrial) (MRP-S39) (Mitochondrial small ribosomal subunit protein mS39) (Transformation-related gene 15 protein) (TRG-15)	0.00588576	0.00558291	0.000302857	358	4.20431	8	8.22176e+06	8.22176e+06	8.22176e+06	3.15586e+08	5.36922e+08	1.78112e+08	Yes	Yes	1.97924	7.43057	94.8544	5.24292	-2.2302	1.76737
Q53QZ3	ARHGAP15	Rho GTPase-activating protein 15 (ArhGAP15) (Rho-type GTPase-activating protein 15)	0.00587476	0.00492647	0.000948295	737	2.37715	6	3.3305e+07	2.68956e+07	2.04862e+07	1.97908e+08	3.18228e+08	4.5649e+08	No	Yes	1.45532	4.19936	83.8582	3.50972	-2.23101	1.76656
Q9Y2X7	GIT1	ARF GTPase-activating protein GIT1 (ARF GAP GIT1) (Cool-associated and tyrosine-phosphorylated protein 1) (CAT-1) (CAT1) (G protein-coupled receptor kinase-interactor 1) (GRK-interacting protein 1) (p95-APP1)	0.00587018	0.00460104	0.00126913	952	1.85812	7	8.28114e+07	8.58687e+06	2.2031e+07	2.90883e+08	3.49912e+08	2.98267e+08	Yes	Yes	0.355549	3.28184	78.38	3.04451	-2.23135	1.76622
Q9BY44	EIF2A	Eukaryotic translation initiation factor 2A (eIF-2A) (65 kDa eukaryotic translation initiation factor 2A) [Cleaved into: Eukaryotic translation initiation factor 2A, N-terminally processed]	0.00586371	0.00532644	0.000537273	492	3.30944	10	2.45724e+07	2.14151e+06	2.0834e+07	2.74348e+08	3.21074e+08	4.08361e+08	Yes	Yes	0.735529	5.84361	90.8373	4.38043	-2.23183	1.76574
P61225	RAP2B	Ras-related protein Rap-2b	0.00585479	0.000316699	0.00553809	2558	-4.1282	4	2.36756e+08	1.08135e+08	1.21211e+08	3.34078e+08	1.18972e+08	1.30581e+08	No	Yes	5.56306	-7.2866	5.40923	0.15623	-2.23249	1.76508
Q16891	IMMT	MICOS complex subunit MIC60 (Cell proliferation-inducing gene 4/52 protein) (Mitochondrial inner membrane protein) (Mitofilin) (p87/89)	0.00584714	0.0039692	0.00187793	1319	1.0797	10	1.18454e+08	4.47363e+06	4.38945e+07	3.26016e+08	2.35089e+08	3.20433e+08	No	Yes	1.46001	1.90515	67.8829	2.38604	-2.23306	1.76451
Q8NFH5	NUP35	Nucleoporin NUP35 (35 kDa nucleoporin) (Mitotic phosphoprotein 44) (MP-44) (Nuclear pore complex protein Nup53) (Nucleoporin NUP53)	0.00584414	0.00473303	0.00111112	855	2.09075	7	6.90103e+07	5.35907e+06	1.91709e+07	2.15212e+08	2.4685e+08	4.92221e+08	No	Yes	1.54799	3.68869	80.9875	3.25087	-2.23328	1.76429
Q9NUQ6	SPATS2L	SPATS2-like protein (DNA polymerase-transactivated protein 6) (Stress granule and nucleolar protein) (SGNP)	0.0058295	0.0058295	0		10	8				4.12413e+08	3.43789e+08	2.88996e+08	Yes	Yes	0.637401		99.8049	10	-2.23437	1.7632
Q5VYS8	TUT7	Terminal uridylyltransferase 7 (TUTase 7)	0.00581733	0.00581733	0		10	10				2.08011e+08	4.38932e+08	3.96073e+08	Yes	Yes	1.45058		99.8049	10	-2.23528	1.76229
O14787	TNPO2	Transportin-2 (Karyopherin beta-2b)	0.00581596	0.00573547	8.04984e-05	166	6.15481	7	2.06222e+06	2.06222e+06	2.06222e+06	1.3384e+08	3.50819e+08	5.51926e+08	Yes	Yes	2.58644	10.8459	98.6159	7.1649	-2.23538	1.76219
Q9BZE4	GTPBP4	GTP-binding protein 4 (Chronic renal failure gene protein) (GTP-binding protein NGB) (Nucleolar GTP-binding protein 1)	0.00581502	0.00561301	0.000202011	285	4.79627	12	1.0262e+07	5.88038e+06	1.49878e+06	3.44499e+08	2.45907e+08	4.34553e+08	Yes	Yes	1.01917	8.45159	96.526	5.822	-2.23545	1.76212
Q96J01	THOC3	THO complex subunit 3 (Tho3) (TEX1 homolog) (hTREX45)	0.00581237	0.00415681	0.00165556	1190	1.32816	6	1.04767e+08	6.81006e+06	2.53736e+07	2.77736e+08	1.59994e+08	4.67447e+08	No	Yes	2.40887	2.34011	71.5166	2.59016	-2.23565	1.76192
Q13951	CBFB	Core-binding factor subunit beta (CBF-beta) (Polyomavirus enhancer-binding protein 2 beta subunit) (PEA2-beta) (PEBP2-beta) (SL3-3 enhancer factor 1 subunit beta) (SL3/AKV core-binding factor beta subunit)	0.00581101	0.00306176	0.00274925	1905	0.155323	5	1.48715e+08	3.31094e+07	5.60413e+07	3.71083e+08	1.75185e+08	2.5775e+08	No	Yes	2.32764	0.273652	52.689	1.69035	-2.23575	1.76182
Q9NRA8	EIF4ENIF1	Eukaryotic translation initiation factor 4E transporter (4E-T) (eIF4E transporter) (Eukaryotic translation initiation factor 4E nuclear import factor 1)	0.00580372	0.00580372	0		10	11				2.41476e+08	3.28005e+08	4.71094e+08	Yes	Yes	1.19897		99.8049	10	-2.23629	1.76127
P61026	RAB10	Ras-related protein Rab-10	0.00579983	0.00405671	0.00174312	1249	1.21864	3	9.76639e+07	2.70652e+07	2.82665e+07	3.02005e+08	2.14241e+08	3.70637e+08	No	Yes	1.32938	2.146	69.9453	2.49941	-2.23658	1.76098
Q96I25	RBM17	Splicing factor 45 (45 kDa-splicing factor) (RNA-binding motif protein 17)	0.00579877	0.00503036	0.000768413	644	2.71071	6	4.52821e+07	8.28287e+06	1.12307e+07	1.90242e+08	3.16962e+08	4.67688e+08	No	Yes	1.39642	4.77329	86.7487	3.81689	-2.23666	1.7609
O14974	PPP1R12A	Protein phosphatase 1 regulatory subunit 12A (Myosin phosphatase-targeting subunit 1) (Myosin phosphatase target subunit 1) (Protein phosphatase myosin-binding subunit)	0.005796	0.00365192	0.00214408	1519	0.768296	9	1.3524e+08	1.17401e+07	3.87273e+07	1.77955e+08	3.31992e+08	3.43537e+08	No	Yes	0.531864	1.35273	63.0076	2.13964	-2.23687	1.7607
Q9UBQ0	VPS29	Vacuolar protein sorting-associated protein 29 (hVPS29) (PEP11 homolog) (Vesicle protein sorting 29)	0.00579035	0.00204282	0.00374753	2336	-0.875379	7	2.55103e+08	1.53664e+07	6.22566e+07	2.93129e+08	2.05595e+08	2.0673e+08	No	Yes	2.89802	-1.54091	35.2797	1.06366	-2.23729	1.76027
Q9Y314	NOSIP	Nitric oxide synthase-interacting protein (E3 ubiquitin-protein ligase NOSIP)	0.00578779	0.00269116	0.00309662	2107	-0.202465	8	2.05894e+08	1.19349e+07	5.75637e+07	2.15882e+08	3.06251e+08	2.40194e+08	No	Yes	1.17163	-0.356355	46.4973	1.45319	-2.23749	1.76008
A0A087X197	LRCH4	Leucine-rich repeat and calponin homology domain-containing protein 4	0.00578456	0.00445204	0.00133251	1000	1.74032	7	7.38558e+07	6.62044e+06	3.71563e+07	2.51129e+08	2.80842e+08	3.87536e+08	No	Yes	0.874337	3.06268	76.9643	2.94152	-2.23773	1.75984
Q96JM3	CHAMP1	Chromosome alignment-maintaining phosphoprotein 1 (Zinc finger protein 828)	0.00577171	0.00437905	0.00139266	1036	1.65278	15	8.01469e+07	7.51782e+06	2.05372e+07	1.71218e+08	1.86516e+08	5.68901e+08	No	Yes	2.39603	2.90702	75.8709	2.86567	-2.2387	1.75887
Q15059	BRD3	Bromodomain-containing protein 3 (RING3-like protein)	0.00577133	0.00300503	0.00276629	1923	0.119427	7	1.43805e+08	5.18902e+06	7.44969e+07	1.21164e+08	4.45549e+08	2.44563e+08	Yes	Yes	1.50089	0.210053	52.0683	1.66567	-2.23872	1.75884
O75489	NDUFS3	NADH dehydrogenase [ubiquinone] iron-sulfur protein 3, mitochondrial	0.00576954	0	0.00576954	2623	-10	5	4.23877e+08	9.21266e+06	1.15445e+07	5.21579e+08	4.75277e+07	2.07058e+07	No	Yes	16.4319	-17.5269		-0.888379	-2.23886	1.75871
P08243	ASNS	Asparagine synthetase [glutamine-hydrolyzing]	0.00576198	0.0045444	0.00121758	942	1.90007	10	6.28226e+07	3.5892e+07	8.96147e+06	2.74021e+08	2.64537e+08	3.86857e+08	Yes	Yes	0.604507	3.34059	78.8687	3.08145	-2.23943	1.75814
Q7Z5R6	APBB1IP	Amyloid beta A4 precursor protein-binding family B member 1-interacting protein (APBB1-interacting protein 1) (Proline-rich EVH1 ligand 1) (PREL-1) (Proline-rich protein 73) (Rap1-GTP-interacting adapter molecule) (RIAM) (Retinoic acid-responsive proline-rich protein 1) (RARP-1)	0.00576128	0	0.00576128	2622	-10	7	2.83757e+08	1.684e+08	5.30432e+07	3.07243e+08	1.61179e+08	5.93434e+07	No	Yes	12.7927	-17.5207		-0.233494	-2.23948	1.75809
Q9P1Y6	PHRF1	PHD and RING finger domain-containing protein 1	0.00576054	0.00532863	0.000431917	433	3.62494	6	2.72635e+07	1.805e+06	5.00435e+06	1.37022e+08	3.62356e+08	4.99383e+08	Yes	Yes	2.15323	6.37275	92.5022	4.68225	-2.23954	1.75803
Q9BZS1	FOXP3	Forkhead box protein P3 (Scurfin) [Cleaved into: Forkhead box protein P3, C-terminally processed; Forkhead box protein P3 41 kDa form]	0.00575478	0.00575478	0		10	8				2.3751e+08	4.09915e+08	3.84377e+08	Yes	Yes	1.06897		99.8049	10	-2.23997	1.7576
Q15437	SEC23B	Protein transport protein Sec23B (hSec23B) (SEC23-related protein B)	0.005753	0.00526838	0.000484617	464	3.44244	10	2.07874e+07	1.14292e+07	2.07102e+06	8.76455e+07	3.7445e+08	5.35098e+08	Yes	Yes	3.13746	6.04996	91.5763	4.50731	-2.24011	1.75746
O00422	SAP18	Histone deacetylase complex subunit SAP18 (18 kDa Sin3-associated polypeptide) (2HOR0202) (Cell growth-inhibiting gene 38 protein) (Sin3-associated polypeptide p18)	0.00574057	0.0011744	0.00456616	2484	-1.95906	6	2.66058e+08	1.33544e+07	1.15576e+08	3.00087e+08	1.28318e+08	2.05859e+08	No	Yes	4.56443	-3.44113	20.4579	0.59874	-2.24105	1.75652
P62140	PPP1CB	Serine/threonine-protein phosphatase PP1-beta catalytic subunit (PP-1B) (PPP1CD)	0.00573566	0.00334539	0.00239027	1696	0.484998	2	1.31563e+08	9.54306e+06	6.03455e+07	1.41285e+08	3.41437e+08	3.44199e+08	No	Yes	1.06944	0.851729	58.3261	1.92568	-2.24142	1.75615
Q96DU3	SLAMF6	SLAM family member 6 (Activating NK receptor) (NK-T-B-antigen) (NTB-A) (CD antigen CD352)	0.00573514	0.00174478	0.00399035	2395	-1.19347	6	2.11703e+08	3.55596e+07	8.588e+07	1.06396e+08	3.37738e+08	2.51003e+08	No	Yes	0.793111	-2.09586	30.4227	0.906507	-2.24146	1.75611
P61006	RAB8A	Ras-related protein Rab-8A (Oncogene c-mel)	0.0057295	0.00365173	0.00207776	1495	0.813549	4	1.10118e+08	2.28858e+06	5.31714e+07	4.1223e+08	1.10873e+08	3.38586e+08	No	Yes	3.48987	1.42833	63.7356	2.17474	-2.24188	1.75568
P51531	SMARCA2	Probable global transcription activator SNF2L2	0.00572421	0.00466571	0.0010585	835	2.14007	4	4.36461e+07	2.98635e+07	1.60808e+07	1.88408e+08	2.94723e+08	4.53599e+08	Yes	Yes	1.44248	3.75643	81.5084	3.29509	-2.24228	1.75528
Q9Y6E2	BZW2	eIF5-mimic protein 1 (Basic leucine zipper and W2 domain-containing protein 2)	0.00572372	0.00477985	0.000943867	764	2.34031	7	5.68527e+07	1.102e+07	1.63661e+07	3.57852e+08	2.98754e+08	2.85387e+08	Yes	Yes	0.729805	4.10782	83.5095	3.47615	-2.24232	1.75525
P30626	SRI	Sorcin (22 kDa protein) (CP-22) (CP22) (V19)	0.00571452	0.00090975	0.00480477	2516	-2.40092	6	1.98982e+08	1.32864e+08	6.67469e+07	8.5788e+07	2.33939e+08	3.06261e+08	No	Yes	1.94936	-4.21253	15.92	0.463294	-2.24302	1.75455
Q96BX8	MOB3A	MOB kinase activator 3A (MOB-LAK) (Mob1 homolog 2A) (Mps one binder kinase activator-like 2A)	0.00571439	0.00502147	0.000692923	608	2.85734	5	3.19355e+07	1.95638e+07	7.19217e+06	1.91788e+08	3.19287e+08	4.54792e+08	Yes	Yes	1.4169	5.01331	87.8741	3.9536	-2.24303	1.75454
Q04917	YWHAH	14-3-3 protein eta (Protein AS1)	0.00571351	0	0.00571351	2621	-10	6	2.52149e+08	3.14825e+07	9.29715e+07	1.37798e+07	7.16345e+07	5.62385e+08	No	Yes	13.1264	-17.4847		-0.611112	-2.2431	1.75447
Q9NZN8	CNOT2	CCR4-NOT transcription complex subunit 2 (CCR4-associated factor 2)	0.00570746	0.00535516	0.0003523	397	3.92605	4	1.04165e+07	1.04165e+07	1.04165e+07	2.74607e+08	3.94104e+08	3.23358e+08	Yes	Yes	0.661141	6.88634	93.8274	4.97275	-2.24356	1.75401
E1B2D1	HBA1	Hemoglobin alpha-1 globin chain variant (Fragment)	0.00570159	0.00285508	0.00284652	1985	0.00433123	3	1.07073e+08	4.56252e+07	6.30725e+07	3.85646e+08	3.44858e+08	7.59904e+07	No	Yes	3.26735	0.00759508	50.0751	1.58785	-2.244	1.75356
Q08378	GOLGA3	Golgin subfamily A member 3 (Golgi complex-associated protein of 170 kDa) (GCP170) (Golgin-160)	0.00570053	0.00341589	0.00228464	1646	0.580297	17	1.09821e+08	6.50125e+07	2.02037e+07	1.73867e+08	2.47568e+08	4.05602e+08	No	Yes	1.10873	1.01754	59.9224	1.9965	-2.24408	1.75348
P36507	MAP2K2	Dual specificity mitogen-activated protein kinase kinase 2 (MAP kinase kinase 2) (MAPKK 2)	0.00569442	0.00411086	0.00158356	1173	1.37627	3	1.15341e+08	3.75123e+06	2.14068e+07	2.96699e+08	2.37019e+08	3.46762e+08	No	Yes	1.27135	2.41262	72.191	2.63039	-2.24455	1.75302
P54886	ALDH18A1	Delta-1-pyrroline-5-carboxylate synthase (P5CS) (Aldehyde dehydrogenase family 18 member A1) [Includes: Glutamate 5-kinase (GK)	0.0056913	0.0056913	0		10	12				3.05438e+08	3.10399e+08	4.04583e+08	Yes	Yes	0.565831		99.8049	10	-2.24479	1.75278
Q8N4C6	NIN	Ninein (hNinein) (Glycogen synthase kinase 3 beta-interacting protein) (GSK3B-interacting protein)	0.00568438	0.00568438	0		10	15				2.46889e+08	3.03045e+08	4.69244e+08	Yes	Yes	1.17563		99.8049	10	-2.24532	1.75225
Q13501	SQSTM1	Sequestosome-1 (EBI3-associated protein of 60 kDa) (EBIAP) (p60) (Phosphotyrosine-independent ligand for the Lck SH2 domain of 62 kDa) (Ubiquitin-binding protein p62)	0.00567718	0.00465569	0.00102149	817	2.18832	6	4.00034e+07	2.97525e+07	1.95017e+07	2.14162e+08	3.39111e+08	3.75358e+08	Yes	Yes	0.983769	3.83327	82.007	3.33849	-2.24587	1.7517
Q9NVI7	ATAD3A	ATPase family AAA domain-containing protein 3A	0.0056752	0.00553542	0.000139776	242	5.30751	5	7.41306e+06	4.06844e+06	723817	4.27448e+08	2.41993e+08	3.35887e+08	Yes	Yes	1.03986	9.29636	97.5371	6.32561	-2.24602	1.75155
Q9Y2Z0	SUGT1	Protein SGT1 homolog (Protein 40-6-3) (Sgt1) (Suppressor of G2 allele of SKP1 homolog)	0.00566537	0.00357931	0.00208605	1515	0.778906	7	9.65372e+07	6.22885e+07	2.80398e+07	2.69773e+08	2.65875e+08	2.93256e+08	No	Yes	0.381012	1.36371	63.1788	2.14785	-2.24677	1.7508
P18858	LIG1	DNA ligase 1	0.00564141	0.00463948	0.00100194	807	2.21117	10	4.66874e+07	2.9841e+07	1.29945e+07	2.71097e+08	3.27826e+08	3.23029e+08	Yes	Yes	0.253766	3.86724	82.2396	3.3591	-2.24861	1.74896
P06127	CD5	T-cell surface glycoprotein CD5 (Lymphocyte antigen T1/Leu-1) (CD antigen CD5)	0.00563252	0.00474241	0.000890108	734	2.41357	5	6.16541e+07	1.15488e+07	4.86997e+06	3.27926e+08	3.79765e+08	2.24116e+08	Yes	Yes	1.24145	4.21957	84.197	3.54298	-2.2493	1.74827
P01857	IGHG1	Immunoglobulin heavy constant gamma 1 (Ig gamma-1 chain C region) (Ig gamma-1 chain C region EU) (Ig gamma-1 chain C region KOL) (Ig gamma-1 chain C region NIE)	0.00563164	0.00306255	0.00256909	1847	0.253477	4	1.29957e+08	6.73617e+07	2.94937e+07	1.96386e+08	2.66486e+08	3.20039e+08	No	Yes	0.222534	0.443129	54.3812	1.75879	-2.24936	1.7482
P55010	EIF5	Eukaryotic translation initiation factor 5 (eIF-5)	0.00562748	0.00383504	0.00179243	1312	1.09732	6	9.76182e+07	1.56187e+07	4.60482e+07	2.49805e+08	3.42487e+08	2.57399e+08	No	Yes	0.442699	1.91799	68.1485	2.4003	-2.24969	1.74788
P14921	ETS1	Protein C-ets-1 (p54)	0.00562084	0.00382286	0.00179798	1321	1.08827	4	9.00131e+07	5.35699e+07	1.71267e+07	2.5017e+08	3.04078e+08	2.92829e+08	Yes	Yes	0.367945	1.90162	68.0122	2.39297	-2.2502	1.74737
Q14207	NPAT	Protein NPAT (Nuclear protein of the ataxia telangiectasia mutated locus) (Nuclear protein of the ATM locus) (p220)	0.0056164	0.0056164	0		10	9				1.38171e+08	5.33402e+08	3.35416e+08	Yes	Yes	2.45938		99.8049	10	-2.25054	1.74702
Q969S3	ZNF622	Zinc finger protein 622 (Zinc finger-like protein 9)	0.00560418	0.00560418	0		10	8				3.95193e+08	3.57131e+08	2.52476e+08	Yes	Yes	0.842207		99.8049	10	-2.25149	1.74608
Q12888	TP53BP1	TP53-binding protein 1 (53BP1) (p53-binding protein 1) (p53BP1)	0.0055693	0.00520951	0.000359796	412	3.8559	13	1.51181e+07	9.40561e+06	3.69307e+06	1.42556e+08	2.94022e+08	5.33751e+08	Yes	Yes	2.27363	6.72225	93.5397	4.90488	-2.2542	1.74337
P62191	PSMC1	26S proteasome regulatory subunit 4 (P26s4) (26S proteasome AAA-ATPase subunit RPT2) (Proteasome 26S subunit ATPase 1)	0.00556758	0.00186601	0.00370156	2357	-0.988175	9	2.10005e+08	2.27637e+07	9.07811e+07	1.95922e+08	1.65587e+08	3.13178e+08	No	Yes	2.79788	-1.72262	33.5157	1.00592	-2.25433	1.74323
Q9UBU9	NXF1	Nuclear RNA export factor 1 (Tip-associated protein) (Tip-associating protein) (mRNA export factor TAP)	0.00554307	0.00514029	0.000402772	431	3.67382	10	2.83917e+07	1.7154e+06	4.55373e+06	2.02095e+08	3.48817e+08	4.08268e+08	Yes	Yes	1.13495	6.39728	92.7338	4.72926	-2.25625	1.74132
Q96T51	RUFY1	RUN and FYVE domain-containing protein 1 (FYVE-finger protein EIP1) (La-binding protein 1) (Rab4-interacting protein) (Zinc finger FYVE domain-containing protein 12)	0.0055231	0.00462177	0.000901324	766	2.35833	8	5.12497e+07	4.78518e+06	1.62533e+07	1.38072e+08	3.0292e+08	4.76981e+08	No	Yes	1.8983	4.1029	83.6808	3.49256	-2.25782	1.73975
O43586	PSTPIP1	Proline-serine-threonine phosphatase-interacting protein 1 (PEST phosphatase-interacting protein 1) (CD2-binding protein 1) (H-PIP)	0.00551592	0.00263288	0.00288304	2070	-0.130953	10	1.77011e+08	2.26766e+07	5.66601e+07	2.15425e+08	2.97039e+08	2.20162e+08	No	Yes	1.09965	-0.227752	47.7323	1.49899	-2.25838	1.73919
P28331	NDUFS1	NADH-ubiquinone oxidoreductase 75 kDa subunit, mitochondrial	0.0054853	0.00482816	0.00065714	611	2.8772	9	3.77348e+07	2.91885e+06	1.81447e+07	3.3139e+08	2.83536e+08	3.09761e+08	Yes	Yes	0.506505	4.99703	88.02	3.97219	-2.2608	1.73677
Q15021	NCAPD2	Condensin complex subunit 1 (Chromosome condensation-related SMC-associated protein 1) (Chromosome-associated protein D2) (hCAP-D2) (Non-SMC condensin I complex subunit D2) (XCAP-D2 homolog)	0.00548161	0.00540214	7.94689e-05	177	6.087	15	2.07127e+06	2.07127e+06	2.07127e+06	1.29972e+08	3.63604e+08	4.83032e+08	Yes	Yes	2.46861	10.5699	98.5503	7.09757	-2.26109	1.73648
Q13596	SNX1	Sorting nexin-1	0.00547882	0.0037975	0.00168132	1272	1.17546	9	1.15828e+08	9.69929e+06	2.13525e+07	2.62731e+08	2.0282e+08	3.69893e+08	No	Yes	1.55579	2.04089	69.3124	2.46396	-2.26131	1.73625
Q9UKT9	IKZF3	Zinc finger protein Aiolos (Ikaros family zinc finger protein 3)	0.0054743	0.0031082	0.0023661	1761	0.393568	7	1.13978e+08	1.52883e+07	6.98299e+07	3.13516e+08	1.32116e+08	3.36785e+08	No	Yes	2.82085	0.683194	56.778	1.85889	-2.26167	1.7359
P01730	CD4	T-cell surface glycoprotein CD4 (T-cell surface antigen T4/Leu-3) (CD antigen CD4)	0.0054723	0.0054723	0		10	6				2.08528e+08	3.27673e+08	4.44952e+08	Yes	Yes	1.36648		99.8049	10	-2.26183	1.73574
P55160	NCKAP1L	Nck-associated protein 1-like (Hematopoietic protein 1) (Membrane-associated protein HEM-1)	0.00545773	0.00511366	0.000344068	411	3.89359	11	2.2705e+07	1.77564e+06	4.09298e+06	1.95396e+08	2.58594e+08	4.95977e+08	Yes	Yes	1.6281	6.75374	93.6958	4.94133	-2.26299	1.73458
P45954	ACADSB	Short/branched chain specific acyl-CoA dehydrogenase, mitochondrial (SBCAD)	0.00545736	0.00372908	0.00172829	1309	1.10948	8	1.30947e+08	5.11908e+06	1.81458e+07	3.0368e+08	2.36139e+08	2.84445e+08	No	Yes	1.3757	1.92444	68.3311	2.41016	-2.26302	1.73455
O00161	SNAP23	Synaptosomal-associated protein 23 (SNAP-23) (Vesicle-membrane fusion protein SNAP-23)	0.00541894	0.00506474	0.000354197	417	3.83786	5	1.42807e+07	3.03728e+06	1.41598e+07	3.10874e+08	3.65894e+08	2.63341e+08	Yes	Yes	0.540874	6.64519	93.4637	4.88745	-2.26609	1.73148
O15067	PFAS	Phosphoribosylformylglycinamidine synthase (FGAM synthase) (FGAMS)	0.00541176	0.00471181	0.000699957	645	2.75094	10	3.99022e+07	1.75302e+06	1.84853e+07	1.88629e+08	3.30178e+08	3.91353e+08	Yes	Yes	1.16678	4.76162	87.066	3.85431	-2.26666	1.73091
P51570	GALK1	Galactokinase	0.00540556	0.00344444	0.00196112	1503	0.81259	10	1.1595e+08	9.98929e+06	4.89822e+07	2.6905e+08	2.27197e+08	2.9802e+08	No	Yes	1.25488	1.40611	63.7203	2.174	-2.26716	1.73041
Q9ULZ3	PYCARD	Apoptosis-associated speck-like protein containing a CARD (hASC) (Caspase recruitment domain-containing protein 5) (PYD and CARD domain-containing protein) (Target of methylation-induced silencing 1)	0.00539447	0.00390308	0.00149139	1175	1.38795	8	7.58336e+07	7.73734e+06	3.69602e+07	1.21857e+08	3.13514e+08	4.11297e+08	No	Yes	1.79021	2.40049	72.3533	2.64019	-2.26805	1.72952
Q9HCS7	XAB2	Pre-mRNA-splicing factor SYF1 (Protein HCNP) (XPA-binding protein 2)	0.0053839	0.00475491	0.000628989	602	2.91831	10	3.06763e+07	1.79073e+07	5.13829e+06	3.16332e+08	1.85591e+08	4.09659e+08	Yes	Yes	1.43759	5.04478	88.3172	4.01071	-2.2689	1.72866
P25685	DNAJB1	DnaJ homolog subfamily B member 1 (DnaJ protein homolog 1) (Heat shock 40 kDa protein 1) (HSP40) (Heat shock protein 40) (Human DnaJ protein 1) (hDj-1)	0.00537706	0.00218352	0.00319355	2227	-0.548505	5	1.37471e+08	9.38727e+07	5.02746e+07	1.62288e+08	2.57121e+08	2.6305e+08	No	Yes	0.633584	-0.947877	40.608	1.24334	-2.26945	1.72811
Q9UN37	VPS4A	Vacuolar protein sorting-associated protein 4A	0.00537607	0.00355282	0.00182325	1395	0.962451	8	1.14914e+08	9.17046e+06	3.81628e+07	3.13036e+08	2.25993e+08	2.62623e+08	No	Yes	1.42276	1.66315	66.0858	2.29197	-2.26954	1.72803
P35251	RFC1	Replication factor C subunit 1 (Activator 1 140 kDa subunit) (A1 140 kDa subunit) (Activator 1 large subunit) (Activator 1 subunit 1) (DNA-binding protein PO-GA) (Replication factor C 140 kDa subunit) (RF-C 140 kDa subunit) (RFC140) (Replication factor C large subunit)	0.00537603	0.00365247	0.00172356	1332	1.08348	11	4.61218e+07	4.61218e+07	4.61218e+07	1.27125e+08	2.44273e+08	4.5413e+08	Yes	Yes	2.3272	1.87229	67.9399	2.3891	-2.26954	1.72803
Q5JSP0	FGD3	FYVE, RhoGEF and PH domain-containing protein 3 (Zinc finger FYVE domain-containing protein 5)	0.00536974	0.00339889	0.00197085	1517	0.786243	10	7.76804e+07	5.70213e+07	3.63623e+07	1.79684e+08	2.53395e+08	3.58623e+08	No	Yes	1.07898	1.35825	63.2971	2.15353	-2.27005	1.72752
Q9NUQ8	ABCF3	ATP-binding cassette sub-family F member 3	0.00536473	0.00454265	0.000822076	726	2.46619	13	4.90223e+07	3.28185e+06	2.13148e+07	2.90609e+08	3.15669e+08	2.8197e+08	No	Yes	0.236993	4.25939	84.6763	3.59116	-2.27045	1.72711
Q9BRR9	ARHGAP9	Rho GTPase-activating protein 9 (Rho-type GTPase-activating protein 9)	0.00535338	0.00332631	0.00202706	1562	0.714531	4	1.44437e+08	2.73049e+06	3.42354e+07	2.52956e+08	2.83078e+08	2.42395e+08	No	Yes	1.02671	1.23342	62.1348	2.09825	-2.27137	1.72619
Q08752	PPID	Peptidyl-prolyl cis-trans isomerase D (PPIase D)	0.00534665	0.0033197	0.00202695	1563	0.711741	9	8.6298e+07	3.9519e+06	6.65169e+07	3.79685e+08	8.78628e+07	3.3431e+08	No	Yes	3.84202	1.22822	62.0893	2.09611	-2.27192	1.72565
O95782	AP2A1	AP-2 complex subunit alpha-1 (100 kDa coated vesicle protein A) (Adaptor protein complex AP-2 subunit alpha-1) (Adaptor-related protein complex 2 subunit alpha-1) (Alpha-adaptin A) (Alpha1-adaptin) (Clathrin assembly protein complex 2 alpha-A large chain) (Plasma membrane adaptor HA2/AP2 adaptin alpha A subunit)	0.00534331	0.00405499	0.00128832	1053	1.65421	9	9.88362e+07	1.76101e+06	1.08134e+07	1.78298e+08	3.22196e+08	3.46121e+08	Yes	Yes	0.576707	2.85414	75.8891	2.86691	-2.27219	1.72538
Q9UI30	TRMT112	Multifunctional methyltransferase subunit TRM112-like protein (tRNA methyltransferase 112 homolog)	0.00534093	0.00376668	0.00157425	1244	1.25863	2	1.17602e+08	8.74516e+06	1.46981e+07	2.5859e+08	2.75563e+08	2.82403e+08	Yes	Yes	0.716159	2.17137	70.5248	2.53241	-2.27238	1.72518
Q14203	DCTN1	Dynactin subunit 1 (150 kDa dynein-associated polypeptide) (DAP-150) (DP-150) (p135) (p150-glued)	0.00531303	0.00362921	0.00168382	1317	1.10792	11	1.11116e+08	8.60932e+06	3.03655e+07	2.4829e+08	2.41795e+08	3.12422e+08	No	Yes	0.941064	1.90884	68.3077	2.4089	-2.27466	1.72291
P19397	CD53	Leukocyte surface antigen CD53 (Cell surface glycoprotein CD53) (Tetraspanin-25) (Tspan-25) (CD antigen CD53)	0.00530587	0.00329006	0.00201582	1568	0.706748	1	6.90217e+07	5.8364e+07	4.77063e+07	1.85378e+08	3.59582e+08	2.31262e+08	No	Yes	1.31831	1.21725	62.0078	2.09229	-2.27524	1.72232
P57075	UBASH3A	Ubiquitin-associated and SH3 domain-containing protein A (Cbl-interacting protein 4) (CLIP4) (Suppressor of T-cell receptor signaling 2) (STS-2) (T-cell ubiquitin ligand 1) (TULA-1)	0.00529376	0.00517012	0.000123645	244	5.38593	8	4.24266e+06	3.04365e+06	1.84464e+06	9.99248e+07	3.46492e+08	4.93595e+08	Yes	Yes	2.96105	9.27096	97.6643	6.40307	-2.27624	1.72133
Q9BXR0	QTRT1	Queuine tRNA-ribosyltransferase catalytic subunit 1	0.00528254	0.00132453	0.00395801	2444	-1.5793	7	2.07995e+08	3.50227e+07	7.96593e+07	1.69429e+08	3.60175e+08	9.48497e+07	No	Yes	3.24534	-2.71704	25.0737	0.739235	-2.27716	1.72041
Q8N0Z3	SPICE1	Spindle and centriole-associated protein 1 (Coiled-coil domain-containing protein 52) (Spindle and centriole-associated protein)	0.00528003	0.00528003	0		10	10				3.12229e+08	2.29737e+08	4.04714e+08	Yes	Yes	1.01594		99.8049	10	-2.27736	1.7202
Q9P016	THYN1	Thymocyte nuclear protein 1 (Thymocyte protein Thy28)	0.00528003	0.00331167	0.00196836	1534	0.750565	7	1.19566e+08	2.06636e+07	3.37486e+07	2.44871e+08	2.05487e+08	3.22344e+08	No	Yes	1.33055	1.29113	62.7207	2.12595	-2.27736	1.7202
P35244	RPA3	Replication protein A 14 kDa subunit (RP-A p14) (Replication factor A protein 3) (RF-A protein 3)	0.00527769	0	0.00527769	2620	-10	5	3.50666e+08	4.93458e+07	1.17477e+08	1.83657e+08	1.85438e+08	5.96774e+07	No	Yes	11.6249	-17.1413		-0.445492	-2.27756	1.72001
O14933	UBE2L6	Ubiquitin/ISG15-conjugating enzyme E2 L6	0.00527016	0.00405635	0.00121381	1017	1.74064	4	1.80057e+07	3.40492e+07	5.00928e+07	1.9264e+08	2.12328e+08	4.37795e+08	No	Yes	1.86324	2.99284	76.9682	2.94179	-2.27818	1.71939
P43304	GPD2	Glycerol-3-phosphate dehydrogenase, mitochondrial (GPD-M) (GPDH-M)	0.00526767	0.00394932	0.00131835	1094	1.58287	10	8.35879e+07	1.01258e+06	1.46001e+07	2.25124e+08	1.06941e+08	5.13199e+08	Yes	Yes	3.25746	2.72124	74.9728	2.80556	-2.27838	1.71919
P41091	EIF2S3	Eukaryotic translation initiation factor 2 subunit 3	0.00523094	0.00470116	0.000529781	544	3.14955	7	4.04625e+07	1.37763e+06	5.38745e+06	3.18723e+08	3.19404e+08	2.52526e+08	Yes	Yes	0.657511	5.40509	89.8722	4.22863	-2.28142	1.71615
O94913	PCF11	Pre-mRNA cleavage complex 2 protein Pcf11 (Pre-mRNA cleavage complex II protein Pcf11)	0.00522109	0.00488851	0.000332579	415	3.87762	14	8.90386e+06	8.90386e+06	8.90386e+06	1.45457e+08	2.84011e+08	4.79933e+08	Yes	Yes	2.1415	6.65139	93.6301	4.92588	-2.28224	1.71533
Q7L2J0	MEPCE	7SK snRNA methylphosphate capping enzyme (MePCE)	0.00521723	0.00513129	8.59368e-05	196	5.8999	8	3.93807e+06	2.50768e+06	1.07729e+06	2.20663e+08	3.37693e+08	3.69542e+08	Yes	Yes	0.971169	10.1184	98.3528	6.91193	-2.28256	1.71501
O94986	CEP152	Centrosomal protein of 152 kDa (Cep152)	0.00519282	0.00519282	0		10	18				4.77342e+08	2.4624e+08	2.07464e+08	Yes	Yes	1.57704		99.8049	10	-2.2846	1.71297
Q6P6C2	ALKBH5	RNA demethylase ALKBH5	0.00519138	0.00492995	0.000261427	374	4.23709	5	6.66815e+06	6.66815e+06	6.66815e+06	1.13932e+08	3.10542e+08	4.86307e+08	Yes	Yes	2.6418	7.2575	94.9642	5.27485	-2.28472	1.71285
P61163	ACTR1A	Alpha-centractin (Centractin) (ARP1) (Actin-RPV) (Centrosome-associated actin homolog)	0.00518489	0.0033739	0.00181098	1444	0.897645	4	1.40067e+08	6.59934e+06	1.01311e+07	1.64032e+08	3.32288e+08	2.76505e+08	No	Yes	0.444326	1.53704	65.0719	2.24063	-2.28526	1.71231
Q9BTE3	MCMBP	Mini-chromosome maintenance complex-binding protein (MCM-BP) (MCM-binding protein)	0.00518091	0.00471218	0.000468732	505	3.32956	10	2.8394e+07	1.43303e+06	8.1335e+06	1.43302e+08	2.91239e+08	4.56408e+08	Yes	Yes	1.88237	5.70012	90.9527	4.39959	-2.28559	1.71197
O00541	PES1	Pescadillo homolog	0.00518045	0.00484242	0.000338028	421	3.84051	9	1.75025e+07	9.86589e+06	2.22933e+06	2.14405e+08	3.64466e+08	3.20357e+08	Yes	Yes	0.922878	6.57471	93.4749	4.89001	-2.28563	1.71193
Q9UBL3	ASH2L	Set1/Ash2 histone methyltransferase complex subunit ASH2 (ASH2-like protein)	0.00516424	0.00277563	0.00238862	1875	0.216637	9	1.56221e+08	1.01913e+07	4.07463e+07	1.59594e+08	2.3068e+08	3.28489e+08	No	Yes	1.2149	0.370573	53.747	1.73294	-2.28699	1.71057
P28340	POLD1	DNA polymerase delta catalytic subunit	0.00514967	0.0050472	0.000102466	222	5.62227	14	2.89962e+06	2.53217e+06	2.16472e+06	1.05193e+08	2.95145e+08	5.15373e+08	Yes	Yes	2.86962	9.61041	98.0102	6.63684	-2.28822	1.70935
O95786	DDX58	Antiviral innate immune response receptor RIG-I (DEAD box protein 58) (Probable ATP-dependent RNA helicase DDX58)	0.0051452	0.004243	0.000902204	821	2.23356	12	6.16031e+07	1.34325e+06	1.74476e+07	2.91926e+08	2.3771e+08	3.12477e+08	Yes	Yes	0.867025	3.81708	82.4651	3.37932	-2.2886	1.70897
P19623	SRM	Spermidine synthase (SPDSY)	0.0051436	0.00291049	0.00223311	1774	0.382204	7	1.45129e+08	1.65435e+07	3.48744e+07	2.6838e+08	1.72788e+08	2.84505e+08	No	Yes	1.99262	0.653123	56.5846	1.85066	-2.28873	1.70883
Q99986	VRK1	Serine/threonine-protein kinase VRK1	0.00513272	0.00288888	0.00224384	1784	0.364544	8	1.51105e+08	1.93654e+07	3.04279e+07	2.22779e+08	2.4044e+08	2.56151e+08	No	Yes	1.04207	0.622609	56.2837	1.83792	-2.28965	1.70791
Q9Y305	ACOT9	Acyl-coenzyme A thioesterase 9, mitochondrial (Acyl-CoA thioesterase 9)	0.00513129	0.00472967	0.000401624	462	3.55782	7	2.68037e+07	1.55128e+06	6.81433e+06	2.8917e+08	2.18838e+08	3.76836e+08	Yes	Yes	1.06777	6.07603	92.1731	4.61781	-2.28977	1.70779
P42892	ECE1	Endothelin-converting enzyme 1	0.0051194	0.00296403	0.00215538	1731	0.459619	9	1.06814e+08	1.31119e+07	6.63745e+07	1.50839e+08	3.14143e+08	2.66599e+08	No	Yes	0.7975	0.784471	57.8979	1.90703	-2.29078	1.70679
P17931	LGALS3	Galectin-3 (Gal-3) (35 kDa lectin) (Carbohydrate-binding protein 35) (CBP 35) (Galactose-specific lectin 3) (Galactoside-binding protein) (GALBP) (IgE-binding protein) (L-31) (Laminin-binding protein) (Lectin L-29) (Mac-2 antigen)	0.00511629	0.00445878	0.000657511	654	2.76156	5	2.89581e+07	4.95397e+06	2.24603e+07	1.99758e+08	4.12554e+08	2.48638e+08	Yes	Yes	1.2212	4.71267	87.1487	3.8642	-2.29105	1.70652
Q8IY81	FTSJ3	pre-rRNA 2'-O-ribose RNA methyltransferase FTSJ3	0.00511463	0.00475065	0.000363978	440	3.7062	8	1.47071e+07	9.31133e+06	3.91561e+06	1.04538e+08	4.02974e+08	3.81578e+08	Yes	Yes	2.58691	6.32419	92.8836	4.76043	-2.29119	1.70638
Q9H4A4	RNPEP	Aminopeptidase B (AP-B)	0.00510687	0.00327848	0.00182839	1492	0.842452	9	1.15729e+08	1.02353e+07	3.66174e+07	2.02956e+08	2.76461e+08	2.73635e+08	No	Yes	0.296142	1.43699	64.1974	2.1973	-2.29185	1.70572
Q14161	GIT2	ARF GTPase-activating protein GIT2 (ARF GAP GIT2) (Cool-interacting tyrosine-phosphorylated protein 2) (CAT-2) (CAT2) (G protein-coupled receptor kinase-interactor 2) (GRK-interacting protein 2)	0.00510196	0.00438552	0.000716444	689	2.61382	7	4.47073e+07	6.63005e+06	1.06086e+07	1.81511e+08	3.30833e+08	3.40465e+08	No	Yes	0.973858	4.45736	85.9575	3.7271	-2.29226	1.7053
O75150	RNF40	E3 ubiquitin-protein ligase BRE1B (BRE1-B)	0.00510135	0.00370159	0.00139976	1178	1.40297	12	9.21599e+07	2.08342e+06	2.00493e+07	1.96683e+08	1.56313e+08	4.47356e+08	No	Yes	2.2976	2.39241	72.561	2.65281	-2.29232	1.70525
P13987	CD59	CD59 glycoprotein (1F5 antigen) (20 kDa homologous restriction factor) (HRF-20) (HRF20) (MAC-inhibitory protein) (MAC-IP) (MEM43 antigen) (Membrane attack complex inhibition factor) (MACIF) (Membrane inhibitor of reactive lysis) (MIRL) (Protectin) (CD antigen CD59)	0.00509593	0.0036454	0.00145053	1213	1.3295	2	2.40966e+07	1.0774e+07	3.94091e+07	2.02301e+07	4.69127e+08	3.50037e+08	Yes	Yes	5.19217	2.26652	71.5356	2.59128	-2.29278	1.70479
Q9ULW0	TPX2	Targeting protein for Xklp2 (Differentially expressed in cancerous and non-cancerous lung cells 2) (DIL-2) (Hepatocellular carcinoma-associated antigen 519) (Hepatocellular carcinoma-associated antigen 90) (Protein fls353) (Restricted expression proliferation-associated protein 100) (p100)	0.00508952	0.00498873	0.000100795	223	5.62918	10	2.79806e+06	2.79806e+06	2.79806e+06	1.59472e+08	3.36122e+08	4.08537e+08	Yes	Yes	1.77813	9.59349	98.0196	6.64368	-2.29332	1.70424
P51659	HSD17B4	Peroxisomal multifunctional enzyme type 2 (MFE-2) (17-beta-hydroxysteroid dehydrogenase 4) (17-beta-HSD 4) (D-bifunctional protein) (DBP) (Multifunctional protein 2) (MFP-2) (Short chain dehydrogenase/reductase family 8C member 1) [Cleaved into: (3R)-hydroxyacyl-CoA dehydrogenase	0.00508883	0.00428991	0.000798921	755	2.42482	9	1.99073e+07	2.28743e+07	2.58412e+07	1.87098e+08	3.9405e+08	2.62629e+08	Yes	Yes	1.40261	4.13235	84.3005	3.55327	-2.29338	1.70419
P01024	C3	Complement C3 (C3 and PZP-like alpha-2-macroglobulin domain-containing protein 1) [Cleaved into: Complement C3 beta chain; C3-beta-c (C3bc); Complement C3 alpha chain; C3a anaphylatoxin; Acylation stimulating protein (ASP) (C3adesArg); Complement C3b alpha' chain; Complement C3c alpha' chain fragment 1; Complement C3dg fragment; Complement C3g fragment; Complement C3d fragment; Complement C3f fra…	0.00508781	0.00417775	0.00091006	839	2.19869	15	3.58651e+07	7.83646e+06	3.62149e+07	1.99309e+08	3.24962e+08	3.0803e+08	No	Yes	0.878105	3.74679	82.1129	3.34785	-2.29347	1.7041
Q13325	IFIT5	Interferon-induced protein with tetratricopeptide repeats 5 (IFIT-5) (Interferon-induced 58 kDa protein) (Retinoic acid- and interferon-inducible 58 kDa protein) (P58)	0.00506527	0.00388793	0.00117734	1031	1.72347	5	6.18314e+07	2.83491e+06	4.019e+07	2.87389e+08	2.23228e+08	2.92703e+08	No	Yes	1.03717	2.93363	76.7566	2.92687	-2.2954	1.70217
O43175	PHGDH	D-3-phosphoglycerate dehydrogenase (3-PGDH)	0.00504884	0.00411883	0.000930008	865	2.14692	7	5.17887e+07	9.39762e+06	2.08975e+07	2.0661e+08	3.16118e+08	3.00419e+08	Yes	Yes	0.551659	3.6514	81.5798	3.30124	-2.29681	1.70076
Q9Y508	RNF114	E3 ubiquitin-protein ligase RNF114	0.0050365	0.00491084	0.000125659	259	5.28838	2	3.75215e+06	3.75215e+06	3.75215e+06	3.13158e+08	2.85259e+08	2.93344e+08	No	Yes	0.17348	8.98864	97.505	6.30672	-2.29787	1.6997
Q76FK4	NOL8	Nucleolar protein 8 (Nucleolar protein Nop132)	0.00502914	0.00502914	0		10	12				1.34327e+08	3.32072e+08	4.35298e+08	Yes	Yes	2.20647		99.8049	10	-2.29851	1.69906
Q8WYP5	AHCTF1	Protein ELYS (Embryonic large molecule derived from yolk sac) (Protein MEL-28) (Putative AT-hook-containing transcription factor 1)	0.0050266	0.0050266	0		10	20				7.93781e+07	2.40314e+08	5.81551e+08	Yes	Yes	3.57518		99.8049	10	-2.29873	1.69884
Q9Y6Y8	SEC23IP	SEC23-interacting protein (p125)	0.005005	0.0035674	0.00143761	1224	1.3112	10	7.07475e+07	4.99375e+06	4.22457e+07	1.6611e+08	1.7866e+08	4.34613e+08	No	Yes	2.13125	2.22508	71.2766	2.57603	-2.3006	1.69697
Q8ND71	GIMAP8	GTPase IMAP family member 8 (Immune-associated nucleotide-binding protein 9) (IAN-9) (Protein IanT)	0.00500307	0.00377877	0.0012243	1079	1.62596	10	3.93312e+07	3.49146e+07	3.0498e+07	3.36544e+08	1.55415e+08	3.0032e+08	Yes	Yes	1.54889	2.75894	75.5291	2.84257	-2.30076	1.6968
P19367	HK1	Hexokinase-1	0.00499821	0.00470691	0.000291305	404	4.01418	8	8.51866e+06	8.51866e+06	8.51866e+06	2.59206e+08	2.33185e+08	3.78205e+08	Yes	Yes	0.925696	6.80958	94.1718	5.05815	-2.30119	1.69638
Q6UWD8	C16orf54	Transmembrane protein C16orf54	0.00499048	0.00283273	0.00215775	1770	0.392665	5	1.18112e+08	2.68865e+07	4.55291e+07	2.63119e+08	1.73147e+08	2.67973e+08	No	Yes	1.69688	0.665847	56.7627	1.85823	-2.30186	1.69571
Q05048	CSTF1	Cleavage stimulation factor subunit 1 (CF-1 50 kDa subunit) (Cleavage stimulation factor 50 kDa subunit) (CSTF 50 kDa subunit) (CstF-50)	0.00498821	0.00388176	0.00110644	999	1.81078	4	6.21124e+07	9.52331e+06	2.70399e+07	2.36771e+08	2.53674e+08	3.05237e+08	Yes	Yes	0.517849	3.0702	77.8188	3.003	-2.30206	1.69551
O00566	MPHOSPH10	U3 small nucleolar ribonucleoprotein protein MPP10 (M phase phosphoprotein 10)	0.00498452	0.00482318	0.000161349	291	4.90173	7	4.37519e+06	4.37519e+06	4.37519e+06	1.45297e+08	2.92164e+08	4.43112e+08	Yes	Yes	2.01701	8.30936	96.763	5.92566	-2.30238	1.69519
O75396	SEC22B	Vesicle-trafficking protein SEC22b (ER-Golgi SNARE of 24 kDa) (ERS-24) (ERS24) (SEC22 vesicle-trafficking protein homolog B) (SEC22 vesicle-trafficking protein-like 1)	0.00496806	0.00173652	0.00323153	2333	-0.896018	7	1.96295e+08	1.18218e+07	6.72781e+07	2.2332e+08	2.82539e+08	1.09493e+08	No	Yes	2.71235	-1.51763	34.9538	1.05293	-2.30381	1.69375
Q9GZS3	WDR61	WD repeat-containing protein 61 (Meiotic recombination REC14 protein homolog) (SKI8 homolog) (Ski8) [Cleaved into: WD repeat-containing protein 61, N-terminally processed]	0.00496107	0.00239535	0.00256571	2054	-0.0991231	7	1.40074e+08	1.84172e+07	7.06842e+07	2.34937e+08	1.90098e+08	2.35282e+08	No	Yes	1.70903	-0.16783	48.283	1.51964	-2.30442	1.69314
Q9H8S9	MOB1A	MOB kinase activator 1A (Mob1 alpha) (Mob1A) (Mob1 homolog 1B) (Mps one binder kinase activator-like 1B)	0.00494655	0.00365595	0.0012906	1139	1.50221	5	8.13041e+07	5.19872e+06	2.74977e+07	2.01228e+08	2.5511e+08	3.16551e+08	No	Yes	0.658436	2.54154	73.9091	2.73672	-2.3057	1.69187
O95467	GNAS	Neuroendocrine secretory protein 55 (NESP55) [Cleaved into: LHAL tetrapeptide; GPIPIRRH peptide]	0.00492972	0.00252122	0.0024085	1953	0.0659847	7	1.16924e+08	7.04572e+07	2.39903e+07	1.84868e+08	3.0239e+08	1.85242e+08	No	Yes	1.62506	0.11154	51.1432	1.62929	-2.30718	1.69039
Q9NU22	MDN1	Midasin (Dynein-related AAA-ATPase MDN1) (MIDAS-containing protein)	0.00492741	0.00475676	0.000170646	306	4.8009	20	3.89468e+06	3.89468e+06	3.89468e+06	6.81919e+07	3.46106e+08	4.57476e+08	Yes	Yes	3.63397	8.11441	96.5368	5.82654	-2.30738	1.69019
Q9P2I0	CPSF2	Cleavage and polyadenylation specificity factor subunit 2 (Cleavage and polyadenylation specificity factor 100 kDa subunit) (CPSF 100 kDa subunit)	0.00492528	0.00317956	0.00174572	1481	0.865006	9	8.76683e+07	3.58496e+06	3.93505e+07	1.06106e+08	1.59994e+08	4.86372e+08	No	Yes	2.77992	1.46186	64.5559	2.21496	-2.30757	1.69
Q9UEW8	STK39	STE20/SPS1-related proline-alanine-rich protein kinase (Ste-20-related kinase)	0.00492308	0.00383547	0.00108761	998	1.81824	4	5.21465e+07	3.4712e+06	2.97872e+07	2.87853e+08	1.0299e+08	4.06434e+08	No	Yes	3.00609	3.07246	77.9079	3.00953	-2.30776	1.6898
O95071	UBR5	E3 ubiquitin-protein ligase UBR5	0.00491432	0.00457026	0.000344064	441	3.73153	18	8.84296e+06	8.84296e+06	8.84296e+06	1.20281e+08	2.47272e+08	4.8703e+08	Yes	Yes	2.49534	6.30266	92.9987	4.78483	-2.30854	1.68903
Q15428	SF3A2	Splicing factor 3A subunit 2 (SF3a66) (Spliceosome-associated protein 62) (SAP 62)	0.00490289	0.00318419	0.0017187	1464	0.889611	5	5.07968e+07	5.07968e+07	5.07968e+07	2.9759e+08	2.02578e+08	2.26504e+08	Yes	Yes	0.827415	1.50168	64.9452	2.2343	-2.30955	1.68802
P14324	FDPS	Farnesyl pyrophosphate synthase (FPP synthase) (FPS)	0.0048805	0.0015699	0.0033106	2366	-1.07642	6	2.02309e+08	2.39075e+07	6.37077e+07	1.4312e+08	1.74162e+08	2.67842e+08	No	Yes	2.20224	-1.81487	32.1669	0.962298	-2.31154	1.68603
P23919	DTYMK	Thymidylate kinase	0.0048748	0.00321503	0.00165977	1410	0.953849	6	4.55752e+07	2.67051e+07	6.77709e+07	2.8595e+08	1.29234e+08	3.18791e+08	No	Yes	2.18578	1.60774	65.952	2.28513	-2.31204	1.68552
Q9Y3C8	UFC1	Ubiquitin-fold modifier-conjugating enzyme 1 (Ufm1-conjugating enzyme 1)	0.00487444	0	0.00487444	2619	-10	2	4.01572e+08	3.00388e+06	2.16526e+08	1.65965e+07	1.11349e+08	1.24913e+08	No	Yes	12.1846	-16.7973		-1.75488	-2.31208	1.68549
P20073	ANXA7	Annexin A7 (Annexin VII) (Annexin-7) (Synexin)	0.00487424	0.00439994	0.000474307	541	3.21359	6	1.66209e+07	1.35493e+07	1.04778e+07	1.8499e+08	2.56699e+08	3.91588e+08	Yes	Yes	1.3279	5.41642	90.2691	4.28933	-2.31209	1.68547
O43159	RRP8	Ribosomal RNA-processing protein 8	0.00487368	0.00465053	0.000223155	360	4.38128	7	6.51963e+06	6.51963e+06	6.51963e+06	2.07363e+08	2.96554e+08	3.50349e+08	Yes	Yes	0.969248	7.38431	95.4212	5.41548	-2.31214	1.68542
[truncated: 1,787 more rows]
[truncated: 4 more columns]
