# Supplementary material for: Signal-noise metrics for RNA binding protein identification reveal broad spectrum protein-RNA interaction frequencies and dynamics
Source: Nat Commun. 2023 Sep 21;14:5868. doi: 10.1038/s41467-023-41284-9 (PMC10514315; doi:10.1038/s41467-023-41284-9)
Supplement: Supplementary file 16 — Supplementary Dataset 12 [file 41467_2023_41284_MOESM16_ESM.xlsx]

## Sheet: Ptex 1.5
Supplementary Data 12	Ptex 1.5.
Referenced MS dataset	Ptex 1.5 J/cm2 (Urdaneta, 2019)
SILAC labeling?	No
Pooled UV-crosslinked and non-crosslinked samples prior to RNA-centric protein enrichment?	No
# of replicates	3
UV-enrichment* status was based on conclusions of referenced study, no independent statistical analysis was performed on referenced MS dataset.
GO-annotations were exported from PANTHER V17.0 (Thomas et al., 2003) and made available in Supplementary Data 7.
Proteins not detected in all three UV-crosslinked samples were excluded from downstream sample normalization procedures and data analysis.
Replicate samples were mean-normalized to total SPI and SPInCL values equal to 0 were replaced with the average non-zero SPInCL value of the same protein ID.
Proteins only detected in UV-crosslinked samples were given the following pseudo-values: log2(S/N) = 10, log2(CL/nCL) = 10.
Average log2(CL/nCL) and log2(S/N) ratios were generated with SPICL values and average SPInCL values according to equations (2) and (3). Proteins displaying negative average log2(CL/nCL) ratios were given pseudo-log2(S/N) ratios of −10.
%TP values were calculated with average SPI values and average total SPI according to equation (8); %TPS and %TPN values were estimated with %TP values and average log2(S/N) ratios according to equations (9-11).
Log10(%TP) values were adjusted by subtracting the minimum log10(%TP) value of the MS dataset.
Detectable ∆log2(SPIS) values were estimated with SD of log2(SPI) values and average log2(S/N) ratios according to equations (5-7) (see Methods).
RCS ranking only included proteins identified in at least one non-crosslinked sample to avoid low-abundant species with pseudo-log2(S/N) ratios of 10 from being inaccurately ranked.
RBP confidence scores (RCS) represent the product of adj. log10(%TP) values and average log2(S/N) ratios.
%TP ranking only includes proteins detected in all UV-crosslinked samples.
S/N and %TPS were considered overestimated for non-SILAC experiments and for experiments where UV-crosslinked and non-crosslinked samples weren't pooled prior to RNA-centric protein enrichment.
Average log2(CL/nCL) and S/N ratio summary statistics for GO terms or categories only included proteins identified in at least one non-crosslinked samples to avoid low-abundant species with pseudo-log2(S/N) ratios of 10 from skewing the data.
Category or GO term	Total MS dataset	GO RNA binding	GO nucleic acid binding	GO nucleotide binding	GO mRNA binding	GO rRNA binding	GO dsRNA binding	GO tRNA binding	GO snRNA binding	GO snoRNA binding	GO miRNA binding	GO translation	GO mRNA processing	GO ncRNA processing	GO rRNA processing	GO RNA splicing	GO regulation of RNA stability	GO RNA modification	GO RNA localization	GO ribonucleoprotein complex	GO plasma membrane	GO cytosol	GO integral component of membrane	GO nucleus	GO DNA binding	GO exclusive DNA binding	GO exclusive nucleotide binder	GO endoplasmic reticulum	GO integral component of ER membrane	GO glycoprotein	GO unfolded protein binding	GO protein binding	"Core RBP" (Beckmann, 2015)	Classical metabolic enzymes (Beckmann, 2015)	EnigmRBPs (Beckmann, 2015)	Total LEAP-RBP UV-enriched*	Exclusive LEAP-RBP UV-enriched*	Total INP UV-enriched*	Exclusive INP UV-enriched*	Total XRNAX UV-enriched* (Trendel, 2019)	Exclusive XRNAX UV-enriched* (Trendel, 2019)	Total OOPs UV-enriched* (Hoefig, 2021)	Exclusive OOPs UV-enriched* (Hoefig, 2021)	Total Ptex 1.5 UV-enriched* (Urdaneta, 2019)	Exclusive Ptex 1.5 UV-enriched* (Urdaneta, 2019)	Total RIC UV-enriched* (Perez-Perri, 2018)	Exclusive RIC UV-enriched* (Perez-Perri, 2018)	Shared UV-enriched*	LEAP-RBP + 5 datasets UV-enriched*
# of protein IDs in category or GO term (Homo sapien & Saccharommyces cerevisiae)	5026	2389	5254	3055	525	147	82	119	69	63	31	717	646	796	504	500	254	284	343	1230	6435	6382	7023	10013	3095	2715	2345	2703	1543	4577	203	15171	498	216	597	1794	293	937	52	1740	250	1838	204	2974	1331	683	14	257	257
# of detected protein IDs	5026	1253	1775	925	217	52	49	52	40	30	22	274	339	303	192	289	118	109	123	554	959	2521	450	3092	701	491	604	449	160	390	74	3133	238	91	243	1508	137	839	23	1477	120	1653	68	2974	1331	628	1	257	257
# of detected protein IDs identified as UV-enriched*	2974	952	1234	599	174	32	37	38	32	19	14	193	266	222	151	234	98	68	100	415	530	1737	152	2028	431	267	349	258	83	158	60	1836	217	75	178	1162	0	677	0	1150	0	1385	0	2974	1331	537	0	257	257
% of detected protein IDs identified as UV-enriched*	59.1723	75.9777	69.5211	64.7568	80.1843	61.5385	75.5102	73.0769	80	63.3333	63.6364	70.438	78.4661	73.2673	78.6458	80.9689	83.0508	62.3853	81.3008	74.9097	55.2659	68.9012	33.7778	65.5886	61.4836	54.3788	57.7815	57.461	51.875	40.5128	81.0811	58.602	91.1765	82.4176	73.251	77.0557	0	80.6913	0	77.8605	0	83.7871	0	100	100	85.5096	0	100	100
Average log2(CL/nCL) of detected protein IDs	0.953257	1.17172	1.10948	1.03763	1.40182	1.51538	1.51876	1.5551	1.5608	1.44954	2.28098	1.13708	1.02449	1.41656	1.33137	0.994468	1.44935	1.52384	1.07188	1.22709	0.750114	0.944911	0.544958	0.978079	1.01191	0.990063	0.96327	0.976182	0.877251	0.548204	0.814467	0.973907	1.21534	1.10813	1.06581	1.23476	1.33801	1.23994	-0.159599	1.09181	0.109719	1.07407	1.16309	1.006	0.88031	1.25481	0	1.5663	1.5663
Average S/N of detected protein IDs	0.737715	1.02597	0.937847	0.731734	1.56493	1.46693	1.35484	1.21051	1.31967	1.23906	3.31219	0.877545	0.794665	1.11858	1.02063	0.752825	1.45839	1.37239	0.744925	1.06754	0.570392	0.659599	0.516477	0.76612	0.801305	0.741428	0.679074	0.732088	0.651869	0.507443	0.536387	0.763911	1.09127	0.728262	0.808291	1.02446	1.2119	1.14034	0.200212	0.937247	0.593534	0.829613	1.24128	0.653331	0.516229	1.08662	0	1.30263	1.30263
%TP of detected protein IDs	100	68.6843	73.9807	30.5289	16.1933	2.7186	6.45098	1.50073	2.23856	1.59152	1.3428	15.5755	11.6766	8.66701	7.35587	11.1851	5.8334	1.48115	7.05864	33.0361	24.1754	64.3689	5.84401	81.4265	23.6108	5.21064	6.83944	14.3146	2.9806	9.58741	16.2714	43.5029	25.2684	4.56126	8.39224	70.1268	0.194283	53.8168	0.0763339	74.5026	1.11303	76.4478	0.0726202	93.2212	12.4672	50.3537	0.000529759	17.1547	17.1547
%TPS of detected protein IDs	23.1515	16.5831	17.4377	7.58879	4.34997	0.953185	1.60465	0.553243	0.715488	0.576944	0.439354	4.23687	2.88715	2.64233	2.17171	2.82368	1.86962	0.586696	1.71069	8.6825	5.73249	15.7336	1.80148	18.3889	4.95587	0.832852	1.78666	4.05797	0.966842	2.57669	3.63632	10.3126	6.74449	1.3757	2.1037	17.4164	0.0569283	13.9242	0.0109034	17.8601	0.0499012	17.4173	0.0203829	22.1551	2.49835	13.2165	0.000529242	6.74295	6.74295
%TPN of detected protein IDs	76.8485	52.1012	56.543	22.9401	11.8433	1.76541	4.84633	0.947491	1.52308	1.01457	0.903449	11.3386	8.78944	6.02468	5.18416	8.36144	3.96378	0.89445	5.34795	24.3536	18.4429	48.6353	4.04253	63.0376	18.655	4.37779	5.05278	10.2566	2.01376	7.01072	12.6351	33.1903	18.5239	3.18556	6.28854	52.7104	0.137355	39.8926	0.0654306	56.6425	1.06313	59.0305	0.0522374	71.0662	9.96883	37.1372	5.16838e-07	10.4117	10.4117
Average log2(CL/nCL) of UV-enriched* protein IDs	1.00902	1.15531	1.11125	1.05988	1.33898	1.2623	1.44591	1.44846	1.51087	1.32105	1.90387	1.01657	1.04034	1.36141	1.26633	1.03371	1.38429	1.46877	1.09934	1.19553	0.904581	0.970218	0.859611	1.02614	1.03293	0.958835	1.00285	1.12798	1.10538	0.852941	0.940261	1.02903	1.19127	1.0507	1.08431	1.17451	0	1.23929	0	1.1204	0	1.06708	0	1.00902	0.887162	1.27908	0	1.5663	1.5663
Average S/N of UV-enriched* protein IDs	0.653331	0.842729	0.788016	0.66031	1.10341	0.988766	1.15114	1.10246	1.09974	0.902513	2.08328	0.661832	0.681833	1.02616	0.91557	0.671153	1.09706	1.3081	0.756799	0.887091	0.540172	0.596861	0.572575	0.678021	0.726988	0.603919	0.60209	0.772648	0.724738	0.573175	0.577505	0.678875	0.857476	0.649038	0.751113	0.838872	0	0.950379	0	0.797824	0	0.72351	0	0.653331	0.516229	0.976853	0	1.30263	1.30263
%TP of UV-enriched* protein IDs	93.2212	66.0213	71.0143	29.9753	15.6521	2.70141	6.44431	1.4896	2.23377	1.57797	1.33327	15.2917	10.748	8.50774	7.26254	10.3082	5.79764	1.40925	7.03397	32.1484	21.8714	61.9839	4.71212	76.9463	22.1276	4.92814	6.39782	13.8017	2.75376	7.90081	16.1181	40.7517	25.1558	4.52426	8.04992	68.4659	0	52.8661	0	71.4925	0	73.4812	0	93.2212	12.4672	49.0163	0	17.1547	17.1547
%TPS of UV-enriched* protein IDs	22.1551	16.4072	17.1696	7.46075	4.32406	0.941318	1.6003	0.546412	0.712425	0.56914	0.431895	4.19275	2.85752	2.60517	2.14223	2.80127	1.85773	0.572226	1.70368	8.59658	5.40247	15.3143	1.50836	17.8301	4.83112	0.742033	1.69997	3.96695	0.91247	2.18074	3.62196	9.92027	6.72706	1.35628	2.05644	17.2121	0	13.811	0	17.6711	0	17.2781	0	22.1551	2.49835	13.1419	0	6.74295	6.74295
%TPN of UV-enriched* protein IDs	71.0662	49.6141	53.8447	22.5145	11.328	1.7601	4.844	0.943185	1.52134	1.00883	0.901379	11.0989	7.89053	5.90257	5.1203	7.50689	3.93992	0.837028	5.33029	23.5518	16.4689	46.6696	3.20377	59.1161	17.2965	4.18611	4.69785	9.83472	1.84129	5.72007	12.4961	30.8314	18.4287	3.16798	5.99348	51.2538	0	39.0551	0	53.8214	0	56.2031	0	71.0662	9.96883	35.8744	0	10.4117	10.4117
	log2(S/N) < 0	0 < log2(S/N) < 1	1 < log2(S/N) < 2	2 < log2(S/N) < 3	3 < log2(S/N) < 4	4 < log2(S/N) < 5	5 < log2(S/N) < 6	6 < log2(S/N) < 7	7 < log2(i/N) < 8	8 < log2(S/N) < 9	9 < log2(S/N) < 10	10 < log2(S/N); (includes undetected in non-crosslinked)
# of total protein IDs	3565	659	207	55	14	5	1	0	0	0	0	520
# of GO-annotated RBPs	834	200	85	25	10	3	1	0	0	0	0	95
	RCS rank 1–100	RCS rank 101–200	RCS rank 201–300	RCS rank 301–400	RCS rank 401–500	RCS rank 501–600	RCS rank 601–700	RCS rank 701–800	RCS rank 801–900	RCS rank 901–1000	RCS rank 1001–1100	RCS rank 1101–1200	RCS rank 1201–1300	RCS rank 1301–1400	RCS rank 1401–1500	RCS rank 1501–1600	RCS rank 1601–1700	RCS rank 1701–1800	RCS rank 1801–1900	RCS rank 1901–2000	RCS rank 2001–2100	RCS rank 2101–2200	RCS rank 2201–2300	RCS rank 2301–2400	RCS rank 2401–2500	RCS rank 2501–2600	RCS rank 2601–2700	RCS rank 2701–2800	RCS rank 2801–2900	RCS rank 2901–3000	RCS rank 3001–3100	RCS rank 3101–3200	RCS rank 3201–3300	RCS rank 3301–3400	RCS rank 3401–3500	RCS rank 3501–3600	RCS rank 3601–3700	RCS rank 3701–3800	RCS rank 3801–3900	RCS rank 3901–4000	RCS rank 4001–4100	RCS rank 4101–4200	RCS rank 4201–4300	RCS rank 4301–4400	RCS rank 4401–4500	RCS rank 4501–4600
# of GO-annotated RBPs	76	75	65	64	58	46	50	38	36	38	35	42	30	29	30	29	26	32	19	17	14	17	20	18	17	21	19	22	11	14	12	19	10	16	10	18	12	18	20	14	12	9	11	3	9	13
Average S/N	6.3004	3.00149	2.14297	1.85482	1.60489	1.42069	1.30509	1.18991	1.08003	0.993268	0.911099	0.843648	0.779095	0.726809	0.6796	0.649262	0.598221	0.56581	0.544173	0.513134	0.496784	0.471515	0.446641	0.42478	0.409077	0.358585	0.346506	0.330314	0.324021	0.295827	0.278692	0.247871	0.221108	0.213855	0.175207	0.154802	0.140141	0.0960474	0.0675003	0.0220298	0.00888882	0.00269973	0.00190304	0.00106237	0.00109631	0.000998581
Average RCS	6.81498	3.84854	2.73517	2.14243	1.67264	1.19137	0.876779	0.571348	0.256872	-0.0220946	-0.32403	-0.59878	-0.873907	-1.13017	-1.34742	-1.57429	-1.80077	-2.0352	-2.25787	-2.47761	-2.7092	-2.92112	-3.17365	-3.43957	-3.70496	-3.94179	-4.18704	-4.49832	-4.83665	-5.19545	-5.62713	-6.12577	-6.6131	-7.08016	-7.90091	-8.70323	-9.71504	-11.2246	-13.5749	-16.5707	-20.0678	-23.865	-27.6064	-32.7688	-42.0723	-51.9477
Average detectable ∆log2(SPIS)	1.82438	1.43091	1.55965	1.70635	1.40002	1.36669	1.57801	1.75606	1.44177	1.55687	1.54882	1.72989	1.58717	1.77773	1.84741	1.76679	1.8529	1.88866	1.92272	1.90709	1.8512	2.28339	2.11165	2.05826	2.14681	2.52878	2.30424	2.43372	2.27466	2.47988	2.46283	2.85073	2.91313	2.90497	3.2228	3.39188	3.41588	4.40322	5.4963	8.61447	9.73022	10.7059	10.7141	11.1808	10.5799	10.4099
Average # of unique peptides	17	12	17	11	13	11	11	11	11	11	12	12	13	12	12	13	14	11	12	13	14	13	13	16	13	14	12	14	15	14	15	15	14	18	14	16	17	15	14	11	10	9	11	16	27	50
%TP	1.92234	0.678994	0.98785	0.615004	0.876223	0.891697	0.583686	0.729973	0.540439	0.851743	0.487338	0.811398	0.841531	0.733164	0.618938	1.41172	0.968006	0.61224	0.964975	0.572577	0.688485	1.47258	2.89558	1.71616	0.982482	1.27135	2.0426	0.983521	1.92626	2.29361	2.98078	1.87393	2.66692	3.53095	3.41961	3.30779	6.14591	3.56078	13.1277	2.01504	2.61392	1.02967	3.95111	1.00527	11.2123	4.27781
%TPS	1.54166	0.459218	0.613968	0.369177	0.504404	0.494291	0.316846	0.382743	0.277788	0.425275	0.235445	0.384524	0.388524	0.328702	0.269994	0.612758	0.406719	0.246807	0.385562	0.216286	0.254339	0.56296	1.10725	0.619748	0.327124	0.428692	0.699279	0.295106	0.596223	0.690239	0.871299	0.486884	0.672724	0.895852	0.77626	0.668819	1.19042	0.502881	1.86493	0.138141	0.157975	0.0238812	0.146691	0.000481283	0.00482672	0
%TPN	0.380682	0.219776	0.373882	0.245827	0.371819	0.397406	0.26684	0.34723	0.262652	0.426468	0.251892	0.426874	0.453006	0.404462	0.348944	0.798965	0.561287	0.365433	0.579414	0.356291	0.434146	0.909621	1.78833	1.09642	0.655358	0.842661	1.34332	0.688415	1.33004	1.60337	2.10948	1.38704	1.99419	2.63509	2.64335	2.63897	4.9555	3.0579	11.2627	1.8769	2.45594	1.00579	3.80441	1.00479	11.2075	4.27781
	%TP rank 1–100	%TP rank 101–201	%TP rank 201–301	%TP rank 301–401	%TP rank 401–501	%TP rank 501–601	%TP rank 601–701	%TP rank 701–801	%TP rank 801–901	%TP rank 901–1001	%TP rank 1001–1101	%TP rank 1101–1201	%TP rank 1201–1301	%TP rank 1301–1401	%TP rank 1401–1501	%TP rank 1501–1601	%TP rank 1601–1701	%TP rank 1701–1801	%TP rank 1801–1901	%TP rank 1901–2001	%TP rank 2001–2101	%TP rank 2101–2201	%TP rank 2201–2301	%TP rank 2301–2401	%TP rank 2401–2501	%TP rank 2501–2601	%TP rank 2601–2701	%TP rank 2701–2801	%TP rank 2801–2901	%TP rank 2901–3001	%TP rank 3001–3101	%TP rank 3101–3201	%TP rank 3201–3301	%TP rank 3301–3401	%TP rank 3401–3501	%TP rank 3501–3601	%TP rank 3601–3701	%TP rank 3701–3801	%TP rank 3801–3901	%TP rank 3901–4001	%TP rank 4001–4101	%TP rank 4101–4201	%TP rank 4201–4301	%TP rank 4301–4401	%TP rank 4401–4501	%TP rank 4501–4601	%TP rank 4601–4701	%TP rank 4701–4801	%TP rank 4801–4901
%TP	47.8757	13.8271	8.48455	5.85982	4.18475	3.16309	2.41171	1.95188	1.59509	1.30448	1.11059	0.954452	0.81966	0.711842	0.619819	0.539781	0.484566	0.432699	0.383518	0.341526	0.305241	0.273267	0.24889	0.227519	0.204784	0.186006	0.167744	0.151181	0.136102	0.12147	0.10926	0.0995761	0.090005	0.0819708	0.0736576	0.0666597	0.0594365	0.053133	0.047291	0.0410591	0.0365506	0.0325955	0.0282076	0.0242765	0.0206992	0.0173225	0.0142301	0.0111832	0.00836902
%TPS	8.5305	3.71456	2.1273	1.58896	1.07243	0.824049	0.750136	0.559603	0.502019	0.426724	0.331791	0.273495	0.245987	0.220334	0.213943	0.170586	0.141592	0.132552	0.119955	0.11249	0.103241	0.0920364	0.0821287	0.0777485	0.0714726	0.0649041	0.0618302	0.0590556	0.0472426	0.0484154	0.0373272	0.0374771	0.0336004	0.0281082	0.0292967	0.0297248	0.0228339	0.0246531	0.0204898	0.0179778	0.0159382	0.0145	0.0119197	0.0120834	0.0111352	0.00834494	0.00898599	0.00833646	0.00668855
%TPN	39.3452	10.1126	6.35725	4.27086	3.11233	2.33904	1.66157	1.39228	1.09307	0.877754	0.778803	0.680957	0.573673	0.491508	0.405876	0.369195	0.342974	0.300147	0.263563	0.229036	0.202	0.181231	0.166761	0.14977	0.133312	0.121102	0.105914	0.092125	0.0888589	0.0730546	0.0719325	0.062099	0.0564046	0.0538626	0.0443609	0.0369349	0.0366026	0.0284799	0.0268012	0.0230813	0.0206124	0.0180955	0.0162879	0.0121931	0.00956401	0.00897755	0.00524411	0.00284674	0.00168047
Primary Uniprot ID	Primary gene name	Protein name	%TP	%TPS	%TPN	RCS Rank	Log2(S/N)	# of unique peptides	SPInCL R1	SPInCL R2	SPInCL R3	SPICL R1	SPICL R2	SPICL R3	UV-enriched*?	Detected?	Detectable ∆log2(SPIS)	RBP confidence score (RCS)	% RNA-bound	Average log2(CL/nCL)	Log10(%TP)	Adjusted log10(%TP)
P07900	HSP90AA1	Heat shock protein HSP 90-alpha	3.42464	0.551699	2.87294	3873	-2.38057	45	1.14232e+11	7.58881e+10	6.69105e+10	1.2431e+11	1.05343e+11	1.27335e+11	Yes	Yes	1.8652	-14.059	16.1097	0.468913	0.534615	5.90571
P19338	NCL	Nucleolin (Protein C23)	3.1438	0.138028	3.00577	4213	-4.4447	38	1.21134e+11	7.92861e+10	6.84558e+10	9.18811e+10	1.11166e+11	9.1743e+10	Yes	Yes	3.4266	-26.084	4.39049	0.126764	0.497455	5.86855
P08238	HSP90AB1	Heat shock protein HSP 90-beta (HSP 90) (Heat shock 84 kDa) (HSP 84) (HSP84)	2.20436	0.346697	1.85766	3861	-2.42174	39	7.09339e+10	4.95081e+10	4.58395e+10	8.30535e+10	6.9545e+10	7.63494e+10	Yes	Yes	1.87947	-13.8387	15.7278	0.457607	0.343282	5.71438
P06748	NPM1	Nucleophosmin (NPM) (Nucleolar phosphoprotein B23) (Nucleolar protein NO38) (Numatrin)	1.88113	0.301152	1.57998	3845	-2.39134	6	5.98146e+10	4.32079e+10	3.8265e+10	6.02889e+10	7.40293e+10	6.16716e+10	Yes	Yes	1.46361	-13.5004	16.0091	0.465932	0.27442	5.64552
P68371	TUBB4B	Tubulin beta-4B chain (Tubulin beta-2 chain) (Tubulin beta-2C chain)	1.20164	0.277709	0.923929	3625	-1.7342	2	3.08927e+10	2.56408e+10	2.44845e+10	6.22213e+10	3.81316e+10	3.40763e+10	Yes	Yes	2.22004	-9.45293	23.1109	0.679108	0.0797736	5.45087
P11142	HSPA8	Heat shock cognate 71 kDa protein	1.10628	0.324136	0.782148	3310	-1.27084	17	2.27265e+10	1.90805e+10	2.75482e+10	5.40098e+10	4.0017e+10	3.49687e+10	Yes	Yes	1.25593	-6.88157	29.2995	0.870925	0.0438667	5.41496
Q01105	SET	Protein SET (HLA-DR-associated protein II) (Inhibitor of granzyme A-activated DNase) (IGAAD) (PHAPII) (Phosphatase 2A inhibitor I2PP2A) (I-2PP2A) (Template-activating factor I) (TAF-I)	1.08533	0	1.08533	4506	-10	4	6.10543e+10	2.55699e+10	2.13922e+10	2.64752e+10	2.72585e+10	3.28445e+10	Yes	Yes	10.0044	-53.8816		-0.325884	0.0355637	5.40666
P27797	CALR	Calreticulin (CRP55) (Calregulin) (Endoplasmic reticulum resident protein 60) (ERp60) (HACBP) (grp60)	1.04528	0.380665	0.664618	2698	-0.804003	31	2.8194e+10	1.83907e+10	1.26014e+10	4.83657e+10	4.50744e+10	3.47875e+10	Yes	Yes	1.70403	-4.33384	36.4174	1.10132	0.0192339	5.39033
P14625	HSP90B1	Endoplasmin (94 kDa glucose-regulated protein) (GRP-94) (Heat shock protein 90 kDa beta member 1) (Tumor rejection antigen 1) (gp96 homolog)	1.03432	0.336378	0.697947	3062	-1.05303	58	2.61793e+10	1.97897e+10	1.6492e+10	4.50204e+10	4.00924e+10	3.78752e+10	Yes	Yes	1.1648	-5.67138	32.5215	0.973727	0.014657	5.38575
P10412	H1-4	Histone H1.4 (Histone H1b) (Histone H1s-4)	1.00628	0.398383	0.607893	2289	-0.609662	7	2.39405e+10	1.47764e+10	1.35999e+10	2.5424e+10	4.34589e+10	5.92201e+10	Yes	Yes	1.36402	-3.27621	39.5898	1.20833	0.00271713	5.37382
Q00839	HNRNPU	Heterogeneous nuclear ribonucleoprotein U (hnRNP U) (GRIP120) (Nuclear p120 ribonucleoprotein) (Scaffold-attachment factor A) (SAF-A) (p120) (pp120)	0.950813	0.146202	0.804611	3832	-2.46033	41	3.04374e+10	2.01419e+10	1.98605e+10	4.66412e+10	2.36395e+10	2.97551e+10	Yes	Yes	3.01696	-13.1608	15.3765	0.447219	-0.0219051	5.34919
P35908	KRT2	Keratin, type II cytoskeletal 2 epidermal (Cytokeratin-2e) (CK-2e) (Epithelial keratin-2e) (Keratin-2 epidermis) (Keratin-2e) (K2e) (Type-II keratin Kb2)	0.869125	0.180011	0.689114	3700	-1.93666	1	2.86832e+10	1.57577e+10	1.56021e+10	3.93344e+10	1.94243e+10	3.70277e+10	Yes	Yes	2.84581	-10.284	20.7117	0.606386	-0.0609179	5.31018
P39687	ANP32A	Acidic leucine-rich nuclear phosphoprotein 32 family member A (Acidic nuclear phosphoprotein pp32) (pp32) (Leucine-rich acidic nuclear protein) (LANP) (Mapmodulin) (Potent heat-stable protein phosphatase 2A inhibitor I1PP2A) (Putative HLA-DR-associated protein I) (PHAPI)	0.783646	0	0.783646	4505	-10	13	3.1044e+10	2.0847e+10	1.82189e+10	3.18226e+10	1.79997e+10	2.05712e+10	Yes	Yes	9.96259	-52.472		-0.03844	-0.10588	5.26522
P62258	YWHAE	14-3-3 protein epsilon (14-3-3E)	0.778545	0.108987	0.669558	3858	-2.61905	22	1.95821e+10	1.80132e+10	2.16983e+10	3.48794e+10	2.30043e+10	2.24115e+10	Yes	Yes	2.05401	-13.7825	13.9988	0.40659	-0.108716	5.26238
P55209	NAP1L1	Nucleosome assembly protein 1-like 1 (NAP-1-related protein) (hNRP)	0.748353	0.0563363	0.692017	4020	-3.61867	6	2.58777e+10	2.00815e+10	1.49368e+10	3.38536e+10	2.01065e+10	1.93196e+10	Yes	Yes	3.88296	-18.9807	7.52803	0.217625	-0.125893	5.2452
P13639	EEF2	Elongation factor 2 (EF-2)	0.674188	0.269005	0.405182	2209	-0.590936	66	1.26253e+10	1.00334e+10	1.36033e+10	2.57798e+10	2.82628e+10	3.05737e+10	Yes	Yes	0.644612	-3.0728	39.9007	1.21898	-0.171219	5.19988
P09429	HMGB1	High mobility group protein B1 (High mobility group protein 1) (HMG-1)	0.662496	0	0.662496	4504	-10	19	3.65852e+10	2.34621e+10	1.72603e+10	2.70143e+10	7.93584e+09	6.52429e+09	No	Yes	11.3021	-51.7452		-1.20429	-0.178817	5.19228
P36578	RPL4	60S ribosomal protein L4 (60S ribosomal protein L1) (Large ribosomal subunit protein uL4)	0.657169	0.174093	0.483076	3423	-1.47239	35	1.5889e+10	1.27421e+10	1.4628e+10	2.68633e+10	2.3367e+10	2.43375e+10	Yes	Yes	0.912208	-7.63991	26.4914	0.783053	-0.182323	5.18878
Q99613	EIF3C	Eukaryotic translation initiation factor 3 subunit C (eIF3c) (Eukaryotic translation initiation factor 3 subunit 8) (eIF3 p110)	0.641045	0.000634959	0.64041	4503	-9.97812	53	2.29004e+10	1.68776e+10	1.47039e+10	3.36718e+10	1.27722e+10	1.40101e+10	Yes	Yes	10.6452	-51.6666	0.0990506	0.002858	-0.193112	5.17799
P35579	MYH9	Myosin-9 (Cellular myosin heavy chain, type A) (Myosin heavy chain 9) (Myosin heavy chain, non-muscle IIa) (Non-muscle myosin heavy chain A) (NMMHC-A) (Non-muscle myosin heavy chain IIa) (NMMHC II-a) (NMMHC-IIA)	0.588033	0.00282968	0.585203	4427	-7.69215	118	1.75428e+10	1.51579e+10	1.68904e+10	3.15174e+10	1.27794e+10	1.15432e+10	Yes	Yes	7.9845	-39.5415	0.481211	0.0138849	-0.230598	5.1405
P46777	RPL5	60S ribosomal protein L5 (Large ribosomal subunit protein uL18)	0.584678	0.236875	0.347802	2124	-0.55414	23	1.03408e+10	9.97017e+09	1.07213e+10	2.1306e+10	2.82859e+10	2.42054e+10	Yes	Yes	0.727195	-2.84718	40.5138	1.24009	-0.233083	5.13801
P0DMV8	HSPA1A	Heat shock 70 kDa protein 1A (Heat shock 70 kDa protein 1) (HSP70-1) (HSP70.1)	0.57008	0.123573	0.446507	3629	-1.85332	25	1.49133e+10	1.08289e+10	1.4147e+10	1.82101e+10	2.36377e+10	2.04752e+10	Yes	Yes	0.364609	-9.50203	21.6764	0.635532	-0.244064	5.12703
P12270	TPR	Nucleoprotein TPR (Megator) (NPC-associated intranuclear protein) (Translocated promoter region protein)	0.55584	0	0.55584	4502	-10	124	2.12882e+10	1.525e+10	1.41935e+10	2.46039e+10	1.16877e+10	1.26358e+10	Yes	Yes	10.173	-50.9854		-0.137464	-0.25505	5.11605
O60841	EIF5B	Eukaryotic translation initiation factor 5B (eIF-5B)	0.549444	0	0.549444	4501	-10	82	2.08394e+10	1.54644e+10	1.2853e+10	2.57208e+10	1.11662e+10	1.24686e+10	Yes	Yes	10.363	-50.9353		-0.0989684	-0.260076	5.11102
P68104	EEF1A1	Elongation factor 1-alpha 1 (EF-1-alpha-1) (Elongation factor Tu) (EF-Tu) (Eukaryotic elongation factor 1 A-1) (eEF1A-1) (Leukocyte receptor cluster member 7)	0.517833	0.177279	0.340554	2836	-0.941865	20	1.17341e+10	8.38504e+09	1.03683e+10	2.23312e+10	2.09388e+10	1.90872e+10	Yes	Yes	0.755889	-4.78965	34.2347	1.02936	-0.28581	5.08529
Q01130	SRSF2	Serine/arginine-rich splicing factor 2 (Protein PR264) (Splicing component, 35 kDa) (Splicing factor SC35) (SC-35) (Splicing factor, arginine/serine-rich 2)	0.502172	0.0373381	0.464834	4004	-3.638	12	1.90658e+10	1.15421e+10	1.10018e+10	1.766e+10	1.47341e+10	1.60329e+10	Yes	Yes	3.14956	-18.4517	7.43531	0.214934	-0.299147	5.07195
P06733	ENO1	Alpha-enolase	0.486841	0.117739	0.369102	3509	-1.64843	33	1.1987e+10	9.20321e+09	1.18223e+10	2.0189e+10	1.63958e+10	1.76906e+10	Yes	Yes	1.24651	-8.33857	24.1842	0.711912	-0.312613	5.05848
Q7Z6Z7	HUWE1	E3 ubiquitin-protein ligase HUWE1	0.473392	0	0.473392	4500	-10	4	1.78947e+10	1.44092e+10	1.25857e+10	2.39224e+10	7.89146e+09	8.17303e+09	Yes	Yes	10.6488	-50.2905		-0.372865	-0.324779	5.04632
P25445	FAS	Tumor necrosis factor receptor superfamily member 6 (Apo-1 antigen) (Apoptosis-mediating surface antigen FAS) (FASLG receptor) (CD antigen CD95)	0.450356	0.170949	0.279406	2399	-0.708796	135	9.09878e+09	7.24319e+09	8.6842e+09	1.7735e+10	1.80938e+10	1.98914e+10	No	Yes	0.510354	-3.56145	37.9587	1.15294	-0.346445	5.02465
Q9UQ35	SRRM2	Serine/arginine repetitive matrix protein 2 (300 kDa nuclear matrix antigen) (Serine/arginine-rich splicing factor-related nuclear matrix protein of 300 kDa) (SR-related nuclear matrix protein of 300 kDa) (Ser/Arg-related nuclear matrix protein of 300 kDa) (Splicing coactivator subunit SRm300) (Tax-responsive enhancer element-binding protein 803) (TaxREB803)	0.448187	0	0.448187	4499	-10	78	1.83671e+10	1.31741e+10	1.26581e+10	2.10193e+10	8.01101e+09	7.12785e+09	No	Yes	10.6135	-50.0537		-0.471293	-0.348541	5.02256
Q9NR30	DDX21	Nucleolar RNA helicase 2	0.447887	0.163581	0.284306	2572	-0.797442	53	1.02516e+10	7.59869e+09	7.50213e+09	2.09704e+10	1.5455e+10	1.8526e+10	Yes	Yes	1.17739	-4.00497	36.5228	1.10483	-0.348831	5.02227
P07437	TUBB	Tubulin beta chain (Tubulin beta-5 chain)	0.397612	0.0677369	0.329875	3759	-2.2839	6	1.13e+10	8.6235e+09	9.18212e+09	1.88642e+10	1.18938e+10	1.14261e+10	Yes	Yes	2.40504	-11.3523	17.036	0.496394	-0.400541	4.97056
P46060	RANGAP1	Ran GTPase-activating protein 1 (RanGAP1)	0.395473	0	0.395473	4498	-10	43	1.36766e+10	1.08344e+10	1.03004e+10	2.01995e+10	8.28385e+09	7.61138e+09	Yes	Yes	10.4413	-49.5122		-0.0982896	-0.402883	4.96821
P04406	GAPDH	Glyceraldehyde-3-phosphate dehydrogenase (GAPDH)	0.394169	0.0971609	0.297008	3460	-1.61205	6	9.64515e+09	6.82295e+09	9.85824e+09	1.88501e+10	1.32105e+10	1.22855e+10	Yes	Yes	1.7269	-8.00671	24.6496	0.72619	-0.404318	4.96678
Q9Y4L1	HYOU1	Hypoxia up-regulated protein 1 (150 kDa oxygen-regulated protein) (ORP-150) (170 kDa glucose-regulated protein) (GRP-170)	0.384545	0.125354	0.259191	2949	-1.048	57	9.49948e+09	7.70988e+09	6.00275e+09	1.63704e+10	1.43204e+10	1.5044e+10	Yes	Yes	0.961296	-5.19393	32.5981	0.9762	-0.415053	4.95605
P49321	NASP	Nuclear autoantigenic sperm protein (NASP)	0.364362	0	0.364362	4497	-10	45	1.3591e+10	9.38242e+09	9.09125e+09	1.75672e+10	7.73818e+09	7.95817e+09	Yes	Yes	10.4184	-49.1575		-0.0582002	-0.438466	4.93263
P34932	HSPA4	Heat shock 70 kDa protein 4 (HSP70RY) (Heat shock 70-related protein APG-2)	0.362738	0.0908968	0.271841	3435	-1.58046	66	7.55406e+09	6.97693e+09	8.7548e+09	2.1763e+10	1.01632e+10	9.82501e+09	Yes	Yes	2.37739	-7.79278	25.0585	0.738767	-0.440407	4.93069
P15880	RPS2	40S ribosomal protein S2 (40S ribosomal protein S4) (Protein LLRep3) (Small ribosomal subunit protein uS5)	0.359407	0.309385	0.0500229	3	2.62874	24	1.66875e+09	1.19605e+09	1.46952e+09	1.29961e+10	2.40609e+10	2.30485e+10	Yes	Yes	1.21378	12.951	86.0819	3.7409	-0.444413	4.92669
P07237	P4HB	Protein disulfide-isomerase (PDI)	0.348115	0.133537	0.214578	2326	-0.684264	42	6.63239e+09	6.1434e+09	6.45861e+09	1.46981e+10	1.40933e+10	1.43894e+10	Yes	Yes	0.234558	-3.36167	38.36	1.16649	-0.458277	4.91282
P62241	RPS8	40S ribosomal protein S8 (Small ribosomal subunit protein eS8)	0.348104	0.0426344	0.305469	3868	-2.84094	16	1.02657e+10	8.757e+09	7.95686e+09	1.57672e+10	9.45299e+09	1.02134e+10	Yes	Yes	2.69694	-13.957	12.2476	0.355174	-0.458291	4.91281
P46976	GYG1	Glycogenin-1 (GN-1) (GN1)	0.336715	0	0.336715	4496	-10	21	1.84786e+10	1.32626e+10	1.22079e+10	9.3079e+09	3.82293e+09	3.29134e+09	No	Yes	10.1994	-48.816		-1.5822	-0.472737	4.89836
Q9NU22	MDN1	Midasin (Dynein-related AAA-ATPase MDN1) (MIDAS-containing protein)	0.336017	0.000969399	0.335047	4449	-8.43306	244	1.16731e+10	9.0591e+09	6.62646e+09	2.06561e+10	6.31986e+09	5.91129e+09	Yes	Yes	9.73005	-41.3006	0.288497	0.00832429	-0.473639	4.89746
Q14152	EIF3A	Eukaryotic translation initiation factor 3 subunit A (eIF3a) (Eukaryotic translation initiation factor 3 subunit 10) (eIF-3-theta) (eIF3 p167) (eIF3 p180) (eIF3 p185)	0.331766	0.0883205	0.243445	3373	-1.46278	106	7.08648e+09	6.30615e+09	8.01957e+09	1.71273e+10	9.70637e+09	1.12379e+10	Yes	Yes	1.81814	-7.1558	26.6214	0.787089	-0.479169	4.89193
P43243	MATR3	Matrin-3	0.330829	0	0.330829	4495	-10	4	1.51282e+10	9.39064e+09	8.58763e+09	1.42866e+10	5.62579e+09	6.29689e+09	Yes	Yes	10.6802	-48.7397		-0.469649	-0.480397	4.8907
P61247	RPS3A	40S ribosomal protein S3a (Small ribosomal subunit protein eS1) (v-fos transformation effector protein) (Fte-1)	0.329358	0.0661471	0.263211	3652	-1.99247	29	8.52032e+09	6.44769e+09	8.29105e+09	1.57418e+10	9.75263e+09	1.02987e+10	Yes	Yes	2.10789	-9.74072	20.0836	0.587477	-0.482331	4.88877
Q7L014	DDX46	Probable ATP-dependent RNA helicase DDX46	0.31387	0.00504803	0.308822	4282	-5.93491	71	1.07761e+10	8.09208e+09	7.45106e+09	1.65284e+10	6.42658e+09	7.00096e+09	Yes	Yes	6.54038	-28.8902	1.60832	0.0464103	-0.50325	4.86785
O43719	HTATSF1	HIV Tat-specific factor 1 (Tat-SF1)	0.310911	0	0.310911	4494	-10	67	1.22727e+10	9.55432e+09	5.98435e+09	1.44343e+10	6.72517e+09	6.77377e+09	Yes	Yes	10.5967	-48.4709		-0.0923193	-0.507364	4.86373
Q02878	RPL6	60S ribosomal protein L6 (Large ribosomal subunit protein eL6) (Neoplasm-related protein C140) (Tax-responsive enhancer element-binding protein 107) (TaxREB107)	0.305898	0.0621639	0.243734	3635	-1.97116	27	7.56286e+09	6.97802e+09	7.06467e+09	1.38309e+10	8.61871e+09	1.07908e+10	Yes	Yes	1.75435	-9.57329	20.3218	0.59464	-0.514423	4.85668
Q9UQ80	PA2G4	Proliferation-associated protein 2G4 (Cell cycle protein p38-2G4 homolog) (hG4-1) (ErbB3-binding protein 1)	0.305785	0.0883602	0.217425	3191	-1.29905	27	5.88555e+09	6.13133e+09	6.81196e+09	1.78062e+10	8.98722e+09	9.20344e+09	Yes	Yes	1.95904	-6.30886	28.8961	0.858209	-0.514583	4.85651
O15355	PPM1G	Protein phosphatase 1G	0.301901	0.0101126	0.291788	4137	-4.8507	31	1.04657e+10	7.31012e+09	7.06542e+09	1.61897e+10	6.66314e+09	6.43512e+09	Yes	Yes	5.59822	-23.5306	3.34963	0.0966861	-0.520135	4.85096
P12956	XRCC6	X-ray repair cross-complementing protein 6	0.297115	0.0986868	0.198428	2861	-1.00769	50	5.72104e+09	5.37863e+09	6.22317e+09	1.69323e+10	9.90981e+09	9.10614e+09	Yes	Yes	1.70885	-4.88126	33.215	0.996161	-0.527075	4.84402
P25205	MCM3	DNA replication licensing factor MCM3	0.296158	0.0196302	0.276527	4006	-3.81628	61	9.58924e+09	7.24721e+09	6.85589e+09	1.56186e+10	6.14323e+09	7.64525e+09	Yes	Yes	4.41964	-18.4808	6.62829	0.191533	-0.528477	4.84262
P63104	YWHAZ	14-3-3 protein zeta/delta (Protein kinase C inhibitor protein 1) (KCIP-1)	0.288969	0.0369004	0.252069	3840	-2.77211	18	7.88436e+09	5.93638e+09	7.95498e+09	1.50968e+10	6.44235e+09	8.49572e+09	Yes	Yes	3.33088	-13.3947	12.7697	0.370478	-0.539149	4.83195
Q8NC51	SERBP1	Plasminogen activator inhibitor 1 RNA-binding protein (PAI1 RNA-binding protein 1) (PAI-RBP1) (SERPINE1 mRNA-binding protein 1)	0.284982	0.12663	0.158352	1546	-0.322513	6	4.70783e+09	4.07281e+09	5.27139e+09	1.53719e+10	1.089e+10	1.07819e+10	Yes	Yes	1.03192	-1.55642	44.4344	1.37815	-0.545182	4.82592
P12277	CKB	Creatine kinase B-type	0.266444	0.0504908	0.215953	3683	-2.09663	25	6.97383e+09	5.55053e+09	6.56187e+09	1.26215e+10	8.17766e+09	7.88658e+09	Yes	Yes	2.08094	-10.0569	18.9499	0.553467	-0.574394	4.7967
O00267	SUPT5H	Transcription elongation factor SPT5 (hSPT5) (DRB sensitivity-inducing factor 160 kDa subunit) (DSIF p160) (DRB sensitivity-inducing factor large subunit) (DSIF large subunit) (Tat-cotransactivator 1 protein) (Tat-CT1 protein)	0.265588	0	0.265588	4493	-10	2	1.08139e+10	6.94464e+09	6.25168e+09	1.10004e+10	6.08246e+09	6.52539e+09	Yes	Yes	10.1369	-47.789		-0.0772095	-0.575792	4.79531
P15586	GNS	N-acetylglucosamine-6-sulfatase	0.261451	0	0.261451	4492	-10	14	1.32569e+10	1.07679e+10	7.28273e+09	8.26497e+09	3.52024e+09	3.78396e+09	No	Yes	10.3471	-47.721		-1.12262	-0.582609	4.78849
P07195	LDHB	L-lactate dehydrogenase B chain (LDH-B)	0.255346	0.0500075	0.205339	3651	-2.03779	21	6.16539e+09	4.9017e+09	7.05603e+09	1.23093e+10	7.75343e+09	7.59638e+09	Yes	Yes	2.03317	-9.73702	19.5842	0.572476	-0.592871	4.77823
P05455	SSB	Lupus La protein (La autoantigen) (La ribonucleoprotein) (Sjoegren syndrome type B antigen) (SS-B)	0.251976	0.072413	0.179563	3176	-1.31017	33	6.37249e+09	5.07835e+09	4.56872e+09	1.11414e+10	8.2481e+09	9.76885e+09	Yes	Yes	1.30101	-6.25272	28.7381	0.853236	-0.598641	4.77246
E9PAV3	NACA	Nascent polypeptide-associated complex subunit alpha, muscle-specific form (Alpha-NAC, muscle-specific form) (skNAC)	0.25134	0.00703533	0.244304	4171	-5.11792	6	8.42117e+09	6.65946e+09	6.30165e+09	1.10967e+10	7.29082e+09	5.29402e+09	Yes	Yes	5.09061	-24.4194	2.79913	0.080787	-0.599739	4.77136
P62917	RPL8	60S ribosomal protein L8 (Large ribosomal subunit protein uL2)	0.250925	0.200041	0.0508838	11	1.97502	26	1.46722e+09	1.07671e+09	1.96038e+09	1.04817e+10	1.44917e+10	1.55117e+10	Yes	Yes	0.831989	9.42209	79.7215	3.14774	-0.600456	4.77064
Q13435	SF3B2	Splicing factor 3B subunit 2 (Pre-mRNA-splicing factor SF3b 145 kDa subunit) (SF3b145) (Spliceosome-associated protein 145) (SAP 145)	0.248367	0.0268223	0.221545	3889	-3.04609	19	8.20943e+09	5.00336e+09	6.15714e+09	1.20791e+10	6.26256e+09	6.81939e+09	Yes	Yes	3.5344	-14.5183	10.7995	0.312827	-0.604905	4.76619
Q9BTT0	ANP32E	Acidic leucine-rich nuclear phosphoprotein 32 family member E (LANP-like protein) (LANP-L)	0.246904	0	0.246904	4491	-10	7	9.03099e+09	7.09027e+09	6.26969e+09	9.48646e+09	6.10801e+09	6.28311e+09	Yes	Yes	9.43495	-47.4733		-0.0638642	-0.607472	4.76363
P62979	RPS27A	Ubiquitin-40S ribosomal protein S27a (Ubiquitin carboxyl extension protein 80) [Cleaved into: Ubiquitin; 40S ribosomal protein S27a (Small ribosomal subunit protein eS31)]	0.241678	0.065694	0.175984	3283	-1.42161	3	5.71952e+09	4.12815e+09	5.66931e+09	7.51665e+09	1.23658e+10	7.93202e+09	Yes	Yes	1.18665	-6.7588	27.1825	0.804543	-0.616764	4.75433
Q02790	FKBP4	Peptidyl-prolyl cis-trans isomerase FKBP4 (PPIase FKBP4)	0.233619	0.0531854	0.180434	3512	-1.76237	44	5.43557e+09	4.5418e+09	5.73465e+09	1.25248e+10	7.54262e+09	6.10719e+09	Yes	Yes	2.1624	-8.35293	22.7658	0.668598	-0.631491	4.73961
Q92688	ANP32B	Acidic leucine-rich nuclear phosphoprotein 32 family member B (Acidic protein rich in leucines) (Putative HLA-DR-associated protein I-2) (PHAPI2) (Silver-stainable protein SSP29)	0.232113	0.0140813	0.218032	4010	-3.95269	9	7.997e+09	5.94589e+09	5.59346e+09	7.81106e+09	7.09684e+09	7.17243e+09	Yes	Yes	2.72121	-18.7231	6.06655	0.175259	-0.6343	4.7368
P05387	RPLP2	60S acidic ribosomal protein P2 (Large ribosomal subunit protein P2) (Renal carcinoma antigen NY-REN-44)	0.231311	0.0355005	0.19581	3771	-2.46354	9	6.44876e+09	4.77698e+09	6.27462e+09	9.10419e+09	7.11156e+09	7.7567e+09	Yes	Yes	1.85071	-11.6656	15.3475	0.446363	-0.635804	4.73529
P24534	EEF1B2	Elongation factor 1-beta (EF-1-beta)	0.230873	0.0386152	0.192258	3739	-2.3158	15	5.96123e+09	4.465e+09	6.33056e+09	1.16587e+10	7.46272e+09	5.51607e+09	Yes	Yes	2.46782	-10.9641	16.7257	0.48718	-0.636627	4.73447
O15371	EIF3D	Eukaryotic translation initiation factor 3 subunit D (eIF3d) (Eukaryotic translation initiation factor 3 subunit 7) (eIF-3-zeta) (eIF3 p66)	0.229403	0.0196909	0.209712	3938	-3.41281	34	7.31176e+09	5.71657e+09	4.72192e+09	1.30498e+10	4.8801e+09	5.45048e+09	Yes	Yes	4.32066	-16.1484	8.58353	0.248279	-0.639401	4.7317
P11021	HSPA5	Endoplasmic reticulum chaperone BiP	0.227565	0.127911	0.099654	448	0.360139	35	3.06445e+09	2.49485e+09	3.36295e+09	1.00861e+10	1.03041e+10	1.14887e+10	Yes	Yes	0.471641	1.70281	56.2085	1.83475	-0.642895	4.7282
Q08170	SRSF4	Serine/arginine-rich splicing factor 4 (Pre-mRNA-splicing factor SRP75) (SRP001LB) (Splicing factor, arginine/serine-rich 4)	0.225556	0	0.225556	4490	-10	13	9.15921e+09	5.522e+09	6.9539e+09	7.62165e+09	7.53474e+09	3.6494e+09	Yes	Yes	9.59102	-47.0819		-0.2799	-0.646747	4.72435
Q14839	CHD4	Chromodomain-helicase-DNA-binding protein 4 (CHD-4)	0.225432	0.0122324	0.2132	4039	-4.12342	78	7.53528e+09	5.7056e+09	4.45531e+09	1.35647e+10	4.50081e+09	4.65702e+09	Yes	Yes	5.31031	-19.4795	5.42621	0.156721	-0.646984	4.72411
P62851	RPS25	40S ribosomal protein S25 (Small ribosomal subunit protein eS25)	0.224413	0.0361443	0.188269	3754	-2.38095	6	6.06214e+09	5.38777e+09	5.25851e+09	9.96441e+09	6.95963e+09	6.60359e+09	Yes	Yes	2.03767	-11.2432	16.1062	0.468808	-0.648952	4.72215
P11387	TOP1	DNA topoisomerase 1	0.224393	0.0619398	0.162453	3238	-1.39108	43	6.17126e+09	4.36917e+09	3.89957e+09	1.00928e+10	6.79194e+09	8.90767e+09	Yes	Yes	1.674	-6.56884	27.6033	0.81767	-0.648991	4.72211
O95218	ZRANB2	Zinc finger Ran-binding domain-containing protein 2 (Zinc finger protein 265) (Zinc finger, splicing)	0.223459	0	0.223459	4489	-10	23	1.27409e+10	8.30787e+09	6.5277e+09	7.55048e+09	2.54955e+09	2.38852e+09	No	Yes	10.8966	-47.0415		-1.35942	-0.650802	4.7203
P62937	PPIA	Peptidyl-prolyl cis-trans isomerase A (PPIase A)	0.222226	0.0315152	0.190711	3798	-2.59726	7	6.18123e+09	4.3849e+09	6.49841e+09	8.24885e+09	6.78195e+09	7.74855e+09	Yes	Yes	2.01507	-12.2536	14.1816	0.411972	-0.653205	4.71789
P60842	EIF4A1	Eukaryotic initiation factor 4A-I (eIF-4A-I) (eIF4A-I)	0.220159	0.0695414	0.150617	2962	-1.11494	12	4.58491e+09	3.36587e+09	5.539e+09	8.13264e+09	9.26164e+09	8.5892e+09	Yes	Yes	0.618146	-5.25566	31.5869	0.943672	-0.657264	4.71383
P62753	RPS6	40S ribosomal protein S6 (Phosphoprotein NP33) (Small ribosomal subunit protein eS6)	0.21883	0.03184	0.18699	3792	-2.55405	19	5.7976e+09	4.95729e+09	5.45677e+09	1.15286e+10	5.98605e+09	5.50878e+09	Yes	Yes	2.88495	-12.0327	14.5501	0.422828	-0.659893	4.71121
O75643	SNRNP200	U5 small nuclear ribonucleoprotein 200 kDa helicase	0.218605	0.0570956	0.161509	3347	-1.50016	127	4.9637e+09	4.36442e+09	4.8203e+09	1.16576e+10	6.45917e+09	6.92938e+09	Yes	Yes	1.967	-7.0669	26.1182	0.771486	-0.660341	4.71076
P22314	UBA1	Ubiquitin-like modifier-activating enzyme 1	0.216475	0.0697952	0.14668	2917	-1.07147	58	4.5948e+09	3.58882e+09	4.94797e+09	9.34558e+09	8.20552e+09	8.13007e+09	Yes	Yes	0.784566	-5.04288	32.2417	0.964708	-0.664593	4.70651
P26641	EEF1G	Elongation factor 1-gamma (EF-1-gamma) (eEF-1B gamma)	0.209471	0.0673226	0.142149	2920	-1.07824	29	4.65517e+09	3.48737e+09	4.53154e+09	9.77639e+09	7.88275e+09	7.22387e+09	Yes	Yes	1.12152	-5.05933	32.1393	0.961411	-0.678875	4.69222
P10809	HSPD1	60 kDa heat shock protein, mitochondrial	0.20849	0.0905144	0.117976	1648	-0.382273	50	3.22356e+09	3.19473e+09	3.88305e+09	5.91655e+09	1.13344e+10	9.82887e+09	Yes	Yes	1.589	-1.79293	43.4142	1.34168	-0.680914	4.69018
P35268	RPL22	60S ribosomal protein L22 (EBER-associated protein) (EAP) (Epstein-Barr virus small RNA-associated protein) (Heparin-binding protein HBp15) (Large ribosomal subunit protein eL22)	0.206316	0.102948	0.103368	948	-0.00586381	6	3.27794e+09	2.98553e+09	2.82989e+09	6.54026e+09	1.06668e+10	1.06909e+10	Yes	Yes	1.13016	-0.0274757	49.8984	1.58106	-0.685467	4.68563
P67809	YBX1	Y-box-binding protein 1 (YB-1) (CCAAT-binding transcription factor I subunit A) (CBF-A) (DNA-binding protein B) (DBPB) (Enhancer factor I subunit A) (EFI-A) (Nuclease-sensitive element-binding protein 1) (Y-box transcription factor)	0.205449	0.0555736	0.149876	3270	-1.43129	18	4.60207e+09	4.05427e+09	4.76773e+09	8.38489e+09	7.43486e+09	7.59209e+09	Yes	Yes	0.688316	-6.7039	27.0498	0.80041	-0.687296	4.6838
Q14103	HNRNPD	Heterogeneous nuclear ribonucleoprotein D0 (hnRNP D0) (AU-rich element RNA-binding protein 1)	0.204104	0.10541	0.0986942	795	0.094973	5	3.50334e+09	2.95824e+09	2.36794e+09	9.07043e+09	8.52251e+09	1.01723e+10	Yes	Yes	0.33966	0.444564	51.6452	1.64897	-0.690148	4.68095
P46781	RPS9	40S ribosomal protein S9 (Small ribosomal subunit protein uS4)	0.20327	0.0276302	0.175639	3807	-2.6683	16	5.603e+09	4.24336e+09	5.64227e+09	9.38046e+09	5.37625e+09	6.19979e+09	Yes	Yes	2.67804	-12.4854	13.5929	0.39465	-0.691928	4.67917
P50502	ST13	Hsc70-interacting protein (Hip) (Aging-associated protein 2) (Progesterone receptor-associated p48 protein) (Protein FAM10A1) (Putative tumor suppressor ST13) (Renal carcinoma antigen NY-REN-33) (Suppression of tumorigenicity 13 protein)	0.201064	0.0452908	0.155773	3507	-1.78216	9	4.8368e+09	3.73571e+09	4.95022e+09	1.10863e+10	5.9319e+09	5.50878e+09	Yes	Yes	2.37902	-8.33058	22.5256	0.66129	-0.696666	4.67443
P18124	RPL7	60S ribosomal protein L7 (Large ribosomal subunit protein uL30)	0.199542	0.0437051	0.155837	3536	-1.83416	21	5.33812e+09	4.09779e+09	4.45719e+09	6.39585e+09	6.78931e+09	8.69848e+09	Yes	Yes	1.14989	-8.56761	21.9027	0.642387	-0.699966	4.67113
Q9Y5B9	SUPT16H	FACT complex subunit SPT16 (Chromatin-specific transcription elongation factor 140 kDa subunit) (FACT 140 kDa subunit) (FACTp140) (Facilitates chromatin transcription complex subunit SPT16) (hSPT16)	0.196942	0	0.196942	4488	-10	67	7.08296e+09	5.18149e+09	4.56721e+09	1.0458e+10	4.08767e+09	3.93326e+09	Yes	Yes	10.7082	-46.4947		-0.0236291	-0.705662	4.66544
P51858	HDGF	Hepatoma-derived growth factor (HDGF) (High mobility group protein 1-like 2) (HMG-1L2)	0.196099	0.0164338	0.179665	3936	-3.45057	20	7.38216e+09	4.13181e+09	4.1613e+09	9.49941e+09	4.7358e+09	5.24901e+09	Yes	Yes	4.16442	-16.092	8.38037	0.242375	-0.707525	4.66357
Q15185	PTGES3	Prostaglandin E synthase 3	0.19518	0.0202552	0.174925	3888	-3.11037	11	5.83844e+09	5.29414e+09	3.49572e+09	1.16043e+10	5.1093e+09	3.65287e+09	Yes	Yes	4.36866	-14.4991	10.3777	0.300519	-0.709564	4.66153
Q12906	ILF3	Interleukin enhancer-binding factor 3 (Double-stranded RNA-binding protein 76) (DRBP76) (M-phase phosphoprotein 4) (MPP4) (Nuclear factor associated with dsRNA) (NFAR) (Nuclear factor of activated T-cells 90 kDa) (NF-AT-90) (Translational control protein 80) (TCP80)	0.195139	0.0939749	0.101164	1106	-0.106344	5	2.56372e+09	2.59115e+09	3.78163e+09	1.07445e+10	8.72463e+09	6.58169e+09	Yes	Yes	0.822775	-0.495717	48.158	1.51494	-0.709657	4.66144
P38646	HSPA9	Stress-70 protein, mitochondrial (75 kDa glucose-regulated protein) (GRP-75) (Heat shock 70 kDa protein 9) (Mortalin) (MOT) (Peptide-binding protein 74) (PBP74)	0.194425	0.106502	0.0879228	522	0.27657	46	2.63999e+09	2.73942e+09	2.49963e+09	9.32848e+09	9.01246e+09	8.63932e+09	Yes	Yes	0.235458	1.28878	54.778	1.7751	-0.711248	4.65985
P39023	RPL3	60S ribosomal protein L3 (HIV-1 TAR RNA-binding protein B) (TARBP-B) (Large ribosomal subunit protein uL3)	0.193956	0	0.193956	4487	-10	27	7.59513e+09	4.31029e+09	5.78008e+09	4.82994e+09	6.05018e+09	6.20965e+09	Yes	Yes	8.08372	-46.4286		-0.0583672	-0.712297	4.6588
P26373	RPL13	60S ribosomal protein L13 (Breast basic conserved protein 1) (Large ribosomal subunit protein eL13)	0.19216	0	0.19216	4486	-10	14	7.23549e+09	4.27225e+09	6.49691e+09	5.92841e+09	4.57756e+09	5.94259e+09	Yes	Yes	9.46381	-46.3883		-0.140896	-0.716337	4.65476
P14618	PKM	Pyruvate kinase PKM	0.188732	0.0506502	0.138082	3275	-1.44688	6	4.08122e+09	3.17019e+09	5.11094e+09	7.81455e+09	6.90338e+09	6.75834e+09	Yes	Yes	0.996593	-6.72359	26.8371	0.793793	-0.724155	4.64694
Q9C0C9	UBE2O	(E3-independent) E2 ubiquitin-conjugating enzyme	0.187129	0	0.187129	4485	-10	24	6.46052e+09	5.02397e+09	4.54049e+09	1.00698e+10	3.48219e+09	3.97419e+09	Yes	Yes	10.637	-46.2735		-0.0430792	-0.727859	4.64324
Q06830	PRDX1	Peroxiredoxin-1	0.186597	0.0354871	0.15111	3644	-2.09023	15	5.11905e+09	3.37914e+09	4.97238e+09	5.64516e+09	7.87749e+09	6.46256e+09	Yes	Yes	0.511732	-9.70285	19.0181	0.555508	-0.729096	4.642
O43847	NRDC	Nardilysin	0.185603	0	0.185603	4484	-10	54	6.75596e+09	5.10898e+09	4.10497e+09	1.08073e+10	3.21536e+09	3.28507e+09	Yes	Yes	11.109	-46.2381		-0.13404	-0.731414	4.63968
P55884	EIF3B	Eukaryotic translation initiation factor 3 subunit B (eIF3b) (Eukaryotic translation initiation factor 3 subunit 9) (Prt1 homolog) (hPrt1) (eIF-3-eta) (eIF3 p110) (eIF3 p116)	0.183589	0.047894	0.135695	3327	-1.50245	46	4.31313e+09	3.75838e+09	3.59001e+09	1.08825e+10	4.86617e+09	5.50621e+09	Yes	Yes	2.45933	-6.96376	26.0877	0.77054	-0.736154	4.63494
Q08945	SSRP1	FACT complex subunit SSRP1 (Chromatin-specific transcription elongation factor 80 kDa subunit) (Facilitates chromatin transcription complex 80 kDa subunit) (FACT 80 kDa subunit) (FACTp80) (Facilitates chromatin transcription complex subunit SSRP1) (Recombination signal sequence recognition protein 1) (Structure-specific recognition protein 1) (hSSRP1) (T160)	0.183317	0.000377096	0.18294	4450	-8.92222	30	6.69399e+09	4.65262e+09	4.37646e+09	9.16418e+09	4.12326e+09	3.85722e+09	Yes	Yes	9.46618	-41.3482	0.205707	0.00593547	-0.736797	4.6343
P00338	LDHA	L-lactate dehydrogenase A chain (LDH-A)	0.18297	0.0348469	0.148123	3642	-2.08769	26	4.55185e+09	3.70571e+09	4.43954e+09	1.0532e+10	4.97982e+09	4.59658e+09	Yes	Yes	2.81268	-9.67328	19.0452	0.55632	-0.737621	4.63348
P13667	PDIA4	Protein disulfide-isomerase A4	0.181238	0.0636211	0.117617	2614	-0.886514	48	3.37064e+09	3.31711e+09	3.85339e+09	7.142e+09	7.2004e+09	7.61138e+09	Yes	Yes	0.460356	-4.10398	35.1037	1.05786	-0.741752	4.62935
P35580	MYH10	Myosin-10 (Cellular myosin heavy chain, type B) (Myosin heavy chain 10) (Myosin heavy chain, non-muscle IIb) (Non-muscle myosin heavy chain B) (NMMHC-B) (Non-muscle myosin heavy chain IIb) (NMMHC II-b) (NMMHC-IIB)	0.180013	0	0.180013	4483	-10	96	5.81814e+09	4.91633e+09	5.89649e+09	9.71499e+09	2.66631e+09	3.26317e+09	Yes	Yes	10.5687	-46.1057		-0.337059	-0.744695	4.6264
P23396	RPS3	40S ribosomal protein S3	0.179313	0.0784821	0.100831	1592	-0.3615	15	3.18568e+09	2.57447e+09	3.24636e+09	6.83049e+09	8.72285e+09	7.58997e+09	Yes	Yes	0.458803	-1.67183	43.7683	1.35429	-0.746388	4.62471
Q9BXP5	SRRT	Serrate RNA effector molecule homolog (Arsenite-resistance protein 2)	0.178465	0.00313728	0.175328	4232	-5.8044	57	6.10848e+09	4.48475e+09	4.24691e+09	9.68639e+09	3.99725e+09	3.47408e+09	Yes	Yes	6.54715	-26.8317	1.75792	0.0507282	-0.748446	4.62265
P50990	CCT8	T-complex protein 1 subunit theta (TCP-1-theta) (CCT-theta) (Chaperonin containing T-complex polypeptide 1 subunit 8) (Renal carcinoma antigen NY-REN-15)	0.177263	0.0326614	0.144602	3674	-2.14643	42	4.45083e+09	3.49033e+09	5.02007e+09	6.21132e+09	6.13955e+09	6.47027e+09	Yes	Yes	1.22422	-9.91589	18.4254	0.537786	-0.751381	4.61972
P04075	ALDOA	Fructose-bisphosphate aldolase A	0.174836	0.0374363	0.1374	3548	-1.87587	29	4.4831e+09	3.06749e+09	4.66484e+09	7.91327e+09	5.68483e+09	5.53364e+09	Yes	Yes	1.82035	-8.65476	21.4122	0.627536	-0.757369	4.61373
Q16629	SRSF7	Serine/arginine-rich splicing factor 7 (Splicing factor 9G8) (Splicing factor, arginine/serine-rich 7)	0.173312	0.0186625	0.154649	3874	-3.05079	11	6.25222e+09	3.95479e+09	3.57315e+09	6.98991e+09	5.01231e+09	5.29144e+09	Yes	Yes	3.01588	-14.0639	10.7682	0.311913	-0.761172	4.60993
P07814	EPRS1	Bifunctional glutamate/proline--tRNA ligase (Bifunctional aminoacyl-tRNA synthetase) (Cell proliferation-inducing gene 32 protein) (Glutamatyl-prolyl-tRNA synthetase) [Includes: Glutamate--tRNA ligase	0.171715	0.0805533	0.0911618	1229	-0.178486	93	2.56865e+09	2.62578e+09	2.66876e+09	1.12614e+10	6.18213e+09	5.48091e+09	Yes	Yes	1.67791	-0.822088	46.911	1.46846	-0.765191	4.60591
P46087	NOP2	Probable 28S rRNA (cytosine(4447)-C(5))-methyltransferase	0.170627	0.074541	0.0960858	1600	-0.366289	42	3.53678e+09	2.30287e+09	2.74528e+09	6.37596e+09	7.63567e+09	7.99589e+09	Yes	Yes	0.349847	-1.68608	43.6866	1.35137	-0.767953	4.60315
Q99733	NAP1L4	Nucleosome assembly protein 1-like 4 (Nucleosome assembly protein 2) (NAP-2)	0.170025	0.000650546	0.169375	4404	-8.02435	4	5.98235e+09	4.68225e+09	3.79669e+09	8.61931e+09	3.06336e+09	4.34067e+09	Yes	Yes	8.5194	-36.9249	0.382617	0.0110401	-0.769486	4.60161
P61978	HNRNPK	Heterogeneous nuclear ribonucleoprotein K (hnRNP K) (Transformation up-regulated nuclear protein) (TUNP)	0.167791	0.0698456	0.0979455	1841	-0.487809	3	3.09865e+09	2.03262e+09	3.55462e+09	5.48757e+09	8.30184e+09	7.60873e+09	Yes	Yes	0.967665	-2.24191	41.6265	1.27871	-0.775231	4.59587
P11940	PABPC1	Polyadenylate-binding protein 1 (PABP-1) (Poly(A)-binding protein 1)	0.16779	0.0921352	0.0756548	518	0.284321	13	2.41295e+09	1.78581e+09	2.44785e+09	5.53262e+09	8.29776e+09	9.60685e+09	Yes	Yes	1.16324	1.3067	54.911	1.78059	-0.775234	4.59586
Q13247	SRSF6	Serine/arginine-rich splicing factor 6 (Pre-mRNA-splicing factor SRP55) (Splicing factor, arginine/serine-rich 6)	0.166629	0.0130179	0.153611	3942	-3.56072	12	5.98939e+09	3.57694e+09	4.05353e+09	6.6805e+09	4.06833e+09	5.50706e+09	Yes	Yes	3.60825	-16.3538	7.81249	0.225881	-0.778249	4.59285
P08865	RPSA	40S ribosomal protein SA (37 kDa laminin receptor precursor) (37LRP) (37/67 kDa laminin receptor) (LRP/LR) (67 kDa laminin receptor) (67LR) (Colon carcinoma laminin-binding protein) (Laminin receptor 1) (LamR) (Laminin-binding protein precursor p40) (LBP/p40) (Multidrug resistance-associated protein MGr1-Ag) (NEM/1CHD4) (Small ribosomal subunit protein uS2)	0.164359	0.0561284	0.10823	2700	-0.9473	18	3.70721e+09	2.46043e+09	3.53294e+09	6.37596e+09	6.76618e+09	6.62588e+09	Yes	Yes	0.502129	-4.34516	34.15	1.02659	-0.784208	4.58689
Q7KZ85	SUPT6H	Transcription elongation factor SPT6 (hSPT6) (Histone chaperone suppressor of Ty6) (Tat-cotransactivator 2 protein) (Tat-CT2 protein)	0.16383	0.0132103	0.15062	3937	-3.51117	61	5.36745e+09	4.12376e+09	3.29036e+09	9.19732e+09	3.82425e+09	3.5707e+09	Yes	Yes	4.45885	-16.1005	8.06343	0.233168	-0.785606	4.58549
P35659	DEK	Protein DEK	0.162231	0.0366196	0.125611	3478	-1.77828	16	4.53126e+09	3.34392e+09	3.33381e+09	5.42644e+09	7.01746e+09	5.43419e+09	Yes	Yes	1.05042	-8.1467	22.5725	0.662718	-0.789867	4.58123
P78527	PRKDC	DNA-dependent protein kinase catalytic subunit (DNA-PK catalytic subunit) (DNA-PKcs)	0.160023	0.0948969	0.0651261	285	0.543126	197	2.07173e+09	1.52866e+09	1.9808e+09	4.48006e+09	8.55721e+09	1.00728e+10	Yes	Yes	1.57801	2.48495	59.302	1.96874	-0.795818	4.57528
P09874	PARP1	Poly [ADP-ribose] polymerase 1 (PARP-1)	0.159947	0.0585154	0.101432	2424	-0.793619	67	2.92687e+09	2.79381e+09	3.3195e+09	7.78071e+09	6.0239e+09	5.83285e+09	Yes	Yes	0.845574	-3.63086	36.5842	1.10688	-0.796024	4.57507
P60174	TPI1	Triosephosphate isomerase (TIM)	0.158978	0.0164195	0.142559	3883	-3.11808	21	5.06162e+09	2.86684e+09	4.51314e+09	7.81455e+09	4.20495e+09	4.04287e+09	Yes	Yes	3.58782	-14.2572	10.3281	0.299073	-0.798662	4.57244
P35269	GTF2F1	General transcription factor IIF subunit 1 (General transcription factor IIF 74 kDa subunit) (Transcription initiation factor IIF subunit alpha) (TFIIF-alpha) (Transcription initiation factor RAP74)	0.158826	0	0.158826	4482	-10	28	6.60892e+09	4.27298e+09	3.81434e+09	5.98911e+09	3.50384e+09	4.28751e+09	Yes	Yes	9.88349	-45.5638		-0.128606	-0.799078	4.57202
Q13283	G3BP1	Ras GTPase-activating protein-binding protein 1 (G3BP-1)	0.157304	0.0741378	0.0831663	1208	-0.16579	21	2.70036e+09	2.45205e+09	2.19826e+09	8.94861e+09	5.91561e+09	5.98888e+09	Yes	Yes	1.22877	-0.757301	47.1302	1.47658	-0.80326	4.56784
Q9Y2X3	NOP58	Nucleolar protein 58 (Nucleolar protein 5)	0.157147	0.0487139	0.108433	2966	-1.1544	29	3.67982e+09	2.81063e+09	3.05398e+09	8.36745e+09	5.16255e+09	5.10112e+09	Yes	Yes	1.81288	-5.2726	30.999	0.924866	-0.803695	4.5674
Q92598	HSPH1	Heat shock protein 105 kDa (Antigen NY-CO-25) (Heat shock 110 kDa protein)	0.156561	0.040663	0.115898	3315	-1.51106	3	2.55645e+09	2.88224e+09	3.88005e+09	1.16221e+10	3.56014e+09	3.56953e+09	Yes	Yes	3.01213	-6.89917	25.9727	0.766982	-0.805318	4.56578
P49736	MCM2	DNA replication licensing factor MCM2	0.156546	0.034224	0.122322	3515	-1.8376	47	3.5298e+09	3.24605e+09	3.59298e+09	9.63581e+09	4.0401e+09	4.02311e+09	Yes	Yes	2.76382	-8.39002	21.8619	0.64115	-0.805358	4.56574
O60506	SYNCRIP	Heterogeneous nuclear ribonucleoprotein Q (hnRNP Q) (Glycine- and tyrosine-rich RNA-binding protein) (GRY-RBP) (NS1-associated protein 1) (Synaptotagmin-binding, cytoplasmic RNA-interacting protein)	0.15641	0.125131	0.0312783	15	2.00021	3	1.0916e+09	7.02727e+08	9.91068e+08	7.01839e+09	9.17684e+09	9.0628e+09	Yes	Yes	0.516986	9.13167	80.0023	3.17011	-0.805736	4.56536
Q14978	NOLC1	Nucleolar and coiled-body phosphoprotein 1 (140 kDa nucleolar phosphoprotein) (Nopp140) (Hepatitis C virus NS5A-transactivated protein 13) (HCV NS5A-transactivated protein 13) (Nucleolar 130 kDa protein) (Nucleolar phosphoprotein p130)	0.156227	0.017036	0.139191	3860	-3.03041	3	5.5324e+09	3.57319e+09	3.1766e+09	6.96277e+09	4.83048e+09	3.93528e+09	Yes	Yes	3.41208	-13.8334	10.9046	0.315897	-0.806243	4.56485
P78371	CCT2	T-complex protein 1 subunit beta (TCP-1-beta) (CCT-beta)	0.154319	0.041047	0.113272	3266	-1.46445	39	3.28393e+09	2.56679e+09	4.23903e+09	7.04049e+09	5.06814e+09	5.4702e+09	Yes	Yes	1.49891	-6.67716	26.5988	0.786387	-0.81158	4.55952
Q9BQG0	MYBBP1A	Myb-binding protein 1A	0.150047	0.0771865	0.0728609	817	0.0832045	70	2.43401e+09	2.15478e+09	1.91438e+09	6.95049e+09	5.85095e+09	7.59809e+09	Yes	Yes	0.606452	0.378358	51.4414	1.64096	-0.823771	4.54733
P62424	RPL7A	60S ribosomal protein L7a (Large ribosomal subunit protein eL8) (PLA-X polypeptide) (Surfeit locus protein 3)	0.149464	0.0146179	0.134846	3893	-3.20551	17	4.33408e+09	3.52299e+09	4.22851e+09	4.82157e+09	4.77743e+09	5.11355e+09	Yes	Yes	1.45327	-14.5711	9.7802	0.283102	-0.825463	4.54564
O00203	AP3B1	AP-3 complex subunit beta-1 (Adaptor protein complex AP-3 subunit beta-1) (Adaptor-related protein complex 3 subunit beta-1) (Beta-3A-adaptin) (Clathrin assembly protein complex 3 beta-1 large chain)	0.148187	0	0.148187	4481	-10	49	5.12334e+09	4.3699e+09	3.91459e+09	6.78654e+09	3.20422e+09	3.17045e+09	Yes	Yes	9.9927	-45.2637		-0.124263	-0.829191	4.54191
Q13813	SPTAN1	Spectrin alpha chain, non-erythrocytic 1 (Alpha-II spectrin) (Fodrin alpha chain) (Spectrin, non-erythroid alpha subunit)	0.147243	0.0351916	0.112051	3415	-1.67085	3	3.97979e+09	2.72061e+09	3.07957e+09	7.93505e+09	4.45482e+09	4.22998e+09	Yes	Yes	2.42227	-7.58422	23.9004	0.703221	-0.831966	4.53913
P52272	HNRNPM	Heterogeneous nuclear ribonucleoprotein M (hnRNP M)	0.147027	0.0789615	0.0680655	620	0.214227	21	2.0417e+09	1.50096e+09	2.52188e+09	5.71758e+09	6.78313e+09	7.7959e+09	Yes	Yes	0.875981	0.972268	53.7055	1.73125	-0.832603	4.5385
P53999	SUB1	Activated RNA polymerase II transcriptional coactivator p15 (Positive cofactor 4) (PC4) (SUB1 homolog) (p14)	0.146143	0	0.146143	4480	-10	13	7.93364e+09	3.90943e+09	3.86503e+09	8.12187e+09	8.54039e+08	1.51859e+09	No	Yes	12.0597	-45.2036		-1.25617	-0.835223	4.53588
P31948	STIP1	Stress-induced-phosphoprotein 1 (STI1) (Hsc70/Hsp90-organizing protein) (Hop) (Renal carcinoma antigen NY-REN-11) (Transformation-sensitive protein IEF SSP 3521)	0.145763	0.0400469	0.105716	3196	-1.40043	41	3.69648e+09	2.1471e+09	3.62959e+09	5.81434e+09	5.52554e+09	5.32145e+09	Yes	Yes	1.10536	-6.35059	27.474	0.813634	-0.836353	4.53475
P63244	RACK1	Receptor of activated protein C kinase 1 (Cell proliferation-inducing gene 21 protein) (Guanine nucleotide-binding protein subunit beta-2-like 1) (Guanine nucleotide-binding protein subunit beta-like protein 12.3) (Human lung cancer oncogene 7 protein) (HLC-7) (Receptor for activated C kinase) (Small ribosomal subunit protein RACK1) [Cleaved into: Receptor of activated protein C kinase 1, N-termi…	0.145411	0.0384846	0.106926	3267	-1.47426	15	3.5961e+09	2.77877e+09	3.19589e+09	6.04632e+09	5.30002e+09	5.15427e+09	Yes	Yes	0.995671	-6.68385	26.4661	0.782271	-0.837403	4.53369
Q9NX58	LYAR	Cell growth-regulating nucleolar protein	0.143475	0.0156196	0.127855	3856	-3.03308	29	4.81562e+09	3.49644e+09	2.81772e+09	7.16049e+09	3.43971e+09	3.9943e+09	Yes	Yes	3.60617	-13.7334	10.8866	0.315372	-0.843224	4.52787
P00558	PGK1	Phosphoglycerate kinase 1	0.143247	0.0314351	0.111812	3499	-1.83062	26	3.23183e+09	2.42459e+09	4.13464e+09	7.42002e+09	3.95331e+09	4.51899e+09	Yes	Yes	2.34746	-8.28756	21.9447	0.643659	-0.843915	4.52718
P22392	NME2	Nucleoside diphosphate kinase B (NDK B) (NDP kinase B)	0.1432	0.034689	0.108511	3407	-1.64529	7	3.43089e+09	2.65226e+09	3.4231e+09	7.50165e+09	4.02853e+09	4.63859e+09	Yes	Yes	2.17732	-7.44832	24.2241	0.713135	-0.844056	4.52704
P49368	CCT3	T-complex protein 1 subunit gamma (TCP-1-gamma) (CCT-gamma) (hTRiC5)	0.143	0.0416971	0.101303	3078	-1.28065	38	3.0668e+09	2.52162e+09	3.37706e+09	7.17619e+09	4.65353e+09	4.84392e+09	Yes	Yes	1.54952	-5.79679	29.1589	0.866487	-0.844664	4.52643
Q05519	SRSF11	Serine/arginine-rich splicing factor 11 (Arginine-rich 54 kDa nuclear protein) (p54) (Splicing factor, arginine/serine-rich 11)	0.141919	0.0133921	0.128527	3899	-3.26262	16	5.20183e+09	3.30914e+09	2.96886e+09	5.43307e+09	4.31977e+09	4.21271e+09	Yes	Yes	3.05557	-14.7573	9.4364	0.273089	-0.847958	4.52314
O00410	IPO5	Importin-5 (Imp5) (Importin subunit beta-3) (Karyopherin beta-3) (Ran-binding protein 5) (RanBP5)	0.139193	0.0540038	0.0851897	2170	-0.657617	7	2.44498e+09	2.12468e+09	2.9075e+09	7.92729e+09	4.60108e+09	4.95111e+09	Yes	Yes	1.51935	-2.96896	38.7977	1.18132	-0.856381	4.51472
Q14498	RBM39	RNA-binding protein 39 (CAPER alpha) (CAPERalpha) (Hepatocellular carcinoma protein 1) (RNA-binding motif protein 39) (RNA-binding region-containing protein 2) (Splicing factor HCC1)	0.138445	0.0181231	0.120322	3802	-2.731	23	4.48292e+09	3.16028e+09	2.81637e+09	7.11514e+09	3.71632e+09	3.53147e+09	Yes	Yes	3.40308	-12.3233	13.0905	0.379891	-0.858722	4.51238
O43390	HNRNPR	Heterogeneous nuclear ribonucleoprotein R (hnRNP R)	0.138364	0.091969	0.0463955	108	0.987162	4	1.39521e+09	1.16497e+09	1.58289e+09	7.17844e+09	7.50135e+09	5.98515e+09	Yes	Yes	0.38887	4.45419	66.4686	2.31167	-0.858975	4.51212
Q13838	DDX39B	Spliceosome RNA helicase DDX39B	0.13832	0.0687795	0.0695401	972	-0.0158665	12	1.68928e+09	1.65587e+09	2.86785e+09	5.44109e+09	6.28464e+09	6.86122e+09	Yes	Yes	0.974158	-0.0715892	49.7251	1.5744	-0.859116	4.51198
Q07020	RPL18	60S ribosomal protein L18 (Large ribosomal subunit protein eL18)	0.136677	0	0.136677	4479	-10	11	5.18453e+09	3.94857e+09	4.95698e+09	3.89925e+09	2.75878e+09	3.75729e+09	No	Yes	8.98196	-44.9137		-0.452672	-0.864305	4.50679
Q86VP6	CAND1	Cullin-associated NEDD8-dissociated protein 1 (Cullin-associated and neddylation-dissociated protein 1) (TBP-interacting protein of 120 kDa A) (TBP-interacting protein 120A) (p120 CAND1)	0.13622	0.0353101	0.10091	3295	-1.51492	60	2.68593e+09	2.50831e+09	3.19465e+09	9.17744e+09	3.66102e+09	3.19626e+09	Yes	Yes	2.75591	-6.82523	25.9213	0.765392	-0.865758	4.50534
O00567	NOP56	Nucleolar protein 56 (Nucleolar protein 5A)	0.135781	0.0557158	0.0800656	1900	-0.523095	42	2.77663e+09	2.05146e+09	2.34222e+09	5.36888e+09	5.6822e+09	6.12348e+09	Yes	Yes	0.368098	-2.35599	41.0335	1.25807	-0.86716	4.50394
P30101	PDIA3	Protein disulfide-isomerase A3	0.135417	0.0879348	0.0474819	135	0.889057	29	1.27461e+09	1.02811e+09	1.70418e+09	3.61219e+09	9.18867e+09	7.47172e+09	Yes	Yes	1.84829	4.00322	64.9365	2.23387	-0.868328	4.50277
P29692	EEF1D	Elongation factor 1-delta (EF-1-delta) (Antigen NY-CO-4)	0.135267	0.0212194	0.114047	3735	-2.42618	5	3.41272e+09	2.78485e+09	3.63673e+09	7.29193e+09	4.02891e+09	3.09748e+09	Yes	Yes	2.7888	-10.9233	15.6871	0.456402	-0.868808	4.50229
P62847	RPS24	40S ribosomal protein S24 (Small ribosomal subunit protein eS24)	0.135226	0.0427147	0.092511	2906	-1.11489	7	3.34746e+09	2.65965e+09	2.25807e+09	5.97516e+09	5.34786e+09	4.65702e+09	Yes	Yes	1.27578	-5.01943	31.5877	0.943697	-0.868941	4.50216
P82970	HMGN5	High mobility group nucleosome-binding domain-containing protein 5 (Nucleosome-binding protein 1)	0.133769	0	0.133769	4478	-10	12	5.12469e+09	3.32151e+09	3.98646e+09	4.22573e+09	3.55197e+09	3.77366e+09	Yes	Yes	8.87916	-44.8206		-0.109838	-0.873645	4.49745
Q07021	C1QBP	Complement component 1 Q subcomponent-binding protein, mitochondrial (ASF/SF2-associated protein p32) (Glycoprotein gC1qBP) (C1qBP) (Hyaluronan-binding protein 1) (Mitochondrial matrix protein p32) (gC1q-R protein) (p33) (SF2AP32)	0.133658	0.0508298	0.0828284	2245	-0.704451	12	2.63078e+09	2.44533e+09	2.34692e+09	5.66365e+09	5.59336e+09	5.28416e+09	Yes	Yes	0.367082	-3.16798	38.0297	1.15533	-0.874005	4.49709
Q07955	SRSF1	Serine/arginine-rich splicing factor 1 (Alternative-splicing factor 1) (ASF-1) (Splicing factor, arginine/serine-rich 1) (pre-mRNA-splicing factor SF2, P33 subunit)	0.131524	0.0318978	0.0996267	3400	-1.64307	17	4.71477e+09	2.32598e+09	1.88866e+09	4.80482e+09	4.78442e+09	5.06297e+09	Yes	Yes	1.70005	-7.37758	24.2524	0.714001	-0.880993	4.4901
Q14204	DYNC1H1	Cytoplasmic dynein 1 heavy chain 1 (Cytoplasmic dynein heavy chain 1) (Dynein heavy chain, cytosolic)	0.131408	0.0435816	0.0878263	2763	-1.01093	194	3.02338e+09	2.0215e+09	2.71746e+09	3.9753e+09	5.21949e+09	6.60359e+09	Yes	Yes	1.28222	-4.53881	33.1651	0.994544	-0.881379	4.48972
Q96AY3	FKBP10	Peptidyl-prolyl cis-trans isomerase FKBP10 (PPIase FKBP10)	0.130532	0.0380771	0.0924553	3071	-1.27983	31	2.89572e+09	2.82691e+09	2.54563e+09	5.529e+09	5.12781e+09	4.4787e+09	Yes	Yes	0.918049	-5.74237	29.1706	0.866858	-0.884282	4.48682
Q12905	ILF2	Interleukin enhancer-binding factor 2 (Nuclear factor of activated T-cells 45 kDa)	0.130472	0.0577046	0.0727672	1513	-0.3346	27	1.96091e+09	1.82747e+09	2.66001e+09	7.10328e+09	4.73538e+09	5.10583e+09	Yes	Yes	1.08081	-1.50122	44.2277	1.37073	-0.884483	4.48661
O00571	DDX3X	ATP-dependent RNA helicase DDX3X	0.12902	0.0648651	0.0641548	915	0.0158862	41	1.89808e+09	1.82495e+09	2.02177e+09	6.05295e+09	5.98079e+09	5.35403e+09	Yes	Yes	0.266576	0.0711979	50.2753	1.59557	-0.889343	4.48175
P17987	TCP1	T-complex protein 1 subunit alpha (TCP-1-alpha) (CCT-alpha)	0.128835	0.0355604	0.0932742	3168	-1.39121	25	2.76655e+09	2.37791e+09	3.15608e+09	5.90062e+09	4.07374e+09	4.82444e+09	Yes	Yes	1.41408	-6.23417	27.6016	0.817617	-0.889968	4.48113
P09651	HNRNPA1	Heterogeneous nuclear ribonucleoprotein A1 (hnRNP A1) (Helix-destabilizing protein) (Single-strand RNA-binding protein) (hnRNP core protein A1) [Cleaved into: Heterogeneous nuclear ribonucleoprotein A1, N-terminally processed]	0.12836	0.073933	0.0544267	375	0.441904	20	2.19957e+09	1.33559e+09	1.17933e+09	3.91495e+09	8.10354e+09	6.28123e+09	Yes	Yes	1.16472	1.97952	57.5983	1.89406	-0.891571	4.47953
Q52LJ0	FAM98B	Protein FAM98B	0.126145	0	0.126145	4477	-10	11	8.84651e+09	6.0227e+09	6.02491e+09	1.99466e+08	1.14748e+09	3.75978e+08	Yes	Yes	9.10517	-44.5667		-3.97959	-0.899131	4.47197
P13010	XRCC5	X-ray repair cross-complementing protein 5	0.125082	0.054963	0.070119	1553	-0.351346	48	2.31644e+09	1.68323e+09	2.13296e+09	3.85983e+09	5.12833e+09	7.30574e+09	Yes	Yes	1.41886	-1.56992	43.9415	1.36048	-0.902805	4.46829
Q8IWX8	CHERP	Calcium homeostasis endoplasmic reticulum protein (ERPROT 213-21) (SR-related CTD-associated factor 6)	0.124061	0.0249719	0.0990894	3569	-1.98843	28	3.12018e+09	2.134e+09	3.36873e+09	5.22063e+09	5.67116e+09	2.7288e+09	Yes	Yes	1.81419	-8.87779	20.1287	0.588831	-0.906364	4.46473
P50991	CCT4	T-complex protein 1 subunit delta (TCP-1-delta) (CCT-delta) (Stimulator of TAR RNA-binding)	0.123934	0.0373651	0.086569	3009	-1.21216	37	2.47842e+09	1.93881e+09	3.24515e+09	6.23922e+09	3.99389e+09	4.32523e+09	Yes	Yes	1.61425	-5.41143	30.1492	0.897817	-0.906809	4.46429
O75400	PRPF40A	Pre-mRNA-processing factor 40 homolog A (Fas ligand-associated factor 1) (Formin-binding protein 11) (Formin-binding protein 3) (Huntingtin yeast partner A) (Huntingtin-interacting protein 10) (HIP-10) (Huntingtin-interacting protein A) (Renal carcinoma antigen NY-REN-6)	0.123925	0.0109389	0.112986	3913	-3.36862	3	4.59695e+09	2.82402e+09	2.62147e+09	5.1096e+09	3.56892e+09	3.49817e+09	Yes	Yes	3.45805	-15.0384	8.82698	0.255357	-0.90684	4.46426
P61254	RPL26	60S ribosomal protein L26 (Large ribosomal subunit protein uL24)	0.123897	0.0278313	0.096066	3457	-1.78732	3	3.88697e+09	2.54576e+09	2.17321e+09	4.53169e+09	4.27072e+09	4.80577e+09	Yes	Yes	1.31094	-7.97888	22.4632	0.659394	-0.906938	4.46416
O95232	LUC7L3	Luc7-like protein 3 (Cisplatin resistance-associated-overexpressed protein) (Luc7A) (Okadaic acid-inducible phosphoprotein OA48-18) (cAMP regulatory element-associated protein 1) (CRE-associated protein 1) (CREAP-1)	0.123817	0	0.123817	4476	-10	21	5.23463e+09	3.21145e+09	2.85681e+09	5.65737e+09	2.74611e+09	2.49337e+09	Yes	Yes	10.6363	-44.4861		-0.155117	-0.907219	4.46388
P48643	CCT5	T-complex protein 1 subunit epsilon (TCP-1-epsilon) (CCT-epsilon)	0.12102	0.0259959	0.0950236	3506	-1.87	37	2.89355e+09	2.21926e+09	3.3474e+09	5.37168e+09	3.84628e+09	4.01998e+09	Yes	Yes	1.68204	-8.3289	21.4808	0.62961	-0.917145	4.45395
Q6PD62	CTR9	RNA polymerase-associated protein CTR9 homolog (SH2 domain-binding protein 1)	0.12037	0	0.12037	4475	-10	50	5.01228e+09	3.51615e+09	2.38492e+09	5.86353e+09	2.60186e+09	2.20304e+09	Yes	Yes	10.9515	-44.3639		-0.17279	-0.91948	4.45162
Q08211	DHX9	ATP-dependent RNA helicase A	0.119668	0.0627468	0.0569216	732	0.140566	61	1.83354e+09	1.15615e+09	1.96143e+09	3.58495e+09	5.77998e+09	7.13985e+09	Yes	Yes	1.44581	0.625387	52.4339	1.68018	-0.92202	4.44908
P17844	DDX5	Probable ATP-dependent RNA helicase DDX5	0.119457	0.0649299	0.0545271	569	0.251909	31	1.71891e+09	1.30534e+09	1.84739e+09	4.94819e+09	6.20684e+09	5.39132e+09	Yes	Yes	0.379885	1.12057	54.3542	1.75769	-0.922788	4.44831
P27348	YWHAQ	14-3-3 protein theta (14-3-3 protein T-cell) (14-3-3 protein tau) (Protein HS1)	0.118795	0.0193565	0.0994382	3716	-2.36098	13	2.73163e+09	2.36208e+09	3.2287e+09	7.41723e+09	2.68749e+09	2.8721e+09	Yes	Yes	3.30774	-10.4967	16.2941	0.474376	-0.925203	4.44589
Q7KZF4	SND1	Staphylococcal nuclease domain-containing protein 1	0.117782	0.072543	0.0452393	216	0.681261	55	1.40744e+09	1.13029e+09	1.46993e+09	4.38587e+09	6.35035e+09	6.37382e+09	Yes	Yes	0.855853	3.02628	61.5908	2.07282	-0.92892	4.44218
P61353	RPL27	60S ribosomal protein L27 (Large ribosomal subunit protein eL27)	0.117776	0.0455389	0.0722375	2166	-0.665648	9	2.62227e+09	1.62493e+09	2.04745e+09	3.11836e+09	5.73792e+09	5.96574e+09	Yes	Yes	1.25768	-2.95691	38.6656	1.17684	-0.928942	4.44216
Q58FF6	HSP90AB4P	Putative heat shock protein HSP 90-beta 4	0.117736	0	0.117736	4474	-10	2	4.94551e+09	3.35263e+09	2.81164e+09	5.86144e+09	9.07081e+07	4.0475e+09	No	Yes	11.6355	-44.2681		-1.52024	-0.929091	4.44201
O95373	IPO7	Importin-7 (Imp7) (Ran-binding protein 7) (RanBP7)	0.117683	0.0209811	0.0967019	3664	-2.20445	40	2.99288e+09	2.66064e+09	2.52119e+09	6.69096e+09	2.2222e+09	4.01205e+09	Yes	Yes	3.09678	-9.79177	17.8285	0.519978	-0.929286	4.44181
O15042	U2SURP	U2 snRNP-associated SURP motif-containing protein (140 kDa Ser/Arg-rich domain protein) (U2-associated protein SR140)	0.11699	0.00706017	0.10993	3975	-3.96074	50	3.8283e+09	2.9875e+09	2.34703e+09	6.95154e+09	2.29443e+09	2.56693e+09	Yes	Yes	5.04993	-17.5827	6.03483	0.17434	-0.93185	4.43925
O00193	SMAP	Small acidic protein	0.11693	0	0.11693	4473	-10	9	5.53647e+09	4.06926e+09	3.82898e+09	4.07751e+09	1.94632e+09	1.50629e+09	No	Yes	10.1891	-44.2383		-0.969787	-0.932076	4.43902
O15347	HMGB3	High mobility group protein B3 (High mobility group protein 2a) (HMG-2a) (High mobility group protein 4) (HMG-4)	0.116907	0	0.116907	4472	-10	14	5.75548e+09	4.01879e+09	3.47965e+09	6.12341e+09	9.48611e+08	6.34853e+08	No	Yes	11.5872	-44.2375		-1.51581	-0.932159	4.43894
P84098	RPL19	60S ribosomal protein L19 (Large ribosomal subunit protein eL19)	0.116625	0.0339578	0.0826669	3065	-1.28357	11	2.64063e+09	2.08529e+09	2.45641e+09	5.35249e+09	2.75899e+09	5.61637e+09	Yes	Yes	2.21932	-5.69633	29.1172	0.865172	-0.933209	4.43789
P43487	RANBP1	Ran-specific GTPase-activating protein (Ran-binding protein 1) (RanBP1)	0.116319	0.0241319	0.0921866	3537	-1.93362	13	3.16219e+09	2.68796e+09	2.03728e+09	6.79003e+09	2.81319e+09	3.36464e+09	Yes	Yes	2.92708	-8.57896	20.7464	0.607432	-0.934351	4.43675
P23528	CFL1	Cofilin-1 (18 kDa phosphoprotein) (p18) (Cofilin, non-muscle isoform)	0.115979	0.0174224	0.0985563	3749	-2.5	14	3.41217e+09	2.02878e+09	3.31364e+09	4.93563e+09	3.91409e+09	3.19004e+09	Yes	Yes	2.21674	-11.0887	15.0221	0.436751	-0.935622	4.43548
Q04760	GLO1	Lactoylglutathione lyase	0.11522	0	0.11522	4471	-10	11	4.53736e+09	3.63333e+09	4.034e+09	4.20971e+09	1.70413e+09	2.53984e+09	No	Yes	9.73594	-44.1746		-0.628569	-0.938471	4.43263
P20042	EIF2S2	Eukaryotic translation initiation factor 2 subunit 2 (Eukaryotic translation initiation factor 2 subunit beta) (eIF-2-beta)	0.114883	0.00581842	0.109065	4012	-4.22842	35	4.09043e+09	2.8227e+09	2.47538e+09	5.89492e+09	2.5404e+09	2.77415e+09	Yes	Yes	4.91379	-18.7376	5.06463	0.146259	-0.939742	4.43136
P68032	ACTC1	Actin, alpha cardiac muscle 1 (Alpha-cardiac actin) [Cleaved into: Actin, alpha cardiac muscle 1, intermediate form]	0.113856	0.0305346	0.0833214	3206	-1.44824	3	2.67273e+09	2.51193e+09	2.17426e+09	3.54728e+09	5.72583e+09	3.78173e+09	Yes	Yes	1.60609	-6.41203	26.8186	0.793218	-0.943644	4.42745
O75534	CSDE1	Cold shock domain-containing protein E1 (N-ras upstream gene protein) (Protein UNR)	0.112716	0.0853043	0.0274118	32	1.63782	2	9.86557e+08	6.41734e+08	8.24637e+08	5.53584e+09	6.44479e+09	5.77584e+09	Yes	Yes	0.208694	7.24422	75.6807	2.85278	-0.948014	4.42308
P13473	LAMP2	Lysosome-associated membrane glycoprotein 2 (LAMP-2) (Lysosome-associated membrane protein 2) (CD107 antigen-like family member B) (LGP-96) (CD antigen CD107b)	0.112414	0	0.112414	4470	-10	2	5.22185e+09	4.36917e+09	2.90788e+09	4.25561e+09	1.71754e+09	1.6832e+09	No	Yes	10.5309	-44.0679		-0.851795	-0.949179	4.42192
Q13243	SRSF5	Serine/arginine-rich splicing factor 5 (Delayed-early protein HRS) (Pre-mRNA-splicing factor SRP40) (Splicing factor, arginine/serine-rich 5)	0.112338	0.0153029	0.0970351	3775	-2.6647	11	4.21228e+09	2.66258e+09	1.79166e+09	4.43994e+09	3.63784e+09	3.3973e+09	Yes	Yes	2.92441	-11.7823	13.6222	0.395513	-0.949473	4.42162
P07737	PFN1	Profilin-1 (Epididymis tissue protein Li 184a) (Profilin I)	0.112145	0.0219044	0.0902408	3586	-2.04256	11	3.17398e+09	1.93614e+09	2.9232e+09	4.89936e+09	3.43965e+09	3.7347e+09	Yes	Yes	2.12557	-9.02989	19.5322	0.570916	-0.950219	4.42088
P62249	RPS16	40S ribosomal protein S16 (Small ribosomal subunit protein uS9)	0.111952	0.0505258	0.061426	1408	-0.281829	15	1.68805e+09	1.244e+09	2.40369e+09	3.11434e+09	6.39083e+09	5.23143e+09	Yes	Yes	1.62794	-1.24572	45.1317	1.40332	-0.950969	4.42013
Q8IX12	CCAR1	Cell division cycle and apoptosis regulator protein 1 (Cell cycle and apoptosis regulatory protein 1) (CARP-1) (Death inducer with SAP domain)	0.111951	0.0247666	0.0871843	3462	-1.81567	46	3.09601e+09	2.27931e+09	2.03334e+09	6.83154e+09	2.95544e+09	2.87656e+09	Yes	Yes	3.06392	-8.0255	22.1227	0.649058	-0.950972	4.42013
Q7Z4V5	HDGFL2	Hepatoma-derived growth factor-related protein 2 (HDGF-related protein 2) (HRP-2) (Hepatoma-derived growth factor 2) (HDGF-2)	0.111517	0.0073557	0.104161	3960	-3.82381	3	4.07202e+09	2.83769e+09	2.14422e+09	5.46087e+09	2.58281e+09	2.89681e+09	Yes	Yes	4.45147	-16.8953	6.59603	0.190598	-0.952658	4.41844
Q5XG92	CES4A	Carboxylesterase 4A	0.11151	0.11151	0		10	1				7.63979e+09	7.39333e+09	4.96009e+09	No	Yes	0.861939		99.8049	10	-0.952685	4.41841
Q13547	HDAC1	Histone deacetylase 1 (HD1)	0.111141	0.0100955	0.101046	3897	-3.32322	19	3.64479e+09	2.41676e+09	2.17892e+09	7.17933e+09	1.94916e+09	2.55806e+09	Yes	Yes	4.82288	-14.6786	9.08352	0.26282	-0.954125	4.41697
Q14697	GANAB	Neutral alpha-glucosidase AB	0.111122	0.0843744	0.026748	30	1.65738	2	6.14838e+08	9.32683e+08	8.42108e+08	6.55853e+09	5.31697e+09	5.65852e+09	Yes	Yes	0.3264	7.32046	75.9293	2.86964	-0.954198	4.4169
P26038	MSN	Moesin (Membrane-organizing extension spike protein)	0.110699	0.0265724	0.0841266	3395	-1.66263	32	2.78349e+09	2.26567e+09	2.3503e+09	5.65667e+09	3.48034e+09	3.31127e+09	Yes	Yes	2.05033	-7.34092	24.0042	0.706398	-0.955856	4.41524
P31943	HNRNPH1	Heterogeneous nuclear ribonucleoprotein H (hnRNP H) [Cleaved into: Heterogeneous nuclear ribonucleoprotein H, N-terminally processed]	0.109629	0.0627357	0.0468929	414	0.419917	13	1.44851e+09	1.01139e+09	1.66249e+09	3.65088e+09	5.87566e+09	6.00689e+09	Yes	Yes	1.14203	1.85226	57.2257	1.87802	-0.960076	4.41102
P55072	VCP	Transitional endoplasmic reticulum ATPase (TER ATPase)	0.107295	0.0326814	0.0746133	2959	-1.19096	59	2.31204e+09	1.81555e+09	2.55821e+09	4.27808e+09	4.30936e+09	3.96413e+09	Yes	Yes	0.421528	-5.24223	30.4595	0.907676	-0.969422	4.40168
P40926	MDH2	Malate dehydrogenase, mitochondrial	0.107216	0.0441979	0.0630178	1846	-0.511779	19	1.6894e+09	1.66892e+09	2.22679e+09	3.44741e+09	5.09684e+09	5.09383e+09	Yes	Yes	1.2772	-2.25252	41.2234	1.26466	-0.969742	4.40136
P52701	MSH6	DNA mismatch repair protein Msh6 (hMSH6) (G/T mismatch-binding protein) (GTBP) (GTMBP) (MutS protein homolog 6) (MutS-alpha 160 kDa subunit) (p160)	0.106543	0	0.106543	4469	-10	62	4.12587e+09	3.16134e+09	2.75749e+09	5.23668e+09	1.91746e+09	1.9037e+09	Yes	Yes	10.6196	-43.8357		-0.324514	-0.972476	4.39862
Q99832	CCT7	T-complex protein 1 subunit eta (TCP-1-eta) (CCT-eta) (HIV-1 Nef-interacting protein) [Cleaved into: T-complex protein 1 subunit eta, N-terminally processed]	0.104716	0.0258018	0.0789145	3348	-1.61282	35	2.4018e+09	1.90717e+09	2.69384e+09	4.91715e+09	3.21408e+09	3.64104e+09	Yes	Yes	1.71395	-7.08207	24.6397	0.725888	-0.979986	4.39111
P31946	YWHAB	14-3-3 protein beta/alpha (Protein 1054) (Protein kinase C inhibitor protein 1) (KCIP-1) [Cleaved into: 14-3-3 protein beta/alpha, N-terminally processed]	0.104528	0.0109763	0.0935513	3850	-3.09136	3	2.70755e+09	2.5841e+09	2.71273e+09	5.73686e+09	2.63632e+09	2.36368e+09	Yes	Yes	3.43977	-13.5721	10.5009	0.304113	-0.980769	4.39033
P06454	PTMA	Prothymosin alpha [Cleaved into: Prothymosin alpha, N-terminally processed; Thymosin alpha-1]	0.104521	0	0.104521	4468	-10	8	6.61948e+09	3.14415e+09	3.52197e+09	2.20438e+09	1.96819e+09	1.28188e+09	No	Yes	10.3408	-43.7528		-1.32166	-0.980796	4.3903
Q00610	CLTC	Clathrin heavy chain 1 (Clathrin heavy chain on chromosome 17) (CLH-17)	0.103617	0.0381657	0.0654513	2340	-0.778142	68	2.23864e+09	1.65989e+09	1.94844e+09	4.70924e+09	3.68452e+09	4.33724e+09	Yes	Yes	1.04028	-3.41334	36.8335	1.11519	-0.984569	4.38653
P26639	TARS1	Threonine--tRNA ligase 1, cytoplasmic	0.103602	0.0298479	0.0737546	3069	-1.3051	45	2.1781e+09	1.84891e+09	2.40058e+09	5.81434e+09	3.25634e+09	3.07709e+09	Yes	Yes	1.94245	-5.7248	28.81	0.855498	-0.98463	4.38647
P23588	EIF4B	Eukaryotic translation initiation factor 4B (eIF-4B)	0.103531	0.0131679	0.0903635	3796	-2.77871	24	3.56235e+09	2.17618e+09	2.00611e+09	5.38101e+09	2.00884e+09	3.42812e+09	Yes	Yes	3.76841	-12.1879	12.7188	0.368984	-0.984928	4.38617
P14314	PRKCSH	Glucosidase 2 subunit beta (80K-H protein) (Glucosidase II subunit beta) (Protein kinase C substrate 60.1 kDa protein heavy chain) (PKCSH)	0.102879	0.0444242	0.0584552	1619	-0.395986	4	1.91568e+09	1.42881e+09	1.85098e+09	4.68283e+09	5.05907e+09	3.50834e+09	Yes	Yes	0.823109	-1.73578	43.1808	1.33339	-0.987672	4.38343
P83731	RPL24	60S ribosomal protein L24 (60S ribosomal protein L30) (Large ribosomal subunit protein eL24)	0.10279	0.0391353	0.0636549	2212	-0.7018	9	2.43794e+09	1.50152e+09	1.73624e+09	3.63972e+09	4.93998e+09	4.17434e+09	Yes	Yes	0.381111	-3.07603	38.073	1.15679	-0.988048	4.38305
Q01082	SPTBN1	Spectrin beta chain, non-erythrocytic 1 (Beta-II spectrin) (Fodrin beta chain) (Spectrin, non-erythroid beta chain 1)	0.102424	0.0296682	0.0727559	3061	-1.29415	14	2.61505e+09	1.68481e+09	2.04039e+09	5.75504e+09	3.04255e+09	3.22625e+09	Yes	Yes	2.28737	-5.6703	28.9661	0.860411	-0.989598	4.3815
P21127	CDK11B	Cyclin-dependent kinase 11B	0.102114	0	0.102114	4467	-10	6	3.69812e+09	2.62052e+09	2.41259e+09	5.73307e+09	1.93875e+09	1.90542e+09	Yes	Yes	10.9338	-43.652		-0.0730418	-0.990915	4.38018
P51532	SMARCA4	Transcription activator BRG1	0.101557	0.0120089	0.089548	3814	-2.89855	3	3.19411e+09	2.48202e+09	1.96139e+09	5.71946e+09	2.41802e+09	2.43362e+09	Yes	Yes	3.8386	-12.6893	11.8248	0.342796	-0.99329	4.37781
P46821	MAP1B	Microtubule-associated protein 1B (MAP-1B) [Cleaved into: MAP1B heavy chain; MAP1 light chain LC1]	0.101458	0	0.101458	4466	-10	85	3.67395e+09	2.96636e+09	2.45964e+09	4.73819e+09	2.214e+09	2.13878e+09	Yes	Yes	10.2465	-43.6241		-0.104969	-0.993712	4.37739
Q9HB71	CACYBP	Calcyclin-binding protein (CacyBP) (hCacyBP) (S100A6-binding protein) (Siah-interacting protein)	0.100112	0.0260963	0.0740158	3241	-1.50399	23	2.17118e+09	1.79639e+09	2.27291e+09	6.44643e+09	2.59324e+09	2.66943e+09	Yes	Yes	2.71012	-6.5748	26.0671	0.769903	-0.999513	4.37158
Q15029	EFTUD2	116 kDa U5 small nuclear ribonucleoprotein component (Elongation factor Tu GTP-binding domain-containing protein 2) (SNU114 homolog) (hSNU114) (U5 snRNP-specific protein, 116 kDa) (U5-116 kDa)	0.0992791	0.0455611	0.053718	1310	-0.237602	53	1.43971e+09	1.53023e+09	1.56655e+09	7.06107e+09	3.2391e+09	2.96353e+09	Yes	Yes	2.00354	-1.03783	45.892	1.43099	-1.00314	4.36796
P42704	LRPPRC	Leucine-rich PPR motif-containing protein, mitochondrial (130 kDa leucine-rich protein) (LRP 130) (GP130)	0.0982759	0.0831068	0.015169	8	2.45384	86	3.99774e+08	3.21642e+08	5.04898e+08	2.37939e+09	6.85292e+09	7.16171e+09	Yes	Yes	2.21961	10.7074	84.5649	3.57984	-1.00755	4.36354
Q9H307	PNN	Pinin (140 kDa nuclear and cell adhesion-related phosphoprotein) (Desmosome-associated protein) (Domain-rich serine protein) (DRS protein) (DRSP) (Melanoma metastasis clone A protein) (Nuclear protein SDK3) (SR-like protein)	0.0982013	0	0.0982013	4465	-10	41	3.76799e+09	2.7174e+09	2.32262e+09	4.44971e+09	2.29769e+09	2.05155e+09	Yes	Yes	10.3228	-43.4829		-0.0903177	-1.00788	4.36322
Q8N7H5	PAF1	RNA polymerase II-associated factor 1 homolog (hPAF1) (Pancreatic differentiation protein 2)	0.0974142	0	0.0974142	4464	-10	26	4.16934e+09	2.83012e+09	2.34425e+09	4.35099e+09	1.92351e+09	1.84763e+09	Yes	Yes	10.6087	-43.448		-0.322114	-1.01138	4.35972
P25440	BRD2	Bromodomain-containing protein 2 (O27.1.1) (Really interesting new gene 3 protein)	0.0960975	0.0027282	0.0933694	4101	-5.09693	12	3.501e+09	2.46974e+09	2.09256e+09	4.70715e+09	2.51288e+09	1.94644e+09	Yes	Yes	5.72213	-22.1911	2.83899	0.0819378	-1.01729	4.35381
P53396	ACLY	ATP-citrate synthase	0.0959301	0.0277938	0.0681362	3055	-1.29366	3	2.10154e+09	1.66703e+09	2.28398e+09	4.6011e+09	3.10931e+09	3.43678e+09	Yes	Yes	1.48861	-5.63136	28.973	0.86063	-1.01805	4.35305
Q8NI27	THOC2	THO complex subunit 2 (Tho2) (hTREX120)	0.0957143	0.00289493	0.0928194	4089	-5.00282	55	3.28592e+09	2.47528e+09	1.83229e+09	5.9445e+09	1.91457e+09	1.70849e+09	Yes	Yes	6.37723	-21.7727	3.02456	0.0872969	-1.01902	4.35207
Q6P2Q9	PRPF8	Pre-mRNA-processing-splicing factor 8 (220 kDa U5 snRNP-specific protein) (PRP8 homolog) (Splicing factor Prp8) (p220)	0.095387	0.0592545	0.0361326	209	0.713623	119	1.23073e+09	9.1915e+08	1.03732e+09	3.40419e+09	5.33314e+09	5.17785e+09	Yes	Yes	0.889178	3.10468	62.12	2.09755	-1.02051	4.35059
P63241	EIF5A	Eukaryotic translation initiation factor 5A-1 (eIF-5A-1) (eIF-5A1) (Eukaryotic initiation factor 5A isoform 1) (eIF-5A) (Rev-binding factor) (eIF-4D)	0.0950432	0.0417364	0.0533068	1533	-0.353012	14	1.8688e+09	1.39334e+09	1.49269e+09	3.49391e+09	4.66814e+09	4.12385e+09	Yes	Yes	0.46252	-1.53525	43.9131	1.35946	-1.02208	4.34902
Q9NW13	RBM28	RNA-binding protein 28 (RNA-binding motif protein 28)	0.0935483	0.0162901	0.0772581	3655	-2.24569	37	2.67965e+09	2.22339e+09	1.96098e+09	4.14169e+09	2.94766e+09	2.81933e+09	Yes	Yes	2.13347	-9.75109	17.4136	0.507623	-1.02896	4.34213
P22626	HNRNPA2B1	Heterogeneous nuclear ribonucleoproteins A2/B1 (hnRNP A2/B1)	0.0934669	0.0528637	0.0406032	457	0.380685	27	1.42111e+09	9.31366e+08	1.25605e+09	3.53158e+09	5.054e+09	4.564e+09	Yes	Yes	0.595275	1.65284	56.5587	1.84957	-1.02934	4.34176
Q5SSJ5	HP1BP3	Heterochromatin protein 1-binding protein 3 (Protein HP1-BP74)	0.0927902	0.033617	0.0591732	2388	-0.815752	27	2.09379e+09	1.57687e+09	1.60726e+09	3.17218e+09	4.23907e+09	3.94762e+09	Yes	Yes	0.446352	-3.53922	36.2291	1.09506	-1.0325	4.3386
P40227	CCT6A	T-complex protein 1 subunit zeta (TCP-1-zeta) (Acute morphine dependence-related protein 2) (CCT-zeta-1) (HTR3) (Tcp20)	0.0921751	0.020588	0.071587	3436	-1.79789	22	2.11415e+09	1.81061e+09	2.38394e+09	4.54494e+09	2.61663e+09	3.05621e+09	Yes	Yes	1.98336	-7.79515	22.3358	0.655524	-1.03539	4.33571
Q9BUQ8	DDX23	Probable ATP-dependent RNA helicase DDX23	0.0915804	0.0189625	0.0726179	3516	-1.93717	39	2.70652e+09	1.9587e+09	1.74379e+09	4.43262e+09	2.64733e+09	2.93091e+09	Yes	Yes	2.35851	-8.39358	20.7059	0.60621	-1.0382	4.3329
P08621	SNRNP70	U1 small nuclear ribonucleoprotein 70 kDa (U1 snRNP 70 kDa) (U1-70K) (snRNP70)	0.0915555	0.0494444	0.0421111	612	0.231606	26	1.63924e+09	1.02284e+09	1.07025e+09	3.45777e+09	4.00288e+09	5.22243e+09	Yes	Yes	0.748128	1.0035	54.0048	1.74342	-1.03832	4.33278
Q14566	MCM6	DNA replication licensing factor MCM6	0.0912402	0.0306199	0.0606203	2682	-0.985329	49	1.86393e+09	1.51846e+09	1.95388e+09	4.92726e+09	3.1469e+09	2.94845e+09	Yes	Yes	1.56784	-4.26774	33.5597	1.00735	-1.03981	4.33128
O14617	AP3D1	AP-3 complex subunit delta-1 (AP-3 complex subunit delta) (Adaptor-related protein complex 3 subunit delta-1) (Delta-adaptin)	0.0903966	0.0104141	0.0799824	3818	-2.94114	47	2.61312e+09	2.1114e+09	2.2242e+09	4.61471e+09	2.33612e+09	2.30806e+09	Yes	Yes	3.24839	-12.7271	11.5205	0.333893	-1.04385	4.32725
Q58FF8	HSP90AB2P	Putative heat shock protein HSP 90-beta 2 (Heat shock protein 90-beta b) (Heat shock protein 90Bb)	0.0903369	0.00645111	0.0838858	3934	-3.70081	2	4.27048e+09	1.97293e+09	1.05106e+09	4.28436e+09	2.73071e+09	1.88737e+09	Yes	Yes	5.3192	-16.0133	7.14117	0.206402	-1.04413	4.32696
Q9Y266	NUDC	Nuclear migration protein nudC (Nuclear distribution protein C homolog)	0.0902598	0.0157116	0.0745482	3647	-2.24634	23	2.12436e+09	1.77996e+09	2.47725e+09	5.169e+09	2.4431e+09	2.18941e+09	Yes	Yes	2.82474	-9.71901	17.4071	0.50743	-1.04451	4.32659
P08670	VIM	Vimentin	0.0897337	0.0405714	0.0491623	1382	-0.277091	36	1.4718e+09	1.16211e+09	1.76774e+09	4.22157e+09	3.68736e+09	3.77817e+09	Yes	Yes	0.610512	-1.19815	45.2131	1.40627	-1.04704	4.32405
Q8IY81	FTSJ3	pre-rRNA 2'-O-ribose RNA methyltransferase FTSJ3	0.0894804	0.0187007	0.0707797	3503	-1.92024	34	2.61394e+09	1.69098e+09	1.94393e+09	4.33808e+09	2.65779e+09	2.79863e+09	Yes	Yes	2.35259	-8.30088	20.8992	0.61204	-1.04827	4.32283
O00541	PES1	Pescadillo homolog	0.0892298	0.0224836	0.0667462	3287	-1.56982	10	2.36429e+09	1.81662e+09	1.68836e+09	4.59033e+09	2.62424e+09	2.91458e+09	Yes	Yes	2.1376	-6.78413	25.1974	0.743043	-1.04949	4.32161
P22234	PAICS	Multifunctional protein ADE2 [Includes: Phosphoribosylaminoimidazole-succinocarboxamide synthase	0.0890778	0.0305657	0.0585121	2595	-0.936821	24	1.89039e+09	1.28036e+09	2.01572e+09	4.47099e+09	2.86497e+09	3.44874e+09	Yes	Yes	1.62375	-4.04788	34.3135	1.03194	-1.05023	4.32087
Q09028	RBBP4	Histone-binding protein RBBP4 (Chromatin assembly factor 1 subunit C) (CAF-1 subunit C) (Chromatin assembly factor I p48 subunit) (CAF-I 48 kDa subunit) (CAF-I p48) (Nucleosome-remodeling factor subunit RBAP48) (Retinoblastoma-binding protein 4) (RBBP-4) (Retinoblastoma-binding protein p48)	0.0890716	0.0221489	0.0669227	3313	-1.59526	10	2.21823e+09	1.87513e+09	1.8751e+09	3.90902e+09	3.22827e+09	2.8643e+09	Yes	Yes	1.35744	-6.89287	24.8664	0.732855	-1.05026	4.32084
Q14444	CAPRIN1	Caprin-1 (Cell cycle-associated protein 1) (Cytoplasmic activation- and proliferation-associated protein 1) (GPI-anchored membrane protein 1) (GPI-anchored protein p137) (GPI-p137) (p137GPI) (Membrane component chromosome 11 surface marker 1) (RNA granule protein 105)	0.0890189	0.0380187	0.0510002	1666	-0.423793	27	1.4434e+09	1.38375e+09	1.74431e+09	3.85425e+09	3.69782e+09	3.83707e+09	Yes	Yes	0.367173	-1.83103	42.7086	1.31668	-1.05052	4.32058
P05388	RPLP0	60S acidic ribosomal protein P0 (60S ribosomal protein L10E) (Large ribosomal subunit protein uL10)	0.0888152	0.00919973	0.0796154	3844	-3.11338	17	2.17751e+09	2.11469e+09	2.83229e+09	3.27174e+09	2.73475e+09	2.7931e+09	Yes	Yes	1.61681	-13.4485	10.3583	0.299953	-1.05151	4.31959
P78316	NOP14	Nucleolar protein 14 (Nucleolar complex protein 14)	0.0875067	0.0223227	0.065184	3262	-1.546	38	2.46287e+09	1.5377e+09	1.83226e+09	3.62228e+09	3.01116e+09	3.22322e+09	Yes	Yes	1.44928	-6.66813	25.5097	0.752675	-1.05796	4.31314
Q9H501	ESF1	ESF1 homolog (ABT1-associated protein)	0.0874157	0.0138779	0.0735379	3710	-2.4057	39	2.80197e+09	1.99612e+09	1.75205e+09	3.69379e+09	2.64454e+09	2.7847e+09	Yes	Yes	2.34378	-10.375	15.8757	0.461984	-1.05841	4.31269
P10599	TXN	Thioredoxin (Trx) (ATL-derived factor) (ADF) (Surface-associated sulphydryl protein) (SASP) (allergen Hom s Trx)	0.0871523	0.0150338	0.0721185	3656	-2.26216	8	2.3754e+09	1.56633e+09	2.50876e+09	3.33795e+09	2.701e+09	3.1365e+09	Yes	Yes	1.97731	-9.75302	17.25	0.502758	-1.05972	4.31138
P62701	RPS4X	40S ribosomal protein S4, X isoform (SCR10) (Single copy abundant mRNA protein) (Small ribosomal subunit protein eS4)	0.0867186	0.0260055	0.0607131	2965	-1.22319	10	1.84903e+09	1.43635e+09	2.15428e+09	3.53995e+09	3.37389e+09	3.19467e+09	Yes	Yes	0.650654	-5.271	29.9883	0.892715	-1.06189	4.30921
P50454	SERPINH1	Serpin H1 (47 kDa heat shock protein) (Arsenic-transactivated protein 3) (AsTP3) (Cell proliferation-inducing gene 14 protein) (Collagen-binding protein) (Colligin) (Rheumatoid arthritis-related antigen RA-A47)	0.086455	0.0443411	0.0421139	832	0.07435	25	1.4803e+09	1.2387e+09	1.04648e+09	4.38029e+09	3.69961e+09	3.65553e+09	Yes	Yes	0.721061	0.320291	51.2881	1.63495	-1.06321	4.30789
P35637	FUS	RNA-binding protein FUS (75 kDa DNA-pairing protein) (Oncogene FUS) (Oncogene TLS) (POMp75) (Translocated in liposarcoma protein)	0.0862571	0.0395234	0.0467336	1311	-0.241753	11	1.66945e+09	1.07968e+09	1.28395e+09	5.59214e+09	2.68271e+09	3.15751e+09	Yes	Yes	1.9702	-1.04121	45.8205	1.42837	-1.06421	4.30689
O43175	PHGDH	D-3-phosphoglycerate dehydrogenase (3-PGDH)	0.0862538	0.0155605	0.0706933	3616	-2.18369	25	2.07561e+09	1.6039e+09	2.42014e+09	4.70331e+09	2.6385e+09	2.02339e+09	Yes	Yes	2.58055	-9.40488	18.0403	0.526294	-1.06422	4.30688
Q13263	TRIM28	Transcription intermediary factor 1-beta (TIF1-beta) (E3 SUMO-protein ligase TRIM28)	0.085467	0.023451	0.062016	3131	-1.40299	37	1.9287e+09	1.49681e+09	2.13393e+09	3.29312e+09	3.24194e+09	3.22926e+09	Yes	Yes	0.713453	-6.03693	27.4386	0.812529	-1.0682	4.3029
Q9BXJ9	NAA15	N-alpha-acetyltransferase 15, NatA auxiliary subunit (Gastric cancer antigen Ga19) (N-terminal acetyltransferase) (NMDA receptor-regulated protein 1) (Protein tubedown-1) (Tbdn100)	0.0844195	0.0164323	0.0679872	3563	-2.04873	50	2.06164e+09	1.86068e+09	2.02658e+09	4.33041e+09	2.28928e+09	2.56736e+09	Yes	Yes	2.28173	-8.80451	19.465	0.5689	-1.07356	4.29754
P49756	RBM25	RNA-binding protein 25 (Arg/Glu/Asp-rich protein of 120 kDa) (RED120) (Protein S164) (RNA-binding motif protein 25) (RNA-binding region-containing protein 7)	0.0835673	0.0240407	0.0595266	3050	-1.30806	36	2.22949e+09	1.66432e+09	1.40565e+09	3.8996e+09	3.00832e+09	2.77578e+09	Yes	Yes	1.67297	-5.61567	28.768	0.854178	-1.07796	4.29313
P06744	GPI	Glucose-6-phosphate isomerase (GPI)	0.0833163	0.0141805	0.0691358	3668	-2.28552	17	2.16103e+09	1.47994e+09	2.4848e+09	3.78693e+09	2.4196e+09	2.60586e+09	Yes	Yes	2.35249	-9.80907	17.0201	0.495923	-1.07927	4.29183
P51665	PSMD7	26S proteasome non-ATPase regulatory subunit 7 (26S proteasome regulatory subunit RPN8) (26S proteasome regulatory subunit S12) (Mov34 protein homolog) (Proteasome subunit p40)	0.0822556	0.0107604	0.0714952	3772	-2.73211	19	2.74917e+09	1.94784e+09	1.04502e+09	5.71702e+09	1.58627e+09	1.70266e+09	Yes	Yes	4.72673	-11.7105	13.0817	0.379633	-1.08483	4.28626
Q14974	KPNB1	Importin subunit beta-1 (Importin-90) (Karyopherin subunit beta-1) (Nuclear factor p97) (Pore targeting complex 97 kDa subunit) (PTAC97)	0.0820426	0.0214111	0.0606316	3217	-1.50171	38	1.57857e+09	1.34506e+09	2.49941e+09	3.44019e+09	2.79636e+09	3.05021e+09	Yes	Yes	1.43892	-6.43505	26.0975	0.770844	-1.08596	4.28514
Q13823	GNL2	Nucleolar GTP-binding protein 2 (Autoantigen NGP-1)	0.0810659	0.019529	0.0615369	3351	-1.65583	42	2.17511e+09	1.65503e+09	1.56111e+09	4.27006e+09	2.44846e+09	2.42492e+09	Yes	Yes	2.30812	-7.08685	24.0903	0.709035	-1.09116	4.27994
O43491	EPB41L2	Band 4.1-like protein 2 (Erythrocyte membrane protein band 4.1-like 2) (Generally expressed protein 4.1) (4.1G)	0.0806203	0.00938932	0.071231	3808	-2.92341	3	2.65897e+09	1.78743e+09	1.76143e+09	4.02736e+09	1.99958e+09	2.22002e+09	Yes	Yes	3.48173	-12.505	11.6463	0.337574	-1.09356	4.27754
Q9NYF8	BCLAF1	Bcl-2-associated transcription factor 1 (Btf) (BCLAF1 and THRAP3 family member 1)	0.0805755	0.0192505	0.0613249	3371	-1.67157	3	2.32663e+09	1.65605e+09	1.37109e+09	4.33643e+09	2.43189e+09	2.32466e+09	Yes	Yes	2.57747	-7.14983	23.8913	0.702942	-1.0938	4.2773
Q16543	CDC37	Hsp90 co-chaperone Cdc37 (Hsp90 chaperone protein kinase-targeting subunit) (p50Cdc37) [Cleaved into: Hsp90 co-chaperone Cdc37, N-terminally processed]	0.0802041	0.00647571	0.0737284	3910	-3.50911	10	2.14795e+09	1.85978e+09	2.30724e+09	4.26358e+09	2.14198e+09	1.65962e+09	Yes	Yes	3.71265	-15.0025	8.07403	0.233476	-1.0958	4.27529
Q9P287	BCCIP	BRCA2 and CDKN1A-interacting protein (P21- and CDK-associated protein 1) (Protein TOK-1)	0.0799865	0.00128827	0.0786983	4196	-5.93283	10	3.27713e+09	1.68311e+09	1.66877e+09	4.43108e+09	1.54342e+09	1.73764e+09	Yes	Yes	7.20344	-25.3576	1.61061	0.0464763	-1.09698	4.27411
Q9NRF9	POLE3	DNA polymerase epsilon subunit 3 (Arsenic-transactivated protein) (AsTP) (Chromatin accessibility complex 17 kDa protein) (CHRAC-17) (HuCHRAC17) (DNA polymerase II subunit 3) (DNA polymerase epsilon subunit p17)	0.0794818	0	0.0794818	4463	-10	7	3.22837e+09	2.24395e+09	1.78517e+09	3.82042e+09	1.50521e+09	1.66755e+09	Yes	Yes	10.6785	-42.5675		-0.187364	-1.09973	4.27137
Q9UKD2	MRTO4	mRNA turnover protein 4 homolog (Ribosome assembly factor MRTO4)	0.0790036	0.0220605	0.0569431	3091	-1.36806	18	2.24563e+09	1.57299e+09	1.2372e+09	3.51972e+09	2.33906e+09	3.25031e+09	Yes	Yes	1.70216	-5.83989	27.9234	0.827676	-1.10235	4.26874
O60832	DKC1	H/ACA ribonucleoprotein complex subunit DKC1	0.0789983	0.0245576	0.0544407	2867	-1.14852	32	2.16672e+09	1.37673e+09	1.30862e+09	3.65053e+09	2.64034e+09	3.02102e+09	Yes	Yes	1.59128	-4.9027	31.0862	0.927651	-1.10238	4.26872
P09211	GSTP1	Glutathione S-transferase P	0.0789628	0.00839741	0.0705654	3827	-3.07094	14	2.30283e+09	1.49245e+09	2.44627e+09	3.49147e+09	2.22347e+09	2.20111e+09	Yes	Yes	2.98525	-13.1084	10.6346	0.308016	-1.10258	4.26852
Q9Y520	PRRC2C	Protein PRRC2C (BAT2 domain-containing protein 1) (HBV X-transactivated gene 2 protein) (HBV XAg-transactivated protein 2) (HLA-B-associated transcript 2-like 2) (Proline-rich and coiled-coil-containing protein 2C)	0.0789622	0.0232863	0.055676	2997	-1.25758	88	2.0813e+09	1.3835e+09	1.48676e+09	3.71681e+09	2.54545e+09	2.94369e+09	Yes	Yes	1.66461	-5.36799	29.4904	0.876952	-1.10258	4.26852
O43852	CALU	Calumenin (Crocalbin) (IEF SSP 9302)	0.0788284	0.0297084	0.0491199	2221	-0.725436	7	1.84132e+09	1.43416e+09	1.12281e+09	3.11409e+09	3.10465e+09	3.51647e+09	Yes	Yes	0.399286	-3.096	37.6875	1.1438	-1.10332	4.26778
Q8IYB3	SRRM1	Serine/arginine repetitive matrix protein 1 (SR-related nuclear matrix protein of 160 kDa) (SRm160) (Ser/Arg-related nuclear matrix protein)	0.0778229	0.0123725	0.0654504	3699	-2.40327	18	2.38971e+09	1.68977e+09	1.74394e+09	3.34363e+09	2.43721e+09	2.34896e+09	Yes	Yes	2.2772	-10.2432	15.8983	0.462651	-1.10889	4.26221
P62826	RAN	GTP-binding nuclear protein Ran (Androgen receptor-associated protein 24) (GTPase Ran) (Ras-like protein TC4) (Ras-related nuclear protein)	0.0777102	0.0287123	0.0489979	2296	-0.77105	14	2.13492e+09	1.09913e+09	1.15237e+09	3.44668e+09	3.14821e+09	2.9517e+09	Yes	Yes	1.26652	-3.28589	36.9479	1.11901	-1.10952	4.26158
P27816	MAP4	Microtubule-associated protein 4 (MAP-4)	0.0772741	0.0249103	0.0523638	2769	-1.07182	6	1.45273e+09	1.26139e+09	1.897e+09	4.12634e+09	2.64371e+09	2.47366e+09	Yes	Yes	1.47316	-4.56504	32.2363	0.964535	-1.11197	4.25913
P39019	RPS19	40S ribosomal protein S19 (Small ribosomal subunit protein eS19)	0.0770189	0.0162362	0.0607827	3470	-1.90445	13	1.98045e+09	1.36795e+09	2.09657e+09	2.86744e+09	2.90045e+09	2.59621e+09	Yes	Yes	0.884804	-8.10857	21.0808	0.617521	-1.1134	4.2577
O76021	RSL1D1	Ribosomal L1 domain-containing protein 1 (CATX-11) (Cellular senescence-inhibited gene protein) (Protein PBK1)	0.0766861	0.0402217	0.0364644	737	0.141486	26	9.82039e+08	8.97498e+08	1.38762e+09	3.33149e+09	3.49685e+09	3.6539e+09	Yes	Yes	0.535085	0.60214	52.4498	1.68081	-1.11528	4.25581
P50914	RPL14	60S ribosomal protein L14 (CAG-ISL 7) (Large ribosomal subunit protein eL14)	0.0762543	0.0312501	0.0450042	1839	-0.526196	7	1.56807e+09	1.15147e+09	1.31245e+09	3.30079e+09	3.02446e+09	3.31474e+09	Yes	Yes	0.606755	-2.2381	40.9815	1.25627	-1.11774	4.25336
P27694	RPA1	Replication protein A 70 kDa DNA-binding subunit (RP-A p70) (Replication factor A protein 1) (RF-A protein 1) (Single-stranded DNA-binding protein) [Cleaved into: Replication protein A 70 kDa DNA-binding subunit, N-terminally processed]	0.0759227	0.0241319	0.0517908	2804	-1.10176	111	1.71439e+09	1.35854e+09	1.55142e+09	3.46189e+09	2.68129e+09	2.84501e+09	Yes	Yes	1.10805	-4.68409	31.7848	0.950018	-1.11963	4.25147
Q14692	BMS1	Ribosome biogenesis protein BMS1 homolog (Ribosome assembly protein BMS1 homolog)	0.0757503	0.0207164	0.0550339	3128	-1.40955	51	2.03278e+09	1.59212e+09	1.18654e+09	4.12041e+09	2.43863e+09	2.21114e+09	Yes	Yes	2.3658	-5.99126	27.3483	0.809711	-1.12062	4.25048
Q13185	CBX3	Chromobox protein homolog 3 (HECH) (Heterochromatin protein 1 homolog gamma) (HP1 gamma) (Modifier 2 protein)	0.0752954	0.010941	0.0643544	3730	-2.55629	7	2.08963e+09	1.71047e+09	1.72028e+09	4.20099e+09	1.91678e+09	1.86191e+09	Yes	Yes	3.23386	-10.8588	14.5308	0.422259	-1.12323	4.24787
Q8NE71	ABCF1	ATP-binding cassette sub-family F member 1 (ATP-binding cassette 50) (TNF-alpha-stimulated ABC protein)	0.0744238	0.000257257	0.0741666	4383	-8.17141	35	2.57328e+09	1.92118e+09	1.77345e+09	4.03495e+09	1.58475e+09	1.45618e+09	Yes	Yes	8.89763	-34.6698	0.345665	0.00997382	-1.12829	4.24281
Q92769	HDAC2	Histone deacetylase 2 (HD2)	0.0741459	0.00553302	0.0686129	3919	-3.63234	16	2.55093e+09	1.65492e+09	1.43385e+09	4.63982e+09	1.33605e+09	1.6784e+09	Yes	Yes	5.06341	-15.4054	7.46235	0.215719	-1.12991	4.24119
Q5T3I0	GPATCH4	G patch domain-containing protein 4	0.0738533	0.00794097	0.0659123	3821	-3.05316	30	2.34548e+09	1.9504e+09	1.57819e+09	2.79732e+09	2.59014e+09	1.97996e+09	Yes	Yes	2.70227	-12.9438	10.7524	0.311451	-1.13163	4.23947
P84103	SRSF3	Serine/arginine-rich splicing factor 3 (Pre-mRNA-splicing factor SRP20) (Splicing factor, arginine/serine-rich 3)	0.0737918	0.030867	0.0429248	1743	-0.475745	12	1.52442e+09	1.20527e+09	1.10885e+09	3.44689e+09	3.13733e+09	2.80772e+09	Yes	Yes	0.868986	-2.01673	41.8299	1.28581	-1.13199	4.23911
Q99729	HNRNPAB	Heterogeneous nuclear ribonucleoprotein A/B (hnRNP A/B) (APOBEC1-binding protein 1) (ABBP-1)	0.073639	0.0442268	0.0294122	280	0.588507	13	1.08283e+09	9.91933e+08	5.50071e+08	3.88844e+09	3.66591e+09	3.02389e+09	Yes	Yes	0.929502	2.49421	60.0589	2.00266	-1.13289	4.23821
P18669	PGAM1	Phosphoglycerate mutase 1	0.0736012	0.00995267	0.0636485	3758	-2.67697	16	2.25836e+09	1.47142e+09	1.90202e+09	3.30536e+09	2.21427e+09	2.04486e+09	Yes	Yes	2.67686	-11.345	13.5224	0.39258	-1.13312	4.23798
P05198	EIF2S1	Eukaryotic translation initiation factor 2 subunit 1 (Eukaryotic translation initiation factor 2 subunit alpha) (eIF-2-alpha) (eIF-2A) (eIF-2alpha)	0.073465	0.00905114	0.0644138	3789	-2.8312	28	1.69503e+09	1.65334e+09	2.03641e+09	4.48983e+09	1.75029e+09	1.54697e+09	Yes	Yes	3.50375	-11.9963	12.3203	0.357305	-1.13392	4.23718
P13797	PLS3	Plastin-3 (T-plastin)	0.0729975	0.025302	0.0476955	2529	-0.914606	32	1.39641e+09	1.20461e+09	1.64379e+09	3.56961e+09	2.56212e+09	2.71152e+09	Yes	Yes	1.12533	-3.87281	34.6614	1.04333	-1.13669	4.23441
P55060	CSE1L	Exportin-2 (Exp2) (Cellular apoptosis susceptibility protein) (Chromosome segregation 1-like protein) (Importin-alpha re-exporter)	0.0729718	0.0223558	0.0506159	2897	-1.17894	5	9.33814e+08	1.37915e+09	2.15943e+09	2.22294e+09	3.6892e+09	2.69892e+09	Yes	Yes	1.99681	-4.99193	30.6363	0.913302	-1.13685	4.23425
P26358	DNMT1	DNA (cytosine-5)-methyltransferase 1 (Dnmt1)	0.0728092	0.0185142	0.054295	3239	-1.55219	70	1.89896e+09	1.5046e+09	1.39626e+09	3.53682e+09	2.12663e+09	2.59102e+09	Yes	Yes	1.8915	-6.57085	25.4284	0.750165	-1.13781	4.23328
Q92945	KHSRP	Far upstream element-binding protein 2 (FUSE-binding protein 2) (KH type-splicing regulatory protein) (KSRP) (p75)	0.0727512	0.0479438	0.0248074	134	0.950572	35	7.54056e+08	5.23964e+08	9.05294e+08	2.62036e+09	4.30452e+09	3.9357e+09	Yes	Yes	1.01673	4.02371	65.901	2.28252	-1.13816	4.23294
O14950	MYL12B	Myosin regulatory light chain 12B (MLC-2A) (MLC-2) (Myosin regulatory light chain 2-B, smooth muscle isoform) (Myosin regulatory light chain 20 kDa) (MLC20) (Myosin regulatory light chain MRLC2) (SHUJUN-1)	0.0727073	0.00116622	0.071541	4191	-5.93886	1	2.24146e+09	1.60664e+09	1.96154e+09	4.57773e+09	1.40843e+09	1.24021e+09	Yes	Yes	7.03886	-25.1373	1.60399	0.0462854	-1.13842	4.23268
Q15084	PDIA6	Protein disulfide-isomerase A6	0.0725971	0.0403186	0.0322784	510	0.320875	19	6.83244e+08	7.58808e+08	1.44846e+09	3.62751e+09	3.21213e+09	3.28611e+09	Yes	Yes	0.525759	1.35795	55.5375	1.8066	-1.13908	4.23202
Q14157	UBAP2L	Ubiquitin-associated protein 2-like (Protein NICE-4)	0.0724188	0.0302096	0.0422092	1752	-0.482553	3	1.23777e+09	1.04742e+09	1.44737e+09	3.92437e+09	2.46187e+09	2.8655e+09	Yes	Yes	1.30726	-2.04166	41.7151	1.2818	-1.14015	4.23095
P62899	RPL31	60S ribosomal protein L31 (Large ribosomal subunit protein eL31)	0.0723867	0	0.0723867	4462	-10	8	2.67102e+09	1.60203e+09	2.39776e+09	1.45289e+09	2.68413e+09	2.17072e+09	Yes	Yes	7.10954	-42.1628		-0.125717	-1.14034	4.23076
P62269	RPS18	40S ribosomal protein S18 (Ke-3) (Ke3) (Small ribosomal subunit protein uS13)	0.0723528	0.0154665	0.0568862	3454	-1.87893	14	1.95375e+09	1.35095e+09	1.70609e+09	3.48902e+09	1.94043e+09	2.53221e+09	Yes	Yes	2.33801	-7.94891	21.3766	0.626459	-1.14054	4.23055
P61981	YWHAG	14-3-3 protein gamma (Protein kinase C inhibitor protein 1) (KCIP-1) [Cleaved into: 14-3-3 protein gamma, N-terminally processed]	0.0722714	0.00952345	0.0627479	3765	-2.72001	15	1.78931e+09	1.54856e+09	1.94093e+09	4.31401e+09	1.86589e+09	1.49917e+09	Yes	Yes	3.4284	-11.5058	13.1773	0.382442	-1.14103	4.23006
Q9Y4B6	DCAF1	DDB1- and CUL4-associated factor 1 (HIV-1 Vpr-binding protein) (VprBP) (Serine/threonine-protein kinase VPRBP)	0.0719952	0	0.0719952	4461	-10	62	2.5707e+09	2.16462e+09	1.75528e+09	3.80751e+09	1.22544e+09	1.3848e+09	Yes	Yes	10.6696	-42.1393		-0.216113	-1.1427	4.2284
D3DTW3	IGF2BP1	Insulin-like growth factor 2 mRNA binding protein 1 deltaN CRDBP (Insulin-like growth factor 2 mRNA binding protein 1, isoform CRA_a)	0.0713131	0.0505308	0.0207824	65	1.2818	27	6.69751e+08	4.40721e+08	7.17694e+08	2.64011e+09	4.30925e+09	4.00854e+09	Yes	Yes	0.962616	5.41467	70.8576	2.5516	-1.14683	4.22427
P62081	RPS7	40S ribosomal protein S7 (Small ribosomal subunit protein eS7)	0.0711801	0.0170811	0.054099	3339	-1.6632	18	1.88969e+09	1.33555e+09	1.61398e+09	2.35099e+09	2.69059e+09	2.8814e+09	Yes	Yes	0.688381	-7.02444	23.9971	0.706179	-1.14764	4.22346
P12004	PCNA	Proliferating cell nuclear antigen (PCNA) (Cyclin)	0.0708019	0.0147576	0.0560443	3471	-1.92511	16	1.92964e+09	1.3192e+09	1.77146e+09	2.62012e+09	2.37902e+09	2.67496e+09	Yes	Yes	1.35782	-8.12618	20.8435	0.610359	-1.14996	4.22114
P62277	RPS13	40S ribosomal protein S13 (Small ribosomal subunit protein uS15)	0.0707291	0.0174071	0.053322	3293	-1.61505	13	1.8048e+09	1.25362e+09	1.69734e+09	2.95845e+09	2.1884e+09	2.77874e+09	Yes	Yes	1.665	-6.81665	24.6109	0.725004	-1.1504	4.2207
P35613	BSG	Basigin (5F7) (Collagenase stimulatory factor) (Extracellular matrix metalloproteinase inducer) (EMMPRIN) (Hepatoma-associated antigen) (HAb18G) (Leukocyte activation antigen M6) (OK blood group antigen) (Tumor cell-derived collagenase stimulatory factor) (TCSF) (CD antigen CD147)	0.0707204	0	0.0707204	4460	-10	4	3.67991e+09	2.37983e+09	2.57064e+09	2.22118e+09	9.64436e+08	8.63788e+08	No	Yes	10.2503	-42.062		-1.22852	-1.15046	4.22064
Q92973	TNPO1	Transportin-1 (Importin beta-2) (Karyopherin beta-2) (M9 region interaction protein) (MIP)	0.0705192	0.029551	0.0409682	1730	-0.471297	29	9.47367e+08	1.09643e+09	1.43948e+09	4.80064e+09	2.18004e+09	2.17976e+09	Yes	Yes	1.86341	-1.98859	41.9049	1.28844	-1.15169	4.21941
O75179	ANKRD17	Ankyrin repeat domain-containing protein 17 (Gene trap ankyrin repeat protein) (Serologically defined breast cancer antigen NY-BR-16)	0.0704931	0.00358804	0.0669051	3986	-4.22085	48	2.20943e+09	1.79759e+09	1.78915e+09	3.48554e+09	1.58365e+09	1.77369e+09	Yes	Yes	4.42113	-17.8088	5.08991	0.146991	-1.15185	4.21924
P25788	PSMA3	Proteasome subunit alpha type-3 (Macropain subunit C8) (Multicatalytic endopeptidase complex subunit C8) (Proteasome component C8)	0.0704575	0.0200627	0.0503947	3047	-1.32875	7	1.56185e+09	1.30143e+09	1.39532e+09	4.56029e+09	1.93838e+09	1.87537e+09	Yes	Yes	2.626	-5.60604	28.475	0.844967	-1.15207	4.21902
P21333	FLNA	Filamin-A (FLN-A) (Actin-binding protein 280) (ABP-280) (Alpha-filamin) (Endothelial actin-binding protein) (Filamin-1) (Non-muscle filamin)	0.0703882	0.0262959	0.0440923	2237	-0.74569	96	1.5449e+09	9.98736e+08	1.39765e+09	2.52813e+09	3.03424e+09	3.11657e+09	Yes	Yes	0.534781	-3.14577	37.3584	1.13275	-1.1525	4.2186
P55010	EIF5	Eukaryotic translation initiation factor 5 (eIF-5)	0.0702373	0.00548244	0.0647549	3911	-3.5621	25	2.06264e+09	1.67394e+09	1.73846e+09	3.84763e+09	1.2503e+09	2.02021e+09	Yes	Yes	4.26605	-15.0237	7.80559	0.225681	-1.15343	4.21767
Q02543	RPL18A	60S ribosomal protein L18a (Large ribosomal subunit protein eL20)	0.0700884	0.0411421	0.0289463	347	0.507236	14	9.50711e+08	7.34962e+08	9.05219e+08	3.09383e+09	3.27937e+09	3.60237e+09	Yes	Yes	0.375852	2.13888	58.7003	1.9421	-1.15435	4.21674
Q8WUA2	PPIL4	Peptidyl-prolyl cis-trans isomerase-like 4 (PPIase)	0.0699005	0	0.0699005	4459	-10	28	2.86791e+09	1.66841e+09	1.66373e+09	3.61879e+09	1.47814e+09	1.2358e+09	Yes	Yes	10.9714	-42.0115		-0.139074	-1.15552	4.21558
Q15459	SF3A1	Splicing factor 3A subunit 1 (SF3a120) (Spliceosome-associated protein 114) (SAP 114)	0.0698345	0.0334432	0.0363914	1117	-0.121885	40	1.09363e+09	9.39705e+08	1.1781e+09	4.00948e+09	2.82202e+09	2.47803e+09	Yes	Yes	1.14795	-0.513765	47.8892	1.50486	-1.15593	4.21517
O43707	ACTN4	Alpha-actinin-4 (Non-muscle alpha-actinin 4)	0.0693799	0.0165912	0.0527888	3341	-1.66982	32	1.9084e+09	1.15593e+09	1.62104e+09	3.24927e+09	2.15718e+09	2.34763e+09	Yes	Yes	2.03012	-7.03382	23.9135	0.70362	-1.15877	4.21233
P62280	RPS11	40S ribosomal protein S11 (Small ribosomal subunit protein uS17)	0.069194	0.0283615	0.0408326	1828	-0.525789	17	1.46822e+09	8.97608e+08	1.255e+09	3.68053e+09	2.56311e+09	2.54164e+09	Yes	Yes	1.40471	-2.21419	40.9883	1.2565	-1.15993	4.21117
Q12874	SF3A3	Splicing factor 3A subunit 3 (SF3a60) (Spliceosome-associated protein 61) (SAP 61)	0.0683555	0.0210132	0.0473423	2879	-1.17184	27	1.47995e+09	1.18494e+09	1.50242e+09	3.63274e+09	2.23219e+09	2.22353e+09	Yes	Yes	1.70257	-4.92859	30.741	0.916639	-1.16523	4.20587
P14174	MIF	Macrophage migration inhibitory factor (MIF)	0.0680771	0.00872509	0.059352	3770	-2.76605	4	2.15422e+09	1.38255e+09	1.69403e+09	3.01625e+09	1.64757e+09	2.31123e+09	Yes	Yes	3.06125	-11.6288	12.8165	0.371851	-1.167	4.2041
A0A024R608	RPLP1	Ribosomal protein, large, P1, isoform CRA_a	0.0678969	0	0.0678969	4458	-10	3	2.02439e+09	1.78344e+09	2.06739e+09	3.33986e+09	1.66655e+09	1.29191e+09	Yes	Yes	9.84927	-41.8857		-0.020961	-1.16815	4.20295
P42766	RPL35	60S ribosomal protein L35 (Large ribosomal subunit protein uL29)	0.0674129	0	0.0674129	4457	-10	7	2.46862e+09	2.09776e+09	2.22465e+09	3.39212e+09	7.17201e+08	1.18642e+09	Yes	Yes	10.6193	-41.8547		-0.668919	-1.17126	4.19984
Q92541	RTF1	RNA polymerase-associated protein RTF1 homolog	0.0669691	0	0.0669691	4456	-10	34	2.79e+09	1.87948e+09	1.73083e+09	2.60944e+09	1.5828e+09	1.41464e+09	Yes	Yes	10.0329	-41.8261		-0.244295	-1.17413	4.19697
P0DP23	CALM1	Calmodulin-1	0.0668615	0	0.0668615	4455	-10	9	2.65143e+09	2.73924e+09	3.30426e+09	1.7967e+09	8.12772e+08	6.83507e+08	No	Yes	8.33771	-41.8192		-1.53611	-1.17482	4.19627
Q15424	SAFB	Scaffold attachment factor B1 (SAF-B) (SAF-B1) (HSP27 estrogen response element-TATA box-binding protein) (HSP27 ERE-TATA-binding protein)	0.0666515	0.0073768	0.0592747	3812	-3.00635	26	2.24756e+09	1.58758e+09	1.33855e+09	3.27707e+09	1.86258e+09	1.6369e+09	Yes	Yes	3.59906	-12.6114	11.0677	0.320661	-1.17619	4.19491
P15170	GSPT1	Eukaryotic peptide chain release factor GTP-binding subunit ERF3A (Eukaryotic peptide chain release factor subunit 3a) (eRF3a) (G1 to S phase transition protein 1 homolog)	0.0663603	0.0247243	0.041636	2240	-0.751898	32	1.14379e+09	1.12956e+09	1.23859e+09	4.53483e+09	1.86e+09	1.99128e+09	Yes	Yes	2.23857	-3.15271	37.2577	1.12938	-1.17809	4.19301
P26368	U2AF2	Splicing factor U2AF 65 kDa subunit (U2 auxiliary factor 65 kDa subunit) (hU2AF(65)) (hU2AF65) (U2 snRNP auxiliary factor large subunit)	0.0654098	0.0170642	0.0483456	3188	-1.50241	6	1.53123e+09	1.29181e+09	1.24133e+09	4.2575e+09	1.68968e+09	1.71608e+09	Yes	Yes	2.83725	-6.2902	26.0882	0.770556	-1.18436	4.18674
Q13200	PSMD2	26S proteasome non-ATPase regulatory subunit 2 (26S proteasome regulatory subunit RPN1) (26S proteasome regulatory subunit S2) (26S proteasome subunit p97) (Protein 55.11) (Tumor necrosis factor type 1 receptor-associated protein 2)	0.0649567	0.0236805	0.0412762	2323	-0.801608	57	8.99494e+08	1.04478e+09	1.34839e+09	5.1704e+09	1.6256e+09	1.55773e+09	Yes	Yes	2.73864	-3.3537	36.4559	1.1026	-1.18738	4.18372
Q15691	MAPRE1	Microtubule-associated protein RP/EB family member 1 (APC-binding protein EB1) (End-binding protein 1) (EB1)	0.0647127	0.0120167	0.0526959	3574	-2.13265	17	1.93873e+09	1.30728e+09	1.24753e+09	3.80751e+09	1.62975e+09	1.67184e+09	Yes	Yes	3.28816	-8.91891	18.5694	0.542088	-1.18901	4.18209
P29401	TKT	Transketolase (TK)	0.0646867	0.0181481	0.0465386	3064	-1.35861	31	1.44722e+09	1.08922e+09	1.61672e+09	2.77828e+09	2.09026e+09	2.57628e+09	Yes	Yes	1.46729	-5.6816	28.0553	0.831808	-1.18919	4.18191
Q14690	PDCD11	Protein RRP5 homolog (NF-kappa-B-binding protein) (NFBP) (Programmed cell death protein 11)	0.0645256	0.0299581	0.0345674	1243	-0.206465	81	1.05391e+09	9.06459e+08	1.13724e+09	2.7773e+09	2.7378e+09	2.95638e+09	Yes	Yes	0.417478	-0.863197	46.4283	1.45065	-1.19027	4.18083
O43143	DHX15	ATP-dependent RNA helicase DHX15	0.064488	0.0273626	0.0371253	1672	-0.440197	42	1.33287e+09	8.4282e+08	1.09748e+09	2.00771e+09	3.40075e+09	2.88072e+09	Yes	Yes	0.885848	-1.84028	42.4306	1.30689	-1.19052	4.18058
Q96ST2	IWS1	Protein IWS1 homolog (IWS1-like protein)	0.064265	0.00187647	0.0623885	4080	-5.05519	26	2.56795e+09	1.4377e+09	1.47718e+09	2.78864e+09	1.44176e+09	1.80914e+09	Yes	Yes	5.45522	-21.126	2.9199	0.0842744	-1.19203	4.17907
Q6PKG0	LARP1	La-related protein 1 (La ribonucleoprotein domain family member 1)	0.0639256	0.0291099	0.0348157	1326	-0.258228	46	9.86615e+08	1.04822e+09	9.87829e+08	4.02902e+09	2.07301e+09	2.33683e+09	Yes	Yes	1.5687	-1.07856	45.5372	1.41804	-1.19432	4.17677
P18621	RPL17	60S ribosomal protein L17 (60S ribosomal protein L23) (Large ribosomal subunit protein uL22) (PD-1)	0.0637216	0.02381	0.0399116	2229	-0.74524	11	1.35253e+09	9.72878e+08	1.20904e+09	2.09969e+09	2.48584e+09	3.30497e+09	Yes	Yes	1.16933	-3.11166	37.3657	1.133	-1.19571	4.17538
Q15365	PCBP1	Poly(rC)-binding protein 1 (Alpha-CP1) (Heterogeneous nuclear ribonucleoprotein E1) (hnRNP E1) (Nucleic acid-binding protein SUB2.3)	0.0636295	0.0351766	0.0284529	525	0.306039	13	8.00815e+08	6.43672e+08	1.09256e+09	2.48051e+09	3.17923e+09	3.21165e+09	Yes	Yes	0.787998	1.27764	55.2835	1.79602	-1.19634	4.17476
P26599	PTBP1	Polypyrimidine tract-binding protein 1 (PTB) (57 kDa RNA-binding protein PPTB-1) (Heterogeneous nuclear ribonucleoprotein I) (hnRNP I)	0.0632802	0.0392661	0.024014	226	0.709407	19	7.178e+08	4.94522e+08	9.40103e+08	2.98458e+09	3.13843e+09	3.07036e+09	Yes	Yes	0.291873	2.95991	62.0512	2.09433	-1.19873	4.17237
Q14683	SMC1A	Structural maintenance of chromosomes protein 1A (SMC protein 1A) (SMC-1-alpha) (SMC-1A) (Sb1.8)	0.0632105	0.00834397	0.0548665	3757	-2.71712	65	1.67051e+09	1.43448e+09	1.69505e+09	3.06798e+09	1.53118e+09	1.9341e+09	Yes	Yes	2.80793	-11.3355	13.2003	0.383116	-1.19921	4.17189
Q15181	PPA1	Inorganic pyrophosphatase	0.0632091	0.018269	0.04494	3012	-1.2986	19	1.42539e+09	1.12609e+09	1.45728e+09	2.73998e+09	2.54566e+09	2.03865e+09	Yes	Yes	0.903314	-5.4176	28.9026	0.858412	-1.19922	4.17188
Q6NYC1	JMJD6	Bifunctional arginine demethylase and lysyl-hydroxylase JMJD6	0.0630554	0	0.0630554	4454	-10	1	2.72858e+09	1.55404e+09	1.35897e+09	3.2176e+09	1.31218e+09	1.13412e+09	Yes	Yes	11.0965	-41.5655		-0.157967	-1.20028	4.17082
Q9NVP1	DDX18	ATP-dependent RNA helicase DDX18	0.0626422	0.028534	0.0341082	1324	-0.257438	37	1.2657e+09	8.55767e+08	9.35034e+08	2.72512e+09	2.6149e+09	2.83489e+09	Yes	Yes	0.503958	-1.07299	45.5507	1.41854	-1.20313	4.16796
Q9GZL7	WDR12	Ribosome biogenesis protein WDR12 (WD repeat-containing protein 12)	0.0624861	0	0.0624861	4453	-10	18	6.26043e+09	1.20864e+08	1.62318e+08	2.75138e+08	3.79003e+09	5.94645e+08	Yes	Yes	13.9094	-41.5262		-1.35495	-1.20422	4.16688
P41252	IARS1	Isoleucine--tRNA ligase, cytoplasmic	0.062346	0.0313822	0.0309638	914	0.0193651	63	9.54465e+08	7.60308e+08	1.05144e+09	2.44968e+09	2.87495e+09	3.08746e+09	Yes	Yes	0.638189	0.0806733	50.3356	1.5979	-1.20519	4.16591
Q9HAU5	UPF2	Regulator of nonsense transcripts 2 (Up-frameshift suppressor 2 homolog) (hUpf2)	0.0616481	0	0.0616481	4452	-10	51	2.16015e+09	1.77152e+09	1.34538e+09	3.37893e+09	1.31365e+09	1.08354e+09	Yes	Yes	10.868	-41.4678		-0.0594677	-1.21008	4.16102
P40429	RPL13A	60S ribosomal protein L13a (23 kDa highly basic protein) (Large ribosomal subunit protein uL13)	0.0612558	0.0150906	0.0461653	3271	-1.61316	15	1.37406e+09	1.0092e+09	1.70275e+09	1.68235e+09	2.53546e+09	2.67903e+09	Yes	Yes	1.724	-6.70791	24.6353	0.725753	-1.21285	4.15825
P54577	YARS1	Tyrosine--tRNA ligase, cytoplasmic	0.0610642	0.0400778	0.0209864	141	0.933349	40	6.23462e+08	5.12846e+08	7.08382e+08	2.15743e+09	3.48292e+09	3.46344e+09	Yes	Yes	1.08762	3.87982	65.6322	2.26886	-1.21421	4.15688
Q99460	PSMD1	26S proteasome non-ATPase regulatory subunit 1 (26S proteasome regulatory subunit RPN2) (26S proteasome regulatory subunit S1) (26S proteasome subunit p112)	0.0607395	0.0184565	0.042283	2893	-1.19595	49	1.05743e+09	9.96578e+08	1.37884e+09	4.49611e+09	1.42867e+09	1.53265e+09	Yes	Yes	2.88869	-4.96864	30.3864	0.905351	-1.21653	4.15457
Q14980	NUMA1	Nuclear mitotic apparatus protein 1 (Nuclear matrix protein-22) (NMP-22) (Nuclear mitotic apparatus protein) (NuMA protein) (SP-H antigen)	0.0606646	0.0236614	0.0370032	2037	-0.645116	2	1.08113e+09	8.14289e+08	1.4197e+09	2.48529e+09	2.40859e+09	2.66784e+09	Yes	Yes	0.913398	-2.67983	39.0036	1.18833	-1.21706	4.15403
Q9BRS2	RIOK1	Serine/threonine-protein kinase RIO1	0.0606443	0	0.0606443	4451	-10	29	2.46088e+09	1.49545e+09	1.26825e+09	3.45536e+09	1.1981e+09	9.95147e+08	Yes	Yes	11.3264	-41.3968		-0.119496	-1.21721	4.15389
Q96HE7	ERO1A	ERO1-like protein alpha (ERO1-L) (ERO1-L-alpha)	0.0605443	0.0280097	0.0325347	1264	-0.216052	22	1.0593e+09	1.06047e+09	7.89828e+08	2.89144e+09	2.37203e+09	2.6822e+09	Yes	Yes	0.548361	-0.897301	46.2631	1.44458	-1.21793	4.15317
P62906	RPL10A	60S ribosomal protein L10a (CSA-19) (Large ribosomal subunit protein uL1) (Neural precursor cell expressed developmentally down-regulated protein 6) (NEDD-6)	0.0600803	0.0222097	0.0378706	2261	-0.769886	13	1.34114e+09	7.50542e+08	1.30122e+09	2.31423e+09	2.52342e+09	2.54151e+09	Yes	Yes	0.687405	-3.1949	36.9667	1.11964	-1.22127	4.14983
P15924	DSP	Desmoplakin (DP) (250/210 kDa paraneoplastic pemphigus antigen)	0.0600663	0.00709919	0.0529671	3791	-2.89937	112	2.00415e+09	1.13585e+09	1.57301e+09	1.93013e+09	1.66224e+09	2.46418e+09	Yes	Yes	2.72261	-12.0316	11.8189	0.342623	-1.22137	4.14973
O75533	SF3B1	Splicing factor 3B subunit 1 (Pre-mRNA-splicing factor SF3b 155 kDa subunit) (SF3b155) (Spliceosome-associated protein 155) (SAP 155)	0.0597081	0.0348927	0.0248154	369	0.491687	66	7.68371e+08	6.3526e+08	7.76348e+08	1.99344e+09	3.31869e+09	3.21323e+09	Yes	Yes	1.11742	2.03909	58.4388	1.93061	-1.22397	4.14713
P11586	MTHFD1	C-1-tetrahydrofolate synthase, cytoplasmic (C1-THF synthase) (Epididymis secretory sperm binding protein) [Cleaved into: C-1-tetrahydrofolate synthase, cytoplasmic, N-terminally processed] [Includes: Methylenetetrahydrofolate dehydrogenase	0.059428	0.0175976	0.0418303	2943	-1.24917	50	1.25162e+09	9.76462e+08	1.4254e+09	3.26553e+09	1.67748e+09	2.05862e+09	Yes	Yes	2.056	-5.17791	29.6117	0.880789	-1.22601	4.14509
Q9Y617	PSAT1	Phosphoserine aminotransferase	0.0592745	0.0111533	0.0481212	3555	-2.1092	23	1.47514e+09	1.25699e+09	1.46821e+09	3.04688e+09	1.50905e+09	1.87134e+09	Yes	Yes	2.46521	-8.74046	18.8163	0.549472	-1.22713	4.14397
Q15393	SF3B3	Splicing factor 3B subunit 3 (Pre-mRNA-splicing factor SF3b 130 kDa subunit) (SF3b130) (STAF130) (Spliceosome-associated protein 130) (SAP 130)	0.0592668	0.0250722	0.0341946	1678	-0.447683	50	1.24845e+09	8.77858e+08	9.37925e+08	2.42306e+09	2.50949e+09	2.62943e+09	Yes	Yes	0.32437	-1.85516	42.3039	1.30243	-1.22719	4.14391
P26583	HMGB2	High mobility group protein B2 (High mobility group protein 2) (HMG-2)	0.0591413	0	0.0591413	4448	-10	12	2.69203e+09	1.96529e+09	1.76515e+09	3.31105e+09	4.16463e+08	4.53742e+08	No	Yes	11.5378	-41.2881		-1.32367	-1.22811	4.14299
P52292	KPNA2	Importin subunit alpha-1 (Karyopherin subunit alpha-2) (RAG cohort protein 1) (SRP1-alpha)	0.0590892	0.0217532	0.037336	2275	-0.779336	25	1.07456e+09	9.17322e+08	1.33986e+09	2.04357e+09	2.53772e+09	2.68134e+09	Yes	Yes	1.01132	-3.22848	36.8142	1.11455	-1.22849	4.14261
P62841	RPS15	40S ribosomal protein S15 (RIG protein) (Small ribosomal subunit protein uS19)	0.059064	0.0459651	0.0130989	28	1.8111	8	4.8544e+08	3.2775e+08	3.38848e+08	2.30418e+09	3.33651e+09	3.79712e+09	Yes	Yes	0.875966	7.50232	77.8226	3.00327	-1.22868	4.14242
Q9UBT2	UBA2	SUMO-activating enzyme subunit 2	0.0588508	0.011099	0.0477518	3554	-2.10512	33	1.23108e+09	1.41678e+09	1.32638e+09	3.80402e+09	1.3444e+09	1.42896e+09	Yes	Yes	3.04631	-8.717	18.8596	0.550766	-1.23025	4.14085
Q04917	YWHAH	14-3-3 protein eta (Protein AS1)	0.0586809	0	0.0586809	4447	-10	16	1.55734e+09	1.21032e+09	1.74443e+09	4.21774e+09	7.88275e+08	1.00308e+09	Yes	Yes	11.486	-41.2543		-0.00960621	-1.2315	4.13959
P62750	RPL23A	60S ribosomal protein L23a (Large ribosomal subunit protein uL23)	0.0585502	0.0199327	0.0386175	2554	-0.954115	10	1.34531e+09	8.00393e+08	1.29814e+09	2.05208e+09	2.24292e+09	2.75889e+09	Yes	Yes	1.18487	-3.94873	34.0438	1.02312	-1.23247	4.13863
P23526	AHCY	Adenosylhomocysteinase (AdoHcyase)	0.0581298	0.0103586	0.0477712	3595	-2.20532	23	1.35041e+09	1.09211e+09	1.72636e+09	2.95025e+09	1.43372e+09	1.8695e+09	Yes	Yes	2.67365	-9.12009	17.8197	0.519716	-1.2356	4.1355
P46778	RPL21	60S ribosomal protein L21 (Large ribosomal subunit protein eL21)	0.0581096	0.0209694	0.0371402	2338	-0.824699	11	1.35581e+09	6.78089e+08	1.27674e+09	2.66536e+09	1.96167e+09	2.48107e+09	Yes	Yes	1.62545	-3.41041	36.0859	1.09031	-1.23575	4.13535
Q9Y3T9	NOC2L	Nucleolar complex protein 2 homolog (Protein NOC2 homolog) (NOC2-like protein) (Novel INHAT repressor)	0.0577573	0.022069	0.0356883	2133	-0.693433	26	1.26992e+09	9.29391e+08	9.56137e+08	2.81993e+09	1.76743e+09	2.61276e+09	Yes	Yes	1.49384	-2.86575	38.2098	1.16141	-1.23839	4.1327
Q08J23	NSUN2	RNA cytosine C(5)-methyltransferase NSUN2	0.0574165	0.027415	0.0300015	1128	-0.130074	44	9.31057e+08	8.11073e+08	8.74203e+08	3.58809e+09	1.99095e+09	2.09909e+09	Yes	Yes	1.53835	-0.537221	47.7475	1.49956	-1.24096	4.13013
P13807	GYS1	Glycogen [starch] synthase, muscle	0.0569251	0.0102987	0.0466264	3580	-2.17868	31	1.64862e+09	1.23292e+09	8.55691e+08	4.08727e+09	1.16278e+09	1.21908e+09	Yes	Yes	4.09947	-8.9901	18.0917	0.527827	-1.2447	4.1264
Q5T4S7	UBR4	E3 ubiquitin-protein ligase UBR4	0.0569138	0.00871767	0.0481961	3695	-2.4669	114	1.60093e+09	1.22391e+09	1.31891e+09	3.15676e+09	1.44556e+09	1.45827e+09	Yes	Yes	3.17347	-10.1792	15.3173	0.44547	-1.24478	4.12632
P27635	RPL10	60S ribosomal protein L10 (Laminin receptor homolog) (Large ribosomal subunit protein uL16) (Protein QM) (Ribosomal protein L10) (Tumor suppressor QM)	0.0569082	0.0201428	0.0367654	2407	-0.868086	5	1.13026e+09	7.8048e+08	1.37803e+09	2.34088e+09	2.0652e+09	2.5085e+09	Yes	Yes	1.23572	-3.58196	35.3952	1.06746	-1.24482	4.12627
Q9H0A0	NAT10	RNA cytidine acetyltransferase	0.0568598	0.0305473	0.0263125	649	0.215298	50	7.9354e+08	6.91694e+08	8.60122e+08	3.05033e+09	2.27525e+09	2.52372e+09	Yes	Yes	0.770352	0.888301	53.7239	1.732	-1.24519	4.1259
Q15287	RNPS1	RNA-binding protein with serine-rich domain 1 (SR-related protein LDC2)	0.0566098	0	0.0566098	4446	-10	7	2.34777e+09	1.36631e+09	1.34872e+09	2.42672e+09	1.37779e+09	1.28252e+09	Yes	Yes	10.3281	-41.0988		-0.0548565	-1.24711	4.12399
P27708	CAD	CAD protein [Includes: Glutamine-dependent carbamoyl-phosphate synthase	0.0561422	0.0251582	0.0309841	1404	-0.300501	79	9.03248e+08	8.12792e+08	1.04768e+09	2.10029e+09	2.40104e+09	2.80094e+09	Yes	Yes	0.876496	-1.23818	44.8115	1.39174	-1.25071	4.12039
Q9Y2W1	THRAP3	Thyroid hormone receptor-associated protein 3 (BCLAF1 and THRAP3 family member 2) (Thyroid hormone receptor-associated protein complex 150 kDa component) (Trap150)	0.055955	0.00862223	0.0473328	3689	-2.45671	39	2.07003e+09	1.11614e+09	9.60305e+08	2.74217e+09	1.41206e+09	1.73172e+09	Yes	Yes	3.34655	-10.119	15.4092	0.448186	-1.25216	4.11894
P62995	TRA2B	Transformer-2 protein homolog beta (TRA-2 beta) (TRA2-beta) (hTRA2-beta) (Splicing factor, arginine/serine-rich 10) (Transformer-2 protein homolog B)	0.0556708	0.0129298	0.042741	3356	-1.72492	13	1.77822e+09	1.15056e+09	8.44501e+08	2.74144e+09	1.7935e+09	1.67325e+09	Yes	Yes	2.5429	-7.10102	23.2255	0.682601	-1.25437	4.11673
Q9UN86	G3BP2	Ras GTPase-activating protein-binding protein 2 (G3BP-2) (GAP SH3 domain-binding protein 2)	0.0556525	0.0217142	0.0339383	2024	-0.644279	2	1.09791e+09	9.44825e+08	9.24257e+08	3.26261e+09	1.89741e+09	1.85118e+09	Yes	Yes	1.70268	-2.65223	39.0174	1.1888	-1.25452	4.11658
P41227	NAA10	N-alpha-acetyltransferase 10	0.0554154	0.00293898	0.0524764	3965	-4.15828	21	1.91046e+09	1.32739e+09	1.25459e+09	2.93187e+09	1.2983e+09	1.21308e+09	Yes	Yes	4.8921	-17.1102	5.30354	0.153172	-1.25637	4.11473
P33176	KIF5B	Kinesin-1 heavy chain (Conventional kinesin heavy chain) (Ubiquitous kinesin heavy chain) (UKHC)	0.0553586	0.0111815	0.0441772	3480	-1.98219	44	1.20451e+09	1.07145e+09	1.5201e+09	3.17019e+09	1.40517e+09	1.55408e+09	Yes	Yes	2.62044	-8.15531	20.1982	0.590922	-1.25681	4.11428
P25398	RPS12	40S ribosomal protein S12 (Small ribosomal subunit protein eS12)	0.0552822	0.0133848	0.0418973	3285	-1.64626	10	1.35417e+09	9.26941e+08	1.47407e+09	2.12784e+09	2.0032e+09	2.02557e+09	Yes	Yes	1.12338	-6.77218	24.2119	0.712759	-1.25742	4.11368
Q9P2E9	RRBP1	Ribosome-binding protein 1 (180 kDa ribosome receptor homolog) (RRp) (ES/130-related protein) (Ribosome receptor protein)	0.0552756	0	0.0552756	4445	-10	3	2.02165e+09	1.50999e+09	1.50722e+09	3.1894e+09	8.60555e+08	8.21794e+08	No	Yes	11.0605	-40.9956		-0.356977	-1.25747	4.11363
O75369	FLNB	Filamin-B (FLN-B) (ABP-278) (ABP-280 homolog) (Actin-binding-like protein) (Beta-filamin) (Filamin homolog 1) (Fh1) (Filamin-3) (Thyroid autoantigen) (Truncated actin-binding protein) (Truncated ABP)	0.0552598	0.0229149	0.0323449	1757	-0.497254	2	1.12513e+09	7.50286e+08	9.93081e+08	1.81703e+09	2.45088e+09	2.77137e+09	Yes	Yes	0.910391	-2.04546	41.4675	1.27316	-1.25759	4.11351
O95071	UBR5	E3 ubiquitin-protein ligase UBR5	0.0548086	0.000745469	0.0540631	4197	-6.18035	81	1.86247e+09	1.46502e+09	1.38316e+09	2.52646e+09	1.17634e+09	1.41344e+09	Yes	Yes	6.2122	-25.4009	1.36013	0.0392475	-1.26115	4.10995
Q9UEE9	CFDP1	Craniofacial development protein 1 (Bucentaur)	0.0546901	0	0.0546901	4444	-10	18	2.38872e+09	1.32063e+09	1.33235e+09	2.09652e+09	1.39897e+09	1.26846e+09	Yes	Yes	10.1313	-40.9495		-0.117131	-1.26209	4.10901
Q14008	CKAP5	Cytoskeleton-associated protein 5 (Colonic and hepatic tumor overexpressed gene protein) (Ch-TOG)	0.0546708	0.0251701	0.0295007	1280	-0.229041	89	7.70249e+08	7.96187e+08	1.07217e+09	2.64945e+09	2.31704e+09	2.19708e+09	Yes	Yes	0.343216	-0.941098	46.0393	1.43638	-1.26224	4.10885
Q9Y3F4	STRAP	Serine-threonine kinase receptor-associated protein (MAP activator with WD repeats) (UNR-interacting protein) (WD-40 repeat protein PT-WD)	0.0545402	0.0203786	0.0341615	2202	-0.745316	20	1.09891e+09	8.18571e+08	1.14408e+09	2.27195e+09	2.14645e+09	2.2988e+09	Yes	Yes	0.673542	-3.06162	37.3644	1.13296	-1.26328	4.10781
P78344	EIF4G2	Eukaryotic translation initiation factor 4 gamma 2 (eIF-4-gamma 2) (eIF-4G 2) (eIF4G 2) (Death-associated protein 5) (DAP-5) (p97)	0.0540812	0.0249709	0.0291103	1267	-0.221284	5	7.71731e+08	7.7764e+08	9.48707e+08	3.62149e+09	1.71228e+09	1.86462e+09	Yes	Yes	1.75814	-0.908182	46.1729	1.44127	-1.26695	4.10414
Q9Y6E2	BZW2	eIF5-mimic protein 1 (Basic leucine zipper and W2 domain-containing protein 2)	0.0537645	0.0109392	0.0428253	3467	-1.96896	27	1.34197e+09	1.33101e+09	9.95978e+08	3.12603e+09	1.49239e+09	1.35231e+09	Yes	Yes	2.86216	-8.07586	20.3465	0.595385	-1.2695	4.10159
P62263	RPS14	40S ribosomal protein S14 (Small ribosomal subunit protein uS11)	0.053699	0.0136455	0.0400535	3200	-1.5535	10	1.16321e+09	9.49361e+08	1.47407e+09	1.86364e+09	2.01887e+09	2.1588e+09	Yes	Yes	1.17267	-6.37101	25.4111	0.749632	-1.27003	4.10106
Q9NTJ3	SMC4	Structural maintenance of chromosomes protein 4 (SMC protein 4) (SMC-4) (Chromosome-associated polypeptide C) (hCAP-C) (XCAP-C homolog)	0.053405	0.00862962	0.0447754	3650	-2.37534	67	1.29186e+09	1.22228e+09	1.28876e+09	3.10632e+09	1.15132e+09	1.51469e+09	Yes	Yes	3.08359	-9.73574	16.1588	0.470368	-1.27242	4.09868
P06737	PYGL	Glycogen phosphorylase, liver form	0.0530945	0.017958	0.0351365	2558	-0.968341	39	1.21958e+09	8.71567e+08	1.04941e+09	2.40635e+09	1.93129e+09	2.04135e+09	Yes	Yes	1.08807	-3.96647	33.8228	1.01592	-1.27495	4.09615
Q9BVP2	GNL3	Guanine nucleotide-binding protein-like 3 (E2-induced gene 3 protein) (Novel nucleolar protein 47) (NNP47) (Nucleolar GTP-binding protein 3) (Nucleostemin)	0.0528866	0.0250325	0.0278541	1163	-0.154089	27	8.52442e+08	7.9904e+08	8.42098e+08	2.52087e+09	2.17395e+09	2.29387e+09	Yes	Yes	0.443864	-0.63091	47.3324	1.48409	-1.27665	4.09444
Q9BXR0	QTRT1	Queuine tRNA-ribosyltransferase catalytic subunit 1	0.0528687	0	0.0528687	4443	-10	19	1.92248e+09	1.7977e+09	1.41316e+09	3.1861e+09	6.16426e+08	5.43205e+08	No	Yes	11.2893	-40.8029		-0.743817	-1.2768	4.0943
P49591	SARS1	Serine--tRNA ligase, cytoplasmic	0.0527399	0.0236411	0.0290988	1399	-0.299661	34	8.44815e+08	6.91658e+08	1.02643e+09	3.04297e+09	1.91283e+09	1.93727e+09	Yes	Yes	1.30759	-1.22658	44.8259	1.39226	-1.27786	4.09324
P61313	RPL15	60S ribosomal protein L15 (Large ribosomal subunit protein eL15)	0.0526545	0.0114759	0.0411786	3411	-1.84329	16	1.41554e+09	1.11457e+09	1.16007e+09	1.86381e+09	2.01235e+09	1.87434e+09	Yes	Yes	0.554112	-7.54372	21.7947	0.639113	-1.27856	4.09253
Q00341	HDLBP	Vigilin (High density lipoprotein-binding protein) (HDL-binding protein)	0.0526212	0.0301969	0.0224243	436	0.42934	47	5.8622e+08	5.16942e+08	8.57005e+08	1.67279e+09	2.77938e+09	3.02235e+09	Yes	Yes	1.44736	1.75697	57.3855	1.88488	-1.27884	4.09226
Q02952	AKAP12	A-kinase anchor protein 12 (AKAP-12) (A-kinase anchor protein 250 kDa) (AKAP 250) (Gravin) (Myasthenia gravis autoantigen)	0.0525121	0	0.0525121	4442	-10	61	2.0197e+09	1.35479e+09	1.11625e+09	2.76851e+09	1.06789e+09	1.088e+09	Yes	Yes	10.8632	-40.7736		-0.0201401	-1.27974	4.09136
Q14203	DCTN1	Dynactin subunit 1 (150 kDa dynein-associated polypeptide) (DAP-150) (DP-150) (p135) (p150-glued)	0.0520428	0.00606071	0.0459821	3785	-2.92351	57	1.23484e+09	1.09964e+09	1.56535e+09	2.99393e+09	1.28674e+09	1.15049e+09	Yes	Yes	3.39214	-11.9497	11.6456	0.337553	-1.28364	4.08746
P31939	ATIC	Bifunctional purine biosynthesis protein ATIC (AICAR transformylase/inosine monophosphate cyclohydrolase) (ATIC) [Cleaved into: Bifunctional purine biosynthesis protein ATIC, N-terminally processed] [Includes: Phosphoribosylaminoimidazolecarboxamide formyltransferase	0.0520201	0.00983001	0.0421901	3541	-2.10164	36	1.2329e+09	9.84216e+08	1.4931e+09	2.56727e+09	1.46689e+09	1.58255e+09	Yes	Yes	2.27185	-8.58997	18.8965	0.551872	-1.28383	4.08727
A0A2R8Y5Y7	RPL9	60S ribosomal protein L9	0.0517915	0.00853519	0.0432564	3634	-2.34142	12	1.36655e+09	9.73427e+08	1.46532e+09	2.44441e+09	1.31807e+09	1.71818e+09	Yes	Yes	2.68799	-9.56552	16.4799	0.479885	-1.28574	4.08536
Q96GQ7	DDX27	Probable ATP-dependent RNA helicase DDX27	0.0516784	0.0179617	0.0337168	2448	-0.908543	37	1.22979e+09	8.94719e+08	8.90875e+08	2.28433e+09	1.85953e+09	2.10642e+09	Yes	Yes	1.02456	-3.71086	34.7566	1.04645	-1.28669	4.08441
P25789	PSMA4	Proteasome subunit alpha type-4 (Macropain subunit C9) (Multicatalytic endopeptidase complex subunit C9) (Proteasome component C9) (Proteasome subunit L)	0.0516046	0.00987834	0.0417263	3528	-2.07862	5	1.44551e+09	1.02966e+09	1.19458e+09	2.55169e+09	1.47228e+09	1.55871e+09	Yes	Yes	2.44208	-8.48863	19.1423	0.55923	-1.28731	4.08379
P18583	SON	Protein SON (Bax antagonist selected in saccharomyces 1) (BASS1) (Negative regulatory element-binding protein) (NRE-binding protein) (Protein DBP-5) (SON3)	0.0514844	0.0114045	0.0400799	3404	-1.81328	15	1.32032e+09	1.02507e+09	1.23742e+09	2.13805e+09	1.8029e+09	1.70711e+09	Yes	Yes	1.24223	-7.4032	22.1514	0.649926	-1.28832	4.08277
Q9Y3I0	RTCB	RNA-splicing ligase RtcB homolog	0.0510149	0.0243753	0.0266395	1122	-0.128147	26	8.79781e+08	5.69097e+08	9.36724e+08	2.08762e+09	2.30595e+09	2.36752e+09	Yes	Yes	0.501265	-0.522687	47.7808	1.50081	-1.2923	4.07879
Q99873	PRMT1	Protein arginine N-methyltransferase 1	0.0507404	0.0184546	0.0322858	2299	-0.806919	2	1.02176e+09	6.39649e+08	1.22199e+09	1.78508e+09	2.12758e+09	2.30142e+09	Yes	Yes	1.07044	-3.28937	36.3706	1.09977	-1.29465	4.07645
Q5JTH9	RRP12	RRP12-like protein	0.0504885	0.0196516	0.0308369	2023	-0.650009	55	1.08623e+09	7.71792e+08	8.79347e+08	2.60857e+09	1.76816e+09	1.93821e+09	Yes	Yes	1.36992	-2.64833	38.923	1.18558	-1.29681	4.07429
P50120	RBP2	Retinol-binding protein 2 (Cellular retinol-binding protein II) (CRBP-II)	0.0502115	0	0.0502115	4441	-10	82	1.75997e+09	1.31883e+09	1.37403e+09	2.93222e+09	7.8654e+08	8.31053e+08	No	Yes	11.0075	-40.5797		-0.256898	-1.2992	4.0719
Q9P2J5	LARS1	Leucine--tRNA ligase, cytoplasmic	0.0500759	0.0217708	0.0283051	1537	-0.378669	55	9.3047e+08	7.31487e+08	8.54564e+08	1.73056e+09	2.23072e+09	2.50053e+09	Yes	Yes	0.821769	-1.54146	43.4756	1.34386	-1.30037	4.07073
Q8TDD1	DDX54	ATP-dependent RNA helicase DDX54	0.0500667	0.0351949	0.0148718	81	1.24278	2	4.15567e+08	3.28101e+08	4.37796e+08	1.00015e+09	3.58532e+09	3.20975e+09	Yes	Yes	2.43355	5.05893	70.296	2.51931	-1.30045	4.07065
P46779	RPL28	60S ribosomal protein L28 (Large ribosomal subunit protein eL28)	0.049818	0.000408658	0.0494093	4266	-6.91775	11	1.75569e+09	1.38778e+09	1.2669e+09	1.72812e+09	1.25646e+09	1.53715e+09	Yes	Yes	5.75308	-28.1447	0.820302	0.0236694	-1.30261	4.06848
Q16531	DDB1	DNA damage-binding protein 1 (DDB p127 subunit) (DNA damage-binding protein a) (DDBa) (Damage-specific DNA-binding protein 1) (HBV X-associated protein 1) (XAP-1) (UV-damaged DNA-binding factor) (UV-damaged DNA-binding protein 1) (UV-DDB 1) (XPE-binding factor) (XPE-BF) (Xeroderma pigmentosum group E-complementing protein) (XPCe)	0.0497896	0.0172193	0.0325703	2459	-0.919532	50	1.16749e+09	8.76797e+08	8.68646e+08	1.82753e+09	1.95289e+09	2.23365e+09	Yes	Yes	0.436254	-3.74087	34.5841	1.04079	-1.30286	4.06824
O60524	NEMF	Ribosome quality control complex subunit NEMF (Antigen NY-CO-1) (Nuclear export mediator factor) (Serologically defined colon cancer antigen 1)	0.0497019	0.00474965	0.0449523	3833	-3.2425	36	1.50987e+09	1.08096e+09	1.30854e+09	2.52569e+09	1.2389e+09	1.24733e+09	Yes	Yes	3.62501	-13.1888	9.55626	0.276579	-1.30363	4.06747
P23246	SFPQ	Splicing factor, proline- and glutamine-rich (100 kDa DNA-pairing protein) (hPOMp100) (DNA-binding p52/p100 complex, 100 kDa subunit) (Polypyrimidine tract-binding protein-associated-splicing factor) (PSF) (PTB-associated-splicing factor)	0.0495806	0.0283899	0.0211907	446	0.421946	36	6.55025e+08	4.23787e+08	7.86937e+08	1.67597e+09	2.68628e+09	2.66154e+09	Yes	Yes	1.10045	1.7158	57.2601	1.8795	-1.30469	4.06641
P00441	SOD1	Superoxide dismutase [Cu-Zn]	0.0495017	0	0.0495017	4440	-10	9	2.07572e+09	1.36218e+09	1.73733e+09	1.98528e+09	1.0138e+09	7.01082e+08	No	Yes	10.1292	-40.5181		-0.621072	-1.30538	4.06572
Q15717	ELAVL1	ELAV-like protein 1 (Hu-antigen R) (HuR)	0.0493969	0.0420083	0.00738859	10	2.5073	18	2.05625e+08	1.66801e+08	2.72959e+08	3.63205e+09	2.51801e+09	2.06115e+09	Yes	Yes	1.03316	10.1917	85.0424	3.6289	-1.3063	4.0648
Q9Y3B9	RRP15	RRP15-like protein (Ribosomal RNA-processing protein 15)	0.0491342	0.0039856	0.0451486	3881	-3.50181	15	1.71404e+09	1.15228e+09	1.08963e+09	2.29999e+09	1.19611e+09	1.35745e+09	Yes	Yes	3.86065	-14.226	8.11166	0.234569	-1.30862	4.06248
P46940	IQGAP1	Ras GTPase-activating-like protein IQGAP1 (p195)	0.0491	0	0.0491	4439	-10	65	1.79265e+09	1.18852e+09	1.69636e+09	1.70213e+09	1.19647e+09	1.22723e+09	Yes	Yes	9.25029	-40.4828		-0.200275	-1.30892	4.06218
Q9H1E3	NUCKS1	Nuclear ubiquitous casein and cyclin-dependent kinase substrate 1 (P1)	0.0490635	0.00660083	0.0424627	3732	-2.68548	14	1.47309e+09	1.04145e+09	1.27242e+09	1.88729e+09	1.36979e+09	1.75277e+09	Yes	Yes	2.29059	-10.908	13.4536	0.390558	-1.30924	4.06186
Q8IZL8	PELP1	Proline-, glutamic acid- and leucine-rich protein 1 (Modulator of non-genomic activity of estrogen receptor) (Transcription factor HMX3)	0.0489427	0	0.0489427	4438	-10	2	1.79828e+09	1.34374e+09	1.3378e+09	3.28143e+09	5.00159e+08	5.13755e+08	No	Yes	11.6731	-40.4689		-0.660499	-1.31031	4.06079
P30041	PRDX6	Peroxiredoxin-6	0.0488234	0.00625605	0.0425673	3753	-2.76642	20	1.36473e+09	9.93762e+08	1.35942e+09	2.3698e+09	1.14091e+09	1.52515e+09	Yes	Yes	3.1428	-11.2309	12.8136	0.371767	-1.31137	4.05973
Q9HCK8	CHD8	Chromodomain-helicase-DNA-binding protein 8 (CHD-8)	0.0484973	0	0.0484973	4437	-10	50	1.8138e+09	1.36062e+09	1.17676e+09	2.49122e+09	8.6676e+08	9.86145e+08	Yes	Yes	10.6713	-40.4294		-0.17297	-1.31428	4.05682
Q5VTL8	PRPF38B	Pre-mRNA-splicing factor 38B (Sarcoma antigen NY-SAR-27)	0.0484007	0	0.0484007	4436	-10	18	1.83601e+09	1.23267e+09	9.57264e+08	2.93476e+09	8.39424e+08	8.77864e+08	Yes	Yes	11.3667	-40.4207		-0.0534332	-1.31515	4.05595
Q9Y383	LUC7L2	Putative RNA-binding protein Luc7-like 2	0.0483108	0.00233776	0.045973	3970	-4.29759	1	1.80873e+09	1.09211e+09	1.04363e+09	2.49614e+09	1.23648e+09	9.84773e+08	No	Yes	5.17804	-17.4273	4.839	0.139733	-1.31596	4.05514
O14980	XPO1	Exportin-1 (Exp1) (Chromosome region maintenance 1 protein homolog)	0.0481776	0.0230447	0.0251329	1110	-0.125145	45	7.92777e+08	6.5395e+08	8.0481e+08	2.16489e+09	2.00325e+09	2.2183e+09	Yes	Yes	0.475991	-0.507331	47.8328	1.50275	-1.31715	4.05394
O75937	DNAJC8	DnaJ homolog subfamily C member 8 (Splicing protein spf31)	0.0480043	0.016383	0.0316213	2512	-0.948696	20	9.84034e+08	6.74907e+08	1.09785e+09	2.77988e+09	1.53781e+09	1.53244e+09	Yes	Yes	1.93036	-3.84447	34.1282	1.02588	-1.31872	4.05238
P62829	RPL23	60S ribosomal protein L23 (60S ribosomal protein L17) (Large ribosomal subunit protein uL14)	0.0479102	0.0119576	0.0359525	3216	-1.58816	4	1.14373e+09	8.83344e+08	1.19278e+09	1.8995e+09	1.81316e+09	1.65752e+09	Yes	Yes	0.722387	-6.43447	24.9585	0.735687	-1.31957	4.05153
Q92499	DDX1	ATP-dependent RNA helicase DDX1	0.0477686	0.0233769	0.0243917	1025	-0.061307	36	7.62329e+08	6.05781e+08	7.97826e+08	1.67562e+09	2.4216e+09	2.3015e+09	Yes	Yes	0.843714	-0.248308	48.9378	1.54438	-1.32086	4.05024
Q92522	H1-10	Histone H1.10 (Histone H1x)	0.0471887	0.0228929	0.0242958	1063	-0.0858028	9	7.61331e+08	6.01977e+08	7.74733e+08	1.51474e+09	2.61253e+09	2.19537e+09	Yes	Yes	1.11653	-0.347067	48.5136	1.52833	-1.32616	4.04494
P06280	GLA	Alpha-galactosidase A	0.0471642	0.00447605	0.0426881	3831	-3.25354	23	1.57458e+09	1.30753e+09	7.08119e+08	2.77291e+09	1.01385e+09	1.07929e+09	Yes	Yes	4.53698	-13.1596	9.49035	0.27466	-1.32639	4.04471
Q9Y265	RUVBL1	RuvB-like 1	0.0468225	0.0174219	0.0294007	2198	-0.754948	24	9.07121e+08	6.58777e+08	1.06567e+09	2.08686e+09	1.76943e+09	1.90717e+09	Yes	Yes	0.943468	-3.05116	37.2083	1.12772	-1.32955	4.04155
Q92616	GCN1	eIF-2-alpha kinase activator GCN1 (GCN1 eIF-2-alpha kinase activator homolog) (GCN1-like protein 1) (General control of amino-acid synthesis 1-like protein 1) (Translational activator GCN1) (HsGCN1)	0.0466795	0.0242649	0.0224146	789	0.114429	114	6.36545e+08	5.43532e+08	7.99441e+08	1.57275e+09	2.31199e+09	2.50512e+09	Yes	Yes	1.18088	0.46232	51.9819	1.66225	-1.33087	4.04022
P49207	RPL34	60S ribosomal protein L34 (Large ribosomal subunit protein eL34)	0.0465537	0.0158771	0.0306766	2508	-0.950189	9	1.16702e+09	7.10128e+08	8.24261e+08	1.43363e+09	2.48263e+09	1.72915e+09	Yes	Yes	1.04095	-3.83786	34.105	1.02512	-1.33205	4.03905
P08758	ANXA5	Annexin A5 (Anchorin CII) (Annexin V) (Annexin-5) (Calphobindin I) (CPB-I) (Endonexin II) (Lipocortin V) (Placental anticoagulant protein 4) (PP4) (Placental anticoagulant protein I) (PAP-I) (Thromboplastin inhibitor) (Vascular anticoagulant-alpha) (VAC-alpha)	0.0465454	0.0149673	0.0315782	2702	-1.07712	23	1.05719e+09	6.62764e+08	1.09421e+09	1.50811e+09	1.98622e+09	2.03685e+09	Yes	Yes	0.960712	-4.35045	32.1562	0.961956	-1.33212	4.03897
O14974	PPP1R12A	Protein phosphatase 1 regulatory subunit 12A (Myosin phosphatase-targeting subunit 1) (Myosin phosphatase target subunit 1) (Protein phosphatase myosin-binding subunit)	0.0464867	0.000177487	0.0463092	4345	-8.02745	43	1.7219e+09	1.15882e+09	1.06041e+09	2.44525e+09	9.94398e+08	9.54038e+08	Yes	Yes	8.81157	-32.4183	0.381801	0.0110165	-1.33267	4.03843
P08708	RPS17	40S ribosomal protein S17 (Small ribosomal subunit protein eS17)	0.0461742	0.00746951	0.0387047	3636	-2.37342	10	1.2082e+09	8.40333e+08	1.24141e+09	2.69759e+09	1.04161e+09	1.24965e+09	Yes	Yes	3.3567	-9.57794	16.1768	0.470901	-1.3356	4.0355
Q92900	UPF1	Regulator of nonsense transcripts 1	0.0461324	0.0326347	0.0134977	79	1.27369	59	4.41797e+08	3.09404e+08	4.29836e+08	1.62294e+09	2.69054e+09	2.77677e+09	Yes	Yes	1.09363	5.13949	70.7414	2.54488	-1.33599	4.0351
P62913	RPL11	60S ribosomal protein L11 (CLL-associated antigen KW-12) (Large ribosomal subunit protein uL5)	0.0459425	0.0116758	0.0342667	3178	-1.55329	12	1.31293e+09	4.30919e+08	1.32492e+09	1.64105e+09	1.66402e+09	1.86341e+09	Yes	Yes	1.97162	-6.2649	25.4139	0.749719	-1.33779	4.03331
O75821	EIF3G	Eukaryotic translation initiation factor 3 subunit G (eIF3g) (Eukaryotic translation initiation factor 3 RNA-binding subunit) (eIF-3 RNA-binding subunit) (Eukaryotic translation initiation factor 3 subunit 4) (eIF-3-delta) (eIF3 p42) (eIF3 p44)	0.0455363	0.0183892	0.0271471	1853	-0.561937	7	9.13046e+08	6.69933e+08	8.43916e+08	2.15783e+09	1.79545e+09	1.78423e+09	Yes	Yes	0.849246	-2.2643	40.3836	1.23559	-1.34164	4.02946
Q8TEX9	IPO4	Importin-4 (Imp4) (Importin-4b) (Imp4b) (Ran-binding protein 4) (RanBP4)	0.0454598	0.0197163	0.0257435	1545	-0.384822	45	5.67452e+08	6.93304e+08	8.41534e+08	3.53228e+09	1.30009e+09	1.21604e+09	Yes	Yes	2.332	-1.55034	43.3708	1.34013	-1.34237	4.02873
P41250	GARS1	Glycine--tRNA ligase	0.0448171	0.0154284	0.0293887	2458	-0.929678	30	1.01548e+09	7.90262e+08	8.24111e+08	1.96658e+09	1.79613e+09	1.6429e+09	Yes	Yes	0.853234	-3.73967	34.4252	1.03559	-1.34856	4.02254
Q66PJ3	ARL6IP4	ADP-ribosylation factor-like protein 6-interacting protein 4 (ARL-6-interacting protein 4) (Aip-4) (HSP-975) (HSVI-binding protein) (SR-15) (SRp25) (SR-25) (Splicing factor SRrp37)	0.044631	0	0.044631	4435	-10	4	1.93531e+09	1.24107e+09	1.61365e+09	1.85231e+09	6.65028e+08	6.94729e+08	No	Yes	10.4642	-40.0698		-0.74996	-1.35036	4.02073
P62888	RPL30	60S ribosomal protein L30 (Large ribosomal subunit protein eL30)	0.0446133	0.00745225	0.037161	3612	-2.31804	8	1.0999e+09	9.35572e+08	1.26825e+09	1.93822e+09	1.45002e+09	1.30696e+09	Yes	Yes	1.65522	-9.31983	16.7041	0.486538	-1.35054	4.02056
P55036	PSMD4	26S proteasome non-ATPase regulatory subunit 4 (26S proteasome regulatory subunit RPN10) (26S proteasome regulatory subunit S5A) (Antisecretory factor 1) (AF) (ASF) (Multiubiquitin chain-binding protein)	0.0442399	0.0118257	0.0324142	3092	-1.4547	3	8.64704e+08	7.40485e+08	1.15765e+09	2.73105e+09	1.29699e+09	1.1411e+09	Yes	Yes	2.35706	-5.84339	26.7309	0.790492	-1.35419	4.01691
P46776	RPL27A	60S ribosomal protein L27a (Large ribosomal subunit protein uL15)	0.0441606	0.0134285	0.0307321	2838	-1.19445	7	1.21958e+09	5.50115e+08	8.87083e+08	2.39481e+09	1.81427e+09	1.0519e+09	Yes	Yes	2.30924	-4.79708	30.4083	0.906048	-1.35496	4.01613
Q13151	HNRNPA0	Heterogeneous nuclear ribonucleoprotein A0 (hnRNP A0)	0.0441172	0.0146114	0.0295058	2604	-1.0139	13	1.04059e+09	7.03764e+08	8.99136e+08	1.83629e+09	1.77447e+09	1.65572e+09	Yes	Yes	0.724668	-4.07153	33.1196	0.993066	-1.35539	4.01571
P33992	MCM5	DNA replication licensing factor MCM5	0.043869	0.0129334	0.0309355	2918	-1.25816	38	1.07843e+09	6.78016e+08	1.00987e+09	1.50232e+09	1.73904e+09	1.85779e+09	Yes	Yes	0.855884	-5.04932	29.4819	0.876686	-1.35784	4.01326
Q9Y3U8	RPL36	60S ribosomal protein L36 (Large ribosomal subunit protein eL36)	0.043619	0.0017322	0.0418868	4002	-4.59582	7	1.66828e+09	5.01325e+08	1.51567e+09	1.91513e+09	1.17234e+09	1.04792e+09	Yes	Yes	5.34882	-18.4328	3.97119	0.114645	-1.36032	4.01077
Q9NV06	DCAF13	DDB1- and CUL4-associated factor 13 (WD repeat and SOF domain-containing protein 1)	0.0434248	0	0.0434248	4434	-10	8	2.17806e+09	1.70265e+09	3.61081e+07	2.16168e+09	8.75319e+08	8.32014e+08	No	Yes	12.7072	-39.9512		-0.166481	-1.36226	4.00884
A0A024R394	CHORDC1	Cysteine and histidine-rich domain (CHORD)-containing 1, isoform CRA_c	0.04314	0.0150386	0.0281014	2415	-0.901969	19	6.42822e+08	6.89573e+08	9.78367e+08	3.15687e+09	1.15442e+09	1.11273e+09	Yes	Yes	2.4894	-3.61327	34.86	1.04985	-1.36512	4.00598
Q7L1Q6	BZW1	eIF5-mimic protein 2 (Basic leucine zipper and W2 domain-containing protein 1) (Protein Orf)	0.0431335	0.00679311	0.0363403	3643	-2.41943	26	1.01178e+09	1.03103e+09	1.07709e+09	2.40192e+09	1.19905e+09	1.01272e+09	Yes	Yes	2.79847	-9.69202	15.749	0.458235	-1.36519	4.00591
O75494	SRSF10	Serine/arginine-rich splicing factor 10 (40 kDa SR-repressor protein) (SRrp40) (FUS-interacting serine-arginine-rich protein 1) (Splicing factor SRp38) (Splicing factor, arginine/serine-rich 13A) (TLS-associated protein with Ser-Arg repeats) (TASR) (TLS-associated protein with SR repeats) (TLS-associated serine-arginine protein) (TLS-associated SR protein)	0.0429067	0.0132219	0.0296848	2799	-1.16679	10	1.31897e+09	6.2597e+08	6.19238e+08	2.54875e+09	1.37915e+09	1.20086e+09	Yes	Yes	2.75221	-4.67139	30.8155	0.919014	-1.36747	4.00362
P17480	UBTF	Nucleolar transcription factor 1 (Autoantigen NOR-90) (Upstream-binding factor 1) (UBF-1)	0.0425031	0	0.0425031	4433	-10	2	2.31578e+09	1.66959e+09	1.23592e+09	1.52217e+09	4.25784e+08	4.51327e+08	No	Yes	10.878	-39.8583		-1.39059	-1.37158	3.99952
P62910	RPL32	60S ribosomal protein L32 (Large ribosomal subunit protein eL32)	0.0423025	0.00818604	0.0341164	3488	-2.05923	11	1.09198e+09	8.59863e+08	1.10191e+09	1.66334e+09	1.41138e+09	1.45613e+09	Yes	Yes	1.27176	-8.23169	19.3512	0.565489	-1.37363	3.99746
P00505	GOT2	Aspartate aminotransferase, mitochondrial (mAspAT)	0.0422267	0.0164867	0.02574	1988	-0.642712	27	7.21965e+08	5.7846e+08	9.54072e+08	1.18317e+09	1.94853e+09	2.18482e+09	Yes	Yes	1.68145	-2.56872	39.0433	1.18968	-1.37441	3.99669
P08133	ANXA6	Annexin A6 (67 kDa calelectrin) (Annexin VI) (Annexin-6) (Calphobindin-II) (CPB-II) (Chromobindin-20) (Lipocortin VI) (Protein III) (p68) (p70)	0.0422146	0.0326161	0.00959853	34	1.7647	21	1.45473e+08	1.45445e+08	2.65022e+08	2.65458e+08	3.22275e+09	3.52471e+09	Yes	Yes	4.83443	7.05273	77.2625	2.96275	-1.37454	3.99656
P11279	LAMP1	Lysosome-associated membrane glycoprotein 1 (LAMP-1) (Lysosome-associated membrane protein 1) (CD107 antigen-like family member A) (CD antigen CD107a)	0.0421335	0	0.0421335	4432	-10	9	1.73064e+09	1.36082e+09	9.48928e+08	2.03394e+09	7.3518e+08	7.44806e+08	Yes	Yes	10.8096	-39.8205		-0.377738	-1.37537	3.99573
Q9BZE4	GTPBP4	GTP-binding protein 4 (Chronic renal failure gene protein) (GTP-binding protein NGB) (Nucleolar GTP-binding protein 1)	0.0420722	0.0187399	0.0233323	1420	-0.316212	34	6.843e+08	6.43197e+08	7.07931e+08	2.57826e+09	1.49522e+09	1.4344e+09	Yes	Yes	1.51748	-1.2633	44.5423	1.38203	-1.37601	3.99509
Q4G0J3	LARP7	La-related protein 7 (La ribonucleoprotein domain family member 7) (hLARP7) (P-TEFb-interaction protein for 7SK stability) (PIP7S)	0.0419491	0.0125567	0.0293924	2865	-1.22698	31	1.13768e+09	7.31743e+08	7.33202e+08	2.06415e+09	1.28663e+09	1.56784e+09	Yes	Yes	1.88277	-4.90036	29.9332	0.890967	-1.37728	3.99382
A0A0C4DGK8	APEX1	DNA-(apurinic or apyrimidinic site) endonuclease	0.0418356	0.0115816	0.0302539	3033	-1.38529	5	9.02955e+08	6.56766e+08	9.38451e+08	2.91096e+09	1.09074e+09	1.00102e+09	Yes	Yes	2.95056	-5.53095	27.6837	0.820181	-1.37845	3.99264
Q8WVC0	LEO1	RNA polymerase-associated protein LEO1 (Replicative senescence down-regulated leo1-like protein)	0.0418187	0	0.0418187	4431	-10	20	1.90072e+09	1.12587e+09	9.25121e+08	1.7569e+09	9.58073e+08	8.31182e+08	No	Yes	10.64	-39.7881		-0.236022	-1.37863	3.99247
Q9Y5S9	RBM8A	RNA-binding protein 8A (Binder of OVCA1-1) (BOV-1) (RNA-binding motif protein 8A) (RNA-binding protein Y14) (Ribonucleoprotein RBM8A)	0.0415818	0.0057438	0.035838	3720	-2.64141	3	9.56988e+08	1.09752e+09	1.00946e+09	2.34629e+09	1.0168e+09	1.02833e+09	Yes	Yes	2.97694	-10.5392	13.8133	0.401131	-1.3811	3.99
P05814	CSN2	Beta-casein	0.041545	0.00973899	0.031806	3292	-1.70746	23	7.76174e+08	9.70098e+08	9.10964e+08	2.72079e+09	1.07241e+09	9.98362e+08	No	Yes	2.68973	-6.8121	23.442	0.689208	-1.38148	3.98962
P14866	HNRNPL	Heterogeneous nuclear ribonucleoprotein L (hnRNP L)	0.0415192	0.0256557	0.0158635	241	0.693571	14	4.58846e+08	3.23508e+08	6.24345e+08	1.56793e+09	2.1965e+09	2.27304e+09	Yes	Yes	0.935403	2.7669	61.7924	2.08221	-1.38175	3.98935
Q8NCC3	PLA2G15	Phospholipase A2 group XV (1-O-acylceramide synthase) (ACS) (LCAT-like lysophospholipase) (LLPL)	0.0412558	0	0.0412558	4430	-10	8	1.1642e+09	1.05371e+09	9.13105e+08	2.4464e+09	2.95113e+07	1.79002e+09	No	Yes	11.8781	-39.7294		-1.04565	-1.38451	3.98658
Q641Q2	WASHC2A	WASH complex subunit 2A	0.041173	0	0.041173	4429	-10	3	1.83976e+09	1.27432e+09	1.22421e+09	2.07946e+09	5.16555e+08	4.47784e+08	No	Yes	11.13	-39.7207		-0.884139	-1.38539	3.98571
P16403	H1-2	Histone H1.2 (Histone H1c) (Histone H1d) (Histone H1s-1)	0.0411339	0.014055	0.0270789	2475	-0.946084	7	9.88551e+08	5.57028e+08	7.92119e+08	1.01598e+09	2.3275e+09	1.69391e+09	Yes	Yes	1.42384	-3.77043	34.1689	1.02721	-1.3858	3.9853
Q9Y262	EIF3L	Eukaryotic translation initiation factor 3 subunit L (eIF3l) (Eukaryotic translation initiation factor 3 subunit 6-interacting protein) (Eukaryotic translation initiation factor 3 subunit E-interacting protein)	0.0410377	0.0204488	0.0205889	957	-0.00984752	30	6.80311e+08	5.17783e+08	6.27311e+08	1.42195e+09	1.98885e+09	2.12164e+09	Yes	Yes	0.854253	-0.0392353	49.8294	1.5784	-1.38682	3.98428
P62854	RPS26	40S ribosomal protein S26 (Small ribosomal subunit protein eS26)	0.0408514	0.0117337	0.0291177	2955	-1.31124	6	9.42028e+08	6.98936e+08	9.56175e+08	1.30931e+09	1.66518e+09	1.75281e+09	Yes	Yes	0.952954	-5.22175	28.7229	0.852758	-1.38879	3.98231
Q13595	TRA2A	Transformer-2 protein homolog alpha (TRA-2 alpha) (TRA2-alpha) (Transformer-2 protein homolog A)	0.0408038	0.0129314	0.0278723	2725	-1.10795	11	1.20386e+09	6.87488e+08	5.63889e+08	2.1621e+09	1.4108e+09	1.28775e+09	Yes	Yes	2.24659	-4.41165	31.6917	0.947033	-1.3893	3.9818
Q15020	SART3	Squamous cell carcinoma antigen recognized by T-cells 3 (SART-3) (Tat-interacting protein of 110 kDa) (Tip110) (p110 nuclear RNA-binding protein)	0.0407776	0.0153786	0.025399	2138	-0.723851	17	7.86154e+08	7.28051e+08	7.52609e+08	1.95775e+09	1.55917e+09	1.52748e+09	Yes	Yes	0.846665	-2.88203	37.7133	1.14467	-1.38958	3.98152
Q92922	SMARCC1	SWI/SNF complex subunit SMARCC1 (BRG1-associated factor 155) (BAF155) (SWI/SNF complex 155 kDa subunit) (SWI/SNF-related matrix-associated actin-dependent regulator of chromatin subfamily C member 1)	0.0406903	0.00629334	0.034397	3657	-2.45038	43	1.27702e+09	9.33853e+08	7.96887e+08	2.04346e+09	1.07304e+09	1.17129e+09	Yes	Yes	3.0059	-9.75397	15.4664	0.449877	-1.39051	3.98059
Q9Y230	RUVBL2	RuvB-like 2	0.0406439	0.0168327	0.0238112	1733	-0.500375	25	8.1466e+08	5.50005e+08	7.2205e+08	1.17347e+09	1.86936e+09	2.15769e+09	Yes	Yes	1.26962	-1.99154	41.415	1.27133	-1.391	3.98009
O60885	BRD4	Bromodomain-containing protein 4 (Protein HUNK1)	0.0405904	0.00949694	0.0310934	3291	-1.71108	28	1.11797e+09	8.65167e+08	7.76498e+08	1.88234e+09	1.40822e+09	1.22744e+09	Yes	Yes	1.94932	-6.80926	23.397	0.687835	-1.39158	3.97952
P40222	TXLNA	Alpha-taxilin	0.0404323	0.012232	0.0282004	2837	-1.20506	28	7.25192e+08	7.57126e+08	9.5272e+08	2.39257e+09	1.10868e+09	1.313e+09	Yes	Yes	1.99486	-4.79351	30.2529	0.901112	-1.39327	3.97783
Q9UQE7	SMC3	Structural maintenance of chromosomes protein 3 (SMC protein 3) (SMC-3) (Basement membrane-associated chondroitin proteoglycan) (Bamacan) (Chondroitin sulfate proteoglycan 6) (Chromosome-associated polypeptide) (hCAP)	0.0403994	0.00519072	0.0352087	3742	-2.76192	61	1.05138e+09	8.52439e+08	1.17306e+09	2.00035e+09	1.1294e+09	1.03677e+09	Yes	Yes	2.76689	-10.9855	12.8485	0.37279	-1.39362	3.97747
P35251	RFC1	Replication factor C subunit 1 (Activator 1 140 kDa subunit) (A1 140 kDa subunit) (Activator 1 large subunit) (Activator 1 subunit 1) (DNA-binding protein PO-GA) (Replication factor C 140 kDa subunit) (RF-C 140 kDa subunit) (RFC140) (Replication factor C large subunit)	0.0400684	0.00242643	0.037642	3930	-3.95544	44	1.40638e+09	9.83887e+08	8.75292e+08	1.96644e+09	1.07062e+09	8.81422e+08	Yes	Yes	4.52008	-15.7185	6.05572	0.174945	-1.3972	3.9739
Q3ZCM7	TUBB8	Tubulin beta-8 chain (Tubulin beta 8 class VIII)	0.0399116	0	0.0399116	4428	-10	1	1.35968e+09	8.31299e+08	1.12849e+09	2.36006e+09	7.9637e+08	6.80035e+08	No	Yes	11.0072	-39.5861		-0.0279867	-1.3989	3.9722
Q92841	DDX17	Probable ATP-dependent RNA helicase DDX17	0.0395784	0.0149868	0.0245916	2115	-0.714478	25	8.54672e+08	5.95321e+08	7.41877e+08	1.34963e+09	1.7311e+09	1.82359e+09	Yes	Yes	0.637497	-2.83544	37.866	1.14981	-1.40254	3.96856
P47813	EIF1AX	Eukaryotic translation initiation factor 1A, X-chromosomal (eIF-1A X isoform) (Eukaryotic translation initiation factor 4C) (eIF-4C)	0.0391031	0	0.0391031	4426	-10	4	1.53633e+09	1.17203e+09	1.40715e+09	1.67576e+09	6.30935e+08	5.88772e+08	Yes	Yes	10.1698	-39.4975		-0.684056	-1.40779	3.96331
P20290	BTF3	Transcription factor BTF3 (Nascent polypeptide-associated complex subunit beta) (NAC-beta) (RNA polymerase B transcription factor 3)	0.0390541	0.00640952	0.0326446	3610	-2.34855	12	8.5432e+08	7.08043e+08	1.33198e+09	1.60079e+09	1.49018e+09	1.01688e+09	Yes	Yes	0.927772	-9.30677	16.4119	0.477869	-1.40833	3.96276
Q96I24	FUBP3	Far upstream element-binding protein 3 (FUSE-binding protein 3)	0.0389969	0.0361012	0.00289567	1	3.64008	27	9.24486e+07	4.69395e+07	1.12894e+08	1.55234e+09	2.80435e+09	2.38295e+09	Yes	Yes	1.08583	14.4224	92.5746	4.69681	-1.40897	3.96213
Q8N9T8	KRI1	Protein KRI1 homolog	0.0389118	0.00622349	0.0326883	3628	-2.39298	26	1.26388e+09	7.93371e+08	8.40783e+08	1.74894e+09	1.16588e+09	1.16383e+09	Yes	Yes	2.62111	-9.47903	15.9938	0.46548	-1.40992	3.96118
Q03701	CEBPZ	CCAAT/enhancer-binding protein zeta (CCAAT-box-binding transcription factor) (CBF) (CCAAT-binding factor)	0.0387538	0.00847557	0.0302782	3385	-1.8369	43	9.94183e+08	8.14584e+08	8.34588e+08	2.04461e+09	1.21687e+09	1.0435e+09	Yes	Yes	2.3525	-7.27303	21.8703	0.641404	-1.41169	3.95941
P16989	YBX3	Y-box-binding protein 3 (Cold shock domain-containing protein A) (DNA-binding protein A) (Single-strand DNA-binding protein NF-GMB)	0.0386015	0.0254517	0.0131499	154	0.952712	6	4.05646e+08	3.41824e+08	4.27583e+08	2.15464e+09	1.83062e+09	1.76074e+09	Yes	Yes	0.478175	3.77055	65.9343	2.28422	-1.4134	3.9577
Q12830	BPTF	Nucleosome-remodeling factor subunit BPTF (Bromodomain and PHD finger-containing transcription factor) (Fetal Alz-50 clone 1 protein) (Fetal Alzheimer antigen)	0.0384746	0.00475623	0.0337184	3751	-2.82565	10	1.24816e+09	8.82649e+08	7.82318e+08	2.03647e+09	1.01648e+09	9.32218e+08	Yes	Yes	3.60623	-11.179	12.362	0.358525	-1.41483	3.95627
O75822	EIF3J	Eukaryotic translation initiation factor 3 subunit J (eIF3j) (Eukaryotic translation initiation factor 3 subunit 1) (eIF-3-alpha) (eIF3 p35)	0.03845	0.00196004	0.0364899	3954	-4.21855	19	1.1368e+09	9.48995e+08	1.10536e+09	1.71716e+09	1.17618e+09	8.09363e+08	Yes	Yes	3.82575	-16.6885	5.09763	0.147214	-1.4151	3.95599
P37802	TAGLN2	Transgelin-2 (Epididymis tissue protein Li 7e) (SM22-alpha homolog)	0.0383785	0.00350122	0.0348773	3828	-3.31636	17	1.08025e+09	7.40558e+08	1.29007e+09	1.46799e+09	1.25088e+09	1.0513e+09	Yes	Yes	2.32153	-13.1168	9.12287	0.263964	-1.41591	3.95519
O76094	SRP72	Signal recognition particle subunit SRP72 (SRP72) (Signal recognition particle 72 kDa protein)	0.0383743	0.0101541	0.0282202	3088	-1.47466	35	9.09937e+08	6.76845e+08	8.50396e+08	2.23236e+09	1.12813e+09	1.08264e+09	Yes	Yes	2.38522	-5.83249	26.4607	0.782103	-1.41596	3.95514
P42166	TMPO	Lamina-associated polypeptide 2, isoform alpha (Thymopoietin isoform alpha) (TP alpha) (Thymopoietin-related peptide isoform alpha) (TPRP isoform alpha) [Cleaved into: Thymopoietin (TP) (Splenin); Thymopentin (TP5)]	0.0382954	0.0149822	0.0233132	1967	-0.6379	27	6.19144e+08	5.41304e+08	8.57835e+08	2.35248e+09	1.35678e+09	1.13861e+09	Yes	Yes	1.65353	-2.52241	39.1227	1.19238	-1.41685	3.95424
O15047	SETD1A	Histone-lysine N-methyltransferase SETD1A	0.0382685	0	0.0382685	4425	-10	52	1.57781e+09	1.13728e+09	1.04333e+09	2.07259e+09	5.0735e+08	5.22972e+08	No	Yes	11.1393	-39.4041		-0.612732	-1.41716	3.95394
P14868	DARS1	Aspartate--tRNA ligase, cytoplasmic	0.0382354	0.0146793	0.0235562	2051	-0.682327	34	7.17506e+08	5.77765e+08	8.15512e+08	1.55796e+09	1.5255e+09	1.66116e+09	Yes	Yes	0.665347	-2.69763	38.3917	1.16756	-1.41753	3.95356
Q9BVG4	PBDC1	Protein PBDC1 (Polysaccharide biosynthesis domain-containing protein 1)	0.0382333	0	0.0382333	4424	-10	12	1.48517e+09	1.07843e+09	7.38797e+08	2.05902e+09	7.98263e+08	6.95338e+08	Yes	Yes	11.0849	-39.4001		-0.074327	-1.41756	3.95354
P30153	PPP2R1A	Serine/threonine-protein phosphatase 2A 65 kDa regulatory subunit A alpha isoform (Medium tumor antigen-associated 61 kDa protein) (PP2A subunit A isoform PR65-alpha) (PP2A subunit A isoform R1-alpha)	0.0381506	0.010469	0.0276816	3036	-1.40281	24	7.54819e+08	6.42465e+08	1.06068e+09	1.70855e+09	1.12955e+09	1.54414e+09	Yes	Yes	1.79329	-5.54474	27.4412	0.812609	-1.4185	3.9526
P62805	H4C1	Histone H4	0.038012	0	0.038012	4423	-10	9	4.49993e+08	4.47707e+08	3.1812e+09	6.78863e+08	8.8926e+08	1.16833e+09	No	Yes	12.3455	-39.375		-0.611114	-1.42008	3.95102
Q2NL82	TSR1	Pre-rRNA-processing protein TSR1 homolog	0.0379202	0.0161168	0.0218035	1614	-0.435993	34	6.38129e+08	5.51761e+08	6.45974e+08	2.67774e+09	1.08965e+09	1.19563e+09	Yes	Yes	2.21675	-1.72216	42.5018	1.30939	-1.42113	3.94997
P11137	MAP2	Microtubule-associated protein 2 (MAP-2)	0.037884	0.00364583	0.0342382	3819	-3.23129	3	1.13364e+09	9.5353e+08	8.7409e+08	1.95915e+09	9.37886e+08	9.34105e+08	No	Yes	3.62883	-12.7621	9.62366	0.278542	-1.42154	3.94955
O95347	SMC2	Structural maintenance of chromosomes protein 2 (SMC protein 2) (SMC-2) (Chromosome-associated protein E) (hCAP-E) (XCAP-E homolog)	0.0377658	0.00989505	0.0278708	3102	-1.49397	48	7.79225e+08	6.42282e+08	9.67402e+08	2.2754e+09	1.05816e+09	1.04873e+09	Yes	Yes	2.3916	-5.8985	26.2011	0.774053	-1.4229	3.9482
P47897	QARS1	Glutamine--tRNA ligase	0.0375927	0.0228738	0.0147189	274	0.63603	43	4.3481e+08	3.35957e+08	5.27954e+08	2.30296e+09	1.42746e+09	1.71102e+09	Yes	Yes	1.13468	2.5099	60.8465	2.03847	-1.4249	3.9462
O95757	HSPA4L	Heat shock 70 kDa protein 4L (Heat shock 70-related protein APG-1) (Heat-shock protein family A member 4-like protein) (HSPA4-like protein) (Osmotic stress protein 94)	0.0375366	0.0117193	0.0258173	2756	-1.13945	40	7.41443e+08	6.68031e+08	7.32827e+08	2.6153e+09	1.06211e+09	9.10399e+08	Yes	Yes	2.67991	-4.49574	31.2211	0.931961	-1.42554	3.94555
Q9UHI6	DDX20	Probable ATP-dependent RNA helicase DDX20	0.0372089	0.00596945	0.0312395	3618	-2.3877	35	1.09433e+09	8.38906e+08	7.5791e+08	2.05176e+09	9.9156e+08	9.36891e+08	Yes	Yes	3.19553	-9.41171	16.043	0.466938	-1.42935	3.94175
P09960	LTA4H	Leukotriene A-4 hydrolase (LTA-4 hydrolase)	0.0371378	0.00997157	0.0271663	3066	-1.44592	31	8.32202e+08	6.49049e+08	9.41342e+08	1.66484e+09	1.22817e+09	1.34301e+09	Yes	Yes	1.39328	-5.69826	26.8502	0.794199	-1.43018	3.94091
O75607	NPM3	Nucleoplasmin-3	0.037072	0.0108625	0.0262095	2903	-1.27073	8	7.60862e+08	6.28201e+08	8.77057e+08	2.18233e+09	1.09638e+09	1.10197e+09	Yes	Yes	2.13248	-5.00688	29.3011	0.870974	-1.43095	3.94014
Q15233	NONO	Non-POU domain-containing octamer-binding protein (NonO protein) (54 kDa nuclear RNA- and DNA-binding protein) (p54(nrb)) (p54nrb) (55 kDa nuclear protein) (NMT55) (DNA-binding p52/p100 complex, 52 kDa subunit)	0.0370589	0.0183249	0.0187339	990	-0.0318446	25	5.27441e+08	3.60813e+08	7.8949e+08	1.54003e+09	1.68253e+09	1.74415e+09	Yes	Yes	0.772395	-0.125467	49.4482	1.56381	-1.43111	3.93999
Q9Y4E8	USP15	Ubiquitin carboxyl-terminal hydrolase 15	0.036897	0.00730527	0.0295917	3453	-2.01819	46	1.00046e+09	7.7651e+08	7.44242e+08	2.1937e+09	9.15702e+08	9.84816e+08	Yes	Yes	3.05603	-7.9478	19.7991	0.578926	-1.43301	3.93809
P13693	TPT1	Translationally-controlled tumor protein (TCTP) (Fortilin) (Histamine-releasing factor) (HRF) (p23)	0.0368249	0.00579824	0.0310267	3632	-2.41982	11	1.04939e+09	6.86428e+08	9.82535e+08	1.7577e+09	1.24521e+09	8.8125e+08	Yes	Yes	2.53666	-9.52742	15.7454	0.458128	-1.43386	3.93724
Q9NY61	AATF	Protein AATF (Apoptosis-antagonizing transcription factor) (Rb-binding protein Che-1)	0.0367932	0.00998705	0.0268061	3048	-1.42443	24	1.04839e+09	7.19089e+08	6.12441e+08	1.76384e+09	1.23106e+09	1.222e+09	Yes	Yes	1.94627	-5.6078	27.1438	0.803336	-1.43423	3.93687
O60749	SNX2	Sorting nexin-2 (Transformation-related gene 9 protein) (TRG-9)	0.0367612	0.00559428	0.0311669	3658	-2.47799	21	7.88612e+08	7.45861e+08	1.12267e+09	2.11975e+09	9.17805e+08	8.96382e+08	Yes	Yes	2.94795	-9.75459	15.2179	0.442533	-1.43461	3.93649
P33991	MCM4	DNA replication licensing factor MCM4	0.0366798	0.0136494	0.0230304	2171	-0.754708	37	6.79724e+08	5.3234e+08	8.48181e+08	1.67544e+09	1.42552e+09	1.41528e+09	Yes	Yes	0.793999	-2.97017	37.2122	1.12785	-1.43557	3.93552
P52565	ARHGDIA	Rho GDP-dissociation inhibitor 1 (Rho GDI 1) (Rho-GDI alpha)	0.0366561	0	0.0366561	4422	-10	13	1.46476e+09	6.94474e+08	1.23645e+09	1.34534e+09	1.04907e+09	7.82143e+08	Yes	Yes	9.70874	-39.2178		-0.131208	-1.43585	3.93524
Q5BKZ1	ZNF326	DBIRD complex subunit ZNF326 (Zinc finger protein 326) (Zinc finger protein interacting with mRNPs and DBC1)	0.0366456	0	0.0366456	4421	-10	16	1.58829e+09	9.75621e+08	1.07938e+09	1.8064e+09	5.84169e+08	5.36509e+08	No	Yes	10.9497	-39.2166		-0.553863	-1.43598	3.93512
Q9UG63	ABCF2	ATP-binding cassette sub-family F member 2 (Iron-inhibited ABC transporter 2)	0.0366097	0.0140563	0.0225535	2041	-0.682134	33	7.86676e+08	4.91011e+08	7.35981e+08	1.30101e+09	1.56057e+09	1.68868e+09	Yes	Yes	0.737277	-2.68399	38.3949	1.16767	-1.4364	3.93469
P43405	SYK	Tyrosine-protein kinase SYK	0.0365826	0.0186841	0.0178984	849	0.0619805	33	5.77989e+08	5.13577e+08	5.12258e+08	1.64921e+09	1.58317e+09	1.72285e+09	No	Yes	0.241948	0.243854	51.0739	1.62658	-1.43673	3.93437
P54136	RARS1	Arginine--tRNA ligase, cytoplasmic	0.0365511	0.0124006	0.0241505	2485	-0.961643	41	7.86676e+08	5.87787e+08	7.85923e+08	1.46593e+09	1.32038e+09	1.60672e+09	Yes	Yes	0.996455	-3.7831	33.9267	1.01931	-1.4371	3.934
P22102	GART	Trifunctional purine biosynthetic protein adenosine-3 [Includes: Phosphoribosylamine--glycine ligase	0.0363443	0.0107173	0.025627	2884	-1.25771	41	7.83684e+08	6.5501e+08	8.1172e+08	1.89088e+09	1.0211e+09	1.35394e+09	Yes	Yes	1.87637	-4.94475	29.4884	0.87689	-1.43956	3.93153
Q8WU90	ZC3H15	Zinc finger CCCH domain-containing protein 15 (DRG family-regulatory protein 1) (Likely ortholog of mouse immediate early response erythropoietin 4)	0.0363414	0.00615565	0.0301857	3584	-2.29388	27	1.16156e+09	7.91689e+08	7.05115e+08	1.75048e+09	1.02767e+09	1.07929e+09	Yes	Yes	2.77594	-9.0184	16.9384	0.493496	-1.4396	3.9315
P18206	VCL	Vinculin (Metavinculin) (MV)	0.0362253	0.0094554	0.0267699	3104	-1.5014	53	8.50741e+08	6.63715e+08	8.66055e+08	1.64593e+09	1.11131e+09	1.35724e+09	Yes	Yes	1.6145	-5.90067	26.1017	0.770973	-1.44099	3.93011
P54105	CLNS1A	Methylosome subunit pICln (Chloride channel, nucleotide sensitive 1A) (Chloride conductance regulatory protein ICln) (I(Cln)) (Chloride ion current inducer protein) (ClCI) (Reticulocyte pICln)	0.0360878	0.00833492	0.0277529	3294	-1.7354	10	8.05215e+08	8.59461e+08	7.47697e+08	1.89514e+09	8.70966e+08	1.29187e+09	Yes	Yes	2.08405	-6.81744	23.0962	0.67866	-1.44264	3.92846
Q92878	RAD50	DNA repair protein RAD50 (hRAD50)	0.0360565	0.00801111	0.0280454	3355	-1.80769	61	9.3135e+08	6.54974e+08	8.69509e+08	1.88206e+09	1.07336e+09	1.05349e+09	Yes	Yes	2.32178	-7.10075	22.2182	0.651955	-1.44302	3.92808
Q9NY27	PPP4R2	Serine/threonine-protein phosphatase 4 regulatory subunit 2	0.0359167	0	0.0359167	4420	-10	23	1.28512e+09	9.02948e+08	8.68082e+08	1.96484e+09	6.80403e+08	7.3829e+08	Yes	Yes	10.7956	-39.1296		-0.0330417	-1.4447	3.92639
P62266	RPS23	40S ribosomal protein S23 (Small ribosomal subunit protein uS12)	0.0358114	0.0105886	0.0252228	2873	-1.25221	7	9.71186e+08	6.34931e+08	6.54535e+08	1.43496e+09	1.37836e+09	1.34682e+09	Yes	Yes	1.00262	-4.91508	29.5678	0.879399	-1.44598	3.92512
P08243	ASNS	Asparagine synthetase [glutamine-hydrolyzing]	0.0357983	0.00967036	0.0261279	3053	-1.43395	26	8.31674e+08	5.84605e+08	8.75705e+08	1.88139e+09	1.018e+09	1.22705e+09	Yes	Yes	2.14232	-5.6282	27.0135	0.79928	-1.44614	3.92496
Q5VTR2	RNF20	E3 ubiquitin-protein ligase BRE1A (BRE1-A) (hBRE1)	0.0357312	0.00708409	0.0286471	3450	-2.01574	45	7.59102e+08	7.5548e+08	9.61995e+08	1.97509e+09	1.04297e+09	9.11771e+08	Yes	Yes	2.29412	-7.91004	19.8261	0.579736	-1.44695	3.92415
O43290	SART1	U4/U6.U5 tri-snRNP-associated protein 1 (SNU66 homolog) (hSnu66) (Squamous cell carcinoma antigen recognized by T-cells 1) (SART-1) (hSART-1) (U4/U6.U5 tri-snRNP-associated 110 kDa protein) (allergen Hom s 1)	0.0357085	0.0116137	0.0240948	2629	-1.0529	40	7.69075e+08	6.4305e+08	7.40224e+08	1.62755e+09	1.3301e+09	1.29234e+09	Yes	Yes	0.935934	-4.13145	32.5235	0.973792	-1.44723	3.92387
P35606	COPB2	Coatomer subunit beta' (Beta'-coat protein) (Beta'-COP) (p102)	0.0355452	0.0124926	0.0230526	2357	-0.883859	40	6.60775e+08	5.91225e+08	7.10748e+08	2.30746e+09	9.65958e+08	1.13691e+09	Yes	Yes	2.22582	-3.46639	35.1456	1.05924	-1.44922	3.92188
P17066	HSPA6	Heat shock 70 kDa protein 6 (Heat shock 70 kDa protein B')	0.0355053	0.00539154	0.0301137	3649	-2.48165	3	8.57722e+08	6.22422e+08	1.05377e+09	2.09575e+09	6.85239e+08	1.051e+09	Yes	Yes	3.65606	-9.73153	15.1852	0.441567	-1.44971	3.92139
P47914	RPL29	60S ribosomal protein L29 (Cell surface heparin-binding protein HIP) (Large ribosomal subunit protein eL29)	0.0352556	0.0115257	0.0237299	2607	-1.04185	5	7.7019e+08	6.02051e+08	7.12099e+08	1.50022e+09	9.6906e+08	1.76752e+09	Yes	Yes	1.81556	-4.08232	32.6918	0.979225	-1.45277	3.91833
O95490	ADGRL2	Adhesion G protein-coupled receptor L2 (Calcium-independent alpha-latrotoxin receptor 2) (CIRL-2) (Latrophilin homolog 1) (Latrophilin-2) (Lectomedin-1)	0.0352021	0.0114248	0.0237773	2639	-1.05742	10	1.81706e+07	1.09694e+09	5.35276e+08	3.40025e+09	4.62398e+08	7.98518e+08	Yes	Yes	3.12038	-4.14263	32.4548	0.971575	-1.45343	3.91767
P33993	MCM7	DNA replication licensing factor MCM7	0.0351931	0.0137963	0.0213968	1952	-0.633118	38	6.63591e+08	5.10029e+08	7.36357e+08	1.70084e+09	1.36675e+09	1.33238e+09	Yes	Yes	0.888316	-2.48028	39.2016	1.19507	-1.45354	3.91756
Q9H6Z4	RANBP3	Ran-binding protein 3 (RanBP3)	0.0351874	0.000968427	0.034219	4057	-5.14301	3	1.22971e+09	8.50931e+08	8.68157e+08	1.75189e+09	7.19483e+08	8.88744e+08	Yes	Yes	5.63448	-20.1477	2.7522	0.0794317	-1.45361	3.91749
P62244	RPS15A	40S ribosomal protein S15a (Small ribosomal subunit protein uS8)	0.0351745	0.0109992	0.0241753	2741	-1.13614	4	8.67579e+08	6.46562e+08	6.2825e+08	1.76471e+09	1.16099e+09	1.2385e+09	Yes	Yes	1.66272	-4.45063	31.2703	0.933535	-1.45377	3.91733
Q15056	EIF4H	Eukaryotic translation initiation factor 4H (eIF-4H) (Williams-Beuren syndrome chromosomal region 1 protein)	0.0349603	0.0193832	0.0155771	536	0.315377	2	5.19327e+08	2.93528e+08	5.52286e+08	1.19806e+09	2.15634e+09	1.54865e+09	Yes	Yes	1.00237	1.2346	55.4434	1.80268	-1.45642	3.91467
P52209	PGD	6-phosphogluconate dehydrogenase, decarboxylating	0.0349374	0.0135709	0.0213665	1985	-0.654828	23	6.76967e+08	5.79594e+08	6.32794e+08	1.86891e+09	1.17692e+09	1.32891e+09	Yes	Yes	1.35471	-2.56325	38.8436	1.18288	-1.45671	3.91439
P49588	AARS1	Alanine--tRNA ligase, cytoplasmic	0.0349147	0.0114904	0.0234243	2581	-1.02758	42	7.34461e+08	5.72718e+08	7.91292e+08	1.44752e+09	1.41332e+09	1.3007e+09	Yes	Yes	0.461709	-4.02206	32.9099	0.986276	-1.45699	3.91411
P12268	IMPDH2	Inosine-5'-monophosphate dehydrogenase 2 (IMP dehydrogenase 2) (IMPD 2) (IMPDH 2)	0.034903	0.0064929	0.0284101	3508	-2.12947	24	9.09526e+08	6.05525e+08	1.0146e+09	1.51352e+09	1.1367e+09	1.07805e+09	Yes	Yes	1.89795	-8.33466	18.6027	0.543084	-1.45714	3.91396
O14818	PSMA7	Proteasome subunit alpha type-7 (Proteasome subunit RC6-1) (Proteasome subunit XAPC7)	0.0346922	0.00739923	0.027293	3397	-1.88309	15	1.06224e+09	6.41331e+08	7.28171e+08	1.51676e+09	1.18197e+09	1.08967e+09	Yes	Yes	2.01266	-7.36537	21.3282	0.624996	-1.45977	3.91133
Q16181	SEPTIN7	Septin-7 (CDC10 protein homolog)	0.0346835	0.00898956	0.0256939	3106	-1.51511	1	7.34227e+08	6.26592e+08	7.77474e+08	2.33094e+09	8.28175e+08	9.21159e+08	Yes	Yes	2.88431	-5.92591	25.9188	0.765316	-1.45988	3.91122
Q9NVU7	SDAD1	Protein SDA1 homolog (Nucleolar protein 130) (SDA1 domain-containing protein 1) (hSDA)	0.0342662	0.00628086	0.0279854	3522	-2.15564	30	1.01337e+09	8.31628e+08	6.01439e+08	1.71329e+09	8.45785e+08	1.13824e+09	Yes	Yes	2.63801	-8.41984	18.3296	0.534926	-1.46513	3.90596
P30050	RPL12	60S ribosomal protein L12 (Large ribosomal subunit protein uL11)	0.0342173	0.00357807	0.0306392	3794	-3.09813	10	8.66698e+08	6.93889e+08	1.10281e+09	1.67813e+09	1.04302e+09	7.50422e+08	Yes	Yes	2.87211	-12.0992	10.4569	0.30283	-1.46575	3.90534
Q68CQ4	UTP25	U3 small nucleolar RNA-associated protein 25 homolog (Digestive organ expansion factor homolog) (UTP25 small subunit processor component)	0.0341656	0.0122072	0.0219584	2307	-0.847038	37	8.9304e+08	6.54279e+08	4.20861e+08	1.35783e+09	1.37074e+09	1.42896e+09	Yes	Yes	0.826042	-3.30742	35.7296	1.07851	-1.46641	3.90469
Q01081	U2AF1	Splicing factor U2AF 35 kDa subunit (U2 auxiliary factor 35 kDa subunit) (U2 small nuclear RNA auxiliary factor 1) (U2 snRNP auxiliary factor small subunit)	0.034053	0.00515809	0.0288949	3645	-2.48591	5	1.04414e+09	7.46215e+08	7.59037e+08	1.59064e+09	1.02342e+09	9.42068e+08	Yes	Yes	2.68646	-9.70312	15.1472	0.440447	-1.46784	3.90325
Q96GA3	LTV1	Protein LTV1 homolog	0.0340488	0.00268343	0.0313654	3862	-3.54702	19	1.25631e+09	7.72377e+08	7.37408e+08	1.48006e+09	8.15453e+08	1.04316e+09	Yes	Yes	3.82584	-13.8447	7.88112	0.227874	-1.4679	3.9032
Q9Y490	TLN1	Talin-1	0.0339222	0.0128042	0.021118	2102	-0.72186	80	6.47633e+08	5.13541e+08	7.29748e+08	1.34384e+09	1.33279e+09	1.51452e+09	Yes	Yes	0.793399	-2.8164	37.7457	1.14576	-1.46952	3.90158
Q9Y2W2	WBP11	WW domain-binding protein 11 (WBP-11) (Npw38-binding protein) (NpwBP) (SH3 domain-binding protein SNP70) (Splicing factor that interacts with PQBP-1 and PP1)	0.0337573	0.00936177	0.0243955	3006	-1.38176	26	8.41999e+08	6.0761e+08	7.16605e+08	1.51952e+09	1.00365e+09	1.36311e+09	Yes	Yes	1.69642	-5.38813	27.7326	0.821711	-1.47163	3.89947
P78347	GTF2I	General transcription factor II-I (GTFII-I) (TFII-I) (Bruton tyrosine kinase-associated protein 135) (BAP-135) (BTK-associated protein 135) (SRF-Phox1-interacting protein) (SPIN) (Williams-Beuren syndrome chromosomal region 6 protein)	0.033598	0.0189273	0.0146707	496	0.36753	44	3.44825e+08	4.03964e+08	5.66142e+08	1.57205e+09	1.61124e+09	1.52571e+09	Yes	Yes	0.267897	1.43242	56.3346	1.84007	-1.47369	3.89741
Q13206	DDX10	Probable ATP-dependent RNA helicase DDX10	0.033417	0.0131721	0.0202449	1925	-0.620071	42	7.31997e+08	5.5487e+08	5.10155e+08	1.74109e+09	1.20972e+09	1.24364e+09	Yes	Yes	1.37686	-2.41522	39.4174	1.20244	-1.47603	3.89506
Q8N108	MIER1	Mesoderm induction early response protein 1 (Early response 1) (Er1) (Mi-er1) (hMi-er1)	0.0333762	0	0.0333762	4419	-10	3	1.30489e+09	9.1542e+08	7.93358e+08	1.65471e+09	6.41239e+08	6.74548e+08	Yes	Yes	10.6701	-38.8121		-0.167388	-1.47656	3.89453
Q8WXA9	SREK1	Splicing regulatory glutamine/lysine-rich protein 1 (Serine/arginine-rich-splicing regulatory protein 86) (SRrp86) (Splicing factor, arginine/serine-rich 12) (Splicing regulatory protein 508) (SRrp508)	0.0325261	0.00399487	0.0285312	3743	-2.83632	13	1.15834e+09	8.9823e+08	4.74032e+08	1.41351e+09	9.58599e+08	9.29046e+08	Yes	Yes	3.34259	-11.0144	12.2821	0.356184	-1.48777	3.88333
Q99615	DNAJC7	DnaJ homolog subfamily C member 7 (Tetratricopeptide repeat protein 2) (TPR repeat protein 2)	0.0324435	0.0108328	0.0216107	2526	-0.996338	31	5.96651e+08	4.71261e+08	7.80178e+08	2.05717e+09	9.23693e+08	9.87988e+08	Yes	Yes	2.23889	-3.86801	33.3898	1.00183	-1.48887	3.88223
Q9H4L7	SMARCAD1	SWI/SNF-related matrix-associated actin-dependent regulator of chromatin subfamily A containing DEAD/H box 1	0.0321255	0	0.0321255	4418	-10	32	1.17905e+09	8.18973e+08	7.24491e+08	1.86493e+09	5.59546e+08	6.12949e+08	Yes	Yes	11.094	-38.6468		-0.0748786	-1.49315	3.87795
P62861	FAU	FAU ubiquitin-like and ribosomal protein S30 [Cleaved into: Ubiquitin-like protein FUBI; 40S ribosomal protein S30 (Small ribosomal subunit protein eS30)]	0.0320872	0.00438396	0.0277032	3702	-2.65975	4	8.9568e+08	6.72895e+08	8.56254e+08	1.16821e+09	1.44749e+09	7.12528e+08	Yes	Yes	2.24861	-10.313	13.6627	0.396702	-1.49367	3.87743
Q3YEC7	RABL6	Rab-like protein 6 (GTP-binding protein Parf) (Partner of ARF) (Rab-like protein 1) (RBEL1)	0.0319416	0.000364744	0.0315769	4184	-6.43584	25	1.21876e+09	7.94285e+08	6.28588e+08	1.8035e+09	7.141e+08	5.67724e+08	Yes	Yes	7.66819	-24.9418	1.14191	0.03295	-1.49564	3.87545
Q05682	CALD1	Caldesmon (CDM)	0.0319115	0.010908	0.0210035	2432	-0.945237	3	8.87101e+08	4.85451e+08	4.78951e+08	1.71383e+09	1.06883e+09	1.0874e+09	Yes	Yes	2.05666	-3.66283	34.1821	1.02764	-1.49605	3.87504
Q9NVA2	SEPTIN11	Septin-11	0.0319062	0.0105296	0.0213766	2556	-1.02157	12	5.41609e+08	4.39624e+08	8.04397e+08	2.20459e+09	8.48624e+08	8.81765e+08	Yes	Yes	2.54225	-3.95857	33.0019	0.989253	-1.49613	3.87497
Q13523	PRPF4B	Serine/threonine-protein kinase PRP4 homolog	0.0318841	0.00354677	0.0283374	3768	-2.99813	27	1.04e+09	7.78156e+08	6.68241e+08	1.517e+09	8.72596e+08	8.40656e+08	Yes	Yes	3.33964	-11.6168	11.1239	0.322303	-1.49643	3.87467
P45973	CBX5	Chromobox protein homolog 5 (Antigen p25) (Heterochromatin protein 1 homolog alpha) (HP1 alpha)	0.0318349	0.00516242	0.0266725	3600	-2.36923	9	1.07051e+09	6.45391e+08	5.96445e+08	1.69344e+09	8.00471e+08	9.01569e+08	Yes	Yes	3.3317	-9.17842	16.2162	0.472068	-1.4971	3.874
P37837	TALDO1	Transaldolase	0.0317669	0.00690968	0.0248572	3372	-1.84697	16	7.93012e+08	5.49091e+08	8.41309e+08	1.60589e+09	8.88209e+08	1.01812e+09	Yes	Yes	2.34637	-7.15346	21.7512	0.637796	-1.49803	3.87307
P62318	SNRPD3	Small nuclear ribonucleoprotein Sm D3 (Sm-D3) (snRNP core protein D3)	0.0317115	0.0137389	0.0179726	1512	-0.387538	5	5.51653e+08	4.14461e+08	6.08123e+08	9.68395e+08	1.80954e+09	1.33353e+09	Yes	Yes	1.27356	-1.50067	43.3246	1.33849	-1.49878	3.87231
O14773	TPP1	Tripeptidyl-peptidase 1 (TPP-1)	0.0317079	0.00685817	0.0248498	3379	-1.85734	13	9.13281e+08	7.5036e+08	4.91906e+08	1.74064e+09	9.52763e+08	8.36112e+08	Yes	Yes	2.89137	-7.1921	21.6292	0.634101	-1.49883	3.87227
Q96G23	CERS2	Ceramide synthase 2 (CerS2) (LAG1 longevity assurance homolog 2) (SP260) (Sphingosine N-acyltransferase CERS2)	0.0316511	0.0316511	0		10	2				4.46541e+09	8.97671e+08	3.1179e+08	No	Yes	4.80156		99.8049	10	-1.49961	3.87149
Q32MZ4	LRRFIP1	Leucine-rich repeat flightless-interacting protein 1 (LRR FLII-interacting protein 1) (GC-binding factor 2) (TAR RNA-interacting protein)	0.0316009	0.000658589	0.0309423	4085	-5.55406	30	1.11892e+09	6.73499e+08	7.37051e+08	1.95693e+09	5.63678e+08	6.15791e+08	Yes	Yes	6.9054	-21.4986	2.08408	0.0601426	-1.5003	3.8708
Q9UKV3	ACIN1	Apoptotic chromatin condensation inducer in the nucleus (Acinus)	0.0314234	0.00644512	0.0249783	3412	-1.9544	3	9.0691e+08	6.15401e+08	6.76286e+08	1.54125e+09	1.03131e+09	8.62894e+08	Yes	Yes	2.38131	-7.56029	20.5106	0.600324	-1.50275	3.86835
P18077	RPL35A	60S ribosomal protein L35a (Cell growth-inhibiting gene 33 protein) (Large ribosomal subunit protein eL33)	0.0314233	0.00490509	0.0265182	3619	-2.43463	11	8.69456e+08	6.01648e+08	9.03379e+08	9.92778e+08	1.11173e+09	1.15504e+09	Yes	Yes	1.40111	-9.41802	15.6097	0.454113	-1.50275	3.86835
O14979	HNRNPDL	Heterogeneous nuclear ribonucleoprotein D-like (hnRNP D-like) (hnRNP DL) (AU-rich element RNA-binding factor) (JKT41-binding protein) (Protein laAUF1)	0.0312877	0.0162463	0.0150414	799	0.111174	2	4.73005e+08	3.84407e+08	4.8832e+08	1.44783e+09	1.53081e+09	1.28535e+09	Yes	Yes	0.297123	0.42985	51.9255	1.66002	-1.50463	3.86647
Q9UMS4	PRPF19	Pre-mRNA-processing factor 19	0.0312546	0.0153914	0.0158632	1003	-0.0435615	17	4.75789e+08	3.6856e+08	5.70611e+08	1.21778e+09	1.35849e+09	1.61255e+09	Yes	Yes	0.890066	-0.168409	49.2452	1.55607	-1.50509	3.86601
Q99459	CDC5L	Cell division cycle 5-like protein (Cdc5-like protein) (Pombe cdc5-related protein)	0.0312012	0.0138159	0.0173854	1428	-0.331548	36	5.15754e+08	3.74924e+08	6.56375e+08	1.60051e+09	1.31801e+09	1.12863e+09	Yes	Yes	0.814186	-1.28152	44.2799	1.3726	-1.50583	3.86527
Q9BQE3	TUBA1C	Tubulin alpha-1C chain (Alpha-tubulin 6) (Tubulin alpha-6 chain) [Cleaved into: Detyrosinated tubulin alpha-1C chain]	0.031168	0.00415504	0.027013	3713	-2.70072	3	7.92425e+08	7.70293e+08	5.70648e+08	2.25894e+09	6.38347e+08	5.57608e+08	Yes	Yes	4.38745	-10.4378	13.3311	0.386958	-1.50629	3.86481
Q13310	PABPC4	Polyadenylate-binding protein 4 (PABP-4) (Poly(A)-binding protein 4) (Activated-platelet protein 1) (APP-1) (Inducible poly(A)-binding protein) (iPABP)	0.031164	0.0166124	0.0145517	692	0.191075	17	4.15491e+08	3.22652e+08	5.39181e+08	1.05801e+09	1.37663e+09	1.87558e+09	Yes	Yes	1.40623	0.738458	53.3062	1.71512	-1.50635	3.86475
Q9UHB9	SRP68	Signal recognition particle subunit SRP68 (SRP68) (Signal recognition particle 68 kDa protein)	0.0310118	0.00827601	0.0227358	3056	-1.45796	38	6.85122e+08	5.73523e+08	7.13188e+08	1.76611e+09	8.86789e+08	9.35519e+08	Yes	Yes	2.19977	-5.63154	26.6866	0.789117	-1.50847	3.86262
P50395	GDI2	Rab GDP dissociation inhibitor beta (Rab GDI beta) (Guanosine diphosphate dissociation inhibitor 2) (GDI-2)	0.0310041	0.0079446	0.0230595	3111	-1.53731	20	7.32467e+08	4.79636e+08	8.47242e+08	1.34259e+09	1.0322e+09	1.12473e+09	Yes	Yes	1.60865	-5.93789	25.6244	0.756215	-1.50858	3.86252
Q9BVJ6	UTP14A	U3 small nucleolar RNA-associated protein 14 homolog A (Antigen NY-CO-16) (Serologically defined colon cancer antigen 16)	0.0309493	0.0118161	0.0191332	2043	-0.69533	35	6.25515e+08	4.87792e+08	5.97609e+08	1.31046e+09	1.13455e+09	1.39312e+09	Yes	Yes	0.872476	-2.68519	38.1788	1.16036	-1.50935	3.86175
P38919	EIF4A3	Eukaryotic initiation factor 4A-III (eIF-4A-III) (eIF4A-III)	0.0308012	0.0129721	0.0178291	1635	-0.458822	21	4.87517e+08	4.49718e+08	6.46161e+08	1.57763e+09	1.05874e+09	1.30271e+09	Yes	Yes	1.15137	-1.7709	42.1156	1.29582	-1.51143	3.85967
P00918	CA2	Carbonic anhydrase 2	0.0307548	0.00563507	0.0251198	3505	-2.15632	13	8.21407e+08	4.5312e+08	9.58953e+08	1.27474e+09	8.55248e+08	1.15071e+09	Yes	Yes	2.65935	-8.32125	18.3226	0.534716	-1.51209	3.85901
P49915	GMPS	GMP synthase [glutamine-hydrolyzing]	0.0307262	0.0113697	0.0193565	2167	-0.767621	37	6.11318e+08	4.46536e+08	6.77178e+08	1.26082e+09	1.28653e+09	1.22667e+09	Yes	Yes	0.441595	-2.96195	37.0033	1.12086	-1.51249	3.85861
Q7Z4S6	KIF21A	Kinesin-like protein KIF21A (Kinesin-like protein KIF2) (Renal carcinoma antigen NY-REN-62)	0.0305795	0	0.0305795	4417	-10	34	1.05203e+09	7.97358e+08	7.4796e+08	1.64121e+09	6.84693e+08	5.59498e+08	No	Yes	10.6536	-38.4333		-0.0152466	-1.51457	3.85653
Q16630	CPSF6	Cleavage and polyadenylation specificity factor subunit 6 (Cleavage and polyadenylation specificity factor 68 kDa subunit) (CPSF 68 kDa subunit) (Cleavage factor Im complex 68 kDa subunit) (CFIm68) (Pre-mRNA cleavage factor Im 68 kDa subunit) (Protein HPBRII-4/7)	0.0305669	0.00391324	0.0266536	3726	-2.7679	18	8.62768e+08	6.1134e+08	7.65646e+08	1.8306e+09	7.75605e+08	6.3451e+08	Yes	Yes	3.73083	-10.674	12.8022	0.371432	-1.51475	3.85635
Q93009	USP7	Ubiquitin carboxyl-terminal hydrolase 7	0.0304468	0.0127007	0.0177461	1680	-0.482592	51	5.48021e+08	5.28646e+08	5.04448e+08	1.4936e+09	1.08108e+09	1.30314e+09	Yes	Yes	0.866113	-1.86022	41.7144	1.28178	-1.51646	3.85464
P49411	TUFM	Elongation factor Tu, mitochondrial (EF-Tu) (P43)	0.0303888	0.0175582	0.0128306	439	0.452554	26	3.46823e+08	2.81429e+08	4.91568e+08	9.66755e+08	1.54564e+09	1.81634e+09	Yes	Yes	1.46726	1.74406	57.7785	1.90185	-1.51729	3.85381
P55786	NPEPPS	Puromycin-sensitive aminopeptidase (PSA)	0.0302936	0.00904522	0.0212484	2826	-1.23213	41	6.55964e+08	4.72797e+08	7.66322e+08	1.3931e+09	1.08634e+09	1.05696e+09	Yes	Yes	1.23757	-4.7467	29.8585	0.888601	-1.51865	3.85245
Q9H2G2	SLK	STE20-like serine/threonine-protein kinase (STE20-like kinase) (hSLK)	0.0301884	0.00160081	0.0285876	3935	-4.15852	45	8.76496e+08	7.78376e+08	8.22234e+08	1.49098e+09	7.72346e+08	6.7219e+08	Yes	Yes	4.14681	-16.0142	5.30273	0.153148	-1.52016	3.85094
O43242	PSMD3	26S proteasome non-ATPase regulatory subunit 3 (26S proteasome regulatory subunit RPN3) (26S proteasome regulatory subunit S3) (Proteasome subunit p58)	0.0300981	0.00504969	0.0250484	3571	-2.31045	29	8.88288e+08	5.94407e+08	7.56596e+08	1.09624e+09	9.13442e+08	1.14745e+09	Yes	Yes	1.86735	-8.8944	16.7774	0.488715	-1.52146	3.84964
Q8N5F7	NKAP	NF-kappa-B-activating protein	0.030084	0	0.030084	4416	-10	16	1.3077e+09	7.60527e+08	8.18178e+08	1.36962e+09	5.76999e+08	5.60866e+08	Yes	Yes	10.6883	-38.3626		-0.335598	-1.52166	3.84943
Q6Y7W6	GIGYF2	GRB10-interacting GYF protein 2 (PERQ amino acid-rich with GYF domain-containing protein 2) (Trinucleotide repeat-containing gene 15 protein)	0.0299705	0.0123517	0.0176188	1723	-0.512408	38	5.55454e+08	4.95948e+08	5.26414e+08	1.36272e+09	1.20284e+09	1.23018e+09	Yes	Yes	0.494604	-1.97164	41.2128	1.2643	-1.52331	3.84779
P53621	COPA	Coatomer subunit alpha (Alpha-coat protein) (Alpha-COP) (HEP-COP) (HEPCOP) [Cleaved into: Xenin (Xenopsin-related peptide); Proxenin]	0.0299398	0.00902443	0.0209154	2797	-1.21266	50	7.1205e+08	5.11163e+08	6.42106e+08	1.24244e+09	9.67903e+08	1.29238e+09	Yes	Yes	1.37512	-4.66551	30.1419	0.897587	-1.52375	3.84735
P00491	PNP	Purine nucleoside phosphorylase (PNP)	0.029875	0.00867771	0.0211972	2887	-1.28849	18	7.42851e+08	4.85854e+08	6.19801e+08	1.67373e+09	9.0419e+08	9.29989e+08	Yes	Yes	2.22721	-4.95605	29.0468	0.862954	-1.52469	3.84641
O60884	DNAJA2	DnaJ homolog subfamily A member 2 (Cell cycle progression restoration gene 3 protein) (Dnj3) (Dj3) (HIRA-interacting protein 4) (Renal carcinoma antigen NY-REN-14)	0.0298487	0.00817198	0.0216768	3011	-1.40739	23	5.8443e+08	5.23672e+08	6.14131e+08	2.29532e+09	6.81822e+08	6.52343e+08	Yes	Yes	3.27047	-5.41286	27.378	0.810637	-1.52507	3.84602
Q9UHR5	SAP30BP	SAP30-binding protein (Transcriptional regulator protein HCNGP)	0.0296611	0.00097742	0.0286836	4011	-4.87511	15	1.13487e+09	6.61813e+08	6.03655e+08	1.69843e+09	5.45352e+08	6.73948e+08	Yes	Yes	6.12598	-18.7364	3.2953	0.0951166	-1.52781	3.84328
Q9ULT8	HECTD1	E3 ubiquitin-protein ligase HECTD1	0.0295006	0.00527668	0.0242239	3524	-2.19873	78	6.83655e+08	6.16644e+08	7.15592e+08	1.89189e+09	6.39924e+08	7.41591e+08	Yes	Yes	3.28258	-8.44517	17.8867	0.521712	-1.53017	3.84093
P60866	RPS20	40S ribosomal protein S20 (Small ribosomal subunit protein uS10)	0.0294788	0.0128808	0.016598	1471	-0.365783	7	4.87811e+08	4.38636e+08	5.50108e+08	1.12282e+09	1.14659e+09	1.53942e+09	Yes	Yes	1.05298	-1.40483	43.6952	1.35168	-1.53049	3.84061
Q14137	BOP1	Ribosome biogenesis protein BOP1 (Block of proliferation 1 protein)	0.0293892	0.0107747	0.0186145	2188	-0.788781	31	6.29681e+08	5.1248e+08	4.89841e+08	1.66784e+09	9.74001e+08	9.95489e+08	Yes	Yes	1.75124	-3.02836	36.6621	1.10947	-1.53181	3.83929
Q96SB4	SRPK1	SRSF protein kinase 1	0.0292125	0.0118669	0.0173456	1778	-0.547631	21	5.10826e+08	4.939e+08	5.07527e+08	1.75763e+09	9.84831e+08	9.8293e+08	Yes	Yes	1.61294	-2.10108	40.6226	1.24384	-1.53443	3.83667
P20810	CAST	Calpastatin (Calpain inhibitor) (Sperm BS-17 component)	0.0292112	0	0.0292112	4415	-10	1	1.2857e+09	6.86172e+08	7.84045e+08	1.34935e+09	5.36626e+08	5.95502e+08	Yes	Yes	10.8057	-38.2352		-0.282093	-1.53445	3.83665
P60228	EIF3E	Eukaryotic translation initiation factor 3 subunit E (eIF3e) (Eukaryotic translation initiation factor 3 subunit 6) (Viral integration site protein INT-6 homolog) (eIF-3 p48)	0.0291508	0.0103013	0.0188495	2321	-0.871705	25	5.26666e+08	4.51767e+08	7.07218e+08	1.32525e+09	1.105e+09	1.11067e+09	Yes	Yes	0.811986	-3.34364	35.3379	1.06557	-1.53535	3.83575
Q13442	PDAP1	28 kDa heat- and acid-stable phosphoprotein (PDGF-associated protein) (PAP) (PDGFA-associated protein 1) (PAP1)	0.0291424	0.00161121	0.0275311	3929	-4.09485	12	8.66581e+08	6.16644e+08	8.8727e+08	1.49231e+09	6.25047e+08	7.37219e+08	Yes	Yes	4.53413	-15.7063	5.52876	0.159689	-1.53548	3.83562
Q14684	RRP1B	Ribosomal RNA processing protein 1 homolog B (RRP1-like protein B)	0.0291324	0.016277	0.0128554	520	0.340466	32	3.3176e+08	3.35197e+08	4.85034e+08	1.41235e+09	1.30645e+09	1.35248e+09	Yes	Yes	0.343745	1.30585	55.8726	1.82062	-1.53562	3.83547
O15479	MAGEB2	Melanoma-associated antigen B2 (Cancer/testis antigen 3.2) (CT3.2) (DSS-AHC critical interval MAGE superfamily 6) (DAM6) (MAGE XP-2 antigen) (MAGE-B2 antigen)	0.0291242	0.0110849	0.0180393	2049	-0.702544	14	5.32281e+08	5.033e+08	5.27015e+08	1.77395e+09	1.02258e+09	8.62689e+08	Yes	Yes	1.80853	-2.6945	38.0609	1.15638	-1.53575	3.83535
Q9P258	RCC2	Protein RCC2 (RCC1-like protein TD-60) (Telophase disk protein of 60 kDa)	0.0291173	0.0114381	0.0176791	1921	-0.628198	24	5.51447e+08	4.95363e+08	5.24612e+08	1.40614e+09	1.27627e+09	9.66726e+08	Yes	Yes	1.02627	-2.40929	39.283	1.19785	-1.53585	3.83525
Q14247	CTTN	Src substrate cortactin (Amplaxin) (Oncogene EMS1)	0.0290631	0.00247593	0.0265871	3830	-3.42468	28	8.40063e+08	6.21874e+08	7.87199e+08	1.65591e+09	6.14323e+08	6.9148e+08	Yes	Yes	4.19533	-13.1317	8.51918	0.246409	-1.53666	3.83444
P40925	MDH1	Malate dehydrogenase, cytoplasmic	0.0289774	0.00832076	0.0206566	2911	-1.31182	10	6.28742e+08	4.68298e+08	7.22613e+08	1.47793e+09	1.0569e+09	8.40999e+08	Yes	Yes	1.56482	-5.02841	28.7147	0.852499	-1.53794	3.83316
Q15021	NCAPD2	Condensin complex subunit 1 (Chromosome condensation-related SMC-associated protein 1) (Chromosome-associated protein D2) (hCAP-D2) (Non-SMC condensin I complex subunit D2) (XCAP-D2 homolog)	0.0289305	0.0121489	0.0167816	1643	-0.466063	53	4.64883e+08	4.25506e+08	5.37154e+08	1.96051e+09	8.44734e+08	9.54295e+08	Yes	Yes	2.04028	-1.78616	41.9933	1.29153	-1.53864	3.83245
P09936	UCHL1	Ubiquitin carboxyl-terminal hydrolase isozyme L1 (UCH-L1)	0.0287269	0.00889237	0.0198346	2733	-1.15738	10	5.92192e+08	4.47012e+08	7.3677e+08	1.03111e+09	1.18601e+09	1.15748e+09	Yes	Yes	0.834535	-4.43204	30.9548	0.923457	-1.54171	3.82939
P00492	HPRT1	Hypoxanthine-guanine phosphoribosyltransferase (HGPRT) (HGPRTase)	0.028653	0.00663644	0.0220166	3248	-1.73011	12	7.05128e+08	5.47372e+08	6.23969e+08	1.73583e+09	7.92322e+08	7.32718e+08	Yes	Yes	2.76435	-6.62333	23.1614	0.680646	-1.54283	3.82827
Q8NFC6	BOD1L1	Biorientation of chromosomes in cell division protein 1-like 1	0.0286378	0	0.0286378	4414	-10	72	1.08987e+09	8.59059e+08	8.3256e+08	1.58824e+09	4.05676e+08	3.59204e+08	No	Yes	11.0148	-38.1494		-0.594661	-1.54306	3.82804
Q15293	RCN1	Reticulocalbin-1	0.028623	0.017481	0.011142	284	0.649775	16	3.43042e+08	3.171e+08	3.29472e+08	1.10814e+09	1.59894e+09	1.43526e+09	Yes	Yes	0.762449	2.48722	61.0732	2.04888	-1.54328	3.82781
P17980	PSMC3	26S proteasome regulatory subunit 6A (26S proteasome AAA-ATPase subunit RPT5) (Proteasome 26S subunit ATPase 3) (Proteasome subunit P50) (Tat-binding protein 1) (TBP-1)	0.0285292	0.00629941	0.0222298	3326	-1.81921	2	7.14801e+08	5.01207e+08	7.61505e+08	1.27491e+09	9.89824e+08	8.72891e+08	Yes	Yes	1.58554	-6.96099	22.0806	0.647778	-1.54471	3.82639
Q9BZI7	UPF3B	Regulator of nonsense transcripts 3B (Nonsense mRNA reducing factor 3B) (Up-frameshift suppressor 3 homolog B) (hUpf3B) (Up-frameshift suppressor 3 homolog on chromosome X) (hUpf3p-X)	0.0285132	0.00215736	0.0263559	3859	-3.61078	20	1.05966e+09	6.95681e+08	4.83833e+08	1.57439e+09	7.23141e+08	5.75569e+08	Yes	Yes	4.89314	-13.8154	7.56618	0.218732	-1.54495	3.82614
Q9BXW9	FANCD2	Fanconi anemia group D2 protein (Protein FACD2)	0.0284633	0	0.0284633	4413	-10	52	1.02903e+09	8.93804e+08	7.03238e+08	1.66875e+09	3.95168e+08	4.13332e+08	No	Yes	11.1304	-38.1229		-0.433054	-1.54571	3.82538
P38159	RBMX	RNA-binding motif protein, X chromosome (Glycoprotein p43) (Heterogeneous nuclear ribonucleoprotein G) (hnRNP G) [Cleaved into: RNA-binding motif protein, X chromosome, N-terminally processed]	0.0282268	0.0136396	0.0145872	1067	-0.0968987	8	4.57344e+08	3.85091e+08	4.43354e+08	1.58241e+09	1.25672e+09	9.35991e+08	Yes	Yes	1.1998	-0.370323	48.3215	1.52109	-1.54934	3.82176
Q99497	PARK7	Parkinson disease protein 7 (Maillard deglycase) (Oncogene DJ1) (Parkinsonism-associated deglycase) (Protein DJ-1) (DJ-1) (Protein/nucleic acid deglycase DJ-1)	0.0278517	0.00258657	0.0252651	3810	-3.28803	16	8.75968e+08	4.06231e+08	9.08449e+08	1.37796e+09	8.29121e+08	5.95931e+08	Yes	Yes	3.73129	-12.547	9.28695	0.268739	-1.55515	3.81595
Q69YN4	VIRMA	Protein virilizer homolog	0.0277514	0	0.0277514	4412	-10	56	9.48599e+08	7.75267e+08	5.6096e+08	1.93086e+09	3.55531e+08	4.04454e+08	Yes	Yes	11.7044	-38.0133		-0.223343	-1.55672	3.81438
P16104	H2AX	Histone H2AX (H2a/x) (Histone H2A.X)	0.0277243	0.00854514	0.0191791	2738	-1.16636	1	3.12054e+08	2.91395e+08	9.29927e+08	3.90204e+08	1.60778e+09	1.43946e+09	No	Yes	3.80289	-4.44846	30.8219	0.919215	-1.55714	3.81396
P07686	HEXB	Beta-hexosaminidase subunit beta	0.0276268	0	0.0276268	4411	-10	15	1.95716e+09	1.20447e+09	1.57894e+08	5.89632e+08	6.65526e+08	3.7867e+08	Yes	Yes	12.7214	-37.9938		-1.06286	-1.55867	3.81243
P11171	EPB41	Protein 4.1 (P4.1) (4.1R) (Band 4.1) (EPB4.1) (Erythrocyte membrane protein band 4.1)	0.0276268	0.00855774	0.0190691	2722	-1.15594	9	5.3194e+08	5.42467e+08	6.05682e+08	1.4594e+09	8.92837e+08	9.21017e+08	Yes	Yes	1.45628	-4.40692	30.9762	0.924138	-1.55867	3.81243
Q5JSH3	WDR44	WD repeat-containing protein 44 (Rabphilin-11)	0.027447	0.00644954	0.0209975	3227	-1.70295	41	6.94333e+08	4.61751e+08	6.50818e+08	1.59563e+09	7.38018e+08	7.80557e+08	Yes	Yes	2.70018	-6.48755	23.4981	0.690921	-1.5615	3.80959
O60231	DHX16	Pre-mRNA-splicing factor ATP-dependent RNA helicase DHX16	0.0273945	0.00517034	0.0222241	3461	-2.1038	36	7.89257e+08	5.7473e+08	5.75905e+08	1.41884e+09	7.18252e+08	8.34697e+08	Yes	Yes	2.70269	-8.01286	18.8737	0.551187	-1.56234	3.80876
Q1KMD3	HNRNPUL2	Heterogeneous nuclear ribonucleoprotein U-like protein 2 (Scaffold-attachment factor A2) (SAF-A2)	0.0273843	0.00944042	0.0179439	2381	-0.926571	30	6.04512e+08	5.29268e+08	3.83123e+08	1.83033e+09	7.83964e+08	7.78671e+08	Yes	Yes	2.55175	-3.52894	34.4738	1.03718	-1.5625	3.8086
A0A0G2JJT9	VARS1	Valine--tRNA ligase (Fragment)	0.0272319	0.0114545	0.0157774	1629	-0.461952	47	5.43058e+08	3.86884e+08	4.8034e+08	1.29581e+09	1.13655e+09	1.0399e+09	Yes	Yes	0.799749	-1.75827	42.0627	1.29396	-1.56492	3.80618
P23284	PPIB	Peptidyl-prolyl cis-trans isomerase B (PPIase B)	0.027226	0.0122898	0.0149362	1321	-0.281353	15	4.53466e+08	2.81886e+08	4.98477e+08	5.319e+08	1.48702e+09	1.62871e+09	Yes	Yes	2.26042	-1.07085	45.1399	1.40362	-1.56502	3.80608
P32119	PRDX2	Peroxiredoxin-2	0.0271482	0.00570058	0.0214476	3386	-1.91163	12	8.00169e+08	4.25726e+08	6.85439e+08	8.34652e+08	9.50976e+08	1.17056e+09	Yes	Yes	1.65422	-7.27345	20.9981	0.615024	-1.56626	3.80484
P35241	RDX	Radixin	0.0270317	0.00613383	0.0208978	3277	-1.76849	28	6.27979e+08	4.28725e+08	7.32827e+08	1.60051e+09	7.10367e+08	7.46221e+08	Yes	Yes	2.76541	-6.72553	22.6913	0.66633	-1.56813	3.80297
O00469	PLOD2	Procollagen-lysine,2-oxoglutarate 5-dioxygenase 2	0.0270005	0.0118968	0.0151037	1440	-0.344333	3	4.8016e+08	4.88377e+08	3.52073e+08	1.62717e+09	9.20524e+08	9.72746e+08	Yes	Yes	1.57248	-1.30932	44.0613	1.36476	-1.56863	3.80247
P15311	EZR	Ezrin (Cytovillin) (Villin-2) (p81)	0.0269068	0.00910061	0.0178061	2441	-0.96834	28	5.69752e+08	4.03854e+08	6.18562e+08	1.15659e+09	1.12787e+09	9.47608e+08	Yes	Yes	0.590568	-3.68062	33.8228	1.01592	-1.57014	3.80096
Q96PZ0	PUS7	Pseudouridylate synthase 7 homolog	0.0268637	0.00986021	0.0170035	2172	-0.786144	38	5.07235e+08	4.32602e+08	5.20444e+08	1.70433e+09	8.04571e+08	8.47343e+08	Yes	Yes	2.0581	-2.98755	36.7045	1.11089	-1.57083	3.80026
Q93008	USP9X	Probable ubiquitin carboxyl-terminal hydrolase FAF-X	0.0267264	0.00955219	0.0171742	2267	-0.846339	52	5.3617e+08	4.40977e+08	5.30282e+08	1.47619e+09	8.18186e+08	9.90088e+08	Yes	Yes	1.69059	-3.21443	35.7407	1.07888	-1.57306	3.79804
P34897	SHMT2	Serine hydroxymethyltransferase, mitochondrial (SHMT)	0.0266546	0.0155015	0.0111531	425	0.474971	28	2.95245e+08	3.07217e+08	3.73589e+08	8.5757e+08	1.45806e+09	1.48734e+09	Yes	Yes	1.36759	1.8034	58.1571	1.9183	-1.57423	3.79687
P07355	ANXA2	Annexin A2 (Annexin II) (Annexin-2) (Calpactin I heavy chain) (Calpactin-1 heavy chain) (Chromobindin-8) (Lipocortin II) (Placental anticoagulant protein IV) (PAP-IV) (Protein I) (p36)	0.0265314	0.0124767	0.0140546	1173	-0.171808	26	4.77397e+08	3.19561e+08	3.83236e+08	5.95841e+08	1.29851e+09	1.68238e+09	Yes	Yes	1.89089	-0.651987	47.0263	1.47273	-1.57624	3.79486
O14654	IRS4	Insulin receptor substrate 4 (IRS-4) (160 kDa phosphotyrosine protein) (py160) (Phosphoprotein of 160 kDa) (pp160)	0.0265173	0.00646733	0.0200499	3159	-1.63236	44	6.15542e+08	5.27366e+08	6.11803e+08	1.40723e+09	8.25756e+08	7.66711e+08	Yes	Yes	2.03651	-6.19418	24.3891	0.718195	-1.57647	3.79463
P23921	RRM1	Ribonucleoside-diphosphate reductase large subunit	0.0264365	0.00923665	0.0171998	2337	-0.896954	38	5.28573e+08	3.68706e+08	6.42106e+08	1.10214e+09	9.64749e+08	1.13365e+09	Yes	Yes	1.17728	-3.40242	34.939	1.05244	-1.5778	3.7933
P31689	DNAJA1	DnaJ homolog subfamily A member 1 (DnaJ protein homolog 2) (HSDJ) (Heat shock 40 kDa protein 4) (Heat shock protein J2) (HSJ-2) (Human DnaJ protein 2) (hDj-2)	0.0264348	0.00934951	0.0170853	2304	-0.869796	3	4.77139e+08	4.10181e+08	6.39553e+08	9.37209e+08	1.18317e+09	1.09237e+09	Yes	Yes	0.858409	-3.29937	35.3681	1.06657	-1.57782	3.79327
P48634	PRRC2A	Protein PRRC2A (HLA-B-associated transcript 2) (Large proline-rich protein BAT2) (Proline-rich and coiled-coil-containing protein 2A) (Protein G2)	0.0263657	0.0159902	0.0103754	315	0.624018	53	3.16841e+08	2.74597e+08	3.35818e+08	1.42669e+09	1.18107e+09	1.1922e+09	Yes	Yes	0.516221	2.36636	60.6479	2.02939	-1.57896	3.79214
P28066	PSMA5	Proteasome subunit alpha type-5 (Macropain zeta chain) (Multicatalytic endopeptidase complex zeta chain) (Proteasome zeta chain)	0.0262713	0.00618267	0.0200886	3220	-1.70008	12	5.83292e+08	4.73309e+08	7.09884e+08	1.34084e+09	7.82124e+08	8.20851e+08	Yes	Yes	1.99036	-6.44428	23.5339	0.692015	-1.58052	3.79058
Q9H6T3	RPAP3	RNA polymerase II-associated protein 3	0.0261835	0.00641265	0.0197709	3154	-1.62439	33	6.07211e+08	4.68298e+08	6.02716e+08	1.62793e+09	6.92599e+08	6.9581e+08	Yes	Yes	2.73592	-6.155	24.4911	0.721325	-1.58197	3.78913
Q12789	GTF3C1	General transcription factor 3C polypeptide 1 (TF3C-alpha) (TFIIIC box B-binding subunit) (Transcription factor IIIC 220 kDa subunit) (TFIIIC 220 kDa subunit) (TFIIIC220) (Transcription factor IIIC subunit alpha)	0.0260245	0.0103964	0.0156281	1833	-0.588064	66	4.55807e+08	3.98148e+08	5.04372e+08	1.56441e+09	7.77866e+08	9.6544e+08	Yes	Yes	1.7713	-2.22669	39.9484	1.22062	-1.58462	3.78648
O75717	WDHD1	WD repeat and HMG-box DNA-binding protein 1 (Acidic nucleoplasmic DNA-binding protein 1) (And-1)	0.0257878	0.00454482	0.021243	3521	-2.22469	47	5.65622e+08	7.57199e+08	5.22321e+08	1.37161e+09	6.72044e+08	7.34818e+08	Yes	Yes	2.37125	-8.41493	17.6239	0.513883	-1.58859	3.78251
P56192	MARS1	Methionine--tRNA ligase, cytoplasmic	0.0257636	0.0107883	0.0149753	1645	-0.473117	35	4.23869e+08	3.78215e+08	5.32798e+08	1.29396e+09	9.7458e+08	1.01585e+09	Yes	Yes	0.869559	-1.78938	41.8742	1.28736	-1.58899	3.7821
P63220	RPS21	40S ribosomal protein S21 (Small ribosomal subunit protein eS21)	0.0257582	0.00494052	0.0208177	3445	-2.07508	6	7.25368e+08	3.2918e+08	7.74245e+08	1.15994e+09	6.20842e+08	1.00874e+09	Yes	Yes	3.20144	-7.84797	19.1804	0.560369	-1.58908	3.78201
O14744	PRMT5	Protein arginine N-methyltransferase 5 (PRMT5)	0.0257114	0.0112329	0.0144785	1460	-0.366189	26	4.1061e+08	3.84433e+08	4.969e+08	1.28454e+09	9.89457e+08	1.04397e+09	Yes	Yes	0.751213	-1.38464	43.6883	1.35144	-1.58987	3.78122
Q6UN15	FIP1L1	Pre-mRNA 3'-end-processing factor FIP1 (hFip1) (FIP1-like 1 protein) (Factor interacting with PAP) (Rearranged in hypereosinophilia)	0.0256285	0	0.0256285	4410	-10	5	1.09259e+09	6.72284e+08	5.7926e+08	1.30529e+09	4.24769e+08	5.20866e+08	Yes	Yes	11.0114	-37.6689		-0.241396	-1.59128	3.77982
P60900	PSMA6	Proteasome subunit alpha type-6 (27 kDa prosomal protein) (PROS-27) (p27K) (Macropain iota chain) (Multicatalytic endopeptidase complex iota chain) (Proteasome iota chain)	0.0254853	0.00443114	0.0210541	3530	-2.24835	14	6.29446e+08	4.82452e+08	7.65608e+08	1.05149e+09	7.57627e+08	8.82751e+08	Yes	Yes	2.0091	-8.49291	17.3871	0.506833	-1.59371	3.77739
P51114	FXR1	Fragile X mental retardation syndrome-related protein 1 (hFXR1p)	0.02548	0.0110848	0.0143952	1480	-0.377006	30	4.56564e+08	3.62627e+08	4.7069e+08	1.12603e+09	1.03756e+09	1.11496e+09	Yes	Yes	0.530956	-1.42406	43.5039	1.34487	-1.5938	3.7773
P30419	NMT1	Glycylpeptide N-tetradecanoyltransferase 1	0.0253796	0.0100324	0.0153472	1885	-0.61331	18	4.54657e+08	4.08097e+08	4.05728e+08	1.87041e+09	7.45904e+08	6.65632e+08	Yes	Yes	2.53153	-2.3156	39.5294	1.20626	-1.59552	3.77558
Q6P158	DHX57	Putative ATP-dependent RNA helicase DHX57	0.0253008	0.0122542	0.0130467	1062	-0.0904076	49	3.9836e+08	3.53363e+08	4.07193e+08	1.36858e+09	1.06884e+09	9.39977e+08	Yes	Yes	0.91371	-0.341219	48.4339	1.52532	-1.59686	3.77423
A5YKK6	CNOT1	CCR4-NOT transcription complex subunit 1 (CCR4-associated factor 1) (Negative regulator of transcription subunit 1 homolog) (NOT1H) (hNOT1)	0.0251659	0.0185913	0.00657458	59	1.49966	80	1.72037e+08	1.5189e+08	2.16923e+08	6.15411e+08	1.58627e+09	1.76957e+09	Yes	Yes	2.11505	5.65658	73.8751	2.73455	-1.59919	3.77191
Q8TEQ6	GEMIN5	Gem-associated protein 5 (Gemin5)	0.0251473	0.0153825	0.00976479	288	0.655627	51	2.79593e+08	2.61148e+08	3.20234e+08	8.87082e+08	1.38457e+09	1.37614e+09	Yes	Yes	1.0735	2.47275	61.1696	2.05332	-1.59951	3.77159
P46782	RPS5	40S ribosomal protein S5 (Small ribosomal subunit protein uS7) [Cleaved into: 40S ribosomal protein S5, N-terminally processed]	0.0251452	0.00662098	0.0185242	3046	-1.4843	14	5.42125e+08	4.29346e+08	6.28926e+08	1.45425e+09	7.70506e+08	6.8325e+08	Yes	Yes	2.22031	-5.59811	26.331	0.778078	-1.59954	3.77155
Q6IN85	PPP4R3A	Serine/threonine-protein phosphatase 4 regulatory subunit 3A (SMEK homolog 1)	0.025124	0.00411117	0.0210129	3568	-2.35365	24	5.89787e+08	5.61819e+08	6.49353e+08	1.42066e+09	6.04283e+08	6.78706e+08	Yes	Yes	2.86234	-8.87606	16.3635	0.476434	-1.59991	3.77119
O14776	TCERG1	Transcription elongation regulator 1 (TATA box-binding protein-associated factor 2S) (Transcription factor CA150)	0.0250126	0.0114065	0.0136061	1284	-0.25439	39	5.02653e+08	4.17204e+08	2.95876e+08	1.22583e+09	9.72687e+08	1.07038e+09	Yes	Yes	0.88252	-0.958862	45.6031	1.42045	-1.60184	3.76926
Q9NTI5	PDS5B	Sister chromatid cohesion protein PDS5 homolog B (Androgen-induced proliferation inhibitor) (Androgen-induced prostate proliferative shutoff-associated protein AS3)	0.0250017	0.00215491	0.0228468	3820	-3.4063	33	9.32237e+08	5.00393e+08	5.30019e+08	1.33009e+09	5.7377e+08	6.16164e+08	Yes	Yes	4.44037	-12.8386	8.61903	0.249311	-1.60203	3.76907
P20618	PSMB1	Proteasome subunit beta type-1 (Macropain subunit C5) (Multicatalytic endopeptidase complex subunit C5) (Proteasome component C5) (Proteasome gamma chain)	0.0248058	0.00623535	0.0185704	3108	-1.57447	12	4.86731e+08	4.16655e+08	6.76427e+08	1.53249e+09	6.41659e+08	6.93581e+08	Yes	Yes	2.57055	-5.92889	25.1367	0.741173	-1.60545	3.76565
O00566	MPHOSPH10	U3 small nucleolar ribonucleoprotein protein MPP10 (M phase phosphoprotein 10)	0.0247461	0.00696993	0.0177762	2925	-1.35073	20	7.12226e+08	4.05866e+08	4.70878e+08	1.07713e+09	8.65499e+08	9.05255e+08	Yes	Yes	1.57779	-5.08497	28.1657	0.835266	-1.60649	3.76461
Q8IWS0	PHF6	PHD finger protein 6 (PHD-like zinc finger protein)	0.0247348	0.00595015	0.0187846	3173	-1.65855	20	5.21539e+08	5.04068e+08	6.15859e+08	1.32333e+09	7.0879e+08	7.61224e+08	Yes	Yes	1.97584	-6.24347	24.0558	0.707978	-1.60669	3.76441
Q92820	GGH	Gamma-glutamyl hydrolase	0.0246972	0.00748954	0.0172077	2760	-1.2001	12	6.35489e+08	4.35784e+08	4.48911e+08	1.24697e+09	7.47954e+08	9.12971e+08	Yes	Yes	1.86995	-4.51689	30.3254	0.903415	-1.60735	3.76375
Q9H7C4	SYNC	Syncoilin (Syncoilin intermediate filament 1) (Syncoilin-1)	0.0245742	0.0131596	0.0114145	680	0.205246	26	4.27664e+08	2.5816e+08	3.33707e+08	1.17452e+09	9.79679e+08	1.23228e+09	No	Yes	0.843727	0.772049	53.5507	1.72498	-1.60952	3.76158
P51991	HNRNPA3	Heterogeneous nuclear ribonucleoprotein A3 (hnRNP A3)	0.0245499	0.0136856	0.0108643	534	0.33306	6	3.7835e+08	2.18314e+08	2.93832e+08	5.04935e+08	1.54246e+09	1.46377e+09	Yes	Yes	2.00785	1.25269	55.746	1.81532	-1.60995	3.76115
P62857	RPS28	40S ribosomal protein S28 (Small ribosomal subunit protein eS28)	0.0243949	0.00354976	0.0208452	3639	-2.55392	4	6.27979e+08	4.66835e+08	7.35831e+08	1.14469e+09	5.95609e+08	8.02933e+08	Yes	Yes	2.8826	-9.59866	14.5512	0.42286	-1.6127	3.7584
Q9UKY7	CDV3	Protein CDV3 homolog	0.0243103	0.00686558	0.0174447	2919	-1.34534	11	4.36441e+08	4.12925e+08	6.15971e+08	1.601e+09	6.9202e+08	6.00346e+08	Yes	Yes	2.45271	-5.05428	28.2414	0.83764	-1.61421	3.75689
Q8WWY3	PRPF31	U4/U6 small nuclear ribonucleoprotein Prp31 (Pre-mRNA-processing factor 31) (Serologically defined breast cancer antigen NY-BR-99) (U4/U6 snRNP 61 kDa protein) (Protein 61K) (hPrp31)	0.0242553	0.0139316	0.0103237	465	0.432396	22	2.96865e+08	2.91637e+08	3.33854e+08	1.04904e+09	1.29352e+09	1.08392e+09	Yes	Yes	0.487015	1.62404	57.4373	1.88711	-1.61519	3.7559
Q53GS9	USP39	U4/U6.U5 tri-snRNP-associated protein 2 (Inactive ubiquitin-specific peptidase 39) (SAD1 homolog) (U4/U6.U5 tri-snRNP-associated 65 kDa protein) (65K)	0.0242346	0.00752715	0.0167075	2693	-1.15032	1	4.67652e+08	4.09413e+08	5.55929e+08	1.48802e+09	7.73923e+08	6.502e+08	Yes	Yes	2.10712	-4.32005	31.0595	0.926798	-1.61556	3.75553
Q13347	EIF3I	Eukaryotic translation initiation factor 3 subunit I (eIF3i) (Eukaryotic translation initiation factor 3 subunit 2) (TGF-beta receptor-interacting protein 1) (TRIP-1) (eIF-3-beta) (eIF3 p36)	0.0241834	0.00530853	0.0188749	3308	-1.83008	14	6.80977e+08	4.36442e+08	5.38451e+08	1.24347e+09	7.28246e+08	7.08369e+08	Yes	Yes	2.43379	-6.87126	21.9511	0.643853	-1.61648	3.75462
Q14C86	GAPVD1	GTPase-activating protein and VPS9 domain-containing protein 1 (GAPex-5) (Rab5-activating protein 6)	0.0241429	0.0054662	0.0186767	3257	-1.77263	44	5.40688e+08	4.32748e+08	6.00688e+08	1.52468e+09	5.89931e+08	6.39954e+08	Yes	Yes	2.89973	-6.65425	22.641	0.664801	-1.61721	3.75389
Q86V81	ALYREF	THO complex subunit 4 (Tho4) (Ally of AML-1 and LEF-1) (Aly/REF export factor) (Transcriptional coactivator Aly/REF) (bZIP-enhancing factor BEF)	0.0240908	0.0130921	0.0109987	629	0.251366	2	3.5413e+08	2.27719e+08	3.98181e+08	9.24651e+08	1.17707e+09	1.2376e+09	Yes	Yes	0.73543	0.943366	54.3449	1.75731	-1.61815	3.75295
Q15417	CNN3	Calponin-3 (Calponin, acidic isoform)	0.0240549	0.00674247	0.0173125	2928	-1.36046	4	4.87658e+08	4.34467e+08	5.52699e+08	1.42847e+09	8.73752e+08	5.35875e+08	Yes	Yes	2.24277	-5.10487	28.0295	0.830997	-1.6188	3.7523
Q8WXX5	DNAJC9	DnaJ homolog subfamily C member 9 (HDJC9) (DnaJ protein SB73)	0.0240074	0.000996326	0.0230111	3964	-4.52957	16	6.42822e+08	6.29884e+08	7.39211e+08	1.11333e+09	5.94662e+08	5.84485e+08	Yes	Yes	3.95391	-16.9924	4.15008	0.119815	-1.61965	3.75144
Q9GZR7	DDX24	ATP-dependent RNA helicase DDX24	0.0239794	0.00936117	0.0146182	1923	-0.64301	36	3.98946e+08	4.16655e+08	4.84508e+08	1.21781e+09	8.68916e+08	9.12543e+08	Yes	Yes	0.891588	-2.41189	39.0384	1.18951	-1.62016	3.75094
P07602	PSAP	Prosaposin (Proactivator polypeptide) [Cleaved into: Saposin-A (Protein A); Saposin-B-Val; Saposin-B (Cerebroside sulfate activator) (CSAct) (Dispersin) (Sphingolipid activator protein 1) (SAP-1) (Sulfatide/GM1 activator); Saposin-C (A1 activator) (Co-beta-glucosidase) (Glucosylceramidase activator) (Sphingolipid activator protein 2) (SAP-2); Saposin-D (Component C) (Protein C)]	0.0239523	0.000670827	0.0232814	4031	-5.1171	20	7.92894e+08	6.25824e+08	6.47138e+08	9.59046e+08	6.21683e+08	6.47928e+08	Yes	Yes	4.45827	-19.1914	2.80068	0.0808318	-1.62065	3.75044
P25786	PSMA1	Proteasome subunit alpha type-1 (30 kDa prosomal protein) (PROS-30) (Macropain subunit C2) (Multicatalytic endopeptidase complex subunit C2) (Proteasome component C2) (Proteasome nu chain)	0.0239126	0.00690315	0.0170094	2860	-1.30101	19	6.24929e+08	4.30224e+08	4.57623e+08	1.13639e+09	8.1498e+08	8.23252e+08	Yes	Yes	1.64308	-4.87842	28.8683	0.857332	-1.62137	3.74972
Q15061	WDR43	WD repeat-containing protein 43 (U3 small nucleolar RNA-associated protein 5 homolog)	0.0238323	0.00356156	0.0202708	3615	-2.50882	29	7.13928e+08	5.59405e+08	5.04748e+08	1.16667e+09	6.89077e+08	6.39183e+08	Yes	Yes	2.85609	-9.40372	14.9442	0.434453	-1.62283	3.74826
O95433	AHSA1	Activator of 90 kDa heat shock protein ATPase homolog 1 (AHA1) (p38)	0.0237194	0.00679003	0.0169294	2882	-1.31804	20	5.71512e+08	3.65301e+08	5.79773e+08	9.7272e+08	8.90048e+08	8.73406e+08	Yes	Yes	1.04039	-4.93763	28.6265	0.849727	-1.6249	3.7462
P54578	USP14	Ubiquitin carboxyl-terminal hydrolase 14	0.0236516	0.00491921	0.0187324	3382	-1.92904	25	5.56276e+08	4.61495e+08	5.64866e+08	1.46185e+09	6.34562e+08	5.61552e+08	Yes	Yes	2.90872	-7.22416	20.7986	0.609007	-1.62614	3.74496
Q7L2H7	EIF3M	Eukaryotic translation initiation factor 3 subunit M (eIF3m) (Fetal lung protein B5) (hFL-B5) (PCI domain-containing protein 1)	0.0236195	0.00752105	0.0160985	2619	-1.09792	17	5.27118e+08	3.6867e+08	5.45677e+08	9.23186e+08	8.66655e+08	1.00355e+09	Yes	Yes	1.03755	-4.11101	31.8425	0.951871	-1.62673	3.74437
Q9UER7	DAXX	Death domain-associated protein 6 (Daxx) (hDaxx) (ETS1-associated protein 1) (EAP1) (Fas death domain-associated protein)	0.0236025	0	0.0236025	4409	-10	21	7.83801e+08	6.75455e+08	5.18041e+08	1.48226e+09	4.04898e+08	3.67349e+08	Yes	Yes	11.2424	-37.3125		-0.125683	-1.62704	3.74406
P31153	MAT2A	S-adenosylmethionine synthase isoform type-2 (AdoMet synthase 2)	0.0235986	0.00751064	0.016088	2620	-1.09897	18	5.14047e+08	3.97307e+08	5.20031e+08	1.10301e+09	7.60676e+08	9.36034e+08	Yes	Yes	1.41086	-4.11455	31.8266	0.951361	-1.62711	3.74398
P11047	LAMC1	Laminin subunit gamma-1 (Laminin B2 chain) (Laminin-1 subunit gamma) (Laminin-10 subunit gamma) (Laminin-11 subunit gamma) (Laminin-2 subunit gamma) (Laminin-3 subunit gamma) (Laminin-4 subunit gamma) (Laminin-6 subunit gamma) (Laminin-7 subunit gamma) (Laminin-8 subunit gamma) (Laminin-9 subunit gamma) (S-laminin subunit gamma) (S-LAM gamma)	0.0235616	0.00330268	0.0202589	3665	-2.61684	36	7.63502e+08	5.46714e+08	4.63593e+08	1.16259e+09	6.58008e+08	6.30052e+08	Yes	Yes	3.1687	-9.79563	14.0173	0.407133	-1.6278	3.7433
Q99543	DNAJC2	DnaJ homolog subfamily C member 2 (M-phase phosphoprotein 11) (Zuotin-related factor 1) [Cleaved into: DnaJ homolog subfamily C member 2, N-terminally processed]	0.0235218	0.00469962	0.0188222	3409	-2.00182	26	7.22024e+08	4.58094e+08	4.62542e+08	1.23588e+09	6.50701e+08	6.88094e+08	Yes	Yes	2.81162	-7.49195	19.9798	0.584356	-1.62853	3.74257
Q9BQ67	GRWD1	Glutamate-rich WD repeat-containing protein 1	0.0234807	0.00891921	0.0145615	2021	-0.707174	22	3.30035e+08	4.05207e+08	4.44105e+08	1.81599e+09	6.25047e+08	5.89586e+08	Yes	Yes	2.55731	-2.64611	37.9852	1.15383	-1.62929	3.74181
Q96K76	USP47	Ubiquitin carboxyl-terminal hydrolase 47	0.0234068	0.000939845	0.0224669	3967	-4.57924	2	7.51416e+08	5.83837e+08	5.60698e+08	1.31063e+09	4.95317e+08	4.94808e+08	Yes	Yes	5.32669	-17.1284	4.01527	0.115918	-1.63066	3.74044
Q7L4I2	RSRC2	Arginine/serine-rich coiled-coil protein 2	0.0233647	0	0.0233647	4408	-10	12	1.09022e+09	6.61228e+08	5.9453e+08	9.44325e+08	5.75948e+08	3.22914e+08	Yes	Yes	10.7463	-37.2686		-0.4817	-1.63144	3.73966
Q15059	BRD3	Bromodomain-containing protein 3 (RING3-like protein)	0.0233002	0.00193462	0.0213656	3822	-3.46517	19	8.00815e+08	5.4269e+08	5.13384e+08	1.14836e+09	6.44288e+08	5.28073e+08	Yes	Yes	4.02906	-12.9544	8.30301	0.240127	-1.63264	3.73846
Q14320	FAM50A	Protein FAM50A (Protein HXC-26) (Protein XAP-5)	0.0231949	0.00684936	0.0163455	2806	-1.25486	11	4.54217e+08	3.55046e+08	5.83603e+08	1.46164e+09	6.57009e+08	6.47199e+08	Yes	Yes	2.38924	-4.68876	29.5296	0.878192	-1.63461	3.73649
Q9UKJ3	GPATCH8	G patch domain-containing protein 8	0.0231104	0	0.0231104	4407	-10	38	1.01319e+09	6.9323e+08	6.20327e+08	1.08979e+09	3.37962e+08	3.89078e+08	No	Yes	10.8328	-37.2213		-0.567649	-1.63619	3.73491
O75503	CLN5	Ceroid-lipofuscinosis neuronal protein 5 (Protein CLN5) [Cleaved into: Ceroid-lipofuscinosis neuronal protein 5, secreted form]	0.0230788	0.000700887	0.0223779	4009	-4.99675	10	7.55816e+08	6.63642e+08	5.03058e+08	1.13981e+09	4.27524e+08	6.48056e+08	Yes	Yes	5.2561	-18.6594	3.03693	0.0876541	-1.63679	3.73431
Q5C9Z4	NOM1	Nucleolar MIF4G domain-containing protein 1 (SGD1 homolog)	0.0230567	0.00179967	0.021257	3837	-3.56213	29	7.79049e+08	5.77985e+08	4.82518e+08	1.1734e+09	5.63121e+08	5.57865e+08	Yes	Yes	4.16834	-13.3006	7.80543	0.225676	-1.6372	3.7339
Q8N163	CCAR2	Cell cycle and apoptosis regulator protein 2 (Cell division cycle and apoptosis regulator protein 2) (DBIRD complex subunit KIAA1967) (Deleted in breast cancer gene 1 protein) (DBC-1) (DBC.1) (NET35) (p30 DBC)	0.0230299	0.00688242	0.0161475	2780	-1.23033	12	3.80812e+08	4.03049e+08	5.27165e+08	1.6917e+09	6.23207e+08	5.0321e+08	Yes	Yes	2.76367	-4.59329	29.8846	0.889429	-1.63771	3.73339
Q6ZRS2	SRCAP	Helicase SRCAP	0.0230039	0.00628132	0.0167225	2968	-1.41266	50	6.5262e+08	4.4906e+08	3.9206e+08	1.00841e+09	8.3422e+08	7.88101e+08	Yes	Yes	1.60264	-5.2733	27.3055	0.808376	-1.6382	3.7329
Q9NZB2	FAM120A	Constitutive coactivator of PPAR-gamma-like protein 1 (Oxidative stress-associated Src activator) (Protein FAM120A)	0.0229742	0.016787	0.00618724	66	1.43998	41	1.79212e+08	1.224e+08	2.46009e+08	9.19418e+08	1.37821e+09	1.27391e+09	Yes	Yes	0.841144	5.37448	73.0688	2.68399	-1.63876	3.73234
Q12931	TRAP1	Heat shock protein 75 kDa, mitochondrial (HSP 75) (TNFR-associated protein 1) (Tumor necrosis factor type 1 receptor-associated protein) (TRAP-1)	0.0228463	0.0139277	0.00891859	306	0.64307	6	2.22574e+08	2.52195e+08	2.78712e+08	5.97899e+08	1.21146e+09	1.53338e+09	Yes	Yes	1.96297	2.39859	60.9626	2.0438	-1.64118	3.72991
P35998	PSMC2	26S proteasome regulatory subunit 7 (26S proteasome AAA-ATPase subunit RPT1) (Proteasome 26S subunit ATPase 2)	0.0228108	0.00738242	0.0154284	2557	-1.06342	29	5.1221e+08	3.75326e+08	4.91343e+08	1.02508e+09	8.67654e+08	8.18236e+08	Yes	Yes	0.983877	-3.96574	32.3637	0.968639	-1.64186	3.72924
Q9HD20	ATP13A1	Endoplasmic reticulum transmembrane helix translocase	0.0227496	0	0.0227496	4406	-10	1	7.7594e+08	8.42381e+08	3.84362e+08	1.11756e+09	2.56101e+08	7.0254e+08	No	Yes	10.2306	-37.1532		-0.188377	-1.64303	3.72807
P62495	ETF1	Eukaryotic peptide chain release factor subunit 1 (Eukaryotic release factor 1) (eRF1) (Protein Cl1) (TB3-1)	0.0227448	0.00796972	0.0147751	2313	-0.890567	23	4.63493e+08	3.34136e+08	5.25814e+08	8.69117e+08	9.79521e+08	9.05941e+08	Yes	Yes	0.428953	-3.32002	35.0397	1.05575	-1.64312	3.72798
Q09161	NCBP1	Nuclear cap-binding protein subunit 1 (80 kDa nuclear cap-binding protein) (CBP80) (NCBP 80 kDa subunit)	0.0227266	0.00987515	0.0128515	1475	-0.380062	28	3.86667e+08	3.28339e+08	3.44221e+08	1.70405e+09	5.6454e+08	7.46949e+08	Yes	Yes	2.49606	-1.41673	43.4519	1.34302	-1.64346	3.72763
P98175	RBM10	RNA-binding protein 10 (G patch domain-containing protein 9) (RNA-binding motif protein 10) (RNA-binding protein S1-1) (S1-1)	0.0226754	0.0059539	0.0167215	3038	-1.48979	24	6.79196e+08	3.67097e+08	4.27395e+08	1.15851e+09	7.05846e+08	7.27531e+08	Yes	Yes	2.33618	-5.55195	26.2571	0.775789	-1.64445	3.72665
Q9NVI1	FANCI	Fanconi anemia group I protein (Protein FACI)	0.0226323	0.0016801	0.0209522	3849	-3.64048	50	6.57724e+08	6.58338e+08	4.782e+08	1.21415e+09	5.20203e+08	5.2923e+08	Yes	Yes	4.12915	-13.5638	7.42347	0.214591	-1.64527	3.72583
Q9HC35	EML4	Echinoderm microtubule-associated protein-like 4 (EMAP-4) (Restrictedly overexpressed proliferation-associated protein) (Ropp 120)	0.0225782	0.00653231	0.0160459	2846	-1.29654	32	4.73848e+08	4.33406e+08	4.75046e+08	1.34775e+09	6.28254e+08	6.89851e+08	Yes	Yes	2.20812	-4.82934	28.9319	0.859336	-1.64631	3.72479
O75376	NCOR1	Nuclear receptor corepressor 1 (N-CoR) (N-CoR1)	0.0225633	0	0.0225633	4405	-10	10	9.39723e+08	6.50409e+08	6.55236e+08	1.11073e+09	3.74163e+08	3.1522e+08	Yes	Yes	10.8292	-37.1176		-0.559431	-1.6466	3.7245
Q9Y2L1	DIS3	Exosome complex exonuclease RRP44	0.0225124	0.00680966	0.0157028	2754	-1.20536	37	5.60647e+08	3.50291e+08	4.94685e+08	8.03745e+08	8.78694e+08	9.48293e+08	Yes	Yes	0.800006	-4.48819	30.2485	0.90097	-1.64758	3.72352
Q15075	EEA1	Early endosome antigen 1 (Endosome-associated protein p162) (Zinc finger FYVE domain-containing protein 2)	0.0224562	0.00600646	0.0164497	3008	-1.45347	56	6.22817e+08	3.78618e+08	4.57322e+08	1.07918e+09	7.87801e+08	7.00525e+08	Yes	Yes	1.896	-5.41046	26.7475	0.791008	-1.64866	3.72243
P61956	SUMO2	Small ubiquitin-related modifier 2 (SUMO-2) (HSMT3) (SMT3 homolog 2) (SUMO-3) (Sentrin-2) (Ubiquitin-like protein SMT3B) (Smt3B)	0.0223984	0.0029679	0.0194305	3686	-2.71081	1	6.64353e+08	4.35637e+08	6.3561e+08	8.65175e+08	7.59362e+08	6.55772e+08	No	Yes	1.91729	-10.0878	13.2505	0.384591	-1.64978	3.72131
Q969S3	ZNF622	Zinc finger protein 622 (Zinc finger-like protein 9)	0.0223886	0.00477263	0.017616	3338	-1.88403	18	6.3455e+08	4.48109e+08	4.58223e+08	1.16866e+09	6.29726e+08	6.74891e+08	Yes	Yes	2.53562	-7.01071	21.3172	0.624664	-1.64997	3.72113
Q9HCG8	CWC22	Pre-mRNA-splicing factor CWC22 homolog (Nucampholin homolog) (fSAPb)	0.0223833	0.000287495	0.0220959	4131	-6.2641	38	7.8034e+08	5.83324e+08	4.37383e+08	1.38588e+09	3.67874e+08	4.58415e+08	Yes	Yes	7.55582	-23.3088	1.28441	0.0370624	-1.65007	3.72102
P39748	FEN1	Flap endonuclease 1 (FEN-1)	0.0223603	0.00639612	0.0159642	2870	-1.31957	18	5.46361e+08	3.35102e+08	5.46391e+08	9.52278e+08	7.74186e+08	8.54759e+08	Yes	Yes	1.42104	-4.90955	28.6048	0.849047	-1.65052	3.72058
Q9BUF5	TUBB6	Tubulin beta-6 chain (Tubulin beta class V)	0.0223598	0.00940423	0.0129556	1612	-0.462194	11	4.17861e+08	3.1947e+08	4.23903e+08	9.79069e+08	9.35363e+08	9.33333e+08	Yes	Yes	0.434411	-1.71962	42.0586	1.29382	-1.65053	3.72057
P06576	ATP5F1B	ATP synthase subunit beta, mitochondrial	0.0222204	0.00963875	0.0125816	1487	-0.384401	22	2.73597e+08	2.21549e+08	6.01402e+08	6.13353e+08	1.15e+09	1.12409e+09	Yes	Yes	2.0109	-1.42915	43.378	1.34039	-1.65325	3.71785
Q13162	PRDX4	Peroxiredoxin-4	0.0221989	0.0139469	0.00825195	238	0.757137	14	2.24791e+08	1.73992e+08	3.24639e+08	7.52083e+08	1.28936e+09	1.21527e+09	Yes	Yes	1.2414	2.8146	62.8271	2.13102	-1.65367	3.71743
Q96AE4	FUBP1	Far upstream element-binding protein 1 (FBP) (FUSE-binding protein 1) (DNA helicase V) (hDH V)	0.0221026	0.0104551	0.0116474	1148	-0.155801	3	3.92734e+08	2.69674e+08	3.71863e+08	8.07841e+08	1.18901e+09	9.31743e+08	Yes	Yes	0.660528	-0.578884	47.3028	1.48299	-1.65556	3.71554
P52732	KIF11	Kinesin-like protein KIF11 (Kinesin-like protein 1) (Kinesin-like spindle protein HKSP) (Kinesin-related motor protein Eg5) (Thyroid receptor-interacting protein 5) (TR-interacting protein 5) (TRIP-5)	0.0220826	0.00902344	0.0130592	1726	-0.533317	49	3.1308e+08	3.46432e+08	4.94347e+08	1.19622e+09	7.36757e+08	8.72463e+08	Yes	Yes	1.19382	-1.98135	40.8621	1.25213	-1.65595	3.71515
O75390	CS	Citrate synthase, mitochondrial	0.0220604	0.0148	0.00726044	148	1.02747	11	1.75569e+08	2.04048e+08	2.57008e+08	7.92967e+08	1.12929e+09	1.39644e+09	Yes	Yes	1.27311	3.81675	67.0884	2.34395	-1.65639	3.71471
Q14694	USP10	Ubiquitin carboxyl-terminal hydrolase 10	0.0220228	0.013739	0.0082838	247	0.729915	30	2.22257e+08	2.21776e+08	2.86233e+08	1.38755e+09	8.76118e+08	9.54638e+08	Yes	Yes	1.00083	2.71088	62.3854	2.11006	-1.65713	3.71397
P10909	CLU	Clusterin (Aging-associated gene 4 protein) (Apolipoprotein J) (Apo-J) (Complement cytolysis inhibitor) (CLI) (Complement-associated protein SP-40,40) (Ku70-binding protein 1) (NA1/NA2) (Sulfated glycoprotein 2) (SGP-2) (Testosterone-repressed prostate message 2) (TRPM-2) [Cleaved into: Clusterin beta chain (ApoJalpha) (Complement cytolysis inhibitor a chain); Clusterin alpha chain (ApoJbeta) (Co…	0.0219787	0.00849816	0.0134805	1951	-0.665655	6	3.87093e+08	3.0412e+08	5.0212e+08	8.10509e+08	7.67193e+08	1.16963e+09	No	Yes	1.58936	-2.47164	38.6654	1.17684	-1.658	3.7131
Q9UNF0	PACSIN2	Protein kinase C and casein kinase substrate in neurons protein 2 (Syndapin-2) (Syndapin-II) (SdpII)	0.0219622	0.00359136	0.0183709	3556	-2.35482	23	5.62946e+08	4.35674e+08	5.89123e+08	1.19336e+09	5.88669e+08	5.67939e+08	Yes	Yes	2.85273	-8.74291	16.3524	0.476106	-1.65832	3.71277
Q7Z4H8	POGLUT3	Protein O-glucosyltransferase 3	0.0218747	0.0110348	0.0108399	905	0.0257115	23	3.76946e+08	3.21127e+08	2.53035e+08	1.3189e+09	9.04663e+08	7.47335e+08	Yes	Yes	1.51431	0.0954162	50.4455	1.60215	-1.66006	3.71104
P36915	GNL1	Guanine nucleotide-binding protein-like 1 (GTP-binding protein HSR1)	0.0217882	0.0010105	0.0207777	3939	-4.36189	21	7.80105e+08	5.11163e+08	4.61603e+08	1.22573e+09	4.79904e+08	4.47998e+08	Yes	Yes	5.41816	-16.1796	4.63786	0.133916	-1.66178	3.70932
O75475	PSIP1	PC4 and SFRS1-interacting protein (CLL-associated antigen KW-7) (Dense fine speckles 70 kDa protein) (DFS 70) (Lens epithelium-derived growth factor) (Transcriptional coactivator p75/p52)	0.0217422	0.00499594	0.0167463	3223	-1.74501	20	6.27839e+08	4.86825e+08	3.79548e+08	9.34e+08	6.92792e+08	7.77255e+08	Yes	Yes	1.70121	-6.4712	22.9781	0.67506	-1.6627	3.7084
P16949	STMN1	Stathmin (Leukemia-associated phosphoprotein p18) (Metablastin) (Oncoprotein 18) (Op18) (Phosphoprotein p19) (pp19) (Prosolin) (Protein Pr22) (pp17)	0.0217044	0.00633839	0.015366	2823	-1.27755	8	5.4876e+08	3.7902e+08	4.38923e+08	1.02344e+09	7.06372e+08	7.9496e+08	Yes	Yes	1.60359	-4.7367	29.2033	0.867889	-1.66345	3.70765
Q14671	PUM1	Pumilio homolog 1 (HsPUM) (Pumilio-1)	0.0216266	0.018422	0.00320465	12	2.52319	2	7.07533e+07	1.03494e+08	1.06048e+08	8.41167e+08	1.45883e+09	1.29724e+09	Yes	Yes	1.14252	9.35116	85.1819	3.64351	-1.66501	3.70609
Q9H3G5	CPVL	Probable serine carboxypeptidase CPVL	0.0215928	0.00635244	0.0152403	2800	-1.26251	18	6.08854e+08	4.4233e+08	2.94625e+08	1.09338e+09	6.54381e+08	7.77899e+08	Yes	Yes	2.03232	-4.67812	29.4193	0.874706	-1.66569	3.70541
Q16576	RBBP7	Histone-binding protein RBBP7 (Histone acetyltransferase type B subunit 2) (Nucleosome-remodeling factor subunit RBAP46) (Retinoblastoma-binding protein 7) (RBBP-7) (Retinoblastoma-binding protein p46)	0.0214731	0.00392747	0.0175456	3458	-2.15944	14	5.77807e+08	4.61495e+08	4.80153e+08	1.15973e+09	5.32578e+08	6.3824e+08	Yes	Yes	2.78371	-7.99638	18.2902	0.53375	-1.66811	3.70299
P62191	PSMC1	26S proteasome regulatory subunit 4 (P26s4) (26S proteasome AAA-ATPase subunit RPT2) (Proteasome 26S subunit ATPase 1)	0.0214549	0.00351381	0.0179411	3553	-2.35216	20	5.59837e+08	4.85086e+08	5.57243e+08	8.7107e+08	7.03375e+08	6.70133e+08	Yes	Yes	1.43567	-8.70915	16.3777	0.476855	-1.66847	3.70262
P62136	PPP1CA	Serine/threonine-protein phosphatase PP1-alpha catalytic subunit (PP-1A)	0.0213319	0.00648787	0.014844	2728	-1.19407	5	4.16388e+08	3.36517e+08	5.56943e+08	1.07744e+09	6.292e+08	8.08206e+08	Yes	Yes	1.82219	-4.4182	30.4139	0.906227	-1.67097	3.70013
P12081	HARS1	Histidine--tRNA ligase, cytoplasmic	0.0213257	0.00822327	0.0131024	1954	-0.672047	19	4.01481e+08	2.85547e+08	4.83607e+08	9.0714e+08	7.6956e+08	9.76242e+08	Yes	Yes	1.21093	-2.48657	38.5604	1.17328	-1.6711	3.7
O14737	PDCD5	Programmed cell death protein 5 (TF-1 cell apoptosis-related protein 19) (Protein TFAR19)	0.0213123	0.00115414	0.0201582	3918	-4.12648	10	6.28801e+08	3.85494e+08	7.73006e+08	8.10443e+08	4.97714e+08	7.2573e+08	Yes	Yes	4.38394	-15.2669	5.41534	0.156407	-1.67137	3.69973
Q9NYV4	CDK12	Cyclin-dependent kinase 12	0.0213113	0.00458883	0.0167225	3316	-1.86559	23	6.17126e+08	4.40831e+08	4.26982e+08	9.66092e+08	6.31934e+08	7.38033e+08	Yes	Yes	2.02972	-6.90214	21.5324	0.631171	-1.67139	3.69971
P42285	MTREX	Exosome RNA helicase MTR4	0.0212774	0.00897923	0.0122982	1597	-0.453779	39	3.72634e+08	3.16408e+08	4.07756e+08	1.0609e+09	8.02889e+08	8.5433e+08	Yes	Yes	0.889197	-1.67854	42.2008	1.29881	-1.67208	3.69902
Q9NTK5	OLA1	Obg-like ATPase 1 (DNA damage-regulated overexpressed in cancer 45) (DOC45) (GTP-binding protein 9)	0.0212678	0.00757814	0.0136896	2241	-0.853167	28	4.47494e+08	3.38766e+08	4.38547e+08	8.81186e+08	9.31788e+08	7.75413e+08	Yes	Yes	0.41455	-3.15571	35.6321	1.07528	-1.67228	3.69882
P63173	RPL38	60S ribosomal protein L38 (Large ribosomal subunit protein eL38)	0.0212627	0.00724471	0.014018	2377	-0.952281	3	5.20618e+08	3.02532e+08	4.034e+08	6.26259e+08	7.74607e+08	1.18487e+09	Yes	Yes	1.57997	-3.52222	34.0724	1.02406	-1.67238	3.69872
Q99848	EBNA1BP2	Probable rRNA-processing protein EBP2 (EBNA1-binding protein 2) (Nucleolar protein p40)	0.0211858	0.010732	0.0104538	887	0.037893	17	3.34078e+08	2.66989e+08	3.30489e+08	7.9935e+08	9.82675e+08	1.08491e+09	Yes	Yes	0.703649	0.140096	50.6566	1.61033	-1.67396	3.69714
Q8WTT2	NOC3L	Nucleolar complex protein 3 homolog (NOC3 protein homolog) (Factor for adipocyte differentiation 24) (NOC3-like protein) (Nucleolar complex-associated protein 3-like protein)	0.0211473	0.00986986	0.0112775	1191	-0.192345	32	3.38654e+08	2.8205e+08	3.80232e+08	7.35898e+08	1.10138e+09	9.53395e+08	Yes	Yes	0.898761	-0.710975	46.6718	1.45962	-1.67474	3.69635
O95239	KIF4A	Chromosome-associated kinesin KIF4A (Chromokinesin-A)	0.0211199	0.00480353	0.0163164	3232	-1.76415	44	4.67371e+08	4.52023e+08	5.30432e+08	9.70697e+08	6.99117e+08	6.67046e+08	Yes	Yes	1.32623	-6.51995	22.7441	0.667936	-1.67531	3.69579
O60763	USO1	General vesicular transport factor p115 (Protein USO1 homolog) (Transcytosis-associated protein) (TAP) (Vesicle-docking protein)	0.0211067	0.00407694	0.0170297	3420	-2.06249	34	4.68949e+08	4.92876e+08	4.61378e+08	1.34227e+09	4.61741e+08	5.57093e+08	Yes	Yes	3.04359	-7.62198	19.3159	0.56443	-1.67558	3.69552
P30048	PRDX3	Thioredoxin-dependent peroxide reductase, mitochondrial	0.0210449	0.0104469	0.010598	975	-0.0207151	9	3.01634e+08	2.61291e+08	3.73661e+08	6.992e+08	1.04981e+09	1.08765e+09	Yes	Yes	1.17233	-0.0765269	49.641	1.57119	-1.67685	3.69425
P22087	FBL	rRNA 2'-O-methyltransferase fibrillarin	0.0208906	0.0165619	0.00432875	33	1.93584	20	1.0288e+08	1.06629e+08	1.31519e+08	4.31262e+08	1.4231e+09	1.55018e+09	Yes	Yes	2.55211	7.14529	79.279	3.11304	-1.68005	3.69105
O00299	CLIC1	Chloride intracellular channel protein 1 (Chloride channel ABP) (Nuclear chloride ion channel 27) (NCC27) (Regulatory nuclear chloride ion channel protein) (hRNCC)	0.0208136	0.00685896	0.0139547	2483	-1.02469	14	4.33208e+08	3.03648e+08	4.95436e+08	1.0862e+09	6.64579e+08	7.48707e+08	Yes	Yes	1.71401	-3.78053	32.9541	0.987709	-1.68165	3.68945
Q969G3	SMARCE1	SWI/SNF-related matrix-associated actin-dependent regulator of chromatin subfamily E member 1 (BRG1-associated factor 57) (BAF57)	0.020714	0.00320346	0.0175105	3587	-2.45052	21	7.486e+08	4.23129e+08	3.80532e+08	8.98942e+08	7.08264e+08	5.54436e+08	Yes	Yes	2.95611	-9.03594	15.4652	0.449842	-1.68374	3.68736
Q9BVA1	TUBB2B	Tubulin beta-2B chain	0.0207004	0.00643284	0.0142676	2673	-1.14921	1	3.65969e+08	4.14973e+08	4.48235e+08	1.20361e+09	7.64671e+08	5.14013e+08	Yes	Yes	1.8897	-4.23723	31.0759	0.927322	-1.68402	3.68708
Q9Y5Q9	GTF3C3	General transcription factor 3C polypeptide 3 (Transcription factor IIIC 102 kDa subunit) (TFIIIC 102 kDa subunit) (TFIIIC102) (Transcription factor IIIC subunit gamma) (TF3C-gamma)	0.0206669	0.00509736	0.0155696	3112	-1.61091	27	5.26566e+08	4.53266e+08	3.52719e+08	1.24e+09	5.4141e+08	5.91515e+08	Yes	Yes	2.71271	-5.93841	24.6643	0.726643	-1.68472	3.68637
O43395	PRPF3	U4/U6 small nuclear ribonucleoprotein Prp3 (Pre-mRNA-splicing factor 3) (hPrp3) (U4/U6 snRNP 90 kDa protein)	0.0206322	0.010442	0.0101902	894	0.0352099	32	2.81065e+08	2.64484e+08	3.65877e+08	1.01203e+09	9.39411e+08	8.36369e+08	Yes	Yes	0.281377	0.129771	50.6101	1.60853	-1.68545	3.68564
Q8WYA6	CTNNBL1	Beta-catenin-like protein 1 (Nuclear-associated protein) (NAP) (Testis development protein NYD-SP19)	0.0205912	0.00620824	0.014383	2748	-1.21211	23	4.28362e+08	4.31943e+08	3.94276e+08	1.13712e+09	5.69061e+08	7.31132e+08	Yes	Yes	1.84062	-4.46636	30.1499	0.89784	-1.68632	3.68478
O00273	DFFA	DNA fragmentation factor subunit alpha (DNA fragmentation factor 45 kDa subunit) (DFF-45) (Inhibitor of CAD) (ICAD)	0.0204891	0.00330893	0.0171802	3557	-2.37631	6	5.32129e+08	3.89677e+08	5.88893e+08	9.46523e+08	5.01835e+08	7.14527e+08	Yes	Yes	2.74734	-8.75104	16.1497	0.470098	-1.68848	3.68262
O43865	AHCYL1	S-adenosylhomocysteine hydrolase-like protein 1 (DC-expressed AHCY-like molecule) (IP(3)Rs binding protein released with IP(3)) (IRBIT) (Putative adenosylhomocysteinase 2) (S-adenosyl-L-homocysteine hydrolase 2) (AdoHcyase 2)	0.0204854	0.00493274	0.0155526	3147	-1.6567	14	4.97579e+08	3.40471e+08	5.07301e+08	1.16357e+09	5.62753e+08	6.01246e+08	Yes	Yes	2.53953	-6.10086	24.0793	0.708698	-1.68856	3.68254
Q16643	DBN1	Drebrin (Developmentally-regulated brain protein)	0.0204679	0.00368613	0.0167818	3464	-2.18672	22	5.32363e+08	3.87981e+08	5.09667e+08	1.20086e+09	4.89151e+08	5.49763e+08	Yes	Yes	3.12765	-8.05186	18.0093	0.525369	-1.68893	3.68217
P24928	POLR2A	DNA-directed RNA polymerase II subunit RPB1 (RNA polymerase II subunit B1)	0.0203671	0.00786141	0.0125057	1948	-0.669719	55	4.42625e+08	3.56399e+08	3.18657e+08	9.58941e+08	7.90325e+08	7.84758e+08	Yes	Yes	0.980316	-2.46459	38.5987	1.17457	-1.69107	3.68003
Q9Y4W2	LAS1L	Ribosomal biogenesis protein LAS1L (Protein LAS1 homolog)	0.0203605	0.00120394	0.0191565	3898	-3.992	30	5.57273e+08	5.20819e+08	4.02274e+08	1.47392e+09	2.78133e+08	4.18099e+08	Yes	Yes	5.56448	-14.6901	5.91314	0.170816	-1.69121	3.67989
P84077	ARF1	ADP-ribosylation factor 1	0.020327	0.00691562	0.0134113	2373	-0.955522	2	4.54082e+08	3.20095e+08	4.17106e+08	1.01521e+09	7.23352e+08	7.14671e+08	Yes	Yes	1.40193	-3.51553	34.0219	1.02241	-1.69193	3.67917
P54819	AK2	Adenylate kinase 2, mitochondrial (AK 2)	0.0203107	0.00461177	0.0156989	3230	-1.76727	18	5.20207e+08	4.42623e+08	4.38097e+08	8.64861e+08	6.41764e+08	7.34047e+08	Yes	Yes	1.38024	-6.50148	22.7061	0.666781	-1.69228	3.67882
Q15397	PUM3	Pumilio homolog 3 (HBV X-transactivated gene 5 protein) (HBV XAg-transactivated protein 5) (Minor histocompatibility antigen HA-8) (HLA-HA8)	0.0203016	0.0124291	0.0078725	298	0.658832	30	2.01101e+08	2.66133e+08	2.11332e+08	6.49945e+08	1.39266e+09	9.18801e+08	Yes	Yes	1.64072	2.4236	61.2223	2.05575	-1.69247	3.67863
Q14919	DRAP1	Dr1-associated corepressor (Dr1-associated protein 1) (Negative cofactor 2-alpha) (NC2-alpha)	0.0202482	0.00143057	0.0188177	3853	-3.71742	2	6.13899e+08	5.11529e+08	4.32915e+08	1.23766e+09	4.47201e+08	3.87196e+08	Yes	Yes	4.81929	-13.6708	7.06517	0.204198	-1.69361	3.67749
O60271	SPAG9	C-Jun-amino-terminal kinase-interacting protein 4 (JIP-4) (JNK-interacting protein 4) (Cancer/testis antigen 89) (CT89) (Human lung cancer oncogene 6 protein) (HLC-6) (JNK-associated leucine-zipper protein) (JLP) (Mitogen-activated protein kinase 8-interacting protein 4) (Proliferation-inducing protein 6) (Protein highly expressed in testis) (PHET) (Sperm surface protein) (Sperm-associated antige…	0.0202238	0.00179401	0.0184298	3803	-3.36078	2	5.58833e+08	4.53813e+08	5.64897e+08	1.09537e+09	5.03994e+08	4.49113e+08	Yes	Yes	3.7538	-12.3574	8.8708	0.256632	-1.69414	3.67696
P14678	SNRPB	Small nuclear ribonucleoprotein-associated proteins B and B' (snRNP-B) (Sm protein B/B') (Sm-B/B') (SmB/B')	0.0201662	0.0120351	0.00813105	358	0.565741	8	2.95944e+08	2.13463e+08	2.09683e+08	7.31746e+08	1.03078e+09	1.13408e+09	Yes	Yes	0.752844	2.07951	59.6798	1.98561	-1.69538	3.67572
Q9BZZ5	API5	Apoptosis inhibitor 5 (API-5) (Antiapoptosis clone 11 protein) (AAC-11) (Cell migration-inducing gene 8 protein) (Fibroblast growth factor 2-interacting factor) (FIF) (Protein XAGL)	0.0201543	0.00674324	0.013411	2427	-0.991908	2	3.41523e+08	2.84183e+08	5.69447e+08	6.76247e+08	8.04236e+08	9.3792e+08	Yes	Yes	1.60701	-3.64572	33.4581	1.00405	-1.69563	3.67547
P60891	PRPS1	Ribose-phosphate pyrophosphokinase 1	0.0201026	0.00637637	0.0137262	2602	-1.10613	5	4.60096e+08	3.37585e+08	4.05954e+08	1.08853e+09	7.23089e+08	5.89029e+08	Yes	Yes	1.82998	-4.0643	31.7191	0.947912	-1.69675	3.67435
P56182	RRP1	Ribosomal RNA processing protein 1 homolog A (Novel nuclear protein 1) (NNP-1) (Nucleolar protein Nop52) (RRP1-like protein)	0.020102	0.0121802	0.00792182	328	0.62063	21	2.09831e+08	2.26362e+08	2.72456e+08	1.00349e+09	8.67917e+08	1.02412e+09	Yes	Yes	0.475278	2.2804	60.5919	2.02683	-1.69676	3.67434
P42785	PRCP	Lysosomal Pro-X carboxypeptidase	0.0200624	0.00261366	0.0174487	3684	-2.73898	15	6.52444e+08	5.23306e+08	2.85812e+08	1.21844e+09	5.02756e+08	4.14322e+08	Yes	Yes	4.29184	-10.0616	13.0276	0.378047	-1.69762	3.67348
A0A067XLH7	ATRX	Alpha thalassemia/mental retardation syndrome X-linked (Fragment)	0.0200346	0.000696176	0.0193384	3978	-4.79587	49	6.90343e+08	4.50998e+08	3.98669e+08	1.3437e+09	3.92013e+08	3.16364e+08	Yes	Yes	6.46601	-17.6147	3.47487	0.100304	-1.69822	3.67288
O95400	CD2BP2	CD2 antigen cytoplasmic tail-binding protein 2 (CD2 cytoplasmic domain-binding protein 2) (CD2 tail-binding protein 2) (U5 snRNP 52K protein) (U5-52K)	0.0200156	0.00584136	0.0141743	2811	-1.2789	13	4.26468e+08	3.66073e+08	4.27808e+08	1.20093e+09	5.62227e+08	6.0519e+08	Yes	Yes	2.24962	-4.69671	29.184	0.86728	-1.69863	3.67247
Q01518	CAP1	Adenylyl cyclase-associated protein 1 (CAP 1)	0.0199979	0.00345603	0.0165419	3500	-2.25894	2	4.47423e+08	3.52509e+08	6.7632e+08	8.02461e+08	5.92612e+08	7.14192e+08	Yes	Yes	2.23467	-8.29501	17.2819	0.503706	-1.69902	3.67208
O14646	CHD1	Chromodomain-helicase-DNA-binding protein 1 (CHD-1)	0.0199602	0.00699378	0.0129664	2285	-0.890637	40	4.67394e+08	3.59314e+08	2.82857e+08	1.2693e+09	6.43447e+08	5.5645e+08	Yes	Yes	2.44882	-3.26976	35.0386	1.05572	-1.69983	3.67126
Q12873	CHD3	Chromodomain-helicase-DNA-binding protein 3 (CHD-3)	0.0199132	0	0.0199132	4403	-10	31	6.42646e+08	5.45287e+08	4.57961e+08	1.32982e+09	3.33767e+08	2.60847e+08	Yes	Yes	11.4363	-36.5768		-0.170769	-1.70086	3.67024
P23381	WARS1	Tryptophan--tRNA ligase, cytoplasmic	0.0198299	0.00511765	0.0147122	3041	-1.52346	25	4.63962e+08	3.35954e+08	4.90742e+08	1.04458e+09	6.3267e+08	5.87486e+08	Yes	Yes	2.00111	-5.5887	25.8078	0.761881	-1.70268	3.66842
Q13045	FLII	Protein flightless-1 homolog	0.0198042	0.00410381	0.0157004	3354	-1.93576	1	4.64255e+08	3.76094e+08	4.53943e+08	1.33216e+09	4.34842e+08	4.89493e+08	Yes	Yes	3.31386	-7.10009	20.7219	0.606695	-1.70324	3.66786
O75150	RNF40	E3 ubiquitin-protein ligase BRE1B (BRE1-B)	0.0197847	0.00343184	0.0163528	3491	-2.25249	38	4.81592e+08	3.67499e+08	5.90287e+08	9.60581e+08	5.811e+08	5.66224e+08	Yes	Yes	2.30288	-8.26083	17.346	0.505611	-1.70367	3.66743
Q14126	DSG2	Desmoglein-2 (Cadherin family member 5) (HDGC)	0.0197253	0.000297431	0.0194279	4099	-6.02943	23	5.69388e+08	4.93937e+08	4.60251e+08	1.35368e+09	3.82314e+08	2.77068e+08	Yes	Yes	7.41362	-22.1046	1.50787	0.0435112	-1.70498	3.66612
P52597	HNRNPF	Heterogeneous nuclear ribonucleoprotein F (hnRNP F) (Nucleolin-like protein mcs94-1) [Cleaved into: Heterogeneous nuclear ribonucleoprotein F, N-terminally processed]	0.0197213	0.00943253	0.0102888	1094	-0.125359	18	3.51021e+08	2.18499e+08	3.40515e+08	6.52771e+08	9.65117e+08	1.00801e+09	Yes	Yes	0.947046	-0.459569	47.8291	1.50261	-1.70506	3.66603
P23193	TCEA1	Transcription elongation factor A protein 1 (Transcription elongation factor S-II protein 1) (Transcription elongation factor TFIIS.o)	0.0196875	0.0029075	0.01678	3608	-2.52889	15	5.32838e+08	4.17643e+08	5.0242e+08	1.04667e+09	5.35312e+08	4.9498e+08	Yes	Yes	2.96007	-9.26911	14.7683	0.429261	-1.70581	3.66529
P13861	PRKAR2A	cAMP-dependent protein kinase type II-alpha regulatory subunit	0.0196651	0.00465181	0.0150132	3160	-1.69037	20	4.73742e+08	3.82129e+08	4.10197e+08	1.24802e+09	5.04811e+08	5.0694e+08	Yes	Yes	2.89964	-6.19486	23.6552	0.695722	-1.7063	3.66479
O94906	PRPF6	Pre-mRNA-processing factor 6 (Androgen receptor N-terminal domain-transactivating protein 1) (ANT-1) (PRP6 homolog) (U5 snRNP-associated 102 kDa protein) (U5-102 kDa protein)	0.0196357	0.0103864	0.00924927	735	0.167284	43	2.21236e+08	2.37466e+08	3.25874e+08	1.42561e+09	6.691e+08	6.41283e+08	Yes	Yes	1.75403	0.612951	52.8956	1.69861	-1.70695	3.66414
Q9BQ52	ELAC2	Zinc phosphodiesterase ELAC protein 2	0.0196122	0.0100946	0.00951758	834	0.084913	29	2.71227e+08	2.32895e+08	3.43288e+08	7.4837e+08	8.80376e+08	1.0402e+09	Yes	Yes	0.946202	0.311089	51.471	1.64212	-1.70747	3.66362
Q68E01	INTS3	Integrator complex subunit 3 (Int3) (SOSS complex subunit A) (Sensor of single-strand DNA complex subunit A) (SOSS-A) (Sensor of ssDNA subunit A)	0.0195763	0.00676595	0.0128104	2331	-0.920947	41	3.967e+08	3.74777e+08	3.18455e+08	1.27725e+09	5.73477e+08	5.69268e+08	Yes	Yes	2.31716	-3.37327	34.5619	1.04007	-1.70827	3.66283
P09884	POLA1	DNA polymerase alpha catalytic subunit	0.0195425	0.00613424	0.0134083	2628	-1.12817	40	3.90592e+08	3.70718e+08	4.2747e+08	9.75685e+08	6.44235e+08	6.95167e+08	Yes	Yes	1.29325	-4.13143	31.3892	0.93734	-1.70902	3.66208
Q02880	TOP2B	DNA topoisomerase 2-beta	0.0195175	0.0028801	0.0166374	3607	-2.53024	37	6.20353e+08	4.55717e+08	4.05541e+08	8.21571e+08	6.00182e+08	5.96016e+08	Yes	Yes	2.39855	-9.26452	14.7565	0.428914	-1.70958	3.66152
Q99614	TTC1	Tetratricopeptide repeat protein 1 (TPR repeat protein 1)	0.0194809	0.00343909	0.0160418	3473	-2.22174	18	5.13401e+08	4.14241e+08	4.12149e+08	1.23612e+09	4.55743e+08	4.61158e+08	Yes	Yes	3.42121	-8.13313	17.6537	0.51477	-1.71039	3.66071
Q86VM9	ZC3H18	Zinc finger CCCH domain-containing protein 18 (Nuclear protein NHN1)	0.0194611	0	0.0194611	4402	-10	27	8.57488e+08	5.30182e+08	4.79927e+08	9.2329e+08	3.00517e+08	3.9787e+08	No	Yes	10.874	-36.4774		-0.375973	-1.71083	3.66027
Q9NVN8	GNL3L	Guanine nucleotide-binding protein-like 3-like protein	0.0194325	0.0114757	0.00795673	387	0.528337	27	1.84498e+08	2.14377e+08	2.99563e+08	1.1891e+09	9.21748e+08	6.74848e+08	Yes	Yes	0.927497	1.93352	59.0544	1.95774	-1.71147	3.65963
P62333	PSMC6	26S proteasome regulatory subunit 10B (26S proteasome AAA-ATPase subunit RPT4) (Proteasome 26S subunit ATPase 6) (Proteasome subunit p42)	0.0192703	0.00682146	0.0124488	2249	-0.86786	20	3.47999e+08	3.2079e+08	4.36144e+08	9.76767e+08	6.62634e+08	7.10727e+08	Yes	Yes	1.17917	-3.17288	35.3988	1.06758	-1.71511	3.65599
Q9BPX3	NCAPG	Condensin complex subunit 3 (Chromosome-associated protein G) (Condensin subunit CAP-G) (hCAP-G) (Melanoma antigen NY-MEL-3) (Non-SMC condensin I complex subunit G) (XCAP-G homolog)	0.019244	0.00426411	0.0149799	3249	-1.81272	33	4.2144e+08	3.58988e+08	5.03621e+08	1.13004e+09	5.01158e+08	5.35103e+08	Yes	Yes	2.58996	-6.62619	22.1581	0.650129	-1.7157	3.65539
Q8N1G2	CMTR1	Cap-specific mRNA (nucleoside-2'-O-)-methyltransferase 1	0.0191174	0.00631393	0.0128035	2452	-1.01992	38	4.07078e+08	3.7262e+08	3.41773e+08	1.06708e+09	6.33564e+08	6.05533e+08	Yes	Yes	1.7923	-3.7253	33.0272	0.990073	-1.71857	3.65253
P63165	SUMO1	Small ubiquitin-related modifier 1 (SUMO-1) (GAP-modifying protein 1) (GMP1) (SMT3 homolog 3) (Sentrin) (Ubiquitin-homology domain protein PIC1) (Ubiquitin-like protein SMT3C) (Smt3C) (Ubiquitin-like protein UBL1)	0.0190803	0	0.0190803	4401	-10	7	6.80956e+08	5.62148e+08	6.5247e+08	9.17256e+08	2.50461e+08	3.577e+08	No	Yes	10.4083	-36.3919		-0.539382	-1.71942	3.65168
P51610	HCFC1	Host cell factor 1 (HCF) (HCF-1) (C1 factor) (CFF) (VCAF) (VP16 accessory protein) [Cleaved into: HCF N-terminal chain 1; HCF N-terminal chain 2; HCF N-terminal chain 3; HCF N-terminal chain 4; HCF N-terminal chain 5; HCF N-terminal chain 6; HCF C-terminal chain 1; HCF C-terminal chain 2; HCF C-terminal chain 3; HCF C-terminal chain 4; HCF C-terminal chain 5; HCF C-terminal chain 6]	0.0190681	0.00830434	0.0107637	1454	-0.374242	4	3.63611e+08	2.63624e+08	3.3465e+08	7.31084e+08	8.06675e+08	9.19158e+08	Yes	Yes	0.626398	-1.36651	43.551	1.34654	-1.71969	3.6514
P11413	G6PD	Glucose-6-phosphate 1-dehydrogenase (G6PD)	0.0190655	0.00392801	0.0151375	3359	-1.94626	31	4.64824e+08	3.54669e+08	5.03283e+08	9.92359e+08	5.12597e+08	5.90615e+08	Yes	Yes	2.43306	-7.10647	20.6027	0.6031	-1.71975	3.65135
P53618	COPB1	Coatomer subunit beta (Beta-coat protein) (Beta-COP)	0.0189207	0.00847454	0.0104462	1338	-0.30177	29	2.90769e+08	2.48391e+08	3.96754e+08	8.6057e+08	8.16715e+08	7.79185e+08	Yes	Yes	0.387914	-1.10087	44.7897	1.39095	-1.72306	3.64804
Q8N8S7	ENAH	Protein enabled homolog	0.0189053	0.00591869	0.0129866	2633	-1.13367	16	3.37727e+08	2.98271e+08	4.41063e+08	1.32159e+09	5.26165e+08	4.64802e+08	Yes	Yes	2.58544	-4.13528	31.3071	0.934711	-1.72342	3.64768
Q07666	KHDRBS1	KH domain-containing, RNA-binding, signal transduction-associated protein 1 (GAP-associated tyrosine phosphoprotein p62) (Src-associated in mitosis 68 kDa protein) (Sam68) (p21 Ras GTPase-activating protein-associated p62) (p68)	0.0188884	0.00631728	0.0125711	2420	-0.992733	8	3.94857e+08	2.71711e+08	4.57547e+08	7.68618e+08	8.25388e+08	6.68461e+08	Yes	Yes	0.294751	-3.62079	33.4454	1.00364	-1.72381	3.64729
P16278	GLB1	Beta-galactosidase	0.0188799	0.00668725	0.0121927	2244	-0.866533	18	4.81867e+08	2.90894e+08	2.88888e+08	1.1096e+09	5.98342e+08	6.15478e+08	Yes	Yes	2.20247	-3.16033	35.4198	1.06828	-1.724	3.6471
Q8N3U4	STAG2	Cohesin subunit SA-2 (SCC3 homolog 2) (Stromal antigen 2)	0.0188609	0.00313883	0.015722	3526	-2.32449	35	4.95543e+08	4.04476e+08	4.69e+08	9.83604e+08	5.18705e+08	5.10326e+08	Yes	Yes	2.66887	-8.47662	16.642	0.484696	-1.72444	3.64666
Q01469	FABP5	Fatty acid-binding protein 5 (Epidermal-type fatty acid-binding protein) (E-FABP) (Fatty acid-binding protein, epidermal) (Psoriasis-associated fatty acid-binding protein homolog) (PA-FABP)	0.0188056	0.00123235	0.0175733	3869	-3.8339	11	5.59808e+08	3.97892e+08	6.0786e+08	7.04258e+08	4.84693e+08	6.17235e+08	Yes	Yes	3.42609	-13.976	6.5531	0.189354	-1.72571	3.64539
Q8WUM4	PDCD6IP	Programmed cell death 6-interacting protein (PDCD6-interacting protein) (ALG-2-interacting protein 1) (ALG-2-interacting protein X) (Hp95)	0.0186918	0.00710373	0.0115881	1989	-0.70599	34	3.31614e+08	2.9645e+08	4.08545e+08	7.73362e+08	6.96384e+08	8.44985e+08	Yes	Yes	0.914044	-2.57175	38.0045	1.15448	-1.72835	3.64275
Q12888	TP53BP1	TP53-binding protein 1 (53BP1) (p53-binding protein 1) (p53BP1)	0.0186602	0.000557492	0.0181027	3998	-5.02111	47	6.4206e+08	4.6903e+08	4.46358e+08	9.47569e+08	4.24023e+08	4.16628e+08	Yes	Yes	5.52366	-18.2869	2.9876	0.0862296	-1.72908	3.64201
Q99996	AKAP9	A-kinase anchor protein 9 (AKAP-9) (A-kinase anchor protein 350 kDa) (AKAP 350) (hgAKAP 350) (A-kinase anchor protein 450 kDa) (AKAP 450) (AKAP 120-like protein) (Centrosome- and Golgi-localized PKN-associated protein) (CG-NAP) (Protein hyperion) (Protein kinase A-anchoring protein 9) (PRKA9) (Protein yotiao)	0.0186518	0.00368089	0.0149709	3399	-2.02403	87	4.63927e+08	4.00928e+08	4.58974e+08	8.84396e+08	5.75843e+08	5.60094e+08	Yes	Yes	1.91089	-7.37116	19.7348	0.576996	-1.72928	3.64182
P35520	CBS	Cystathionine beta-synthase	0.0185516	0.00562217	0.0129294	2707	-1.20146	24	3.79516e+08	2.82511e+08	4.92619e+08	8.10722e+08	6.22629e+08	7.38205e+08	Yes	Yes	1.44105	-4.37269	30.3056	0.902784	-1.73162	3.63948
P30086	PEBP1	Phosphatidylethanolamine-binding protein 1 (PEBP-1) (HCNPpp) (Neuropolypeptide h3) (Prostatic-binding protein) (Raf kinase inhibitor protein) (RKIP) [Cleaved into: Hippocampal cholinergic neurostimulating peptide (HCNP)]	0.0185474	0.00825955	0.0102878	1360	-0.316802	11	3.55098e+08	2.25002e+08	3.30148e+08	8.85337e+08	6.00813e+08	9.29046e+08	Yes	Yes	1.49695	-1.15296	44.5322	1.38167	-1.73172	3.63938
Q9Y5Q8	GTF3C5	General transcription factor 3C polypeptide 5 (TF3C-epsilon) (Transcription factor IIIC 63 kDa subunit) (TFIIIC 63 kDa subunit) (TFIIIC63) (Transcription factor IIIC subunit epsilon)	0.0185325	0.00442207	0.0141105	3146	-1.67397	30	5.03586e+08	3.349e+08	3.83799e+08	1.04092e+09	4.98845e+08	5.60737e+08	Yes	Yes	2.63753	-6.09163	23.8611	0.702019	-1.73207	3.63903
Q14257	RCN2	Reticulocalbin-2 (Calcium-binding protein ERC-55) (E6-binding protein) (E6BP)	0.0185011	0.00875154	0.00974958	1141	-0.155803	19	3.28404e+08	2.62381e+08	2.73931e+08	1.00561e+09	6.66735e+08	7.80085e+08	Yes	Yes	1.15104	-0.566857	47.3028	1.48299	-1.7328	3.6383
Q7Z6E9	RBBP6	E3 ubiquitin-protein ligase RBBP6	0.0184661	0.000470184	0.0179959	4028	-5.2583	38	5.97003e+08	4.25067e+08	5.3062e+08	9.19942e+08	4.10513e+08	4.27727e+08	Yes	Yes	5.55482	-19.1269	2.5462	0.0734838	-1.73362	3.63747
Q9UNE7	STUB1	E3 ubiquitin-protein ligase CHIP	0.0184464	0.00501492	0.0134315	2941	-1.42132	22	4.12411e+08	2.97229e+08	4.66747e+08	9.88313e+08	6.06806e+08	5.35832e+08	Yes	Yes	1.93134	-5.16935	27.1864	0.804666	-1.73409	3.63701
Q01085	TIAL1	Nucleolysin TIAR (TIA-1-related protein)	0.0184385	0.0165793	0.00185919	5	3.15663	3	5.17843e+07	3.63615e+07	6.84012e+07	1.61653e+09	7.57522e+08	7.75327e+08	Yes	Yes	1.57683	11.4801	89.9168	4.23534	-1.73427	3.63682
O00629	KPNA4	Importin subunit alpha-3 (Importin alpha Q1) (Qip1) (Karyopherin subunit alpha-4)	0.0184194	0.0049973	0.0134221	2947	-1.42538	11	1.57271e+08	7.1331e+08	2.09867e+08	1.20905e+09	7.3313e+08	2.79858e+08	Yes	Yes	3.81265	-5.18323	27.1307	0.802929	-1.73473	3.63637
P13804	ETFA	Electron transfer flavoprotein subunit alpha, mitochondrial (Alpha-ETF)	0.0184003	0.00311602	0.0152843	3510	-2.29428	8	6.14955e+08	3.40222e+08	3.6089e+08	1.02337e+09	4.7071e+08	4.88936e+08	Yes	Yes	3.42871	-8.34182	16.9346	0.493381	-1.73517	3.63592
Q96EK7	FAM120B	Constitutive coactivator of peroxisome proliferator-activated receptor gamma (Constitutive coactivator of PPAR-gamma) (Constitutive coactivator of PPARG) (PPARG constitutive coactivator 1) (PGCC1) (Protein FAM120B)	0.018395	0.00229023	0.0161047	3697	-2.81392	17	5.1695e+08	3.75651e+08	5.10462e+08	4.23357e+08	9.07496e+08	5.64201e+08	Yes	Yes	2.26222	-10.2308	12.4503	0.361113	-1.7353	3.6358
Q7RTP6	MICAL3	[F-actin]-monooxygenase MICAL3	0.0183746	0	0.0183746	4400	-10	27	6.84183e+08	5.43056e+08	5.46879e+08	9.79836e+08	2.32645e+08	3.07859e+08	Yes	Yes	10.8202	-36.2288		-0.519755	-1.73578	3.63531
Q9BWU0	SLC4A1AP	Kanadaptin (Human lung cancer oncogene 3 protein) (HLC-3) (Kidney anion exchanger adapter protein) (Solute carrier family 4 anion exchanger member 1 adapter protein)	0.0183636	0.00591787	0.0124458	2534	-1.07251	34	3.71015e+08	2.96841e+08	4.24804e+08	9.97173e+08	6.43604e+08	5.59065e+08	Yes	Yes	1.61098	-3.89863	32.226	0.964202	-1.73604	3.63506
O60264	SMARCA5	SWI/SNF-related matrix-associated actin-dependent regulator of chromatin subfamily A member 5 (SWI/SNF-related matrix-associated actin-dependent regulator of chromatin A5)	0.018362	0.00856927	0.00979275	1188	-0.192543	33	3.09408e+08	2.64652e+08	2.96657e+08	6.43666e+08	8.78746e+08	8.99083e+08	Yes	Yes	0.802935	-0.699896	46.6684	1.4595	-1.73608	3.63502
Q86XP3	DDX42	ATP-dependent RNA helicase DDX42	0.0183344	0.00879941	0.00953504	1079	-0.115832	33	3.25594e+08	2.42905e+08	2.81284e+08	9.36162e+08	8.14086e+08	6.87236e+08	Yes	Yes	0.870123	-0.420976	47.9939	1.50878	-1.73673	3.63437
Q5H9R7	PPP6R3	Serine/threonine-protein phosphatase 6 regulatory subunit 3 (SAPS domain family member 3) (Sporulation-induced transcript 4-associated protein SAPL)	0.0183288	0.0024888	0.01584	3646	-2.67005	1	4.7231e+08	3.96905e+08	4.71178e+08	1.06446e+09	3.77378e+08	5.04025e+08	Yes	Yes	3.47803	-9.70359	13.5786	0.394231	-1.73687	3.63423
P82979	SARNP	SAP domain-containing ribonucleoprotein (Cytokine-induced protein of 29 kDa) (Nuclear protein Hcc-1) (Proliferation-associated cytokine-inducible protein CIP29)	0.0181937	0.00901017	0.00918352	980	-0.0274924	10	2.49883e+08	2.03928e+08	3.41882e+08	1.17944e+09	6.96541e+08	5.90358e+08	Yes	Yes	1.48843	-0.0998254	49.5236	1.56669	-1.74008	3.63102
P04181	OAT	Ornithine aminotransferase, mitochondrial	0.0181279	0.00951369	0.00861426	769	0.143279	5	2.5125e+08	2.51145e+08	2.51987e+08	5.64376e+08	1.00822e+09	9.23259e+08	Yes	Yes	1.31965	0.520024	52.4808	1.68205	-1.74165	3.62945
O15372	EIF3H	Eukaryotic translation initiation factor 3 subunit H (eIF3h) (Eukaryotic translation initiation factor 3 subunit 3) (eIF-3-gamma) (eIF3 p40 subunit)	0.018027	0.00760332	0.0104237	1584	-0.455159	20	3.74095e+08	2.52564e+08	2.96916e+08	5.86144e+08	8.20552e+08	9.01869e+08	Yes	Yes	0.808833	-1.65087	42.1775	1.29799	-1.74408	3.62702
O00231	PSMD11	26S proteasome non-ATPase regulatory subunit 11 (26S proteasome regulatory subunit RPN6) (26S proteasome regulatory subunit S9) (26S proteasome regulatory subunit p44.5)	0.0178849	0.00217422	0.0157107	3705	-2.85318	24	4.5217e+08	3.78471e+08	5.50221e+08	8.44943e+08	5.07923e+08	4.72946e+08	Yes	Yes	2.5928	-10.3387	12.1567	0.352512	-1.74751	3.62359
P06865	HEXA	Beta-hexosaminidase subunit alpha	0.0178709	0.00375943	0.0141115	3320	-1.90829	20	4.85393e+08	4.05829e+08	3.06874e+08	1.08721e+09	4.68328e+08	4.50527e+08	Yes	Yes	3.11679	-6.91418	21.0366	0.616186	-1.74785	3.62324
P12814	ACTN1	Alpha-actinin-1 (Alpha-actinin cytoskeletal isoform) (F-actin cross-linking protein) (Non-muscle alpha-actinin-1)	0.0178666	0.0023058	0.0155608	3677	-2.75458	28	5.55185e+08	3.60162e+08	4.58937e+08	7.87071e+08	5.94294e+08	4.47741e+08	Yes	Yes	2.67975	-9.98022	12.9056	0.374467	-1.74796	3.62314
Q9P289	STK26	Serine/threonine-protein kinase 26	0.0178418	0.00270128	0.0151405	3582	-2.4867	8	4.2716e+08	3.40847e+08	4.56045e+08	1.22011e+09	4.35315e+08	3.19454e+08	Yes	Yes	3.78965	-9.00815	15.1402	0.440239	-1.74856	3.62254
Q13427	PPIG	Peptidyl-prolyl cis-trans isomerase G (PPIase G) (Peptidyl-prolyl isomerase G)	0.0178001	0.00110905	0.0166911	3879	-3.91167	12	5.93542e+08	4.68554e+08	3.78392e+08	9.08953e+08	4.3378e+08	4.08244e+08	Yes	Yes	4.4835	-14.1662	6.2306	0.18001	-1.74958	3.62152
O14929	HAT1	Histone acetyltransferase type B catalytic subunit	0.0177916	0.0058276	0.011964	2468	-1.03773	15	4.05148e+08	3.07334e+08	3.59294e+08	7.472e+08	7.04006e+08	6.6696e+08	Yes	Yes	0.671812	-3.75794	32.7547	0.981259	-1.74978	3.62131
O15067	PFAS	Phosphoribosylformylglycinamidine synthase (FGAM synthase) (FGAMS)	0.0177848	0.00505458	0.0127302	2845	-1.33259	39	3.89906e+08	3.1014e+08	4.38547e+08	7.33351e+08	6.03862e+08	7.12913e+08	Yes	Yes	1.20268	-4.82552	28.4208	0.843266	-1.74995	3.62115
P61758	VBP1	Prefoldin subunit 3 (HIBBJ46) (von Hippel-Lindau-binding protein 1) (VBP-1) (VHL-binding protein 1)	0.0177693	0.00368346	0.0140859	3335	-1.93511	15	5.48373e+08	3.35343e+08	3.62474e+08	8.22443e+08	6.23575e+08	4.93737e+08	Yes	Yes	2.3371	-7.0066	20.7293	0.606917	-1.75033	3.62077
P18754	RCC1	Regulator of chromosome condensation (Cell cycle regulatory protein) (Chromosome condensation protein 1)	0.0177604	0.00635154	0.0114089	2199	-0.844975	20	4.03499e+08	2.41453e+08	3.75613e+08	6.65712e+08	8.01785e+08	6.96281e+08	Yes	Yes	0.14523	-3.05927	35.7624	1.07959	-1.75055	3.62055
O75116	ROCK2	Rho-associated protein kinase 2	0.0177084	0.00419371	0.0135147	3148	-1.68823	39	4.62836e+08	3.09116e+08	3.99946e+08	9.90162e+08	5.23515e+08	4.8945e+08	Yes	Yes	2.52701	-6.11017	23.682	0.696541	-1.75182	3.61928
Q9Y678	COPG1	Coatomer subunit gamma-1 (Gamma-1-coat protein) (Gamma-1-COP)	0.0176856	0.00561302	0.0120726	2569	-1.10489	35	3.67454e+08	3.00491e+08	4.11924e+08	6.58457e+08	6.53172e+08	7.79442e+08	Yes	Yes	1.01788	-3.99828	31.7378	0.948509	-1.75238	3.61872
P16402	H1-3	Histone H1.3 (Histone H1c) (Histone H1s-2)	0.0176805	0.00852881	0.00915173	1066	-0.1017	6	3.30141e+08	2.17775e+08	2.39949e+08	4.80412e+08	8.14612e+08	1.08714e+09	No	Yes	1.45943	-0.368011	48.2384	1.51797	-1.7525	3.61859
P26196	DDX6	Probable ATP-dependent RNA helicase DDX6	0.0176352	0.00806887	0.00956629	1259	-0.245593	25	2.48258e+08	2.14823e+08	3.76965e+08	5.3204e+08	8.76959e+08	9.12843e+08	Yes	Yes	1.55621	-0.888428	45.7544	1.42596	-1.75362	3.61748
Q86VV8	RTTN	Rotatin	0.0175802	0.0074815	0.0100987	1550	-0.432775	5	2.33374e+08	2.82087e+08	3.85151e+08	6.82701e+08	8.82005e+08	6.86722e+08	No	Yes	0.871062	-1.56497	42.5563	1.31131	-1.75498	3.61612
Q9HAW4	CLSPN	Claspin (hClaspin)	0.0175778	0	0.0175778	4399	-10	39	7.22493e+08	5.3351e+08	4.60251e+08	8.7107e+08	2.5782e+08	3.06457e+08	No	Yes	10.8096	-36.0369		-0.481283	-1.75504	3.61606
Q9NSD9	FARSB	Phenylalanine--tRNA ligase beta subunit	0.0175504	0.00753922	0.0100111	1503	-0.409119	25	3.13121e+08	2.51708e+08	3.21947e+08	9.23046e+08	5.88669e+08	7.48192e+08	Yes	Yes	1.29257	-1.47912	42.9576	1.32548	-1.75571	3.61538
Q8NBJ5	COLGALT1	Procollagen galactosyltransferase 1	0.0175447	0.0111821	0.00636262	228	0.813496	23	2.02374e+08	1.93592e+08	1.58469e+08	1.18767e+09	7.59624e+08	6.43941e+08	Yes	Yes	1.36924	2.94099	63.7348	2.1747	-1.75585	3.61524
Q8NBS9	TXNDC5	Thioredoxin domain-containing protein 5 (Endoplasmic reticulum resident protein 46) (ER protein 46) (ERp46) (Thioredoxin-like protein p46)	0.0174551	0.0104667	0.00698848	353	0.58275	19	1.79822e+08	1.65473e+08	2.63046e+08	5.44249e+08	9.87407e+08	9.89617e+08	Yes	Yes	1.48792	2.10549	59.9632	1.99834	-1.75808	3.61302
Q8N5I9	NOPCHAP1	NOP protein chaperone 1	0.0174317	0	0.0174317	4398	-10	12	7.04658e+08	4.59228e+08	4.91042e+08	6.55247e+08	3.95588e+08	4.19655e+08	Yes	Yes	9.76523	-36.0008		-0.208653	-1.75866	3.61244
Q10567	AP1B1	AP-1 complex subunit beta-1 (Adaptor protein complex AP-1 subunit beta-1) (Adaptor-related protein complex 1 subunit beta-1) (Beta-1-adaptin) (Beta-adaptin 1) (Clathrin assembly protein complex 1 beta large chain) (Golgi adaptor HA1/AP1 adaptin beta subunit)	0.0174146	0.00644965	0.010965	2075	-0.76561	2	3.02004e+08	2.46537e+08	4.27808e+08	8.61445e+08	6.41344e+08	6.43212e+08	Yes	Yes	1.07584	-2.76539	37.0358	1.12195	-1.75909	3.61201
Q13620	CUL4B	Cullin-4B (CUL-4B)	0.0173361	0.00670986	0.0106262	1915	-0.663276	6	3.0621e+08	2.84859e+08	3.55217e+08	8.65733e+08	6.50806e+08	6.45441e+08	Yes	Yes	0.894366	-2.39446	38.7046	1.17816	-1.76105	3.61005
P49959	MRE11	Double-strand break repair protein MRE11	0.0172182	0.00363265	0.0135856	3303	-1.90298	30	4.26227e+08	3.24129e+08	4.01748e+08	1.04695e+09	4.83899e+08	4.04176e+08	Yes	Yes	2.90526	-6.8642	21.0977	0.618034	-1.76401	3.60709
P35573	AGL	Glycogen debranching enzyme (Glycogen debrancher) [Includes: 4-alpha-glucanotransferase	0.0171971	0.00712224	0.0100748	1652	-0.500354	62	3.11426e+08	2.6807e+08	3.2358e+08	7.11026e+08	7.25867e+08	7.43373e+08	Yes	Yes	0.291212	-1.80455	41.4154	1.27135	-1.76455	3.60655
Q9ULX6	AKAP8L	A-kinase anchor protein 8-like (AKAP8-like protein) (Helicase A-binding protein 95) (HAP95) (Homologous to AKAP95 protein) (HA95) (Neighbor of A-kinase-anchoring protein 95) (Neighbor of AKAP95)	0.0171242	0	0.0171242	4397	-10	20	7.39037e+08	4.64568e+08	4.18345e+08	8.14036e+08	2.6938e+08	3.64901e+08	Yes	Yes	10.819	-35.9237		-0.327281	-1.76639	3.60471
P07305	H1-0	Histone H1.0 (Histone H1') (Histone H1(0)) [Cleaved into: Histone H1.0, N-terminally processed]	0.0171143	0.00250405	0.0146103	3599	-2.54465	9	5.46408e+08	2.43271e+08	4.80115e+08	5.35772e+08	3.94637e+08	8.68304e+08	No	Yes	3.57623	-9.17208	14.6313	0.425222	-1.76664	3.60446
Q9NRZ9	HELLS	Lymphoid-specific helicase	0.0171097	0.00573672	0.011373	2395	-0.987319	2	3.33913e+08	3.07046e+08	3.584e+08	9.22485e+08	5.14646e+08	6.31193e+08	Yes	Yes	1.62142	-3.55863	33.529	1.00635	-1.76676	3.60434
Q96FW1	OTUB1	Ubiquitin thioesterase OTUB1	0.0170617	0.00594103	0.0111207	2283	-0.904457	12	4.46526e+08	2.8697e+08	2.48142e+08	9.03442e+08	5.49979e+08	6.24008e+08	Yes	Yes	1.8765	-3.25887	34.8209	1.04856	-1.76798	3.60312
Q9NXG2	THUMPD1	THUMP domain-containing protein 1	0.017037	0.00558511	0.0114519	2455	-1.03592	19	3.54858e+08	3.13186e+08	3.22044e+08	1.02372e+09	5.32946e+08	5.07883e+08	Yes	Yes	2.06297	-3.73191	32.7823	0.98215	-1.76861	3.60249
P67936	TPM4	Tropomyosin alpha-4 chain (TM30p1) (Tropomyosin-4)	0.0170359	0.004695	0.0123409	2908	-1.39425	5	5.06343e+08	2.21136e+08	3.69132e+08	8.1069e+08	5.67627e+08	5.7952e+08	Yes	Yes	2.09926	-5.02274	27.5594	0.8163	-1.76863	3.60246
Q12899	TRIM26	Tripartite motif-containing protein 26	0.0170254	0.000363857	0.0166615	4044	-5.51701	28	5.89493e+08	4.26969e+08	3.78054e+08	9.68115e+08	3.12461e+08	3.7747e+08	Yes	Yes	6.46425	-19.8733	2.13714	0.0616743	-1.7689	3.6022
P13674	P4HA1	Prolyl 4-hydroxylase subunit alpha-1 (4-PH alpha-1)	0.0169767	0.0105498	0.00642697	262	0.715002	22	2.10993e+08	1.82173e+08	1.82858e+08	7.9778e+08	8.23548e+08	8.46485e+08	Yes	Yes	0.0720584	2.57469	62.1425	2.09861	-1.77015	3.60095
Q9HAV7	GRPEL1	GrpE protein homolog 1, mitochondrial (HMGE) (Mt-GrpE#1)	0.0169621	0.00750786	0.00945422	1381	-0.332555	13	2.10377e+08	3.1707e+08	3.15428e+08	6.67736e+08	6.66367e+08	8.64232e+08	Yes	Yes	1.00767	-1.19739	44.2626	1.37198	-1.77052	3.60058
P41091	EIF2S3	Eukaryotic translation initiation factor 2 subunit 3	0.0169117	0.00684757	0.0100642	1738	-0.555561	21	3.10528e+08	2.41552e+08	3.4424e+08	8.39396e+08	6.01812e+08	6.94652e+08	Yes	Yes	1.12889	-1.99962	40.4901	1.23927	-1.77181	3.59929
Q9Y4C8	RBM19	Probable RNA-binding protein 19 (RNA-binding motif protein 19)	0.0168495	0.00109063	0.0157588	3863	-3.85292	30	5.84407e+08	4.0934e+08	3.58194e+08	8.90047e+08	3.93769e+08	3.85263e+08	Yes	Yes	4.62931	-13.8616	6.47281	0.187027	-1.77341	3.59768
C9J8F6	CKMT1A	Creatine kinase U-type, mitochondrial (Fragment)	0.0168199	0.00455141	0.0122684	2934	-1.43057	14	4.66608e+08	2.82043e+08	3.46362e+08	7.32863e+08	5.49295e+08	6.3854e+08	Yes	Yes	1.64714	-5.14563	27.0598	0.80072	-1.77418	3.59692
O76003	GLRX3	Glutaredoxin-3 (PKC-interacting cousin of thioredoxin) (PICOT) (PKC-theta-interacting protein) (PKCq-interacting protein) (Thioredoxin-like protein 2)	0.0168198	0.00405516	0.0127647	3116	-1.65432	16	4.19603e+08	3.16679e+08	4.03626e+08	6.70596e+08	5.29582e+08	6.75619e+08	Yes	Yes	1.47186	-5.95047	24.1094	0.70962	-1.77418	3.59692
P50897	PPT1	Palmitoyl-protein thioesterase 1 (PPT-1)	0.016787	0.00626316	0.0105238	2048	-0.748694	9	3.65488e+08	2.99449e+08	2.64446e+08	9.05395e+08	5.98605e+08	5.76426e+08	Yes	Yes	1.57032	-2.69236	37.3097	1.13112	-1.77503	3.59607
Q96F63	CCDC97	Coiled-coil domain-containing protein 97	0.0166327	0.000407854	0.0162248	4024	-5.31401	16	5.27047e+08	4.34247e+08	3.95778e+08	9.46732e+08	2.97173e+08	3.81169e+08	Yes	Yes	6.069	-19.0882	2.45213	0.0707676	-1.77904	3.59206
Q8N1G4	LRRC47	Leucine-rich repeat-containing protein 47	0.0166282	0.00655572	0.0100725	1832	-0.619598	26	2.53861e+08	2.84311e+08	3.64773e+08	6.85526e+08	6.91284e+08	7.01597e+08	Yes	Yes	0.530917	-2.22556	39.4252	1.2027	-1.77915	3.59194
Q8IW40	CCDC103	Coiled-coil domain-containing protein 103	0.0166166	0.0023514	0.0142652	3613	-2.60091	1	4.91829e+08	3.51684e+08	4.30399e+08	6.59119e+08	5.46719e+08	4.99524e+08	No	Yes	1.92355	-9.34155	14.1509	0.411066	-1.77946	3.59164
Q8IY37	DHX37	Probable ATP-dependent RNA helicase DHX37	0.0165649	0.00895522	0.00760966	665	0.234896	35	2.1206e+08	2.29405e+08	2.35067e+08	9.22977e+08	7.15098e+08	6.55386e+08	Yes	Yes	0.751033	0.843344	54.0615	1.74573	-1.78081	3.59029
P24752	ACAT1	Acetyl-CoA acetyltransferase, mitochondrial	0.0165401	0.00871517	0.00782489	755	0.155458	22	2.16548e+08	1.65276e+08	3.00423e+08	5.06121e+08	7.97632e+08	9.79543e+08	Yes	Yes	1.56595	0.558037	52.6913	1.69044	-1.78146	3.58964
Q9NRL2	BAZ1A	Bromodomain adjacent to zinc finger domain protein 1A (ATP-dependent chromatin-remodeling protein) (ATP-utilizing chromatin assembly and remodeling factor 1) (hACF1) (CHRAC subunit ACF1) (Williams syndrome transcription factor-related chromatin-remodeling factor 180) (WCRF180) (hWALp1)	0.0165093	0.00530575	0.0112036	2528	-1.07833	46	4.18289e+08	3.07082e+08	2.78606e+08	6.44782e+08	6.28832e+08	6.82435e+08	Yes	Yes	0.646269	-3.86993	32.1379	0.961367	-1.78227	3.58883
P61289	PSME3	Proteasome activator complex subunit 3 (11S regulator complex subunit gamma) (REG-gamma) (Activator of multicatalytic protease subunit 3) (Ki nuclear autoantigen) (Proteasome activator 28 subunit gamma) (PA28g) (PA28gamma)	0.0164285	0.00346467	0.0129638	3296	-1.9037	15	4.18049e+08	2.49828e+08	4.71967e+08	8.06815e+08	4.37843e+08	5.61037e+08	Yes	Yes	2.62303	-6.828	21.0894	0.617781	-1.7844	3.5867
Q13144	EIF2B5	Translation initiation factor eIF-2B subunit epsilon (eIF-2B GDP-GTP exchange factor subunit epsilon)	0.0164059	0.000888002	0.0155179	3902	-4.12723	20	5.46584e+08	3.87871e+08	2.63988e+08	1.20054e+09	2.80115e+08	2.62395e+08	Yes	Yes	6.16862	-14.8007	5.41269	0.15633	-1.785	3.5861
P16383	GCFC2	Intron Large complex component GCFC2 (GC-rich sequence DNA-binding factor) (GC-rich sequence DNA-binding factor 2) (Transcription factor 9) (TCF-9)	0.0164055	0.00187062	0.0145348	3723	-2.95792	30	5.0899e+08	3.94235e+08	3.2251e+08	9.65639e+08	3.60214e+08	3.89824e+08	Yes	Yes	4.0154	-10.6074	11.4024	0.330442	-1.78501	3.58609
Q99575	POP1	Ribonucleases P/MRP protein subunit POP1 (hPOP1)	0.0163934	0.0105164	0.00587693	218	0.839509	42	1.73064e+08	1.34166e+08	2.0755e+08	5.57435e+08	9.69743e+08	8.97282e+08	Yes	Yes	1.17635	3.01028	64.1505	2.195	-1.78533	3.58577
Q8N9N8	EIF1AD	Probable RNA-binding protein EIF1AD (Eukaryotic translation initiation factor 1A domain-containing protein) (Haponin)	0.0163795	0.00138966	0.0149899	3801	-3.43118	6	5.33612e+08	3.44644e+08	4.0096e+08	8.99744e+08	3.84328e+08	3.7347e+08	Yes	Yes	4.25184	-12.3022	8.48413	0.24539	-1.7857	3.5854
Q9BQ39	DDX50	ATP-dependent RNA helicase DDX50	0.0163568	0.00673198	0.00962483	1675	-0.51573	33	2.97557e+08	2.78221e+08	2.66801e+08	9.57895e+08	5.31527e+08	6.00689e+08	Yes	Yes	1.5527	-1.84879	41.1571	1.26236	-1.7863	3.5848
Q99538	LGMN	Legumain	0.0163427	0.000485495	0.0158572	3991	-5.02954	10	5.57537e+08	4.53815e+08	3.55877e+08	8.10792e+08	4.19607e+08	3.32537e+08	Yes	Yes	5.56579	-18.028	2.97071	0.0857418	-1.78668	3.58442
O00232	PSMD12	26S proteasome non-ATPase regulatory subunit 12 (26S proteasome regulatory subunit RPN5) (26S proteasome regulatory subunit p55)	0.0162889	0.0053633	0.0109256	2440	-1.02652	20	3.56019e+08	2.6019e+08	3.52092e+08	8.1871e+08	5.27584e+08	6.05918e+08	Yes	Yes	1.56093	-3.67802	32.926	0.986799	-1.78811	3.58299
Q16204	CCDC6	Coiled-coil domain-containing protein 6 (Papillary thyroid carcinoma-encoded protein) (Protein H4)	0.0162875	0.00276501	0.0135225	3487	-2.29	20	4.02801e+08	3.1496e+08	4.41101e+08	9.27093e+08	4.0627e+08	4.28035e+08	Yes	Yes	2.98941	-8.20497	16.9763	0.49462	-1.78815	3.58295
Q9Y2Z0	SUGT1	Protein SGT1 homolog (Protein 40-6-3) (Sgt1) (Suppressor of G2 allele of SKP1 homolog)	0.0162857	0.00467241	0.0116133	2815	-1.31354	2	4.25378e+08	2.15067e+08	3.97389e+08	5.48993e+08	6.9894e+08	6.34168e+08	Yes	Yes	0.64629	-4.70627	28.6903	0.851733	-1.78819	3.5829
Q9UPT8	ZC3H4	Zinc finger CCCH domain-containing protein 4	0.0162672	0	0.0162672	4396	-10	26	6.20587e+08	3.34857e+08	5.04485e+08	8.30571e+08	3.55972e+08	2.70153e+08	Yes	Yes	10.7308	-35.7015		-0.176315	-1.78869	3.58241
Q9UNF1	MAGED2	Melanoma-associated antigen D2 (11B6) (Breast cancer-associated gene 1 protein) (BCG-1) (Hepatocellular carcinoma-associated protein JCL-1) (MAGE-D2 antigen)	0.0161926	0.00371329	0.0124793	3177	-1.74877	24	3.78419e+08	3.04339e+08	3.6632e+08	1.03101e+09	3.78934e+08	4.44226e+08	Yes	Yes	2.96317	-6.26133	22.932	0.673656	-1.79068	3.58041
O43684	BUB3	Mitotic checkpoint protein BUB3	0.0161861	0.00839394	0.00779221	815	0.107317	16	3.00044e+08	1.76164e+08	2.13059e+08	5.52307e+08	8.22602e+08	8.37912e+08	Yes	Yes	0.678753	0.38422	51.8588	1.65739	-1.79086	3.58024
P17174	GOT1	Aspartate aminotransferase, cytoplasmic (cAspAT)	0.0161121	0.000737265	0.0153748	3927	-4.38224	21	4.87406e+08	3.38093e+08	5.24499e+08	7.25781e+08	4.07995e+08	4.05037e+08	Yes	Yes	4.25866	-15.6808	4.57585	0.132123	-1.79285	3.57825
Q96B23	C18orf25	Uncharacterized protein C18orf25 (ARKadia-like protein 1)	0.016001	0	0.016001	4395	-10	2	6.11252e+08	3.49541e+08	3.6941e+08	9.48361e+08	2.49062e+08	3.41274e+08	No	Yes	11.3196	-35.6301		-0.0376544	-1.79585	3.57525
P19623	SRM	Spermidine synthase (SPDSY)	0.0159274	0.00414575	0.0117817	3003	-1.50684	14	4.28814e+08	2.6952e+08	3.32066e+08	8.58791e+08	4.9721e+08	4.69303e+08	Yes	Yes	2.32187	-5.38432	26.0289	0.768722	-1.79785	3.57324
Q15003	NCAPH	Condensin complex subunit 2 (Barren homolog protein 1) (Chromosome-associated protein H) (hCAP-H) (Non-SMC condensin I complex subunit H) (XCAP-H homolog)	0.0159256	0.00585346	0.0100721	2088	-0.783005	28	2.77099e+08	3.10132e+08	2.55468e+08	1.10995e+09	4.08468e+08	4.94251e+08	Yes	Yes	2.3402	-2.79783	36.7551	1.11257	-1.7979	3.57319
Q07866	KLC1	Kinesin light chain 1 (KLC 1)	0.0158774	0.00623067	0.00964673	1847	-0.630653	2	2.95105e+08	2.61605e+08	2.64859e+08	1.05543e+09	4.55536e+08	5.14196e+08	Yes	Yes	2.15006	-2.25262	39.2424	1.19646	-1.79922	3.57188
P63208	SKP1	S-phase kinase-associated protein 1 (Cyclin-A/CDK2-associated protein p19) (p19A) (Organ of Corti protein 2) (OCP-2) (Organ of Corti protein II) (OCP-II) (RNA polymerase II elongation factor-like protein) (SIII) (Transcription elongation factor B polypeptide 1-like) (p19skp1)	0.0158471	0.00235243	0.0134947	3581	-2.52017	10	3.44028e+08	2.27942e+08	5.65917e+08	9.54267e+08	3.80832e+08	3.68318e+08	Yes	Yes	3.53071	-8.99965	14.8445	0.43151	-1.80005	3.57105
O95163	ELP1	Elongator complex protein 1 (ELP1) (IkappaB kinase complex-associated protein) (IKK complex-associated protein) (p150)	0.0157987	0.00454757	0.0112511	2796	-1.3069	36	4.03206e+08	2.90671e+08	3.11403e+08	6.47817e+08	5.23962e+08	6.55558e+08	Yes	Yes	1.21545	-4.66527	28.7845	0.854695	-1.80138	3.56972
Q9Y5A9	YTHDF2	YTH domain-containing family protein 2 (DF2) (CLL-associated antigen KW-14) (High-glucose-regulated protein 8) (Renal carcinoma antigen NY-REN-2)	0.0157525	0.0100764	0.00567611	227	0.828003	12	1.99142e+08	1.45895e+08	1.50636e+08	5.19668e+08	8.87367e+08	9.21628e+08	Yes	Yes	1.09933	2.95469	63.9669	2.18601	-1.80265	3.56845
P43686	PSMC4	26S proteasome regulatory subunit 6B (26S proteasome AAA-ATPase subunit RPT3) (MB67-interacting protein) (MIP224) (Proteasome 26S subunit ATPase 4) (Tat-binding protein 7) (TBP-7)	0.0157357	0.00321036	0.0125254	3337	-1.96405	27	3.66192e+08	2.80646e+08	4.58374e+08	7.6199e+08	4.99318e+08	4.54814e+08	Yes	Yes	1.94909	-7.00769	20.4017	0.597047	-1.80311	3.56799
Q92879	CELF1	CUGBP Elav-like family member 1 (CELF-1) (50 kDa nuclear polyadenylated RNA-binding protein) (Bruno-like protein 2) (CUG triplet repeat RNA-binding protein 1) (CUG-BP1) (CUG-BP- and ETR-3-like factor 1) (Deadenylation factor CUG-BP) (Embryo deadenylation element-binding protein homolog) (EDEN-BP homolog) (RNA-binding protein BRUNOL-2)	0.0156494	0.0134116	0.00223775	14	2.58336	18	7.9178e+07	5.68366e+07	5.99186e+07	1.15753e+09	7.41015e+08	7.1137e+08	Yes	Yes	1.05442	9.21122	85.7007	3.69896	-1.8055	3.5656
P47756	CAPZB	F-actin-capping protein subunit beta (CapZ beta)	0.0156175	0.00537561	0.0102419	2310	-0.929984	17	3.09531e+08	2.49419e+08	3.56241e+08	6.68887e+08	5.43355e+08	6.72704e+08	Yes	Yes	1.13116	-3.31512	34.4204	1.03543	-1.80639	3.56471
O15397	IPO8	Importin-8 (Imp8) (Ran-binding protein 8) (RanBP8)	0.015599	0.00533728	0.0102618	2325	-0.943105	31	2.39435e+08	2.77921e+08	3.5751e+08	1.00481e+09	4.32497e+08	4.84649e+08	Yes	Yes	2.01503	-3.36141	34.2154	1.02873	-1.8069	3.5642
O75691	UTP20	Small subunit processome component 20 homolog (Down-regulated in metastasis protein) (Novel nucleolar protein 73) (NNP73) (Protein Key-1A6)	0.0155797	0.0113362	0.00424347	82	1.41763	80	1.21348e+08	1.06358e+08	1.46254e+08	5.95039e+08	8.74909e+08	9.49451e+08	Yes	Yes	1.00114	5.05194	72.7629	2.66515	-1.80744	3.56366
P28838	LAP3	Cytosol aminopeptidase	0.0155433	0.0044571	0.0110861	2803	-1.31458	25	3.69208e+08	2.77219e+08	3.36092e+08	7.62618e+08	4.92478e+08	5.49206e+08	Yes	Yes	1.66648	-4.68338	28.6755	0.851267	-1.80846	3.56264
O00303	EIF3F	Eukaryotic translation initiation factor 3 subunit F (eIF3f) (Deubiquitinating enzyme eIF3f)	0.0155364	0.00403823	0.0114982	3001	-1.50961	14	3.55028e+08	2.79626e+08	3.85752e+08	7.37677e+08	4.86449e+08	5.41061e+08	Yes	Yes	1.64787	-5.3779	25.9921	0.767582	-1.80865	3.56245
P55081	MFAP1	Microfibrillar-associated protein 1 (Spliceosome B complex protein MFAP1)	0.0154749	0.00415521	0.0113197	2935	-1.44584	16	4.22079e+08	2.88872e+08	2.83263e+08	7.98792e+08	4.33937e+08	5.4762e+08	Yes	Yes	2.19634	-5.14824	26.8513	0.794234	-1.81037	3.56073
Q9H2J4	PDCL3	Phosducin-like protein 3 (HTPHLP) (PhPL3) (Viral IAP-associated factor 1) (VIAF-1)	0.0154546	0.00256779	0.0128868	3498	-2.3273	15	4.33625e+08	2.89793e+08	3.54551e+08	9.69302e+08	3.63731e+08	3.59929e+08	Yes	Yes	3.57993	-8.28555	16.615	0.483895	-1.81094	3.56016
Q5SW79	CEP170	Centrosomal protein of 170 kDa (Cep170) (KARP-1-binding protein) (KARP1-binding protein)	0.0154435	0.00111183	0.0143317	3829	-3.68819	45	5.03733e+08	3.24063e+08	4.07456e+08	7.98618e+08	3.49033e+08	3.8603e+08	Yes	Yes	4.3004	-13.1294	7.19936	0.20809	-1.81125	3.55984
Q9HCE1	MOV10	Helicase MOV-10	0.0154	0.0118024	0.00359761	52	1.71397	42	8.83595e+07	8.55877e+07	1.40798e+08	5.63156e+08	9.28424e+08	9.54809e+08	Yes	Yes	1.20962	6.09936	76.6389	2.91862	-1.81248	3.55862
Q70CQ2	USP34	Ubiquitin carboxyl-terminal hydrolase 34	0.0153152	0	0.0153152	4394	-10	72	5.93483e+08	5.01654e+08	3.74074e+08	8.21989e+08	2.30174e+08	2.24552e+08	Yes	Yes	11.009	-35.4405		-0.489042	-1.81488	3.55622
Q96EB6	SIRT1	NAD-dependent protein deacetylase sirtuin-1 (hSIRT1)	0.0152661	0	0.0152661	4393	-10	23	6.35196e+08	2.93868e+08	3.98894e+08	8.82931e+08	3.12419e+08	2.13814e+08	Yes	Yes	11.4003	-35.4266		-0.185463	-1.81627	3.55482
P30876	POLR2B	DNA-directed RNA polymerase II subunit RPB2	0.0152558	0.00663645	0.00861934	1448	-0.377165	45	2.80056e+08	1.97e+08	2.84599e+08	4.9454e+08	6.70835e+08	8.08248e+08	Yes	Yes	1.17258	-1.34064	43.5012	1.34477	-1.81657	3.55453
Q92620	DHX38	Pre-mRNA-splicing factor ATP-dependent RNA helicase PRP16	0.0152345	0.00571616	0.00951835	2005	-0.735665	33	2.42421e+08	2.64074e+08	3.37538e+08	7.24526e+08	4.79872e+08	6.83035e+08	Yes	Yes	1.25731	-2.6145	37.5211	1.13821	-1.81717	3.55393
Q7Z4Q2	HEATR3	HEAT repeat-containing protein 3	0.0152254	0.00621887	0.0090065	1695	-0.534314	25	2.01782e+08	2.5966e+08	3.15819e+08	9.67243e+08	4.97031e+08	4.88293e+08	Yes	Yes	1.55846	-1.89877	40.8455	1.25155	-1.81743	3.55367
Q9BVI4	NOC4L	Nucleolar complex protein 4 homolog (NOC4 protein homolog) (NOC4-like protein) (Nucleolar complex-associated protein 4-like protein)	0.015223	0.012444	0.00277904	25	2.16279	27	7.07416e+07	6.46342e+07	9.98794e+07	4.60948e+08	1.05096e+09	9.82244e+08	Yes	Yes	1.69664	7.6857	81.7445	3.31551	-1.8175	3.5536
Q9NQ55	PPAN	Suppressor of SWI4 1 homolog (Ssf-1) (Brix domain-containing protein 3) (Peter Pan homolog)	0.0151961	0.00711934	0.00807672	1171	-0.182026	19	2.43448e+08	2.00673e+08	2.75069e+08	7.75804e+08	5.56445e+08	6.73133e+08	Yes	Yes	1.0016	-0.646708	46.8499	1.4662	-1.81827	3.55283
Q96IZ7	RSRC1	Serine/Arginine-related protein 53 (SRrp53) (Arginine/serine-rich coiled-coil protein 1)	0.0151787	0	0.0151787	4392	-10	8	6.88055e+08	4.47524e+08	4.72154e+08	4.83517e+08	3.4119e+08	2.89023e+08	No	Yes	9.66805	-35.4018		-0.563552	-1.81876	3.55233
Q29RF7	PDS5A	Sister chromatid cohesion protein PDS5 homolog A (Cell proliferation-inducing gene 54 protein) (Sister chromatid cohesion protein 112) (SCC-112)	0.0151608	0.00660537	0.00855541	1444	-0.373198	40	2.457e+08	2.46551e+08	2.46659e+08	9.57999e+08	5.73424e+08	4.47912e+08	Yes	Yes	1.73449	-1.32553	43.5688	1.34718	-1.81928	3.55182
Q15008	PSMD6	26S proteasome non-ATPase regulatory subunit 6 (26S proteasome regulatory subunit RPN7) (26S proteasome regulatory subunit S10) (Breast cancer-associated protein SGA-113M) (Phosphonoformate immuno-associated protein 4) (Proteasome regulatory particle subunit p44S10) (p42A)	0.0151209	0.0066814	0.00843954	1380	-0.337013	22	2.93878e+08	2.21132e+08	2.37868e+08	7.62967e+08	5.99026e+08	5.96231e+08	Yes	Yes	0.966954	-1.19662	44.1864	1.36925	-1.82042	3.55068
P16152	CBR1	Carbonyl reductase [NADPH] 1	0.0150815	0.00161821	0.0134633	3729	-3.05656	15	4.29237e+08	3.13724e+08	4.57134e+08	5.43621e+08	4.03831e+08	5.56493e+08	Yes	Yes	2.71576	-10.8494	10.7298	0.310792	-1.82155	3.54954
Q7Z2W4	ZC3HAV1	Zinc finger CCCH-type antiviral protein 1 (ADP-ribosyltransferase diphtheria toxin-like 13) (ARTD13) (Inactive Poly [ADP-ribose] polymerase 13) (PARP13) (Zinc finger CCCH domain-containing protein 2) (Zinc finger antiviral protein) (ZAP)	0.0150737	0.0117663	0.00330742	46	1.83088	2	1.25033e+08	7.1331e+07	9.21516e+07	5.46829e+08	9.8257e+08	8.84722e+08	Yes	Yes	1.03519	6.49838	78.0584	3.02061	-1.82178	3.54932
P52789	HK2	Hexokinase-2	0.0150296	0.00577092	0.00925866	1927	-0.682002	29	2.94213e+08	2.257e+08	3.09634e+08	6.5162e+08	5.90404e+08	6.23151e+08	Yes	Yes	0.663315	-2.41977	38.3971	1.16774	-1.82305	3.54804
O15318	POLR3G	DNA-directed RNA polymerase III subunit RPC7 (RNA polymerase III subunit C7) (DNA-directed RNA polymerase III subunit G) (RNA polymerase III 32 kDa apha subunit) (RPC32-alpha) (RNA polymerase III 32 kDa subunit) (RPC32)	0.0150292	2.21501e-05	0.0150071	4360	-9.40411	8	5.76434e+08	4.19947e+08	3.40602e+08	5.53702e+08	3.84254e+08	4.19719e+08	Yes	Yes	8.90113	-33.3661	0.14738	0.0042525	-1.82306	3.54803
Q14669	TRIP12	E3 ubiquitin-protein ligase TRIP12	0.0150164	0.00668925	0.00832713	1344	-0.315975	3	2.4911e+08	2.37963e+08	2.4962e+08	8.13966e+08	5.10268e+08	6.31427e+08	Yes	Yes	1.15569	-1.12097	44.5464	1.38218	-1.82343	3.54766
Q14696	MESD	LRP chaperone MESD (LDLR chaperone MESD) (Mesoderm development LRP chaperone MESD) (Mesoderm development candidate 2) (Mesoderm development protein) (Renal carcinoma antigen NY-REN-61)	0.0150002	0.00820775	0.00679249	624	0.273046	12	2.14313e+08	1.88453e+08	2.00232e+08	5.46935e+08	7.87907e+08	7.51622e+08	Yes	Yes	0.799074	0.968547	54.7175	1.77261	-1.8239	3.5472
P36871	PGM1	Phosphoglucomutase-1 (PGM 1)	0.0149637	0.00391867	0.011045	2977	-1.49496	26	3.13309e+08	2.64261e+08	3.98556e+08	7.44758e+08	4.97394e+08	4.6463e+08	Yes	Yes	1.55882	-5.30134	26.1878	0.773642	-1.82496	3.54614
P42696	RBM34	RNA-binding protein 34 (RNA-binding motif protein 34)	0.0149518	0.00707219	0.00787961	1135	-0.155967	23	2.14061e+08	2.27569e+08	2.589e+08	5.484e+08	6.41344e+08	7.90502e+08	Yes	Yes	1.02548	-0.553027	47.2999	1.48288	-1.82531	3.54579
Q13610	PWP1	Periodic tryptophan protein 1 homolog (Keratinocyte protein IEF SSP 9502)	0.0149493	0.00865996	0.00628937	460	0.461445	20	2.27543e+08	1.73498e+08	1.57083e+08	8.58059e+08	5.81415e+08	6.82735e+08	Yes	Yes	1.01303	1.63616	57.9288	1.90837	-1.82538	3.54572
Q14166	TTLL12	Tubulin--tyrosine ligase-like protein 12 (Inactive tubulin--tyrosine ligase-like protein 12)	0.0149409	0.00491998	0.010021	2425	-1.02629	24	3.37504e+08	2.34796e+08	3.16018e+08	7.45211e+08	4.78647e+08	5.66653e+08	Yes	Yes	1.61354	-3.6387	32.9296	0.986913	-1.82562	3.54548
Q5F1R6	DNAJC21	DnaJ homolog subfamily C member 21 (DnaJ homolog subfamily A member 5) (Protein GS3)	0.0149076	0	0.0149076	4391	-10	19	6.22699e+08	4.39587e+08	3.70022e+08	8.1292e+08	2.35147e+08	1.92479e+08	Yes	Yes	11.2506	-35.3238		-0.521515	-1.82659	3.54451
P28074	PSMB5	Proteasome subunit beta type-5	0.0148939	0.00464273	0.0102512	2596	-1.14274	16	2.6685e+08	2.6959e+08	3.66571e+08	7.64537e+08	4.34263e+08	5.68582e+08	Yes	Yes	1.60533	-4.05	31.172	0.930393	-1.82699	3.54411
Q96QK1	VPS35	Vacuolar protein sorting-associated protein 35 (hVPS35) (Maternal-embryonic 3) (Vesicle protein sorting 35)	0.0148589	0.0046766	0.0101823	2561	-1.12252	29	3.22238e+08	2.03697e+08	3.86503e+08	5.89248e+08	5.5655e+08	6.05876e+08	Yes	Yes	1.1873	-3.9772	31.4735	0.940038	-1.82801	3.54308
P43246	MSH2	DNA mismatch repair protein Msh2 (hMSH2) (MutS protein homolog 2)	0.0148429	0.00525135	0.00959158	2214	-0.86908	19	3.05113e+08	2.28758e+08	3.23614e+08	5.27226e+08	6.26519e+08	6.50028e+08	Yes	Yes	0.725617	-3.07882	35.3795	1.06694	-1.82848	3.54262
Q9BYG3	NIFK	MKI67 FHA domain-interacting nucleolar phosphoprotein (Nucleolar phosphoprotein Nopp34) (Nucleolar protein interacting with the FHA domain of pKI-67) (hNIFK)	0.014827	0.0071436	0.00768337	1068	-0.105088	15	2.16554e+08	1.80816e+08	2.88801e+08	7.27037e+08	6.75619e+08	5.69568e+08	Yes	Yes	0.384625	-0.372238	48.1798	1.51576	-1.82895	3.54215
Q9UNN8	PROCR	Endothelial protein C receptor (Activated protein C receptor) (APC receptor) (Endothelial cell protein C receptor) (CD antigen CD201)	0.0147726	0.000110651	0.0146619	4185	-7.04992	5	5.81925e+08	3.65963e+08	2.06679e+08	1.00628e+09	2.5925e+08	2.28547e+08	Yes	Yes	9.15032	-24.9606	0.749029	0.0216128	-1.83054	3.54055
Q8TDN6	BRIX1	Ribosome biogenesis protein BRX1 homolog (Brix domain-containing protein 2)	0.0147695	0.00875911	0.00601037	390	0.54333	18	1.98579e+08	1.86427e+08	1.51657e+08	6.12236e+08	7.80705e+08	7.18486e+08	Yes	Yes	0.501316	1.92364	59.3055	1.96889	-1.83063	3.54046
P09132	SRP19	Signal recognition particle 19 kDa protein (SRP19)	0.0147587	0	0.0147587	4390	-10	9	5.55314e+08	4.97667e+08	5.99825e+08	7.02479e+08	1.52955e+08	1.37919e+08	No	Yes	10.4374	-35.2803		-1.16542	-1.83095	3.54015
Q13148	TARDBP	TAR DNA-binding protein 43 (TDP-43)	0.0147493	0.0101624	0.00458689	131	1.14766	16	1.77476e+08	1.02657e+08	1.24336e+08	9.56988e+08	6.05597e+08	6.7742e+08	Yes	Yes	1.14391	4.06256	68.901	2.44124	-1.83123	3.53987
Q9BRX2	PELO	Protein pelota homolog	0.0147418	0.00239831	0.0123435	3513	-2.36366	16	4.02713e+08	2.97415e+08	3.66564e+08	7.11654e+08	2.9885e+08	5.65924e+08	Yes	Yes	3.09268	-8.36652	16.2688	0.473626	-1.83145	3.53965
P17812	CTPS1	CTP synthase 1	0.0146838	0.00516058	0.0095232	2231	-0.883914	22	2.98161e+08	2.5176e+08	2.67578e+08	9.25802e+08	4.4228e+08	4.47141e+08	Yes	Yes	2.15143	-3.12723	35.1448	1.05921	-1.83316	3.53794
Q96EY7	PTCD3	Pentatricopeptide repeat domain-containing protein 3, mitochondrial (28S ribosomal protein S39, mitochondrial) (MRP-S39) (Mitochondrial small ribosomal subunit protein mS39) (Transformation-related gene 15 protein) (TRG-15)	0.0146059	0.00831259	0.00629335	498	0.40147	27	1.89767e+08	1.88201e+08	1.86004e+08	7.1413e+08	6.64317e+08	6.76348e+08	Yes	Yes	0.189819	1.41945	56.9124	1.86461	-1.83547	3.53563
P29966	MARCKS	Myristoylated alanine-rich C-kinase substrate (MARCKS) (Protein kinase C substrate, 80 kDa protein, light chain) (80K-L protein) (PKCSL)	0.0145931	0	0.0145931	4389	-10	13	5.40054e+08	4.06999e+08	5.62275e+08	7.17793e+08	1.98995e+08	1.90353e+08	No	Yes	10.5887	-35.2315		-0.742545	-1.83585	3.53525
Q9UHV9	PFDN2	Prefoldin subunit 2	0.0145572	0.000875074	0.0136822	3870	-3.96675	8	4.14182e+08	2.89662e+08	4.86987e+08	7.06177e+08	3.60299e+08	3.52727e+08	Yes	Yes	4.09414	-14.0192	6.01126	0.173658	-1.83692	3.53418
Q2NKX8	ERCC6L	DNA excision repair protein ERCC-6-like	0.0145475	0.00207869	0.0124688	3597	-2.58458	44	3.74946e+08	3.84579e+08	3.35375e+08	7.01014e+08	4.30216e+08	3.82164e+08	Yes	Yes	2.51284	-9.1336	14.289	0.415134	-1.83721	3.53389
Q7Z478	DHX29	ATP-dependent RNA helicase DHX29	0.0145185	0.00621478	0.00830374	1501	-0.418058	41	2.059e+08	2.52396e+08	2.4931e+08	9.82557e+08	4.7809e+08	4.34838e+08	Yes	Yes	1.84981	-1.47701	42.8059	1.32012	-1.83808	3.53302
Q9HAV4	XPO5	Exportin-5 (Exp5) (Ran-binding protein 21)	0.0144392	0.00763137	0.00680787	745	0.16474	41	2.08634e+08	1.67935e+08	2.31139e+08	5.64795e+08	7.1615e+08	7.00225e+08	Yes	Yes	0.592939	0.581638	52.8516	1.69685	-1.84046	3.53064
F8WD15	IGF2BP3	Insulin-like growth factor 2 mRNA-binding protein 3	0.0144347	0.0104392	0.0039955	90	1.38556	22	1.24059e+08	8.63484e+07	1.43922e+08	5.8862e+08	7.87433e+08	8.57674e+08	Yes	Yes	0.792996	4.89172	72.3201	2.63818	-1.84059	3.5305
P46013	MKI67	Proliferation marker protein Ki-67 (Antigen identified by monoclonal antibody Ki-67) (Antigen KI-67) (Antigen Ki67)	0.0143256	0.00384153	0.0104841	2929	-1.44845	5	3.05726e+08	2.69803e+08	3.64196e+08	5.44946e+08	5.27308e+08	5.56528e+08	Yes	Yes	0.792487	-5.10899	26.8158	0.79313	-1.84389	3.52721
Q9BU76	MMTAG2	Multiple myeloma tumor-associated protein 2 (hMMTAG2)	0.0143021	0	0.0143021	4388	-10	14	5.9935e+08	3.37845e+08	2.81588e+08	7.5763e+08	2.82717e+08	3.05163e+08	Yes	Yes	11.1065	-35.1443		-0.0122628	-1.8446	3.5265
P30622	CLIP1	CAP-Gly domain-containing linker protein 1 (Cytoplasmic linker protein 1) (Cytoplasmic linker protein 170 alpha-2) (CLIP-170) (Reed-Sternberg intermediate filament-associated protein) (Restin)	0.0143013	0.00160414	0.0126972	3718	-2.98464	42	3.75157e+08	3.47811e+08	3.75538e+08	7.46397e+08	3.65114e+08	3.54129e+08	Yes	Yes	3.1509	-10.5253	11.2167	0.325013	-1.84462	3.52647
Q71UM5	RPS27L	40S ribosomal protein S27-like (Small ribosomal subunit protein eS27-like)	0.0142587	0.00330738	0.0109513	3145	-1.72734	2	3.8638e+08	1.34769e+08	4.33853e+08	3.44085e+08	5.37257e+08	7.20158e+08	Yes	Yes	2.47762	-6.08919	23.1955	0.681688	-1.84592	3.52518
Q13685	AAMP	Angio-associated migratory cell protein	0.0142011	0	0.0142011	4387	-10	15	3.94998e+08	3.65177e+08	4.42865e+08	8.58931e+08	2.77134e+08	2.07067e+08	Yes	Yes	10.6345	-35.1136		-0.129243	-1.84768	3.52342
Q8WVK2	SNRNP27	U4/U6.U5 small nuclear ribonucleoprotein 27 kDa protein (U4/U6.U5 snRNP 27 kDa protein) (U4/U6.U5-27K) (Nucleic acid-binding protein RY-1) (U4/U6.U5 tri-snRNP-associated 27 kDa protein) (27K) (U4/U6.U5 tri-snRNP-associated protein 3)	0.0141973	0.00212495	0.0120723	3565	-2.5062	4	5.2185e+08	2.72757e+08	2.78704e+08	6.10004e+08	4.13909e+08	4.48271e+08	Yes	Yes	2.90601	-8.8301	14.9673	0.435135	-1.84779	3.5233
P62195	PSMC5	26S proteasome regulatory subunit 8 (26S proteasome AAA-ATPase subunit RPT6) (Proteasome 26S subunit ATPase 5) (Proteasome subunit p45) (Thyroid hormone receptor-interacting protein 1) (TRIP1) (p45/SUG)	0.014172	0.00333493	0.0108371	3126	-1.70024	19	3.39522e+08	2.6865e+08	3.57841e+08	6.28143e+08	4.68885e+08	4.77919e+08	Yes	Yes	1.43599	-5.98916	23.5319	0.691952	-1.84857	3.52253
P15121	AKR1B1	Aldo-keto reductase family 1 member B1	0.0141685	0.00394731	0.0102212	2849	-1.37262	18	3.13186e+08	2.80332e+08	2.92624e+08	7.35339e+08	5.85673e+08	3.33176e+08	Yes	Yes	2.09454	-4.83493	27.8598	0.825689	-1.84868	3.52242
P08237	PFKM	ATP-dependent 6-phosphofructokinase, muscle type (ATP-PFK) (PFK-M)	0.0141611	0.0055939	0.00856722	1802	-0.614971	21	2.24856e+08	1.91774e+08	3.51138e+08	5.72609e+08	5.82729e+08	6.15906e+08	Yes	Yes	0.913771	-2.16605	39.5018	1.20532	-1.8489	3.5222
P25311	AZGP1	Zinc-alpha-2-glycoprotein (Zn-alpha-2-GP) (Zn-alpha-2-glycoprotein)	0.0141559	0.00685049	0.0073054	1052	-0.0927552	16	1.56044e+08	3.8575e+07	4.02987e+07	2.14215e+09	4.65652e+07	1.14445e+08	No	Yes	7.32632	-0.326687	48.3932	1.52379	-1.84906	3.52204
P11766	ADH5	Alcohol dehydrogenase class-3	0.0140918	0.0033807	0.0107111	3093	-1.66372	18	2.52348e+08	2.67157e+08	4.17857e+08	7.43432e+08	3.95741e+08	4.50056e+08	Yes	Yes	1.92605	-5.85641	23.9904	0.705976	-1.85103	3.52007
P10768	ESD	S-formylglutathione hydrolase (FGH)	0.0140336	0.00366316	0.0103704	2970	-1.50132	14	3.45031e+08	2.66667e+08	3.02222e+08	7.03142e+08	4.01749e+08	4.97338e+08	Yes	Yes	1.96024	-5.28204	26.1028	0.771007	-1.85283	3.51827
P41567	EIF1	Eukaryotic translation initiation factor 1 (eIF1) (A121) (Protein translation factor SUI1 homolog) (Sui1iso1)	0.0140249	0.00503764	0.00898722	2161	-0.835127	3	2.92177e+08	2.10226e+08	2.83334e+08	5.61586e+08	3.95662e+08	7.71598e+08	Yes	Yes	1.92334	-2.93797	35.9194	1.08479	-1.8531	3.518
A0A024RC33	MAPRE2	Microtubule-associated protein RP/EB family member 2	0.0139849	0.00402853	0.00995637	2778	-1.30537	15	3.59768e+08	1.67196e+08	3.49963e+08	6.40492e+08	3.76322e+08	6.13677e+08	Yes	Yes	2.4959	-4.59066	28.8063	0.855381	-1.85434	3.51676
Q96PK6	RBM14	RNA-binding protein 14 (Paraspeckle protein 2) (PSP2) (RNA-binding motif protein 14) (RRM-containing coactivator activator/modulator) (Synaptotagmin-interacting protein) (SYT-interacting protein)	0.0139493	0.00860803	0.00534125	300	0.688505	18	1.53047e+08	1.20209e+08	1.96762e+08	8.39571e+08	4.96447e+08	6.94995e+08	Yes	Yes	1.25808	2.42054	61.7095	2.07835	-1.85545	3.51565
Q96D46	NMD3	60S ribosomal export protein NMD3 (hNMD3)	0.0139058	0.00727389	0.0066319	787	0.133303	24	1.50401e+08	2.00171e+08	2.39671e+08	6.59643e+08	7.2372e+08	5.19628e+08	Yes	Yes	0.6216	0.468467	52.3083	1.67519	-1.8568	3.51429
P40855	PEX19	Peroxisomal biogenesis factor 19 (33 kDa housekeeping protein) (Peroxin-19) (Peroxisomal farnesylated protein)	0.0138595	0	0.0138595	4386	-10	27	5.39929e+08	3.81343e+08	3.33043e+08	7.31701e+08	2.64495e+08	2.34416e+08	Yes	Yes	10.9185	-35.0082		-0.229342	-1.85825	3.51284
Q8WWM7	ATXN2L	Ataxin-2-like protein (Ataxin-2 domain protein) (Ataxin-2-related protein)	0.0138459	0.00755865	0.0062873	635	0.265688	30	2.03735e+08	1.2865e+08	1.53043e+08	2.18331e+08	7.30186e+08	1.04856e+09	Yes	Yes	2.60118	0.933209	54.5911	1.76741	-1.85868	3.51242
P06493	CDK1	Cyclin-dependent kinase 1 (CDK1)	0.0138193	0.0032591	0.0105602	3118	-1.69608	17	3.65576e+08	2.30623e+08	3.4798e+08	5.06993e+08	5.71217e+08	4.55328e+08	Yes	Yes	0.622945	-5.95594	23.5838	0.693538	-1.85952	3.51158
Q9H446	RWDD1	RWD domain-containing protein 1 (DRG family-regulatory protein 2)	0.0138089	0.00192797	0.0118809	3602	-2.62349	8	3.46779e+08	3.23515e+08	3.04809e+08	9.07314e+08	3.06326e+08	2.87111e+08	Yes	Yes	3.8064	-9.21175	13.9618	0.405501	-1.85984	3.51126
Q13510	ASAH1	Acid ceramidase (AC) (ACDase) (Acid CDase)	0.0137945	0.00302983	0.0107646	3210	-1.82899	13	4.07142e+08	2.62714e+08	2.51886e+08	8.12571e+08	3.53943e+08	3.85019e+08	Yes	Yes	3.05001	-6.42123	21.9641	0.644246	-1.86029	3.5108
Q9UKK9	NUDT5	ADP-sugar pyrophosphatase	0.0137525	0.00183433	0.0119182	3627	-2.69984	14	3.9633e+08	2.49755e+08	4.12638e+08	5.9169e+08	4.13215e+08	4.02122e+08	Yes	Yes	2.53759	-9.47502	13.3382	0.387165	-1.86162	3.50948
O96011	PEX11B	Peroxisomal membrane protein 11B (Peroxin-11B) (Peroxisomal biogenesis factor 11B) (Protein PEX11 homolog beta) (PEX11-beta)	0.0137238	0.0137238	0		10	1				1.32358e+09	1.18822e+08	1.01821e+09	No	Yes	4.73802		99.8049	10	-1.86252	3.50857
P60709	ACTB	Actin, cytoplasmic 1 (Beta-actin) [Cleaved into: Actin, cytoplasmic 1, N-terminally processed]	0.01371	0.000900706	0.0128093	3842	-3.82999	2	3.77128e+08	2.99654e+08	4.42978e+08	6.47852e+08	3.54532e+08	3.35984e+08	No	Yes	3.64141	-13.4361	6.56971	0.189835	-1.86296	3.50814
P51003	PAPOLA	Poly(A) polymerase alpha (PAP-alpha)	0.0137085	0.00522097	0.00848752	1946	-0.701025	28	2.65923e+08	1.87297e+08	2.49836e+08	9.9501e+08	4.08552e+08	3.5124e+08	Yes	Yes	2.58875	-2.45926	38.0857	1.15722	-1.86301	3.50809
Q9NW82	WDR70	WD repeat-containing protein 70	0.0136979	0.00223264	0.0114653	3497	-2.36044	20	4.68303e+08	2.35583e+08	2.75302e+08	7.87769e+08	3.61056e+08	3.27946e+08	Yes	Yes	3.65071	-8.27985	16.2992	0.474527	-1.86335	3.50775
A0A068F658	GBA	Glucosylceramidase	0.0136969	0.00684363	0.00685327	944	-0.00203011	19	2.68569e+08	1.82766e+08	1.36648e+08	9.37802e+08	4.56663e+08	4.73332e+08	Yes	Yes	2.05322	-0.00712107	49.9648	1.58361	-1.86338	3.50772
Q3B726	POLR1F	DNA-directed RNA polymerase I subunit RPA43 (DNA-directed RNA polymerase I subunit F) (Twist neighbor protein)	0.0135929	0.00256665	0.0110262	3398	-2.10298	13	4.65681e+08	2.43768e+08	2.76868e+08	5.23424e+08	4.99691e+08	4.27697e+08	Yes	Yes	2.01142	-7.36971	18.8823	0.551445	-1.86669	3.50441
P04080	CSTB	Cystatin-B (CPI-B) (Liver thiol proteinase inhibitor) (Stefin-B)	0.0135557	0.00314375	0.010412	3137	-1.72769	8	3.35726e+08	2.16363e+08	3.76402e+08	5.11319e+08	4.16979e+08	5.73683e+08	Yes	Yes	1.97573	-6.05247	23.1913	0.681558	-1.86788	3.50322
P62308	SNRPG	Small nuclear ribonucleoprotein G (snRNP-G) (Sm protein G) (Sm-G) (SmG)	0.0135458	0.0112271	0.00231874	20	2.27557	5	7.77876e+07	5.29487e+07	7.63167e+07	6.89852e+08	8.39582e+08	6.92209e+08	Yes	Yes	0.367103	7.97111	82.8823	3.41735	-1.86819	3.5029
Q5TZA2	CROCC	Rootletin (Ciliary rootlet coiled-coil protein)	0.0135013	0.00085248	0.0126488	3851	-3.8912	32	4.29231e+08	2.64114e+08	4.27912e+08	3.15687e+08	5.08303e+08	4.75468e+08	Yes	Yes	2.48273	-13.6249	6.31404	0.182427	-1.86962	3.50147
Q8NCA5	FAM98A	Protein FAM98A	0.013497	0.0082777	0.00521931	322	0.665371	10	1.76203e+08	1.13022e+08	1.52588e+08	3.53891e+08	7.47744e+08	8.76492e+08	Yes	Yes	1.67475	2.32969	61.3299	2.06072	-1.86976	3.50134
A3KN83	SBNO1	Protein strawberry notch homolog 1 (Monocyte protein 3) (MOP-3)	0.0134004	0	0.0134004	4385	-10	38	4.66309e+08	3.36213e+08	3.39235e+08	7.37956e+08	2.61894e+08	2.61014e+08	Yes	Yes	10.7503	-34.8625		-0.042672	-1.87288	3.49822
Q6P2E9	EDC4	Enhancer of mRNA-decapping protein 4 (Autoantigen Ge-1) (Autoantigen RCD-8) (Human enhancer of decapping large subunit) (Hedls)	0.0133976	0.00616023	0.00723735	1226	-0.232478	39	2.34354e+08	1.69193e+08	2.40557e+08	5.06993e+08	5.47876e+08	7.0314e+08	Yes	Yes	0.985728	-0.813236	45.9802	1.43421	-1.87297	3.49812
Q00688	FKBP3	Peptidyl-prolyl cis-trans isomerase FKBP3 (PPIase FKBP3)	0.0133908	0.00425327	0.00913753	2519	-1.10323	9	3.60842e+08	1.89612e+08	2.6368e+08	6.33341e+08	4.8442e+08	4.69003e+08	Yes	Yes	1.62468	-3.859	31.7626	0.949307	-1.87319	3.4979
Q8IWZ3	ANKHD1	Ankyrin repeat and KH domain-containing protein 1 (HIV-1 Vpr-binding ankyrin repeat protein) (Multiple ankyrin repeats single KH domain) (hMASK)	0.0133401	0.0051789	0.00816119	1869	-0.656133	14	2.20074e+08	2.25137e+08	2.72757e+08	7.49017e+08	4.63481e+08	4.61339e+08	Yes	Yes	1.30316	-2.29401	38.8221	1.18215	-1.87484	3.49626
P48147	PREP	Prolyl endopeptidase (PE)	0.0133159	0.00510815	0.00820771	1913	-0.684178	51	2.458e+08	2.26882e+08	2.61551e+08	5.90333e+08	4.92042e+08	5.70854e+08	Yes	Yes	0.695937	-2.39152	38.3614	1.16654	-1.87563	3.49547
Q9H6S0	YTHDC2	3'-5' RNA helicase YTHDC2	0.01328	0.00964414	0.00363586	88	1.40736	46	8.17887e+07	1.15955e+08	1.27013e+08	5.9933e+08	7.16255e+08	7.40691e+08	Yes	Yes	0.605769	4.91772	72.6215	2.6565	-1.8768	3.4943
Q06203	PPAT	Amidophosphoribosyltransferase (ATase)	0.0132685	0.00351726	0.00975122	2933	-1.47113	22	3.15503e+08	2.41782e+08	3.02274e+08	6.51864e+08	3.69735e+08	4.97809e+08	Yes	Yes	1.96801	-5.14	26.5084	0.783582	-1.87718	3.49392
Q96MU7	YTHDC1	YTH domain-containing protein 1 (Splicing factor YT521) (YT521-B)	0.0132507	0	0.0132507	4384	-10	1	4.63733e+08	3.15399e+08	3.20035e+08	8.09885e+08	2.53357e+08	2.13372e+08	Yes	Yes	11.1906	-34.8138		-0.0559561	-1.87776	3.49334
Q02224	CENPE	Centromere-associated protein E (Centromere protein E) (CENP-E) (Kinesin-7) (Kinesin-related protein CENPE)	0.0132425	0.00439545	0.00884708	2379	-1.00919	69	3.04345e+08	2.26896e+08	2.60008e+08	4.7375e+08	5.27058e+08	5.82256e+08	Yes	Yes	0.544552	-3.52518	33.1919	0.995411	-1.87803	3.49307
P43490	NAMPT	Nicotinamide phosphoribosyltransferase (NAmPRTase) (Nampt)	0.013232	0.00409878	0.00913326	2590	-1.15593	23	2.81001e+08	2.38578e+08	2.78599e+08	6.83642e+08	3.44964e+08	5.45648e+08	Yes	Yes	1.95748	-4.03736	30.9762	0.924138	-1.87837	3.49272
P25705	ATP5F1A	ATP synthase subunit alpha, mitochondrial (ATP synthase F1 subunit alpha)	0.0132265	0.00510409	0.00812239	1894	-0.67025	25	1.51685e+08	1.18662e+08	3.97768e+08	2.35811e+08	7.3355e+08	7.33961e+08	No	Yes	3.12024	-2.34088	38.5899	1.17428	-1.87856	3.49254
O60343	TBC1D4	TBC1 domain family member 4 (Akt substrate of 160 kDa) (AS160)	0.0132117	0.00479985	0.00841182	2113	-0.80943	42	2.12025e+08	2.34709e+08	2.51094e+08	9.48685e+08	3.47734e+08	3.74533e+08	Yes	Yes	2.40683	-2.82658	36.3304	1.09843	-1.87904	3.49206
Q9NYU2	UGGT1	UDP-glucose:glycoprotein glucosyltransferase 1 (UGT1) (hUGT1)	0.0131638	0.010009	0.00315486	57	1.66564	38	8.28682e+07	7.88397e+07	1.16379e+08	8.91547e+08	6.13798e+08	5.76769e+08	Yes	Yes	0.870948	5.8139	76.0339	2.87678	-1.88062	3.49048
P33316	DUT	Deoxyuridine 5'-triphosphate nucleotidohydrolase, mitochondrial (dUTPase)	0.0130562	0.00293768	0.0101185	3167	-1.78424	1	3.59481e+08	2.20767e+08	3.26227e+08	5.10203e+08	4.59076e+08	4.65145e+08	Yes	Yes	1.38178	-6.2215	22.5003	0.660524	-1.88418	3.48691
P46063	RECQL	ATP-dependent DNA helicase Q1	0.0129819	0.00111498	0.0118669	3777	-3.41186	27	2.95257e+08	2.92452e+08	3.37661e+08	9.45999e+08	2.23009e+08	2.33198e+08	Yes	Yes	4.79455	-11.8884	8.58872	0.24843	-1.88666	3.48443
Q9HC38	GLOD4	Glyoxalase domain-containing protein 4	0.0129785	0.00501197	0.00796652	1891	-0.66857	17	2.18901e+08	1.3564e+08	2.52047e+08	1.12907e+09	3.51304e+08	2.40014e+08	Yes	Yes	3.24365	-2.32951	38.6175	1.17521	-1.88678	3.48432
P31151	S100A7	Protein S100-A7 (Psoriasin) (S100 calcium-binding protein A7)	0.0129614	0.00260718	0.0103542	3322	-1.98966	3	4.00167e+08	3.50847e+07	1.47286e+07	1.58565e+09	2.77702e+07	2.60508e+08	No	Yes	8.50311	-6.93149	20.1149	0.588416	-1.88735	3.48375
Q9BWF3	RBM4	RNA-binding protein 4 (Lark homolog) (hLark) (RNA-binding motif protein 4) (RNA-binding motif protein 4a)	0.0129591	0.00792149	0.00503759	331	0.653039	1	1.39629e+08	9.8001e+07	2.05466e+08	4.47762e+08	6.90443e+08	7.42191e+08	Yes	Yes	1.22766	2.27497	61.127	2.05136	-1.88743	3.48367
Q13573	SNW1	SNW domain-containing protein 1 (Nuclear protein SkiP) (Nuclear receptor coactivator NCoA-62) (Ski-interacting protein)	0.0129337	0.00377482	0.00915891	2742	-1.27877	20	2.85929e+08	2.06148e+08	2.69801e+08	8.84186e+08	3.63353e+08	3.09531e+08	Yes	Yes	2.82302	-4.45373	29.1858	0.867338	-1.88828	3.48282
Q5JSZ5	PRRC2B	Protein PRRC2B (HLA-B-associated transcript 2-like 1) (Proline-rich coiled-coil protein 2B)	0.012928	0.00685567	0.00607237	736	0.175037	41	1.77212e+08	1.41982e+08	2.04723e+08	8.77796e+08	4.52828e+08	4.63387e+08	Yes	Yes	1.63906	0.609589	53.0294	1.70398	-1.88847	3.48263
Q9BUJ2	HNRNPUL1	Heterogeneous nuclear ribonucleoprotein U-like protein 1 (Adenovirus early region 1B-associated protein 5) (E1B-55 kDa-associated protein 5) (E1B-AP5)	0.0129161	0.00525667	0.0076594	1692	-0.543081	22	2.00221e+08	1.81797e+08	2.56884e+08	9.31453e+08	3.52371e+08	3.93056e+08	Yes	Yes	2.32276	-1.89113	40.6987	1.24647	-1.88887	3.48223
Q12904	AIMP1	Aminoacyl tRNA synthase complex-interacting multifunctional protein 1 (Multisynthase complex auxiliary component p43) [Cleaved into: Endothelial monocyte-activating polypeptide 2 (EMAP-2) (Endothelial monocyte-activating polypeptide II) (EMAP-II) (Small inducible cytokine subfamily E member 1)]	0.0128126	0.0039489	0.00886368	2598	-1.16645	17	3.51097e+08	1.76837e+08	2.57379e+08	3.79181e+08	5.95871e+08	5.3686e+08	Yes	Yes	0.447625	-4.05778	30.8205	0.919172	-1.89236	3.47873
Q7L2E3	DHX30	ATP-dependent RNA helicase DHX30	0.0128079	0.0100667	0.00274116	44	1.87674	3	5.98822e+07	6.94437e+07	9.39127e+07	3.0735e+08	9.04086e+08	8.61708e+08	Yes	Yes	2.26505	6.52837	78.5979	3.06089	-1.89252	3.47857
P25787	PSMA2	Proteasome subunit alpha type-2 (Macropain subunit C3) (Multicatalytic endopeptidase complex subunit C3) (Proteasome component C3)	0.0127826	0.00412204	0.00866053	2451	-1.0711	11	3.08985e+08	2.13715e+08	2.38139e+08	6.96026e+08	4.14508e+08	4.20474e+08	Yes	Yes	1.92353	-3.72497	32.2474	0.96489	-1.89338	3.47772
P15927	RPA2	Replication protein A 32 kDa subunit (RP-A p32) (Replication factor A protein 2) (RF-A protein 2) (Replication protein A 34 kDa subunit) (RP-A p34)	0.0127763	0.00582687	0.00694947	1257	-0.254181	33	2.1128e+08	1.46553e+08	2.63782e+08	5.72253e+08	4.97767e+08	5.99094e+08	Yes	Yes	0.985493	-0.883915	45.6067	1.42058	-1.89359	3.4775
Q9Y3A5	SBDS	Ribosome maturation protein SBDS (Shwachman-Bodian-Diamond syndrome protein)	0.0127436	0.00117245	0.0115711	3764	-3.30293	15	4.27788e+08	2.34972e+08	3.70473e+08	3.58984e+08	4.8157e+08	4.11069e+08	Yes	Yes	1.32354	-11.4823	9.20032	0.266218	-1.89471	3.47639
Q9Y4X5	ARIH1	E3 ubiquitin-protein ligase ARIH1	0.0127263	0.00153314	0.0111932	3675	-2.86806	21	3.98729e+08	3.42885e+08	2.14839e+08	6.98119e+08	2.64917e+08	3.62274e+08	Yes	Yes	3.68085	-9.9688	12.047	0.3493	-1.8953	3.4758
Q96HR8	NAF1	H/ACA ribonucleoprotein complex non-core subunit NAF1 (hNAF1)	0.0126877	0	0.0126877	4382	-10	6	4.23898e+08	4.91852e+08	2.19781e+08	7.47967e+08	1.55121e+08	2.36225e+08	Yes	Yes	11.1502	-34.6259		-0.328156	-1.89662	3.47448
Q15269	PWP2	Periodic tryptophan protein 2 homolog	0.0126655	0.00617612	0.00648934	1024	-0.0713728	23	1.87426e+08	1.96269e+08	1.92786e+08	6.83294e+08	4.68213e+08	5.42862e+08	Yes	Yes	0.869778	-0.247929	48.7635	1.53778	-1.89738	3.47372
Q4LE39	ARID4B	AT-rich interactive domain-containing protein 4B (ARID domain-containing protein 4B) (180 kDa Sin3-associated polypeptide) (Sin3-associated polypeptide p180) (Breast cancer-associated antigen BRCAA1) (Histone deacetylase complex subunit SAP180) (Retinoblastoma-binding protein 1-like 1)	0.0126202	0.0025216	0.0100986	3324	-2.00174	27	3.86321e+08	2.13503e+08	2.72531e+08	6.90828e+08	3.98416e+08	3.01133e+08	Yes	Yes	2.96873	-6.95037	19.9807	0.584383	-1.89893	3.47216
P07339	CTSD	Cathepsin D	0.0126137	0.00613092	0.00648276	1034	-0.0805033	11	2.01296e+08	1.43656e+08	1.97431e+08	9.32325e+08	3.53951e+08	4.32905e+08	Yes	Yes	2.27392	-0.279503	48.6053	1.5318	-1.89916	3.47194
O60502	OGA	Protein O-GlcNAcase (OGA)	0.0126072	0.00492596	0.00768128	1831	-0.640943	33	1.79864e+08	2.24625e+08	2.6038e+08	7.81316e+08	4.00041e+08	4.14185e+08	Yes	Yes	1.57006	-2.22517	39.0724	1.19067	-1.89938	3.47172
Q9Y224	RTRAF	RNA transcription, translation and transport factor protein (CLE7 homolog) (CLE) (hCLE)	0.0125594	0.00420427	0.00835513	2343	-0.990808	14	2.812e+08	2.17489e+08	2.48976e+08	5.33888e+08	4.50823e+08	5.19457e+08	Yes	Yes	0.895709	-3.43817	33.4751	1.0046	-1.90103	3.47007
O75122	CLASP2	CLIP-associating protein 2 (Cytoplasmic linker-associated protein 2) (Protein Orbit homolog 2) (hOrbit2)	0.0125214	0.00338946	0.0091319	2889	-1.42986	7	2.7875e+08	2.25766e+08	3.00039e+08	6.44773e+08	3.90941e+08	4.04744e+08	Yes	Yes	1.79172	-4.95982	27.0694	0.801021	-1.90235	3.46875
Q13596	SNX1	Sorting nexin-1	0.0124877	0.00199724	0.0104905	3502	-2.39299	18	3.19868e+08	2.21498e+08	3.67878e+08	6.60305e+08	3.66943e+08	3.02483e+08	Yes	Yes	2.77027	-8.2979	15.9937	0.465477	-1.90352	3.46758
Q02413	DSG1	Desmoglein-1 (Cadherin family member 4) (Desmosomal glycoprotein 1) (DG1) (DGI) (Pemphigus foliaceus antigen)	0.0124326	0.00246503	0.00996756	3329	-2.01564	24	3.71701e+08	1.63959e+08	2.28522e+08	7.99211e+08	1.28542e+08	5.37161e+08	No	Yes	4.66673	-6.98552	19.8271	0.579769	-1.90544	3.46566
Q8IV08	PLD3	5'-3' exonuclease PLD3	0.0124216	0.0038362	0.00858536	2585	-1.1622	12	2.74272e+08	2.54755e+08	1.8932e+08	8.39501e+08	3.65119e+08	3.04151e+08	Yes	Yes	2.79622	-4.02735	30.8834	0.921178	-1.90582	3.46527
P10253	GAA	Lysosomal alpha-glucosidase	0.0124111	0.00377705	0.00863409	2631	-1.19278	23	2.45941e+08	2.27749e+08	2.421e+08	8.64477e+08	3.43524e+08	3.01459e+08	Yes	Yes	2.71348	-4.13289	30.4328	0.906826	-1.90619	3.46491
P99999	CYCS	Cytochrome c	0.0124024	0.00347534	0.00892707	2818	-1.36103	7	2.29579e+08	2.03906e+08	3.45074e+08	6.89921e+08	3.71322e+08	3.83883e+08	Yes	Yes	1.9334	-4.71544	28.0215	0.830748	-1.90649	3.4646
Q15019	SEPTIN2	Septin-2 (Neural precursor cell expressed developmentally down-regulated protein 5) (NEDD-5)	0.0123724	0.0048545	0.00751793	1811	-0.631013	16	2.36226e+08	1.76822e+08	2.57195e+08	5.19203e+08	5.93296e+08	4.35567e+08	Yes	Yes	0.467743	-2.18555	39.2364	1.19626	-1.90755	3.46355
P18858	LIG1	DNA ligase 1	0.0123392	0.00318535	0.00915385	2967	-1.52293	2	2.88381e+08	1.99612e+08	3.0286e+08	7.12526e+08	3.69971e+08	3.39001e+08	Yes	Yes	2.38545	-5.27295	25.8149	0.762101	-1.90871	3.46238
O14745	SLC9A3R1	Na(+)/H(+) exchange regulatory cofactor NHE-RF1 (NHERF-1) (Ezrin-radixin-moesin-binding phosphoprotein 50) (EBP50) (Regulatory cofactor of Na(+)/H(+) exchanger) (Sodium-hydrogen exchanger regulatory factor 1) (Solute carrier family 9 isoform A3 regulatory factor 1)	0.0123362	0.00402657	0.00830959	2417	-1.04523	16	2.47672e+08	2.19143e+08	2.73023e+08	5.70307e+08	5.00311e+08	4.01351e+08	Yes	Yes	0.884704	-3.61886	32.6404	0.977564	-1.90882	3.46228
Q99798	ACO2	Aconitate hydratase, mitochondrial (Aconitase)	0.012317	0.00641291	0.00590413	802	0.119253	28	1.2708e+08	1.47684e+08	2.49543e+08	4.53064e+08	6.67313e+08	5.63695e+08	Yes	Yes	1.13809	0.412808	52.0653	1.66555	-1.90949	3.4616
Q9Y5T5	USP16	Ubiquitin carboxyl-terminal hydrolase 16	0.012277	0	0.012277	4381	-10	17	4.34399e+08	2.71126e+08	2.44526e+08	8.3221e+08	1.11967e+08	3.0698e+08	Yes	Yes	11.8075	-34.4835		-0.0503202	-1.91091	3.46019
Q92542	NCSTN	Nicastrin	0.0121863	0	0.0121863	4380	-10	16	5.92251e+08	3.88164e+08	3.76777e+08	4.4089e+08	1.80228e+08	2.0663e+08	No	Yes	10.3609	-34.4514		-0.831827	-1.91413	3.45697
Q7Z406	MYH14	Myosin-14 (Myosin heavy chain 14) (Myosin heavy chain, non-muscle IIc) (Non-muscle myosin heavy chain IIc) (NMHC II-C)	0.0121717	0.000181896	0.0119898	4075	-6.04254	35	3.11314e+08	2.84015e+08	4.07118e+08	6.92293e+08	2.65779e+08	2.21796e+08	Yes	Yes	6.33404	-20.8857	1.49442	0.0431232	-1.91465	3.45645
Q96B54	ZNF428	Zinc finger protein 428 (Enzyme-like protein PIT13)	0.0121354	0	0.0121354	4379	-10	7	3.15081e+08	4.16289e+08	4.15567e+08	5.46272e+08	1.58002e+08	3.24598e+08	No	Yes	9.37595	-34.4333		-0.332013	-1.91595	3.45515
Q9UBB9	TFIP11	Tuftelin-interacting protein 11 (Septin and tuftelin-interacting protein 1) (STIP-1)	0.0121191	0.00623573	0.00588338	840	0.0839135	30	1.37241e+08	1.63224e+08	1.87191e+08	9.37314e+08	4.00461e+08	3.47459e+08	Yes	Yes	2.05558	0.289885	51.4537	1.64144	-1.91653	3.45457
Q53F19	NCBP3	Nuclear cap-binding protein subunit 3 (Protein ELG)	0.012118	0.00128684	0.0108312	3724	-3.07328	18	4.45822e+08	3.15465e+08	1.9861e+08	5.01691e+08	4.06964e+08	3.04142e+08	Yes	Yes	3.62287	-10.6167	10.6192	0.307566	-1.91657	3.45453
Q12849	GRSF1	G-rich sequence factor 1 (GRSF-1)	0.0121094	0.00951981	0.00258961	47	1.8782	21	8.91104e+07	5.44446e+07	5.92728e+07	2.41588e+08	8.7065e+08	8.56088e+08	Yes	Yes	2.39049	6.4877	78.6149	3.06217	-1.91688	3.45422
P30040	ERP29	Endoplasmic reticulum resident protein 29 (ERp29) (Endoplasmic reticulum resident protein 28) (ERp28) (Endoplasmic reticulum resident protein 31) (ERp31)	0.0121066	0.00731583	0.00479077	351	0.610764	14	1.52231e+08	8.3726e+07	1.48188e+08	2.46e+08	6.1343e+08	9.27075e+08	Yes	Yes	2.33417	2.10965	60.4284	2.01939	-1.91698	3.45412
Q9UBE0	SAE1	SUMO-activating enzyme subunit 1 (Ubiquitin-like 1-activating enzyme E1A) [Cleaved into: SUMO-activating enzyme subunit 1, N-terminally processed]	0.0120929	0.00247436	0.00961852	3284	-1.95876	19	3.19639e+08	2.34028e+08	3.04035e+08	5.12086e+08	3.70381e+08	4.28018e+08	Yes	Yes	1.76378	-6.76483	20.4613	0.598841	-1.91747	3.45363
Q9H583	HEATR1	HEAT repeat-containing protein 1 (Protein BAP28) (U3 small nucleolar RNA-associated protein 10 homolog) [Cleaved into: HEAT repeat-containing protein 1, N-terminally processed]	0.0120884	0.00912085	0.00296754	61	1.6199	74	6.70103e+07	6.32334e+07	1.15113e+08	3.05857e+08	8.03677e+08	8.12492e+08	Yes	Yes	2.12102	5.59428	75.4513	2.83735	-1.91763	3.45347
P45974	USP5	Ubiquitin carboxyl-terminal hydrolase 5	0.0120747	0.00440664	0.0076681	2074	-0.799189	28	2.48358e+08	1.92491e+08	2.41225e+08	6.02643e+08	4.32476e+08	4.47741e+08	Yes	Yes	1.21051	-2.75958	36.4947	1.1039	-1.91812	3.45298
Q9UJA5	TRMT6	tRNA (adenine(58)-N(1))-methyltransferase non-catalytic subunit TRM6 (mRNA methyladenosine-N(1)-methyltransferase non-catalytic subunit TRM6) (tRNA(m1A58)-methyltransferase subunit TRM6) (tRNA(m1A58)MTase subunit TRM6)	0.0120676	0.00364883	0.0084188	2651	-1.20618	25	2.35375e+08	2.12519e+08	2.39757e+08	8.76826e+08	3.19489e+08	2.79696e+08	Yes	Yes	2.88329	-4.1646	30.2365	0.900591	-1.91838	3.45272
Q13561	DCTN2	Dynactin subunit 2 (50 kDa dynein-associated polypeptide) (Dynactin complex 50 kDa subunit) (DCTN-50) (p50 dynamitin)	0.0120516	0.00252645	0.00952514	3246	-1.91463	18	3.01429e+08	1.88204e+08	3.62381e+08	4.35832e+08	3.90862e+08	4.82077e+08	Yes	Yes	1.96192	-6.60958	20.9636	0.613984	-1.91896	3.45214
Q9UNM6	PSMD13	26S proteasome non-ATPase regulatory subunit 13 (26S proteasome regulatory subunit RPN9) (26S proteasome regulatory subunit S11) (26S proteasome regulatory subunit p40.5)	0.0120515	0.00470819	0.00734329	1827	-0.641255	20	1.40216e+08	2.19585e+08	2.9173e+08	5.67516e+08	3.86425e+08	5.55293e+08	Yes	Yes	1.21443	-2.2137	39.0673	1.19049	-1.91896	3.45214
Q15050	RRS1	Ribosome biogenesis regulatory protein homolog	0.0120255	0.00891926	0.00310623	74	1.52176	17	9.4238e+07	8.27751e+07	9.90796e+07	5.07168e+08	6.83294e+08	6.89551e+08	Yes	Yes	0.680375	5.2519	74.1696	2.75335	-1.9199	3.4512
O95793	STAU1	Double-stranded RNA-binding protein Staufen homolog 1	0.0119977	0.00682267	0.00517503	507	0.398769	3	1.75621e+08	1.12791e+08	1.66304e+08	4.00452e+08	6.07894e+08	6.88059e+08	Yes	Yes	1.08002	1.37583	56.8665	1.86266	-1.9209	3.4502
P10155	RO60	RNA-binding protein RO60 (60 kDa SS-A/Ro ribonucleoprotein) (60 kDa Ro protein) (60 kDa ribonucleoprotein Ro) (RoRNP) (Ro 60 kDa autoantigen) (Ro60 autoantigen) (Sjoegren syndrome antigen A2) (Sjoegren syndrome type A antigen) (SS-A) (TROVE domain family member 2)	0.0119961	0.00631684	0.00567927	762	0.153498	24	1.59259e+08	1.21551e+08	2.25665e+08	4.60634e+08	5.83255e+08	6.00474e+08	Yes	Yes	0.860195	0.529588	52.6574	1.68909	-1.92096	3.45014
Q9H444	CHMP4B	Charged multivesicular body protein 4b (Chromatin-modifying protein 4b) (CHMP4b) (SNF7 homolog associated with Alix 1) (SNF7-2) (hSnf7-2) (Vacuolar protein sorting-associated protein 32-2) (Vps32-2) (hVps32-2)	0.0119724	0.00140367	0.0105687	3682	-2.91252	12	2.95803e+08	2.26666e+08	3.53688e+08	7.48246e+08	2.35074e+08	2.87111e+08	Yes	Yes	4.00954	-10.0461	11.7242	0.339853	-1.92182	3.44928
P22061	PCMT1	Protein-L-isoaspartate(D-aspartate) O-methyltransferase (PIMT)	0.01197	0.00268766	0.0092823	3158	-1.78813	13	3.19041e+08	1.87458e+08	3.14741e+08	5.52342e+08	3.31727e+08	4.40839e+08	Yes	Yes	2.378	-6.16762	22.4533	0.659096	-1.92191	3.44919
Q9NQZ2	UTP3	Something about silencing protein 10 (Charged amino acid-rich leucine zipper 1) (CRL1) (Disrupter of silencing SAS10) (UTP3 homolog)	0.0119619	0.00305458	0.00890733	2985	-1.54402	16	2.87548e+08	2.36384e+08	2.67841e+08	5.13865e+08	4.873e+08	3.51767e+08	Yes	Yes	1.31368	-5.32516	25.5359	0.753484	-1.9222	3.4489
P12955	PEPD	Xaa-Pro dipeptidase (X-Pro dipeptidase)	0.0119452	0.00201004	0.00993515	3455	-2.30531	17	3.11514e+08	2.29153e+08	3.15255e+08	6.45689e+08	2.67588e+08	3.7251e+08	Yes	Yes	3.08283	-7.9494	16.8272	0.490193	-1.92281	3.44829
Q9NT62	ATG3	Ubiquitin-like-conjugating enzyme ATG3	0.0119311	0.00212426	0.00980684	3418	-2.20683	10	2.66938e+08	2.00819e+08	2.50406e+08	1.01894e+09	2.2897e+08	1.73108e+08	Yes	Yes	4.50405	-7.60865	17.8044	0.51926	-1.92332	3.44778
Q9NYB0	TERF2IP	Telomeric repeat-binding factor 2-interacting protein 1 (TERF2-interacting telomeric protein 1) (TRF2-interacting telomeric protein 1) (Dopamine receptor-interacting protein 5) (Repressor/activator protein 1 homolog) (RAP1 homolog) (hRap1)	0.0119308	0.00290882	0.00902196	3054	-1.63301	23	2.9612e+08	2.15489e+08	2.84859e+08	5.89074e+08	4.01481e+08	3.52101e+08	Yes	Yes	1.86186	-5.63023	24.3808	0.717939	-1.92333	3.44777
Q5QJE6	DNTTIP2	Deoxynucleotidyltransferase terminal-interacting protein 2 (Estrogen receptor-binding protein) (LPTS-interacting protein 2) (LPTS-RP2) (Terminal deoxynucleotidyltransferase-interacting factor 2) (TdIF2) (TdT-interacting factor 2)	0.0118346	0.00482202	0.00701257	1681	-0.540305	23	2.76771e+08	1.65777e+08	1.82429e+08	4.24809e+08	5.82256e+08	4.89836e+08	Yes	Yes	0.43337	-1.86094	40.7452	1.24808	-1.92685	3.44425
Q9Y285	FARSA	Phenylalanine--tRNA ligase alpha subunit	0.0118293	0.00279109	0.00903818	3090	-1.6952	20	2.70218e+08	2.26403e+08	3.04407e+08	5.50074e+08	3.44007e+08	4.25815e+08	Yes	Yes	1.79885	-5.83837	23.5948	0.693875	-1.92704	3.44406
P20700	LMNB1	Lamin-B1	0.0118178	0.00276299	0.00905481	3101	-1.71245	29	2.37845e+08	2.19691e+08	3.46546e+08	4.97819e+08	3.35276e+08	4.81691e+08	Yes	Yes	1.94482	-5.89706	23.3799	0.687313	-1.92746	3.44363
Q96RS0	TGS1	Trimethylguanosine synthase	0.0118134	0	0.0118134	4378	-10	29	4.34646e+08	3.01808e+08	2.28916e+08	7.3213e+08	2.02055e+08	2.18525e+08	Yes	Yes	11.3784	-34.3169		-0.0145714	-1.92762	3.44347
Q13867	BLMH	Bleomycin hydrolase (BH) (BLM hydrolase) (BMH)	0.0118082	0.00413949	0.00766867	2204	-0.889522	17	2.569e+08	1.71706e+08	1.81367e+08	9.39651e+08	2.75531e+08	2.91985e+08	Yes	Yes	3.23148	-3.06287	35.0562	1.0563	-1.92782	3.44328
O94763	URI1	Unconventional prefoldin RPB5 interactor 1 (Protein NNX3) (Protein phosphatase 1 regulatory subunit 19) (RNA polymerase II subunit 5-mediating protein) (RPB5-mediating protein)	0.0118048	0	0.0118048	4377	-10	8	4.45982e+08	2.81799e+08	2.84354e+08	6.32164e+08	2.22251e+08	2.4999e+08	Yes	Yes	10.8625	-34.3138		-0.0429135	-1.92794	3.44316
Q96E39	RBMXL1	RNA binding motif protein, X-linked-like-1 (Heterogeneous nuclear ribonucleoprotein G-like 1)	0.0117912	0.00585065	0.00594057	973	-0.0220027	4	2.55022e+08	3.13278e+06	2.50327e+08	7.82375e+08	3.3144e+08	4.91806e+08	No	Yes	2.91026	-0.0757478	49.6187	1.57033	-1.92844	3.44266
Q9Y450	HBS1L	HBS1-like protein (ERFS)	0.0117905	0.00451827	0.00727226	1905	-0.686632	25	1.77509e+08	1.68528e+08	2.88527e+08	6.89876e+08	3.61269e+08	4.28271e+08	Yes	Yes	1.69046	-2.36382	38.3212	1.16518	-1.92847	3.44263
Q9GZR2	REXO4	RNA exonuclease 4	0.0117895	0.00429053	0.00749902	2079	-0.805546	17	2.24128e+08	1.73981e+08	2.64781e+08	5.96469e+08	4.91947e+08	3.62497e+08	Yes	Yes	1.10578	-2.77317	36.3927	1.1005	-1.9285	3.4426
O60678	PRMT3	Protein arginine N-methyltransferase 3	0.0117712	0.00657991	0.00519134	550	0.341962	15	1.46992e+08	1.43437e+08	1.74405e+08	5.77807e+08	5.60598e+08	5.07283e+08	Yes	Yes	0.191005	1.177	55.8982	1.82169	-1.92918	3.44192
Q8N1F7	NUP93	Nuclear pore complex protein Nup93 (93 kDa nucleoporin) (Nucleoporin Nup93)	0.0117683	0.00286042	0.00890784	3058	-1.63885	36	2.84767e+08	1.97962e+08	3.15083e+08	4.17378e+08	4.71677e+08	4.23118e+08	Yes	Yes	0.612823	-5.64061	24.3062	0.715652	-1.92929	3.44181
P14735	IDE	Insulin-degrading enzyme	0.011755	0.00218695	0.00956809	3393	-2.12931	26	3.22244e+08	2.20953e+08	3.09484e+08	5.0354e+08	3.67348e+08	3.84046e+08	Yes	Yes	1.93116	-7.32765	18.6043	0.543133	-1.92978	3.44132
O75718	CRTAP	Cartilage-associated protein	0.0117167	0.00457503	0.00714166	1826	-0.64248	15	2.83043e+08	2.3164e+08	1.16683e+08	6.28143e+08	4.48015e+08	3.93215e+08	Yes	Yes	1.88899	-2.21007	39.0471	1.18981	-1.9312	3.4399
Q9UKX7	NUP50	Nuclear pore complex protein Nup50 (50 kDa nucleoporin) (Nuclear pore-associated protein 60 kDa-like) (Nucleoporin Nup50)	0.011701	0.00332654	0.00837446	2775	-1.33198	21	1.70424e+08	1.9274e+08	2.64401e+08	1.00425e+09	2.73601e+08	1.92505e+08	Yes	Yes	3.44667	-4.58109	28.4295	0.84354	-1.93178	3.43932
Q9NWH9	SLTM	SAFB-like transcription modulator (Modulator of estrogen-induced transcription)	0.0116719	2.43898e-05	0.0116475	4315	-8.89953	29	3.72446e+08	2.99559e+08	3.14365e+08	6.23957e+08	2.63308e+08	2.19069e+08	Yes	Yes	9.35088	-30.5987	0.208962	0.00602938	-1.93286	3.43824
Q9BSC4	NOL10	Nucleolar protein 10	0.0116558	0.0063531	0.00530269	646	0.260737	28	1.43965e+08	1.55002e+08	1.72614e+08	6.45829e+08	5.14552e+08	4.57857e+08	Yes	Yes	0.692694	0.896321	54.506	1.76391	-1.93346	3.43764
P30046	DDT	D-dopachrome decarboxylase	0.0116529	0.000325399	0.0113275	3976	-5.12148	11	3.56577e+08	2.62611e+08	3.74753e+08	5.19726e+08	2.78007e+08	2.97627e+08	Yes	Yes	4.92944	-17.6052	2.79243	0.0805934	-1.93357	3.43753
Q6UX04	CWC27	Spliceosome-associated protein CWC27 homolog (Antigen NY-CO-10) (Probable inactive peptidyl-prolyl cis-trans isomerase CWC27 homolog) (PPIase CWC27) (Serologically defined colon cancer antigen 10)	0.0116389	0.000662415	0.0109765	3866	-4.05054	17	3.37392e+08	2.85046e+08	3.12931e+08	6.08608e+08	2.11707e+08	3.31114e+08	Yes	Yes	4.50542	-13.9218	5.69137	0.164396	-1.93409	3.43701
Q71DI3	H3C15	Histone H3.2 (H3-clustered histone 13) (H3-clustered histone 14) (H3-clustered histone 15) (Histone H3/m) (Histone H3/o)	0.0116383	0	0.0116383	4376	-10	1	1.11093e+08	1.35896e+08	9.33119e+08	1.76513e+08	2.11591e+08	5.18471e+08	No	Yes	12.9676	-34.2523		-0.55078	-1.93411	3.43699
P49454	CENPF	Centromere protein F (CENP-F) (AH antigen) (Kinetochore protein CENPF) (Mitosin)	0.0116344	0.00386649	0.00776786	2354	-1.00649	55	2.45114e+08	2.09096e+08	2.40752e+08	5.10935e+08	4.57304e+08	4.22775e+08	Yes	Yes	0.685422	-3.45915	33.2334	0.996758	-1.93426	3.43684
P53634	CTSC	Dipeptidyl peptidase 1	0.0116258	0.00156329	0.0100625	3605	-2.68633	11	3.08006e+08	2.88608e+08	2.37519e+08	7.35723e+08	2.7756e+08	2.37026e+08	Yes	Yes	3.8409	-9.23164	13.4467	0.390355	-1.93458	3.43652
P31942	HNRNPH3	Heterogeneous nuclear ribonucleoprotein H3 (hnRNP H3) (Heterogeneous nuclear ribonucleoprotein 2H9) (hnRNP 2H9)	0.0116045	0.00853887	0.00306566	80	1.47785	15	5.92309e+07	4.60142e+07	1.63636e+08	4.31297e+08	6.36718e+08	7.43734e+08	Yes	Yes	1.35568	5.07747	73.5822	2.71604	-1.93537	3.43573
P68400	CSNK2A1	Casein kinase II subunit alpha (CK II alpha)	0.0115779	0.00509005	0.0064879	1386	-0.350071	15	2.30189e+08	1.4437e+08	2.06713e+08	5.27226e+08	4.8546e+08	4.81906e+08	Yes	Yes	0.664836	-1.2024	43.9633	1.36126	-1.93637	3.43473
Q9ULX3	NOB1	RNA-binding protein NOB1	0.0115756	0.00439287	0.00718273	1935	-0.709369	18	2.06e+08	1.69672e+08	2.55934e+08	6.41155e+08	4.35162e+08	3.67521e+08	Yes	Yes	1.35079	-2.43643	37.9494	1.15262	-1.93646	3.43464
Q9Y680	FKBP7	Peptidyl-prolyl cis-trans isomerase FKBP7 (PPIase FKBP7)	0.0115585	0.00143895	0.0101195	3641	-2.81405	11	3.62379e+08	1.86785e+08	3.46583e+08	5.05284e+08	3.681e+08	3.03238e+08	Yes	Yes	2.82162	-9.66345	12.4493	0.361084	-1.9371	3.434
Q86TU7	SETD3	Actin-histidine N-methyltransferase	0.0115522	0.00343707	0.0081151	2677	-1.23943	24	2.19271e+08	2.11557e+08	2.52806e+08	7.6192e+08	3.12056e+08	3.13633e+08	Yes	Yes	2.45896	-4.25591	29.7526	0.885247	-1.93734	3.43376
Q92804	TAF15	TATA-binding protein-associated factor 2N (68 kDa TATA-binding protein-associated factor) (TAF(II)68) (TAFII68) (RNA-binding protein 56)	0.0115497	0.00415708	0.00739263	2127	-0.830516	4	3.52869e+08	1.58521e+08	1.3687e+08	6.46003e+08	3.57415e+08	4.19123e+08	Yes	Yes	2.33416	-2.85172	35.993	1.08723	-1.93743	3.43367
O60828	PQBP1	Polyglutamine-binding protein 1 (PQBP-1) (38 kDa nuclear protein containing a WW domain) (Npw38) (Polyglutamine tract-binding protein 1)	0.0115324	0.00495726	0.00657511	1467	-0.407472	6	2.05566e+08	1.83494e+08	1.85561e+08	6.84514e+08	4.43179e+08	3.65377e+08	Yes	Yes	1.57647	-1.39886	42.9856	1.32647	-1.93808	3.43302
Q12872	SFSWAP	Splicing factor, suppressor of white-apricot homolog (Splicing factor, arginine/serine-rich 8) (Suppressor of white apricot protein homolog)	0.0115139	0.0013495	0.0101644	3678	-2.91302	23	4.02091e+08	2.5131e+08	2.25086e+08	6.05469e+08	2.77323e+08	3.03101e+08	Yes	Yes	3.80597	-9.99843	11.7206	0.339748	-1.93878	3.43232
Q13439	GOLGA4	Golgin subfamily A member 4 (256 kDa golgin) (Golgin-245) (Protein 72.1) (Trans-Golgi p230)	0.0114759	0.00185231	0.0096236	3481	-2.37725	55	2.44128e+08	2.98026e+08	3.01989e+08	5.64725e+08	3.04212e+08	3.44488e+08	Yes	Yes	1.95771	-8.15607	16.1409	0.469836	-1.94021	3.43089
P19525	EIF2AK2	Interferon-induced, double-stranded RNA-activated protein kinase	0.0114557	0.00401107	0.00744459	2200	-0.892205	21	2.19118e+08	1.95227e+08	2.22154e+08	7.26898e+08	3.82551e+08	3.07992e+08	Yes	Yes	2.12037	-3.06037	35.0139	1.0549	-1.94098	3.43012
P07741	APRT	Adenine phosphoribosyltransferase (APRT)	0.0114275	0.00231545	0.00911206	3286	-1.97649	10	2.89766e+08	2.67454e+08	2.04456e+08	7.34084e+08	2.7725e+08	2.7588e+08	Yes	Yes	3.2589	-6.77747	20.2621	0.592843	-1.94205	3.42905
Q01780	EXOSC10	Exosome component 10	0.0113746	0.00610476	0.00526985	696	0.212172	37	1.73527e+08	1.18589e+08	1.69828e+08	3.63344e+08	5.63962e+08	6.50157e+08	Yes	Yes	1.19768	0.727122	53.6701	1.72982	-1.94406	3.42703
P62314	SNRPD1	Small nuclear ribonucleoprotein Sm D1 (Sm-D1) (Sm-D autoantigen) (snRNP core protein D1)	0.0113481	0.00667568	0.00467241	434	0.514748	4	1.49697e+08	9.12823e+07	1.76346e+08	6.06341e+08	5.31737e+08	4.79248e+08	Yes	Yes	0.56625	1.76354	58.8265	1.94766	-1.94508	3.42602
P51965	UBE2E1	Ubiquitin-conjugating enzyme E2 E1	0.0113352	0.00365859	0.00767665	2431	-1.06919	2	2.62075e+08	2.20357e+08	1.71679e+08	7.18805e+08	2.94167e+08	3.65266e+08	Yes	Yes	2.45687	-3.66253	32.2763	0.965821	-1.94557	3.42553
P02786	TFRC	Transferrin receptor protein 1 (TR) (TfR) (TfR1) (Trfr) (T9) (p90) (CD antigen CD71) [Cleaved into: Transferrin receptor protein 1, serum form (sTfR)]	0.0113315	0	0.0113315	4374	-10	24	2.73714e+08	2.08061e+08	2.62359e+08	1.05518e+09	9.46087e+07	1.37756e+08	Yes	Yes	12.5619	-34.1367		-0.0500715	-1.94571	3.42539
Q9UIW2	PLXNA1	Plexin-A1 (Semaphorin receptor NOV)	0.0113306	0.00134665	0.00998399	3673	-2.89024	5	3.39798e+08	2.62911e+08	2.27227e+08	6.06864e+08	4.27745e+08	1.66978e+08	No	Yes	4.16218	-9.90011	11.885	0.344557	-1.94575	3.42535
P29144	TPP2	Tripeptidyl-peptidase 2 (TPP-2)	0.0112627	0.004163	0.0070997	2017	-0.770135	33	2.30869e+08	1.92041e+08	2.11632e+08	4.46645e+08	4.16852e+08	5.213e+08	Yes	Yes	0.7682	-2.63597	36.9627	1.11951	-1.94836	3.42274
P61604	HSPE1	10 kDa heat shock protein, mitochondrial (Hsp10) (10 kDa chaperonin) (Chaperonin 10) (CPN10) (Early-pregnancy factor) (EPF)	0.0112619	0.00765945	0.00360244	160	1.08826	5	1.06189e+08	9.37511e+07	1.09556e+08	3.70635e+08	5.31632e+08	8.07434e+08	Yes	Yes	1.51281	3.72481	68.0121	2.39297	-1.94839	3.42271
Q96A49	SYAP1	Synapse-associated protein 1 (BSD domain-containing signal transducer and Akt interactor protein) (BSTA)	0.011252	0.0020569	0.0091951	3401	-2.1604	15	2.26141e+08	2.15057e+08	3.17193e+08	7.4413e+08	2.7869e+08	2.36212e+08	Yes	Yes	3.16265	-7.39358	18.2803	0.533454	-1.94877	3.42233
P14923	JUP	Junction plakoglobin (Catenin gamma) (Desmoplakin III) (Desmoplakin-3)	0.011227	0.00162629	0.00960071	3559	-2.56156	22	3.12007e+08	2.21791e+08	2.58037e+08	5.70969e+08	1.56572e+08	4.93565e+08	No	Yes	3.92569	-8.76401	14.4855	0.420925	-1.94974	3.42136
Q9UK59	DBR1	Lariat debranching enzyme	0.011227	0.0035532	0.0076738	2491	-1.11082	18	1.90875e+08	2.01898e+08	2.44579e+08	7.22956e+08	2.18094e+08	4.34538e+08	Yes	Yes	2.6342	-3.80053	31.6487	0.945652	-1.94974	3.42136
Q6PI26	SHQ1	Protein SHQ1 homolog	0.0111945	0	0.0111945	4373	-10	17	3.74189e+08	3.40924e+08	2.07629e+08	7.12456e+08	2.16065e+08	1.55858e+08	Yes	Yes	11.5219	-34.084		-0.0927988	-1.95099	3.4201
Q9BW71	HIRIP3	HIRA-interacting protein 3	0.0111827	0	0.0111827	4372	-10	14	4.52639e+08	2.80182e+08	2.82542e+08	5.83806e+08	1.55452e+08	2.50371e+08	No	Yes	11.0269	-34.0794		-0.256951	-1.95145	3.41964
Q9BZJ0	CRNKL1	Crooked neck-like protein 1 (Crooked neck homolog) (hCrn)	0.0111438	0.00407173	0.00707204	2057	-0.796486	26	1.87748e+08	2.16374e+08	2.21729e+08	5.80458e+08	3.65477e+08	4.26231e+08	Yes	Yes	1.09652	-2.72249	36.5382	1.10534	-1.95297	3.41813
A0AVT1	UBA6	Ubiquitin-like modifier-activating enzyme 6 (Ubiquitin-activating enzyme 6)	0.0111381	0.0046748	0.00646328	1567	-0.467363	35	1.9568e+08	1.4994e+08	2.33253e+08	4.93249e+08	4.39068e+08	4.85806e+08	Yes	Yes	0.773809	-1.5974	41.9713	1.29076	-1.95319	3.41791
Q4V328	GRIPAP1	GRIP1-associated protein 1 (GRASP-1) [Cleaved into: GRASP-1 C-terminal chain (30kDa C-terminus form)]	0.0111356	0.00109851	0.0100371	3733	-3.19172	36	3.16254e+08	2.23111e+08	3.40128e+08	5.30505e+08	2.91512e+08	2.95042e+08	Yes	Yes	3.28072	-10.9087	9.86488	0.285569	-1.95329	3.41781
P09661	SNRPA1	U2 small nuclear ribonucleoprotein A' (U2 snRNP A')	0.0111194	0.00261875	0.00850062	3081	-1.69869	15	2.75768e+08	1.7751e+08	2.99319e+08	3.90588e+08	5.26217e+08	3.24242e+08	Yes	Yes	0.756138	-5.80472	23.5513	0.692545	-1.95392	3.41718
Q9BTE7	DCUN1D5	DCN1-like protein 5 (DCNL5) (DCUN1 domain-containing protein 5) (Defective in cullin neddylation protein 1-like protein 5) (Squamous cell carcinoma-related oncogene 5)	0.0110969	0	0.0110969	4371	-10	9	4.73114e+07	5.60027e+08	6.27537e+08	1.1035e+08	4.48294e+08	1.96089e+08	Yes	Yes	13.4932	-34.0461		-0.948652	-1.9548	3.4163
Q00577	PURA	Transcriptional activator protein Pur-alpha (Purine-rich single-stranded DNA-binding protein alpha)	0.0110909	0.00585349	0.00523742	759	0.160441	10	1.6248e+08	1.33822e+08	1.73151e+08	5.13307e+08	5.13243e+08	4.92536e+08	Yes	Yes	0.146173	0.548076	52.7774	1.69388	-1.95503	3.41607
P49721	PSMB2	Proteasome subunit beta type-2 (Macropain subunit C7-I) (Multicatalytic endopeptidase complex subunit C7-I) (Proteasome component C7-I)	0.0110803	0.00166627	0.00941405	3531	-2.49819	11	3.12306e+08	2.29738e+08	2.76748e+08	5.69539e+08	2.69438e+08	3.28872e+08	Yes	Yes	2.99812	-8.53295	15.0381	0.437224	-1.95545	3.41565
Q9Y295	DRG1	Developmentally-regulated GTP-binding protein 1 (DRG-1) (Neural precursor cell expressed developmentally down-regulated protein 3) (NEDD-3) (Translation factor GTPase DRG1) (TRAFAC GTPase DRG1)	0.0110674	0.00402784	0.00703953	2070	-0.805474	18	2.01559e+08	1.73388e+08	2.54484e+08	3.97809e+08	4.69858e+08	4.87221e+08	Yes	Yes	0.887298	-2.75081	36.3938	1.10054	-1.95596	3.41514
Q15047	SETDB1	Histone-lysine N-methyltransferase SETDB1	0.0110265	0	0.0110265	4370	-10	32	4.1965e+08	3.0879e+08	2.59073e+08	6.62643e+08	1.52135e+08	1.74703e+08	Yes	Yes	11.3229	-34.0186		-0.339342	-1.95756	3.41354
Q8NAV1	PRPF38A	Pre-mRNA-splicing factor 38A	0.0110216	0.00286217	0.00815942	2939	-1.51136	14	3.10458e+08	2.14187e+08	1.39607e+08	7.88955e+08	2.37507e+08	2.85397e+08	Yes	Yes	3.53305	-5.15878	25.9688	0.76686	-1.95776	3.41334
Q99436	PSMB7	Proteasome subunit beta type-7	0.0110209	0.00156736	0.00945353	3567	-2.59252	11	2.9707e+08	2.2224e+08	3.27985e+08	3.83367e+08	3.83839e+08	3.61485e+08	Yes	Yes	1.23502	-8.84908	14.2217	0.413152	-1.95778	3.41331
Q96FV9	THOC1	THO complex subunit 1 (Tho1) (Nuclear matrix protein p84) (p84N5) (hTREX84)	0.0110053	0.00377952	0.00722578	2259	-0.93495	23	2.15228e+08	2.02819e+08	2.08677e+08	6.56782e+08	3.44523e+08	3.45161e+08	Yes	Yes	1.89442	-3.1907	34.3427	1.03289	-1.9584	3.4127
Q9UJV9	DDX41	Probable ATP-dependent RNA helicase DDX41	0.0109979	0.00685215	0.00414574	287	0.724926	31	9.68428e+07	1.08531e+08	1.60763e+08	5.47005e+08	6.51647e+08	4.07073e+08	Yes	Yes	0.768115	2.47374	62.3042	2.10622	-1.95869	3.41241
Q9UNS1	TIMELESS	Protein timeless homolog (hTIM)	0.0109975	0.00235674	0.00864078	3204	-1.87437	36	2.47255e+08	2.58369e+08	2.26074e+08	6.76387e+08	2.65779e+08	2.97931e+08	Yes	Yes	2.77545	-6.39609	21.4297	0.628066	-1.95871	3.41239
Q9H0S4	DDX47	Probable ATP-dependent RNA helicase DDX47	0.0109793	0.00644067	0.00453866	442	0.504945	16	1.21354e+08	1.18815e+08	1.31234e+08	2.39442e+08	7.91849e+08	5.65838e+08	Yes	Yes	2.28084	1.72271	58.6618	1.94041	-1.95942	3.41167
P35611	ADD1	Alpha-adducin (Erythrocyte adducin subunit alpha)	0.0109713	0.00348435	0.00748698	2470	-1.10349	25	2.12946e+08	1.7864e+08	2.49633e+08	6.85317e+08	3.25251e+08	3.15313e+08	Yes	Yes	2.19671	-3.76441	31.7587	0.949181	-1.95974	3.41136
P61158	ACTR3	Actin-related protein 3 (Actin-like protein 3)	0.0109573	0.00299807	0.00795922	2841	-1.40859	15	2.57041e+08	1.82356e+08	2.66207e+08	5.2154e+08	3.30271e+08	4.07168e+08	Yes	Yes	1.82147	-4.80443	27.3614	0.81012	-1.9603	3.4108
O75874	IDH1	Isocitrate dehydrogenase [NADP] cytoplasmic (IDH)	0.0109346	0.00273057	0.00820408	3010	-1.58714	17	2.78977e+08	1.77071e+08	2.64904e+08	5.65597e+08	3.4968e+08	3.24294e+08	Yes	Yes	2.13198	-5.41199	24.9717	0.736096	-1.9612	3.4099
O75794	CDC123	Cell division cycle protein 123 homolog (Protein D123) (HT-1080) (PZ32)	0.0109216	0.0030933	0.00782832	2770	-1.33956	15	2.30288e+08	2.04224e+08	2.10652e+08	7.66002e+08	2.90923e+08	2.56098e+08	Yes	Yes	2.91251	-4.56707	28.3227	0.840188	-1.96171	3.40938
P98179	RBM3	RNA-binding protein 3 (RNA-binding motif protein 3) (RNPL)	0.0109206	0.00700325	0.0039173	234	0.838164	7	1.99459e+08	1.31602e+08	1.52938e+07	5.86841e+08	4.05808e+08	6.18993e+08	Yes	Yes	0.9597	2.85759	64.1291	2.19394	-1.96176	3.40934
O75554	WBP4	WW domain-binding protein 4 (WBP-4) (Formin-binding protein 21) (WW domain-containing-binding protein 4)	0.0109173	0.000721517	0.0101957	3824	-3.82079	9	3.71161e+08	2.44123e+08	2.64844e+08	5.49237e+08	2.27709e+08	3.00332e+08	Yes	Yes	4.43024	-13.0259	6.60896	0.190973	-1.96189	3.40921
Q99714	HSD17B10	3-hydroxyacyl-CoA dehydrogenase type-2	0.0109084	0.00647317	0.00443521	412	0.545471	14	1.01454e+08	1.06223e+08	1.88374e+08	4.75319e+08	5.93664e+08	4.90779e+08	Yes	Yes	0.582093	1.85943	59.3413	1.97048	-1.96224	3.40886
P14324	FDPS	Farnesyl pyrophosphate synthase (FPP synthase) (FPS)	0.010893	0.00231932	0.00857365	3212	-1.88621	9	2.02157e+08	2.03935e+08	3.58325e+08	4.67331e+08	3.37883e+08	3.8342e+08	Yes	Yes	1.71953	-6.42865	21.2919	0.6239	-1.96285	3.40824
P07942	LAMB1	Laminin subunit beta-1 (Laminin B1 chain) (Laminin-1 subunit beta) (Laminin-10 subunit beta) (Laminin-12 subunit beta) (Laminin-2 subunit beta) (Laminin-6 subunit beta) (Laminin-8 subunit beta)	0.0108226	0.00506968	0.0057529	1159	-0.182396	32	2.10236e+08	1.71768e+08	1.27543e+08	5.99539e+08	4.37843e+08	3.93502e+08	Yes	Yes	1.36917	-0.621136	46.8435	1.46596	-1.96567	3.40543
Q5UIP0	RIF1	Telomere-associated protein RIF1 (Rap1-interacting factor 1 homolog)	0.0107714	0.00259457	0.00817688	3057	-1.65606	49	2.38895e+08	2.3713e+08	2.42682e+08	5.54051e+08	3.25019e+08	3.33484e+08	Yes	Yes	1.82106	-5.63618	24.0874	0.708946	-1.96773	3.40337
Q9UIG0	BAZ1B	Tyrosine-protein kinase BAZ1B	0.0107615	0.00512461	0.00563686	1098	-0.137448	48	1.89984e+08	1.54673e+08	1.55622e+08	3.71995e+08	5.09322e+08	5.47877e+08	Yes	Yes	0.769936	-0.467733	47.62	1.4948	-1.96813	3.40297
P62316	SNRPD2	Small nuclear ribonucleoprotein Sm D2 (Sm-D2) (snRNP core protein D2)	0.0107411	0.0042903	0.00645075	1739	-0.588389	9	2.77774e+08	1.30124e+08	1.63106e+08	3.83332e+08	3.94321e+08	5.77155e+08	Yes	Yes	1.24422	-2.00178	39.943	1.22044	-1.96895	3.40214
P52907	CAPZA1	F-actin-capping protein subunit alpha-1 (CapZ alpha-1)	0.0107295	0.00116499	0.00956446	3704	-3.03736	11	3.15169e+08	1.86112e+08	3.24001e+08	5.64132e+08	2.47212e+08	2.87107e+08	Yes	Yes	3.80336	-10.3321	10.8579	0.314532	-1.96942	3.40168
P30533	LRPAP1	Alpha-2-macroglobulin receptor-associated protein (Alpha-2-MRAP) (Low density lipoprotein receptor-related protein-associated protein 1) (RAP)	0.0106944	0.00640002	0.00429439	379	0.575624	19	1.57083e+08	1.10594e+08	1.14978e+08	4.32832e+08	5.16792e+08	5.85171e+08	Yes	Yes	0.487191	1.95727	59.8445	1.993	-1.97084	3.40025
P62304	SNRPE	Small nuclear ribonucleoprotein E (snRNP-E) (Sm protein E) (Sm-E) (SmE)	0.010671	0.0049314	0.0057396	1202	-0.218953	4	1.72336e+08	1.31009e+08	2.09353e+08	5.33505e+08	4.3594e+08	4.31109e+08	Yes	Yes	0.746763	-0.744288	46.2131	1.44275	-1.97179	3.3993
Q92538	GBF1	Golgi-specific brefeldin A-resistance guanine nucleotide exchange factor 1 (BFA-resistant GEF 1)	0.0106659	0.00542915	0.00523673	870	0.052062	42	1.4522e+08	1.27487e+08	1.64165e+08	8.09871e+08	3.26128e+08	3.39463e+08	Yes	Yes	2.13073	0.176964	50.9021	1.61988	-1.972	3.39909
Q2TBE0	CWF19L2	CWF19-like protein 2	0.0106505	0.00101462	0.00963587	3745	-3.24748	11	4.03305e+08	2.12526e+08	1.97344e+08	6.15201e+08	2.19287e+08	2.6191e+08	Yes	Yes	4.64082	-11.0365	9.52647	0.275712	-1.97263	3.39847
P61160	ACTR2	Actin-related protein 2 (Actin-like protein 2)	0.0106364	0.00325784	0.00737851	2575	-1.17941	12	1.71222e+08	2.04323e+08	2.76015e+08	5.50005e+08	3.59878e+08	3.45599e+08	Yes	Yes	1.11993	-4.00752	30.6293	0.913081	-1.97321	3.39789
Q8TBB5	KLHDC4	Kelch domain-containing protein 4	0.0106331	0.000472965	0.0101602	3912	-4.42505	22	3.95632e+08	2.62304e+08	1.63681e+08	6.88491e+08	1.80738e+08	2.15614e+08	No	Yes	6.13647	-15.0352	4.44804	0.128428	-1.97334	3.39776
A0A499FJI4	MYCBP2	RCR-type E3 ubiquitin transferase	0.0106321	0.0030865	0.00754563	2712	-1.28967	62	2.10553e+08	2.09637e+08	2.55607e+08	4.28436e+08	3.79108e+08	4.22943e+08	Yes	Yes	0.736953	-4.38193	29.03	0.862424	-1.97338	3.39772
Q9NUQ3	TXLNG	Gamma-taxilin (Environmental lipopolysaccharide-responding gene protein) (Factor inhibiting ATF4-mediated transcription) (FIAT) (Lipopolysaccharide-specific response protein 5)	0.0106143	0.00509509	0.00551925	1072	-0.115366	23	1.36479e+08	1.35047e+08	2.20854e+08	5.46272e+08	4.45986e+08	4.18455e+08	Yes	Yes	0.550674	-0.391897	48.0019	1.50909	-1.97411	3.39699
O15144	ARPC2	Actin-related protein 2/3 complex subunit 2 (Arp2/3 complex 34 kDa subunit) (p34-ARC)	0.0106135	0.00315158	0.00746189	2666	-1.24347	15	2.72752e+08	1.68579e+08	2.10588e+08	5.88585e+08	3.15094e+08	3.47339e+08	Yes	Yes	2.24316	-4.224	29.6941	0.883396	-1.97414	3.39696
Q13451	FKBP5	Peptidyl-prolyl cis-trans isomerase FKBP5 (PPIase FKBP5)	0.010611	0.00255578	0.00805517	3051	-1.65615	24	2.13732e+08	2.2032e+08	2.47984e+08	6.63201e+08	2.94498e+08	2.6275e+08	Yes	Yes	2.53799	-5.6257	24.0863	0.708911	-1.97425	3.39685
Q9UNX4	WDR3	WD repeat-containing protein 3	0.0106009	0.00385622	0.00674468	2064	-0.806562	34	2.2052e+08	1.90805e+08	1.87427e+08	3.35661e+08	4.95811e+08	4.7046e+08	Yes	Yes	0.907297	-2.73944	36.3764	1.09996	-1.97466	3.39644
P38606	ATP6V1A	V-type proton ATPase catalytic subunit A (V-ATPase subunit A)	0.0105963	0.00259128	0.00800503	3031	-1.62724	24	2.99434e+08	1.57654e+08	2.59366e+08	4.28994e+08	3.59095e+08	3.95319e+08	Yes	Yes	1.69431	-5.52652	24.4546	0.720203	-1.97485	3.39625
Q9Y2B0	CNPY2	Protein canopy homolog 2 (MIR-interacting saposin-like protein) (Putative secreted protein Zsig9) (Transmembrane protein 4)	0.0105633	0.00696377	0.00359951	202	0.95207	1	1.03871e+08	8.0961e+07	1.00946e+08	2.34109e+08	4.73212e+08	9.0084e+08	Yes	Yes	2.4162	3.23218	65.9243	2.28371	-1.9762	3.3949
O95801	TTC4	Tetratricopeptide repeat protein 4 (TPR repeat protein 4)	0.0105264	0.00177548	0.00875092	3437	-2.30122	2	2.45343e+08	2.21363e+08	3.1592e+08	3.22416e+08	3.94652e+08	3.87633e+08	Yes	Yes	1.49967	-7.80891	16.867	0.491373	-1.97772	3.39338
P28070	PSMB4	Proteasome subunit beta type-4 (26 kDa prosomal protein) (HsBPROS26) (PROS-26) (Macropain beta chain) (Multicatalytic endopeptidase complex beta chain) (Proteasome beta chain) (Proteasome chain 3) (HsN3)	0.0105261	0.00378945	0.00673662	2103	-0.830037	10	1.91081e+08	1.51268e+08	2.60256e+08	4.45738e+08	3.81153e+08	4.57772e+08	Yes	Yes	1.17528	-2.81662	36.0006	1.08748	-1.97773	3.39336
P22059	OSBP	Oxysterol-binding protein 1	0.0105224	0.00269392	0.0078285	2956	-1.53903	25	2.25067e+08	1.79697e+08	2.05234e+08	8.36919e+08	2.18835e+08	2.20861e+08	Yes	Yes	3.62104	-5.22225	25.6017	0.755516	-1.97788	3.39321
Q9BQA1	WDR77	Methylosome protein 50 (MEP-50) (Androgen receptor cofactor p44) (WD repeat-containing protein 77) (p44/Mep50)	0.0104777	0.00302401	0.00745367	2727	-1.30149	11	2.70405e+08	2.17259e+08	1.73616e+08	4.8561e+08	3.13323e+08	4.18377e+08	Yes	Yes	1.57019	-4.41382	28.8614	0.857117	-1.97973	3.39136
P19367	HK1	Hexokinase-1	0.0104763	0.00479188	0.00568446	1233	-0.246432	30	1.66552e+08	9.38571e+07	2.07964e+08	2.14145e+08	4.83221e+08	7.12613e+08	Yes	Yes	2.4222	-0.835728	45.74	1.42544	-1.97979	3.39131
Q9H814	PHAX	Phosphorylated adapter RNA export protein (RNA U small nuclear RNA export adapter protein)	0.0104704	0.00166815	0.00880229	3474	-2.39963	15	2.68669e+08	2.70178e+08	2.33321e+08	4.99947e+08	2.56622e+08	3.48556e+08	Yes	Yes	2.3014	-8.13729	15.932	0.46365	-1.98004	3.39106
Q9Y4B4	RAD54L2	Helicase ARIP4	0.0104626	0	0.0104626	4369	-10	28	3.93684e+08	2.74099e+08	2.7929e+08	6.51445e+08	1.53265e+08	1.24107e+08	Yes	Yes	11.4337	-33.7914		-0.448092	-1.98036	3.39074
Q5T749	KPRP	Keratinocyte proline-rich protein (hKPRP)	0.0104413	0.00372605	0.00671526	2137	-0.849794	22	2.28264e+08	1.24302e+08	1.23893e+08	9.37872e+08	1.18091e+08	3.39649e+08	No	Yes	4.17699	-2.88068	35.6857	1.07706	-1.98124	3.38985
Q14677	CLINT1	Clathrin interactor 1 (Clathrin-interacting protein localized in the trans-Golgi region) (Clint) (Enthoprotin) (Epsin-4) (Epsin-related protein) (EpsinR)	0.0104368	0.006168	0.00426877	426	0.530984	3	1.174e+08	1.31492e+08	1.263e+08	6.40387e+08	4.84972e+08	3.70705e+08	Yes	Yes	1.11395	1.79986	59.0988	1.95971	-1.98143	3.38966
Q9BVS4	RIOK2	Serine/threonine-protein kinase RIO2	0.0104361	0.00372554	0.00671054	2136	-0.848982	20	2.0485e+08	1.55745e+08	2.19664e+08	6.35399e+08	3.47188e+08	3.08288e+08	Yes	Yes	1.9483	-2.87774	35.6986	1.07748	-1.98146	3.38964
P17858	PFKL	ATP-dependent 6-phosphofructokinase, liver type (ATP-PFK) (PFK-L)	0.0104209	0.00196329	0.00845765	3369	-2.10699	20	3.09032e+08	1.7495e+08	2.67961e+08	4.53099e+08	3.01531e+08	3.61845e+08	Yes	Yes	2.38779	-7.14059	18.8398	0.550174	-1.98209	3.389
O00148	DDX39A	ATP-dependent RNA helicase DDX39A	0.0103697	0.00535582	0.00501386	831	0.0951875	12	1.53856e+08	1.39996e+08	1.51988e+08	3.86228e+08	5.53185e+08	4.73975e+08	Yes	Yes	0.771988	0.322387	51.6489	1.64911	-1.98423	3.38686
P35221	CTNNA1	Catenin alpha-1 (Alpha E-catenin) (Cadherin-associated protein) (Renal carcinoma antigen NY-REN-13)	0.0103608	0.00432051	0.00604024	1576	-0.483405	21	1.5642e+08	1.4922e+08	2.2607e+08	5.84504e+08	3.96209e+08	3.45204e+08	Yes	Yes	1.1474	-1.63704	41.7007	1.2813	-1.98461	3.38649
Q9UHD8	SEPTIN9	Septin-9 (MLL septin-like fusion protein MSF-A) (MLL septin-like fusion protein) (Ovarian/Breast septin) (Ov/Br septin) (Septin D1)	0.0103382	0.00355931	0.00677888	2238	-0.929449	23	2.26059e+08	1.59047e+08	2.22424e+08	4.19157e+08	4.28065e+08	3.9883e+08	Yes	Yes	0.44727	-3.14669	34.4288	1.03571	-1.98556	3.38554
P18615	NELFE	Negative elongation factor E (NELF-E) (RNA-binding protein RD)	0.0103127	0.00160148	0.00871122	3493	-2.44347	19	2.90218e+08	2.04966e+08	2.57319e+08	5.56842e+08	2.87222e+08	2.52445e+08	Yes	Yes	3.04464	-8.26985	15.5292	0.451733	-1.98663	3.38447
Q14011	CIRBP	Cold-inducible RNA-binding protein (A18 hnRNP) (Glycine-rich RNA-binding protein CIRP)	0.0102943	0.0032356	0.00705867	2495	-1.12536	6	2.76525e+08	1.93936e+08	1.61371e+08	4.44064e+08	3.84107e+08	3.85704e+08	Yes	Yes	1.25543	-3.80788	31.4311	0.93868	-1.9874	3.38369
O00487	PSMD14	26S proteasome non-ATPase regulatory subunit 14	0.0102729	0.00335544	0.00691744	2382	-1.04374	10	2.015e+08	1.69497e+08	2.43339e+08	4.8418e+08	3.21476e+08	4.2188e+08	Yes	Yes	1.47581	-3.53075	32.663	0.978296	-1.98831	3.38279
Q9UHB7	AFF4	AF4/FMR2 family member 4 (ALL1-fused gene from chromosome 5q31 protein) (Protein AF-5q31) (Major CDK9 elongation factor-associated protein)	0.0102502	0	0.0102502	4368	-10	29	3.24092e+08	2.45301e+08	2.68261e+08	6.70317e+08	1.54269e+08	1.75568e+08	Yes	Yes	11.2608	-33.7026		-0.0872826	-1.98927	3.38183
P11717	IGF2R	Cation-independent mannose-6-phosphate receptor (CI Man-6-P receptor) (CI-MPR) (M6PR) (300 kDa mannose 6-phosphate receptor) (MPR 300) (Insulin-like growth factor 2 receptor) (Insulin-like growth factor II receptor) (IGF-II receptor) (M6P/IGF2 receptor) (M6P/IGF2R) (CD antigen CD222)	0.0102491	0.00393506	0.00631409	1880	-0.682187	55	2.36695e+08	1.48554e+08	1.57207e+08	6.53817e+08	3.38624e+08	3.02719e+08	Yes	Yes	2.28007	-2.30701	38.394	1.16764	-1.98931	3.38179
P61163	ACTR1A	Alpha-centractin (Centractin) (ARP1) (Actin-RPV) (Centrosome-associated actin homolog)	0.0102456	0.00233749	0.00790813	3115	-1.75838	9	2.59517e+08	1.85231e+08	2.62768e+08	4.12913e+08	3.38593e+08	3.77963e+08	Yes	Yes	1.43658	-5.9462	22.8145	0.670079	-1.98946	3.38164
Q7L0Y3	TRMT10C	tRNA methyltransferase 10 homolog C (HBV pre-S2 trans-regulated protein 2) (Mitochondrial ribonuclease P protein 1) (Mitochondrial RNase P protein 1) (RNA (guanine-9-)-methyltransferase domain-containing protein 1) (Renal carcinoma antigen NY-REN-49) (mRNA methyladenosine-N(1)-methyltransferase)	0.0102442	0.00921032	0.0010339	9	3.15515	20	2.48992e+07	2.81926e+07	3.57953e+07	3.60833e+08	7.19882e+08	6.67132e+08	Yes	Yes	1.4036	10.6694	89.9075	4.23394	-1.98952	3.38158
P60660	MYL6	Myosin light polypeptide 6 (17 kDa myosin light chain) (LC17) (Myosin light chain 3) (MLC-3) (Myosin light chain alkali 3) (Myosin light chain A3) (Smooth muscle and nonmuscle myosin light chain alkali 6)	0.0102182	0.0029229	0.00729526	2746	-1.31956	5	2.29438e+08	1.90958e+08	2.04888e+08	2.20134e+08	4.38937e+08	5.47706e+08	Yes	Yes	2.06984	-4.46074	28.6049	0.84905	-1.99063	3.38047
Q7Z417	NUFIP2	Nuclear fragile X mental retardation-interacting protein 2 (82 kDa FMRP-interacting protein) (82-FIP) (Cell proliferation-inducing gene 1 protein) (FMRP-interacting protein 2)	0.0102056	0.00374582	0.00645979	2026	-0.786204	21	1.77411e+08	1.76972e+08	2.17441e+08	5.28377e+08	3.32416e+08	3.97193e+08	Yes	Yes	1.24237	-2.65732	36.7036	1.11085	-1.99116	3.37994
P42677	RPS27	40S ribosomal protein S27 (Metallopan-stimulin 1) (MPS-1) (Small ribosomal subunit protein eS27)	0.0102023	0.00324005	0.00696227	2454	-1.10354	1	1.71503e+08	1.56707e+08	2.93018e+08	3.69484e+08	3.66291e+08	4.72218e+08	No	Yes	1.66149	-3.72975	31.758	0.949158	-1.9913	3.3798
Q14966	ZNF638	Zinc finger protein 638 (Cutaneous T-cell lymphoma-associated antigen se33-1) (CTCL-associated antigen se33-1) (Nuclear protein 220) (Zinc finger matrin-like protein)	0.0101722	0.0018457	0.00832649	3396	-2.17354	43	2.48704e+08	1.79434e+08	3.04193e+08	4.98831e+08	2.84935e+08	3.07722e+08	Yes	Yes	2.45038	-7.34333	18.1446	0.529404	-1.99259	3.37851
Q9Y6N7	ROBO1	Roundabout homolog 1 (Deleted in U twenty twenty) (H-Robo-1)	0.010149	0.000869767	0.00927927	3767	-3.41531	24	3.41235e+08	2.50801e+08	1.6035e+08	6.6948e+08	1.88497e+08	2.09304e+08	Yes	Yes	5.07408	-11.5353	8.56994	0.247884	-1.99358	3.37752
O60216	RAD21	Double-strand-break repair protein rad21 homolog (hHR21) (Nuclear matrix protein 1) (NXP-1) (SCC1 homolog) [Cleaved into: 64-kDa C-terminal product (64-kDa carboxy-terminal product) (65-kDa carboxy-terminal product)]	0.0101463	0.00289908	0.0072472	2747	-1.32183	20	2.10336e+08	1.8883e+08	2.16078e+08	6.39515e+08	2.5097e+08	3.13444e+08	Yes	Yes	2.49401	-4.46436	28.5728	0.84804	-1.99369	3.3774
O14647	CHD2	Chromodomain-helicase-DNA-binding protein 2 (CHD-2)	0.0100847	0.00204718	0.00803751	3258	-1.97311	16	2.8809e+08	1.34656e+08	1.76906e+08	8.48539e+08	1.75104e+08	1.84835e+08	No	Yes	4.63142	-6.65879	20.2998	0.59398	-1.99634	3.37476
Q8NHQ9	DDX55	ATP-dependent RNA helicase DDX55	0.0100814	0.0037042	0.00637715	2020	-0.783748	20	1.73498e+08	1.91306e+08	1.89598e+08	5.99992e+08	3.06815e+08	3.46323e+08	Yes	Yes	1.66255	-2.64485	36.7431	1.11217	-1.99648	3.37462
P11388	TOP2A	DNA topoisomerase 2-alpha	0.0100649	0.000860926	0.00920402	3766	-3.4183	36	3.19827e+08	2.48523e+08	2.50797e+08	4.006e+08	2.69943e+08	3.14902e+08	Yes	Yes	2.83949	-11.533	8.55371	0.247412	-1.99719	3.37391
P30414	NKTR	NK-tumor recognition protein (NK-TR protein) (Natural-killer cells cyclophilin-related protein) (Peptidyl-prolyl cis-trans isomerase NKTR) (PPIase)	0.0100315	0	0.0100315	4367	-10	32	3.91842e+08	2.97587e+08	2.25683e+08	6.02992e+08	1.52966e+08	1.27519e+08	Yes	Yes	11.4712	-33.6092		-0.423632	-1.99864	3.37246
P54886	ALDH18A1	Delta-1-pyrroline-5-carboxylate synthase (P5CS) (Aldehyde dehydrogenase family 18 member A1) [Includes: Glutamate 5-kinase (GK)	0.0100211	0.00805545	0.00196568	41	2.03494	32	3.37158e+07	5.08347e+07	7.79877e+07	2.77312e+08	5.58968e+08	7.97918e+08	No	Yes	2.11798	6.86184	80.3846	3.20102	-1.99908	3.37201
P36776	LONP1	Lon protease homolog, mitochondrial	0.0100117	0.00552546	0.00448623	606	0.300591	2	1.01542e+08	1.09833e+08	1.87826e+08	3.90902e+08	4.56763e+08	5.48177e+08	Yes	Yes	1.13385	1.01347	55.1901	1.79215	-1.99949	3.37161
Q8IUD2	ERC1	ELKS/Rab6-interacting/CAST family member 1 (ERC-1) (Rab6-interacting protein 2)	0.0100021	0.000229553	0.00977259	3996	-5.41184	27	2.8766e+08	2.6797e+08	3.14279e+08	3.73356e+08	2.48625e+08	3.01442e+08	Yes	Yes	4.09893	-18.2444	2.29504	0.0662324	-1.99991	3.37119
P11310	ACADM	Medium-chain specific acyl-CoA dehydrogenase, mitochondrial (MCAD)	0.00999679	0.00274357	0.00725322	2820	-1.40257	16	2.3182e+08	1.65868e+08	2.42284e+08	2.71999e+08	4.21384e+08	4.59015e+08	Yes	Yes	1.51176	-4.728	27.4445	0.812712	-2.00014	3.37096
Q9BWD1	ACAT2	Acetyl-CoA acetyltransferase, cytosolic	0.00998472	0.00215563	0.00782909	3180	-1.86073	16	1.98356e+08	1.713e+08	2.79571e+08	6.41748e+08	3.08103e+08	1.91129e+08	Yes	Yes	2.77796	-6.27147	21.5893	0.632895	-2.00066	3.37043
P56537	EIF6	Eukaryotic translation initiation factor 6 (eIF-6) (B(2)GCN homolog) (B4 integrin interactor) (CAB) (p27(BBP))	0.00998336	0.00225668	0.00772669	3125	-1.77565	10	2.37745e+08	1.92206e+08	2.51416e+08	4.88331e+08	2.81718e+08	3.38547e+08	Yes	Yes	2.03179	-5.98461	22.6044	0.663686	-2.00072	3.37037
P48444	ARCN1	Coatomer subunit delta (Archain) (Delta-coat protein) (Delta-COP)	0.00990997	0.00334456	0.00656542	2290	-0.973072	25	2.16631e+08	1.71398e+08	1.99687e+08	3.71716e+08	4.33044e+08	3.84328e+08	Yes	Yes	0.184155	-3.2765	33.7494	1.01353	-2.00393	3.36717
P55265	ADAR	Double-stranded RNA-specific adenosine deaminase (DRADA)	0.00989205	0.00715149	0.00274055	98	1.38378	4	7.29416e+07	5.70341e+07	7.55057e+07	1.55597e+08	6.60738e+08	7.51774e+08	Yes	Yes	2.92312	4.65832	72.2954	2.63669	-2.00471	3.36638
P30044	PRDX5	Peroxiredoxin-5, mitochondrial	0.00989059	0.00214529	0.0077453	3170	-1.85215	10	2.1375e+08	1.69892e+08	3.09837e+08	3.63972e+08	3.85768e+08	3.30111e+08	Yes	Yes	0.937561	-6.23492	21.6902	0.635949	-2.00478	3.36632
P46939	UTRN	Utrophin (Dystrophin-related protein 1) (DRP-1)	0.00988618	0	0.00988618	4366	-10	63	2.64603e+08	2.69356e+08	3.54784e+08	5.13935e+08	1.46615e+08	2.23245e+08	Yes	Yes	10.2047	-33.5461		-0.209388	-2.00497	3.36613
Q76FK4	NOL8	Nucleolar protein 8 (Nucleolar protein Nop132)	0.00986021	0	0.00986021	4365	-10	33	3.89501e+08	2.38264e+08	2.83638e+08	6.02853e+08	1.30513e+08	1.23113e+08	Yes	Yes	11.4904	-33.5347		-0.511132	-2.00611	3.36498
O75083	WDR1	WD repeat-containing protein 1 (Actin-interacting protein 1) (AIP1) (NORI-1)	0.00984349	0.00341397	0.00642952	2208	-0.913261	23	2.02926e+08	1.42216e+08	2.29119e+08	3.58565e+08	4.55896e+08	3.76162e+08	Yes	Yes	0.3828	-3.07244	34.6825	1.04402	-2.00685	3.36425
Q13616	CUL1	Cullin-1 (CUL-1)	0.00984134	0.00264366	0.00719768	2855	-1.44499	30	2.58748e+08	1.46916e+08	2.37913e+08	3.94634e+08	3.26991e+08	3.99297e+08	Yes	Yes	1.62176	-4.86118	26.8628	0.794593	-2.00695	3.36415
Q9C0C2	TNKS1BP1	182 kDa tankyrase-1-binding protein	0.00983429	0.00389138	0.00594291	1763	-0.610888	46	1.39043e+08	1.31156e+08	2.33141e+08	6.67387e+08	2.72145e+08	3.20363e+08	Yes	Yes	2.15451	-2.05493	39.5695	1.20763	-2.00726	3.36384
Q99445	GML	Glycosyl-phosphatidylinositol-anchored molecule-like protein	0.00983269	0.00335026	0.00648243	2265	-0.952259	20	2.27009e+08	1.46052e+08	2.05534e+08	4.3468e+08	3.33683e+08	4.1599e+08	No	Yes	1.34842	-3.20318	34.0727	1.02407	-2.00733	3.36377
Q9H2K0	MTIF3	Translation initiation factor IF-3, mitochondrial (IF-3(Mt)) (IF-3Mt) (IF3(mt)) (IF3mt)	0.00980093	0	0.00980093	4364	-10	6	4.40659e+08	2.59967e+08	2.18365e+08	3.85774e+08	2.75999e+08	1.7649e+08	Yes	Yes	10.5653	-33.5086		-0.20442	-2.00873	3.36237
Q9Y3C1	NOP16	Nucleolar protein 16 (HBV pre-S2 trans-regulated protein 3)	0.00980077	0.00449136	0.00530941	1224	-0.241397	11	1.43296e+08	1.16233e+08	2.15297e+08	4.77343e+08	4.05797e+08	3.99259e+08	Yes	Yes	0.673896	-0.811663	45.8266	1.4286	-2.00874	3.36236
Q5VYK3	ECPAS	Proteasome adapter and scaffold protein ECM29 (Ecm29 proteasome adapter and scaffold) (Proteasome-associated protein ECM29 homolog)	0.00979538	0.00459076	0.00520461	1154	-0.181056	44	1.71844e+08	1.4166e+08	1.52806e+08	4.38239e+08	4.06412e+08	4.45298e+08	Yes	Yes	0.405471	-0.608732	46.8667	1.46682	-2.00898	3.36212
O43583	DENR	Density-regulated protein (DRP) (Protein DRP1) (Smooth muscle cell-associated protein 3) (SMAP-3)	0.00979251	0.00319674	0.00659576	2372	-1.04494	11	2.14607e+08	1.51915e+08	2.05527e+08	5.78574e+08	3.06967e+08	2.98154e+08	Yes	Yes	2.09545	-3.51307	32.6448	0.977706	-2.00911	3.36199
O43324	EEF1E1	Eukaryotic translation elongation factor 1 epsilon-1 (Aminoacyl tRNA synthetase complex-interacting multifunctional protein 3) (Elongation factor p18) (Multisynthase complex auxiliary component p18)	0.00977937	0.00249053	0.00728884	2952	-1.54923	9	2.70388e+08	1.70747e+08	2.10641e+08	4.14064e+08	3.49785e+08	3.37763e+08	Yes	Yes	1.4364	-5.20761	25.4672	0.751363	-2.00969	3.36141
Q8N543	OGFOD1	Prolyl 3-hydroxylase OGFOD1	0.00977852	0.0037142	0.00606432	1909	-0.707293	20	1.52114e+08	1.49527e+08	1.77274e+08	7.99734e+08	2.53983e+08	2.20604e+08	Yes	Yes	2.90065	-2.37747	37.9833	1.15376	-2.00973	3.36137
P55263	ADK	Adenosine kinase (AK)	0.00977319	0.00173414	0.00803905	3406	-2.21281	19	3.52746e+08	1.29411e+08	2.11516e+08	3.68612e+08	2.01266e+08	4.8873e+08	Yes	Yes	3.61467	-7.43754	17.7438	0.517456	-2.00996	3.36113
Q9Y388	RBMX2	RNA-binding motif protein, X-linked 2	0.00977198	0	0.00977198	4363	-10	9	3.40584e+08	3.22472e+08	2.81423e+08	5.62528e+08	1.46416e+08	9.86402e+07	Yes	Yes	11.0156	-33.4958		-0.647143	-2.01002	3.36108
Q9NWK9	ZNHIT6	Box C/D snoRNA protein 1 (Serologically defined breast cancer antigen NY-BR-75) (Zinc finger HIT domain-containing protein 6)	0.00975267	0.00304897	0.00670371	2502	-1.13664	20	1.97751e+08	1.55148e+08	2.37572e+08	5.15889e+08	3.07283e+08	3.34959e+08	Yes	Yes	1.71484	-3.81935	31.2629	0.933299	-2.01088	3.36022
Q9Y6A5	TACC3	Transforming acidic coiled-coil-containing protein 3 (ERIC-1)	0.0097483	0.00396727	0.00578103	1663	-0.543179	27	1.43771e+08	1.3564e+08	2.03856e+08	6.97072e+08	3.04333e+08	2.63145e+08	Yes	Yes	2.17591	-1.8251	40.6971	1.24642	-2.01107	3.36003
Q9Y2J2	EPB41L3	Band 4.1-like protein 3 (4.1B) (Differentially expressed in adenocarcinoma of the lung protein 1) (DAL-1) (Erythrocyte membrane protein band 4.1-like 3) [Cleaved into: Band 4.1-like protein 3, N-terminally processed]	0.00974481	0.00268693	0.00705788	2801	-1.39328	28	1.8725e+08	2.00855e+08	2.32337e+08	5.10447e+08	3.24089e+08	2.92213e+08	Yes	Yes	1.50023	-4.68123	27.5729	0.816721	-2.01123	3.35987
Q16658	FSCN1	Fascin (55 kDa actin-bundling protein) (Singed-like protein) (p55)	0.00974198	0	0.00974198	4362	-10	18	4.13748e+08	2.89113e+08	2.32112e+08	3.48972e+08	2.45861e+08	2.16879e+08	Yes	Yes	9.90177	-33.4825		-0.234015	-2.01135	3.35975
Q71RC2	LARP4	La-related protein 4 (La ribonucleoprotein domain family member 4)	0.00973974	0.00546284	0.0042769	548	0.353086	22	1.20691e+08	1.17195e+08	1.4343e+08	3.84763e+08	5.12486e+08	4.67717e+08	Yes	Yes	0.690583	1.18624	56.0882	1.82968	-2.01145	3.35965
Q9NY93	DDX56	Probable ATP-dependent RNA helicase DDX56	0.00971724	0.00606968	0.00364756	290	0.734691	23	4.20642e+07	1.27959e+08	1.5554e+08	5.3933e+08	4.565e+08	4.20855e+08	Yes	Yes	0.0400168	2.46756	62.463	2.11373	-2.01246	3.35864
Q16513	PKN2	Serine/threonine-protein kinase N2	0.00968258	0.00350911	0.00617347	2063	-0.814974	34	1.74501e+08	1.48722e+08	2.23111e+08	3.03097e+08	3.97539e+08	4.89064e+08	Yes	Yes	1.49145	-2.73594	36.2415	1.09548	-2.01401	3.35709
O95376	ARIH2	E3 ubiquitin-protein ligase ARIH2 (ARI-2) (Protein ariadne-2 homolog)	0.0096494	0.000762302	0.0088871	3778	-3.54328	19	2.97698e+08	2.23722e+08	2.23442e+08	4.96319e+08	3.4529e+08	1.43616e+08	Yes	Yes	4.42126	-11.8898	7.89999	0.228421	-2.0155	3.3556
Q02809	PLOD1	Procollagen-lysine,2-oxoglutarate 5-dioxygenase 1	0.00962992	0.00625307	0.00337685	221	0.888887	24	1.08887e+08	9.76682e+07	9.36836e+07	5.66644e+08	4.03353e+08	4.56357e+08	Yes	Yes	0.774818	2.98197	64.9338	2.23373	-2.01638	3.35472
Q96K17	BTF3L4	Transcription factor BTF3 homolog 4 (Basic transcription factor 3-like 4)	0.0095993	0.00300466	0.00659464	2492	-1.13409	7	1.64716e+08	1.42812e+08	2.27475e+08	7.15665e+08	2.34863e+08	2.35573e+08	Yes	Yes	2.8817	-3.80299	31.3008	0.934512	-2.01776	3.35334
O75419	CDC45	Cell division control protein 45 homolog (PORC-PI-1)	0.00958051	0.00239706	0.00718345	2978	-1.58341	17	1.90318e+08	1.82466e+08	2.33783e+08	6.09829e+08	2.48605e+08	2.52733e+08	Yes	Yes	2.59023	-5.30837	25.0202	0.737586	-2.01861	3.35249
Q712K3	UBE2R2	Ubiquitin-conjugating enzyme E2 R2	0.00955771	0	0.00955771	4361	-10	8	3.8506e+08	2.32767e+08	1.84311e+08	6.26434e+08	1.69173e+08	1.15903e+08	No	Yes	11.9037	-33.3998		-0.212696	-2.01965	3.35145
Q04837	SSBP1	Single-stranded DNA-binding protein, mitochondrial (Mt-SSB) (MtSSB) (PWP1-interacting protein 17)	0.00953482	0.00474839	0.00478643	955	-0.0115103	7	1.75305e+08	1.18676e+08	1.32514e+08	3.80437e+08	5.05884e+08	3.96725e+08	Yes	Yes	0.558086	-0.0385642	49.8005	1.5773	-2.02069	3.35041
Q9Y3Z3	SAMHD1	Deoxynucleoside triphosphate triphosphohydrolase SAMHD1 (dNTPase)	0.00950026	0.00422059	0.00527967	1329	-0.323004	28	1.66229e+08	1.1826e+08	1.88697e+08	3.96832e+08	4.23781e+08	4.09547e+08	Yes	Yes	0.374011	-1.08169	44.426	1.37785	-2.02226	3.34883
P67870	CSNK2B	Casein kinase II subunit beta (CK II beta) (Phosvitin) (Protein G5a)	0.00946044	0.00308473	0.00637571	2370	-1.04744	9	1.89098e+08	1.18673e+08	2.62009e+08	4.20239e+08	3.74992e+08	3.31195e+08	Yes	Yes	1.00659	-3.5058	32.6066	0.976474	-2.02409	3.34701
P49773	HINT1	Adenosine 5'-monophosphoramidase HINT1	0.00945849	0.000993886	0.0084646	3706	-3.09029	7	3.04327e+08	1.73249e+08	2.77701e+08	3.41197e+08	2.57799e+08	3.41582e+08	Yes	Yes	3.00055	-10.343	10.5079	0.304316	-2.02418	3.34692
O00584	RNASET2	Ribonuclease T2	0.00945616	0	0.00945616	4359	-10	11	3.44872e+08	2.48201e+08	2.66985e+08	4.66494e+08	1.88229e+08	1.80657e+08	Yes	Yes	10.4431	-33.3536		-0.190272	-2.02429	3.34681
P62993	GRB2	Growth factor receptor-bound protein 2 (Adapter protein GRB2) (Protein Ash) (SH2/SH3 adapter GRB2)	0.00943917	0.00399319	0.00544598	1511	-0.447649	16	1.58004e+08	1.37476e+08	1.90345e+08	4.44413e+08	3.38298e+08	4.23856e+08	Yes	Yes	1.00044	-1.49785	42.3045	1.30245	-2.02507	3.34603
Q13409	DYNC1I2	Cytoplasmic dynein 1 intermediate chain 2 (Cytoplasmic dynein intermediate chain 2) (Dynein intermediate chain 2, cytosolic) (DH IC-2)	0.00943561	0.00211166	0.00732395	3129	-1.79424	19	1.82157e+08	1.534e+08	2.08793e+08	7.93594e+08	2.19229e+08	1.34579e+08	Yes	Yes	3.94745	-6.0033	22.3797	0.656859	-2.02523	3.34587
Q9H074	PAIP1	Polyadenylate-binding protein-interacting protein 1 (PABP-interacting protein 1) (PAIP-1) (Poly(A)-binding protein-interacting protein 1)	0.00943413	0.00129283	0.00814129	3570	-2.65472	3	1.69626e+08	1.77612e+08	2.62971e+08	7.60529e+08	1.80607e+08	1.40144e+08	Yes	Yes	4.33983	-8.88216	13.7038	0.397912	-2.0253	3.3458
Q8IWJ2	GCC2	GRIP and coiled-coil domain-containing protein 2 (185 kDa Golgi coiled-coil protein) (GCC185) (CLL-associated antigen KW-11) (CTCL tumor antigen se1-1) (Ran-binding protein 2-like 4) (RanBP2L4) (Renal carcinoma antigen NY-REN-53)	0.00942357	2.50896e-05	0.00939848	4274	-8.54919	45	3.02092e+08	2.44642e+08	2.73428e+08	4.29727e+08	2.15334e+08	2.24372e+08	Yes	Yes	8.32812	-28.5997	0.266243	0.00768218	-2.02578	3.34531
P49720	PSMB3	Proteasome subunit beta type-3 (Proteasome chain 13) (Proteasome component C10-II) (Proteasome theta chain)	0.00934418	0.00134437	0.00799981	3542	-2.57304	3	2.37804e+08	1.80948e+08	2.89244e+08	4.05608e+08	2.40879e+08	3.20877e+08	Yes	Yes	2.66694	-8.59817	14.3872	0.418028	-2.02946	3.34164
Q8IWC1	MAP7D3	MAP7 domain-containing protein 3	0.00932921	0.00312871	0.0062005	2303	-0.986818	21	1.35839e+08	1.93522e+08	2.24403e+08	4.30076e+08	3.40722e+08	3.48115e+08	Yes	Yes	0.364375	-3.2969	33.5367	1.00661	-2.03016	3.34094
Q92615	LARP4B	La-related protein 4B (La ribonucleoprotein domain family member 4B) (La ribonucleoprotein domain family member 5) (La-related protein 5)	0.00932751	0.00439952	0.00492799	1131	-0.163652	14	1.25631e+08	1.41864e+08	1.71061e+08	4.94063e+08	3.81927e+08	3.57825e+08	Yes	Yes	0.641478	-0.546737	47.1672	1.47795	-2.03023	3.34086
Q9UJX3	ANAPC7	Anaphase-promoting complex subunit 7 (APC7) (Cyclosome subunit 7)	0.00931795	0.00267659	0.00664136	2711	-1.31108	20	1.76396e+08	2.00179e+08	2.02387e+08	5.21575e+08	2.93967e+08	2.76155e+08	Yes	Yes	1.7534	-4.37956	28.7251	0.852828	-2.03068	3.34042
P61088	UBE2N	Ubiquitin-conjugating enzyme E2 N	0.00929575	0.00224773	0.00704802	3029	-1.64875	5	2.38707e+08	1.43225e+08	2.46877e+08	4.04681e+08	3.32642e+08	3.00546e+08	Yes	Yes	1.52602	-5.50582	24.1801	0.711787	-2.03172	3.33938
P78362	SRPK2	SRSF protein kinase 2	0.00926081	0.00308698	0.00617382	2318	-0.999966	14	1.75229e+08	1.91269e+08	1.67571e+08	5.50249e+08	2.57373e+08	3.18721e+08	Yes	Yes	1.88114	-3.33763	33.3339	1.00002	-2.03335	3.33775
Q9UPU5	USP24	Ubiquitin carboxyl-terminal hydrolase 24	0.00924744	0.00279343	0.00645402	2586	-1.20816	48	1.90042e+08	1.72496e+08	2.02417e+08	5.09435e+08	2.96968e+08	2.86657e+08	Yes	Yes	1.76398	-4.03178	30.2076	0.89967	-2.03398	3.33712
Q9Y5A7	NUB1	NEDD8 ultimate buster 1 (Negative regulator of ubiquitin-like proteins 1) (Renal carcinoma antigen NY-REN-18)	0.00924588	0.00196917	0.00727671	3189	-1.8857	19	2.10723e+08	1.75572e+08	2.30535e+08	5.67167e+08	2.37387e+08	2.36353e+08	Yes	Yes	2.83039	-6.29267	21.2978	0.624077	-2.03405	3.33705
Q8TF01	PNISR	Arginine/serine-rich protein PNISR (PNN-interacting serine/arginine-rich protein) (SR-related protein) (SR-rich protein) (Serine/arginine-rich-splicing regulatory protein 130) (SRrp130) (Splicing factor, arginine/serine-rich 130) (Splicing factor, arginine/serine-rich 18)	0.00922262	0	0.00922262	4358	-10	12	4.40278e+08	2.25177e+08	2.09522e+08	4.1089e+08	2.31084e+08	1.36616e+08	No	Yes	11.0657	-33.2454		-0.311853	-2.03515	3.33595
Q06265	EXOSC9	Exosome complex component RRP45 (Autoantigen PM/Scl 1) (Exosome component 9) (P75 polymyositis-scleroderma overlap syndrome-associated autoantigen) (Polymyositis/scleroderma autoantigen 1) (Polymyositis/scleroderma autoantigen 75 kDa) (PM/Scl-75)	0.00919918	0.00346392	0.00573526	1929	-0.727453	12	1.54537e+08	1.18618e+08	1.97656e+08	6.82247e+08	2.72624e+08	2.23682e+08	Yes	Yes	2.55156	-2.42594	37.6547	1.1427	-2.03625	3.33485
O75940	SMNDC1	Survival of motor neuron-related-splicing factor 30 (30 kDa splicing factor SMNrp) (SMN-related protein) (Survival motor neuron domain-containing protein 1)	0.00918069	0.00439158	0.00478911	1076	-0.125021	9	1.38274e+08	9.91421e+07	1.74142e+08	5.86423e+08	2.5484e+08	3.93228e+08	Yes	Yes	2.02602	-0.416815	47.8349	1.50283	-2.03712	3.33397
Q86X53	ERICH1	Glutamate-rich protein 1	0.00918068	0.000169004	0.00901168	4027	-5.73667	15	2.76624e+08	2.09099e+08	2.56737e+08	5.53598e+08	1.81553e+08	1.68435e+08	Yes	Yes	6.61648	-19.1259	1.84086	0.053122	-2.03713	3.33397
Q13242	SRSF9	Serine/arginine-rich splicing factor 9 (Pre-mRNA-splicing factor SRp30C) (Splicing factor, arginine/serine-rich 9)	0.00918044	0.00531769	0.00386275	477	0.46117	12	1.45672e+08	7.57162e+07	1.20799e+08	3.33749e+08	4.97635e+08	4.72432e+08	Yes	Yes	0.64811	1.53752	57.9241	1.90817	-2.03714	3.33396
P30566	ADSL	Adenylosuccinate lyase (ADSL) (ASL)	0.00917136	0.00324805	0.00592331	2143	-0.866827	21	1.56895e+08	1.61026e+08	2.0446e+08	4.75145e+08	2.76693e+08	3.70157e+08	Yes	Yes	1.43786	-2.8896	35.4152	1.06812	-2.03757	3.33353
P53041	PPP5C	Serine/threonine-protein phosphatase 5 (PP5)	0.00916304	0.00295862	0.00620442	2398	-1.06837	20	2.16191e+08	1.64171e+08	1.74972e+08	3.60205e+08	3.94284e+08	3.3306e+08	Yes	Yes	0.630986	-3.56103	32.2886	0.966219	-2.03796	3.33314
P61513	RPL37A	60S ribosomal protein L37a (Large ribosomal subunit protein eL43)	0.00913807	9.64555e-05	0.00904161	4091	-6.55057	7	3.29695e+08	2.00559e+08	2.74912e+08	3.27038e+08	2.85976e+08	2.20227e+08	Yes	Yes	5.64835	-21.8262	1.05553	0.0304574	-2.03915	3.33195
Q9NPQ8	RIC8A	Synembryn-A (Protein Ric-8A)	0.00913671	0.00207821	0.0070585	3096	-1.76402	24	1.64909e+08	1.77583e+08	1.8784e+08	7.66386e+08	1.55442e+08	1.86002e+08	Yes	Yes	3.84853	-5.87752	22.7457	0.667986	-2.03921	3.33189
P49589	CARS1	Cysteine--tRNA ligase, cytoplasmic	0.00912261	0.00438018	0.00474244	1069	-0.11464	28	1.56995e+08	1.13293e+08	1.54631e+08	3.82076e+08	4.13499e+08	4.15141e+08	Yes	Yes	0.285962	-0.381889	48.0145	1.50956	-2.03988	3.33122
Q59GN2	RPL39P5	Putative 60S ribosomal protein L39-like 5 (60S ribosomal protein L39 pseudogene 5)	0.00911285	0.00149044	0.00762241	3443	-2.35451	1	2.86181e+08	1.64142e+08	2.27613e+08	3.63693e+08	3.43881e+08	2.48373e+08	No	Yes	2.02786	-7.8423	16.3553	0.476192	-2.04035	3.33075
Q8TD16	BICD2	Protein bicaudal D homolog 2 (Bic-D 2)	0.00911099	0.000859188	0.0082518	3731	-3.26366	25	2.73838e+08	1.98244e+08	2.57034e+08	4.02274e+08	2.41277e+08	2.60886e+08	Yes	Yes	3.10191	-10.8702	9.43024	0.27291	-2.04043	3.33066
O00151	PDLIM1	PDZ and LIM domain protein 1 (C-terminal LIM domain protein 1) (Elfin) (LIM domain protein CLP-36)	0.00909895	0.00193608	0.00716287	3185	-1.8874	14	2.32318e+08	1.37988e+08	2.69133e+08	3.86821e+08	2.99024e+08	3.0611e+08	Yes	Yes	1.89305	-6.2852	21.2781	0.623482	-2.04101	3.33009
Q9UNZ2	NSFL1C	NSFL1 cofactor p47 (UBX domain-containing protein 2C) (p97 cofactor p47)	0.00908583	0.00133806	0.00774778	3523	-2.53364	16	2.57722e+08	1.5949e+08	2.64536e+08	2.12237e+08	3.87897e+08	3.47159e+08	Yes	Yes	1.86434	-8.43567	14.7269	0.42804	-2.04164	3.32946
Q16836	HADH	Hydroxyacyl-coenzyme A dehydrogenase, mitochondrial (HCDH)	0.00908536	0.0045526	0.00453276	935	0.00630147	10	1.15922e+08	1.10257e+08	1.74672e+08	3.13112e+08	4.1517e+08	4.99824e+08	Yes	Yes	1.32609	0.0209804	50.1092	1.58917	-2.04166	3.32944
P42126	ECI1	Enoyl-CoA delta isomerase 1, mitochondrial	0.00903046	0.00579611	0.00323435	239	0.841612	9	6.33377e+07	8.4655e+07	1.09297e+08	2.28866e+08	3.31138e+08	8.01818e+08	Yes	Yes	2.59737	2.79988	64.184	2.19664	-2.04429	3.32681
Q504Y0	SLC39A12	Zinc transporter ZIP12 (LIV-1 subfamily of ZIP zinc transporter 8) (LZT-Hs8) (Solute carrier family 39 member 12) (Zrt- and Irt-like protein 12) (ZIP-12)	0.00902656	0	0.00902656	4357	-10	1	5.14487e+08	3.10352e+08	1.26818e+06	8.58861e+07	4.11648e+08	2.94772e+08	No	Yes	11.1162	-33.1524		-0.334197	-2.04448	3.32662
P62306	SNRPF	Small nuclear ribonucleoprotein F (snRNP-F) (Sm protein F) (Sm-F) (SmF)	0.00902259	0.00247854	0.00654405	2793	-1.40069	5	1.83378e+08	1.22052e+08	2.79076e+08	3.76914e+08	2.94172e+08	3.62111e+08	Yes	Yes	1.87261	-4.65931	27.4704	0.81352	-2.04467	3.32643
Q13895	BYSL	Bystin	0.0090092	0.00391757	0.00509163	1417	-0.378168	23	1.54026e+08	1.21847e+08	1.80308e+08	3.80123e+08	3.70954e+08	4.08042e+08	Yes	Yes	0.64773	-1.2577	43.4841	1.34416	-2.04531	3.32578
P04179	SOD2	Superoxide dismutase [Mn], mitochondrial	0.00900465	0.00550945	0.0034952	342	0.656535	4	9.9301e+07	1.15546e+08	9.0413e+07	2.9506e+08	5.45247e+08	4.68917e+08	Yes	Yes	1.32702	2.18335	61.1845	2.05401	-2.04553	3.32556
A0A0G2JQN8	SMN1	Survival motor neuron protein (Fragment)	0.00898461	0.00295027	0.00603433	2342	-1.03235	8	1.9612e+08	1.61889e+08	1.62017e+08	5.45714e+08	2.93867e+08	2.51284e+08	Yes	Yes	2.19658	-3.43213	32.837	0.983918	-2.0465	3.3246
P57678	GEMIN4	Gem-associated protein 4 (Gemin-4) (Component of gems 4) (p97)	0.00897851	0.00568088	0.00329763	257	0.784683	32	9.63442e+07	8.36236e+07	1.0591e+08	2.82342e+08	4.76298e+08	5.65281e+08	Yes	Yes	1.42583	2.60852	63.2719	2.15232	-2.0468	3.3243
O95905	ECD	Protein ecdysoneless homolog (Human suppressor of GCR two) (hSGT1)	0.00894368	0.00227273	0.00667095	2940	-1.55346	25	1.73281e+08	1.85662e+08	1.97093e+08	5.97202e+08	2.29338e+08	2.20977e+08	Yes	Yes	2.71537	-5.16156	25.4116	0.749647	-2.04848	3.32261
P51784	USP11	Ubiquitin carboxyl-terminal hydrolase 11	0.00892344	0.00364218	0.00528127	1639	-0.536083	28	1.4231e+08	1.51886e+08	1.35706e+08	6.87933e+08	2.18966e+08	2.63123e+08	Yes	Yes	2.57527	-1.78067	40.8158	1.25053	-2.04947	3.32163
P63279	UBE2I	SUMO-conjugating enzyme UBC9	0.00891719	0.00196989	0.00694729	3132	-1.81833	10	2.41119e+08	1.59826e+08	2.06311e+08	4.41378e+08	3.3302e+08	2.17149e+08	Yes	Yes	2.2529	-6.03928	22.091	0.648094	-2.04977	3.32133
Q15648	MED1	Mediator of RNA polymerase II transcription subunit 1 (Activator-recruited cofactor 205 kDa component) (ARC205) (Mediator complex subunit 1) (Peroxisome proliferator-activated receptor-binding protein) (PBP) (PPAR-binding protein) (Thyroid hormone receptor-associated protein complex 220 kDa component) (Trap220) (Thyroid receptor-interacting protein 2) (TR-interacting protein 2) (TRIP-2) (Vitamin …	0.00891371	0	0.00891371	4356	-10	35	3.04673e+08	2.02487e+08	2.47568e+08	5.4847e+08	1.57492e+08	1.3749e+08	Yes	Yes	11.1644	-33.0979		-0.140987	-2.04994	3.32116
Q9Y5B0	CTDP1	RNA polymerase II subunit A C-terminal domain phosphatase	0.00885301	0.000821279	0.00803173	3734	-3.28977	28	2.68235e+08	2.35031e+08	1.70642e+08	5.20703e+08	2.18872e+08	1.73815e+08	Yes	Yes	4.38904	-10.9161	9.27683	0.268445	-2.05291	3.31819
Q96EY4	TMA16	Translation machinery-associated protein 16	0.00882329	0.00333089	0.0054924	1914	-0.721528	10	1.78262e+08	1.32739e+08	1.50043e+08	6.14957e+08	2.5936e+08	2.46607e+08	Yes	Yes	2.47615	-2.39311	37.7511	1.14594	-2.05437	3.31673
Q13416	ORC2	Origin recognition complex subunit 2	0.00881263	0.00371066	0.00510197	1527	-0.459381	22	1.13827e+08	1.38482e+08	1.65243e+08	6.76038e+08	2.29869e+08	2.56599e+08	Yes	Yes	2.36397	-1.5234	42.1061	1.29549	-2.05489	3.3162
P08236	GUSB	Beta-glucuronidase	0.00881011	0.00162643	0.00718368	3358	-2.14301	17	2.51984e+08	2.02538e+08	1.78738e+08	4.24948e+08	2.51007e+08	2.70389e+08	Yes	Yes	2.39754	-7.1064	18.461	0.538849	-2.05502	3.31608
Q96I25	RBM17	Splicing factor 45 (45 kDa-splicing factor) (RNA-binding motif protein 17)	0.00879152	0.00289499	0.00589652	2336	-1.0263	15	1.1703e+08	1.40991e+08	2.05534e+08	6.94421e+08	2.57957e+08	1.60338e+08	Yes	Yes	2.79713	-3.40236	32.9294	0.986908	-2.05594	3.31516
Q9Y3E1	HDGFL3	Hepatoma-derived growth factor-related protein 3 (HRP-3) (Hepatoma-derived growth factor 2) (HDGF-2)	0.00876579	0	0.00876579	4355	-10	5	3.33931e+08	1.83219e+08	2.77078e+08	3.81693e+08	1.7536e+08	2.20377e+08	No	Yes	10.4106	-33.0255		-0.110356	-2.05721	3.31389
Q9P2D1	CHD7	Chromodomain-helicase-DNA-binding protein 7 (CHD-7)	0.00875935	0.0030757	0.00568365	2160	-0.885905	38	2.35305e+08	1.40043e+08	1.32623e+08	3.48972e+08	3.97917e+08	3.15643e+08	Yes	Yes	1.09744	-2.93551	35.1133	1.05818	-2.05753	3.31357
Q9Y6G9	DYNC1LI1	Cytoplasmic dynein 1 light intermediate chain 1 (LIC1) (Dynein light chain A) (DLC-A) (Dynein light intermediate chain 1, cytosolic)	0.00875768	0.00394765	0.00481003	1281	-0.285051	19	1.54824e+08	1.06625e+08	1.69512e+08	3.74821e+08	3.6422e+08	4.00202e+08	Yes	Yes	0.676506	-0.944514	45.0764	1.40132	-2.05761	3.31349
Q15007	WTAP	Pre-mRNA-splicing regulator WTAP (Female-lethal(2)D homolog) (hFL(2)D) (WT1-associated protein) (Wilms tumor 1-associating protein)	0.00874961	0.000802608	0.00794701	3736	-3.30764	15	2.60098e+08	1.85414e+08	1.99105e+08	5.73307e+08	2.0226e+08	1.48575e+08	Yes	Yes	4.68229	-10.9585	9.17307	0.265425	-2.05801	3.31309
P31350	RRM2	Ribonucleoside-diphosphate reductase subunit M2	0.00873618	0.00300514	0.00573104	2217	-0.931365	15	2.47578e+08	1.16712e+08	1.48285e+08	3.93239e+08	3.32936e+08	3.27599e+08	Yes	Yes	1.46234	-3.08507	34.3988	1.03473	-2.05868	3.31242
Q15398	DLGAP5	Disks large-associated protein 5 (DAP-5) (Discs large homolog 7) (Disks large-associated protein DLG7) (Hepatoma up-regulated protein) (HURP)	0.00872706	0.00397722	0.00474984	1237	-0.256117	2	1.19502e+08	1.16451e+08	1.68e+08	6.02748e+08	2.6047e+08	2.97544e+08	Yes	Yes	1.92826	-0.84825	45.5735	1.41936	-2.05913	3.31197
P06702	S100A9	Protein S100-A9 (Calgranulin-B) (Calprotectin L1H subunit) (Leukocyte L1 complex heavy chain) (Migration inhibitory factor-related protein 14) (MRP-14) (p14) (S100 calcium-binding protein A9)	0.00870621	0	0.00870621	4354	-10	6	6.45286e+08	3.0653e+07	2.92241e+07	7.10328e+08	1.04676e+07	1.35017e+08	No	Yes	16.2535	-32.996		-1.23112	-2.06017	3.31093
P52655	GTF2A1	Transcription initiation factor IIA subunit 1 (General transcription factor IIA subunit 1) (TFIIAL) (Transcription initiation factor TFIIA 42 kDa subunit) (TFIIA-42) [Cleaved into: Transcription initiation factor IIA alpha chain (TFIIA p35 subunit); Transcription initiation factor IIA beta chain (TFIIA p19 subunit)]	0.008701	0	0.008701	4353	-10	3	5.53888e+08	3.51059e+08	1.17344e+08	2.64052e+08	1.23979e+08	1.4972e+08	Yes	Yes	11.559	-32.9934		-1.00438	-2.06043	3.31067
Q86UV5	USP48	Ubiquitin carboxyl-terminal hydrolase 48	0.00869925	0.00290408	0.00579517	2305	-0.996768	18	1.59342e+08	1.5588e+08	1.65265e+08	6.14922e+08	2.15796e+08	2.48523e+08	Yes	Yes	2.58935	-3.29988	33.3831	1.00162	-2.06052	3.31058
Q9NZT2	OGFR	Opioid growth factor receptor (OGFr) (Protein 7-60) (Zeta-type opioid receptor)	0.00868659	0.000328815	0.00835778	3922	-4.66777	20	2.47343e+08	2.50505e+08	2.21681e+08	4.42111e+08	1.98338e+08	1.97482e+08	Yes	Yes	4.71103	-15.4501	3.78531	0.109273	-2.06115	3.30995
Q8NCM8	DYNC2H1	Cytoplasmic dynein 2 heavy chain 1 (Cytoplasmic dynein 2 heavy chain) (Dynein cytoplasmic heavy chain 2) (Dynein heavy chain 11) (hDHC11) (Dynein heavy chain isotype 1B)	0.00867883	0.00479424	0.00388458	610	0.303543	74	1.39265e+08	1.02328e+08	9.65112e+07	2.87061e+08	3.72778e+08	5.58122e+08	Yes	Yes	1.22581	1.00459	55.2407	1.79425	-2.06154	3.30956
Q14315	FLNC	Filamin-C (FLN-C) (FLNc) (ABP-280-like protein) (ABP-L) (Actin-binding-like protein) (Filamin-2) (Gamma-filamin)	0.00867283	0.00133265	0.00734018	3477	-2.46152	41	2.68857e+08	1.70546e+08	2.07152e+08	2.07266e+08	3.74755e+08	3.26416e+08	Yes	Yes	1.1956	-8.1458	15.3658	0.446903	-2.06184	3.30926
Q16222	UAP1	UDP-N-acetylhexosamine pyrophosphorylase (Antigen X) (AGX) (Sperm-associated antigen 2) [Includes: UDP-N-acetylgalactosamine pyrophosphorylase	0.00866404	0.00309805	0.00556599	2086	-0.845275	17	1.66006e+08	1.67148e+08	1.49378e+08	5.16831e+08	2.49383e+08	3.0467e+08	Yes	Yes	1.84393	-2.79686	35.7576	1.07944	-2.06228	3.30882
P61221	ABCE1	ATP-binding cassette sub-family E member 1 (2'-5'-oligoadenylate-binding protein) (HuHP68) (RNase L inhibitor) (Ribonuclease 4 inhibitor) (RNS4I)	0.00866355	0.00355182	0.00511174	1621	-0.525256	28	1.16579e+08	1.3233e+08	2.08335e+08	3.38633e+08	4.06165e+08	3.51287e+08	Yes	Yes	0.819216	-1.73796	40.9972	1.25681	-2.0623	3.30879
O94979	SEC31A	Protein transport protein Sec31A (ABP125) (ABP130) (SEC31-like protein 1) (SEC31-related protein A) (Web1-like protein)	0.00864002	0.00440836	0.00423166	865	0.0590165	14	1.44792e+08	1.27538e+08	1.05824e+08	3.4158e+08	4.22546e+08	4.06829e+08	Yes	Yes	0.405761	0.195204	51.0225	1.62457	-2.06349	3.30761
Q14108	SCARB2	Lysosome membrane protein 2 (85 kDa lysosomal membrane sialoglycoprotein) (LGP85) (CD36 antigen-like 2) (Lysosome membrane protein II) (LIMP II) (Scavenger receptor class B member 2) (CD antigen CD36)	0.00863614	0	0.00863614	4352	-10	13	3.29155e+08	3.09086e+08	1.17385e+08	4.1089e+08	1.74298e+08	2.07598e+08	No	Yes	10.7983	-32.961		-0.0346762	-2.06368	3.30742
O94776	MTA2	Metastasis-associated protein MTA2 (Metastasis-associated 1-like 1) (MTA1-L1 protein) (p53 target protein in deacetylase complex)	0.00859217	0.00327527	0.0053169	1881	-0.698969	24	1.36713e+08	1.41356e+08	1.93939e+08	2.75484e+08	4.00393e+08	3.92645e+08	Yes	Yes	1.33908	-2.31023	38.1193	1.15835	-2.0659	3.3052
P11177	PDHB	Pyruvate dehydrogenase E1 component subunit beta, mitochondrial (PDHE1-B)	0.00858955	0.00431294	0.00427661	927	0.0122047	14	1.16567e+08	1.22561e+08	1.32037e+08	2.51386e+08	3.98953e+08	5.18556e+08	Yes	Yes	1.61957	0.0403374	50.2115	1.59311	-2.06603	3.30507
P49419	ALDH7A1	Alpha-aminoadipic semialdehyde dehydrogenase (Alpha-AASA dehydrogenase)	0.00857198	0.00300218	0.0055698	2164	-0.891615	20	1.52888e+08	1.40405e+08	2.03424e+08	3.93937e+08	2.91196e+08	3.55059e+08	Yes	Yes	1.14917	-2.94606	35.0232	1.05521	-2.06692	3.30418
Q9NQG5	RPRD1B	Regulation of nuclear pre-mRNA domain-containing protein 1B (Cell cycle-related and expression-elevated protein in tumor)	0.00856966	0.00223841	0.00633125	2888	-1.50002	11	2.10001e+08	1.73428e+08	1.80443e+08	3.81414e+08	3.23416e+08	2.67792e+08	Yes	Yes	1.3745	-4.95615	26.1202	0.771546	-2.06704	3.30406
Q9BT78	COPS4	COP9 signalosome complex subunit 4 (SGN4) (Signalosome subunit 4) (JAB1-containing signalosome subunit 4)	0.00856921	0.00158626	0.00698295	3345	-2.13821	18	2.09233e+08	1.50024e+08	2.47504e+08	4.19436e+08	1.88734e+08	3.21482e+08	Yes	Yes	2.98443	-7.06471	18.5112	0.540349	-2.06706	3.30404
O43768	ENSA	Alpha-endosulfine (ARPP-19e)	0.00854772	0.00240002	0.0061477	2750	-1.357	10	1.39125e+08	1.40244e+08	1.91937e+08	6.60968e+08	1.16903e+08	2.83382e+08	Yes	Yes	3.58912	-4.48211	28.0778	0.832513	-2.06815	3.30295
Q9UBQ5	EIF3K	Eukaryotic translation initiation factor 3 subunit K (eIF3k) (Eukaryotic translation initiation factor 3 subunit 12) (Muscle-specific gene M9 protein) (PLAC-24) (eIF-3 p25) (eIF-3 p28)	0.0085126	0.00288887	0.00562372	2247	-0.961018	10	1.77922e+08	1.34817e+08	1.85794e+08	4.22018e+08	2.69575e+08	3.36138e+08	Yes	Yes	1.53365	-3.17247	33.9365	1.01962	-2.06994	3.30116
Q15149	PLEC	Plectin (PCN) (PLTN) (Hemidesmosomal protein 1) (HD1) (Plectin-1)	0.00850717	0.0044486	0.00405858	798	0.132376	2	8.91808e+07	9.83221e+07	9.62671e+07	8.35559e+07	5.03208e+08	6.54756e+08	Yes	Yes	3.67324	0.436958	52.2923	1.67455	-2.07021	3.30088
Q92621	NUP205	Nuclear pore complex protein Nup205 (205 kDa nucleoporin) (Nucleoporin Nup205)	0.00850401	0.00277919	0.00572481	2346	-1.04256	41	1.78573e+08	1.4636e+08	1.83233e+08	2.61091e+08	3.64956e+08	3.9051e+08	Yes	Yes	1.13898	-3.44121	32.681	0.978875	-2.07038	3.30072
Q7L576	CYFIP1	Cytoplasmic FMR1-interacting protein 1 (Specifically Rac1-associated protein 1) (Sra-1) (p140sra-1)	0.00849667	0.00368947	0.0048072	1418	-0.381785	21	1.68887e+08	1.22338e+08	1.36205e+08	2.96131e+08	4.28901e+08	3.70946e+08	Yes	Yes	0.624259	-1.26002	43.4225	1.34197	-2.07075	3.30035
P61970	NUTF2	Nuclear transport factor 2 (NTF-2) (Placental protein 15) (PP15)	0.00848061	0.00117375	0.00730686	3551	-2.63813	7	2.22638e+08	2.19552e+08	2.12807e+08	2.83873e+08	2.87301e+08	2.94356e+08	Yes	Yes	0.0165712	-8.70456	13.8404	0.401929	-2.07157	3.29953
Q86X55	CARM1	Histone-arginine methyltransferase CARM1	0.00848018	0.00397021	0.00450997	1152	-0.183902	16	1.62369e+08	1.14375e+08	1.26882e+08	3.47396e+08	3.62128e+08	4.07301e+08	Yes	Yes	0.408594	-0.606785	46.8175	1.465	-2.0716	3.2995
Q13601	KRR1	KRR1 small subunit processome component homolog (HIV-1 Rev-binding protein 2) (KRR-R motif-containing protein 1) (Rev-interacting protein 1) (Rip-1)	0.00847628	0.00420666	0.00426962	970	-0.0214353	14	9.52823e+07	1.12971e+08	1.65367e+08	2.55363e+08	4.55202e+08	4.35567e+08	Yes	Yes	1.67282	-0.0707215	49.6286	1.57071	-2.07179	3.2993
Q86U42	PABPN1	Polyadenylate-binding protein 2 (PABP-2) (Poly(A)-binding protein 2) (Nuclear poly(A)-binding protein 1) (Poly(A)-binding protein II) (PABII) (Polyadenylate-binding nuclear protein 1)	0.00846659	0.00320116	0.00526543	1906	-0.717954	10	2.2458e+08	1.05279e+08	1.37238e+08	2.72229e+08	4.16264e+08	3.62424e+08	Yes	Yes	0.239062	-2.36839	37.8094	1.1479	-2.07229	3.29881
Q07864	POLE	DNA polymerase epsilon catalytic subunit A	0.00845572	0.002063	0.00639272	3002	-1.63168	39	1.83894e+08	1.65846e+08	1.99079e+08	5.00191e+08	2.3612e+08	2.30935e+08	Yes	Yes	2.40891	-5.3817	24.3977	0.718458	-2.07285	3.29825
Q96SI9	STRBP	Spermatid perinuclear RNA-binding protein	0.00842825	0.00584017	0.00258807	143	1.17413	20	3.67348e+07	6.05269e+07	1.21073e+08	6.63236e+08	3.55956e+08	2.73613e+08	Yes	Yes	1.44495	3.87092	69.2929	2.46288	-2.07426	3.29684
Q86W56	PARG	Poly(ADP-ribose) glycohydrolase	0.00839345	0.00349363	0.00489981	1569	-0.488	22	1.12689e+08	9.48593e+07	8.32297e+07	9.83883e+08	1.21251e+08	1.08988e+08	Yes	Yes	4.67333	-1.60798	41.6233	1.2786	-2.07606	3.29504
P21266	GSTM3	Glutathione S-transferase Mu 3	0.00836109	0.00309456	0.00526653	1972	-0.767117	14	1.54243e+08	1.40588e+08	1.75227e+08	3.97146e+08	3.04218e+08	3.27676e+08	Yes	Yes	0.870895	-2.52639	37.0115	1.12114	-2.07774	3.29336
Q96KR1	ZFR	Zinc finger RNA-binding protein (hZFR) (M-phase phosphoprotein homolog)	0.00834497	0.00548186	0.00286311	211	0.937083	29	5.63064e+07	6.21362e+07	1.34872e+08	3.18952e+08	4.33249e+08	4.90693e+08	Yes	Yes	1.23312	3.08537	65.6906	2.27182	-2.07858	3.29252
Q5BKY9	FAM133B	Protein FAM133B	0.00834432	0	0.00834432	4351	-10	8	3.70651e+08	2.35594e+08	2.47177e+08	3.67321e+08	9.53657e+07	1.79984e+08	No	Yes	10.7879	-32.8122		-0.622813	-2.07861	3.29249
P00367	GLUD1	Glutamate dehydrogenase 1, mitochondrial (GDH 1)	0.00833216	0.00487187	0.00346029	464	0.493581	22	9.30001e+07	9.45155e+07	1.09109e+08	2.29337e+08	4.77386e+08	4.90565e+08	Yes	Yes	1.73232	1.6248	58.4706	1.93201	-2.07924	3.29186
O95983	MBD3	Methyl-CpG-binding domain protein 3 (Methyl-CpG-binding protein MBD3)	0.0083275	0.00124757	0.00707994	3489	-2.50462	13	1.85654e+08	1.80154e+08	1.63955e+08	6.77363e+08	1.24741e+08	1.61208e+08	Yes	Yes	4.50512	-8.24424	14.9813	0.435546	-2.07949	3.29161
Q9UPY3	DICER1	Endoribonuclease Dicer	0.00831291	0.00353716	0.00477575	1483	-0.433134	41	1.20738e+08	1.13768e+08	1.6115e+08	6.18446e+08	2.46092e+08	2.30266e+08	Yes	Yes	2.29091	-1.42538	42.5502	1.3111	-2.08025	3.29085
P25685	DNAJB1	DnaJ homolog subfamily B member 1 (DnaJ protein homolog 1) (Heat shock 40 kDa protein 1) (HSP40) (Heat shock protein 40) (Human DnaJ protein 1) (hDj-1)	0.0082955	0.00202755	0.00626795	2993	-1.62825	17	1.83043e+08	1.40358e+08	2.3598e+08	2.7435e+08	2.91591e+08	3.62016e+08	Yes	Yes	1.68037	-5.35686	24.4416	0.719804	-2.08116	3.28994
P49593	PPM1F	Protein phosphatase 1F	0.00829105	0.00240941	0.00588164	2671	-1.28754	22	1.33387e+08	1.6547e+08	1.92977e+08	5.48086e+08	2.61458e+08	1.85162e+08	Yes	Yes	2.32379	-4.23564	29.0603	0.863381	-2.08139	3.28971
Q9P2I0	CPSF2	Cleavage and polyadenylation specificity factor subunit 2 (Cleavage and polyadenylation specificity factor 100 kDa subunit) (CPSF 100 kDa subunit)	0.00828365	0.00255187	0.00573177	2509	-1.16743	29	1.65208e+08	1.57529e+08	1.51796e+08	5.81958e+08	2.16927e+08	2.11795e+08	Yes	Yes	2.74063	-3.84004	30.8061	0.918715	-2.08178	3.28932
P46783	RPS10	40S ribosomal protein S10 (Small ribosomal subunit protein eS10)	0.0082743	0.00156304	0.00671126	3318	-2.10223	2	1.76068e+08	1.42366e+08	2.75204e+08	2.50936e+08	3.88949e+08	2.50015e+08	Yes	Yes	1.53122	-6.91388	18.8903	0.551684	-2.08227	3.28883
Q9H2P0	ADNP	Activity-dependent neuroprotector homeobox protein (Activity-dependent neuroprotective protein)	0.00825845	0.00241566	0.00584279	2656	-1.27424	34	2.01682e+08	1.52413e+08	1.47966e+08	4.99633e+08	2.26783e+08	2.52218e+08	Yes	Yes	2.47072	-4.1897	29.2507	0.869386	-2.0831	3.288
P49427	CDC34	Ubiquitin-conjugating enzyme E2 R1	0.00824821	0.00134956	0.00689865	3429	-2.35383	10	2.05537e+08	1.86032e+08	1.98054e+08	4.7368e+08	2.04457e+08	2.11101e+08	Yes	Yes	2.9973	-7.7381	16.3619	0.476385	-2.08364	3.28746
P55769	SNU13	NHP2-like protein 1 (High mobility group-like nuclear protein 2 homolog 1) (OTK27) (SNU13 homolog) (hSNU13) (U4/U6.U5 small nuclear ribonucleoprotein SNU13) (U4/U6.U5 tri-snRNP 15.5 kDa protein) [Cleaved into: NHP2-like protein 1, N-terminally processed]	0.00823356	0.00299186	0.0052417	2028	-0.808991	7	2.29162e+08	1.60839e+08	7.31287e+07	3.40213e+08	2.529e+08	4.19989e+08	Yes	Yes	1.22726	-2.6589	36.3374	1.09866	-2.08441	3.28669
P61011	SRP54	Signal recognition particle 54 kDa protein (SRP54)	0.00823237	0.00315886	0.00507351	1844	-0.68358	21	1.65167e+08	1.27743e+08	1.616e+08	3.62053e+08	3.27064e+08	3.32391e+08	Yes	Yes	0.609694	-2.24667	38.3712	1.16687	-2.08447	3.28662
Q9H0D6	XRN2	5'-3' exoribonuclease 2	0.00822459	0.00455409	0.0036705	601	0.311189	32	1.12965e+08	9.18894e+07	1.228e+08	3.41274e+08	4.37465e+08	3.68232e+08	Yes	Yes	0.462412	1.02263	55.3717	1.79969	-2.08489	3.28621
Q9BTC0	DIDO1	Death-inducer obliterator 1 (DIO-1) (hDido1) (Death-associated transcription factor 1) (DATF-1)	0.00821034	0.00294948	0.00526086	2067	-0.834839	43	1.73509e+08	1.36178e+08	1.61537e+08	3.4675e+08	3.10442e+08	3.43654e+08	Yes	Yes	0.695819	-2.74283	35.9239	1.08494	-2.08564	3.28546
P14550	AKR1A1	Aldo-keto reductase family 1 member A1	0.008205	0	0.008205	4350	-10	10	1.65854e+08	1.11245e+08	5.28179e+08	3.50298e+08	1.44839e+08	1.70699e+08	Yes	Yes	11.3413	-32.7394		-0.386363	-2.08592	3.28518
Q9NR45	NANS	Sialic acid synthase (N-acetylneuraminate synthase)	0.0081826	0.00201653	0.00616606	2974	-1.61247	16	1.36291e+08	1.29323e+08	2.69917e+08	4.36564e+08	2.95344e+08	1.99655e+08	Yes	Yes	1.51854	-5.29534	24.6442	0.726024	-2.08711	3.28399
O15234	CASC3	Protein CASC3 (Cancer susceptibility candidate gene 3 protein) (Metastatic lymph node gene 51 protein) (MLN 51) (Protein barentsz) (Btz)	0.00816275	0	0.00816275	4349	-10	20	3.78818e+08	2.78452e+08	1.23221e+08	3.25042e+08	1.51368e+08	2.06638e+08	No	Yes	10.6449	-32.717		-0.264153	-2.08816	3.28293
P30520	ADSS2	Adenylosuccinate synthetase isozyme 2 (AMPSase 2) (AdSS 2)	0.00813511	0.00223606	0.00589904	2779	-1.39952	18	1.59893e+08	1.21932e+08	2.28004e+08	4.73994e+08	2.28481e+08	2.46277e+08	Yes	Yes	2.30905	-4.59247	27.4866	0.814025	-2.08964	3.28146
O60610	DIAPH1	Protein diaphanous homolog 1 (Diaphanous-related formin-1) (DRF1)	0.0081135	0.00356829	0.00454521	1356	-0.349115	42	7.97177e+07	1.08571e+08	1.89237e+08	6.03655e+08	2.39852e+08	2.33674e+08	Yes	Yes	2.03725	-1.1452	43.9797	1.36184	-2.09079	3.28031
Q9BTY2	FUCA2	Plasma alpha-L-fucosidase	0.00810708	0.00487146	0.00323562	386	0.59031	15	1.02985e+08	1.21167e+08	5.96182e+07	5.24086e+08	3.1909e+08	3.26609e+08	Yes	Yes	1.28503	1.9362	60.0889	2.00401	-2.09114	3.27996
O00429	DNM1L	Dynamin-1-like protein	0.00810645	0.00211691	0.00598954	2877	-1.50049	2	1.53979e+08	1.23929e+08	2.55149e+08	3.69879e+08	2.56743e+08	2.93764e+08	Yes	Yes	1.78651	-4.92149	26.1139	0.771352	-2.09117	3.27993
P46109	CRKL	Crk-like protein	0.00810486	0.00289612	0.00520873	2080	-0.846808	15	2.02949e+08	1.37699e+08	1.24786e+08	2.9963e+08	3.13186e+08	3.74906e+08	Yes	Yes	0.544145	-2.7774	35.7332	1.07863	-2.09125	3.27984
Q15631	TSN	Translin	0.00809923	0.00286363	0.00523561	2130	-0.870515	11	1.41466e+08	1.42731e+08	1.74784e+08	4.55471e+08	2.58987e+08	2.7871e+08	Yes	Yes	1.51225	-2.85489	35.3567	1.06619	-2.09156	3.27954
Q9H3P7	ACBD3	Golgi resident protein GCP60 (Acyl-CoA-binding domain-containing protein 3) (Golgi complex-associated protein 1) (GOCAP1) (Golgi phosphoprotein 1) (GOLPH1) (PBR- and PKA-associated protein 7) (Peripheral benzodiazepine receptor-associated protein PAP7) [Cleaved into: Golgi resident protein GCP60, N-terminally processed]	0.00809826	0.00195287	0.00614539	3014	-1.65391	18	1.41542e+08	1.24331e+08	1.74476e+08	7.32165e+08	1.64762e+08	1.14698e+08	Yes	Yes	4.09492	-5.42399	24.1146	0.70978	-2.09161	3.27949
Q8NHP8	PLBD2	Putative phospholipase B-like 2	0.00807649	0.00218459	0.0058919	2810	-1.43137	15	2.06053e+08	1.62039e+08	1.46291e+08	4.4375e+08	2.47601e+08	2.42337e+08	Yes	Yes	2.25205	-4.69248	27.0488	0.800379	-2.09278	3.27832
Q08378	GOLGA3	Golgin subfamily A member 3 (Golgi complex-associated protein of 170 kDa) (GCP170) (Golgin-160)	0.0080721	3.52737e-05	0.00803683	4205	-7.83189	41	2.33462e+08	1.77594e+08	2.81513e+08	3.97844e+08	1.88045e+08	1.68826e+08	Yes	Yes	7.81882	-25.6736	0.436983	0.0126087	-2.09301	3.27808
Q03111	MLLT1	Protein ENL (YEATS domain-containing protein 1)	0.00804585	0.000962564	0.00708329	3622	-2.87947	14	2.0583e+08	1.92158e+08	1.63504e+08	5.73516e+08	1.65351e+08	1.42218e+08	No	Yes	4.43649	-9.43506	11.9635	0.346854	-2.09443	3.27667
Q13123	IK	Protein Red (Cytokine IK) (IK factor) (Protein RER)	0.00802289	0.00152502	0.00649787	3299	-2.09113	17	1.86651e+08	1.48152e+08	2.36475e+08	3.89542e+08	2.10608e+08	2.67033e+08	Yes	Yes	2.42842	-6.84936	19.0084	0.555219	-2.09567	3.27543
P78417	GSTO1	Glutathione S-transferase omega-1 (GSTO-1)	0.00802219	0.00171829	0.00630391	3152	-1.87528	13	1.9974e+08	1.40018e+08	2.24238e+08	3.25088e+08	2.70248e+08	2.79005e+08	Yes	Yes	1.48866	-6.14226	21.4192	0.627747	-2.09571	3.27539
Q9BRT6	LLPH	Protein LLP homolog (Protein LAPS18-like)	0.00800655	0.000833568	0.00717298	3692	-3.1052	3	2.64069e+08	1.83761e+08	1.8472e+08	2.24997e+08	2.14629e+08	3.63354e+08	No	Yes	2.52174	-10.1681	10.4111	0.301493	-2.09655	3.27454
Q86V35	CABP7	Calcium-binding protein 7 (CaBP7) (Calneuron II) (Calneuron-2)	0.00800478	0.000993304	0.00701148	3606	-2.81941	1	2.19235e+08	1.64336e+08	2.08718e+08	4.32343e+08	1.38036e+08	2.72545e+08	No	Yes	3.8062	-9.23202	12.4089	0.3599	-2.09665	3.27445
P04637	TP53	Cellular tumor antigen p53 (Antigen NY-CO-13) (Phosphoprotein p53) (Tumor suppressor p53)	0.00800064	0.00265169	0.00534895	2309	-1.01234	14	2.00878e+08	1.30713e+08	1.45555e+08	3.15341e+08	3.68568e+08	2.73416e+08	Yes	Yes	0.977047	-3.31463	33.1435	0.993843	-2.09688	3.27422
P54727	RAD23B	UV excision repair protein RAD23 homolog B (HR23B) (hHR23B) (XP-C repair-complementing complex 58 kDa protein) (p58)	0.0079973	0.000292579	0.00770473	3921	-4.71885	12	2.53632e+08	1.33379e+08	2.58634e+08	4.59273e+08	1.60215e+08	1.6874e+08	Yes	Yes	5.81347	-15.4497	3.65847	0.105608	-2.09706	3.27404
Q9H9A6	LRRC40	Leucine-rich repeat-containing protein 40	0.00799219	0.00402561	0.00396658	916	0.0213124	22	1.11557e+08	9.56676e+07	1.47636e+08	3.22587e+08	3.74482e+08	3.81028e+08	Yes	Yes	0.635695	0.0697719	50.3693	1.59921	-2.09733	3.27376
Q9H4A4	RNPEP	Aminopeptidase B (AP-B)	0.00799105	0.00284771	0.00514334	2084	-0.852903	24	1.55411e+08	1.34221e+08	1.67361e+08	3.99169e+08	2.72739e+08	3.03851e+08	Yes	Yes	1.2111	-2.79215	35.6362	1.07542	-2.0974	3.2737
O95302	FKBP9	Peptidyl-prolyl cis-trans isomerase FKBP9 (PPIase FKBP9)	0.00798692	0.00304842	0.0049385	1861	-0.696008	17	2.12958e+08	1.40574e+08	8.31471e+07	2.56797e+08	3.20703e+08	4.17833e+08	Yes	Yes	0.376196	-2.27837	38.1677	1.15999	-2.09762	3.27348
Q5SVH5	IPO9	Importin-9 (Fragment)	0.00797973	0.00282395	0.00515578	2120	-0.868473	25	1.13522e+08	1.21273e+08	1.69321e+08	6.55736e+08	1.94874e+08	1.75997e+08	Yes	Yes	2.94666	-2.84259	35.3891	1.06726	-2.09801	3.27309
Q06210	GFPT1	Glutamine--fructose-6-phosphate aminotransferase [isomerizing] 1	0.00797041	0.00247432	0.00549609	2472	-1.15137	20	1.77857e+08	1.38763e+08	1.74187e+08	3.47954e+08	2.67982e+08	3.22309e+08	Yes	Yes	1.18899	-3.76796	31.0438	0.926297	-2.09852	3.27258
Q5VYS8	TUT7	Terminal uridylyltransferase 7 (TUTase 7)	0.00796954	0.0024114	0.00555814	2552	-1.20473	35	1.61905e+08	1.94993e+08	1.18189e+08	4.89447e+08	2.6447e+08	1.99891e+08	Yes	Yes	2.52142	-3.94253	30.2577	0.901262	-2.09857	3.27253
P19174	PLCG1	1-phosphatidylinositol 4,5-bisphosphate phosphodiesterase gamma-1	0.00796028	0.0033338	0.00462648	1543	-0.472747	1	1.20152e+08	8.43844e+07	1.23528e+08	1.33648e+08	1.81579e+08	7.83943e+08	Yes	Yes	3.69661	-1.54684	41.8804	1.28758	-2.09907	3.27203
P41208	CETN2	Centrin-2 (Caltractin isoform 1)	0.0079601	0.000547828	0.00741227	3800	-3.75812	7	2.17716e+08	1.77792e+08	2.27125e+08	4.62657e+08	1.68642e+08	1.73271e+08	Yes	Yes	4.43143	-12.2966	6.88218	0.198892	-2.09908	3.27202
Q9NQ29	LUC7L	Putative RNA-binding protein Luc7-like 1 (Putative SR protein LUC7B1) (SR+89)	0.00795498	0	0.00795498	4348	-10	10	2.46545e+08	1.94718e+08	2.05418e+08	5.07133e+08	1.58869e+08	1.13601e+08	Yes	Yes	11.1104	-32.6054		-0.0433672	-2.09936	3.27174
Q13098	GPS1	COP9 signalosome complex subunit 1 (SGN1) (Signalosome subunit 1) (G protein pathway suppressor 1) (GPS-1) (JAB1-containing signalosome subunit 1) (Protein MFH)	0.00793092	0.00282091	0.00511	2093	-0.857163	12	1.43666e+08	1.25735e+08	1.73526e+08	4.65203e+08	2.17358e+08	2.96482e+08	Yes	Yes	1.9727	-2.80329	35.5685	1.07319	-2.10068	3.27042
Q8WW12	PCNP	PEST proteolytic signal-containing nuclear protein (PCNP) (PEST-containing nuclear protein)	0.00791449	0.00142846	0.00648604	3366	-2.18288	9	1.95199e+08	1.4727e+08	2.22999e+08	4.04506e+08	1.94038e+08	2.55013e+08	Yes	Yes	2.73608	-7.13697	18.0486	0.526541	-2.10158	3.26952
P49189	ALDH9A1	4-trimethylaminobutyraldehyde dehydrogenase (TMABA-DH) (TMABALDH)	0.00791108	0.0023457	0.00556538	2605	-1.24646	19	1.83665e+08	1.46477e+08	1.67458e+08	3.05731e+08	2.73612e+08	3.41471e+08	Yes	Yes	0.974598	-4.07509	29.6509	0.882027	-2.10176	3.26933
O95861	BPNT1	3'(2'),5'-bisphosphate nucleotidase 1	0.00791019	0.00215891	0.00575128	2784	-1.41358	4	1.60931e+08	1.13388e+08	2.40621e+08	2.83395e+08	2.92269e+08	3.2765e+08	Yes	Yes	1.57773	-4.62139	27.2928	0.807981	-2.10181	3.26928
Q9UHB6	LIMA1	LIM domain and actin-binding protein 1 (Epithelial protein lost in neoplasm)	0.0078886	0.00173715	0.00615144	3120	-1.8242	21	1.86335e+08	1.36806e+08	2.05414e+08	4.57878e+08	2.09425e+08	2.18525e+08	Yes	Yes	2.68396	-5.96166	22.0211	0.645974	-2.103	3.2681
Q9H089	LSG1	Large subunit GTPase 1 homolog (hLsg1)	0.00788762	0.00375044	0.00413718	1095	-0.141589	24	1.67262e+08	1.07916e+08	9.37287e+07	2.95772e+08	3.52324e+08	3.97206e+08	Yes	Yes	0.2566	-0.462718	47.5484	1.49213	-2.10305	3.26804
O43396	TXNL1	Thioredoxin-like protein 1 (32 kDa thioredoxin-related protein)	0.00787806	0.00150708	0.00637098	3288	-2.07976	13	2.26974e+08	1.41378e+08	2.01114e+08	3.1997e+08	2.53567e+08	2.69489e+08	Yes	Yes	1.85064	-6.79565	19.1301	0.558863	-2.10358	3.26752
Q15276	RABEP1	Rab GTPase-binding effector protein 1 (Rabaptin-4) (Rabaptin-5) (Rabaptin-5alpha) (Renal carcinoma antigen NY-REN-17)	0.00784463	0.00148328	0.00636136	3301	-2.10055	30	1.726e+08	1.35065e+08	2.4094e+08	4.34785e+08	2.31809e+08	1.913e+08	Yes	Yes	2.51736	-6.8597	18.9082	0.552219	-2.10543	3.26567
O00178	GTPBP1	GTP-binding protein 1 (G-protein 1) (GP-1) (GP1)	0.0078364	0.00359704	0.00423936	1211	-0.237037	20	1.36168e+08	9.58687e+07	1.47621e+08	3.17584e+08	3.60672e+08	3.47112e+08	Yes	Yes	0.353022	-0.773975	45.9017	1.43134	-2.10588	3.26521
P49458	SRP9	Signal recognition particle 9 kDa protein (SRP9)	0.00783329	0.00313286	0.00470043	1698	-0.585312	7	1.59295e+08	9.81071e+07	1.60196e+08	3.71332e+08	2.5791e+08	3.57627e+08	Yes	Yes	1.5143	-1.91107	39.9942	1.22219	-2.10606	3.26504
Q05086	UBE3A	Ubiquitin-protein ligase E3A	0.00782074	0.00080789	0.00701285	3694	-3.11777	28	1.63237e+08	1.63027e+08	2.09469e+08	6.00376e+08	1.2716e+08	1.38948e+08	Yes	Yes	4.7005	-10.1775	10.3301	0.299131	-2.10675	3.26435
Q7Z5K2	WAPL	Wings apart-like protein homolog (Friend of EBNA2 protein) (WAPL cohesin release factor)	0.00781879	0.0021346	0.00568419	2782	-1.41299	30	1.58591e+08	1.33321e+08	1.97667e+08	4.60355e+08	2.4524e+08	2.06694e+08	Yes	Yes	2.15115	-4.61233	27.3009	0.808234	-2.10686	3.26424
Q6YHK3	CD109	CD109 antigen (150 kDa TGF-beta-1-binding protein) (C3 and PZP-like alpha-2-macroglobulin domain-containing protein 7) (Platelet-specific Gov antigen) (p180) (r150) (CD antigen CD109)	0.00781356	0	0.00781356	4347	-10	25	2.81564e+08	2.10774e+08	2.96886e+08	3.23389e+08	1.94763e+08	9.35519e+07	Yes	Yes	9.69367	-32.5278		-0.542529	-2.10715	3.26395
Q13526	PIN1	Peptidyl-prolyl cis-trans isomerase NIMA-interacting 1	0.00779286	0.00394607	0.00384679	898	0.0367647	8	9.37862e+07	5.73632e+07	1.14993e+08	1.53336e+08	8.19921e+08	1.57817e+08	Yes	Yes	3.37611	0.119956	50.637	1.60958	-2.1083	3.26279
Q8IXQ4	GPALPP1	GPALPP motifs-containing protein 1 (Lipopolysaccharide-specific response protein 7)	0.00776059	0.00202527	0.00573531	2864	-1.50176	14	1.60415e+08	1.08889e+08	2.02417e+08	4.92691e+08	2.93446e+08	1.33572e+08	No	Yes	2.62378	-4.89721	26.0969	0.770826	-2.11011	3.26099
Q86UK7	ZNF598	E3 ubiquitin-protein ligase ZNF598	0.00771182	0.00502239	0.00268942	229	0.901078	27	7.61859e+07	5.66244e+07	9.21216e+07	1.92775e+08	4.56111e+08	5.08869e+08	Yes	Yes	1.95748	2.93594	65.1259	2.24334	-2.11284	3.25825
Q92665	MRPS31	28S ribosomal protein S31, mitochondrial (MRP-S31) (S31mt) (Imogen 38) (Mitochondrial small ribosomal subunit protein mS31)	0.00771133	0.00439854	0.00331279	515	0.408977	15	1.08512e+08	1.07763e+08	7.94259e+07	4.17169e+08	3.37326e+08	3.32404e+08	Yes	Yes	0.710309	1.33254	57.0399	1.87006	-2.11287	3.25823
P62487	POLR2G	DNA-directed RNA polymerase II subunit RPB7 (RNA polymerase II subunit B7) (DNA-directed RNA polymerase II subunit G) (RNA polymerase II 19 kDa subunit) (RPB19)	0.00769893	0.00578923	0.0019097	75	1.60002	4	6.12843e+06	5.66317e+06	3.50368e+07	4.44971e+07	2.38023e+07	1.26525e+09	No	Yes	7.74503	5.21212	75.1952	2.82027	-2.11357	3.25753
Q00796	SORD	Sorbitol dehydrogenase (SDH)	0.00767443	0	0.00767443	4346	-10	13	3.34353e+08	6.91621e+07	3.15758e+08	3.39808e+08	9.47927e+07	2.22109e+08	Yes	Yes	12.4505	-32.45		-0.3153	-2.11495	3.25614
Q9NR09	BIRC6	Baculoviral IAP repeat-containing protein 6	0.00760954	0.00343589	0.00417365	1270	-0.280627	48	1.21342e+08	1.08768e+08	1.41999e+08	2.89099e+08	3.16193e+08	3.86948e+08	Yes	Yes	0.926905	-0.912727	45.1524	1.40407	-2.11864	3.25246
Q9UNH7	SNX6	Sorting nexin-6 (TRAF4-associated factor 2) [Cleaved into: Sorting nexin-6, N-terminally processed]	0.00760117	0.00158673	0.00601443	3175	-1.92237	17	1.7669e+08	1.5611e+08	2.05861e+08	2.56556e+08	2.94435e+08	2.73197e+08	Yes	Yes	0.715532	-6.2515	20.8749	0.611307	-2.11912	3.25198
Q6P5R6	RPL22L1	60S ribosomal protein L22-like 1 (Large ribosomal subunit protein eL22-like 1)	0.00759665	0	0.00759665	4344	-10	4	2.03319e+08	2.00793e+08	1.13874e+08	2.17138e+07	4.08084e+08	4.14254e+08	No	Yes	11.456	-32.4059		-0.162597	-2.11938	3.25172
Q9BT09	CNPY3	Protein canopy homolog 3 (CTG repeat protein 4a) (Expanded repeat-domain protein CAG/CTG 5) (Protein associated with TLR4) (Trinucleotide repeat-containing gene 5 protein)	0.00759541	0.00110275	0.00649266	3504	-2.5577	10	2.37657e+08	1.92688e+08	1.49138e+08	3.00966e+08	2.59413e+08	2.21954e+08	Yes	Yes	2.33712	-8.31676	14.5186	0.421901	-2.11945	3.25165
A0MZ66	SHTN1	Shootin-1 (Shootin1)	0.00759522	0.00254373	0.00505149	2270	-0.989762	22	1.56942e+08	1.2233e+08	1.60297e+08	4.41343e+08	2.27146e+08	2.53723e+08	Yes	Yes	1.97156	-3.21835	33.4912	1.00513	-2.11946	3.25164
P09622	DLD	Dihydrolipoyl dehydrogenase, mitochondrial	0.00758608	0.00347527	0.00411081	1217	-0.242299	19	1.0637e+08	1.08183e+08	1.51995e+08	2.78278e+08	3.72431e+08	3.42885e+08	Yes	Yes	0.918807	-0.787741	45.8111	1.42803	-2.11998	3.25112
P02794	FTH1	Ferritin heavy chain (Ferritin H subunit)	0.00757954	0	0.00757954	4343	-10	10	3.73596e+08	2.43874e+08	2.26742e+08	4.23762e+08	3.30229e+07	5.79727e+07	No	Yes	11.7608	-32.3962		-1.59323	-2.12036	3.25074
Q5W0B1	OBI1	ORC ubiquitin ligase 1 (OBI1)	0.00756732	0.00119722	0.0063701	3442	-2.41163	20	3.14195e+08	9.3528e+07	1.57155e+08	3.38832e+08	2.27519e+08	2.25551e+08	Yes	Yes	3.39362	-7.8379	15.8209	0.460361	-2.12106	3.25004
Q8N0X7	SPART	Spartin (Spastic paraplegia 20 protein) (Trans-activated by hepatitis C virus core protein 1)	0.00754552	0.00342497	0.00412055	1245	-0.266748	24	9.26246e+07	1.28888e+08	1.39236e+08	4.5261e+08	2.8615e+08	2.53363e+08	Yes	Yes	1.14103	-0.866606	45.3907	1.41272	-2.12231	3.24879
Q9Y2R4	DDX52	Probable ATP-dependent RNA helicase DDX52	0.00753697	0.00392505	0.00361192	813	0.119946	19	8.70629e+07	8.34188e+07	1.52664e+08	3.36917e+08	3.15268e+08	3.76008e+08	Yes	Yes	0.89164	0.38962	52.0773	1.66602	-2.1228	3.24829
Q14118	DAG1	Dystroglycan 1 (Dystroglycan) (Dystrophin-associated glycoprotein 1) [Cleaved into: Alpha-dystroglycan (Alpha-DG); Beta-dystroglycan (Beta-DG)]	0.00751884	0.000550062	0.00696878	3779	-3.66324	15	2.86064e+08	1.60324e+08	1.57763e+08	3.7667e+08	1.91604e+08	1.75663e+08	Yes	Yes	4.49922	-11.8954	7.31579	0.211467	-2.12385	3.24725
O60684	KPNA6	Importin subunit alpha-7 (Karyopherin subunit alpha-6)	0.00751425	0.00305188	0.00446236	1638	-0.548107	6	1.0048e+08	1.24049e+08	1.73384e+08	2.7045e+08	3.65597e+08	3.13303e+08	Yes	Yes	1.12959	-1.7797	40.6146	1.24357	-2.12411	3.24698
Q96T88	UHRF1	E3 ubiquitin-protein ligase UHRF1	0.00751104	0.00430735	0.00320369	504	0.427064	25	9.79399e+07	9.02948e+07	9.80695e+07	3.10046e+08	3.78724e+08	3.71614e+08	Yes	Yes	0.472878	1.38659	57.3469	1.88323	-2.1243	3.2468
O75223	GGCT	Gamma-glutamylcyclotransferase	0.00749895	0.000353505	0.00714544	3875	-4.33722	10	2.42937e+08	1.66051e+08	2.09537e+08	3.63309e+08	1.51851e+08	2.10835e+08	Yes	Yes	4.76413	-14.0791	4.71406	0.13612	-2.125	3.2461
O43809	NUDT21	Cleavage and polyadenylation specificity factor subunit 5 (Cleavage and polyadenylation specificity factor 25 kDa subunit) (CPSF 25 kDa subunit) (Cleavage factor Im complex 25 kDa subunit) (CFIm25) (Nucleoside diphosphate-linked moiety X motif 21) (Nudix motif 21) (Nudix hydrolase 21) (Pre-mRNA cleavage factor Im 68 kDa subunit)	0.00748106	0.00161477	0.00586629	3133	-1.86112	12	1.57499e+08	1.38836e+08	2.1096e+08	4.14762e+08	1.87562e+08	2.31694e+08	Yes	Yes	2.50492	-6.03944	21.5848	0.632758	-2.12604	3.24506
P17096	HMGA1	High mobility group protein HMG-I/HMG-Y (HMG-I(Y)) (High mobility group AT-hook protein 1) (High mobility group protein A1) (High mobility group protein R)	0.00747814	0.000353681	0.00712446	3872	-4.33226	6	2.27443e+08	1.81021e+08	2.20239e+08	3.22419e+08	2.01077e+08	1.88591e+08	No	Yes	3.81231	-14.0577	4.72953	0.136567	-2.12621	3.24489
O43156	TTI1	TELO2-interacting protein 1 homolog (Protein SMG10)	0.00746509	0.00293359	0.0045315	1750	-0.627323	13	1.38479e+07	2.63522e+08	1.42717e+07	6.37562e+08	4.82333e+07	3.61013e+08	Yes	Yes	2.33506	-2.03512	39.2974	1.19834	-2.12697	3.24413
P40939	HADHA	Trifunctional enzyme subunit alpha, mitochondrial (78 kDa gastrin-binding protein) (Monolysocardiolipin acyltransferase)	0.00744214	0.00422405	0.00321809	528	0.392423	26	6.75442e+07	7.3957e+07	1.41909e+08	2.57114e+08	3.6073e+08	4.33081e+08	No	Yes	1.49577	1.27255	56.7586	1.85806	-2.1283	3.2428
Q99986	VRK1	Serine/threonine-protein kinase VRK1	0.00742781	0.00212124	0.00530657	2686	-1.32287	15	1.59069e+08	1.06183e+08	2.10247e+08	2.71036e+08	2.97068e+08	2.88164e+08	Yes	Yes	1.0591	-4.28868	28.5581	0.84758	-2.12914	3.24196
Q9NR28	DIABLO	Diablo IAP-binding mitochondrial protein (Diablo homolog, mitochondrial) (Direct IAP-binding protein with low pI) (Second mitochondria-derived activator of caspase) (Smac)	0.00740258	0	0.00740258	4342	-10	10	2.21606e+08	1.9831e+08	2.66132e+08	1.85764e+08	1.61535e+08	2.93897e+08	Yes	Yes	9.57688	-32.2939		-0.146472	-2.13062	3.24048
Q9Y5K6	CD2AP	CD2-associated protein (Adapter protein CMS) (Cas ligand with multiple SH3 domains)	0.00739771	0.00223367	0.00516403	2543	-1.20908	22	1.28582e+08	1.21957e+08	1.78141e+08	5.1097e+08	2.11848e+08	1.7487e+08	Yes	Yes	2.53356	-3.91766	30.1941	0.899244	-2.1309	3.2402
Q99700	ATXN2	Ataxin-2 (Spinocerebellar ataxia type 2 protein) (Trinucleotide repeat-containing gene 13 protein)	0.0073796	0.004437	0.0029426	394	0.592491	1	1.09668e+08	5.54358e+07	9.843e+07	3.57937e+08	3.29793e+08	3.71859e+08	Yes	Yes	0.62455	1.91916	60.1252	2.00565	-2.13197	3.23913
Q9UHY1	NRBP1	Nuclear receptor-binding protein	0.00737958	0.00158305	0.00579653	3140	-1.87249	14	1.62903e+08	1.44235e+08	1.57797e+08	5.36784e+08	1.74514e+08	1.46886e+08	Yes	Yes	3.48774	-6.06523	21.4517	0.628731	-2.13197	3.23913
O95819	MAP4K4	Mitogen-activated protein kinase kinase kinase kinase 4	0.00737262	0.00106812	0.0063045	3501	-2.56131	2	2.07748e+08	1.71713e+08	1.58636e+08	4.20909e+08	1.77454e+08	1.85411e+08	Yes	Yes	3.36537	-8.29538	14.4876	0.420986	-2.13238	3.23872
P28072	PSMB6	Proteasome subunit beta type-6	0.00736906	0.000741126	0.00662794	3698	-3.16077	8	2.08224e+08	1.66892e+08	2.14122e+08	2.89594e+08	2.527e+08	1.89702e+08	Yes	Yes	2.05943	-10.2362	10.0573	0.291176	-2.13259	3.23851
P31150	GDI1	Rab GDP dissociation inhibitor alpha (Rab GDI alpha) (Guanosine diphosphate dissociation inhibitor 1) (GDI-1) (Oligophrenin-2) (Protein XAP-4)	0.00736855	0.00235565	0.0050129	2380	-1.08952	18	1.62005e+08	9.09678e+07	1.91903e+08	3.61844e+08	2.76498e+08	2.37922e+08	Yes	Yes	1.45118	-3.52839	31.969	0.955934	-2.13262	3.23848
O43765	SGTA	Small glutamine-rich tetratricopeptide repeat-containing protein alpha (Alpha-SGT) (Vpu-binding protein) (UBP)	0.00735253	0.00170634	0.00564619	3042	-1.72637	10	1.62838e+08	1.21606e+08	2.185e+08	3.27505e+08	2.35447e+08	2.52372e+08	Yes	Yes	1.725	-5.58918	23.2076	0.682055	-2.13356	3.23753
Q14CX7	NAA25	N-alpha-acetyltransferase 25, NatB auxiliary subunit (Mitochondrial distribution and morphology protein 20) (N-terminal acetyltransferase B complex subunit MDM20) (NatB complex subunit MDM20) (N-terminal acetyltransferase B complex subunit NAA25) (p120)	0.0073525	0.00309647	0.00425604	1507	-0.458888	22	1.33041e+08	1.09284e+08	1.37861e+08	3.35322e+08	2.69601e+08	3.33154e+08	Yes	Yes	0.892592	-1.48567	42.1144	1.29578	-2.13356	3.23753
Q06124	PTPN11	Tyrosine-protein phosphatase non-receptor type 11	0.0073448	0.00216131	0.0051835	2608	-1.26202	24	2.01459e+08	1.31719e+08	1.19612e+08	1.83552e+08	3.24436e+08	3.56105e+08	Yes	Yes	1.06307	-4.08526	29.4263	0.87493	-2.13402	3.23708
Q9HB07	MYG1	MYG1 exonuclease	0.00734369	0.00203306	0.00531063	2751	-1.38523	12	1.57582e+08	1.49549e+08	1.56599e+08	4.04646e+08	2.22667e+08	2.25641e+08	Yes	Yes	1.92397	-4.484	27.6845	0.820206	-2.13409	3.23701
Q9BRJ6	C7orf50	Uncharacterized protein C7orf50	0.00734206	0.00215801	0.00518405	2610	-1.26438	8	1.7273e+08	1.13048e+08	1.73684e+08	2.55722e+08	2.38086e+08	3.63122e+08	Yes	Yes	1.74932	-4.09269	29.3924	0.873858	-2.13418	3.23692
P18887	XRCC1	DNA repair protein XRCC1 (X-ray repair cross-complementing protein 1)	0.00734041	0.00164999	0.00569043	3075	-1.78608	3	1.94217e+08	1.46564e+08	1.35152e+08	4.76388e+08	1.87318e+08	1.76457e+08	Yes	Yes	3.21676	-5.78122	22.4781	0.659849	-2.13428	3.23682
Q8N4C6	NIN	Ninein (hNinein) (Glycogen synthase kinase 3 beta-interacting protein) (GSK3B-interacting protein)	0.00732077	0	0.00732077	4341	-10	14	1.56942e+07	1.17422e+09	2.56302e+07	4.97575e+07	2.42407e+07	2.30318e+07	No	Yes	16.2903	-32.2458		-3.74184	-2.13544	3.23565
Q9UPN6	SCAF8	SR-related and CTD-associated factor 8 (CDC5L complex-associated protein 7) (RNA-binding motif protein 16)	0.00731584	0.00267382	0.00464202	1991	-0.795853	18	1.46505e+08	1.13658e+08	1.5489e+08	3.35793e+08	2.74169e+08	2.86674e+08	Yes	Yes	0.892294	-2.57487	36.5483	1.10568	-2.13574	3.23536
P29508	SERPINB3	Serpin B3 (Protein T4-A) (Squamous cell carcinoma antigen 1) (SCCA-1)	0.00729372	0	0.00729372	4340	-10	4	3.92252e+08	3.4964e+07	2.59377e+07	7.39177e+08	3.55714e+07	7.98218e+07	No	Yes	15.3009	-32.2298		-0.238518	-2.13705	3.23405
Q99961	SH3GL1	Endophilin-A2 (EEN fusion partner of MLL) (Endophilin-2) (Extra eleven-nineteen leukemia fusion gene protein) (EEN) (SH3 domain protein 2B) (SH3 domain-containing GRB2-like protein 1)	0.00728846	0.00390442	0.00338404	717	0.206359	12	8.62181e+07	8.64874e+07	1.29702e+08	3.50961e+08	3.60404e+08	2.9301e+08	Yes	Yes	0.182002	0.66731	53.5698	1.72576	-2.13736	3.23373
O75436	VPS26A	Vacuolar protein sorting-associated protein 26A (Vesicle protein sorting 26A) (hVPS26)	0.00727595	0.0013319	0.00594405	3328	-2.15796	13	2.54213e+08	1.14796e+08	1.56711e+08	3.39864e+08	2.2856e+08	2.10393e+08	Yes	Yes	2.81065	-6.97666	18.3055	0.534207	-2.13811	3.23299
O15226	NKRF	NF-kappa-B-repressing factor (NFkB-repressing factor) (NRF) (Protein ITBA4)	0.00727425	0.0040752	0.00319905	563	0.349227	27	8.74912e+07	6.23447e+07	1.22342e+08	1.89559e+08	3.82109e+08	4.60387e+08	Yes	Yes	1.91001	1.12901	56.0223	1.82691	-2.13821	3.23289
Q13155	AIMP2	Aminoacyl tRNA synthase complex-interacting multifunctional protein 2 (Multisynthase complex auxiliary component p38) (Protein JTV-1)	0.00727255	0.00305848	0.00421407	1510	-0.462399	4	1.27297e+08	1.01545e+08	1.45252e+08	3.81779e+08	2.57947e+08	2.90109e+08	Yes	Yes	1.19344	-1.49484	42.0551	1.2937	-2.13831	3.23278
P62942	FKBP1A	Peptidyl-prolyl cis-trans isomerase FKBP1A (PPIase FKBP1A)	0.00726625	0.000625085	0.00664117	3744	-3.40931	4	2.24827e+08	1.45453e+08	2.0075e+08	3.81797e+08	1.57198e+08	1.92775e+08	Yes	Yes	4.10174	-11.0203	8.60257	0.248833	-2.13869	3.23241
Q7Z3C6	ATG9A	Autophagy-related protein 9A (APG9-like 1) (mATG9)	0.00726375	0.00106812	0.00619563	3484	-2.53618	17	2.19734e+08	1.61158e+08	9.02854e+07	5.75155e+08	1.30056e+08	1.25963e+08	Yes	Yes	4.9625	-8.19758	14.7048	0.42739	-2.13884	3.23226
P46926	GNPDA1	Glucosamine-6-phosphate isomerase 1	0.00726078	0.00193565	0.00532513	2819	-1.46	2	1.83659e+08	1.45072e+08	1.45116e+08	3.02407e+08	2.18756e+08	3.06809e+08	Yes	Yes	1.43385	-4.71884	26.659	0.788257	-2.13902	3.23208
P13489	RNH1	Ribonuclease inhibitor (Placental ribonuclease inhibitor) (Placental RNase inhibitor) (Ribonuclease/angiogenin inhibitor 1) (RAI)	0.0072512	0.00162672	0.00562448	3076	-1.78975	19	1.70635e+08	1.36327e+08	1.80721e+08	4.00425e+08	2.21611e+08	1.90382e+08	Yes	Yes	2.33356	-5.78359	22.4339	0.658504	-2.13959	3.23151
Q9ULC4	MCTS1	Malignant T-cell-amplified sequence 1 (MCT-1) (Multiple copies T-cell malignancies)	0.00723238	0.00330754	0.00392483	1218	-0.246873	9	1.0904e+08	7.09104e+07	1.65126e+08	4.19332e+08	2.89693e+08	2.42625e+08	Yes	Yes	1.23991	-0.797492	45.7324	1.42516	-2.14072	3.23038
Q96ER3	SAAL1	Protein SAAL1 (Synoviocyte proliferation-associated in collagen-induced arthritis protein 1) (SPACIA1)	0.00723005	0.00239582	0.00483423	2287	-1.01277	2	8.51171e+07	1.21273e+08	1.45217e+08	6.6882e+08	1.33056e+08	1.42825e+08	Yes	Yes	3.48446	-3.27149	33.1369	0.993629	-2.14086	3.23024
Q9Y5X3	SNX5	Sorting nexin-5	0.0072248	0.00195543	0.00526937	2783	-1.43015	18	1.39641e+08	1.25176e+08	2.07494e+08	2.76174e+08	2.66163e+08	2.8072e+08	Yes	Yes	1.14543	-4.61926	27.0655	0.8009	-2.14117	3.22992
Q9UPN9	TRIM33	E3 ubiquitin-protein ligase TRIM33	0.00721382	0.00185336	0.00536046	2885	-1.53222	2	1.07998e+08	1.30518e+08	2.05917e+08	4.90652e+08	1.73861e+08	1.84453e+08	Yes	Yes	2.6342	-4.94793	25.6917	0.758295	-2.14183	3.22926
P28340	POLD1	DNA polymerase delta catalytic subunit	0.00719829	0.00366785	0.00353043	869	0.0550916	34	9.34284e+07	9.97163e+07	1.22124e+08	3.20787e+08	2.86991e+08	3.67568e+08	Yes	Yes	0.757507	0.177854	50.9545	1.62192	-2.14277	3.22833
Q9UKM9	RALY	RNA-binding protein Raly (Autoantigen p542) (Heterogeneous nuclear ribonucleoprotein C-like 2) (hnRNP core protein C-like 2) (hnRNP associated with lethal yellow protein homolog)	0.0071974	0.00218746	0.00500994	2520	-1.19553	14	1.64774e+08	1.26335e+08	1.52006e+08	3.63658e+08	2.26384e+08	2.57298e+08	Yes	Yes	1.6671	-3.85951	30.3924	0.905543	-2.14282	3.22827
Q56P03	EAPP	E2F-associated phosphoprotein (EAPP)	0.00718497	0	0.00718497	4339	-10	7	3.09244e+08	1.6453e+08	1.48409e+08	4.2296e+08	9.29738e+07	1.5011e+08	No	Yes	11.5866	-32.1648		-0.198563	-2.14358	3.22752
Q9UKN8	GTF3C4	General transcription factor 3C polypeptide 4	0.0071706	0.00334262	0.00382798	1164	-0.195603	31	9.94066e+07	8.3192e+07	1.56865e+08	3.64321e+08	2.43395e+08	3.3847e+08	Yes	Yes	1.3756	-0.631144	46.6156	1.45755	-2.14444	3.22665
Q9H9Q2	COPS7B	COP9 signalosome complex subunit 7b (SGN7b) (Signalosome subunit 7b) (JAB1-containing signalosome subunit 7b)	0.00717011	0.00548857	0.00168155	62	1.70664	6	1.95293e+07	1.70766e+07	2.44244e+07	1.10866e+09	6.87447e+07	4.71275e+07	Yes	Yes	5.90284	5.50669	76.5478	2.91227	-2.14447	3.22662
P28482	MAPK1	Mitogen-activated protein kinase 1 (MAP kinase 1) (MAPK 1)	0.00716882	0.00240432	0.00476451	2253	-0.9867	13	1.48189e+08	1.0529e+08	1.71435e+08	2.48732e+08	2.76272e+08	3.35413e+08	Yes	Yes	1.25486	-3.18363	33.5385	1.00667	-2.14455	3.22655
P38571	LIPA	Lysosomal acid lipase/cholesteryl ester hydrolase (Acid cholesteryl ester hydrolase) (LAL)	0.00715962	0.0017676	0.00539202	2948	-1.60903	7	2.0769e+08	9.91275e+07	1.34478e+08	4.95656e+08	2.03569e+08	1.43161e+08	Yes	Yes	3.51649	-5.19073	24.6885	0.727385	-2.14511	3.22599
Q9NRN7	AASDHPPT	L-aminoadipate-semialdehyde dehydrogenase-phosphopantetheinyl transferase	0.00714908	0.00298917	0.00415992	1534	-0.476813	15	1.60597e+08	8.3726e+07	1.26454e+08	3.59751e+08	2.78706e+08	2.72558e+08	Yes	Yes	1.27267	-1.53789	41.8119	1.28518	-2.14575	3.22535
Q9BY67	CADM1	Cell adhesion molecule 1 (Immunoglobulin superfamily member 4) (IgSF4) (Nectin-like protein 2) (NECL-2) (Spermatogenic immunoglobulin superfamily) (SgIgSF) (Synaptic cell adhesion molecule) (SynCAM) (Tumor suppressor in lung cancer 1) (TSLC-1)	0.00714647	0	0.00714647	4338	-10	12	3.2509e+08	3.00597e+08	2.64277e+08	2.43524e+08	6.64317e+07	8.14035e+07	No	Yes	9.91445	-32.1415		-1.4364	-2.14591	3.22519
Q8IWA0	WDR75	WD repeat-containing protein 75 (U3 small nucleolar RNA-associated protein 17 homolog)	0.0071452	0.00382144	0.00332376	724	0.201301	25	8.7192e+07	8.32542e+07	1.18114e+08	4.70122e+08	2.76566e+08	2.45848e+08	Yes	Yes	1.38006	0.649219	53.4826	1.72223	-2.14599	3.22511
O60256	PRPSAP2	Phosphoribosyl pyrophosphate synthase-associated protein 2 (PRPP synthase-associated protein 2) (41 kDa phosphoribosypyrophosphate synthetase-associated protein) (PAP41)	0.00709893	0.0022484	0.00485053	2403	-1.10924	13	1.54765e+08	1.22261e+08	1.48364e+08	3.67949e+08	1.94785e+08	2.84677e+08	Yes	Yes	1.90793	-3.57431	31.6724	0.946411	-2.14881	3.22229
P02545	LMNA	Prelamin-A/C [Cleaved into: Lamin-A/C (70 kDa lamin) (Renal carcinoma antigen NY-REN-32)]	0.00707006	0.00170407	0.00536599	2988	-1.65486	1	1.97534e+08	1.12711e+08	1.69047e+08	2.45355e+08	2.39169e+08	3.03808e+08	Yes	Yes	1.56082	-5.32952	24.1026	0.70941	-2.15058	3.22052
Q01581	HMGCS1	Hydroxymethylglutaryl-CoA synthase, cytoplasmic (HMG-CoA synthase)	0.00706184	0.00159473	0.00546711	3068	-1.77746	17	1.68582e+08	1.28639e+08	1.90908e+08	2.92133e+08	2.6497e+08	2.20917e+08	Yes	Yes	0.990575	-5.72346	22.5824	0.663019	-2.15108	3.22002
Q14527	HLTF	Helicase-like transcription factor	0.00704483	0.00211918	0.00492565	2542	-1.2168	28	1.31298e+08	1.41967e+08	1.50508e+08	4.24843e+08	1.92251e+08	2.22233e+08	Yes	Yes	2.05099	-3.91686	30.0814	0.895666	-2.15213	3.21897
Q9H3U1	UNC45A	Protein unc-45 homolog A (Unc-45A) (GCUNC-45) (Smooth muscle cell-associated protein 1) (SMAP-1)	0.00702661	0.00271038	0.00431623	1800	-0.671274	3	1.48259e+08	1.04087e+08	1.32041e+08	3.01976e+08	2.39343e+08	3.34127e+08	Yes	Yes	1.22323	-2.16006	38.5731	1.17371	-2.15325	3.21784
Q86UP2	KTN1	Kinectin (CG-1 antigen) (Kinesin receptor)	0.00702124	0.00216126	0.00485998	2469	-1.16908	35	1.20251e+08	9.17541e+07	1.42116e+08	6.39236e+08	1.49186e+08	1.16327e+08	Yes	Yes	3.78717	-3.76153	30.7817	0.917935	-2.15359	3.21751
P21675	TAF1	Transcription initiation factor TFIID subunit 1	0.0070048	0	0.0070048	4337	-10	34	2.69015e+08	2.0072e+08	1.62836e+08	4.16088e+08	1.01285e+08	1.05979e+08	No	Yes	11.316	-32.0549		-0.35657	-2.1546	3.21649
P11216	PYGB	Glycogen phosphorylase, brain form	0.00700446	0.00326345	0.00374101	1165	-0.197031	20	9.86498e+07	9.35024e+07	1.41222e+08	3.57554e+08	2.61652e+08	3.03281e+08	Yes	Yes	0.906548	-0.633746	46.591	1.45664	-2.15463	3.21647
O15212	PFDN6	Prefoldin subunit 6 (Protein Ke2)	0.00700171	0	0.00700171	4336	-10	7	2.29954e+08	1.45924e+08	2.51995e+08	3.80263e+08	1.12761e+08	1.34472e+08	Yes	Yes	10.8969	-32.053		-0.222987	-2.1548	3.2163
Q96T37	RBM15	RNA-binding protein 15 (One-twenty two protein 1) (RNA-binding motif protein 15)	0.00700073	0.00298448	0.00401625	1458	-0.42837	23	1.25537e+08	9.97712e+07	1.04821e+08	5.29493e+08	2.1884e+08	1.7673e+08	Yes	Yes	2.56828	-1.37774	42.631	1.31394	-2.15486	3.21624
Q00059	TFAM	Transcription factor A, mitochondrial (mtTFA) (Mitochondrial transcription factor 1) (MtTF1) (Transcription factor 6) (TCF-6) (Transcription factor 6-like 2)	0.00699548	0.00376815	0.00322732	697	0.22352	11	8.45343e+07	9.43655e+07	8.86407e+07	1.50898e+08	4.34526e+08	4.01286e+08	Yes	Yes	2.25485	0.718822	53.8656	1.73776	-2.15518	3.21592
O94992	HEXIM1	Protein HEXIM1 (Cardiac lineage protein 1) (Estrogen down-regulated gene 1 protein) (Hexamethylene bis-acetamide-inducible protein 1) (Menage a quatre protein 1)	0.00697932	0.00253017	0.00444915	2007	-0.814295	9	1.24147e+08	1.26156e+08	1.47407e+08	2.48481e+08	3.01468e+08	3.03697e+08	Yes	Yes	0.819722	-2.61789	36.2524	1.09584	-2.15619	3.21491
O43432	EIF4G3	Eukaryotic translation initiation factor 4 gamma 3 (eIF-4-gamma 3) (eIF-4G 3) (eIF4G 3) (eIF-4-gamma II) (eIF4GII)	0.00697702	0.00267121	0.00430581	1829	-0.68879	27	1.13668e+08	1.30957e+08	1.31757e+08	4.03133e+08	2.14559e+08	2.56867e+08	Yes	Yes	1.46208	-2.2143	38.2859	1.16398	-2.15633	3.21477
Q9UJA3	MCM8	DNA helicase MCM8	0.00697413	0.00176308	0.00521105	2909	-1.56348	3	1.7006e+08	1.44041e+08	1.49821e+08	3.18219e+08	2.27325e+08	2.40957e+08	No	Yes	1.44459	-5.02594	25.2803	0.745598	-2.15651	3.21459
O75347	TBCA	Tubulin-specific chaperone A (TCP1-chaperonin cofactor A) (Tubulin-folding cofactor A) (CFA)	0.00696785	0.00200253	0.00496533	2662	-1.31007	9	2.47396e+08	1.07137e+08	7.35418e+07	3.49635e+08	1.54543e+08	3.17045e+08	Yes	Yes	2.84976	-4.21081	28.7395	0.85328	-2.1569	3.2142
Q8NI36	WDR36	WD repeat-containing protein 36 (T-cell activation WD repeat-containing protein) (TA-WDRP)	0.0069638	0.0041592	0.0028046	418	0.568511	30	7.8075e+07	6.6163e+07	1.01107e+08	2.27446e+08	3.66906e+08	4.08874e+08	Yes	Yes	1.34028	1.82716	59.726	1.98768	-2.15715	3.21394
P31947	SFN	14-3-3 protein sigma (Epithelial cell marker protein 1) (Stratifin)	0.00695692	0.00233219	0.00462473	2250	-0.987685	5	1.55071e+08	9.94493e+07	1.41038e+08	4.40018e+08	1.9274e+08	2.19022e+08	No	Yes	2.43576	-3.17394	33.5233	1.00617	-2.15758	3.21351
P49902	NT5C2	Cytosolic purine 5'-nucleotidase	0.00695479	0.00291835	0.00403644	1514	-0.467933	17	1.17435e+08	9.98956e+07	9.8291e+07	5.91655e+08	1.63322e+08	1.76357e+08	Yes	Yes	3.03458	-1.50365	41.9617	1.29042	-2.15772	3.21338
Q92974	ARHGEF2	Rho guanine nucleotide exchange factor 2 (Guanine nucleotide exchange factor H1) (GEF-H1) (Microtubule-regulated Rho-GEF) (Proliferating cell nucleolar antigen p40)	0.0069525	0.00198794	0.00496456	2675	-1.32039	28	1.2992e+08	1.46082e+08	1.41958e+08	4.49959e+08	1.62108e+08	2.16519e+08	Yes	Yes	2.44337	-4.24274	28.5931	0.848679	-2.15786	3.21324
[truncated: 3,655 more rows]
[truncated: 4 more columns]
