# Supplementary material for: Signal-noise metrics for RNA binding protein identification reveal broad spectrum protein-RNA interaction frequencies and dynamics
Source: Nat Commun. 2023 Sep 21;14:5868. doi: 10.1038/s41467-023-41284-9 (PMC10514315; doi:10.1038/s41467-023-41284-9)
Supplement: Supplementary file 17 — Supplementary Dataset 13 [file 41467_2023_41284_MOESM17_ESM.xlsx]

## Sheet: TRAPP 1360
Supplementary Data 13	TRAPP 1360.
Referenced MS dataset	TRAPP 1360 mJ/cm2 (Shchepachev, 2019)
SILAC labeling?	Yes
Pooled UV-crosslinked and non-crosslinked samples prior to RNA-centric protein enrichment?	Yes
# of replicates	3
UV-enrichment* status was based on conclusions of referenced study, no independent statistical analysis was performed on referenced MS dataset.
GO-annotations were exported from PANTHER V17.0 (Thomas et al., 2003) and made available in Supplementary Data 7.
Proteins not detected in all three UV-crosslinked samples were excluded from downstream sample normalization procedures and data analysis.
Replicate samples were mean-normalized to total SPI and SPInCL values equal to 0 were replaced with the average non-zero SPInCL value of the same protein ID.
Proteins only detected in UV-crosslinked samples were given the following pseudo-values: log2(S/N) = 10, log2(CL/nCL) = 10.
Average log2(CL/nCL) and log2(S/N) ratios were generated with SPICL values and average SPInCL values according to equations (2) and (3). Proteins displaying negative average log2(CL/nCL) ratios were given pseudo-log2(S/N) ratios of −10.
%TP values were calculated with average SPI values and average total SPI according to equation (8); %TPS and %TPN values were estimated with %TP values and average log2(S/N) ratios according to equations (9-11).
Log10(%TP) values were adjusted by subtracting the minimum log10(%TP) value of the MS dataset.
Detectable ∆log2(SPIS) values were estimated with SD of log2(SPI) values and average log2(S/N) ratios according to equations (5-7) (see Methods).
RCS ranking only included proteins identified in at least one non-crosslinked sample to avoid low-abundant species with pseudo-log2(S/N) ratios of 10 from being inaccurately ranked.
RBP confidence scores (RCS) represent the product of adj. log10(%TP) values and average log2(S/N) ratios.
%TP ranking only includes proteins detected in all UV-crosslinked samples.
S/N and %TPS were considered overestimated for non-SILAC experiments and for experiments where UV-crosslinked and non-crosslinked samples weren't pooled prior to RNA-centric protein enrichment.
Average log2(CL/nCL) and S/N ratio summary statistics for GO terms or categories only included proteins identified in at least one non-crosslinked samples to avoid low-abundant species with pseudo-log2(S/N) ratios of 10 from skewing the data.
Category or GO term	Total MS dataset	GO RNA binding	GO nucleic acid binding	GO nucleotide binding	GO mRNA binding	GO rRNA binding	GO dsRNA binding	GO tRNA binding	GO snRNA binding	GO snoRNA binding	GO miRNA binding	GO translation	GO mRNA processing	GO ncRNA processing	GO rRNA processing	GO RNA splicing	GO regulation of RNA stability	GO RNA modification	GO RNA localization	GO ribonucleoprotein complex	GO plasma membrane	GO cytosol	GO integral component of membrane	GO nucleus	GO DNA binding	GO exclusive DNA binding	GO exclusive nucleotide binder	GO endoplasmic reticulum	GO integral component of ER membrane	GO glycoprotein	GO unfolded protein binding	GO protein binding	"Core RBP" (Beckmann, 2015)	Classical metabolic enzymes (Beckmann, 2015)	EnigmRBPs (Beckmann, 2015)
# of protein IDs in category or GO term (Homo sapien & Saccharommyces cerevisiae)	1724	2389	5254	3055	525	147	82	119	69	63	31	717	646	796	504	500	254	284	343	1230	6435	6382	7023	10013	3095	2715	2345	2703	1543	4577	203	15171	498	216	597
# of detected protein IDs	1724	391	507	422	155	56	4	31	9	26	0	218	55	243	195	32	44	52	87	324	181	498	143	818	132	106	305	162	72	0	44	0	220	100	215
# of detected protein IDs identified as UV-enriched*	1293	338	405	353	136	48	4	30	8	24	0	209	34	203	165	18	40	45	76	278	114	416	61	610	81	62	259	92	52	0	37	0	199	93	185
% of detected protein IDs identified as UV-enriched*	75	86.445	79.8817	83.6493	87.7419	85.7143	100	96.7742	88.8889	92.3077	0	95.8716	61.8182	83.5391	84.6154	56.25	90.9091	86.5385	87.3563	85.8025	62.9834	83.5341	42.6573	74.5721	61.3636	58.4906	84.918	56.7901	72.2222	0	84.0909	0	90.4545	93	86.0465
Average log2(CL/nCL) of detected protein IDs	2.06757	2.97025	2.5907	2.11447	2.88232	3.73835	3.77661	2.54759	3.4162	1.57269	0	4.33268	2.39383	2.58394	2.7555	2.60362	2.31787	1.88481	2.50924	3.45173	1.39302	2.91638	0.816647	1.98851	1.45573	1.28814	2.10624	1.40126	1.84343	0	2.20543	0	3.22144	2.63992	2.22496
Average S/N of detected protein IDs	6.23448	12.8909	11.4827	3.29361	10.8649	28.9509	7.66974	3.25538	9.52419	1.58453	0	27.5212	5.45765	12.6321	15.2556	6.27133	3.87112	2.44766	11.8787	19.7775	1.85655	13.7246	0.937888	5.18072	6.32529	7.1244	3.32191	1.70696	2.15722	0	2.90436	0	17.6441	4.01972	3.36389
%TP of detected protein IDs	100	62.2809	63.2969	23.3297	15.6818	26.1283	0.083619	1.64356	0.182722	0.32827	0	67.4324	1.97332	31.193	30.8138	0.653444	0.748401	0.501968	14.1599	63.9409	15.2002	80.6358	2.52731	31.1833	2.27673	0.877652	12.3604	1.37325	0.799716	0	3.22854	0	56.2378	16.6195	20.573
%TPS of detected protein IDs	85.7174	57.453	57.9817	16.9908	13.0843	25.3348	0.0719222	1.29501	0.101505	0.176396	0	64.4097	1.69994	28.9426	28.7331	0.500215	0.598314	0.183276	13.2341	60.9869	10.7275	73.6122	0.299785	26.3468	0.968519	0.42681	7.9219	0.82385	0.588512	0	2.19791	0	51.279	12.1022	15.0094
%TPN of detected protein IDs	14.2826	4.82787	5.31515	6.33892	2.59745	0.793543	0.0116968	0.348549	0.0812169	0.151874	0	3.0227	0.273382	2.25044	2.08074	0.153229	0.150087	0.318692	0.925822	2.95408	4.47267	7.02356	2.22752	4.83649	1.30821	0.450842	4.43845	0.549398	0.211204	0	1.03063	0	4.95883	4.51724	5.56359
Average log2(CL/nCL) of UV-enriched* protein IDs	2.61284	3.27555	3.06277	2.43796	3.14063	4.18997	3.77661	2.60086	3.80379	1.78728	0	4.4244	2.90099	2.95542	3.12529	3.111	2.38	2.11498	2.80564	3.83946	2.10454	3.30879	1.37014	2.47245	2.11872	1.93727	2.3715	2.07796	2.16009	0	2.53502	0	3.46331	2.80651	2.50797
Average S/N of UV-enriched* protein IDs	7.51437	14.4155	12.6462	3.85483	11.9484	32.8505	7.66974	3.34838	10.6994	1.7143	0	27.9372	6.40598	14.4445	17.2094	7.98352	3.47717	2.7817	13.5568	22.0878	2.80207	15.8142	1.40009	5.63989	3.7821	3.72064	3.82377	2.62077	2.61651	0	3.40591	0	19.1641	4.29589	3.8297
%TP of UV-enriched* protein IDs	94.1345	60.5208	61.2459	20.8502	14.2213	26.0163	0.083619	1.64297	0.110192	0.32756	0	66.7483	1.85938	30.1507	29.8115	0.56302	0.73758	0.312543	14.0559	62.9406	12.9697	78.285	0.380241	29.232	1.28138	0.604406	9.96844	1.1089	0.755677	0	2.81555	0	54.6265	14.6456	18.4212
%TPS of UV-enriched* protein IDs	85.3163	57.3112	57.8119	16.8627	12.9812	25.3233	0.0719222	1.29482	0.0936072	0.176386	0	64.3054	1.68134	28.8892	28.6843	0.485971	0.5967	0.170128	13.2222	60.8464	10.6114	73.4415	0.182919	26.219	0.92593	0.400584	7.80496	0.807454	0.586122	0	2.1914	0	51.1692	12.0023	14.8896
%TPN of UV-enriched* protein IDs	8.81813	3.20964	3.43401	3.98751	1.24012	0.693033	0.0116968	0.348141	0.0165852	0.151174	0	2.4429	0.178043	1.26147	1.12719	0.0770494	0.14088	0.142415	0.833694	2.09428	2.35829	4.84351	0.197322	3.01295	0.355445	0.203822	2.16347	0.301443	0.169555	0	0.624145	0	3.45732	2.64336	3.53162
	log2(S/N) < 0	0 < log2(S/N) < 1	1 < log2(S/N) < 2	2 < log2(S/N) < 3	3 < log2(S/N) < 4	4 < log2(S/N) < 5	5 < log2(S/N) < 6	6 < log2(S/N) < 7	7 < log2(i/N) < 8	8 < log2(S/N) < 9	9 < log2(S/N) < 10	10 < log2(S/N); (includes undetected in non-crosslinked)
# of total protein IDs	739	236	286	238	105	42	33	20	6	3	1	15
# of GO-annotated RBPs	104	53	56	71	49	19	18	12	4	2	0	3
	RCS rank 1–100	RCS rank 101–200	RCS rank 201–300	RCS rank 301–400	RCS rank 401–500	RCS rank 501–600	RCS rank 601–700	RCS rank 701–800	RCS rank 801–900	RCS rank 901–1000	RCS rank 1001–1100	RCS rank 1101–1200	RCS rank 1201–1300	RCS rank 1301–1400	RCS rank 1401–1500	RCS rank 1501–1600	RCS rank 1601–1700	RCS rank 1701–1800
# of GO-annotated RBPs	51	38	33	30	26	23	24	19	28	16	17	14	17	10	15	11	15	4
Average S/N	58.8222	13.5751	6.24571	6.13205	5.86432	4.27672	3.1375	2.39959	3.21225	1.17456	0.688283	0.450067	0.289751	0.171153	0.0902025	0.0152283	0.00240062	0.001
Average RCS	17.5105	7.76243	5.46822	4.24217	3.26729	2.52823	1.85327	1.18908	0.692901	0.133077	-0.595664	-1.40251	-2.48959	-3.98841	-6.60833	-11.2246	-19.7207	-30.8268
Average detectable ∆log2(SPIS)	1.40766	1.65571	2.1874	2.39345	2.66018	2.85341	2.92582	2.90913	2.87653	3.30682	3.50435	4.0488	3.9838	5.14587	6.23137	10.2084	11.2341	10.0048
Average # of unique peptides	19	26	23	19	18	18	15	13	14	11	13	16	13	17	20	14	18	27
%TP	73.4123	8.96173	3.51116	2.01867	1.0438	1.19158	0.868472	0.414326	0.328885	0.213033	0.440735	0.480245	0.334976	0.602681	0.678358	1.37634	2.85441	1.26549
%TPS	70.6675	7.38164	2.67541	1.46618	0.732791	0.774702	0.540675	0.246055	0.18407	0.109937	0.196718	0.18756	0.0975441	0.144111	0.0876722	0.119346	0.102704	0
%TPN	2.7448	1.58008	0.83575	0.552492	0.311009	0.416881	0.327797	0.168271	0.144816	0.103096	0.244017	0.292685	0.237432	0.45857	0.590685	1.257	2.75171	1.26549
																																					%TPS	%TPN
																																				GO-annotated RBP	57.453	4.82291
	%TP rank 1–100	%TP rank 101–201	%TP rank 201–301	%TP rank 301–401	%TP rank 401–501	%TP rank 501–601	%TP rank 601–701	%TP rank 701–801	%TP rank 801–901	%TP rank 901–1001	%TP rank 1001–1101	%TP rank 1101–1201	%TP rank 1201–1301	%TP rank 1301–1401	%TP rank 1401–1501	%TP rank 1501–1601	%TP rank 1601–1701	%TP rank 1701–1801																		Non-RBP, non-ribosomal protein	18.1936	8.72097			Percentage of %TPS from GO-annotated RBPs	0.670261
%TP	85.9206	6.32497	2.69254	1.54789	1.01417	0.665652	0.489274	0.366165	0.270773	0.201379	0.148155	0.108314	0.0840947	0.0649859	0.0478509	0.0322954	0.0187714	0.00214235																		Non-RBP, ribosomal protein	10.0707	0.236279			Percentage of %TPS from GO-annotated RBPs & non-RBP ribosomal proteins=	0.787749
%TPS	77.1592	4.53208	1.46848	0.863213	0.529933	0.306069	0.242773	0.174678	0.120485	0.0878032	0.0655702	0.049453	0.0371138	0.0309027	0.0214426	0.0163792	0.0106296	0.00116191																		All	85.7174	13.7802
%TPN	8.76134	1.79289	1.22405	0.684678	0.484236	0.359584	0.246501	0.191487	0.150288	0.113576	0.0825851	0.0588613	0.0469809	0.0340832	0.0264083	0.0159161	0.0081418	0.000980441
																							See Supplementary Data 7 for GO-annotation lists.		GO-annotated RBPs (Yeast)					Non-RBPs (Yeast)					Ribosomal protein, non-RBPs (Yeast)
Primary Uniprot ID	Primary gene name	Protein name	%TP	%TPS	%TPN	RCS Rank	Log2(S/N)	# of unique peptides	SPInCL R1	SPInCL R2	SPInCL R3	SPICL R1	SPICL R2	SPICL R3	UV-enriched*?	Detected?	Detectable ∆log2(SPIS)	RBP confidence score (RCS)	% RNA-bound	Average log2(CL/nCL)	Log10(%TP)	Adjusted log10(%TP)	GO-annotated as RBP in yeast?		Primary Uniprot ID	Primary gene name	Protein name	%TPS	%TPN	Primary Uniprot ID	Primary gene name	Protein name	%TPS	%TPN	Primary Uniprot ID	Primary gene name	Protein name	%TPS	%TPN
P05739	RPL6B	60S ribosomal protein L6-B (L17) (Large ribosomal subunit protein eL6-B) (RP18) (YL16)	9.59545	9.57174	0.0237092	1	8.65719	22	8.95952e+08	3.56186e+08	6.42991e+08	9.21725e+11	2.79164e+11	5.17629e+11	Yes	Yes	2.14167	45.1984	99.7529	9.65898	0.982065	5.22091	Yes		P05739	RPL6B	60S ribosomal protein L6-B (L17) (Large ribosomal subunit protein eL6-B) (RP18) (YL16)	9.57174	0.0237092	P0CX38	RPS6B	40S ribosomal protein S6-B (RP9) (S10) (Small ribosomal subunit protein eS6-B) (YS4)	4.25139	0.0609032	P0CX38	RPS6B	40S ribosomal protein S6-B (RP9) (S10) (Small ribosomal subunit protein eS6-B) (YS4)	4.25139	0.0609032
P26783	RPS5	40S ribosomal protein S5 (RP14) (S2) (Small ribosomal subunit protein uS7) (YS8)	6.06884	6.05336	0.0154822	2	8.61098	23	4.89292e+08	2.96691e+08	5.81396e+08	4.4255e+11	2.89815e+11	3.54378e+11	Yes	Yes	0.760004	43.244	99.7449	9.61283	0.783106	5.02195	Yes		P26783	RPS5	40S ribosomal protein S5 (RP14) (S2) (Small ribosomal subunit protein uS7) (YS8)	6.05336	0.0154822	P06169	PDC1	Pyruvate decarboxylase isozyme 1	1.74446	0.343728	P33442	RPS1A	40S ribosomal protein S1-A (RP10A) (Small ribosomal subunit protein eS1-A)	1.21701	0.0160148
P0CX46	RPL2B	60S ribosomal protein L2-B (L5) (Large ribosomal subunit protein uL2-B) (RP8) (YL6)	5.94689	5.90247	0.0444235	4	7.05385	32	9.20002e+08	1.07032e+09	1.87404e+09	3.08492e+11	2.73971e+11	4.79918e+11	Yes	Yes	1.06433	35.3619	99.253	8.05927	0.77429	5.01314	Yes		P0CX46	RPL2B	60S ribosomal protein L2-B (L5) (Large ribosomal subunit protein uL2-B) (RP8) (YL6)	5.90247	0.0444235	P00560	PGK1	Phosphoglycerate kinase	1.59676	0.1786	P0CX40	RPS8B	40S ribosomal protein S8-B (RP19) (S14) (Small ribosomal subunit protein eS8-B) (YS9)	0.967907	0.0358354
P05755	RPS9B	40S ribosomal protein S9-B (RP21) (S13) (Small ribosomal subunit protein uS4-B) (YP28) (YS11)	5.70705	5.68109	0.0259548	3	7.77402	3	7.73912e+08	6.66143e+08	4.73368e+08	5.76522e+11	1.15408e+11	3.294e+11	Yes	Yes	2.92182	38.8333	99.5452	8.77732	0.756412	4.99526	Yes		P05755	RPS9B	40S ribosomal protein S9-B (RP21) (S13) (Small ribosomal subunit protein uS4-B) (YP28) (YS11)	5.68109	0.0259548	P00549	CDC19	Pyruvate kinase 1 (PK 1)	1.56423	0.324448	P0CX24	RPL20B	60S ribosomal protein L20-B (L18a) (Large ribosomal subunit protein eL20-B)	0.692756	0.0159525
P0CX38	RPS6B	40S ribosomal protein S6-B (RP9) (S10) (Small ribosomal subunit protein eS6-B) (YS4)	4.31229	4.25139	0.0609032	5	6.12527	30	3.74938e+09	8.13315e+08	8.1656e+08	2.11052e+11	2.39007e+11	3.17732e+11	Yes	Yes	0.736357	29.8518	98.5877	7.13557	0.634708	4.87355	No		P02994	TEF1	Elongation factor 1-alpha (EF-1-alpha) (Eukaryotic elongation factor 1A) (eEF1A) (Translation elongation factor 1A)	3.24068	0.363745	P00330	ADH1	Alcohol dehydrogenase 1	1.40066	0.360702	P41805	RPL10	60S ribosomal protein L10 (L9) (Large ribosomal subunit protein uL16) (Ubiquinol-cytochrome C reductase complex subunit VI-requiring protein)	0.586016	0.00752194
P02994	TEF1	Elongation factor 1-alpha (EF-1-alpha) (Eukaryotic elongation factor 1A) (eEF1A) (Translation elongation factor 1A)	3.60442	3.24068	0.363745	51	3.15529	49	7.7696e+09	1.18768e+10	1.28131e+10	1.83318e+11	2.31973e+11	1.98503e+11	Yes	Yes	0.480707	15.1318	89.9084	4.23407	0.556836	4.79568	Yes		P29453	RPL8B	60S ribosomal protein L8-B (L4) (L4-1) (Large ribosomal subunit protein eL8-B) (RP6) (YL5)	2.46235	0.202816	P00925	ENO2	Enolase 2	1.38872	0.134534	Q02753	RPL21A	60S ribosomal protein L21-A (Large ribosomal subunit protein eL21-A)	0.305762	0.00629868
P29453	RPL8B	60S ribosomal protein L8-B (L4) (L4-1) (Large ribosomal subunit protein eL8-B) (RP6) (YL5)	2.66517	2.46235	0.202816	46	3.60179	8	1.61554e+10	6.67362e+08	1.33589e+09	1.42744e+11	1.61666e+11	1.55281e+11	Yes	Yes	0.069792	16.8008	92.3901	4.66002	0.425725	4.66457	Yes		P0CX36	RPS4B	40S ribosomal protein S4-B (RP5) (S7) (Small ribosomal subunit protein eS4-B) (YS6)	2.14448	0.0369053	P33442	RPS1A	40S ribosomal protein S1-A (RP10A) (Small ribosomal subunit protein eS1-A)	1.21701	0.0160148	P23248	RPS1B	40S ribosomal protein S1-B (RP10B) (Small ribosomal subunit protein eS1-B)	0.274062	0.00304391
P0CX36	RPS4B	40S ribosomal protein S4-B (RP5) (S7) (Small ribosomal subunit protein eS4-B) (YS6)	2.18139	2.14448	0.0369053	10	5.86066	36	2.02929e+09	6.16104e+08	6.37744e+08	1.51655e+11	1.13028e+11	1.23144e+11	Yes	Yes	0.565148	26.8276	98.3082	6.87302	0.338733	4.57758	Yes		P26321	RPL5	60S ribosomal protein L5 (L1) (L1a) (Large ribosomal subunit protein uL18) (Ribosomal 5S RNA-binding protein) (YL3)	1.92425	0.0291979	P0CX40	RPS8B	40S ribosomal protein S8-B (RP19) (S14) (Small ribosomal subunit protein eS8-B) (YS9)	0.967907	0.0358354	P48164	RPS7B	40S ribosomal protein S7-B (Small ribosomal subunit protein eS7-B)	0.252009	0.00512399
P06169	PDC1	Pyruvate decarboxylase isozyme 1	2.08819	1.74446	0.343728	91	2.34344	31	6.31254e+09	1.19487e+10	1.14028e+10	8.08497e+10	1.60792e+11	1.03095e+11	Yes	Yes	1.38804	10.6829	83.5394	3.479	0.319769	4.55862	No		Q02326	RPL6A	60S ribosomal protein L6-A (L17) (Large ribosomal subunit protein eL6-A) (RP18) (YL16)	1.76739	0.0333224	P40150	SSB2	Ribosome-associated molecular chaperone SSB2	0.764808	0.109079	P0CX32	RPS24B	40S ribosomal protein S24-B (RP50) (Small ribosomal subunit protein eS24-B)	0.242134	0.00943369
P26321	RPL5	60S ribosomal protein L5 (L1) (L1a) (Large ribosomal subunit protein uL18) (Ribosomal 5S RNA-binding protein) (YL3)	1.95345	1.92425	0.0291979	8	6.04229	35	6.51733e+08	7.24045e+08	1.18255e+09	9.72674e+10	9.79661e+10	1.52451e+11	Yes	Yes	0.933736	27.3695	98.5053	7.05319	0.290802	4.52965	Yes		P49626	RPL4B	60S ribosomal protein L4-B (L2) (Large ribosomal subunit protein uL4-B) (RP2) (YL2)	1.71804	0.0275898	P0CX24	RPL20B	60S ribosomal protein L20-B (L18a) (Large ribosomal subunit protein eL20-B)	0.692756	0.0159525	P46654	RPS0B	40S ribosomal protein S0-B (Nucleic acid-binding protein NAB1B) (Small ribosomal subunit protein uS2-B)	0.232757	0.00527543
P05030	PMA1	Plasma membrane ATPase 1	1.88897	0.0995038	1.78947	1643	-4.16863	21	4.81116e+10	5.87048e+10	5.27508e+10	4.90239e+10	6.944e+10	6.06512e+10	No	Yes	3.13966	-18.8217	5.26762	0.152132	0.276225	4.51507	No		P14126	RPL3	60S ribosomal protein L3 (Large ribosomal subunit protein uL3) (Maintenance of killer protein 8) (RP1) (Trichodermin resistance protein) (YL1)	1.38794	0.0450577	P41805	RPL10	60S ribosomal protein L10 (L9) (Large ribosomal subunit protein uL16) (Ubiquinol-cytochrome C reductase complex subunit VI-requiring protein)	0.586016	0.00752194	P05740	RPL17A	60S ribosomal protein L17-A (L20A) (Large ribosomal subunit protein uL22-A) (YL17)	0.212064	0.00540978
P00549	CDC19	Pyruvate kinase 1 (PK 1)	1.88868	1.56423	0.324448	97	2.26939	52	5.90395e+09	1.072e+10	1.05751e+10	6.91161e+10	1.62171e+11	8.01432e+10	Yes	Yes	1.75318	10.2463	82.8214	3.41175	0.276158	4.515	No		P04147	PAB1	Polyadenylate-binding protein, cytoplasmic and nuclear (PABP) (Poly(A)-binding protein) (ARS consensus-binding protein ACBP-67) (Polyadenylate tail-binding protein)	1.12109	0.0460737	P14540	FBA1	Fructose-bisphosphate aldolase (FBP aldolase) (FBPA)	0.477495	0.049739	P14127	RPS17B	40S ribosomal protein S17-B (RP51B) (Small ribosomal subunit protein eS17-B)	0.2023	0.00606467
Q02326	RPL6A	60S ribosomal protein L6-A (L17) (Large ribosomal subunit protein eL6-A) (RP18) (YL16)	1.80072	1.76739	0.0333224	13	5.72899	21	2.23435e+08	9.17206e+07	2.32031e+09	1.74988e+11	4.98882e+10	9.53472e+10	Yes	Yes	2.26941	25.7477	98.1495	6.74252	0.255445	4.49429	Yes		P32324	EFT1	Elongation factor 2 (EF-2) (Eukaryotic elongation factor 2) (eEF2) (Ribosomal translocase) (Translation elongation factor 2)	1.09417	0.147538	P05694	MET6	5-methyltetrahydropteroyltriglutamate--homocysteine methyltransferase	0.430544	0.0875076	P26786	RPS7A	40S ribosomal protein S7-A (RP30) (RP40) (Small ribosomal subunit protein eS7-A)	0.113873	0.00171744
P00560	PGK1	Phosphoglycerate kinase	1.77536	1.59676	0.1786	58	3.16034	59	2.78426e+09	7.75933e+09	4.71269e+09	7.25746e+10	1.48152e+11	8.23291e+10	Yes	Yes	1.47479	14.184	89.9401	4.23885	0.249285	4.48813	No		P0CX48	RPS11B	40S ribosomal protein S11-B (RP41) (S18) (Small ribosomal subunit protein uS17-B) (YS12)	0.883837	0.00734831	P15108	HSC82	ATP-dependent molecular chaperone HSC82 (82 kDa heat shock cognate protein) (Heat shock protein Hsp90 constitutive isoform)	0.413309	0.196729	P87262	RPL34A	60S ribosomal protein L34-A (Large ribosomal subunit protein eL34-A)	0.112201	0.00176176
P00330	ADH1	Alcohol dehydrogenase 1	1.76136	1.40066	0.360702	121	1.95723	29	4.72735e+09	1.23713e+10	1.12913e+10	4.45273e+10	1.65333e+11	7.7552e+10	Yes	Yes	2.56964	8.77756	79.5214	3.13197	0.245848	4.48469	No		P26785	RPL16B	60S ribosomal protein L16-B (L21) (Large ribosomal subunit protein uL13-B) (RP23) (YL15)	0.871136	0.00647716	P37291	SHM2	Serine hydroxymethyltransferase, cytosolic (SHMT)	0.326527	0.040806	P38061	RPL32	60S ribosomal protein L32 (Large ribosomal subunit protein eL32)	0.106954	0.00281123
P49626	RPL4B	60S ribosomal protein L4-B (L2) (Large ribosomal subunit protein uL4-B) (RP2) (YL2)	1.74563	1.71804	0.0275898	11	5.96049	4	4.73497e+08	9.89964e+08	9.20172e+08	6.76254e+10	1.12381e+11	1.30592e+11	Yes	Yes	1.24966	26.7077	98.4195	6.97202	0.241952	4.4808	Yes		P05750	RPS3	40S ribosomal protein S3 (RP13) (Small ribosomal subunit protein uS3) (YS3)	0.775289	0.0171013	Q02753	RPL21A	60S ribosomal protein L21-A (Large ribosomal subunit protein eL21-A)	0.305762	0.00629868	P05759	RPS31	Ubiquitin-40S ribosomal protein S31 [Cleaved into: Ubiquitin; 40S ribosomal protein S31 (CEP76) (S37) (Small ribosomal subunit protein eS31) (YS24)]	0.104011	0.0305106
P00925	ENO2	Enolase 2	1.52326	1.38872	0.134534	53	3.36771	23	1.72552e+09	4.45469e+09	5.17737e+09	4.99873e+10	1.20151e+11	9.16155e+10	Yes	Yes	1.71318	14.8907	91.168	4.43595	0.182773	4.42162	No		P00359	TDH3	Glyceraldehyde-3-phosphate dehydrogenase 3 (GAPDH 3)	0.689866	0.298356	P39954	SAH1	Adenosylhomocysteinase (AdoHcyase)	0.279598	0.0514779	P0C2H7	RPL27B	60S ribosomal protein L27-B (Large ribosomal subunit protein eL27-B)	0.0464788	0.00257035
P14126	RPL3	60S ribosomal protein L3 (Large ribosomal subunit protein uL3) (Maintenance of killer protein 8) (RP1) (Trichodermin resistance protein) (YL1)	1.433	1.38794	0.0450577	23	4.94503	37	1.12161e+09	1.47008e+09	1.2858e+09	6.13657e+10	1.19323e+11	7.23623e+10	Yes	Yes	1.25541	21.7338	96.8557	5.96826	0.156245	4.39509	Yes		P10592	SSA2	Heat shock protein SSA2	0.63878	0.143804	P23248	RPS1B	40S ribosomal protein S1-B (RP10B) (Small ribosomal subunit protein eS1-B)	0.274062	0.00304391	P0CX30	RPS23B	40S ribosomal protein S23-B (RP37) (S28) (Small ribosomal subunit protein uS12-B) (YS14)	0.0401718	0.0031465
P32324	EFT1	Elongation factor 2 (EF-2) (Eukaryotic elongation factor 2) (eEF2) (Ribosomal translocase) (Translation elongation factor 2)	1.24171	1.09417	0.147538	65	2.89068	79	2.39773e+09	5.06314e+09	5.43794e+09	5.00568e+10	8.83453e+10	7.13309e+10	Yes	Yes	1.14814	12.5249	88.1181	3.98481	0.0940201	4.33287	Yes		P16521	YEF3	Elongation factor 3A (EF-3) (EF-3A)	0.547929	0.160613	P48164	RPS7B	40S ribosomal protein S7-B (Small ribosomal subunit protein eS7-B)	0.252009	0.00512399	P46990	RPL17B	60S ribosomal protein L17-B (L20) (Large ribosomal subunit protein uL22-B) (YL17)	0.0177183	0.000306957
P33442	RPS1A	40S ribosomal protein S1-A (RP10A) (Small ribosomal subunit protein eS1-A)	1.23303	1.21701	0.0160148	9	6.24779	8	4.73795e+08	3.20629e+08	6.19866e+08	7.32835e+10	5.77798e+10	8.85972e+10	Yes	Yes	0.777535	27.0518	98.7012	7.25725	0.090972	4.32982	No		P10081	TIF1	ATP-dependent RNA helicase eIF4A	0.472452	0.0336991	P0CX32	RPS24B	40S ribosomal protein S24-B (RP50) (Small ribosomal subunit protein eS24-B)	0.242134	0.00943369	P05744	RPL33A	60S ribosomal protein L33-A (L37) (Large ribosomal subunit protein eL33-A) (RP47) (YL37)	0.0160798	0.000250792
P04147	PAB1	Polyadenylate-binding protein, cytoplasmic and nuclear (PABP) (Poly(A)-binding protein) (ARS consensus-binding protein ACBP-67) (Polyadenylate tail-binding protein)	1.16716	1.12109	0.0460737	32	4.60482	55	8.70081e+08	1.46705e+09	1.61022e+09	4.36863e+10	6.88471e+10	9.27855e+10	Yes	Yes	1.39046	19.8282	96.0525	5.63416	0.0671321	4.30598	Yes		P05737	RPL7A	60S ribosomal protein L7-A (L6) (Large ribosomal subunit protein uL30-A) (RP11) (YL8)	0.4404	0.0074346	P07702	LYS2	L-2-aminoadipate reductase	0.23531	0.0856322	P0C2H8	RPL31A	60S ribosomal protein L31-A (L34) (Large ribosomal subunit protein eL31-A) (YL28)	0.0151643	0.000700041
P0CX40	RPS8B	40S ribosomal protein S8-B (RP19) (S14) (Small ribosomal subunit protein eS8-B) (YS9)	1.00374	0.967907	0.0358354	30	4.75541	15	9.38951e+08	1.70896e+09	4.85528e+08	7.37472e+10	4.24192e+10	6.06656e+10	Yes	Yes	0.976894	20.1652	96.4298	5.78187	0.00162214	4.24047	No		P26784	RPL16A	60S ribosomal protein L16-A (L13a) (L21) (Large ribosomal subunit protein uL13-A) (RP22) (YL15)	0.405853	0.00388217	P46654	RPS0B	40S ribosomal protein S0-B (Nucleic acid-binding protein NAB1B) (Small ribosomal subunit protein uS2-B)	0.232757	0.00527543	P0CX28	RPL42B	60S ribosomal protein L42-B (L41) (Large ribosomal subunit protein eL42-B) (Maintenance of killer protein 18) (YL27) (YP44)	0.0140823	0.000430235
P00359	TDH3	Glyceraldehyde-3-phosphate dehydrogenase 3 (GAPDH 3)	0.988221	0.689866	0.298356	277	1.20928	11	6.38542e+09	1.03214e+10	9.19919e+09	3.87201e+10	7.07099e+10	4.18467e+10	Yes	Yes	1.40639	5.11974	69.8088	2.49171	-0.00514579	4.2337	Yes		P06105	SCP160	Protein SCP160 (Protein HX)	0.303275	0.0322738	P00950	GPM1	Phosphoglycerate mutase 1 (PGAM 1)	0.227643	0.0112307	Q3E792	RPS25A	40S ribosomal protein S25-A (RP45) (S31) (Small ribosomal subunit protein eS25-A) (YS23)	0.00818175	0.000323414
P0CX48	RPS11B	40S ribosomal protein S11-B (RP41) (S18) (Small ribosomal subunit protein uS17-B) (YS12)	0.891185	0.883837	0.00734831	7	6.91022	22	2.08282e+08	1.91177e+08	2.23536e+08	7.4529e+10	3.24645e+10	5.21682e+10	Yes	Yes	1.4954	28.9456	99.1754	7.91621	-0.050032	4.18881	Yes		P06634	DED1	ATP-dependent RNA helicase DED1	0.291047	0.0257614	P60010	ACT1	Actin	0.214892	0.0232199	Q3E7Y3	RPS22B	40S ribosomal protein S22-B (RP50) (S24) (Small ribosomal subunit protein uS8-B) (YP58) (YS22)	0.00760999	0.000515957
P26785	RPL16B	60S ribosomal protein L16-B (L21) (Large ribosomal subunit protein uL13-B) (RP23) (YL15)	0.877613	0.871136	0.00647716	6	7.07139	15	9.98248e+07	3.20503e+08	6.4737e+07	9.49684e+10	2.19005e+10	3.99974e+10	Yes	Yes	2.62747	29.5736	99.262	8.07675	-0.0566968	4.18215	Yes		P02406	RPL28	60S ribosomal protein L28 (L27a) (L29) (Large ribosomal subunit protein uL15) (RP44) (RP62) (YL24)	0.252574	0.00297019	P05740	RPL17A	60S ribosomal protein L17-A (L20A) (Large ribosomal subunit protein uL22-A) (YL17)	0.212064	0.00540978	P48589	RPS12	40S ribosomal protein S12 (Small ribosomal subunit protein eS12)	0.00676425	0.00120448
P40150	SSB2	Ribosome-associated molecular chaperone SSB2	0.873887	0.764808	0.109079	77	2.80972	4	2.0654e+09	3.80301e+09	3.813e+09	3.94867e+10	5.5774e+10	5.17411e+10	Yes	Yes	0.760062	11.7455	87.5179	3.9091	-0.0585446	4.1803	No		P0CX83	RPL19B	60S ribosomal protein L19-B (L23) (Large ribosomal subunit protein eL19) (RP15L) (RP33) (YL14)	0.236975	0.00370459	P54115	ALD6	Magnesium-activated aldehyde dehydrogenase, cytosolic	0.204405	0.055008	Q3E754	RPS21B	40S ribosomal protein S21-B (S26) (Small ribosomal subunit protein eS21-B) (YS25)	0.00490633	0.0098147
P05750	RPS3	40S ribosomal protein S3 (RP13) (Small ribosomal subunit protein uS3) (YS3)	0.79239	0.775289	0.0171013	19	5.50255	26	4.22574e+08	5.18256e+08	5.20994e+08	2.98772e+10	4.62919e+10	6.44403e+10	Yes	Yes	1.38965	22.7684	97.8418	6.51838	-0.101061	4.13779	Yes		P17255	VMA1	V-type proton ATPase catalytic subunit A (V-ATPase subunit A)	0.216961	0.0622913	P14127	RPS17B	40S ribosomal protein S17-B (RP51B) (Small ribosomal subunit protein eS17-B)	0.2023	0.00606467	Q3E7X9	RPS28A	40S ribosomal protein S28-A (S33) (Small ribosomal subunit protein eS28-A) (YS27)	0.00465409	0.000648431
P10592	SSA2	Heat shock protein SSA2	0.782584	0.63878	0.143804	119	2.15122	14	2.66626e+09	4.9084e+09	4.64537e+09	3.09651e+10	6.44025e+10	3.27254e+10	Yes	Yes	1.58789	8.88965	81.6245	3.3051	-0.106469	4.13238	Yes		P10080	SBP1	Single-stranded nucleic acid-binding protein	0.208422	0.012752	P12709	PGI1	Glucose-6-phosphate isomerase (GPI)	0.183172	0.0398727	Q12672	RPL21B	60S ribosomal protein L21-B (Large ribosomal subunit protein eL21-B)	0.0038067	0.000579916
P0CX24	RPL20B	60S ribosomal protein L20-B (L18a) (Large ribosomal subunit protein eL20-B)	0.708708	0.692756	0.0159525	20	5.44049	19	7.6404e+08	3.67897e+08	2.25834e+08	5.71109e+10	2.55941e+10	4.30048e+10	Yes	Yes	1.47417	22.2479	97.7491	6.45701	-0.149533	4.08931	No		P39938	RPS26A	40S ribosomal protein S26-A (Small ribosomal subunit protein eS26-A)	0.204359	0.00195398	P03965	CPA2	Carbamoyl-phosphate synthase arginine-specific large chain	0.164065	0.107026	P0CX26	RPL43B	60S ribosomal protein L43-B (L37a) (Large ribosomal subunit protein eL43-B) (YL35)	0.00355546	0.000590825
P16521	YEF3	Elongation factor 3A (EF-3) (EF-3A)	0.708543	0.547929	0.160613	165	1.7704	67	2.46484e+09	5.74644e+09	5.79297e+09	2.65572e+10	4.92186e+10	3.72578e+10	Yes	Yes	1.37005	7.23953	77.3319	2.96771	-0.149634	4.08921	Yes		P47100	TY1B-JR2	Transposon Ty1-JR2 Gag-Pol polyprotein (Gag-Pol-p199) (TY1A-TY1B) (Transposon Ty1 TYA-TYB polyprotein) (p190) [Cleaved into: Capsid protein (CA) (Gag-p45) (p54); Ty1 protease (PR)	0.196395	0.0472	Q00955	ACC1	Acetyl-CoA carboxylase (ACC)	0.152752	0.0552626	P41058	RPS29B	40S ribosomal protein S29-B (S36) (Small ribosomal subunit protein uS14-B) (YS29)	0.00223712	0.000708499
P27476	NSR1	Nuclear localization sequence-binding protein (p67)	0.621728	0	0.621728	1709	-10	35	1.8294e+10	2.66764e+10	1.86673e+10	1.39783e+10	1.55338e+10	1.83227e+10	No	Yes	8.63259	-40.1865		-0.420843	-0.206399	4.03245	Yes		P40212	RPL13B	60S ribosomal protein L13-B (Large ribosomal subunit protein eL13-B)	0.194298	0.00264572	P16861	PFK1	ATP-dependent 6-phosphofructokinase subunit alpha	0.147994	0.0456047	P0CX34	RPS30B	40S ribosomal protein S30-B (Small ribosomal subunit protein eS30-B)	0.00147198	0.000178901
P32497	NIP1	Eukaryotic translation initiation factor 3 subunit C (eIF3c) (Eukaryotic translation initiation factor 3 93 kDa subunit) (eIF3 p93) (Nuclear transport protein NIP1) (Translation initiation factor eIF3, p93 subunit)	0.616435	0.0724886	0.543946	1566	-2.90764	67	1.17534e+10	2.03598e+10	1.55719e+10	1.3541e+10	2.24076e+10	2.68897e+10	No	Yes	3.38643	-11.7141	11.7593	0.34088	-0.210113	4.02873	Yes		P04449	RPL24A	60S ribosomal protein L24-A (L30) (Large ribosomal subunit protein eL24-A) (RP29) (YL21)	0.17516	0.00357028	P07149	FAS1	Fatty acid synthase subunit beta	0.1431	0.0843419	P41057	RPS29A	40S ribosomal protein S29-A (S36) (Small ribosomal subunit protein uS14-A) (YS29)	0.0013347	0.000394543
P15108	HSC82	ATP-dependent molecular chaperone HSC82 (82 kDa heat shock cognate protein) (Heat shock protein Hsp90 constitutive isoform)	0.610038	0.413309	0.196729	347	1.07101	18	3.29189e+09	7.65968e+09	5.51358e+09	2.06891e+10	4.95003e+10	2.2722e+10	Yes	Yes	2.05897	4.30997	67.7513	2.37901	-0.214643	4.0242	No		P32588	PUB1	Nuclear and cytoplasmic polyadenylated RNA-binding protein PUB1 (ARS consensus-binding protein ACBP-60) (Poly uridylate-binding protein) (Poly(U)-binding protein)	0.158949	0.0097672	P39015	STM1	Suppressor protein STM1 (3BP1) (GU4 nucleic-binding protein 2) (G4p2 protein) (POP2 multicopy suppressor protein 4) (Ribosomal subunits association factor) (AF) (TOM1 suppressor protein 1) (Triplex-binding protein 1)	0.142686	0.0135358	P41056	RPL33B	60S ribosomal protein L33-B (L37) (Large ribosomal subunit protein eL33-B) (RP47) (YL37)	0.000939255	2.66433e-06
P41805	RPL10	60S ribosomal protein L10 (L9) (Large ribosomal subunit protein uL16) (Ubiquinol-cytochrome C reductase complex subunit VI-requiring protein)	0.593538	0.586016	0.00752194	14	6.28369	23	2.8085e+08	1.78726e+08	1.90505e+08	4.92744e+10	2.95013e+10	2.69925e+10	Yes	Yes	1.1718	25.212	98.7327	7.29292	-0.226551	4.0123	No		P0CX56	RPS18B	40S ribosomal protein S18-B (Small ribosomal subunit protein uS13-B)	0.155811	0.0022059	P38011	ASC1	Guanine nucleotide-binding protein subunit beta-like protein (Receptor for activated C kinase) (Receptor of activated protein kinase C 1) (RACK1) (Small ribosomal subunit protein RACK1)	0.131124	0.0314984	P0CH09	RPL40B	Ubiquitin-60S ribosomal protein L40 [Cleaved into: Ubiquitin; 60S ribosomal protein L40-B (CEP52) (Large ribosomal subunit protein eL40-B)]	0.000928914	2.70352e-05
P14540	FBA1	Fructose-bisphosphate aldolase (FBP aldolase) (FBPA)	0.527234	0.477495	0.049739	63	3.26304	30	9.78438e+08	1.66103e+09	1.51717e+09	2.03095e+10	4.71876e+10	2.28766e+10	Yes	Yes	1.69268	12.9244	90.5661	4.33629	-0.277996	3.96085	No		P0CX50	RPL18B	60S ribosomal protein L18-B (Large ribosomal subunit protein eL18-B) (RP28)	0.150247	0.00395337	P48570	LYS20	Homocitrate synthase, cytosolic isozyme (HCS)	0.130685	0.0557478	P0C2H9	RPL31B	60S ribosomal protein L31-B (L34) (Large ribosomal subunit protein eL31-B) (YL28)	0.000871587	1.66099e-05
P05694	MET6	5-methyltetrahydropteroyltriglutamate--homocysteine methyltransferase	0.518051	0.430544	0.0875076	113	2.29868	62	1.05026e+09	2.70818e+09	3.48186e+09	1.78899e+10	4.59892e+10	2.17644e+10	Yes	Yes	1.92551	9.08719	83.1083	3.43831	-0.285627	3.95322	No		P07284	SES1	Serine--tRNA ligase, cytoplasmic	0.139179	0.0115712	P26786	RPS7A	40S ribosomal protein S7-A (RP30) (RP40) (Small ribosomal subunit protein eS7-A)	0.113873	0.00171744	P04650	RPL39	60S ribosomal protein L39 (L46) (Large ribosomal subunit protein eL39) (YL40)	0.000511863	0.000160827
P10081	TIF1	ATP-dependent RNA helicase eIF4A	0.506151	0.472452	0.0336991	52	3.80938	35	5.64583e+08	1.30352e+09	1.0299e+09	1.87333e+10	3.85561e+10	3.05626e+10	Yes	Yes	1.38722	15.0209	93.3421	4.85994	-0.29572	3.94313	Yes		P51401	RPL9B	60S ribosomal protein L9-B (L8) (Large ribosomal subunit protein uL6-B) (RP24) (YL11)	0.13193	0.0120327	P87262	RPL34A	60S ribosomal protein L34-A (Large ribosomal subunit protein eL34-A)	0.112201	0.00176176	P05747	RPL29	60S ribosomal protein L29 (Large ribosomal subunit protein eL29) (YL43)	6.45532e-05	#REF!
P05737	RPL7A	60S ribosomal protein L7-A (L6) (Large ribosomal subunit protein uL30-A) (RP11) (YL8)	0.447835	0.4404	0.0074346	18	5.88842	1	3.67968e+08	1.43875e+08	1.40299e+08	3.45614e+10	2.14371e+10	2.36438e+10	Yes	Yes	0.923339	22.9057	98.3399	6.90054	-0.348882	3.88996	Yes		P09436	ILS1	Isoleucine--tRNA ligase, cytoplasmic	0.130818	0.0339818	P38061	RPL32	60S ribosomal protein L32 (Large ribosomal subunit protein eL32)	0.106954	0.00281123
P26784	RPL16A	60S ribosomal protein L16-A (L13a) (L21) (Large ribosomal subunit protein uL13-A) (RP22) (YL15)	0.409735	0.405853	0.00388217	12	6.70795	13	1.42645e+08	7.87202e+07	7.50585e+07	4.14637e+10	9.88912e+09	2.1814e+10	Yes	Yes	2.57465	25.8347	99.0525	7.71483	-0.387497	3.85135	Yes		P05748	RPL15A	60S ribosomal protein L15-A (L13) (Large ribosomal subunit protein eL15-A) (RP15R) (YL10) (YP18)	0.127187	0.0129068	P05759	RPS31	Ubiquitin-40S ribosomal protein S31 [Cleaved into: Ubiquitin; 40S ribosomal protein S31 (CEP76) (S37) (Small ribosomal subunit protein eS31) (YS24)]	0.104011	0.0305106
P37291	SHM2	Serine hydroxymethyltransferase, cytosolic (SHMT)	0.367333	0.326527	0.040806	81	3.00035	36	1.07775e+09	1.56402e+09	7.94085e+08	1.41373e+10	3.19225e+10	1.63652e+10	Yes	Yes	1.63521	11.413	88.8913	4.08779	-0.43494	3.80391	No		P46655	GUS1	Glutamate--tRNA ligase, cytoplasmic	0.127055	0.0259454	P07259	URA2	Protein URA2 [Includes: Glutamine-dependent carbamoyl-phosphate synthase	0.100887	0.0668242
P06105	SCP160	Protein SCP160 (Protein HX)	0.335549	0.303275	0.0322738	70	3.23219	105	5.32907e+08	1.13411e+09	1.13254e+09	1.29348e+10	1.97185e+10	2.47092e+10	Yes	Yes	1.27331	12.1679	90.3818	4.30698	-0.474244	3.7646	Yes		P25443	RPS2	40S ribosomal protein S2 (Omnipotent suppressor protein SUP44) (RP12) (S4) (Small ribosomal subunit protein uS5) (YS5)	0.125263	0.00315722	P05030	PMA1	Plasma membrane ATPase 1	0.0995038	1.78947
P39954	SAH1	Adenosylhomocysteinase (AdoHcyase)	0.331076	0.279598	0.0514779	112	2.44133	30	7.82658e+08	1.88527e+09	1.48778e+09	1.05774e+10	3.1166e+10	1.34609e+10	Yes	Yes	2.1724	9.1764	84.4513	3.56838	-0.480073	3.75877	No		P10664	RPL4A	60S ribosomal protein L4-A (L2) (Large ribosomal subunit protein uL4-A) (RP2) (YL2)	0.117296	0.00303497	P38707	DED81	Asparagine--tRNA ligase, cytoplasmic	0.0991192	0.0196298
P07702	LYS2	L-2-aminoadipate reductase	0.320942	0.23531	0.0856322	248	1.45834	96	1.55975e+09	3.20663e+09	2.26732e+09	9.88177e+09	2.77415e+10	1.28862e+10	Yes	Yes	2.17318	5.46188	73.3185	2.69951	-0.493573	3.74527	No		P36105	RPL14A	60S ribosomal protein L14-A (Large ribosomal subunit protein eL14-A)	0.115001	0.00120499	P04801	THS1	Threonine--tRNA ligase, cytoplasmic	0.099031	0.0517443
P06634	DED1	ATP-dependent RNA helicase DED1	0.316809	0.291047	0.0257614	61	3.49797	35	5.61999e+08	8.5015e+08	8.64294e+08	1.43678e+10	1.81636e+10	2.19942e+10	Yes	Yes	0.816775	13.0812	91.8685	4.56045	-0.499203	3.73964	Yes		P36421	TYS1	Tyrosine--tRNA ligase, cytoplasmic	0.108628	0.00433846	P22768	ARG1	Argininosuccinate synthase	0.0976931	0.0177336
P0CS90	SSC1	Import motor subunit, mitochondrial	0.31523	0	0.31523	1708	-10	41	7.31576e+09	1.05552e+10	1.00858e+10	6.32964e+09	1.05779e+10	1.16547e+10	No	Yes	9.83624	-37.2469		-0.0175172	-0.501373	3.73747	No		P15180	KRS1	Lysine--tRNA ligase, cytoplasmic	0.107972	0.0147338	P07806	VAS1	Valine--tRNA ligase, mitochondrial	0.0946616	0.0210075
Q02753	RPL21A	60S ribosomal protein L21-A (Large ribosomal subunit protein eL21-A)	0.312061	0.305762	0.00629868	27	5.60122	2	1.98947e+08	1.05787e+08	2.45257e+08	2.34181e+10	1.8714e+10	1.32688e+10	Yes	Yes	1.02033	20.9098	97.9816	6.616	-0.50576	3.73309	No		P38934	BFR1	Nuclear segregation protein BFR1 (Brefeldin A resistance protein 1)	0.104704	0.00488411	P38720	GND1	6-phosphogluconate dehydrogenase, decarboxylating 1	0.0895599	0.0175038
P17255	VMA1	V-type proton ATPase catalytic subunit A (V-ATPase subunit A)	0.279252	0.216961	0.0622913	182	1.80034	84	9.66579e+08	2.08513e+09	2.26934e+09	1.11452e+10	2.22041e+10	1.13981e+10	Yes	Yes	1.56194	6.63395	77.6936	2.99386	-0.554003	3.68484	Yes		Q01560	NPL3	Nucleolar protein 3 (Mitochondrial targeting suppressor 1 protein) (Nuclear polyadenylated RNA-binding protein 1)	0.103326	0.0124035	P38635	HIS2	Histidinol-phosphatase (HolPase)	0.0850461	0.0450891
P23248	RPS1B	40S ribosomal protein S1-B (RP10B) (Small ribosomal subunit protein eS1-B)	0.277106	0.274062	0.00304391	15	6.49244	8	9.85461e+07	6.04751e+07	1.11987e+08	1.38862e+10	1.71708e+10	1.83557e+10	Yes	Yes	0.523237	23.9019	98.9015	7.50043	-0.557354	3.68149	No		P05317	RPP0	60S acidic ribosomal protein P0 (A0) (L10e) (Large ribosomal subunit protein uL10)	0.0929018	0.0137632	P26637	CDC60	Leucine--tRNA ligase, cytoplasmic	0.0849339	0.0208881
P03965	CPA2	Carbamoyl-phosphate synthase arginine-specific large chain	0.271091	0.164065	0.107026	589	0.616303	74	1.21437e+09	5.10098e+09	2.29573e+09	6.94275e+09	2.31699e+10	9.88137e+09	Yes	Yes	2.87374	2.26304	60.5202	2.02357	-0.566885	3.67196	No		P13188	GLN4	Glutamine--tRNA ligase	0.0924419	0.0149786	Q05506	YDR341C	Arginine--tRNA ligase, cytoplasmic	0.0806254	0.0121965
P54115	ALD6	Magnesium-activated aldehyde dehydrogenase, cytosolic	0.259413	0.204405	0.055008	171	1.89372	41	1.11432e+09	2.06592e+09	1.39915e+09	1.02992e+10	2.2384e+10	9.24877e+09	Yes	Yes	1.89486	6.91744	78.7952	3.07585	-0.586008	3.65284	No		P0C0W9	RPL11A	60S ribosomal protein L11-A (L16) (Large ribosomal subunit protein uL5-A) (RP39) (YL22)	0.0863372	0.00595333	P19097	FAS2	Fatty acid synthase subunit alpha	0.0761778	0.0919818
P48164	RPS7B	40S ribosomal protein S7-B (Small ribosomal subunit protein eS7-B)	0.257133	0.252009	0.00512399	28	5.62006	12	1.50469e+08	9.12383e+07	1.61698e+08	2.36752e+10	6.48314e+09	1.55408e+10	Yes	Yes	2.37646	20.5076	98.0073	6.63466	-0.589842	3.649	No		P16862	PFK2	ATP-dependent 6-phosphofructokinase subunit beta	0.0851039	0.0373465	P32589	SSE1	Heat shock protein homolog SSE1 (Chaperone protein MSI3)	0.0742788	0.0526392
P02406	RPL28	60S ribosomal protein L28 (L27a) (L29) (Large ribosomal subunit protein uL15) (RP44) (RP62) (YL24)	0.255544	0.252574	0.00297019	17	6.41	23	6.79169e+07	8.98296e+07	8.30891e+07	1.15752e+10	8.92283e+09	2.50787e+10	Yes	Yes	1.92646	23.3729	98.8377	7.41846	-0.592535	3.64631	Yes		P05756	RPS13	40S ribosomal protein S13 (S27a) (Small ribosomal subunit protein uS15) (YS15)	0.0817232	0.00119918	P00931	TRP5	Tryptophan synthase	0.0717779	0.0211368
P0CX32	RPS24B	40S ribosomal protein S24-B (RP50) (Small ribosomal subunit protein eS24-B)	0.251568	0.242134	0.00943369	45	4.68184	19	3.12825e+08	2.92259e+08	1.76634e+08	1.89665e+10	7.47886e+09	1.78776e+10	Yes	Yes	1.85451	17.0396	96.25	5.70967	-0.599345	3.6395	No		P38701	RPS20	40S ribosomal protein S20 (Small ribosomal subunit protein uS10)	0.0790449	0.00423403	P04807	HXK2	Hexokinase-2	0.0712392	0.0118228
P47100	TY1B-JR2	Transposon Ty1-JR2 Gag-Pol polyprotein (Gag-Pol-p199) (TY1A-TY1B) (Transposon Ty1 TYA-TYB polyprotein) (p190) [Cleaved into: Capsid protein (CA) (Gag-p45) (p54); Ty1 protease (PR)	0.243595	0.196395	0.0472	160	2.0569	1	9.44185e+08	1.78646e+09	1.44786e+09	1.05211e+10	1.31235e+10	1.5852e+10	Yes	Yes	0.879691	7.4573	80.6235	3.22061	-0.613332	3.62551	Yes		P53221	RPL26B	60S ribosomal protein L26-B (L33) (Large ribosomal subunit protein uL24-B) (YL33)	0.0787487	0.000863247	P41277	GPP1	Glycerol-1-phosphate phosphohydrolase 1	0.0696928	0.0158532
P0CX83	RPL19B	60S ribosomal protein L19-B (L23) (Large ribosomal subunit protein eL19) (RP15L) (RP33) (YL14)	0.240679	0.236975	0.00370459	25	5.99928	16	1.27718e+08	6.31536e+07	1.08766e+08	2.27655e+10	7.38636e+09	1.2701e+10	Yes	Yes	2.0278	21.7191	98.4608	7.01051	-0.618562	3.62028	Yes		P32497	NIP1	Eukaryotic translation initiation factor 3 subunit C (eIF3c) (Eukaryotic translation initiation factor 3 93 kDa subunit) (eIF3 p93) (Nuclear transport protein NIP1) (Translation initiation factor eIF3, p93 subunit)	0.0724886	0.543946	P38088	GRS1	Glycine--tRNA ligase 1, mitochondrial	0.0668844	0.0135261
P00950	GPM1	Phosphoglycerate mutase 1 (PGAM 1)	0.238874	0.227643	0.0112307	49	4.34125	22	3.52305e+08	3.26146e+08	2.72592e+08	1.36894e+10	1.97362e+10	8.45222e+09	Yes	Yes	1.54147	15.7024	95.2985	5.37641	-0.621831	3.61702	No		P0CX52	RPS16B	40S ribosomal protein S16-B (RP61R) (Small ribosomal subunit protein uS9-B)	0.072033	0.0170895	P53090	ARO8	Aromatic/aminoadipate aminotransferase 1 (2-aminoadipate aminotransferase)	0.0658575	0.01026
P60010	ACT1	Actin	0.238111	0.214892	0.0232199	80	3.21018	24	4.31306e+08	8.05115e+08	6.65321e+08	9.49618e+09	2.2403e+10	8.89121e+09	Yes	Yes	1.90364	11.6068	90.2483	4.28609	-0.62322	3.61563	No		P04802	DPS1	Aspartate--tRNA ligase, cytoplasmic	0.0720288	0.0171282	P32327	PYC2	Pyruvate carboxylase 2	0.0604651	0.024125
P46654	RPS0B	40S ribosomal protein S0-B (Nucleic acid-binding protein NAB1B) (Small ribosomal subunit protein uS2-B)	0.238032	0.232757	0.00527543	33	5.46339	2	1.27638e+08	1.76018e+08	1.67684e+08	1.24624e+10	1.48816e+10	1.48626e+10	Yes	Yes	0.375592	19.7528	97.7837	6.47965	-0.623364	3.61548	No		P25567	SRO9	RNA-binding protein SRO9 (Suppressor of RHO3 protein 9)	0.0667261	0.00920521	P19358	SAM2	S-adenosylmethionine synthase 2 (AdoMet synthase 2)	0.0578412	0.0152725
P07149	FAS1	Fatty acid synthase subunit beta	0.227442	0.1431	0.0843419	517	0.762698	121	1.45639e+09	3.17152e+09	2.55897e+09	7.20909e+09	1.66986e+10	9.6845e+09	Yes	Yes	1.95771	2.74244	62.9171	2.13531	-0.64313	3.59572	No		P04456	RPL25	60S ribosomal protein L25 (Large ribosomal subunit protein uL23) (RP16L) (YL25) (YP42')	0.0653421	0.00379457	P07264	LEU1	3-isopropylmalate dehydratase	0.0568583	0.0174795
P12709	PGI1	Glucose-6-phosphate isomerase (GPI)	0.223045	0.183172	0.0398727	141	2.19973	31	8.47255e+08	1.34149e+09	1.16912e+09	9.35042e+09	1.88855e+10	8.39685e+09	Yes	Yes	1.67577	7.89094	82.1235	3.34878	-0.651608	3.58724	No		P24783	DBP2	ATP-dependent RNA helicase DBP2	0.0650397	0.0124688	P38788	SSZ1	Ribosome-associated complex subunit SSZ1 (DnaK-related protein SSZ1) (Heat shock protein 70 homolog SSZ1) (Pleiotropic drug resistance protein 13)	0.0515365	0.0115902
P10080	SBP1	Single-stranded nucleic acid-binding protein	0.221174	0.208422	0.012752	57	4.03071	24	2.15941e+08	4.60144e+08	3.81951e+08	7.49597e+09	1.1299e+10	1.98022e+10	Yes	Yes	1.78768	14.4444	94.2344	5.07418	-0.655267	3.58358	Yes		Q01855	RPS15	40S ribosomal protein S15 (RIG protein) (RP52) (S21) (Small ribosomal subunit protein uS19) (YS21)	0.0624926	0.00145569	P00942	TPI1	Triosephosphate isomerase (TIM)	0.0511477	0.00891057
P05740	RPL17A	60S ribosomal protein L17-A (L20A) (Large ribosomal subunit protein uL22-A) (YL17)	0.217474	0.212064	0.00540978	37	5.29279	1	1.24504e+08	2.16284e+08	1.16055e+08	1.90295e+10	8.26098e+09	1.12447e+10	Yes	Yes	1.50232	18.9284	97.5124	6.31107	-0.662592	3.57625	No		P10591	SSA1	Heat shock protein SSA1 (Heat shock protein YG100)	0.0620143	0.0235165	P07245	ADE3	C-1-tetrahydrofolate synthase, cytoplasmic (C1-THF synthase) [Includes: Methylenetetrahydrofolate dehydrogenase	0.0508093	0.0218261
P14127	RPS17B	40S ribosomal protein S17-B (RP51B) (Small ribosomal subunit protein eS17-B)	0.208365	0.2023	0.00606467	40	5.05992	18	7.39394e+07	3.71593e+08	9.68884e+07	1.13334e+10	1.33855e+10	1.20973e+10	Yes	Yes	0.349068	18.0015	97.0894	6.08139	-0.681176	3.55767	No		P38249	RPG1	Eukaryotic translation initiation factor 3 subunit A (eIF3a) (Eukaryotic translation initiation factor 3 110 kDa subunit homolog) (eIF3 p110) (Translation initiation factor eIF3, p110 subunit homolog)	0.0586739	0.0105905	P32288	GLN1	Glutamine synthetase (GS)	0.0507248	0.0059729
Q00955	ACC1	Acetyl-CoA carboxylase (ACC)	0.208015	0.152752	0.0552626	266	1.46682	138	9.90761e+08	2.09405e+09	1.68172e+09	8.10749e+09	1.55973e+10	8.82462e+09	Yes	Yes	1.52812	5.21739	73.4334	2.70669	-0.681906	3.55694	No		P40693	RLP7	Ribosome biogenesis protein RLP7 (Ribosomal protein L7-like)	0.0581034	0.000824813	P40024	ARB1	ABC transporter ATP-binding protein ARB1 (ATP-binding cassette protein involved in ribosome biogenesis 1)	0.0495457	0.00673509
P39938	RPS26A	40S ribosomal protein S26-A (Small ribosomal subunit protein eS26-A)	0.206313	0.204359	0.00195398	16	6.70855	3	4.59173e+07	6.33008e+07	5.32322e+07	1.82914e+10	1.1574e+10	6.963e+09	Yes	Yes	1.73086	23.838	99.0529	7.71543	-0.685473	3.55337	Yes		P32582	CYS4	Cystathionine beta-synthase	0.0563352	0.0109089	Q03558	OYE2	NADPH dehydrogenase 2	0.0477031	0.0037543
P40212	RPL13B	60S ribosomal protein L13-B (Large ribosomal subunit protein eL13-B)	0.196944	0.194298	0.00264572	22	6.19847	16	7.68479e+07	7.28838e+07	7.88114e+07	1.57227e+10	1.13432e+10	8.01649e+09	Yes	Yes	1.20871	21.9004	98.6566	7.20826	-0.705658	3.53319	Yes		P40825	ALA1	Alanine--tRNA ligase, mitochondrial	0.0556499	0.0320303	P32861	UGP1	UTP--glucose-1-phosphate uridylyltransferase	0.0474249	0.0121392
P16861	PFK1	ATP-dependent 6-phosphofructokinase subunit alpha	0.193599	0.147994	0.0456047	213	1.69829	71	7.50061e+08	1.76506e+09	1.25222e+09	6.56881e+09	1.68613e+10	7.51381e+09	Yes	Yes	2.05937	5.98774	76.4437	2.90503	-0.713097	3.52575	No		P17076	RPL8A	60S ribosomal protein L8-A (L4) (L4-2) (L7a-1) (Large ribosomal subunit protein eL8-A) (Maintenance of killer protein 7) (RP6) (YL5)	0.0532226	0.0040135	P0C2H7	RPL27B	60S ribosomal protein L27-B (Large ribosomal subunit protein eL27-B)	0.0464788	0.00257035
P48570	LYS20	Homocitrate synthase, cytosolic isozyme (HCS)	0.186433	0.130685	0.0557478	346	1.22911	11	1.18091e+09	1.75824e+09	1.97497e+09	6.97919e+09	1.07965e+10	1.07365e+10	Yes	Yes	1.1654	4.31339	70.0977	2.50803	-0.729477	3.50937	No		P15705	STI1	Heat shock protein STI1	0.0528258	0.0245258	P16140	VMA2	V-type proton ATPase subunit B (V-ATPase subunit B) (V-ATPase 57 kDa subunit) (Vacuolar proton pump subunit B)	0.0455991	0.0218174
P04449	RPL24A	60S ribosomal protein L24-A (L30) (Large ribosomal subunit protein eL24-A) (RP29) (YL21)	0.178731	0.17516	0.00357028	35	5.6165	5	7.38731e+07	1.28334e+08	1.10391e+08	1.3062e+10	7.6622e+09	1.10087e+10	Yes	Yes	0.969969	19.6074	98.0024	6.63112	-0.747801	3.49105	Yes		P34167	TIF3	Eukaryotic translation initiation factor 4B (eIF-4B)	0.0515461	0.00596832	P34730	BMH2	Protein BMH2	0.0454429	0.03024
P32588	PUB1	Nuclear and cytoplasmic polyadenylated RNA-binding protein PUB1 (ARS consensus-binding protein ACBP-60) (Poly uridylate-binding protein) (Poly(U)-binding protein)	0.168716	0.158949	0.0097672	59	4.02448	17	2.47929e+08	2.62286e+08	3.38889e+08	8.98801e+09	7.21858e+09	1.31942e+10	Yes	Yes	1.12212	13.9488	94.2109	5.06813	-0.772843	3.466	Yes		Q08972	NEW1	[NU+] prion formation protein 1	0.0514758	0.0173294	P38009	ADE17	Bifunctional purine biosynthesis protein ADE17 [Includes: Phosphoribosylaminoimidazolecarboxamide formyltransferase	0.045363	0.00790972
P19097	FAS2	Fatty acid synthase subunit alpha	0.16816	0.0761778	0.0919818	1097	-0.271977	124	1.63654e+09	3.36902e+09	3.09133e+09	5.4631e+09	9.45812e+09	7.132e+09	Yes	Yes	1.77535	-0.942284	45.3009	1.40945	-0.774278	3.46457	No		P12385	SUP45	Eukaryotic peptide chain release factor subunit 1 (Eukaryotic release factor 1) (eRF1) (Omnipotent suppressor protein 1)	0.0507643	0.00892694	P39976	DLD3	D-2-hydroxyglutarate--pyruvate transhydrogenase DLD3 (D-2HG--pyruvate transhydrogenase DLD3)	0.0451706	0.00716227
P07259	URA2	Protein URA2 [Includes: Glutamine-dependent carbamoyl-phosphate synthase	0.167711	0.100887	0.0668242	626	0.594299	122	1.2461e+09	2.74354e+09	1.59266e+09	5.05299e+09	1.31265e+10	6.30795e+09	Yes	Yes	2.27286	2.0583	60.1552	2.00701	-0.775438	3.46341	No		Q05022	RRP5	rRNA biogenesis protein RRP5 (Ribosomal RNA-processing protein 5) (U3 small nucleolar RNA-associated protein RRP5) (U3 snoRNA-associated protein RRP5)	0.0506082	0.067734	P00958	MES1	Methionine--tRNA ligase, cytoplasmic	0.0443155	0.00985949
P09436	ILS1	Isoleucine--tRNA ligase, cytoplasmic	0.1648	0.130818	0.0339818	180	1.94473	82	6.64593e+08	1.05699e+09	1.08176e+09	5.26089e+09	1.43854e+10	7.09799e+09	Yes	Yes	1.98722	6.72059	79.3799	3.1209	-0.783044	3.4558	Yes		P06367	RPS14A	40S ribosomal protein S14-A (RP59A) (Small ribosomal subunit protein uS11-A)	0.0482188	0.00474749	P49089	ASN1	Asparagine synthetase [glutamine-hydrolyzing] 1	0.0419865	0.0127695
P38011	ASC1	Guanine nucleotide-binding protein subunit beta-like protein (Receptor for activated C kinase) (Receptor of activated protein kinase C 1) (RACK1) (Small ribosomal subunit protein RACK1)	0.162622	0.131124	0.0314984	168	2.05758	19	8.87008e+08	9.97616e+08	8.62159e+08	7.25547e+09	1.20122e+10	7.14286e+09	Yes	Yes	1.14934	7.0987	80.6309	3.22122	-0.78882	3.45003	No		P0CX85	RPL35B	60S ribosomal protein L35-B (Large ribosomal subunit protein uL29-B)	0.0426268	0.000490359	P13663	HOM2	Aspartate-semialdehyde dehydrogenase (ASA dehydrogenase) (ASADH)	0.0419591	0.00842212
P0CX56	RPS18B	40S ribosomal protein S18-B (Small ribosomal subunit protein uS13-B)	0.158017	0.155811	0.0022059	26	6.14228	22	6.15108e+07	4.90377e+07	8.58178e+07	1.08186e+10	9.22769e+09	8.08887e+09	Yes	Yes	0.519218	21.1144	98.604	7.15246	-0.801297	3.43755	Yes		P39517	DHH1	ATP-dependent RNA helicase DHH1	0.0405593	0.00855183	P31539	HSP104	Heat shock protein 104 (Protein aggregation-remodeling factor HSP104)	0.0417865	0.0203447
P39015	STM1	Suppressor protein STM1 (3BP1) (GU4 nucleic-binding protein 2) (G4p2 protein) (POP2 multicopy suppressor protein 4) (Ribosomal subunits association factor) (AF) (TOM1 suppressor protein 1) (Triplex-binding protein 1)	0.156221	0.142686	0.0135358	79	3.39799	32	2.38276e+08	5.95753e+08	3.70841e+08	7.59071e+09	8.98128e+09	1.02328e+10	Yes	Yes	0.595891	11.6639	91.3355	4.46485	-0.80626	3.43259	No		P38199	HEK2	Heterogeneous nuclear rnp K-like protein 2 (KH domain-containing protein 1)	0.0385501	0.00243169	P38708	YHR020W	Putative proline--tRNA ligase YHR020W	0.0417818	0.013274
P40991	NOP2	25S rRNA (cytosine(2870)-C(5))-methyltransferase	0.15588	0.0089399	0.14694	1593	-4.03883	39	3.96159e+09	5.15481e+09	3.8329e+09	3.41387e+09	5.2368e+09	6.34849e+09	No	Yes	3.54472	-13.8598	5.73511	0.165662	-0.807209	3.43164	Yes		P36008	TEF4	Elongation factor 1-gamma 2 (EF-1-gamma 2) (Eukaryotic elongation factor 1Bgamma 2) (eEF1Bgamma 2) (Translation elongation factor 1B gamma 2)	0.0378461	0.00597439	P08566	ARO1	Pentafunctional AROM polypeptide [Includes: 3-dehydroquinate synthase (DHQS)	0.0414291	0.0232936
P0CX50	RPL18B	60S ribosomal protein L18-B (Large ribosomal subunit protein eL18-B) (RP28)	0.1542	0.150247	0.00395337	41	5.24811	14	1.14845e+08	9.32314e+07	1.11292e+08	1.46819e+10	7.88884e+09	4.7572e+09	Yes	Yes	2.02292	17.9849	97.4362	6.26697	-0.811915	3.42693	Yes		P22147	XRN1	5'-3' exoribonuclease 1	0.037737	0.0130139	P38219	OLA1	Obg-like ATPase 1	0.0412714	0.00424802
P46655	GUS1	Glutamate--tRNA ligase, cytoplasmic	0.153001	0.127055	0.0259454	143	2.29191	56	5.37677e+08	7.49022e+08	9.5354e+08	5.89428e+09	1.17111e+10	7.58655e+09	Yes	Yes	1.34471	7.84643	83.0423	3.43217	-0.815307	3.42354	Yes		P15625	FRS2	Phenylalanine--tRNA ligase alpha subunit	0.0362929	0.00820544	P00817	IPP1	Inorganic pyrophosphatase	0.0409691	0.00619308
P04801	THS1	Threonine--tRNA ligase, cytoplasmic	0.150775	0.099031	0.0517443	454	0.93648	49	1.50476e+09	1.70631e+09	1.15313e+09	5.21114e+09	1.18469e+10	5.61093e+09	Yes	Yes	1.85663	3.20012	65.6812	2.27134	-0.82167	3.41718	No		P38861	NMD3	60S ribosomal export protein NMD3 (Nonsense-mediated mRNA decay protein 3)	0.0357875	0.00542528	P0CX30	RPS23B	40S ribosomal protein S23-B (RP37) (S28) (Small ribosomal subunit protein uS12-B) (YS14)	0.0401718	0.0031465
P07284	SES1	Serine--tRNA ligase, cytoplasmic	0.150751	0.139179	0.0115712	67	3.58833	41	2.37335e+08	3.52561e+08	4.01277e+08	5.73322e+09	1.21804e+10	8.12398e+09	Yes	Yes	1.3987	12.2617	92.3243	4.64709	-0.821741	3.41711	Yes		Q03690	CLU1	Clustered mitochondria protein 1 (Translation initiation factor 31) (eIF3-associated protein p135)	0.035736	0.0199411	P41940	PSA1	Mannose-1-phosphate guanyltransferase	0.0395872	0.00862545
P51401	RPL9B	60S ribosomal protein L9-B (L8) (Large ribosomal subunit protein uL6-B) (RP24) (YL11)	0.143962	0.13193	0.0120327	78	3.45473	5	5.1684e+08	2.49364e+08	2.52894e+08	1.24922e+10	6.12236e+09	6.17803e+09	Yes	Yes	1.54813	11.736	91.6417	4.51907	-0.841751	3.3971	Yes		P25555	GBP2	Single-strand telomeric DNA-binding protein GBP2 (G-strand-binding protein 2) (RAP1 localization factor 6)	0.0332003	0.00505371	P47143	ADO1	Adenosine kinase	0.0387352	0.00925676
P05748	RPL15A	60S ribosomal protein L15-A (L13) (Large ribosomal subunit protein eL15-A) (RP15R) (YL10) (YP18)	0.140094	0.127187	0.0129068	85	3.30075	2	5.42686e+08	1.76846e+08	4.10795e+08	1.05788e+10	6.92592e+09	6.48311e+09	Yes	Yes	1.02898	11.1739	90.787	4.37215	-0.85358	3.38527	Yes		P0CX44	RPL1B	60S ribosomal protein L1-B (L10a) (Large ribosomal subunit protein uL1-B)	0.0322839	0.00210134	P32835	GSP1	GTP-binding nuclear protein GSP1/CNR1 (Chromosome stability protein 17) (GTPase Ran homolog) (Genetic suppressor of PRP20-1)	0.0383022	0.00512288
P05759	RPS31	Ubiquitin-40S ribosomal protein S31 [Cleaved into: Ubiquitin; 40S ribosomal protein S31 (CEP76) (S37) (Small ribosomal subunit protein eS31) (YS24)]	0.134521	0.104011	0.0305106	216	1.76935	5	9.0006e+08	1.03908e+09	7.86087e+08	7.31642e+09	7.80264e+09	6.27466e+09	Yes	Yes	0.512098	5.95853	77.3191	2.9668	-0.871209	3.36764	No		P06103	PRT1	Eukaryotic translation initiation factor 3 subunit B (eIF3b) (Cell cycle regulation and translation initiation protein) (Eukaryotic translation initiation factor 3 90 kDa subunit) (eIF3 p90) (Translation initiation factor eIF3 p90 subunit)	0.0301876	0.016272	P23254	TKL1	Transketolase 1 (TK 1)	0.0380097	0.0146672
P38635	HIS2	Histidinol-phosphatase (HolPase)	0.130135	0.0850461	0.0450891	470	0.915467	50	4.52567e+08	2.28132e+09	8.33997e+08	3.27752e+09	1.17322e+10	4.75489e+09	Yes	Yes	2.94715	3.06978	65.3521	2.2547	-0.885606	3.35324	No		P15646	NOP1	rRNA 2'-O-methyltransferase fibrillarin	0.0297204	0.0026768	P25694	CDC48	Cell division control protein 48	0.0377015	0.0188624
P25443	RPS2	40S ribosomal protein S2 (Omnipotent suppressor protein SUP44) (RP12) (S4) (Small ribosomal subunit protein uS5) (YS5)	0.12842	0.125263	0.00315722	42	5.31016	17	1.05271e+08	6.83972e+07	1.06102e+08	6.25881e+09	7.3893e+09	9.09713e+09	Yes	Yes	0.676101	17.7756	97.5415	6.32823	-0.891367	3.34748	Yes		P53261	NOP7	Pescadillo homolog (Nucleolar protein 7) (Ribosomal RNA-processing protein 13)	0.0294615	0.0231753	Q05911	ADE13	Adenylosuccinate lyase (ASL)	0.0358838	0.0088884
P32589	SSE1	Heat shock protein homolog SSE1 (Chaperone protein MSI3)	0.126918	0.0742788	0.0526392	679	0.496813	49	4.17015e+08	3.04962e+09	9.23538e+08	3.61097e+09	9.81932e+09	4.93526e+09	Yes	Yes	2.7519	1.66053	58.525	1.9344	-0.896477	3.34237	No		Q07478	SUB2	ATP-dependent RNA helicase SUB2	0.0267633	0.00623193	P33892	GCN1	eIF-2-alpha kinase activator GCN1 (General control non-derepressible protein 1) (Translational activator GCN1)	0.0350658	0.0224303
P15180	KRS1	Lysine--tRNA ligase, cytoplasmic	0.122706	0.107972	0.0147338	104	2.87346	43	1.62574e+08	6.23841e+08	4.0106e+08	3.94456e+09	1.17204e+10	5.14806e+09	Yes	Yes	2.17876	9.56203	87.9926	3.96868	-0.911135	3.32771	Yes		P07263	HTS1	Histidine--tRNA ligase, mitochondrial	0.0260659	0.00380688	P38972	ADE6	Phosphoribosylformylglycinamidine synthase (FGAM synthase) (FGAMS)	0.0345136	0.020919
P16862	PFK2	ATP-dependent 6-phosphofructokinase subunit beta	0.12245	0.0851039	0.0373465	368	1.18825	50	4.94115e+08	1.95789e+09	6.97277e+08	4.52806e+09	9.8046e+09	4.47275e+09	Yes	Yes	2.11647	3.95308	69.5007	2.47444	-0.91204	3.32681	Yes		P15624	FRS1	Phenylalanine--tRNA ligase beta subunit	0.0254127	0.00699346	P52910	ACS2	Acetyl-coenzyme A synthetase 2	0.0344151	0.011429
P11075	SEC7	Protein transport protein SEC7	0.120989	0.0117868	0.109202	1541	-3.21176	106	3.31032e+09	2.71482e+09	3.7152e+09	3.28714e+09	4.09654e+09	4.56863e+09	No	Yes	2.22469	-10.6682	9.74203	0.28199	-0.917254	3.32159	No		P53316	YGR250C	Uncharacterized RNA-binding protein YGR250C	0.0251047	0.00246438	P07244	ADE57	Bifunctional purine biosynthetic protein ADE5,7 [Includes: Phosphoribosylamine--glycine ligase	0.0336616	0.0125663
P10664	RPL4A	60S ribosomal protein L4-A (L2) (Large ribosomal subunit protein uL4-A) (RP2) (YL2)	0.120331	0.117296	0.00303497	43	5.27233	4	1.71353e+08	1.47033e+07	5.12345e+07	2.751e+09	9.13939e+09	9.44709e+09	Yes	Yes	2.43014	17.5001	97.4778	6.29088	-0.919621	3.31923	Yes		Q08925	MRN1	RNA-binding protein MRN1 (Multicopy suppressor of RSC-NHP6 synthetic lethality protein 1) (Post-transcriptional regulator of 69 kDa)	0.0249935	0.00185033	P22515	UBA1	Ubiquitin-activating enzyme E1 1	0.0336172	0.0179654
P38707	DED81	Asparagine--tRNA ligase, cytoplasmic	0.118749	0.0991192	0.0196298	146	2.33612	36	3.54869e+08	6.14675e+08	6.17839e+08	3.81662e+09	1.11107e+10	4.77638e+09	Yes	Yes	2.12367	7.74069	83.4695	3.47234	-0.92537	3.31348	No		Q03195	RLI1	Translation initiation factor RLI1 (ATP-binding cassette sub-family E member RLI1) (RNase L inhibitor)	0.0243638	0.00531378	P11484	SSB1	Ribosome-associated molecular chaperone SSB1	0.0315568	0.0076492
Q05022	RRP5	rRNA biogenesis protein RRP5 (Ribosomal RNA-processing protein 5) (U3 small nucleolar RNA-associated protein RRP5) (U3 snoRNA-associated protein RRP5)	0.118342	0.0506082	0.067734	1151	-0.420507	105	1.36828e+09	2.04447e+09	2.24578e+09	3.38604e+09	3.57801e+09	8.59554e+09	Yes	Yes	2.47458	-1.39271	42.7643	1.31865	-0.92686	3.31199	Yes		P38687	SRP68	Signal recognition particle subunit SRP68 (Signal recognition particle 68 kDa protein homolog)	0.0231057	0.00681272	Q02948	VPS30	Vacuolar protein sorting-associated protein 30 (Autophagy-related protein 6)	0.0313672	0.000500175
P36105	RPL14A	60S ribosomal protein L14-A (Large ribosomal subunit protein eL14-A)	0.116206	0.115001	0.00120499	24	6.57648	2	3.84624e+07	1.83801e+07	4.19589e+07	6.3456e+09	3.73014e+09	1.06605e+10	Yes	Yes	1.88982	21.7292	98.9631	7.58402	-0.934772	3.30407	Yes		P32481	GCD11	Eukaryotic translation initiation factor 2 subunit gamma (eIF-2-gamma)	0.0221834	0.00703418	P38625	GUA1	GMP synthase [glutamine-hydrolyzing]	0.0310091	0.00463358
Q01560	NPL3	Nucleolar protein 3 (Mitochondrial targeting suppressor 1 protein) (Nuclear polyadenylated RNA-binding protein 1)	0.115729	0.103326	0.0124035	99	3.05837	18	2.13609e+08	3.90099e+08	4.20784e+08	3.79814e+09	5.58455e+09	1.03424e+10	Yes	Yes	1.89605	10.0996	89.2823	4.14247	-0.936557	3.30229	Yes		P14832	CPR1	Peptidyl-prolyl cis-trans isomerase (PPIase)	0.020751	0.00205826	P53252	PIL1	Sphingolipid long chain base-responsive protein PIL1	0.0305466	0.0122788
P07806	VAS1	Valine--tRNA ligase, mitochondrial	0.115669	0.0946616	0.0210075	166	2.17187	2	3.39273e+08	7.55918e+08	6.07995e+08	3.7187e+09	1.07024e+10	4.61461e+09	Yes	Yes	2.15816	7.17166	81.8383	3.32368	-0.936782	3.30206	No		P24000	RPL24B	60S ribosomal protein L24-B (L30) (Large ribosomal subunit protein eL24-B) (RP29) (YL21)	0.0197377	0.00100135	P23542	AAT2	Aspartate aminotransferase, cytoplasmic	0.0300079	0.00739926
P26786	RPS7A	40S ribosomal protein S7-A (RP30) (RP40) (Small ribosomal subunit protein eS7-A)	0.115591	0.113873	0.00171744	31	6.05103	11	4.94731e+07	9.0658e+06	5.97102e+07	1.1293e+10	1.69841e+09	7.61514e+09	Yes	Yes	3.60051	19.9791	98.5142	7.06186	-0.937077	3.30177	No		P46672	ARC1	tRNA-aminoacylation cofactor ARC1 (Acyl-RNA-complex protein 1) (GU4 nucleic-binding protein 1) (G4p1 protein) (P42) (tRNA-interacting factor ARC1)	0.0195984	0.00206307	P49090	ASN2	Asparagine synthetase [glutamine-hydrolyzing] 2	0.0299875	0.00838382
P22768	ARG1	Argininosuccinate synthase	0.115427	0.0976931	0.0177336	137	2.46177	25	5.16642e+08	4.70614e+08	2.70938e+08	3.79827e+09	1.30571e+10	2.58181e+09	Yes	Yes	3.0978	8.12667	84.6365	3.5871	-0.937694	3.30115	No		P39935	TIF4631	Eukaryotic initiation factor 4F subunit p150 (eIF-4F p150) (eIF4F p150) (eIF4G1) (mRNA cap-binding protein complex subunit p150)	0.0193349	0.0164899	P53043	PPT1	Serine/threonine-protein phosphatase T (PPT)	0.027413	0.00177423
P87262	RPL34A	60S ribosomal protein L34-A (Large ribosomal subunit protein eL34-A)	0.113963	0.112201	0.00176176	34	5.99293	10	5.70373e+07	3.09608e+07	6.70206e+07	8.14393e+09	5.08374e+09	7.05021e+09	Yes	Yes	0.877919	19.7503	98.4541	7.00421	-0.943237	3.29561	No		P25635	PWP2	Periodic tryptophan protein 2 (U three protein 1) (U3 small nucleolar RNA-associated protein 1) (U3 snoRNA-associated protein 1)	0.0192776	0.0189944	P39522	ILV3	Dihydroxy-acid dehydratase, mitochondrial (DAD)	0.0270845	0.00624833
P36421	TYS1	Tyrosine--tRNA ligase, cytoplasmic	0.112967	0.108628	0.00433846	50	4.64608	36	5.223e+07	1.71506e+08	1.45561e+08	4.10311e+09	9.19027e+09	6.59168e+09	Yes	Yes	1.49956	15.2939	96.1595	5.6746	-0.947049	3.2918	Yes		P53849	GIS2	Zinc finger protein GIS2	0.0185565	0.00150033	P32599	SAC6	Fimbrin (ABP67)	0.0265843	0.00631911
P38061	RPL32	60S ribosomal protein L32 (Large ribosomal subunit protein eL32)	0.109765	0.106954	0.00281123	44	5.24964	11	8.86014e+07	6.67741e+07	8.99471e+07	6.46665e+09	4.66662e+09	8.30167e+09	Yes	Yes	1.04783	17.2152	97.4389	6.26848	-0.959536	3.27931	No		P05453	SUP35	Eukaryotic peptide chain release factor GTP-binding subunit (ERF-3) (ERF3) (ERF2) (G1 to S phase transition protein 1) (Omnipotent suppressor protein 2) (PSI no more protein 2) (Polypeptide release factor 3) (Translation release factor 3)	0.0183536	0.00567056	P40069	KAP123	Importin subunit beta-4 (Importin-123) (Karyopherin subunit beta-4) (Karyopherin-123) (Ran-binding protein YRB4)	0.0260981	0.0181112
P38934	BFR1	Nuclear segregation protein BFR1 (Brefeldin A resistance protein 1)	0.109588	0.104704	0.00488411	56	4.42208	60	1.61348e+08	9.00945e+07	1.73847e+08	5.32463e+09	5.18845e+09	8.71026e+09	Yes	Yes	1.07314	14.4983	95.5432	5.45534	-0.960235	3.27861	Yes		Q08745	RPS10A	40S ribosomal protein S10-A (Small ribosomal subunit protein eS10-A)	0.0182776	0.000640258	P39533	ACO2	Homocitrate dehydratase, mitochondrial	0.0259046	0.0205473
P13188	GLN4	Glutamine--tRNA ligase	0.107421	0.0924419	0.0149786	127	2.62564	60	2.18572e+08	7.39981e+08	3.24264e+08	3.84962e+09	8.34718e+09	5.7803e+09	Yes	Yes	1.57974	8.58567	86.0561	3.73803	-0.968913	3.26993	Yes		P39730	FUN12	Eukaryotic translation initiation factor 5B (eIF-5B)	0.0180337	0.0401736	P00924	ENO1	Enolase 1	0.0257002	0.0041167
P38720	GND1	6-phosphogluconate dehydrogenase, decarboxylating 1	0.107064	0.0895599	0.0175038	147	2.35519	40	1.84954e+08	9.11205e+08	3.6639e+08	3.71327e+09	9.22601e+09	4.79412e+09	Yes	Yes	1.94559	7.6979	83.6511	3.4897	-0.970358	3.26849	No		P38431	TIF5	Eukaryotic translation initiation factor 5 (eIF-5)	0.0179538	0.00487862	Q12680	GLT1	Glutamate synthase [NADH]	0.0253439	0.0143208
P05317	RPP0	60S acidic ribosomal protein P0 (A0) (L10e) (Large ribosomal subunit protein uL10)	0.106665	0.0929018	0.0137632	115	2.75489	14	2.58059e+08	3.47389e+08	5.68041e+08	3.72579e+09	8.38334e+09	5.84182e+09	Yes	Yes	1.54338	8.99988	87.0968	3.85799	-0.971978	3.26687	Yes		P50095	IMD3	Inosine-5'-monophosphate dehydrogenase 3 (IMP dehydrogenase 3) (IMPD 3) (IMPDH 3)	0.0178959	0.0235856	P07258	CPA1	Carbamoyl-phosphate synthase arginine-specific small chain (CPS-A)	0.0253249	0.00699956
P26637	CDC60	Leucine--tRNA ligase, cytoplasmic	0.105822	0.0849339	0.0208881	185	2.02366	63	2.91743e+08	8.0234e+08	6.52473e+08	3.79416e+09	9.06118e+09	4.37141e+09	Yes	Yes	1.87431	6.60406	80.2611	3.19098	-0.975424	3.26342	No		Q08208	NOP12	Nucleolar protein 12	0.0173957	0.00215715	P25491	YDJ1	Mitochondrial protein import protein MAS5 (Yeast dnaJ protein 1)	0.0244816	0.00342463
P00931	TRP5	Tryptophan synthase	0.0929147	0.0717779	0.0211368	235	1.76378	47	2.97772e+08	8.33709e+08	6.27683e+08	3.09485e+09	7.90777e+09	3.89732e+09	Yes	Yes	2.00815	5.65633	77.2514	2.96195	-1.03192	3.20693	No		P38922	HRB1	Protein HRB1 (Protein TOM34)	0.0157156	0.00955754	P07262	GDH1	NADP-specific glutamate dehydrogenase 1 (NADP-GDH 1)	0.0239255	0.0365716
Q05506	YDR341C	Arginine--tRNA ligase, cytoplasmic	0.0928219	0.0806254	0.0121965	122	2.72477	54	2.34135e+08	3.591e+08	4.44452e+08	3.13871e+09	7.19714e+09	5.26893e+09	Yes	Yes	1.59997	8.73697	86.8603	3.82996	-1.03235	3.2065	No		Q12159	YRA1	RNA annealing protein YRA1	0.0144666	0.000996127	P31688	TPS2	Trehalose-phosphatase	0.023186	0.00902324
P0C0W9	RPL11A	60S ribosomal protein L11-A (L16) (Large ribosomal subunit protein uL5-A) (RP39) (YL22)	0.0922905	0.0863372	0.00595333	66	3.85821	16	2.77644e+08	1.12027e+08	1.31338e+08	6.69363e+09	5.46345e+09	3.86909e+09	Yes	Yes	1.04986	12.3617	93.5494	4.90711	-1.03484	3.204	Yes		P38688	SRP72	Signal recognition particle subunit SRP72 (Signal recognition particle 72 kDa protein homolog)	0.0137084	0.00294684	P32527	ZUO1	Zuotin (DnaJ-related protein ZUO1) (J protein ZUO1) (Heat shock protein 40 homolog ZUO1) (Ribosome-associated complex subunit ZUO1)	0.0228463	0.00316355
P04802	DPS1	Aspartate--tRNA ligase, cytoplasmic	0.089157	0.0720288	0.0171282	184	2.0722	42	3.11281e+08	5.87889e+08	5.15131e+08	2.85415e+09	7.78919e+09	3.92772e+09	Yes	Yes	1.99346	6.60826	80.7888	3.23428	-1.04984	3.189	Yes		P50109	PSP2	Protein PSP2 (Mitochondrial regulator of splicing 15) (Polymerase suppressor protein 2)	0.0136063	0.0110615	Q02892	NOG1	Nucleolar GTP-binding protein 1	0.022729	0.00409331
P0CX52	RPS16B	40S ribosomal protein S16-B (RP61R) (Small ribosomal subunit protein uS9-B)	0.0891225	0.072033	0.0170895	183	2.07555	17	9.62338e+08	1.424e+08	3.95197e+08	6.03262e+09	4.90335e+09	3.54327e+09	Yes	Yes	1.19693	6.61859	80.8247	3.23727	-1.05001	3.18883	Yes		P32471	EFB1	Elongation factor 1-beta (EF-1-beta) (Eukaryotic elongation factor 1Balpha) (eEF1Balpha) (Translation elongation factor 1B alpha)	0.0133958	0.0123973	P32445	RIM1	Single-stranded DNA-binding protein RIM1, mitochondrial (Mitochondrial ssDNA-binding protein)	0.0226594	0.000910005
P40825	ALA1	Alanine--tRNA ligase, mitochondrial	0.0876802	0.0556499	0.0320303	550	0.796943	68	3.51086e+08	1.68651e+09	6.73898e+08	2.97739e+09	6.72997e+09	3.30174e+09	Yes	Yes	2.2552	2.53567	63.4692	2.16183	-1.0571	3.18175	Yes		P09064	SUI3	Eukaryotic translation initiation factor 2 subunit beta (eIF-2-beta)	0.0131492	0.0020962	P07172	HIS5	Histidinol-phosphate aminotransferase	0.0218085	0.00911051
P41277	GPP1	Glycerol-1-phosphate phosphohydrolase 1	0.085546	0.0696928	0.0158532	177	2.13623	14	5.20849e+08	4.617e+08	3.56723e+08	3.25969e+09	7.15929e+09	3.57968e+09	Yes	Yes	1.60112	6.7741	81.4682	3.29164	-1.0678	3.17105	No		P07281	RPS19B	40S ribosomal protein S19-B (RP55B) (S16a) (Small ribosomal subunit protein eS19-B) (YS16B)	0.0130732	0.000364437	P32449	ARO4	Phospho-2-dehydro-3-deoxyheptonate aldolase, tyrosine-inhibited	0.0212472	0.0140636
P10591	SSA1	Heat shock protein SSA1 (Heat shock protein YG100)	0.0855308	0.0620143	0.0235165	335	1.39893	15	3.83193e+08	1.04349e+09	3.76776e+08	2.81712e+09	8.4645e+09	2.25013e+09	Yes	Yes	2.87212	4.43596	72.5052	2.64941	-1.06788	3.17097	Yes		P53131	PRP43	Pre-mRNA-splicing factor ATP-dependent RNA helicase PRP43	0.0129488	0.00302832	P28777	ARO2	Chorismate synthase	0.0211571	0.00709921
P32327	PYC2	Pyruvate carboxylase 2	0.0845901	0.0604651	0.024125	356	1.32557	25	3.1403e+08	1.12162e+09	5.22695e+08	2.85594e+09	7.54698e+09	2.80528e+09	Yes	Yes	2.4119	4.19698	71.4801	2.588	-1.07268	3.16617	No		P38205	NCL1	Multisite-specific tRNA:(cytosine-C(5))-methyltransferase	0.0124805	0.0302213	P00899	TRP2	Anthranilate synthase component 1	0.0206134	0.00534302
P38701	RPS20	40S ribosomal protein S20 (Small ribosomal subunit protein uS10)	0.0832789	0.0790449	0.00423403	60	4.22257	16	1.62249e+08	1.03828e+08	9.79307e+07	6.56855e+09	3.18018e+09	4.81873e+09	Yes	Yes	1.33341	13.3407	94.9158	5.2607	-1.07946	3.15938	Yes		P23301	HYP2	Eukaryotic translation initiation factor 5A-1 (eIF-5A-1) (Hypusine-containing protein HP2) (eIF-4D)	0.0124499	0.00122761	P31373	CYS3	Cystathionine gamma-lyase (gamma-CTLase)	0.0202924	0.00392337
P04807	HXK2	Hexokinase-2	0.083062	0.0712392	0.0118228	134	2.5911	29	1.40564e+08	4.30289e+08	4.23244e+08	2.92743e+09	7.05417e+09	3.91687e+09	Yes	Yes	1.76277	8.18334	85.7663	3.70611	-1.0806	3.15825	No		P05745	RPL36A	60S ribosomal protein L36-A (L39) (Large ribosomal subunit protein eL36-A) (YL39)	0.0123841	0.000431637	P47169	MET5	Sulfite reductase [NADPH] subunit beta	0.0202089	0.0611346
P05756	RPS13	40S ribosomal protein S13 (S27a) (Small ribosomal subunit protein uS15) (YS15)	0.0829224	0.0817232	0.00119918	36	6.09062	12	2.95042e+07	4.535e+07	3.15629e+07	4.40297e+09	4.4139e+09	5.94424e+09	Yes	Yes	0.618961	19.2312	98.5538	7.10117	-1.08133	3.15752	Yes		Q03735	NAB6	RNA-binding protein NAB6 (Nucleic acid-binding protein 6)	0.0123582	0.00816632	Q00764	TPS1	Alpha,alpha-trehalose-phosphate synthase [UDP-forming] 56 kDa subunit	0.0197549	0.00384562
P52286	SKP1	Suppressor of kinetochore protein 1 (Centromere DNA-binding protein complex CBF3 subunit D) (E3 ubiquitin ligase complex SCF subunit SKP1)	0.0827864	0	0.0827864	1707	-10	22	3.50179e+09	2.42901e+09	1.84776e+09	2.82613e+09	2.3878e+09	1.85066e+09	No	Yes	9.89136	-31.46		-0.160357	-1.08204	3.15681	No		P53883	NOP13	Nucleolar protein 13	0.0123009	0.00215777	P17709	GLK1	Glucokinase-1	0.0194825	0.00503968
P38631	FKS1	1,3-beta-glucan synthase component FKS1	0.0823724	0	0.0823724	1706	-10	32	2.2413e+09	2.67008e+09	3.33826e+09	1.65224e+09	1.97967e+09	2.88736e+09	No	Yes	9.64891	-31.4383		-0.379556	-1.08422	3.15463	No		P20449	DBP5	ATP-dependent RNA helicase DBP5	0.0121774	0.00162804	O14467	MBF1	Multiprotein-bridging factor 1 (Suppressor of frameshift mutations protein 13)	0.0193813	0.000705424
P47169	MET5	Sulfite reductase [NADPH] subunit beta	0.0813435	0.0202089	0.0611346	1400	-1.597	37	2.31822e+07	7.53395e+08	5.81902e+07	9.27555e+07	1.35785e+10	7.84061e+07	Yes	Yes	11.804	-5.02922	24.8439	0.732163	-1.08968	3.14917	No		Q06106	MRD1	Multiple RNA-binding domain-containing protein 1	0.0120912	0.00961504	P54838	DAK1	Dihydroxyacetone kinase 1 (DHA kinase 1)	0.0193674	0.00774863
P38088	GRS1	Glycine--tRNA ligase 1, mitochondrial	0.0804105	0.0668844	0.0135261	164	2.30593	45	2.36401e+08	6.21571e+08	3.50397e+08	4.92717e+09	4.00249e+09	4.27913e+09	Yes	Yes	0.268849	7.25021	83.1787	3.44489	-1.09469	3.14416	No		P15424	MSS116	ATP-dependent RNA helicase MSS116, mitochondrial	0.0118448	0.00223953	P00358	TDH2	Glyceraldehyde-3-phosphate dehydrogenase 2 (GAPDH 2)	0.0193446	0.00842677
P53221	RPL26B	60S ribosomal protein L26-B (L33) (Large ribosomal subunit protein uL24-B) (YL33)	0.0796119	0.0787487	0.000863247	29	6.51134	4	3.97338e+07	1.7529e+07	1.71476e+07	6.57789e+09	3.36246e+09	4.25923e+09	Yes	Yes	1.23008	20.4445	98.9157	7.51922	-1.09902	3.13982	Yes		Q01662	MAP1	Methionine aminopeptidase 1 (MAP 1) (MetAP 1)	0.0112491	0.00722037	P14742	GFA1	Glutamine--fructose-6-phosphate aminotransferase [isomerizing] (GFAT)	0.0192836	0.00540142
P24783	DBP2	ATP-dependent RNA helicase DBP2	0.0775084	0.0650397	0.0124688	161	2.383	30	2.96042e+08	4.26505e+08	3.86149e+08	3.4994e+09	4.51019e+09	4.77855e+09	Yes	Yes	0.686495	7.45448	83.913	3.51505	-1.11065	3.1282	Yes		P40217	TIF34	Eukaryotic translation initiation factor 3 subunit I (eIF3i) (Eukaryotic translation initiation factor 3 39 kDa subunit) (eIF-3 39 kDa subunit) (eIF3 p39)	0.0110164	0.00742073	P16120	THR4	Threonine synthase (TS)	0.0190649	0.00518944
P15705	STI1	Heat shock protein STI1	0.0773516	0.0528258	0.0245258	429	1.10694	50	5.58892e+08	9.63599e+08	4.98882e+08	2.85853e+09	6.54327e+09	2.44555e+09	Yes	Yes	2.21373	3.46177	68.2931	2.40811	-1.11153	3.12732	Yes		P0CX54	RPL12B	60S ribosomal protein L12-B (L15) (Large ribosomal subunit protein uL11-B) (YL23)	0.0109979	0.00056377	P49367	LYS4	Homoaconitase, mitochondrial	0.0187752	0.00685828
P53090	ARO8	Aromatic/aminoadipate aminotransferase 1 (2-aminoadipate aminotransferase)	0.0761176	0.0658575	0.01026	129	2.68231	29	2.02671e+08	3.31827e+08	2.71047e+08	2.37004e+09	7.63823e+09	2.83366e+09	Yes	Yes	2.33514	8.36971	86.5208	3.79053	-1.11852	3.12033	No		P24276	SSD1	Protein SSD1 (Protein SRK1)	0.0109632	0.0088167	P21576	VPS1	Vacuolar protein sorting-associated protein 1	0.0187248	0.00544384
P25567	SRO9	RNA-binding protein SRO9 (Suppressor of RHO3 protein 9)	0.0759313	0.0667261	0.00920521	118	2.85773	26	2.05301e+08	1.88805e+08	3.6259e+08	2.88715e+09	2.94462e+09	7.0256e+09	Yes	Yes	1.92236	8.91402	87.8769	3.95396	-1.11958	3.11927	Yes		P53742	NOG2	Nucleolar GTP-binding protein 2	0.0109555	0.00161099	P34760	TSA1	Peroxiredoxin TSA1 (Prx)	0.0182751	0.0106831
P34730	BMH2	Protein BMH2	0.0756829	0.0454429	0.03024	651	0.587595	5	6.91824e+08	1.35928e+09	4.91933e+08	2.98222e+09	5.76915e+09	2.27513e+09	Yes	Yes	2.29148	1.83203	60.0438	2.00197	-1.121	3.11784	No		P05749	RPL22A	60S ribosomal protein L22-A (L1c) (Large ribosomal subunit protein eL22-A) (RP4) (YL31)	0.0109495	0.000208381	P07991	CAR2	Ornithine aminotransferase (OTAse)	0.0179926	0.00286285
P07264	LEU1	3-isopropylmalate dehydratase	0.0743378	0.0568583	0.0174795	261	1.70171	63	3.47302e+08	6.36002e+08	4.44988e+08	2.26244e+09	6.56577e+09	3.07186e+09	Yes	Yes	2.1593	5.29241	76.4864	2.90799	-1.12879	3.11006	No		P33399	LHP1	La protein homolog (La autoantigen homolog) (La ribonucleoprotein)	0.0106506	0.00208816	P46990	RPL17B	60S ribosomal protein L17-B (L20) (Large ribosomal subunit protein uL22-B) (YL17)	0.0177183	0.000306957
P19358	SAM2	S-adenosylmethionine synthase 2 (AdoMet synthase 2)	0.0731137	0.0578412	0.0152725	215	1.92116	17	2.40667e+08	6.08451e+08	3.76668e+08	2.48439e+09	6.88429e+09	2.51442e+09	Yes	Yes	2.29561	5.96107	79.1113	3.10006	-1.136	3.10285	No		P08518	RPB2	DNA-directed RNA polymerase II subunit RPB2 (RNA polymerase II subunit 2)	0.0105712	0.00636583	Q07551	YDL124W	NADPH-dependent alpha-keto amide reductase (AKR-E)	0.0176437	0.00280267
P07245	ADE3	C-1-tetrahydrofolate synthase, cytoplasmic (C1-THF synthase) [Includes: Methylenetetrahydrofolate dehydrogenase	0.0726354	0.0508093	0.0218261	396	1.21904	56	1.48356e+08	1.21055e+09	4.2205e+08	2.12622e+09	6.28215e+09	2.8338e+09	Yes	Yes	2.60797	3.77901	69.9511	2.49974	-1.13885	3.09999	No		P37838	NOP4	Nucleolar protein 4 (Nucleolar protein NOP77)	0.0105135	0.00585487	P29311	BMH1	Protein BMH1	0.0173172	0.00417494
P27692	SPT5	Transcription elongation factor SPT5 (Chromatin elongation factor SPT5)	0.0725292	0.00789749	0.0646317	1514	-3.03278	51	1.33992e+09	2.40879e+09	1.80481e+09	1.40551e+09	2.36018e+09	3.68489e+09	No	Yes	3.86941	-9.39966	10.8887	0.315432	-1.13949	3.09936	Yes		P33322	CBF5	H/ACA ribonucleoprotein complex subunit CBF5	0.00952929	0.00515402	P54885	PRO2	Gamma-glutamyl phosphate reductase (GPR)	0.0170976	0.00964341
P22146	GAS1	1,3-beta-glucanosyltransferase GAS1	0.0694665	0.00125055	0.068216	1638	-5.76948	18	1.86896e+09	2.21805e+09	2.01008e+09	1.90288e+09	2.01079e+09	2.44421e+09	No	Yes	3.81402	-17.7736	1.80021	0.0519488	-1.15822	3.08062	No		Q04600	TMA64	Translation machinery-associated protein 64	0.0093679	0.00187769	P00360	TDH1	Glyceraldehyde-3-phosphate dehydrogenase 1 (GAPDH 1)	0.017082	0.0036854
P38249	RPG1	Eukaryotic translation initiation factor 3 subunit A (eIF3a) (Eukaryotic translation initiation factor 3 110 kDa subunit homolog) (eIF3 p110) (Translation initiation factor eIF3, p110 subunit homolog)	0.0692645	0.0586739	0.0105905	155	2.46994	74	1.03952e+08	4.97904e+08	2.97375e+08	2.1881e+09	4.93069e+09	4.40073e+09	Yes	Yes	1.82146	7.60584	84.71	3.5946	-1.15949	3.07936	Yes		P53235	YGR054W	Eukaryotic translation initiation factor 2A (eIF-2A)	0.0092828	0.00303706	P32074	SEC21	Coatomer subunit gamma (Gamma-coat protein) (Gamma-COP)	0.016581	0.00689262
P04456	RPL25	60S ribosomal protein L25 (Large ribosomal subunit protein uL23) (RP16L) (YL25) (YP42')	0.0691367	0.0653421	0.00379457	64	4.10601	12	2.64949e+08	2.99453e+07	4.06271e+07	4.89153e+09	3.24107e+09	3.92772e+09	Yes	Yes	0.854001	12.6406	94.5115	5.1473	-1.16029	3.07856	Yes		P22336	RFA1	Replication factor A protein 1 (RF-A protein 1) (DNA-binding protein BUF2) (Replication protein A 69 kDa DNA-binding subunit) (Single-stranded DNA-binding protein)	0.00902217	0.00220847	P49723	RNR4	Ribonucleoside-diphosphate reductase small chain 2	0.0161184	0.0037492
Q08972	NEW1	[NU+] prion formation protein 1	0.0688051	0.0514758	0.0173294	295	1.57068	78	2.73211e+08	7.52764e+08	4.79774e+08	2.35433e+09	4.29742e+09	4.17888e+09	Yes	Yes	1.53604	4.83213	74.8139	2.79512	-1.16238	3.07647	Yes		Q12213	RPL7B	60S ribosomal protein L7-B (L6) (Large ribosomal subunit protein uL30-B) (RP11) (YL8)	0.00898694	0.000206279	P05744	RPL33A	60S ribosomal protein L33-A (L37) (Large ribosomal subunit protein eL33-A) (RP47) (YL37)	0.0160798	0.000250792
P16140	VMA2	V-type proton ATPase subunit B (V-ATPase subunit B) (V-ATPase 57 kDa subunit) (Vacuolar proton pump subunit B)	0.0674166	0.0455991	0.0218174	448	1.06352	40	5.87248e+08	7.11009e+08	5.09377e+08	2.25144e+09	5.62912e+09	2.39923e+09	Yes	Yes	2.04266	3.26248	67.6379	2.37297	-1.17123	3.06761	No		P40991	NOP2	25S rRNA (cytosine(2870)-C(5))-methyltransferase	0.0089399	0.14694	P35691	TMA19	Translationally-controlled tumor protein homolog (TCTP) (Microtubule and mitochondria-interacting protein 1) (Translation machinery-associated protein 19)	0.0157379	0.00371074
P32582	CYS4	Cystathionine beta-synthase	0.0672441	0.0563352	0.0109089	163	2.36853	38	9.97718e+07	5.75233e+08	2.45634e+08	2.57721e+09	5.69724e+09	2.86141e+09	Yes	Yes	1.80634	7.26309	83.7771	3.50186	-1.17235	3.0665	Yes		P07260	CDC33	Eukaryotic translation initiation factor 4E (eIF-4E) (eIF4E) (eIF-4F 25 kDa subunit) (mRNA cap-binding protein)	0.00892152	0.000705964	P39678	MBP1	Transcription factor MBP1 (MBF subunit p120)	0.0155452	3.01146e-05
P08566	ARO1	Pentafunctional AROM polypeptide [Includes: 3-dehydroquinate synthase (DHQS)	0.0647227	0.0414291	0.0232936	551	0.830712	83	3.79628e+08	8.8421e+08	6.86239e+08	1.98013e+09	5.10056e+09	2.57367e+09	Yes	Yes	2.16568	2.53359	64.0102	2.18812	-1.18894	3.0499	No		Q99383	HRP1	Nuclear polyadenylated RNA-binding protein 4 (Cleavage factor IB) (CFIB)	0.00865769	0.0153414	P80210	ADE12	Adenylosuccinate synthetase (AMPSase) (AS-synthetase) (AdSS)	0.0153019	0.0341949
Q01855	RPS15	40S ribosomal protein S15 (RIG protein) (RP52) (S21) (Small ribosomal subunit protein uS19) (YS21)	0.0639483	0.0624926	0.00145569	47	5.42391	8	5.54194e+07	4.65737e+07	2.63765e+07	4.76061e+09	3.45589e+09	3.12072e+09	Yes	Yes	0.806836	16.514	97.7236	6.44061	-1.19417	3.04468	Yes		P19414	ACO1	Aconitate hydratase, mitochondrial (Aconitase)	0.00864394	0.0111121	P38013	AHP1	Peroxiredoxin AHP1 (Prx)	0.01524	0.0114455
P38788	SSZ1	Ribosome-associated complex subunit SSZ1 (DnaK-related protein SSZ1) (Heat shock protein 70 homolog SSZ1) (Pleiotropic drug resistance protein 13)	0.0631267	0.0515365	0.0115902	190	2.15269	30	2.1985e+08	4.43535e+08	3.50828e+08	3.09101e+09	4.55687e+09	2.65618e+09	Yes	Yes	1.11803	6.54216	81.6398	3.30643	-1.19979	3.03906	No		P38333	ENP1	Essential nuclear protein 1	0.00859152	0.00745265	P0C2H8	RPL31A	60S ribosomal protein L31-A (L34) (Large ribosomal subunit protein eL31-A) (YL28)	0.0151643	0.000700041
P31539	HSP104	Heat shock protein 104 (Protein aggregation-remodeling factor HSP104)	0.0621313	0.0417865	0.0203447	462	1.03838	64	3.77058e+08	7.20933e+08	4.93453e+08	2.23428e+09	5.77125e+09	1.54282e+09	Yes	Yes	2.65088	3.14854	67.2552	2.35272	-1.20669	3.03216	No		P38998	LYS1	Saccharopine dehydrogenase [NAD(+), L-lysine-forming] (SDH)	0.00833441	0.0105318	P14843	ARO3	Phospho-2-dehydro-3-deoxyheptonate aldolase, phenylalanine-inhibited	0.0149693	0.00188176
P07262	GDH1	NADP-specific glutamate dehydrogenase 1 (NADP-GDH 1)	0.0604971	0.0239255	0.0365716	1198	-0.612176	33	6.18547e+08	1.17725e+09	1.29724e+09	1.46951e+09	3.97815e+09	2.30611e+09	Yes	Yes	2.65497	-1.84913	39.5482	1.2069	-1.21827	3.02058	No		P41812	POP1	Ribonucleases P/MRP protein subunit POP1	0.00825867	0.00101936	P22137	CHC1	Clathrin heavy chain	0.0149658	0.0230492
P00942	TPI1	Triosephosphate isomerase (TIM)	0.0600583	0.0511477	0.00891057	154	2.52108	18	2.94134e+08	2.17642e+08	2.42916e+08	3.60037e+09	4.50515e+09	1.90791e+09	Yes	Yes	1.62047	7.60716	85.1635	3.64157	-1.22143	3.01742	No		P27692	SPT5	Transcription elongation factor SPT5 (Chromatin elongation factor SPT5)	0.00789749	0.0646317	P25294	SIS1	Protein SIS1	0.0147038	0.00313331
P12385	SUP45	Eukaryotic peptide chain release factor subunit 1 (Eukaryotic release factor 1) (eRF1) (Omnipotent suppressor protein 1)	0.0596912	0.0507643	0.00892694	157	2.50758	33	2.73244e+08	2.8043e+08	2.42594e+08	2.98414e+09	3.78989e+09	3.13201e+09	Yes	Yes	0.492666	7.55973	85.0448	3.62916	-1.22409	3.01476	Yes		P29547	CAM1	Elongation factor 1-gamma 1 (EF-1-gamma 1) (Calcium and membrane-binding protein 1) (Calcium phospholipid-binding protein) (CPBP) (Eukaryotic elongation factor 1Bgamma 1) (eEF1Bgamma 1) (Translation elongation factor 1B gamma 1)	0.00761399	0.00166294	P06168	ILV5	Ketol-acid reductoisomerase, mitochondrial	0.014621	0.0119673
P32861	UGP1	UTP--glucose-1-phosphate uridylyltransferase	0.0595642	0.0474249	0.0121392	218	1.96597	31	1.98073e+08	4.11237e+08	3.74605e+08	2.27801e+09	5.48447e+09	1.93314e+09	Yes	Yes	2.11711	5.9251	79.6199	3.13971	-1.22501	3.01383	No		P38912	TIF11	Eukaryotic translation initiation factor 1A (eIF-1A) (Eukaryotic translation initiation factor 4C) (eIF-4C)	0.00760051	0.00353729	P04046	ADE4	Amidophosphoribosyltransferase (ATase)	0.0146035	0.00518222
P40693	RLP7	Ribosome biogenesis protein RLP7 (Ribosomal protein L7-like)	0.0589282	0.0581034	0.000824813	39	6.13841	23	1.63256e+07	1.21093e+07	3.22093e+07	2.10462e+09	1.66452e+09	6.73572e+09	Yes	Yes	2.69296	18.4715	98.6003	7.14861	-1.22968	3.00917	Yes		Q04067	TIF35	Eukaryotic translation initiation factor 3 subunit G (eIF3g) (Eukaryotic translation initiation factor 3 RNA-binding subunit) (eIF-3 RNA-binding subunit) (Translation initiation factor eIF3 p33 subunit) (eIF3 p33)	0.00752936	0.000810968	P32368	SAC1	Phosphatidylinositol-3-phosphatase SAC1	0.0145349	0.00395247
P39730	FUN12	Eukaryotic translation initiation factor 5B (eIF-5B)	0.0582073	0.0180337	0.0401736	1322	-1.15555	47	1.02064e+09	1.22115e+09	1.32225e+09	1.7436e+09	2.61651e+09	2.51211e+09	Yes	Yes	1.55326	-3.47106	30.9819	0.924322	-1.23502	3.00382	Yes		P38711	RPS27B	40S ribosomal protein S27-B (RP61) (Small ribosomal subunit protein eS27-B) (YS20)	0.00732049	0.00119431	Q12449	AHA1	Hsp90 co-chaperone AHA1 (Activator of Hsp90 ATPase protein 1)	0.0144659	0.00305364
P34167	TIF3	Eukaryotic translation initiation factor 4B (eIF-4B)	0.0575144	0.0515461	0.00596832	108	3.11047	42	1.1833e+08	1.96057e+08	2.13501e+08	2.55535e+09	3.84769e+09	3.3811e+09	Yes	Yes	0.830528	9.32712	89.6229	4.19166	-1.24022	2.99862	Yes		P53145	LSG1	Large subunit GTPase 1	0.0072274	0.0174496	P0CX28	RPL42B	60S ribosomal protein L42-B (L41) (Large ribosomal subunit protein eL42-B) (Maintenance of killer protein 18) (YL27) (YP44)	0.0140823	0.000430235
P33892	GCN1	eIF-2-alpha kinase activator GCN1 (General control non-derepressible protein 1) (Translational activator GCN1)	0.0574961	0.0350658	0.0224303	639	0.644619	123	6.07615e+08	6.33849e+08	6.42087e+08	1.47448e+09	4.00678e+09	2.94393e+09	Yes	Yes	1.95908	1.93288	60.9882	2.04497	-1.24036	2.99848	No		P45978	SCD6	Protein SCD6	0.0068335	0.0031821	P10659	SAM1	S-adenosylmethionine synthase 1 (AdoMet synthase 1)	0.0135142	0.00468393
P17076	RPL8A	60S ribosomal protein L8-A (L4) (L4-2) (L7a-1) (Large ribosomal subunit protein eL8-A) (Maintenance of killer protein 7) (RP6) (YL5)	0.0572361	0.0532226	0.0040135	84	3.72911	6	1.4493e+08	8.10077e+07	8.33062e+07	5.87977e+09	1.5226e+09	2.5505e+09	Yes	Yes	2.48049	11.1743	92.9878	4.7825	-1.24233	2.99652	Yes		Q06698	YLR419W	Putative ATP-dependent RNA helicase YLR419W	0.00674049	0.00155057	P25087	ERG6	Sterol 24-C-methyltransferase ERG6 (SCMT)	0.0134177	0.00712786
P32288	GLN1	Glutamine synthetase (GS)	0.0566977	0.0507248	0.0059729	109	3.08619	15	1.20841e+08	2.04014e+08	1.7291e+08	2.98222e+09	4.84743e+09	1.83817e+09	Yes	Yes	1.76163	9.23515	89.4654	4.16872	-1.24643	2.99241	No		Q12460	NOP56	Nucleolar protein 56 (Ribosome biosynthesis protein SIK1) (Suppressor of I kappa b protein 1)	0.00667864	0.00801323	Q12230	LSP1	Sphingolipid long chain base-responsive protein LSP1	0.0133078	0.00248274
P25694	CDC48	Cell division control protein 48	0.0565639	0.0377015	0.0188624	486	0.99911	55	2.71767e+08	6.83593e+08	6.25041e+08	1.80376e+09	4.5186e+09	2.23883e+09	Yes	Yes	2.09544	2.98872	66.653	2.32122	-1.24746	2.99139	No		Q12499	NOP58	Nucleolar protein 58 (Nucleolar protein 5)	0.00666711	0.0162276	P40495	LYS12	Homoisocitrate dehydrogenase, mitochondrial (HIcDH)	0.0131005	0.00844038
P40024	ARB1	ABC transporter ATP-binding protein ARB1 (ATP-binding cassette protein involved in ribosome biogenesis 1)	0.0562808	0.0495457	0.00673509	126	2.87899	34	1.12102e+08	2.96863e+08	1.77071e+08	2.32909e+09	4.26379e+09	2.91194e+09	Yes	Yes	1.23332	8.6059	88.0331	3.97386	-1.24964	2.98921	No		P53741	BRE5	UBP3-associated protein BRE5 (Brefeldin-A sensitivity protein 5)	0.00658158	0.000865485	P39076	CCT2	T-complex protein 1 subunit beta (TCP-1-beta) (CCT-beta)	0.01299	0.00344797
Q03690	CLU1	Clustered mitochondria protein 1 (Translation initiation factor 31) (eIF3-associated protein p135)	0.0556771	0.035736	0.0199411	555	0.841631	65	2.56482e+08	7.55161e+08	6.84719e+08	1.81218e+09	2.30568e+09	4.16839e+09	Yes	Yes	1.97723	2.51187	64.1843	2.19665	-1.25432	2.98452	Yes		P49166	RPL37A	60S ribosomal protein L37-A (L43) (Large ribosomal subunit protein eL37-A) (YL35) (YP55)	0.00650661	0.000123758	P29952	PMI40	Mannose-6-phosphate isomerase	0.0129302	0.00211789
P32558	SPT16	FACT complex subunit SPT16 (Cell division control protein 68) (Facilitates chromatin transcription complex subunit SPT16) (Suppressor of Ty protein 16)	0.0554401	0.000235839	0.0552043	1683	-7.87083	76	9.95664e+08	2.0901e+09	1.75479e+09	1.06914e+09	2.18975e+09	1.84067e+09	No	Yes	8.53409	-23.4761	0.425395	0.0122744	-1.25618	2.98267	No		Q02931	NAN1	NET1-associated nuclear protein 1 (U three protein 17) (t-17) (U3 protein 17 required for transcription) (U3 small nucleolar RNA-associated protein 17) (U3 snoRNA-associated protein 17)	0.00613635	0.00136807	P53622	COP1	Coatomer subunit alpha (Alpha-coat protein) (Alpha-COP) (Retrieval from endoplasmic reticulum protein 1) (Secretory protein 22) (Suppressor of osmo-sensitivity 1)	0.0128654	0.0051741
P38972	ADE6	Phosphoribosylformylglycinamidine synthase (FGAM synthase) (FGAMS)	0.0554325	0.0345136	0.020919	608	0.722353	59	3.328e+08	8.9653e+08	5.55085e+08	1.92878e+09	4.12094e+09	2.10461e+09	Yes	Yes	1.98662	2.1545	62.2623	2.10425	-1.25624	2.98261	No		P20459	SUI2	Eukaryotic translation initiation factor 2 subunit alpha (eIF-2-alpha)	0.00607792	0.00774787	P02829	HSP82	ATP-dependent molecular chaperone HSP82 (82 kDa heat shock protein) (Heat shock protein Hsp90 heat-inducible isoform)	0.0127297	0.00945622
P38708	YHR020W	Putative proline--tRNA ligase YHR020W	0.0550558	0.0417818	0.013274	287	1.65428	44	4.08336e+08	4.42147e+08	2.1016e+08	1.6211e+09	5.12369e+09	2.06577e+09	Yes	Yes	2.28533	4.92917	75.89	2.86697	-1.2592	2.97965	No		Q03612	TY1B-ER1	Transposon Ty1-ER1 Gag-Pol polyprotein (Gag-Pol-p199) (TY1A-TY1B) (Transposon Ty1 TYA-TYB polyprotein) (p190) [Cleaved into: Capsid protein (CA) (Gag-p45) (p54); Ty1 protease (PR)	0.00601335	0.00450591	Q12122	LYS21	Homocitrate synthase, mitochondrial (HCS)	0.0125676	0.00594764
P49089	ASN1	Asparagine synthetase [glutamine-hydrolyzing] 1	0.054756	0.0419865	0.0127695	280	1.71722	22	2.42794e+08	4.90714e+08	3.31148e+08	1.69842e+09	4.52617e+09	2.52821e+09	Yes	Yes	1.98637	5.11264	76.6792	2.92144	-1.26157	2.97728	No		P47077	NOP9	Nucleolar protein 9 (Pumilio domain-containing protein NOP9)	0.00596814	0.00152258	P54113	ADE16	Bifunctional purine biosynthesis protein ADE16 [Includes: Phosphoribosylaminoimidazolecarboxamide formyltransferase	0.0124675	0.00237322
P00958	MES1	Methionine--tRNA ligase, cytoplasmic	0.054175	0.0443155	0.00985949	195	2.16823	51	1.69882e+08	3.8996e+08	2.51949e+08	1.81311e+09	4.83565e+09	2.25273e+09	Yes	Yes	2.02415	6.44537	81.8007	3.3204	-1.2662	2.97265	No		P0CX42	RPL23B	60S ribosomal protein L23-B (L17a) (Large ribosomal subunit protein uL14-B) (YL32)	0.00589235	0.000154199	P47079	CCT8	T-complex protein 1 subunit theta (TCP-1-theta) (CCT-theta)	0.0119737	0.00309485
P38009	ADE17	Bifunctional purine biosynthesis protein ADE17 [Includes: Phosphoribosylaminoimidazolecarboxamide formyltransferase	0.0532727	0.045363	0.00790972	159	2.51982	33	1.27797e+08	2.71827e+08	2.48145e+08	1.89175e+09	4.9105e+09	2.10149e+09	Yes	Yes	1.98216	7.47215	85.1524	3.64041	-1.2735	2.96535	No		P40010	NUG1	Nuclear GTP-binding protein NUG1 (Nuclear GTPase 1)	0.00569557	0.000859352	P31116	HOM6	Homoserine dehydrogenase (HDH)	0.0119517	0.00969404
P06367	RPS14A	40S ribosomal protein S14-A (RP59A) (Small ribosomal subunit protein uS11-A)	0.0529662	0.0482188	0.00474749	101	3.34436	1	3.43686e+07	3.19069e+08	6.97856e+07	3.31336e+09	3.1803e+09	2.57967e+09	Yes	Yes	0.578825	9.90882	91.0368	4.41369	-1.276	2.96285	Yes		Q06218	DBP9	ATP-dependent RNA helicase DBP9	0.00563781	0.00074575	P07283	SEC53	Phosphomannomutase (PMM)	0.0119131	0.00269871
P23254	TKL1	Transketolase 1 (TK 1)	0.052677	0.0380097	0.0146672	364	1.37377	38	2.43284e+08	5.10729e+08	5.27762e+08	1.94084e+09	3.53499e+09	2.68709e+09	Yes	Yes	1.38816	4.06701	72.1563	2.6283	-1.27838	2.96047	No		Q03532	HAS1	ATP-dependent RNA helicase HAS1	0.0055887	0.000820408	P39940	RSP5	E3 ubiquitin-protein ligase RSP5	0.0118896	0.00533159
P53261	NOP7	Pescadillo homolog (Nucleolar protein 7) (Ribosomal RNA-processing protein 13)	0.0526368	0.0294615	0.0231753	774	0.346245	46	2.5625e+08	1.18987e+09	4.97e+08	1.37537e+09	2.2995e+09	3.81951e+09	Yes	Yes	2.47866	1.02493	55.9713	1.82477	-1.27871	2.96014	Yes		P38779	CIC1	Proteasome-interacting protein CIC1 (Core interacting component 1)	0.00546447	0.000865292	P53852	YNL247W	Cysteine--tRNA ligase	0.0118817	0.00519191
P39976	DLD3	D-2-hydroxyglutarate--pyruvate transhydrogenase DLD3 (D-2HG--pyruvate transhydrogenase DLD3)	0.0523329	0.0451706	0.00716227	142	2.6569	37	1.05854e+08	1.77565e+08	3.37466e+08	1.98954e+09	3.86104e+09	2.91154e+09	Yes	Yes	1.32062	7.85809	86.314	3.76696	-1.28123	2.95762	No		P41819	DIM1	Dimethyladenosine transferase	0.00532744	0.000634951	P00445	SOD1	Superoxide dismutase [Cu-Zn]	0.0118282	0.00118578
P10964	RPA190	DNA-directed RNA polymerase I subunit RPA190	0.0520717	0.00633506	0.0457366	1493	-2.85192	68	9.18809e+08	1.44868e+09	1.64152e+09	1.1615e+09	1.83915e+09	2.32652e+09	No	Yes	3.52708	-8.4287	12.166	0.352785	-1.2834	2.95545	No		P30822	CRM1	Exportin-1 (Chromosome region maintenance protein 1) (Karyopherin-124)	0.00516935	0.00370055	P32614	FRD1	Fumarate reductase 1 (FRDS1)	0.0118165	0.00330942
P16474	KAR2	Endoplasmic reticulum chaperone BiP	0.0518787	0.00366827	0.0482105	1548	-3.71618	45	1.29129e+09	1.44826e+09	1.53258e+09	1.29268e+09	1.59648e+09	2.14029e+09	No	Yes	3.1288	-10.977	7.07085	0.204363	-1.28501	2.95384	No		Q12389	DBP10	ATP-dependent RNA helicase DBP10	0.00509311	0.00870608	P40482	SEC24	Protein transport protein SEC24 (Abnormal nuclear morphology 1)	0.0118122	0.0025544
P22515	UBA1	Ubiquitin-activating enzyme E1 1	0.0515826	0.0336172	0.0179654	529	0.903976	60	2.15517e+08	8.36442e+08	4.1825e+08	1.40697e+09	4.2928e+09	2.07851e+09	Yes	Yes	2.57668	2.66795	65.1716	2.24563	-1.2875	2.95135	No		Q04373	PUF6	Pumilio homology domain family member 6	0.00506046	0.0206459	P11075	SEC7	Protein transport protein SEC7	0.0117868	0.109202
Q03558	OYE2	NADPH dehydrogenase 2	0.0514574	0.0477031	0.0037543	90	3.66747	23	9.38288e+07	1.05043e+08	1.17879e+08	2.84137e+09	4.28775e+09	1.78016e+09	Yes	Yes	1.57482	10.8201	92.7041	4.72315	-1.28855	2.95029	No		Q12211	PUS1	tRNA pseudouridine synthase 1	0.00504793	0.00274806	P40054	SER3	D-3-phosphoglycerate dehydrogenase 1 (3-PGDH 1)	0.0117237	0.0029326
P22147	XRN1	5'-3' exoribonuclease 1	0.0507508	0.037737	0.0130139	326	1.53593	74	2.15246e+08	4.26505e+08	4.34572e+08	1.35006e+09	2.721e+09	3.95197e+09	Yes	Yes	2.20746	4.52222	74.3573	2.76543	-1.29456	2.94429	Yes		P38882	UTP9	U3 small nucleolar RNA-associated protein 9 (U3 snoRNA-associated protein 9) (U three protein 9) (U3 protein 9 required for transcription) (t-UTP9)	0.00502774	0.00445311	Q00055	GPD1	Glycerol-3-phosphate dehydrogenase [NAD(+)] 1	0.0116791	0.00606341
P13663	HOM2	Aspartate-semialdehyde dehydrogenase (ASA dehydrogenase) (ASADH)	0.0503812	0.0419591	0.00842212	174	2.31673	25	1.12731e+08	3.11395e+08	2.38522e+08	1.38457e+09	4.88653e+09	2.09932e+09	Yes	Yes	2.47121	6.81377	83.2832	3.45471	-1.29773	2.94112	No		P33750	SOF1	Protein SOF1 (U3 small nucleolar RNA-associated protein SOF1) (U3 snoRNA-associated protein SOF1)	0.00495786	0.000890204	P07170	ADK1	Adenylate kinase	0.0114748	0.00087311
P80210	ADE12	Adenylosuccinate synthetase (AMPSase) (AS-synthetase) (AdSS)	0.0494968	0.0153019	0.0341949	1317	-1.16007	28	1.14334e+08	4.8777e+08	2.19544e+09	1.12353e+09	3.5825e+09	1.37092e+09	Yes	Yes	3.81825	-3.40296	30.915	0.922186	-1.30542	2.93342	No		P51402	RPL37B	60S ribosomal protein L37-B (L43) (Large ribosomal subunit protein eL37-B) (YL35) (YP55)	0.00495213	0.000103586	P32454	APE2	Aminopeptidase 2, mitochondrial (AP-II) (Aminopeptidase II)	0.0109372	0.0087624
P39517	DHH1	ATP-dependent RNA helicase DHH1	0.0491112	0.0405593	0.00855183	187	2.24573	26	6.11252e+07	5.10267e+08	1.84997e+08	2.08733e+09	3.16277e+09	2.79888e+09	Yes	Yes	1.10999	6.58004	82.5868	3.39033	-1.30882	2.93003	Yes		Q08444	NOB1	20S-pre-rRNA D-site endonuclease NOB1	0.00492808	0.000556575	P24280	SEC14	SEC14 cytosolic factor (Phosphatidylinositol/phosphatidylcholine transfer protein) (PI/PC TP)	0.0106743	0.00207925
P0C2H7	RPL27B	60S ribosomal protein L27-B (Large ribosomal subunit protein eL27-B)	0.0490492	0.0464788	0.00257035	68	4.17654	8	1.06795e+08	3.03153e+07	8.10624e+07	2.8951e+09	1.72322e+09	3.95776e+09	Yes	Yes	1.56569	12.2351	94.7597	5.21589	-1.30937	2.92948	No		P53140	RMD9	RNA-binding protein RMD9, mitochondrial (Dodecamer binding protein) (DBP) (Required for meiotic nuclear division protein 9)	0.00478253	0.000754973	P43616	DUG1	Cys-Gly metallodipeptidase DUG1	0.0105945	0.00368756
P41940	PSA1	Mannose-1-phosphate guanyltransferase	0.0482126	0.0395872	0.00862545	196	2.19836	34	1.3277e+08	2.75748e+08	3.00131e+08	1.55438e+09	4.30262e+09	2.07861e+09	Yes	Yes	2.02568	6.42363	82.1096	3.34755	-1.31684	2.92201	No		P05738	RPL9A	60S ribosomal protein L9-A (L8) (Large ribosomal subunit protein uL6-A) (RP24) (YL11)	0.00475124	0.000521051	P00937	TRP3	Multifunctional tryptophan biosynthesis protein [Includes: Anthranilate synthase component 2 (AS)	0.0105799	0.00202773
P47143	ADO1	Adenosine kinase	0.0479919	0.0387352	0.00925676	211	2.06506	17	2.0065e+08	3.57271e+08	1.46299e+08	1.74307e+09	4.91597e+09	1.24143e+09	Yes	Yes	2.74512	6.03002	80.7118	3.2279	-1.31883	2.92001	No		P30771	NAM7	ATP-dependent helicase NAM7	0.00474634	0.000899223	P11412	ZWF1	Glucose-6-phosphate 1-dehydrogenase (G6PD)	0.0102234	0.00262386
P00817	IPP1	Inorganic pyrophosphatase	0.0471622	0.0409691	0.00619308	139	2.72581	23	1.16143e+08	2.05902e+08	1.28153e+08	1.29049e+09	5.2881e+09	1.42712e+09	Yes	Yes	2.89351	7.93875	86.8685	3.83092	-1.32641	2.91244	No		P49704	PRP31	Pre-mRNA-processing factor 31	0.00468289	0.000305948	P53691	CPR6	Peptidyl-prolyl cis-trans isomerase CPR6 (PPIase CPR6)	0.0100956	0.0028505
P06103	PRT1	Eukaryotic translation initiation factor 3 subunit B (eIF3b) (Cell cycle regulation and translation initiation protein) (Eukaryotic translation initiation factor 3 90 kDa subunit) (eIF3 p90) (Translation initiation factor eIF3 p90 subunit)	0.0464596	0.0301876	0.016272	541	0.891569	42	1.59831e+08	8.97582e+08	3.58439e+08	1.59718e+09	3.09293e+09	2.224e+09	Yes	Yes	1.89693	2.59083	64.9761	2.23585	-1.33292	2.90592	Yes		Q07807	PUF3	mRNA-binding protein PUF3 (Pumilio homology domain family member 3)	0.0046517	0.00717461	P30624	FAA1	Long-chain-fatty-acid--CoA ligase 1	0.00981581	0.00457149
P39533	ACO2	Homocitrate dehydratase, mitochondrial	0.046452	0.0259046	0.0205473	787	0.334259	37	3.24008e+08	8.01878e+08	6.39988e+08	1.38173e+09	3.10537e+09	2.07562e+09	Yes	Yes	2.08293	0.971306	55.7665	1.81617	-1.333	2.90585	No		Q12176	MAK21	Ribosome biogenesis protein MAK21 (Maintenance of killer protein 21) (Nucleolar complex protein 1)	0.00460627	0.0140992	P08524	ERG20	Farnesyl pyrophosphate synthase (FPP synthase) (FPS)	0.00968382	0.00195649
P07244	ADE57	Bifunctional purine biosynthetic protein ADE5,7 [Includes: Phosphoribosylamine--glycine ligase	0.0462279	0.0336616	0.0125663	361	1.42154	38	1.97695e+08	4.5985e+08	3.93532e+08	1.60454e+09	3.83867e+09	1.79413e+09	Yes	Yes	1.95983	4.1278	72.8166	2.66844	-1.3351	2.90375	No		Q03264	NGL2	RNA exonuclease NGL2	0.0045289	0.000936548	P38879	EGD2	Nascent polypeptide-associated complex subunit alpha (NAC-alpha) (Alpha-NAC) (GAL4 DNA-binding enhancer protein 2)	0.00966059	0.00309978
P52910	ACS2	Acetyl-coenzyme A synthetase 2	0.045844	0.0344151	0.011429	319	1.59035	36	1.91878e+08	4.22174e+08	3.58326e+08	1.59977e+09	3.59962e+09	2.04782e+09	Yes	Yes	1.74282	4.61221	75.0699	2.81197	-1.33872	2.90013	No		P32831	NGR1	Negative growth regulatory protein NGR1 (RNA-binding protein RBP1)	0.00431622	0.00106835	P41920	YRB1	Ran-specific GTPase-activating protein 1 (Chromosome stability protein 20) (Perinuclear array-localized protein) (Ran-binding protein 1) (RANBP1)	0.00963423	0.00119844
P38219	OLA1	Obg-like ATPase 1	0.0455194	0.0412714	0.00424802	106	3.28028	31	6.27484e+07	1.88435e+08	1.1135e+08	1.66927e+09	3.67871e+09	2.45087e+09	Yes	Yes	1.52939	9.50312	90.6677	4.35268	-1.3418	2.89704	No		P38151	PBP2	PAB1-binding protein 2	0.00418802	0.0002101	P42943	CCT7	T-complex protein 1 subunit eta (TCP-1-eta) (CCT-eta)	0.00962389	0.00312237
Q05911	ADE13	Adenylosuccinate lyase (ASL)	0.0447722	0.0358838	0.0088884	225	2.01334	31	1.94879e+08	3.32853e+08	1.83933e+08	1.65065e+09	4.23982e+09	1.42528e+09	Yes	Yes	2.28029	5.81825	80.1475	3.18179	-1.34899	2.88985	No		Q12532	RQC2	Ribosome quality control complex subunit 2 (Translation-associated element 2)	0.00416811	0.00900799	P38321	YBR225W	Uncharacterized protein YBR225W	0.00958822	0.00240112
P38764	RPN1	26S proteasome regulatory subunit RPN1 (HMG-CoA reductase degradation protein 2) (Proteasome non-ATPase subunit 1)	0.0446027	0.00547028	0.0391324	1492	-2.83868	53	9.08606e+08	1.40162e+09	1.14962e+09	1.14527e+09	1.96084e+09	1.43107e+09	Yes	Yes	2.97991	-8.19869	12.2645	0.355668	-1.35064	2.88821	No		Q08962	NIP7	60S ribosome subunit biogenesis protein NIP7 (Nuclear import protein 7)	0.00412378	0.000191056	P18759	SEC18	Vesicular-fusion protein SEC18	0.00947884	0.00510125
P15625	FRS2	Phenylalanine--tRNA ligase alpha subunit	0.0444983	0.0362929	0.00820544	207	2.14503	30	1.76527e+08	2.5502e+08	2.46028e+08	1.52623e+09	3.95052e+09	1.82399e+09	Yes	Yes	1.91403	6.19312	81.5601	3.29955	-1.35166	2.88719	Yes		Q08235	BRX1	Ribosome biogenesis protein BRX1	0.00411931	0.00143366	P18899	DDR48	Stress protein DDR48 (DNA damage-responsive protein 48) (DDRP 48) (Flocculent-specific protein) (YP 75)	0.00943626	0.0337071
P40069	KAP123	Importin subunit beta-4 (Importin-123) (Karyopherin subunit beta-4) (Karyopherin-123) (Ran-binding protein YRB4)	0.0442093	0.0260981	0.0181112	701	0.527061	47	2.63538e+08	5.98402e+08	6.76865e+08	1.18502e+09	2.92481e+09	2.27785e+09	Yes	Yes	2.24959	1.52023	59.033	1.95679	-1.35449	2.88436	No		Q06706	IKI3	Elongator complex protein 1 (Gamma-toxin target 1) (Protein IKI3)	0.00403964	0.00492023	P31412	VMA5	V-type proton ATPase subunit C (V-ATPase subunit C) (V-ATPase 42 kDa subunit) (Vacuolar proton pump subunit C)	0.00924008	0.00167101
P36008	TEF4	Elongation factor 1-gamma 2 (EF-1-gamma 2) (Eukaryotic elongation factor 1Bgamma 2) (eEF1Bgamma 2) (Translation elongation factor 1B gamma 2)	0.0438205	0.0378461	0.00597439	148	2.66328	19	1.16985e+08	2.20069e+08	1.86615e+08	1.96635e+09	3.22362e+09	2.14315e+09	Yes	Yes	1.05061	7.67164	86.3662	3.77288	-1.35832	2.88052	Yes		P38996	NAB3	Nuclear polyadenylated RNA-binding protein 3	0.00400786	0.0186058	P21264	ADE2	Phosphoribosylaminoimidazole carboxylase	0.00921971	0.0030935
P32835	GSP1	GTP-binding nuclear protein GSP1/CNR1 (Chromosome stability protein 17) (GTPase Ran homolog) (Genetic suppressor of PRP20-1)	0.0434251	0.0383022	0.00512288	131	2.9024	1	1.9109e+08	1.1273e+08	1.30068e+08	3.4193e+09	2.4899e+09	1.44279e+09	Yes	Yes	1.61875	8.349	88.2029	3.99579	-1.36226	2.87659	No		Q01532	LAP3	Cysteine proteinase 1, mitochondrial	0.0038472	0.00138537	P15891	ABP1	Actin-binding protein	0.00921617	0.00421863
P0CX30	RPS23B	40S ribosomal protein S23-B (RP37) (S28) (Small ribosomal subunit protein uS12-B) (YS14)	0.0433183	0.0401718	0.0031465	94	3.67436	10	1.06218e+08	9.07842e+07	3.47965e+07	4.80699e+09	1.62411e+09	1.10384e+09	Yes	Yes	2.79405	10.5657	92.7363	4.72979	-1.36333	2.87552	No		P38715	GRE3	NADPH-dependent aldose reductase GRE3 (AR)	0.0038062	0.000566256	P33330	SER1	Phosphoserine aminotransferase (PSAT)	0.00920505	0.00248346
P18899	DDR48	Stress protein DDR48 (DNA damage-responsive protein 48) (DDRP 48) (Flocculent-specific protein) (YP 75)	0.0431434	0.00943626	0.0337071	1408	-1.83677	21	1.62123e+09	7.58735e+08	5.17846e+08	1.77117e+09	2.18071e+09	8.85683e+08	No	Yes	3.49121	-5.27843	21.8719	0.641451	-1.36509	2.87376	No		P39936	TIF4632	Eukaryotic initiation factor 4F subunit p130 (eIF-4F p130) (eIF4F p130) (eIF4G2) (mRNA cap-binding protein complex subunit p130)	0.0036808	0.00350698	P15303	SEC23	Protein transport protein SEC23	0.00892766	0.00471526
P0CX85	RPL35B	60S ribosomal protein L35-B (Large ribosomal subunit protein uL29-B)	0.0431172	0.0426268	0.000490359	38	6.44178	11	2.26688e+07	8.77019e+06	1.21874e+07	3.01091e+09	2.26203e+09	2.4141e+09	Yes	Yes	0.548693	18.5104	98.8627	7.45005	-1.36535	2.8735	Yes		P14120	RPL30	60S ribosomal protein L30 (L32) (Large ribosomal subunit protein eL30) (RP73) (YL38)	0.00364254	0.000404018	P41911	GPD2	Glycerol-3-phosphate dehydrogenase [NAD(+)] 2, mitochondrial	0.00876666	0.00198793
P53252	PIL1	Sphingolipid long chain base-responsive protein PIL1	0.0428254	0.0305466	0.0122788	397	1.31485	16	2.80115e+08	4.25496e+08	3.01327e+08	1.48283e+09	3.7298e+09	1.45879e+09	Yes	Yes	2.13584	3.77433	71.3283	2.57906	-1.3683	2.87055	No		P25644	PAT1	DNA topoisomerase 2-associated protein PAT1 (Decapping activator and translational repressor PAT1) (Topoisomerase II-associated protein PAT1) (mRNA turnover protein 1)	0.00360936	0.00123062	P17967	PDI1	Protein disulfide-isomerase (PDI)	0.00867189	0.0189572
P38205	NCL1	Multisite-specific tRNA:(cytosine-C(5))-methyltransferase	0.0427017	0.0124805	0.0302213	1335	-1.27589	48	6.64792e+08	1.16543e+09	8.4363e+08	1.21503e+09	1.85845e+09	1.90885e+09	Yes	Yes	1.98929	-3.66091	29.2271	0.868639	-1.36955	2.86929	Yes		P40070	LSM4	U6 snRNA-associated Sm-like protein LSm4	0.00359843	8.92837e-05	P39078	CCT4	T-complex protein 1 subunit delta (TCP-1-delta) (CCT-delta)	0.00857891	0.0024686
P50095	IMD3	Inosine-5'-monophosphate dehydrogenase 3 (IMP dehydrogenase 3) (IMPD 3) (IMPDH 3)	0.0414816	0.0178959	0.0235856	1123	-0.398276	7	1.37636e+08	1.20113e+09	5.01198e+08	7.66227e+08	3.43092e+09	1.40031e+09	Yes	Yes	4.03127	-1.13775	43.1419	1.33201	-1.38214	2.8567	Yes		Q06506	RRP9	Ribosomal RNA-processing protein 9	0.00356072	0.00848287	P21524	RNR1	Ribonucleoside-diphosphate reductase large chain 1	0.00849235	0.00358343
P38861	NMD3	60S ribosomal export protein NMD3 (Nonsense-mediated mRNA decay protein 3)	0.0412128	0.0357875	0.00542528	145	2.72169	24	9.15232e+07	1.25332e+08	2.62629e+08	1.77123e+09	2.46446e+09	2.67406e+09	Yes	Yes	0.93562	7.76736	86.8359	3.82709	-1.38497	2.85388	Yes		Q08965	BMS1	Ribosome biogenesis protein BMS1	0.00352342	0.00575586	P37302	APE3	Aminopeptidase Y	0.00845683	0.0219316
P38199	HEK2	Heterogeneous nuclear rnp K-like protein 2 (KH domain-containing protein 1)	0.0409818	0.0385501	0.00243169	82	3.98671	24	5.51624e+07	4.42189e+07	1.12523e+08	2.02936e+09	1.88729e+09	3.21926e+09	Yes	Yes	1.10396	11.3678	94.0664	5.0315	-1.38741	2.85144	Yes		P25339	PUF4	Pumilio homology domain family member 4	0.00351915	0.000291467	P00812	CAR1	Arginase	0.00835304	0.00120521
Q12680	GLT1	Glutamate synthase [NADH]	0.0396647	0.0253439	0.0143208	580	0.82353	80	1.81417e+08	6.24136e+08	4.18576e+08	1.44129e+09	2.95311e+09	1.49314e+09	Yes	Yes	1.94265	2.33656	63.8954	2.18252	-1.4016	2.83725	No		Q01477	UBP3	Ubiquitin carboxyl-terminal hydrolase 3	0.00350447	0.00312989	Q3E792	RPS25A	40S ribosomal protein S25-A (RP45) (S31) (Small ribosomal subunit protein eS25-A) (YS23)	0.00818175	0.000323414
P11484	SSB1	Ribosome-associated molecular chaperone SSB1	0.039206	0.0315568	0.0076492	227	2.04457	4	6.1634e+07	2.74463e+08	2.58e+08	7.64902e+08	2.83395e+09	2.83648e+09	Yes	Yes	3.00471	5.79063	80.4897	3.20961	-1.40665	2.8322	No		P39081	PCF11	Protein PCF11 (protein 1 of CF I)	0.00333088	0.000118979	P37303	GLY1	Low specificity L-threonine aldolase (Low specificity L-TA) (TA)	0.00809278	0.00231211
P38248	ECM33	Cell wall protein ECM33 (Extracellular mutant protein 33)	0.0385781	0.00252635	0.0360518	1545	-3.83495	7	9.35108e+08	1.10333e+09	1.15259e+09	8.95952e+08	1.30891e+09	1.52097e+09	No	Yes	3.39966	-10.8344	6.54865	0.189225	-1.41366	2.82519	No		Q05775	HCR1	Eukaryotic translation initiation factor 3 subunit J (eIF3j) (Eukaryotic translation initiation factor 3 30 kDa subunit) (eIF-3 30 kDa)	0.00331173	0.000590965	P46680	AIP1	Actin-interacting protein 1	0.00804387	0.00583659
P49090	ASN2	Asparagine synthetase [glutamine-hydrolyzing] 2	0.0383713	0.0299875	0.00838382	269	1.83868	21	1.54756e+08	2.84097e+08	2.7172e+08	1.26412e+09	3.01543e+09	1.88964e+09	Yes	Yes	1.75192	5.19032	78.1508	3.02745	-1.41599	2.82285	No		Q12754	RRP12	Ribosomal RNA-processing protein 12	0.00329282	0.00387304	P21965	MCK1	Protein kinase MCK1	0.00803109	0.00149707
P25635	PWP2	Periodic tryptophan protein 2 (U three protein 1) (U3 small nucleolar RNA-associated protein 1) (U3 snoRNA-associated protein 1)	0.0382721	0.0192776	0.0189944	960	0.0213533	52	2.93512e+08	8.98549e+08	4.32039e+08	9.86521e+08	2.33852e+09	1.91283e+09	Yes	Yes	2.43491	0.0602531	50.37	1.59923	-1.41712	2.82173	Yes		Q08162	DIS3	Exosome complex exonuclease DIS3	0.00328592	0.00118706	P22138	RPA135	DNA-directed RNA polymerase I subunit RPA135	0.00800771	0.00308492
P25555	GBP2	Single-strand telomeric DNA-binding protein GBP2 (G-strand-binding protein 2) (RAP1 localization factor 6)	0.038254	0.0332003	0.00505371	149	2.71578	31	9.57767e+07	1.68092e+08	1.61499e+08	1.18979e+09	2.30265e+09	2.94092e+09	Yes	Yes	1.77976	7.66264	86.7891	3.82161	-1.41732	2.82152	Yes		P02992	TUF1	Elongation factor Tu, mitochondrial (tufM)	0.00317476	0.00129194	P40531	GVP36	Protein GVP36 (36 kDa Golgi vesicle protein)	0.0079478	0.00276229
P22137	CHC1	Clathrin heavy chain	0.038015	0.0149658	0.0230492	1185	-0.623048	77	3.03052e+08	8.3968e+08	8.09032e+08	8.52887e+08	2.32393e+09	1.6873e+09	Yes	Yes	2.97162	-1.75625	39.3681	1.20075	-1.42005	2.8188	No		P50094	IMD4	Inosine-5'-monophosphate dehydrogenase 4 (IMP dehydrogenase 4) (IMPD 4) (IMPDH 4)	0.00310783	0.00194682	P02557	TUB2	Tubulin beta chain (Beta-tubulin)	0.00794352	0.00316295
P23542	AAT2	Aspartate aminotransferase, cytoplasmic	0.0374072	0.0300079	0.00739926	231	2.01989	26	7.82525e+07	3.27168e+08	1.85728e+08	1.11075e+09	3.52856e+09	1.47645e+09	Yes	Yes	2.42406	5.67953	80.2197	3.18762	-1.42705	2.8118	No		P20424	SRP54	Signal recognition particle subunit SRP54 (Signal recognition particle 54 kDa protein homolog)	0.0029844	0.000576017	P38427	TSL1	Trehalose synthase complex regulatory subunit TSL1 (Alpha,alpha-trehalose-phosphate synthase [UDP-forming] 123 kDa subunit)	0.00774031	0.00879989
P39935	TIF4631	Eukaryotic initiation factor 4F subunit p150 (eIF-4F p150) (eIF4F p150) (eIF4G1) (mRNA cap-binding protein complex subunit p150)	0.0358248	0.0193349	0.0164899	861	0.22962	46	2.96129e+08	6.43857e+08	4.87301e+08	1.02906e+09	1.85269e+09	2.11416e+09	Yes	Yes	1.95765	0.641337	53.9706	1.74203	-1.44582	2.79303	Yes		P40561	SGN1	RNA-binding protein SGN1	0.00285329	0.000212685	Q3E7Y3	RPS22B	40S ribosomal protein S22-B (RP50) (S24) (Small ribosomal subunit protein uS8-B) (YP58) (YS22)	0.00760999	0.000515957
Q04225	RRB1	Ribosome assembly protein RRB1	0.0357065	0.00156924	0.0341373	1576	-4.44321	24	7.40719e+08	1.32825e+09	9.6009e+08	8.27247e+08	1.26198e+09	1.2837e+09	No	Yes	4.42476	-12.4036	4.39483	0.12689	-1.44725	2.79159	No		Q04214	TY1B-MR1	Transposon Ty1-MR1 Gag-Pol polyprotein (Gag-Pol-p199) (TY1A-TY1B) (Transposon Ty1 TYA-TYB polyprotein) (p190) [Cleaved into: Capsid protein (CA) (Gag-p45) (p54); Ty1 protease (PR)	0.00278491	0.000624146	P12945	NAT1	N-terminal acetyltransferase A complex subunit NAT1 (NatA complex subunit NAT1) (Amino-terminal, alpha-amino, acetyltransferase 1)	0.00758744	0.00188021
P53334	SCW4	Probable family 17 glucosidase SCW4	0.0356673	0	0.0356673	1705	-10	15	1.22139e+09	1.07944e+09	1.41627e+09	7.41315e+08	8.08017e+08	1.12852e+09	No	Yes	8.96037	-27.8157		-0.497534	-1.44773	2.79112	Yes		P14065	GCY1	Glycerol 2-dehydrogenase (NADP(+))	0.00278365	0.000293845	P39077	CCT3	T-complex protein 1 subunit gamma (TCP-1-gamma) (CCT-gamma)	0.00753041	0.00259912
P38625	GUA1	GMP synthase [glutamine-hydrolyzing]	0.0356427	0.0310091	0.00463358	150	2.74249	40	7.10043e+07	1.36609e+08	1.89065e+08	1.60858e+09	2.92074e+09	1.46455e+09	Yes	Yes	1.37519	7.65379	86.9999	3.84644	-1.44803	2.79082	No		Q07527	TRM3	tRNA (guanosine(18)-2'-O)-methyltransferase	0.00275046	0.00250939	P41811	SEC27	Coatomer subunit beta' (Beta'-coat protein) (Beta'-COP)	0.00752092	0.0237643
Q06146	YLR257W	Uncharacterized protein YLR257W	0.0353157	0	0.0353157	1704	-10	18	2.17485e+09	3.35788e+09	3.08069e+07	1.38828e+08	4.48833e+08	1.80723e+08	Yes	Yes	15.4697	-27.7728		-3.04855	-1.45203	2.78681	No		P05743	RPL26A	60S ribosomal protein L26-A (L33) (Large ribosomal subunit protein uL24-A) (YL33)	0.00269153	0.000315072	P32263	PRO3	Pyrroline-5-carboxylate reductase (P5C reductase) (P5CR)	0.00746943	0.00139871
P32449	ARO4	Phospho-2-dehydro-3-deoxyheptonate aldolase, tyrosine-inhibited	0.0353107	0.0212472	0.0140636	680	0.595306	17	2.00763e+08	8.04232e+08	1.96089e+08	1.21357e+09	2.58674e+09	1.32963e+09	Yes	Yes	2.28421	1.65897	60.1719	2.00776	-1.45209	2.78675	No		Q02908	ELP3	Elongator complex protein 3	0.00266903	0.00104577	P10869	HOM3	Aspartokinase	0.0074589	0.00248649
P0CX44	RPL1B	60S ribosomal protein L1-B (L10a) (Large ribosomal subunit protein uL1-B)	0.0343853	0.0322839	0.00210134	87	3.94143	12	6.86126e+07	5.12874e+07	5.3956e+07	2.82613e+09	2.13492e+09	1.03019e+09	Yes	Yes	1.87739	10.9383	93.8888	4.98764	-1.46363	2.77522	Yes		Q04305	UTP15	U3 small nucleolar RNA-associated protein 15 (U3 snoRNA-associated protein 15) (U three protein 15) (U3 protein 15 required for transcription) (t-UTP15)	0.00259997	0.000564228	P40413	CCT5	T-complex protein 1 subunit epsilon (TCP-1-epsilon) (CCT-epsilon)	0.00739267	0.00287548
P38616	YGP1	Protein YGP1 (GP38)	0.0343775	0.00212914	0.0322484	1547	-3.92088	11	1.70398e+09	1.91185e+08	7.75701e+08	1.9476e+09	5.05599e+08	1.03964e+09	No	Yes	6.80872	-10.8809	6.19341	0.178933	-1.46373	2.77512	No		P34160	STO1	Nuclear cap-binding protein complex subunit 1 (80 kDa nuclear cap-binding protein) (CBP80) (NCBP 80 kDa subunit) (Glycolysis regulation protein 3) (Protein SUT1) (Suppressor of TOP1 protein)	0.00241629	0.000559619	P53292	MRPS35	37S ribosomal protein S35, mitochondrial (Mitochondrial small ribosomal subunit protein mS45)	0.00733831	0.00036527
P32478	HSP150	Cell wall mannoprotein HSP150 (150 kDa heat shock glycoprotein) (Covalently-linked cell wall protein 7) (Protein with internal repeats 2)	0.0343519	0.000645543	0.0337063	1615	-5.70636	9	1.13997e+09	9.23736e+08	9.39281e+08	1.27969e+09	8.84168e+08	9.92263e+08	No	Yes	4.67519	-15.834	1.87921	0.0542289	-1.46405	2.7748	No		Q99257	MEX67	mRNA export factor MEX67	0.00239557	0.000602726	P04806	HXK1	Hexokinase-1	0.00727838	0.00327797
P39522	ILV3	Dihydroxy-acid dehydratase, mitochondrial (DAD)	0.0333329	0.0270845	0.00624833	223	2.11593	16	1.12731e+08	1.41786e+08	1.66547e+08	2.56853e+09	3.72207e+08	2.6146e+09	Yes	Yes	3.72879	5.84359	81.2547	3.27342	-1.47713	2.76172	No		P36049	EBP2	rRNA-processing protein EBP2 (EBNA1-binding protein homolog)	0.00237747	0.013591	P43535	GCN20	Protein GCN20 (General control non-derepressible protein 20)	0.0072114	0.00216653
Q07478	SUB2	ATP-dependent RNA helicase SUB2	0.0329952	0.0267633	0.00623193	226	2.1025	32	8.71239e+07	3.45076e+08	1.12624e+08	1.42638e+09	2.40538e+09	1.53928e+09	Yes	Yes	1.32959	5.79723	81.1126	3.26139	-1.48155	2.7573	Yes		Q05900	YHC1	U1 small nuclear ribonucleoprotein C (U1 snRNP C) (U1-C) (U1C)	0.00235917	0.000612644	P39676	YHB1	Flavohemoprotein	0.00720989	0.00139921
P32599	SAC6	Fimbrin (ABP67)	0.0329034	0.0265843	0.00631911	230	2.07278	32	1.49277e+08	2.24971e+08	1.38098e+08	1.28659e+09	3.03687e+09	1.06359e+09	Yes	Yes	2.13951	5.71277	80.795	3.2348	-1.48276	2.75609	No		P32769	HBS1	Elongation factor 1 alpha-like protein	0.00235397	0.00447785	Q12118	SGT2	Small glutamine-rich tetratricopeptide repeat-containing protein 2 (SGT/UBP) (Viral protein U-binding protein)	0.00720689	0.0067797
P27637	BUD14	Bud site selection protein 14	0.0328678	0	0.0328678	1703	-10	42	1.18926e+09	1.21598e+09	9.81261e+08	7.72322e+08	9.68771e+08	7.65423e+08	Yes	Yes	8.32913	-27.4619		-0.442888	-1.48323	2.75562	No		P47047	MTR4	ATP-dependent RNA helicase DOB1	0.00220905	0.00321703	P04050	RPO21	DNA-directed RNA polymerase II subunit RPB1 (RNA polymerase II subunit 1) (RNA polymerase II subunit B1)	0.00709613	0.0117591
P15624	FRS1	Phenylalanine--tRNA ligase beta subunit	0.0324062	0.0254127	0.00699346	279	1.86147	37	7.3628e+07	3.15554e+08	1.63721e+08	8.32547e+08	3.01585e+09	1.40896e+09	Yes	Yes	2.62849	5.11807	78.4194	3.04746	-1.48937	2.74947	Yes		P53254	UTP22	U3 small nucleolar RNA-associated protein 22 (U3 snoRNA-associated protein 22) (U three protein 22)	0.00218902	0.00150434	P16550	APA1	Protein APA1 [Includes: Diadenosine 5',5'''-P1,P4-tetraphosphate phosphorylase 1 (Ap4A phosphorylase 1)	0.00708667	0.00287567
P15646	NOP1	rRNA 2'-O-methyltransferase fibrillarin	0.0323972	0.0297204	0.0026768	105	3.47288	18	1.02084e+08	6.11353e+07	7.19353e+07	1.35171e+09	2.1681e+09	2.05369e+09	Yes	Yes	0.895294	9.54817	91.7376	4.53643	-1.48949	2.74935	Yes		Q99216	PNO1	Pre-rRNA-processing protein PNO1 (Partner of NOB1) (Ribosomal RNA-processing protein 20)	0.00218489	0.000855506	P13382	POL1	DNA polymerase alpha catalytic subunit A	0.00707994	0.00263769
P07258	CPA1	Carbamoyl-phosphate synthase arginine-specific small chain (CPS-A)	0.0323244	0.0253249	0.00699956	282	1.85522	22	7.97631e+07	1.68407e+08	2.52796e+08	8.45003e+08	3.59268e+09	8.56948e+08	Yes	Yes	3.03637	5.09884	78.3459	3.04197	-1.49047	2.74838	No		Q06053	DUS3	tRNA-dihydrouridine(47) synthase [NAD(P)(+)]	0.0021239	0.00305843	P38426	TPS3	Trehalose synthase complex regulatory subunit TPS3 (Alpha,alpha-trehalose-phosphate synthase [UDP-forming] 115 kDa subunit)	0.00701583	0.00450665
P31688	TPS2	Trehalose-phosphatase	0.0322092	0.023186	0.00902324	403	1.36153	42	1.59467e+08	3.81256e+08	1.3664e+08	1.03495e+09	3.27744e+09	7.85183e+08	Yes	Yes	3.03118	3.73989	71.9855	2.61804	-1.49202	2.74683	No		Q07381	TSR1	Ribosome biogenesis protein TSR1 (20S rRNA accumulation protein 1)	0.00206496	0.000670581	P40160	RIO2	Serine/threonine-protein kinase RIO2	0.00701296	0.0145651
Q02948	VPS30	Vacuolar protein sorting-associated protein 30 (Autophagy-related protein 6)	0.0318674	0.0313672	0.000500175	48	5.97068	4	7.75635e+06	1.52992e+07	1.67673e+07	8.69715e+08	1.82287e+09	2.98124e+09	Yes	Yes	2.23342	16.3728	98.4304	6.98214	-1.49665	2.74219	No		P50896	PSP1	Protein PSP1 (Growth inhibitory protein 5) (Polymerase suppressor protein 1)	0.00204868	0.000412424	P34223	SHP1	UBX domain-containing protein 1 (Suppressor of high-copy PP1 protein)	0.00691531	0.00267254
P41811	SEC27	Coatomer subunit beta' (Beta'-coat protein) (Beta'-COP)	0.0312852	0.00752092	0.0237643	1381	-1.65982	40	3.96927e+08	9.5481e+08	6.70315e+08	6.39841e+08	1.77019e+09	1.1772e+09	Yes	Yes	3.42635	-4.53825	24.0398	0.707488	-1.50466	2.73419	No		P53297	PBP1	PAB1-binding protein 1 (Poly(A)-binding protein-binding protein)	0.00203976	0.00266645	P32356	NTH1	Cytosolic neutral trehalase	0.00686784	0.0061496
P07172	HIS5	Histidinol-phosphate aminotransferase	0.030919	0.0218085	0.00911051	433	1.25928	49	1.69566e+08	4.51886e+08	9.10683e+07	1.00762e+09	2.94958e+09	8.73885e+08	Yes	Yes	2.84823	3.43668	70.5342	2.53295	-1.50978	2.72907	No		Q00916	SNP1	U1 small nuclear ribonucleoprotein 70 kDa homolog (U1 70K) (U1 snRNP 70 kDa homolog) (U1-70K) (U1 small nuclear ribonucleoprotein SNP1) (U1 snRNP protein SNP1)	0.00201767	0.000100856	P17555	SRV2	Adenylyl cyclase-associated protein (CAP)	0.00686725	0.00521509
P21304	PWP1	Periodic tryptophan protein 1	0.0308364	0	0.0308364	1702	-10	26	9.48558e+08	1.13419e+09	7.74507e+08	6.99708e+08	1.14441e+09	8.27417e+08	No	Yes	9.29292	-27.1858		-0.12763	-1.51094	2.72791	No		P53914	KRE33	RNA cytidine acetyltransferase	0.00200615	0.00146378	P34216	EDE1	EH domain-containing and endocytosis protein 1 (Bud site selection protein 15)	0.00682982	0.0196559
Q04636	POB3	FACT complex subunit POB3 (Facilitates chromatin transcription complex subunit POB3)	0.0304941	0.000101366	0.0303928	1674	-8.22802	33	7.24222e+08	1.01898e+09	9.52671e+08	6.71351e+08	1.04274e+09	1.05748e+09	No	Yes	7.76474	-22.4054	0.33241	0.00959136	-1.51578	2.72306	No		P38805	RPF1	Ribosome production factor 1 (Ribosome biogenesis protein RPF1)	0.00198517	0.000193007	P38682	GLO3	ADP-ribosylation factor GTPase-activating protein GLO3 (ARF GAP GLO3)	0.00679299	0.00231784
P37302	APE3	Aminopeptidase Y	0.0303884	0.00845683	0.0219316	1339	-1.37482	21	5.39095e+08	5.40836e+08	8.16885e+08	7.88024e+08	1.02524e+09	1.7384e+09	Yes	Yes	2.53061	-3.74166	27.8291	0.824727	-1.51729	2.72155	No		P35194	UTP20	U3 small nucleolar RNA-associated protein 20 (U3 snoRNA-associated protein 20) (U three protein 20)	0.00198208	0.00144301	P48589	RPS12	40S ribosomal protein S12 (Small ribosomal subunit protein eS12)	0.00676425	0.00120448
P38687	SRP68	Signal recognition particle subunit SRP68 (Signal recognition particle 68 kDa protein homolog)	0.0299184	0.0231057	0.00681272	303	1.76194	36	1.41976e+08	9.68308e+07	3.52189e+08	1.06808e+09	1.6133e+09	2.09183e+09	Yes	Yes	1.4875	4.7833	77.229	2.96034	-1.52406	2.71478	Yes		P35207	SKI2	Antiviral helicase SKI2	0.00196128	0.00194189	P35732	DEF1	RNA polymerase II degradation factor 1 (RRM3-interacting protein 1)	0.00673872	0.00470886
P07263	HTS1	Histidine--tRNA ligase, mitochondrial	0.0298728	0.0260659	0.00380688	158	2.77548	35	8.31951e+07	9.62043e+07	1.59758e+08	1.40776e+09	1.80799e+09	1.80111e+09	Yes	Yes	0.602987	7.53299	87.2563	3.87716	-1.52472	2.71412	Yes		Q08818	MSC6	Meiotic sister-chromatid recombination protein 6, mitochondrial	0.00195984	0.000710951	P29509	TRR1	Thioredoxin reductase 1 (TR) (TrxR)	0.00668579	0.00161071
P00924	ENO1	Enolase 1	0.0298169	0.0257002	0.0041167	167	2.64222	11	8.19694e+07	1.13323e+08	1.58868e+08	1.20191e+09	2.37826e+09	1.41167e+09	Yes	Yes	1.34345	7.16915	86.1934	3.75337	-1.52554	2.71331	No		Q06151	DCS1	m7GpppX diphosphatase	0.00193685	0.000751646	P10363	PRI1	DNA primase small subunit	0.00652374	0.00209799
Q03195	RLI1	Translation initiation factor RLI1 (ATP-binding cassette sub-family E member RLI1) (RNase L inhibitor)	0.0296776	0.0243638	0.00531378	217	2.19693	29	1.30335e+08	1.71043e+08	1.61321e+08	1.14361e+09	2.13151e+09	1.58321e+09	Yes	Yes	1.21583	5.95649	82.095	3.34626	-1.52757	2.71128	Yes		P36160	RPF2	Ribosome biogenesis protein RPF2	0.00191981	0.000379659	P41338	ERG10	Acetyl-CoA acetyltransferase	0.00634619	0.0079834
P32481	GCD11	Eukaryotic translation initiation factor 2 subunit gamma (eIF-2-gamma)	0.0292176	0.0221834	0.00703418	329	1.65703	29	8.9244e+07	2.89021e+08	1.77723e+08	8.22211e+08	2.76969e+09	1.09066e+09	Yes	Yes	2.56341	4.48142	75.9249	2.86934	-1.53436	2.70449	Yes		Q12034	SLF1	Protein SLF1	0.00187071	0.000262048	P10964	RPA190	DNA-directed RNA polymerase I subunit RPA190	0.00633506	0.0457366
P53043	PPT1	Serine/threonine-protein phosphatase T (PPT)	0.0291873	0.027413	0.00177423	92	3.94959	10	4.04354e+07	6.48272e+07	3.98997e+07	1.79104e+09	2.4632e+09	8.33714e+08	Yes	Yes	2.01891	10.6799	93.9212	4.99554	-1.53481	2.70404	No		P21242	PRE10	Probable proteasome subunit alpha type-7 (Macropain subunit C1) (Multicatalytic endopeptidase complex subunit C1) (Proteasome component C1) (Proteinase YSCE subunit 1)	0.00185603	0.0204739	P38174	MAP2	Methionine aminopeptidase 2 (MAP 2) (MetAP 2)	0.00628309	0.00200373
P34760	TSA1	Peroxiredoxin TSA1 (Prx)	0.0289582	0.0182751	0.0106831	618	0.774552	13	9.15298e+07	3.52242e+08	5.12309e+08	1.38245e+09	1.53648e+09	1.31703e+09	Yes	Yes	0.705037	2.09177	63.1086	2.14448	-1.53823	2.70062	No		P25384	TY2B-C	Transposon Ty2-C Gag-Pol polyprotein (TY2A-TY2B) (Transposon Ty2 TYA-TYB polyprotein) [Cleaved into: Capsid protein (CA); Ty2 protease (PR)	0.0018445	0.00113212	P15019	TAL1	Transaldolase	0.00613004	0.00528263
P12630	BAR1	Barrierpepsin	0.0286865	0	0.0286865	1701	-10	11	8.84225e+08	7.44396e+08	1.22457e+09	6.14618e+08	6.0925e+08	1.06627e+09	No	Yes	9.96744	-26.873		-0.369132	-1.54232	2.69652	No		P15565	TRM1	tRNA (guanine(26)-N(2))-dimethyltransferase, mitochondrial	0.00183476	0.000394846	P41810	SEC26	Coatomer subunit beta (Beta-coat protein) (Beta-COP)	0.00608556	0.00502796
P28777	ARO2	Chorismate synthase	0.0282563	0.0211571	0.00709921	355	1.57541	24	8.0366e+07	4.27808e+08	7.79899e+07	1.01614e+09	2.45601e+09	1.0079e+09	Yes	Yes	2.33423	4.2378	74.8757	2.79917	-1.54888	2.68996	No		P27929	NAM9	37S ribosomal protein NAM9, mitochondrial (Mitochondrial small ribosomal subunit protein uS4m) (Nuclear accommodation of mitochondria protein 9)	0.00178923	0.000567678	Q12363	WTM1	Transcriptional modulator WTM1	0.0060764	0.00673375
P25491	YDJ1	Mitochondrial protein import protein MAS5 (Yeast dnaJ protein 1)	0.0279062	0.0244816	0.00342463	153	2.83768	24	4.32844e+07	1.15631e+08	1.13851e+08	7.11368e+08	2.51593e+09	1.50338e+09	Yes	Yes	2.40622	7.61789	87.7281	3.93521	-1.5543	2.68455	No		P0CX73	TY1A-PL	Transposon Ty1-PL Gag polyprotein (Gag-p49) (Transposon Ty1 protein A) (TY1A) (TYA) (p58) [Cleaved into: Capsid protein (CA) (Gag-p45) (p54); Gag-p4]	0.00176276	0.000395057	P08539	GPA1	Guanine nucleotide-binding protein alpha-1 subunit (GP1-alpha)	0.00603125	0.00126976
P14906	SEC63	Protein translocation protein SEC63 (Protein NPL1) (Sec62/63 complex 73 kDa subunit)	0.0278791	0	0.0278791	1700	-10	34	7.95842e+08	8.01878e+08	9.21873e+08	6.64991e+08	8.91568e+08	9.22416e+08	No	Yes	8.41564	-26.7494		-0.0384572	-1.55472	2.68412	No		Q12000	TMA46	Translation machinery-associated protein 46 (DRG family-regulatory protein 1)	0.00173641	0.000453064	P09938	RNR2	Ribonucleoside-diphosphate reductase small chain 1	0.00600524	0.00152772
P00358	TDH2	Glyceraldehyde-3-phosphate dehydrogenase 2 (GAPDH 2)	0.0277714	0.0193446	0.00842677	453	1.19888	6	2.10124e+08	2.65843e+08	2.53733e+08	1.08259e+09	2.01243e+09	1.15454e+09	Yes	Yes	1.39456	3.21593	69.6567	2.48317	-1.5564	2.68244	No		P32770	NRP1	Putative RNA-binding protein involved in heterochromatin assembly (Asparagine-rich protein) (Protein ARP)	0.0016843	0.00112679	P53723	YNR021W	UPF0674 endoplasmic reticulum membrane protein YNR021W	0.00595546	0.00119963
P17967	PDI1	Protein disulfide-isomerase (PDI)	0.0276291	0.00867189	0.0189572	1293	-1.12833	37	6.60379e+08	5.27591e+08	5.09739e+08	1.14368e+09	1.00245e+09	1.10992e+09	Yes	Yes	0.795408	-3.02417	31.3868	0.937261	-1.55863	2.68021	No		P0C2J0	TY1B-PR2	Transposon Ty1-PR2 Gag-Pol polyprotein (Gag-Pol-p199) (TY1A-TY1B) (Transposon Ty1 TYA-TYB polyprotein) (p190) [Cleaved into: Capsid protein (CA) (Gag-p45) (p54); Ty1 protease (PR)	0.00167926	0.00065746	P39714	BDH1	(R,R)-butanediol dehydrogenase	0.00595442	0.00209456
P53316	YGR250C	Uncharacterized RNA-binding protein YGR250C	0.027569	0.0251047	0.00246438	116	3.34866	51	3.18927e+07	8.58686e+07	8.6006e+07	7.83519e+08	2.0594e+09	1.89629e+09	Yes	Yes	2.02452	8.97195	91.061	4.41778	-1.55958	2.67927	Yes		P39960	BEM2	GTPase-activating protein BEM2/IPL2 (Bud emergence protein 2)	0.00167821	0.00414832	P38840	ARO9	Aromatic amino acid aminotransferase 2	0.00589459	0.0024788
P54838	DAK1	Dihydroxyacetone kinase 1 (DHA kinase 1)	0.027116	0.0193674	0.00774863	418	1.32162	27	1.70359e+08	2.56025e+08	1.85214e+08	7.05737e+08	2.51307e+09	1.03135e+09	Yes	Yes	2.51092	3.53145	71.4242	2.5847	-1.56677	2.67207	No		Q04660	ERB1	Ribosome biogenesis protein ERB1 (Eukaryotic ribosome biogenesis protein 1)	0.00166292	0.0184202	P27616	ADE1	Phosphoribosylaminoimidazole-succinocarboxamide synthase	0.00588779	0.00118157
P47018	MTC1	Maintenance of telomere capping protein 1	0.0270324	0.000344013	0.0266884	1625	-6.27761	29	9.0324e+08	7.04492e+08	7.84495e+08	8.22874e+08	8.38418e+08	7.93253e+08	No	Yes	3.75321	-16.7658	1.27259	0.0367212	-1.56811	2.67073	No		P15992	HSP26	Heat shock protein 26 (26 kDa heat shock protein)	0.00162402	0.00058827	Q04894	ADH6	NADP-dependent alcohol dehydrogenase 6	0.00588132	0.00644404
Q08925	MRN1	RNA-binding protein MRN1 (Multicopy suppressor of RSC-NHP6 synthetic lethality protein 1) (Post-transcriptional regulator of 69 kDa)	0.0268439	0.0249935	0.00185033	100	3.7557	29	3.34715e+07	4.28145e+07	8.49855e+07	1.08955e+09	1.58837e+09	1.97378e+09	Yes	Yes	1.15079	10.0191	93.1071	4.80814	-1.57115	2.66769	Yes		P39744	NOC2	Nucleolar complex protein 2	0.00148616	0.0102494	P41807	VMA13	V-type proton ATPase subunit H (V-ATPase subunit H) (V-ATPase 54 kDa subunit) (Vacuolar proton pump subunit H)	0.00578498	0.00127598
Q02892	NOG1	Nucleolar GTP-binding protein 1	0.0268224	0.022729	0.00409331	186	2.4732	32	3.93959e+07	5.4542e+07	2.27282e+08	1.14891e+09	7.25138e+08	2.61384e+09	Yes	Yes	2.55742	6.59686	84.7392	3.59758	-1.5715	2.66734	No		P28241	IDH2	Isocitrate dehydrogenase [NAD] subunit 2, mitochondrial	0.00146757	0.000936575	P53051	IMA1	Oligo-1,6-glucosidase IMA1	0.00555915	0.00128426
P54885	PRO2	Gamma-glutamyl phosphate reductase (GPR)	0.026741	0.0170976	0.00964341	599	0.826178	21	1.61236e+08	3.11315e+08	3.39287e+08	9.68434e+08	2.09787e+09	9.16372e+08	Yes	Yes	1.91297	2.20261	63.9377	2.18459	-1.57282	2.66602	No		P39998	EDC3	Enhancer of mRNA-decapping protein 3	0.00142648	0.000611493	P38764	RPN1	26S proteasome regulatory subunit RPN1 (HMG-CoA reductase degradation protein 2) (Proteasome non-ATPase subunit 1)	0.00547028	0.0391324
P38013	AHP1	Peroxiredoxin AHP1 (Prx)	0.0266856	0.01524	0.0114455	759	0.413083	12	5.26553e+08	1.66149e+08	3.09542e+08	1.70856e+09	1.08676e+09	9.87015e+08	Yes	Yes	1.66461	1.10092	57.1097	1.87305	-1.57372	2.66512	No		Q08287	NOP8	60S ribosome subunit biogenesis protein NOP8 (Nucleolar protein 8)	0.00141749	0.00159012	P28274	URA7	CTP synthase 1	0.00546276	0.00268446
P06168	ILV5	Ketol-acid reductoisomerase, mitochondrial	0.0265883	0.014621	0.0119673	838	0.288947	20	1.28327e+08	4.22047e+08	4.26176e+08	5.62449e+08	1.9322e+09	1.29594e+09	Yes	Yes	3.00466	0.76962	54.9904	1.78387	-1.57531	2.66354	No		Q05946	UTP13	U3 small nucleolar RNA-associated protein 13 (U3 snoRNA-associated protein 13) (U three protein 13)	0.00136891	0.00107579	P38845	CRP1	Cruciform DNA-recognizing protein 1 [Cleaved into: CRP1 short N-terminal subpeptide; CRP1 short C-terminal subpeptide]	0.00541022	0.00780376
P34216	EDE1	EH domain-containing and endocytosis protein 1 (Bud site selection protein 15)	0.0264857	0.00682982	0.0196559	1357	-1.52505	62	5.87394e+08	6.1909e+08	5.09667e+08	8.07105e+08	1.44266e+09	7.8283e+08	Yes	Yes	2.11968	-4.05946	25.7868	0.761232	-1.57699	2.66186	No		P38112	MAK5	ATP-dependent RNA helicase MAK5	0.00135522	0.00812997	P17649	UGA1	4-aminobutyrate aminotransferase	0.00535969	0.00107107
P46682	APL6	AP-3 complex subunit beta (Adaptor-related protein complex 3 subunit beta) (Beta-3-adaptin) (Clathrin assembly protein complex 3 beta large chain) (Clathrin assembly protein large beta chain)	0.0261099	0	0.0261099	1699	-10	50	5.92045e+08	1.0503e+09	7.40814e+08	5.10579e+08	1.05955e+09	7.28075e+08	No	Yes	10.2809	-26.4657		-0.115974	-1.58319	2.65565	No		P53276	UTP8	U3 small nucleolar RNA-associated protein 8 (U3 snoRNA-associated protein 8) (U three protein 8) (U3 protein 8 required for transcription) (t-UTP8)	0.00135274	0.000637815	P47120	LIA1	Deoxyhypusine hydroxylase (DOHH)	0.00534676	0.00198832
P32527	ZUO1	Zuotin (DnaJ-related protein ZUO1) (J protein ZUO1) (Heat shock protein 40 homolog ZUO1) (Ribosome-associated complex subunit ZUO1)	0.0260098	0.0228463	0.00316355	156	2.85234	30	9.0218e+07	9.8887e+07	8.87275e+07	1.64767e+09	1.68272e+09	1.0552e+09	Yes	Yes	0.980862	7.57007	87.8371	3.94892	-1.58486	2.65398	No		P38754	RPL14B	60S ribosomal protein L14-B (Large ribosomal subunit protein eL14-B)	0.00135133	7.13386e-06	Q12074	SPE3	Spermidine synthase SPE3 (SPDSY)	0.00534235	0.000919469
P00899	TRP2	Anthranilate synthase component 1	0.0259564	0.0206134	0.00534302	270	1.94785	31	9.06089e+07	1.85235e+08	1.71639e+08	9.67837e+08	2.21216e+09	1.02635e+09	Yes	Yes	1.80773	5.16783	79.4154	3.12367	-1.58576	2.65309	No		P48567	PUS4	tRNA pseudouridine synthase 4	0.00132441	0.00124846	P54839	ERG13	Hydroxymethylglutaryl-CoA synthase (HMG-CoA synthase)	0.00527665	0.00335709
P32471	EFB1	Elongation factor 1-beta (EF-1-beta) (Eukaryotic elongation factor 1Balpha) (eEF1Balpha) (Translation elongation factor 1B alpha)	0.0257931	0.0133958	0.0123973	928	0.11176	12	3.16866e+08	3.79645e+08	4.09601e+08	1.09458e+09	1.36143e+09	1.06244e+09	Yes	Yes	0.68816	0.296204	51.9357	1.66042	-1.5885	2.65035	Yes		Q00539	NAM8	Protein NAM8	0.00127264	0.000100719	P11154	PYC1	Pyruvate carboxylase 1	0.00524225	0.00290127
Q04373	PUF6	Pumilio homology domain family member 6	0.0257064	0.00506046	0.0206459	1413	-2.02852	33	4.65971e+08	7.28922e+08	6.27176e+08	6.82217e+08	9.0864e+08	1.19609e+09	No	Yes	2.37406	-5.37331	19.6856	0.57552	-1.58996	2.64889	Yes		P47089	TMA22	Translation machinery-associated protein 22 (Density-regulated protein homolog)	0.00118632	0.000541664	Q12154	GET3	ATPase GET3	0.00519789	0.00138461
P49367	LYS4	Homoaconitase, mitochondrial	0.0256334	0.0187752	0.00685828	380	1.45291	30	1.50569e+08	2.37107e+08	2.22765e+08	1.12751e+09	1.54472e+09	1.31327e+09	Yes	Yes	0.764371	3.8468	73.2448	2.69492	-1.59119	2.64765	No		P53550	DCP2	m7GpppN-mRNA hydrolase	0.00114074	0.00400652	Q12458	YPR1	Putative reductase 1	0.00505724	0.00205375
P38922	HRB1	Protein HRB1 (Protein TOM34)	0.0252732	0.0157156	0.00955754	643	0.71749	22	2.16153e+08	3.34224e+08	2.94114e+08	9.45907e+08	1.23587e+09	1.50508e+09	Yes	Yes	1.1336	1.89525	62.1831	2.10052	-1.59734	2.64151	Yes		Q06132	SGD1	Suppressor of glycerol defect protein 1	0.00112533	0.00264771	P47117	ARP3	Actin-related protein 3 (Actin-like protein ARP3) (Actin-like protein 3)	0.0050531	0.000892036
P14742	GFA1	Glutamine--fructose-6-phosphate aminotransferase [isomerizing] (GFAT)	0.024685	0.0192836	0.00540142	296	1.83596	41	5.83372e+07	2.2091e+08	1.68364e+08	8.17507e+08	2.13362e+09	1.02715e+09	Yes	Yes	2.07444	4.83093	78.1186	3.02506	-1.60757	2.63128	No		P29478	SEC65	Signal recognition particle subunit SEC65	0.00112506	0.000119553	P40462	TMA108	Protein TMA108	0.00504975	0.0013648
P53145	LSG1	Large subunit GTPase 1	0.024677	0.0072274	0.0174496	1314	-1.27164	30	1.29573e+08	1.33098e+09	6.4614e+07	6.16904e+08	1.12027e+09	1.1621e+09	Yes	Yes	3.65797	-3.34587	29.288	0.870562	-1.60771	2.63114	Yes		P32264	PRO1	Glutamate 5-kinase (GK)	0.00112209	0.000219487	P40078	NSA2	Ribosome biogenesis protein NSA2 (NOP7-associated protein 2)	0.00502343	0.000709279
P50109	PSP2	Protein PSP2 (Mitochondrial regulator of splicing 15) (Polymerase suppressor protein 2)	0.0246678	0.0136063	0.0110615	830	0.298724	32	2.66208e+08	2.73774e+08	4.33088e+08	9.15033e+08	1.01982e+09	1.51489e+09	Yes	Yes	1.43308	0.785937	55.1581	1.79082	-1.60787	2.63098	Yes		P40040	THO1	Protein THO1	0.00109017	0.000538943	P22203	VMA4	V-type proton ATPase subunit E (V-ATPase subunit E) (V-ATPase 27 kDa subunit) (Vacuolar proton pump subunit E)	0.0050061	0.000828462
P17709	GLK1	Glucokinase-1	0.0245221	0.0194825	0.00503968	276	1.95077	27	1.00163e+08	1.68756e+08	1.54022e+08	9.27025e+08	2.07874e+09	9.67979e+08	Yes	Yes	1.76186	5.12741	79.4484	3.12625	-1.61044	2.6284	No		P12962	CAF20	Cap-associated protein CAF20 (20 kDa cap-associated protein) (CCR4-associated factor 2) (p20)	0.00103673	0.000137838	Q3E754	RPS21B	40S ribosomal protein S21-B (S26) (Small ribosomal subunit protein eS21-B) (YS25)	0.00490633	0.0098147
P32501	GCD6	Translation initiation factor eIF-2B subunit epsilon (GCD complex subunit GCD6) (Guanine nucleotide exchange factor subunit GCD6) (eIF-2B GDP-GTP exchange factor subunit epsilon)	0.0242645	0	0.0242645	1698	-10	33	4.21488e+08	1.09568e+09	6.55477e+08	3.8587e+08	1.1228e+09	6.69193e+08	No	Yes	11.2939	-26.1484		-0.129894	-1.61503	2.62382	Yes		P34217	PIN4	RNA-binding protein PIN4 (Psi inducibility protein 4)	0.0010359	0.00322239	Q03640	TCB3	Tricalbin-3	0.0048892	0.00747302
P16120	THR4	Threonine synthase (TS)	0.0242543	0.0190649	0.00518944	288	1.87727	33	1.0172e+08	1.80572e+08	1.52857e+08	9.81154e+08	2.04969e+09	8.82679e+08	Yes	Yes	1.77957	4.92527	78.6041	3.06136	-1.61521	2.62364	No		P25586	KRR1	KRR1 small subunit processome component (KRR-R motif-containing protein 1) (Ribosomal RNA assembly protein KRR1)	0.00102465	0.00010185	P40450	BNR1	BNI1-related protein 1	0.00483472	0.00244908
P31373	CYS3	Cystathionine gamma-lyase (gamma-CTLase)	0.0242158	0.0202924	0.00392337	205	2.37077	21	7.73316e+07	1.31e+08	1.12287e+08	8.43876e+08	2.23041e+09	9.46844e+08	Yes	Yes	2.00674	6.2184	83.7983	3.5039	-1.6159	2.62294	No		Q12220	DIP2	U3 small nucleolar RNA-associated protein 12 (U3 snoRNA-associated protein 12) (DOM34-interacting protein 2) (U three protein 12)	0.00102362	0.000569504	P12612	TCP1	T-complex protein 1 subunit alpha (TCP-1-alpha) (CCT-alpha)	0.00483037	0.00385692
P32447	ASF1	Histone chaperone ASF1 (Anti-silencing function protein 1) (yASF1)	0.0242064	0	0.0242064	1697	-10	13	8.31619e+08	7.25642e+08	6.70025e+08	7.02623e+08	7.26063e+08	6.84103e+08	No	Yes	7.40288	-26.138		-0.0765666	-1.61607	2.62278	No		Q12080	NOP53	Ribosome biogenesis protein NOP53 (Nucleolar protein 53)	0.00101191	0.00323416	P00498	HIS1	ATP phosphoribosyltransferase (ATP-PRT) (ATP-PRTase)	0.00482193	0.00249559
P21576	VPS1	Vacuolar protein sorting-associated protein 1	0.0241687	0.0187248	0.00544384	314	1.78226	39	7.30185e+07	2.02488e+08	1.4762e+08	6.80163e+08	2.38339e+09	8.46634e+08	Yes	Yes	2.61909	4.67325	77.4756	2.97806	-1.61675	2.6221	No		Q06287	EMG1	Ribosomal RNA small subunit methyltransferase NEP1	0.00100409	9.86908e-05	P38968	SEC31	Protein transport protein SEC31 (Protein WEB1)	0.00472697	0.00462591
P05453	SUP35	Eukaryotic peptide chain release factor GTP-binding subunit (ERF-3) (ERF3) (ERF2) (G1 to S phase transition protein 1) (Omnipotent suppressor protein 2) (PSI no more protein 2) (Polypeptide release factor 3) (Translation release factor 3)	0.0240242	0.0183536	0.00567056	334	1.6945	39	8.00016e+07	2.48822e+08	1.38775e+08	6.78904e+08	1.99254e+09	1.16836e+09	Yes	Yes	2.23619	4.43874	76.3965	2.90175	-1.61935	2.6195	Yes		P20447	DBP3	ATP-dependent RNA helicase DBP3	0.000966094	0.000758849	P11745	RNA1	Ran GTPase-activating protein 1 (Protein involved in RNA production/processing)	0.00472503	0.00611236
Q99383	HRP1	Nuclear polyadenylated RNA-binding protein 4 (Cleavage factor IB) (CFIB)	0.0239991	0.00865769	0.0153414	1224	-0.825376	18	3.10287e+08	5.47564e+08	4.83537e+08	6.40848e+08	1.19071e+09	1.12997e+09	Yes	Yes	2.16919	-2.16169	36.0751	1.08995	-1.6198	2.61904	Yes		P49957	TRM9	tRNA (carboxymethyluridine(34)-5-O)-methyltransferase	0.000938169	0.000392476	Q3E7X9	RPS28A	40S ribosomal protein S28-A (S33) (Small ribosomal subunit protein eS28-A) (YS27)	0.00465409	0.000648431
Q00764	TPS1	Alpha,alpha-trehalose-phosphate synthase [UDP-forming] 56 kDa subunit	0.0236005	0.0197549	0.00384562	210	2.36092	22	6.29525e+07	1.25008e+08	1.03605e+08	7.13356e+08	2.48422e+09	7.42297e+08	Yes	Yes	2.635	6.16617	83.7053	3.49492	-1.62708	2.61177	No		P0C2I9	TY1B-PR1	Transposon Ty1-PR1 Gag-Pol polyprotein (Gag-Pol-p199) (TY1A-TY1B) (Transposon Ty1 TYA-TYB polyprotein) (p190) [Cleaved into: Capsid protein (CA) (Gag-p45) (p54); Ty1 protease (PR)	0.000914315	5.25516e-05	Q04409	EMI2	Putative glucokinase-2	0.0045714	0.000916603
P32445	RIM1	Single-stranded DNA-binding protein RIM1, mitochondrial (Mitochondrial ssDNA-binding protein)	0.0235694	0.0226594	0.000910005	73	4.63809	10	2.47419e+07	2.94323e+07	2.66628e+07	1.61474e+09	1.37539e+09	1.1549e+09	Yes	Yes	0.606119	12.111	96.139	5.66677	-1.62765	2.6112	No		Q12273	TY1B-OL	Transposon Ty1-OL Gag-Pol polyprotein (Gag-Pol-p199) (TY1A-TY1B) (Transposon Ty1 TYA-TYB polyprotein) (p190) [Cleaved into: Capsid protein (CA) (Gag-p45) (p54); Ty1 protease (PR)	0.000912894	0.000253838	P53184	PNC1	Nicotinamidase	0.00455552	0.000172338
P32074	SEC21	Coatomer subunit gamma (Gamma-coat protein) (Gamma-COP)	0.0234736	0.016581	0.00689262	444	1.2664	43	6.3833e+07	3.23795e+08	1.44822e+08	5.3932e+08	2.22091e+09	9.1601e+08	Yes	Yes	3.02774	3.30459	70.6367	2.53884	-1.62942	2.60943	No		Q99207	NOP14	Nucleolar complex protein 14 (U three protein 2) (U3 small nucleolar RNA-associated protein 2) (U3 snoRNA-associated protein 2)	0.000902995	0.000765045	Q08977	CUB1	Cu(2+) suppressing and bleomycin sensitive protein 1	0.00455535	0.0150196
P43603	LSB3	LAS seventeen-binding protein 3 (LAS17-binding protein 3)	0.023187	0.00405285	0.0191342	1428	-2.23914	20	4.05898e+08	8.12348e+08	4.29759e+08	5.54367e+08	1.28187e+09	6.73065e+08	Yes	Yes	3.50451	-5.83093	17.479	0.509569	-1.63476	2.60409	No		P32892	DRS1	ATP-dependent RNA helicase DRS1	0.000893173	0.00235083	P33401	PGM1	Phosphoglucomutase 1 (PGM 1)	0.00453039	0.00158469
Q03655	GAS3	Probable 1,3-beta-glucanosyltransferase GAS3	0.0230951	0	0.0230951	1696	-10	18	7.08652e+08	6.0555e+08	8.1931e+08	5.87646e+08	5.94533e+08	8.25137e+08	No	Yes	8.97952	-25.9346		-0.106417	-1.63648	2.60237	No		Q12463	TRM11	tRNA (guanine(10)-N2)-methyltransferase	0.000887641	0.000609386	P19524	MYO2	Myosin-2 (Cell division control protein 66) (Class V unconventional myosin MYO2) (Type V myosin heavy chain MYO2) (Myosin V MYO2)	0.00452595	0.00374968
Q12499	NOP58	Nucleolar protein 58 (Nucleolar protein 5)	0.0228947	0.00666711	0.0162276	1312	-1.28332	23	2.85323e+08	2.68295e+08	7.88114e+08	6.07058e+08	5.57194e+08	1.59892e+09	Yes	Yes	3.6428	-3.33481	29.1207	0.865285	-1.64026	2.59858	Yes		P36036	YRA2	RNA annealing protein YRA2	0.000886619	0.000545255	P02400	RPP2B	60S acidic ribosomal protein P2-beta (L12eIA) (L45) (Large ribosomal subunit protein P2-B) (P2B) (YL44C) (YP2beta) (YPA1)	0.00444275	0.000190899
P33302	PDR5	Pleiotropic ABC efflux transporter of multiple drugs (Pleiotropic drug resistance protein 5) (Suppressor of toxicity of sporidesmin)	0.0228803	0.00419155	0.0186887	1421	-2.15661	32	4.43219e+08	6.68329e+08	5.25409e+08	5.27368e+08	1.01969e+09	9.1829e+08	No	Yes	2.72795	-5.60354	18.3195	0.534625	-1.64054	2.59831	No		P42945	UTP10	U3 small nucleolar RNA-associated protein 10 (U3 snoRNA-associated protein 10) (U three protein 10) (U3 protein 10 required for transcription) (t-UTP10)	0.000868775	0.000495665	Q06408	ARO10	Transaminated amino acid decarboxylase	0.00441693	0.00178319
P38431	TIF5	Eukaryotic translation initiation factor 5 (eIF-5)	0.0228325	0.0179538	0.00487862	290	1.87975	20	1.47501e+08	1.82771e+08	9.97873e+07	1.18919e+09	1.5258e+09	9.4869e+08	Yes	Yes	1.04251	4.88245	78.633	3.06354	-1.64145	2.5974	Yes		Q12453	CEX1	Cytoplasmic export protein 1	0.000861182	0.000465971	P32895	PRS1	Ribose-phosphate pyrophosphokinase 1	0.00439586	0.00414032
P14832	CPR1	Peptidyl-prolyl cis-trans isomerase (PPIase)	0.0228093	0.020751	0.00205826	124	3.33368	11	2.7455e+07	1.10291e+08	2.705e+07	1.58493e+09	1.78423e+09	5.55628e+08	Yes	Yes	2.39931	8.65744	90.9762	4.40351	-1.64189	2.59696	Yes		P38712	RRP3	ATP-dependent rRNA helicase RRP3	0.000848166	0.00182779	P09733	TUB1	Tubulin alpha-1 chain	0.00438301	0.0015374
P38996	NAB3	Nuclear polyadenylated RNA-binding protein 3	0.0226137	0.00400786	0.0186058	1426	-2.21485	31	2.7987e+08	7.39519e+08	5.61165e+08	4.02758e+08	1.12986e+09	9.41343e+08	Yes	Yes	4.03452	-5.74359	17.7232	0.51684	-1.64563	2.59322	Yes		P38439	LEO1	RNA polymerase-associated protein LEO1	0.000846747	0.006724	P20081	FPR1	FK506-binding protein 1 (FKBP) (12-kDa cytosolic FK506-binding protein) (FKBP-12) (Peptidyl-prolyl cis-trans isomerase) (PPIase)	0.00437875	0.000807553
P21242	PRE10	Probable proteasome subunit alpha type-7 (Macropain subunit C1) (Multicatalytic endopeptidase complex subunit C1) (Proteasome component C1) (Proteinase YSCE subunit 1)	0.0223299	0.00185603	0.0204739	1506	-3.4635	12	4.28789e+08	7.47172e+08	6.0843e+08	4.67799e+08	1.03496e+09	7.16494e+08	No	Yes	4.11016	-8.96261	8.31184	0.240384	-1.65111	2.58773	Yes		P38691	KSP1	Serine/threonine-protein kinase KSP1	0.000843683	0.0021654	P38295	EHT1	Medium-chain fatty acid ethyl ester synthase/esterase 2 (Alcohol O-acetyltransferase)	0.00433355	0.00146373
Q05050	EIS1	Eisosome protein 1	0.0222281	0.000462331	0.0217657	1602	-5.55699	50	2.95506e+08	9.82226e+08	5.84617e+08	3.76495e+08	1.07991e+09	6.66624e+08	Yes	Yes	7.19797	-14.369	2.07994	0.0600231	-1.6531	2.58575	No		P28007	GAR1	H/ACA ribonucleoprotein complex subunit GAR1 (snoRNP protein GAR1)	0.000834517	0.00221098	P46959	GCD14	tRNA (adenine(58)-N(1))-methyltransferase catalytic subunit TRM61	0.00431355	0.00308498
P02829	HSP82	ATP-dependent molecular chaperone HSP82 (82 kDa heat shock protein) (Heat shock protein Hsp90 heat-inducible isoform)	0.0221859	0.0127297	0.00945622	757	0.428863	11	1.46951e+08	3.81516e+08	2.16077e+08	6.26557e+08	1.98935e+09	6.17369e+08	Yes	Yes	2.9083	1.10858	57.3774	1.88454	-1.65392	2.58492	No		P39985	POL5	rDNA transcriptional regulator POL5	0.000773321	0.0114951	P15454	GUK1	Guanylate kinase	0.00430954	0.00164588
Q06106	MRD1	Multiple RNA-binding domain-containing protein 1	0.0217062	0.0120912	0.00961504	816	0.330587	57	1.83378e+08	2.51143e+08	2.98149e+08	7.55891e+08	4.22552e+08	1.98069e+09	Yes	Yes	2.96007	0.851405	55.7037	1.81355	-1.66342	2.57543	Yes		P53072	TAN1	tRNA acetyltransferase TAN1	0.000766938	0.000119634	P41921	GLR1	Glutathione reductase (GR) (GRase)	0.00430677	0.00221833
P46672	ARC1	tRNA-aminoacylation cofactor ARC1 (Acyl-RNA-complex protein 1) (GU4 nucleic-binding protein 1) (G4p1 protein) (P42) (tRNA-interacting factor ARC1)	0.0216614	0.0195984	0.00206307	130	3.24787	19	2.46219e+07	5.81498e+07	8.38129e+07	5.60906e+08	1.79916e+09	1.35713e+09	Yes	Yes	2.28631	8.36175	90.4758	4.32187	-1.66431	2.57453	Yes		P32611	RML2	54S ribosomal protein RML2, mitochondrial (L2) (Mitochondrial large ribosomal subunit protein uL2m)	0.00074638	7.01329e-05	P35844	KES1	Oxysterol-binding protein homolog 4 (Bypass SECl4 recessive protein 3) (KRE11-1 suppressor protein 1) (Protein KES1) (Oxysterol-binding protein-related protein 4) (ORP 4) (OSBP-related protein 4)	0.00429804	0.000685568
P31116	HOM6	Homoserine dehydrogenase (HDH)	0.0216457	0.0119517	0.00969404	834	0.302045	24	6.23887e+07	6.26112e+08	1.32304e+08	7.1435e+08	1.59968e+09	7.46133e+08	Yes	Yes	2.7547	0.77753	55.215	1.79318	-1.66463	2.57422	No		P53859	CSL4	Exosome complex component CSL4 (CEP1 synthetic lethal protein 4)	0.000744223	0.000143167	P38787	PAN5	2-dehydropantoate 2-reductase	0.00427391	0.00114271
P40160	RIO2	Serine/threonine-protein kinase RIO2	0.0215781	0.00701296	0.0145651	1269	-1.05442	18	3.70505e+08	5.62954e+08	3.64906e+08	7.04147e+08	9.36057e+08	9.30269e+08	Yes	Yes	1.3666	-2.71288	32.5004	0.973045	-1.66599	2.57286	No		Q05672	RBS1	RNA-binding suppressor of PAS kinase protein 1	0.000738815	0.00112788	P33299	RPT1	26S proteasome regulatory subunit 7 homolog (Protein CIM5) (Tat-binding homolog 3)	0.0042675	0.00292044
P40495	LYS12	Homoisocitrate dehydrogenase, mitochondrial (HIcDH)	0.0215409	0.0131005	0.00844038	683	0.634242	21	1.06324e+08	2.64939e+08	3.45164e+08	5.71129e+08	1.37972e+09	1.19489e+09	Yes	Yes	2.31145	1.63134	60.8169	2.03712	-1.66674	2.57211	No		Q02792	RAT1	5'-3' exoribonuclease 2	0.000725277	0.000110953	P33302	PDR5	Pleiotropic ABC efflux transporter of multiple drugs (Pleiotropic drug resistance protein 5) (Suppressor of toxicity of sporidesmin)	0.00419155	0.0186887
P29311	BMH1	Protein BMH1	0.0214921	0.0173172	0.00417494	264	2.05237	5	9.66049e+07	1.61704e+08	6.70025e+07	8.84622e+08	2.08934e+09	5.54144e+08	Yes	Yes	2.59295	5.27691	80.5745	3.21657	-1.66772	2.57113	No		P33201	MRT4	Ribosome assembly factor MRT4 (mRNA turnover protein 4)	0.000724438	0.000272556	P43593	UBP6	Ubiquitin carboxyl-terminal hydrolase 6	0.00417704	0.00294011
P36046	MIA40	Mitochondrial intermembrane space import and assembly protein 40 (Mitochondrial import inner membrane translocase TIM40)	0.020874	0	0.020874	1695	-10	32	9.56375e+08	5.5631e+08	6.13207e+08	6.10729e+08	4.81757e+08	5.24215e+08	Yes	Yes	9.47677	-25.497		-0.402035	-1.68039	2.55845	No		P34909	MOT2	General negative regulator of transcription subunit 4 (Modulator of transcription 2)	0.000690941	0.000301887	Q04869	YMR315W	Uncharacterized protein YMR315W	0.00416403	0.00105679
P07991	CAR2	Ornithine aminotransferase (OTAse)	0.0208555	0.0179926	0.00286285	176	2.65188	22	2.43331e+07	1.21253e+08	8.19238e+07	5.75839e+08	1.98018e+09	9.55747e+08	Yes	Yes	2.42091	6.78369	86.2729	3.76232	-1.68078	2.55807	No		P36048	SNU114	Pre-mRNA-splicing factor SNU114 (114 kDa U5 small nuclear ribonucleoprotein component) (Growth inhibitory protein 10)	0.000690316	0.000185806	Q05016	YMR226C	NADP-dependent 3-hydroxy acid dehydrogenase (L-allo-threonine dehydrogenase)	0.00414958	0.000484667
P00360	TDH1	Glyceraldehyde-3-phosphate dehydrogenase 1 (GAPDH 1)	0.0207674	0.017082	0.0036854	236	2.21259	17	4.0405e+07	9.46905e+07	9.92299e+07	3.35411e+08	2.55028e+09	6.03472e+08	Yes	Yes	3.82865	5.65589	82.254	3.36038	-1.68262	2.55623	No		P48412	UPF3	Nonsense-mediated mRNA decay protein 3 (Up-frameshift suppressor 3)	0.000673316	0.000212794	P25293	NAP1	Nucleosome assembly protein	0.00414809	0.0100363
P24000	RPL24B	60S ribosomal protein L24-B (L30) (Large ribosomal subunit protein eL24-B) (RP29) (YL21)	0.0207391	0.0197377	0.00100135	86	4.30094	3	3.80688e+07	3.46927e+07	1.17166e+07	1.58122e+09	6.78926e+08	1.37378e+09	Yes	Yes	1.60594	10.9916	95.1717	5.33708	-1.68321	2.55564	Yes		P45818	ROK1	ATP-dependent RNA helicase ROK1	0.00067143	0.000233683	P07342	ILV2	Acetolactate synthase catalytic subunit, mitochondrial	0.00411601	0.00449447
P25087	ERG6	Sterol 24-C-methyltransferase ERG6 (SCMT)	0.0205456	0.0134177	0.00712786	583	0.912601	23	2.07375e+08	1.26976e+08	2.74485e+08	8.38974e+08	1.53269e+09	7.03212e+08	Yes	Yes	1.3776	2.32856	65.3071	2.25244	-1.68728	2.55157	No		P45976	FIP1	Pre-mRNA polyadenylation factor FIP1	0.000646355	0.00764826	P32628	RAD23	UV excision repair protein RAD23	0.0040797	0.0054527
Q03735	NAB6	RNA-binding protein NAB6 (Nucleic acid-binding protein 6)	0.0205246	0.0123582	0.00816632	698	0.597716	36	1.78468e+08	2.73513e+08	2.49303e+08	5.79795e+08	1.21552e+09	1.18335e+09	Yes	Yes	1.84575	1.52485	60.212	2.00958	-1.68773	2.55112	Yes		Q07938	MEU1	S-methyl-5'-thioadenosine phosphorylase	0.00063767	0.000121869	P36136	SHB17	Sedoheptulose 1,7-bisphosphatase	0.0040721	0.000566831
Q07551	YDL124W	NADPH-dependent alpha-keto amide reductase (AKR-E)	0.0204464	0.0176437	0.00280267	178	2.65428	24	5.17092e+07	1.15223e+08	5.26821e+07	5.5008e+08	2.002e+09	8.94224e+08	Yes	Yes	2.45332	6.76698	86.2926	3.76454	-1.68938	2.54946	No		Q02354	UTP6	U3 small nucleolar RNA-associated protein 6 (U3 snoRNA-associated protein 6) (U three protein 6)	0.0006292	0.00050658	P08417	FUM1	Fumarate hydratase, mitochondrial (Fumarase)	0.00406416	0.00199396
P23292	YCK2	Casein kinase I homolog 2	0.0201923	0	0.0201923	1694	-10	12	5.78244e+08	1.82716e+08	1.81613e+09	2.27927e+08	5.63627e+08	2.51728e+08	Yes	Yes	11.5956	-25.3533		-1.43098	-1.69481	2.54403	No		Q12522	TIF6	Eukaryotic translation initiation factor 6 (eIF-6)	0.000622392	0.00018549	P43603	LSB3	LAS seventeen-binding protein 3 (LAS17-binding protein 3)	0.00405285	0.0191342
O14467	MBF1	Multiprotein-bridging factor 1 (Suppressor of frameshift mutations protein 13)	0.0200867	0.0193813	0.000705424	72	4.78003	16	3.49476e+06	5.07912e+07	5.22623e+06	1.57611e+09	6.68834e+08	1.29698e+09	Yes	Yes	1.50056	12.1497	96.4881	5.80605	-1.69709	2.54176	No		P31384	CCR4	CCR4-Not complex 3'-5'-exoribonuclease subunit Ccr4	0.000600261	0.000867464	P50861	RIB4	6,7-dimethyl-8-ribityllumazine synthase (DMRL synthase) (LS) (Lumazine synthase)	0.00404949	0.000149498
Q04660	ERB1	Ribosome biogenesis protein ERB1 (Eukaryotic ribosome biogenesis protein 1)	0.0200831	0.00166292	0.0184202	1501	-3.46949	39	2.9756e+08	7.31025e+08	5.51322e+08	3.40386e+08	8.39764e+08	8.40735e+08	No	Yes	4.88735	-8.81833	8.28021	0.239465	-1.69717	2.54168	Yes		P52918	MSN5	Protein MSN5	0.000598799	0.000609636	P53731	ARC35	Actin-related protein 2/3 complex subunit 2 (Arp2/3 complex 34 kDa subunit) (p34-ARC)	0.00402734	0.000707509
P53849	GIS2	Zinc finger protein GIS2	0.0200568	0.0185565	0.00150033	110	3.62857	12	5.19232e+07	5.49541e+07	2.62679e+07	1.24498e+09	9.27815e+08	1.29014e+09	Yes	Yes	0.628195	9.22059	92.5196	4.68574	-1.69774	2.54111	Yes		P41814	GCD10	tRNA (adenine(58)-N(1))-methyltransferase non-catalytic subunit TRM6 (General control non-derepressible protein 10) (Protein GCD10) (tRNA(m1A58)-methyltransferase subunit TRM6) (tRNA(m1A58)MTase subunit TRM6)	0.000556271	0.000109421	P39729	RBG1	Ribosome-interacting GTPase 1 (GTP-binding protein RBG1) (Genetically interacts with ribosomal genes protein 1)	0.00399807	0.00123154
P49723	RNR4	Ribonucleoside-diphosphate reductase small chain 2	0.0198676	0.0161184	0.0037492	254	2.10406	20	5.04391e+07	1.69874e+08	9.0034e+07	6.71749e+08	1.74483e+09	8.35234e+08	Yes	Yes	2.0373	5.33798	81.1291	3.26278	-1.70185	2.53699	No		P25808	SPB4	ATP-dependent rRNA helicase SPB4	0.000553461	0.000389434	P17423	THR1	Homoserine kinase (HK) (HSK)	0.00394693	0.00207786
Q08951	APL5	AP-3 complex subunit delta (Adaptor-related protein complex 3 subunit delta) (Delta-adaptin 3) (Delta-adaptin)	0.0198001	0	0.0198001	1693	-10	46	2.82434e+08	1.02116e+09	5.22225e+08	2.30968e+08	9.67677e+08	5.2559e+08	No	Yes	12.097	-25.2684		-0.31346	-1.70333	2.53551	No		P53327	SLH1	RQC trigger complex helicase SLH1	0.000544702	0.000282528	P40093	YER156C	MYG1 protein YER156C	0.00392771	0.000543849
P04046	ADE4	Amidophosphoribosyltransferase (ATase)	0.0197857	0.0146035	0.00518222	393	1.49467	27	5.77429e+07	3.12787e+08	5.95618e+07	7.95445e+08	1.67608e+09	6.4585e+08	Yes	Yes	2.31511	3.78928	73.8082	2.73031	-1.70365	2.5352	No		P40498	UTP25	U3 small nucleolar RNA-associated protein 25 (U3 snoRNA-associated protein 25) (U three protein 25)	0.000539458	0.0051972	P32598	GLC7	Serine/threonine-protein phosphatase PP1-2	0.00391959	0.00119513
P24276	SSD1	Protein SSD1 (Protein SRK1)	0.0197799	0.0109632	0.0088167	827	0.314363	57	1.0115e+08	3.54786e+08	2.39044e+08	3.9376e+08	1.64295e+09	8.1475e+08	Yes	Yes	3.23489	0.796934	55.426	1.80196	-1.70378	2.53507	Yes		P38828	LSM12	Protein LSM12 (Sm-like protein 12)	0.000536065	0.0001752	P32377	MVD1	Diphosphomevalonate decarboxylase	0.00385174	0.0014076
P19414	ACO1	Aconitate hydratase, mitochondrial (Aconitase)	0.0197561	0.00864394	0.0111121	1089	-0.362375	30	1.59785e+08	4.45721e+08	3.308e+08	4.73676e+08	1.32123e+09	8.1095e+08	Yes	Yes	2.79045	-0.918457	43.7533	1.35376	-1.7043	2.53455	Yes		P25359	RRP43	Exosome complex component RRP43 (Ribosomal RNA-processing protein 43)	0.000529179	6.98368e-05	P32771	SFA1	S-(hydroxymethyl)glutathione dehydrogenase	0.00380795	0.00210951
Q08647	PUS7	Multisubstrate pseudouridine synthase 7	0.019743	0	0.019743	1692	-10	28	2.61875e+07	2.37334e+09	1.5679e+08	1.96098e+08	3.80074e+08	4.07321e+08	Yes	Yes	14.462	-25.2559		-1.44969	-1.70459	2.53426	Yes		Q12339	UTP23	rRNA-processing protein UTP23 (U three protein 23) (U3 small nucleolar RNA-associated protein 23) (U3 snoRNA-associated protein 23)	0.000501852	0.00093238	Q12672	RPL21B	60S ribosomal protein L21-B (Large ribosomal subunit protein eL21-B)	0.0038067	0.000579916
P32454	APE2	Aminopeptidase 2, mitochondrial (AP-II) (Aminopeptidase II)	0.0196996	0.0109372	0.0087624	823	0.319843	42	1.66284e+08	3.10302e+08	2.57754e+08	5.72838e+08	1.49077e+09	7.34082e+08	Yes	Yes	2.24973	0.81026	55.5199	1.80587	-1.70554	2.5333	No		Q12009	TRM8	tRNA (guanine-N(7)-)-methyltransferase	0.000497225	6.84737e-05	Q05580	HEL2	E3 ubiquitin-protein ligase HEL2	0.00380434	0.00132727
Q08977	CUB1	Cu(2+) suppressing and bleomycin sensitive protein 1	0.0195749	0.00455535	0.0150196	1373	-1.72121	35	5.19e+08	3.74032e+08	4.51111e+08	7.00039e+08	7.96958e+08	6.68542e+08	No	Yes	0.564317	-4.3556	23.2714	0.684	-1.7083	2.53055	No		P38789	SSF1	Ribosome biogenesis protein SSF1	0.000481325	0.00148064	Q04439	MYO5	Myosin-5 (Actin-dependent myosin-I MYO5) (Class I unconventional myosin MYO5) (Type I myosin MYO5)	0.00375479	0.00279848
Q08208	NOP12	Nucleolar protein 12	0.0195529	0.0173957	0.00215715	152	3.01154	32	4.50202e+07	5.18214e+07	8.77142e+07	8.84556e+08	8.163e+08	1.62031e+09	Yes	Yes	1.43847	7.61935	88.9676	4.09832	-1.70879	2.53006	Yes		P89886	TMA20	Translation machinery-associated protein 20	0.000476676	2.67724e-05	P02293	HTB1	Histone H2B.1 (Suppressor of Ty protein 12)	0.0037423	0.000172487
P35691	TMA19	Translationally-controlled tumor protein homolog (TCTP) (Microtubule and mitochondria-interacting protein 1) (Translation machinery-associated protein 19)	0.0194486	0.0157379	0.00371074	265	2.08446	10	9.97983e+07	1.25067e+08	8.72039e+07	1.18502e+09	1.41937e+09	5.70575e+08	Yes	Yes	1.82108	5.26896	80.9203	3.24524	-1.71111	2.52774	No		P36516	MRPL3	54S ribosomal protein L3, mitochondrial (Mitochondrial large ribosomal subunit protein mL44) (YmL3)	0.000474637	3.34419e-05	P35191	MDJ1	DnaJ homolog 1, mitochondrial	0.00373393	0.000629685
P53066	YGL242C	Ankyrin repeat-containing protein YGL242C	0.0192392	0	0.0192392	1691	-10	9	1.16024e+09	2.08005e+08	2.66476e+08	1.19257e+09	2.98082e+08	3.24105e+08	No	Yes	12.8097	-25.144		-0.163283	-1.71581	2.52303	No		P32505	NAB2	Nuclear polyadenylated RNA-binding protein NAB2	0.000465899	0.000376319	P27472	GSY2	Glycogen [starch] synthase isoform 2	0.00366844	0.00213216
Q08745	RPS10A	40S ribosomal protein S10-A (Small ribosomal subunit protein eS10-A)	0.0189178	0.0182776	0.000640258	71	4.83528	2	1.7705e+07	2.11356e+07	1.74802e+07	1.01196e+09	9.0145e+08	1.42213e+09	Yes	Yes	0.852126	12.1642	96.6156	5.86033	-1.72313	2.51572	Yes		Q07655	WHI4	Protein WHI4	0.000458341	6.19696e-05	P16474	KAR2	Endoplasmic reticulum chaperone BiP	0.00366827	0.0482105
P38998	LYS1	Saccharopine dehydrogenase [NAD(+), L-lysine-forming] (SDH)	0.0188663	0.00833441	0.0105318	1086	-0.337606	27	2.15074e+08	3.1409e+08	3.86294e+08	5.22783e+08	8.78575e+08	1.0658e+09	Yes	Yes	2.03922	-0.848922	44.1763	1.36888	-1.72431	2.51453	Yes		P32644	ECM32	Putative ATP-dependent RNA helicase ECM32	0.000455108	0.000293951	Q02204	MRPL13	54S ribosomal protein L13, mitochondrial (Mitochondrial large ribosomal subunit protein mL50) (YmL13)	0.00364979	0.000395655
P04050	RPO21	DNA-directed RNA polymerase II subunit RPB1 (RNA polymerase II subunit 1) (RNA polymerase II subunit B1)	0.0188553	0.00709613	0.0117591	1194	-0.728677	61	2.53845e+08	3.31738e+08	4.47383e+08	6.03434e+08	6.89228e+08	1.05502e+09	Yes	Yes	1.91163	-1.8321	37.6348	1.14203	-1.72457	2.51428	No		P38792	RRP4	Exosome complex component RRP4 (Ribosomal RNA-processing protein 4)	0.000452811	0.000465975	Q06010	STE23	A-factor-processing enzyme	0.00357634	0.00169969
Q12176	MAK21	Ribosome biogenesis protein MAK21 (Maintenance of killer protein 21) (Nucleolar complex protein 1)	0.0187055	0.00460627	0.0140992	1356	-1.61394	43	2.83984e+08	5.36463e+08	4.12424e+08	4.65752e+08	7.21101e+08	9.34069e+08	No	Yes	2.56809	-4.05231	24.6253	0.725443	-1.72803	2.51082	Yes		P43586	LOC1	60S ribosomal subunit assembly/export protein LOC1 (Localization of ASH1 mRNA protein 1)	0.000452229	3.77671e-05	P0CX26	RPL43B	60S ribosomal protein L43-B (L37a) (Large ribosomal subunit protein eL43-B) (YL35)	0.00355546	0.000590825
Q12122	LYS21	Homocitrate synthase, mitochondrial (HCS)	0.0185152	0.0125676	0.00594764	522	1.07932	10	1.00368e+08	2.55062e+08	1.52281e+08	5.91926e+08	1.36168e+09	8.58359e+08	Yes	Yes	1.9097	2.70517	67.877	2.38573	-1.73247	2.50637	No		P20448	HCA4	ATP-dependent RNA helicase HCA4	0.000430301	0.000746453	P53111	ARI1	NADPH-dependent aldehyde reductase ARI1	0.00354298	0.000418491
P17536	TPM1	Tropomyosin-1	0.0184927	0.00345365	0.0150391	1410	-2.12253	26	6.02951e+08	2.84252e+08	4.57227e+08	7.49199e+08	6.06896e+08	6.15125e+08	Yes	Yes	2.21402	-5.31873	18.6757	0.545266	-1.733	2.50585	No		P47150	RSM7	37S ribosomal protein S7, mitochondrial (Mitochondrial small ribosomal subunit protein uS7m)	0.000426158	3.3507e-05	P40075	SCS2	Vesicle-associated membrane protein-associated protein SCS2 (VAMP-associated protein SCS2) (Choline sensitivity suppressor protein 2) (VAP homolog 1)	0.00350534	0.0017506
P32368	SAC1	Phosphatidylinositol-3-phosphatase SAC1	0.0184873	0.0145349	0.00395247	311	1.87869	29	5.56381e+07	1.69715e+08	1.10586e+08	5.91237e+08	1.39372e+09	9.93783e+08	Yes	Yes	1.83311	4.70747	78.6206	3.06261	-1.73313	2.50572	No		P56628	RPL22B	60S ribosomal protein L22-B (L1c) (Large ribosomal subunit protein eL22-B) (RP4) (YL31)	0.000408198	2.22054e-05	P07246	ADH3	Alcohol dehydrogenase 3, mitochondrial	0.00347041	0.00407278
Q01662	MAP1	Methionine aminopeptidase 1 (MAP 1) (MetAP 1)	0.0184695	0.0112491	0.00722037	686	0.639662	20	3.26214e+08	1.92467e+08	1.21708e+08	7.17861e+08	1.07141e+09	8.81811e+08	Yes	Yes	0.667425	1.60255	60.9064	2.04122	-1.73355	2.5053	Yes		P53632	PAP2	Poly(A) RNA polymerase protein 2	0.000398155	0.00256662	P17536	TPM1	Tropomyosin-1	0.00345365	0.0150391
P40217	TIF34	Eukaryotic translation initiation factor 3 subunit I (eIF3i) (Eukaryotic translation initiation factor 3 39 kDa subunit) (eIF-3 39 kDa subunit) (eIF3 p39)	0.0184371	0.0110164	0.00742073	716	0.570018	22	8.95488e+07	2.73294e+08	2.50067e+08	4.46684e+08	1.38287e+09	8.63209e+08	Yes	Yes	2.64399	1.42763	59.7511	1.98881	-1.73431	2.50454	Yes		Q03497	STE20	Serine/threonine-protein kinase STE20	0.000381659	0.00166485	P07278	BCY1	cAMP-dependent protein kinase regulatory subunit (cAPK regulatory subunit) (Bypass of cyclase mutations protein 1) (Protein kinase A regulatory subunit) (PKA regulatory subunit)	0.0034511	0.00134656
P10659	SAM1	S-adenosylmethionine synthase 1 (AdoMet synthase 1)	0.0181981	0.0135142	0.00468393	388	1.52868	12	1.80303e+07	2.07672e+08	1.1409e+08	3.06557e+08	1.79861e+09	8.17862e+08	Yes	Yes	3.66596	3.81998	74.2614	2.75925	-1.73997	2.49887	No		P53972	RCM1	25S rRNA (cytosine(2278)-C(5))-methyltransferase	0.000380888	0.00372427	P38149	DUG2	Probable di- and tripeptidase DUG2	0.00344891	0.0013647
P53622	COP1	Coatomer subunit alpha (Alpha-coat protein) (Alpha-COP) (Retrieval from endoplasmic reticulum protein 1) (Secretory protein 22) (Suppressor of osmo-sensitivity 1)	0.0180395	0.0128654	0.0051741	447	1.31411	50	4.63486e+07	2.18302e+08	1.377e+08	4.17671e+08	1.68306e+09	7.31295e+08	Yes	Yes	2.94512	3.2788	71.3179	2.57845	-1.74378	2.49507	No		P24784	DBP1	ATP-dependent RNA helicase DBP1	0.000380568	3.87087e-05	Q10740	LAP2	Leucine aminopeptidase 2	0.00342863	0.00201222
P46990	RPL17B	60S ribosomal protein L17-B (L20) (Large ribosomal subunit protein uL22-B) (YL17)	0.0180252	0.0177183	0.000306957	55	5.85106	1	9.65784e+06	6.84182e+06	7.93687e+06	1.7546e+09	5.23134e+08	9.29654e+08	No	Yes	2.17394	14.5968	98.2971	6.8635	-1.74412	2.49473	No		Q12153	SSF2	Ribosome biogenesis protein SSF2	0.000373738	0.00396148	P39743	RVS167	Reduced viability upon starvation protein 167	0.0034283	0.000821799
P25294	SIS1	Protein SIS1	0.0178371	0.0147038	0.00313331	245	2.23043	20	1.6266e+07	1.52218e+08	8.12506e+07	5.08903e+08	1.68663e+09	7.52829e+08	Yes	Yes	2.49485	5.55415	82.4338	3.3765	-1.74868	2.49017	No		Q07834	YLL032C	KH domain-containing protein YLL032C	0.00037064	5.55501e-05	Q04958	NTE1	Lysophospholipase NTE1	0.00341792	0.000753619
Q00055	GPD1	Glycerol-3-phosphate dehydrogenase [NAD(+)] 1	0.0177425	0.0116791	0.00606341	577	0.945729	17	4.51858e+07	2.29172e+08	1.60656e+08	3.2589e+08	1.83902e+09	5.81215e+08	Yes	Yes	3.64025	2.35284	65.8255	2.27868	-1.75098	2.48786	No		P33759	MRPS5	37S ribosomal protein S5, mitochondrial (Mitochondrial small ribosomal subunit protein uS5m)	0.000333958	8.5524e-05	P37898	AAP1	Alanine/arginine aminopeptidase	0.00341062	0.00205625
Q12449	AHA1	Hsp90 co-chaperone AHA1 (Activator of Hsp90 ATPase protein 1)	0.0175195	0.0144659	0.00305364	243	2.24405	17	5.42984e+07	1.21636e+08	7.25143e+07	6.14876e+08	1.62423e+09	6.53595e+08	Yes	Yes	2.11171	5.57056	82.5701	3.38881	-1.75648	2.48237	No		Q04217	ECM16	Probable ATP-dependent RNA helicase DHR1	0.000332591	0.00248602	P32381	ARP2	Actin-related protein 2 (Actin-like protein ARP2) (Actin-like protein 2)	0.00339559	0.00156283
P39940	RSP5	E3 ubiquitin-protein ligase RSP5	0.0172211	0.0118896	0.00533159	502	1.15706	32	1.0755e+08	2.08476e+08	1.40309e+08	6.61433e+08	1.30739e+09	6.62498e+08	Yes	Yes	1.71029	2.86361	69.0405	2.44891	-1.76394	2.47491	No		P32342	SRP21	Signal recognition particle subunit SRP21 (Signal recognition particle 21 kDa protein)	0.000330591	3.34155e-05	P32565	RPN2	26S proteasome regulatory subunit RPN2	0.00338381	0.00565317
P53852	YNL247W	Cysteine--tRNA ligase	0.0170737	0.0118817	0.00519191	490	1.19441	41	5.63602e+07	2.48321e+08	8.65923e+07	4.2645e+08	1.7183e+09	5.25192e+08	Yes	Yes	3.14654	2.95159	69.5911	2.47949	-1.76767	2.47117	No		P34241	URB1	Nucleolar pre-ribosomal-associated protein 1 (Unhealthy ribosome biogenesis protein 1)	0.00031942	0.00262889	P39966	PTC2	Protein phosphatase 2C homolog 2 (PP2C-2)	0.00338047	0.00701743
P53303	ZPR1	Zinc finger protein ZPR1	0.0170088	0	0.0170088	1690	-10	21	1.44811e+07	1.92875e+09	1.73901e+07	2.12914e+08	6.94484e+08	1.81555e+08	Yes	Yes	15.1281	-24.6107		-1.12607	-1.76933	2.46952	No		Q08492	BUD21	Bud site selection protein 21 (U three protein 16) (U3 small nucleolar RNA-associated protein 16) (U3 snoRNA-associated protein 16)	0.000310803	0.00114178	Q03161	YMR099C	Glucose-6-phosphate 1-epimerase	0.00337575	0.000924483
Q08641	ABP140	tRNA(Thr) (cytosine(32)-N(3))-methyltransferase	0.0169864	0.00323895	0.0137475	1403	-2.08557	27	2.62458e+08	5.15313e+08	4.269e+08	3.98133e+08	7.71476e+08	6.71292e+08	No	Yes	3.03713	-5.14916	19.0679	0.557	-1.7699	2.46895	No		P38120	MRPS9	37S ribosomal protein S9, mitochondrial (Mitochondrial small ribosomal subunit protein uS9m)	0.000294405	5.03874e-05	P38810	SFB3	SED5-binding protein 3 (Lethal with SEC13 protein 1) (SEC24-related protein 3)	0.00334132	0.00104246
P08518	RPB2	DNA-directed RNA polymerase II subunit RPB2 (RNA polymerase II subunit 2)	0.016937	0.0105712	0.00636583	655	0.731721	50	1.42572e+08	2.14072e+08	1.98293e+08	5.44958e+08	9.93454e+08	9.4337e+08	Yes	Yes	1.51551	1.80566	62.4148	2.11144	-1.77116	2.46768	Yes		P38719	DBP8	ATP-dependent RNA helicase DBP8	0.00027897	0.000321619	P39958	GDI1	Rab GDP-dissociation inhibitor (Rab GDI) (Secretory pathway GDP dissociation inhibitor)	0.00330761	0.0012955
P14843	ARO3	Phospho-2-dehydro-3-deoxyheptonate aldolase, phenylalanine-inhibited	0.016851	0.0149693	0.00188176	162	2.99185	17	5.20511e+07	5.73088e+07	5.27653e+07	8.02004e+08	1.35482e+09	7.02343e+08	Yes	Yes	1.28613	7.37633	88.833	4.07979	-1.77337	2.46547	No		Q12221	PUF2	mRNA-binding protein PUF2 (Pumilio homology domain family member 2)	0.000277299	0.000530154	P38081	YBR056W	Uncharacterized glycosyl hydrolase YBR056W	0.00328879	0.00079827
P38688	SRP72	Signal recognition particle subunit SRP72 (Signal recognition particle 72 kDa protein homolog)	0.0166553	0.0137084	0.00294684	249	2.21782	33	5.0561e+07	1.0641e+08	9.712e+07	6.43319e+08	8.04401e+08	1.28439e+09	Yes	Yes	1.41101	5.45672	82.3068	3.36511	-1.77845	2.4604	Yes		P47135	JSN1	Protein JSN1 (Pumilio homology domain family member 1)	0.000263194	0.000609228	P05150	ARG3	Ornithine carbamoyltransferase	0.00328305	0.00127287
P38427	TSL1	Trehalose synthase complex regulatory subunit TSL1 (Alpha,alpha-trehalose-phosphate synthase [UDP-forming] 123 kDa subunit)	0.0165402	0.00774031	0.00879989	1031	-0.185093	44	8.99795e+07	4.09172e+08	1.15617e+08	3.11957e+08	1.69748e+09	3.4136e+08	Yes	Yes	4.31631	-0.454846	46.797	1.46424	-1.78146	2.45739	No		P53743	ESF2	Pre-rRNA-processing protein ESF2 (18S rRNA factor 2)	0.000261117	0.000393705	Q02969	PEX25	Peroxisomal membrane protein PEX25 (Peroxin-25)	0.00326406	0.00105376
P39076	CCT2	T-complex protein 1 subunit beta (TCP-1-beta) (CCT-beta)	0.016438	0.01299	0.00344797	312	1.91358	26	8.401e+07	9.96818e+07	9.46736e+07	5.608e+08	1.52874e+09	5.79333e+08	Yes	Yes	2.12606	4.69725	79.0243	3.09337	-1.78415	2.45469	No		P34761	WHI3	Protein WHI3	0.000259611	0.00130623	Q08641	ABP140	tRNA(Thr) (cytosine(32)-N(3))-methyltransferase	0.00323895	0.0137475
P53278	YGR130C	Uncharacterized protein YGR130C	0.0163685	0.00228288	0.0140856	1451	-2.62529	47	2.87502e+08	5.1342e+08	4.03774e+08	3.4146e+08	8.98717e+08	4.89907e+08	Yes	Yes	3.74995	-6.43946	13.9468	0.405061	-1.78599	2.45285	No		Q12362	RIB2	Bifunctional protein RIB2 [Includes: tRNA pseudouridine(32) synthase, cytoplasmic	0.000252254	0.000134531	P22943	HSP12	12 kDa heat shock protein (Glucose and lipid-regulated protein)	0.00323819	0.000207004
P37838	NOP4	Nucleolar protein 4 (Nucleolar protein NOP77)	0.0163684	0.0105135	0.00585487	620	0.844532	25	1.04986e+08	1.52466e+08	2.33702e+08	5.33497e+08	6.14464e+08	1.29565e+09	Yes	Yes	2.1138	2.07151	64.2306	2.19892	-1.78599	2.45285	Yes		Q05636	RRP45	Exosome complex component RRP45 (Ribosomal RNA-processing protein 45)	0.000245442	0.000175791	P29295	HRR25	Casein kinase I homolog HRR25	0.00322472	0.000598859
P05744	RPL33A	60S ribosomal protein L33-A (L37) (Large ribosomal subunit protein eL33-A) (RP47) (YL37)	0.0163306	0.0160798	0.000250792	54	6.00262	2	1.67139e+07	2.24353e+06	3.48678e+06	9.80293e+08	8.94049e+08	1.0312e+09	Yes	Yes	0.270762	14.7175	98.4643	7.01382	-1.787	2.45185	No		Q12476	AIR2	Protein AIR2 (Arginine methyltransferase-interacting RING finger protein 2)	0.000245332	9.75756e-05	P32457	CDC3	Cell division control protein 3	0.00321137	0.00786048
P38333	ENP1	Essential nuclear protein 1	0.0160442	0.00859152	0.00745265	890	0.205159	27	1.93468e+08	2.33129e+08	2.11409e+08	6.36912e+08	4.91218e+08	1.1105e+09	Yes	Yes	1.68626	0.501442	53.5492	1.72492	-1.79468	2.44416	Yes		Q04599	MRPL1	54S ribosomal protein L1, mitochondrial (Mitochondrial large ribosomal subunit protein uL1m)	0.000240437	6.80253e-05	Q03862	ARX1	Probable metalloprotease ARX1	0.00320376	0.0070251
Q05515	SVF1	Survival factor 1	0.0160429	0.000599852	0.015443	1560	-4.6862	16	2.35718e+08	5.3722e+08	5.63518e+08	2.77902e+08	6.3099e+08	6.31049e+08	No	Yes	5.96653	-11.4537	3.73906	0.107937	-1.79472	2.44413	No		P38230	ZTA1	Probable quinone oxidoreductase	0.000230099	0.000938664	Q12109	WRS1	Tryptophan--tRNA ligase, cytoplasmic	0.00319897	0.000798587
P53131	PRP43	Pre-mRNA-splicing factor ATP-dependent RNA helicase PRP43	0.0159772	0.0129488	0.00302832	278	2.09623	38	3.5526e+07	9.90973e+07	1.24277e+08	5.19497e+08	9.43878e+08	1.14234e+09	Yes	Yes	1.7513	5.11973	81.046	3.25578	-1.7965	2.44235	Yes		P53617	NRD1	Protein NRD1	0.000229403	8.62038e-05	P32379	PUP2	Proteasome subunit alpha type-5 (Macropain subunit PUP2) (Multicatalytic endopeptidase complex subunit PUP2) (Proteasome component PUP2) (Proteinase YSCE subunit PUP2)	0.00316327	0.000511097
P36049	EBP2	rRNA-processing protein EBP2 (EBNA1-binding protein homolog)	0.0159685	0.00237747	0.013591	1439	-2.51515	23	4.09072e+08	3.98462e+08	3.98273e+08	6.09172e+08	4.12507e+08	6.35572e+08	No	Yes	1.88667	-6.14227	14.8885	0.43281	-1.79674	2.44211	Yes		P12611	WHI2	Growth regulation protein	0.000220933	8.51461e-05	P38817	GGA2	ADP-ribosylation factor-binding protein GGA2 (Golgi-localized, gamma ear-containing, ARF-binding protein 2)	0.00313499	0.000511646
P0C2H8	RPL31A	60S ribosomal protein L31-A (L34) (Large ribosomal subunit protein eL31-A) (YL28)	0.0158644	0.0151643	0.000700041	89	4.4371	1	2.33896e+07	8.85429e+06	2.62158e+07	1.41353e+09	5.63627e+08	8.08779e+08	Yes	Yes	1.70167	10.8233	95.5873	5.47002	-1.79958	2.43927	No		P36084	MUD2	Splicing factor MUD2	0.000216877	0.000216877	Q04947	RTN1	Reticulon-like protein 1	0.00309761	0.00110452
Q12230	LSP1	Sphingolipid long chain base-responsive protein LSP1	0.0157905	0.0133078	0.00248274	220	2.42226	15	3.67014e+07	1.08567e+08	4.85709e+07	4.59365e+08	1.57937e+09	5.98586e+08	Yes	Yes	2.50718	5.90364	84.277	3.55093	-1.8016	2.43724	No		P40032	TPA1	Prolyl 3,4-dihydroxylase TPA1	0.000215387	0.000304252	P40302	PRE5	Proteasome subunit alpha type-6 (Macropain subunit PRE5) (Multicatalytic endopeptidase complex subunit PRE5) (Proteasome component PRE5) (Proteinase YSCE subunit PRE5)	0.0030761	0.000257076
P39678	MBP1	Transcription factor MBP1 (MBF subunit p120)	0.0155753	0.0155452	3.01146e-05	21	9.01179	2	884153	1.3367e+06	431604	1.02031e+09	6.96923e+08	1.07268e+09	No	Yes	0.843273	21.9102	99.8067	10.0132	-1.80756	2.43128	No		P24384	PRP22	Pre-mRNA-splicing factor ATP-dependent RNA helicase PRP22	0.000214553	0.000260415	P32468	CDC12	Cell division control protein 12 (Septin)	0.00307277	0.000806128
Q12159	YRA1	RNA annealing protein YRA1	0.0154627	0.0144666	0.000996127	107	3.86025	8	2.28013e+07	5.524e+07	1.11712e+07	9.1278e+08	9.31389e+08	8.38998e+08	Yes	Yes	0.287064	9.3732	93.5579	4.90908	-1.81071	2.42813	Yes		P36120	DBP7	ATP-dependent RNA helicase DBP7	0.000212792	0.000465604	P28707	SBA1	Co-chaperone protein SBA1	0.00302534	0.00249681
P17065	SEC2	Rab guanine nucleotide exchange factor SEC2 (GDP-GTP exchange factor SEC2)	0.0154566	0	0.0154566	1689	-10	42	3.65781e+08	6.95409e+08	4.40507e+08	2.83699e+08	5.68042e+08	4.17852e+08	No	Yes	10.3384	-24.1965		-0.299109	-1.81089	2.42796	No		P21269	CCA1	CCA tRNA nucleotidyltransferase, mitochondrial	0.000200481	5.04212e-05	P05373	HEM2	Delta-aminolevulinic acid dehydratase (ALADH)	0.00299856	0.0010646
P09064	SUI3	Eukaryotic translation initiation factor 2 subunit beta (eIF-2-beta)	0.0152454	0.0131492	0.0020962	197	2.64913	24	3.13421e+07	1.04076e+08	4.82054e+07	7.20777e+08	1.12805e+09	7.00968e+08	Yes	Yes	1.13724	6.41615	86.2503	3.75977	-1.81686	2.42199	Yes		P15442	GCN2	eIF-2-alpha kinase GCN2	0.000189949	0.000407963	P54783	ALO1	D-arabinono-1,4-lactone oxidase (ALO)	0.0029873	0.002174
P46669	RPA43	DNA-directed RNA polymerase I subunit RPA43 (A43) (DNA-directed DNA-dependent RNA polymerase 36 kDa polypeptide)	0.0151259	0.00144047	0.0136855	1487	-3.24804	15	2.07209e+08	5.54755e+08	3.60976e+08	2.29576e+08	9.18144e+08	4.4134e+08	Yes	Yes	5.24713	-7.8556	9.52316	0.275616	-1.82028	2.41857	No		P38336	POP4	RNases MRP/P 32.9 kDa subunit (RNA-processing protein POP4)	0.000176977	0.000176977	P15274	AMD1	AMP deaminase	0.00298405	0.00100374
P32614	FRD1	Fumarate reductase 1 (FRDS1)	0.0151259	0.0118165	0.00330942	333	1.83615	30	1.20264e+08	9.91856e+07	6.48854e+07	7.06267e+08	1.16127e+09	5.60116e+08	Yes	Yes	1.48332	4.44085	78.1208	3.02523	-1.82028	2.41857	No		P25299	RNA15	mRNA 3'-end-processing protein RNA15	0.000171365	1.73391e-05	P47912	FAA4	Long-chain-fatty-acid--CoA ligase 4	0.00296009	0.00112282
P47079	CCT8	T-complex protein 1 subunit theta (TCP-1-theta) (CCT-theta)	0.0150685	0.0119737	0.00309485	309	1.95193	33	3.27334e+07	1.47416e+08	8.15582e+07	6.07787e+08	1.24861e+09	5.83603e+08	Yes	Yes	1.80201	4.71765	79.4615	3.12727	-1.82193	2.41692	No		Q03776	PRP42	U1 small nuclear ribonucleoprotein component PRP42 (U1 snRNP protein PRP42) (65 kDa snRNP protein) (Pre-mRNA-processing factor 42)	0.000166535	6.06413e-05	P39683	NPT1	Nicotinate phosphoribosyltransferase (NAPRTase)	0.00295098	0.00239417
P29952	PMI40	Mannose-6-phosphate isomerase	0.0150481	0.0129302	0.00211789	200	2.61005	17	2.5423e+07	8.11213e+07	6.50591e+07	4.14114e+08	1.32732e+09	7.85002e+08	Yes	Yes	2.26196	6.30673	85.9259	3.72361	-1.82252	2.41633	No		P48237	CCM1	Mitochondrial group I intron splicing factor CCM1 (COB and COX1 mRNA maturation protein 1) (Required for respiratory growth protein 2)	0.000165158	1.11766e-05	P32563	VPH1	V-type proton ATPase subunit a, vacuolar isoform (V-ATPase a 1 subunit) (V-ATPase 95 kDa subunit) (Vacuolar pH protein 1) (Vacuolar proton pump a subunit) (Vacuolar proton translocating ATPase subunit a 1)	0.00294956	0.00479631
P32486	KRE6	Beta-glucan synthesis-associated protein KRE6 (Killer toxin-resistance protein 6)	0.0150047	0	0.0150047	1688	-10	20	3.6969e+08	6.50501e+08	4.12387e+08	3.00654e+08	5.44831e+08	4.12206e+08	Yes	Yes	10.0661	-24.0681		-0.22982	-1.82377	2.41508	No		Q08920	CBC2	Nuclear cap-binding protein subunit 2 (20 kDa nuclear cap-binding protein) (NCBP 20 kDa subunit) (CBP20)	0.000159949	0.000685184	P32915	SEC61	Protein transport protein SEC61 (Sec61 complex subunit SEC61) (Sec61 complex subunit alpha)	0.00294696	0.00108492
P54113	ADE16	Bifunctional purine biosynthesis protein ADE16 [Includes: Phosphoribosylaminoimidazolecarboxamide formyltransferase	0.0148407	0.0124675	0.00237322	228	2.39325	27	4.97839e+07	8.17814e+07	5.31996e+07	5.78834e+08	1.48249e+09	4.14776e+08	Yes	Yes	2.45531	5.76846	84.0087	3.52441	-1.82855	2.4103	No		P40066	GLE2	mRNA export factor GLE2 (Nuclear pore protein GLE2) (Nucleoporin GLE2) (poly(A) RNA export protein RAE1)	0.000158697	7.39755e-05	Q04371	YMR027W	Damage-control phosphatase YMR027W	0.00294433	0.00248294
Q3E754	RPS21B	40S ribosomal protein S21-B (S26) (Small ribosomal subunit protein eS21-B) (YS25)	0.014721	0.00490633	0.0098147	1243	-1.0003	1	3.5858e+08	2.55903e+08	2.30666e+08	5.6551e+08	8.61882e+08	3.6686e+08	Yes	Yes	2.21971	-2.40751	33.3287	0.99985	-1.83206	2.40678	No		P53941	IMP4	U3 small nucleolar ribonucleoprotein protein IMP4 (U3 snoRNP protein IMP4) (Interacting with MPP10 protein 4)	0.000155722	0.00230684	Q12496	YOL098C	Uncharacterized protein YOL098C	0.00292145	0.00191054
Q12460	NOP56	Nucleolar protein 56 (Ribosome biosynthesis protein SIK1) (Suppressor of I kappa b protein 1)	0.0146919	0.00667864	0.00801323	1057	-0.26283	28	3.01601e+08	1.7196e+08	2.05502e+08	9.82082e+08	3.73826e+08	5.99201e+08	Yes	Yes	2.37007	-0.632349	45.4581	1.41517	-1.83292	2.40592	Yes		P53088	NCS6	Cytoplasmic tRNA 2-thiolation protein 1	0.000154034	0.000122345	P43621	RET2	Coatomer subunit delta (Delta-coat protein) (Delta-COP)	0.00292111	0.000676507
P33322	CBF5	H/ACA ribonucleoprotein complex subunit CBF5	0.0146833	0.00952929	0.00515402	612	0.886671	21	2.50731e+08	1.10556e+08	7.98428e+07	9.78504e+08	4.30499e+08	7.82505e+08	Yes	Yes	1.90299	2.13304	64.8988	2.23199	-1.83318	2.40567	Yes		P03874	CBP2	Cytochrome B pre-mRNA-processing protein 2	0.00014476	0.000554013	P53295	RBG2	Ribosome-interacting GTPase 2 (GTP-binding protein RBG2)	0.00289652	0.00621162
P28263	UBC8	Ubiquitin-conjugating enzyme E2-24 kDa	0.0146716	0	0.0146716	1687	-10	7	7.92331e+08	2.4529e+08	2.5374e+08	7.47146e+08	3.31204e+08	2.60826e+08	No	Yes	11.7599	-23.9709		-0.10179	-1.83352	2.40532	No		Q06349	DXO1	Decapping and exoribonuclease protein 1	0.000143137	7.95405e-05	Q3E705	EFG1	rRNA-processing protein EFG1 (Exit from G1 protein 1)	0.0028923	0.000239388
P40054	SER3	D-3-phosphoglycerate dehydrogenase 1 (3-PGDH 1)	0.0146563	0.0117237	0.0029326	300	1.99917	7	5.39996e+07	9.60025e+07	8.9853e+07	4.41291e+08	1.29638e+09	6.50266e+08	Yes	Yes	2.10695	4.80775	79.9908	3.16919	-1.83398	2.40487	No		Q99181	HSH49	Protein HSH49	0.000141288	0.00200609	P20051	URA4	Dihydroorotase (DHOase)	0.00283288	0.000717193
P07283	SEC53	Phosphomannomutase (PMM)	0.0146118	0.0119131	0.00269871	273	2.14221	19	9.69229e+07	6.11899e+07	6.73427e+07	1.05496e+09	9.27563e+08	4.11845e+08	Yes	Yes	1.88701	5.14891	81.5306	3.29701	-1.8353	2.40355	No		Q03246	MRPS17	37S ribosomal protein S17, mitochondrial (Mitochondrial small ribosomal subunit protein uS17m)	0.000137685	4.87198e-05	P53912	YNL134C	Uncharacterized protein YNL134C	0.00280598	0.00114863
P18759	SEC18	Vesicular-fusion protein SEC18	0.0145801	0.00947884	0.00510125	609	0.89386	28	5.4478e+07	2.69661e+08	7.71069e+07	4.11583e+08	1.34936e+09	4.51943e+08	Yes	Yes	2.98053	2.14759	65.0122	2.23765	-1.83624	2.40261	No		Q08491	SKI7	Superkiller protein 7	0.000125856	0.000234328	P35197	GCS1	ADP-ribosylation factor GTPase-activating protein GCS1 (ARF GAP GCS1)	0.00269799	0.000869598
P0CX28	RPL42B	60S ribosomal protein L42-B (L41) (Large ribosomal subunit protein eL42-B) (Maintenance of killer protein 18) (YL27) (YP44)	0.0145125	0.0140823	0.000430235	74	5.03261	7	1.15858e+07	1.18339e+07	1.41544e+07	1.08829e+09	8.59443e+08	6.16717e+08	Yes	Yes	1.02162	12.0812	97.0354	6.05449	-1.83826	2.40059	No		Q04031	RRP17	Ribosomal RNA-processing protein 17	0.000123368	0.000773673	P16603	NCP1	NADPH--cytochrome P450 reductase (CPR) (P450R)	0.00267941	0.00114549
P53883	NOP13	Nucleolar protein 13	0.0144587	0.0123009	0.00215777	212	2.51115	40	8.44605e+07	5.25615e+07	4.77168e+07	9.16093e+08	4.81211e+08	1.01032e+09	Yes	Yes	1.50756	6.0242	85.0763	3.63244	-1.83987	2.39898	Yes		Q07648	DTD1	D-aminoacyl-tRNA deacylase (DTD)	0.000111794	0.000262664	Q06685	VIP1	Inositol hexakisphosphate and diphosphoinositol-pentakisphosphate kinase	0.00267294	0.00163678
P30624	FAA1	Long-chain-fatty-acid--CoA ligase 1	0.0143873	0.00981581	0.00457149	534	1.10244	29	9.77577e+07	1.24609e+08	1.7726e+08	5.24592e+08	9.55609e+08	6.99738e+08	Yes	Yes	1.29874	2.64236	68.2255	2.40446	-1.84202	2.39683	No		P32502	GCD7	Translation initiation factor eIF-2B subunit beta (GCD complex subunit GCD7) (Guanine nucleotide exchange factor subunit GCD7) (eIF-2B GDP-GTP exchange factor subunit beta)	0.000110955	0.000480727	P34239	LST4	Protein LST4 (Lethal with SEC30 protein 4)	0.00263609	0.00115342
P40482	SEC24	Protein transport protein SEC24 (Abnormal nuclear morphology 1)	0.0143666	0.0118122	0.0025544	260	2.20922	33	4.09728e+07	1.11342e+08	5.53276e+07	5.43925e+08	1.33144e+09	4.92838e+08	Yes	Yes	2.15148	5.29374	82.2199	3.35734	-1.84265	2.3962	No		P38985	SRP14	Signal recognition particle subunit SRP14 (Signal recognition particle 14 kDa protein homolog)	0.000103852	8.56403e-05	P53128	MET13	Methylenetetrahydrofolate reductase 2	0.00256196	0.000904014
Q03280	TOM1	E3 ubiquitin-protein ligase TOM1	0.0143318	0.00185119	0.0124806	1455	-2.75317	96	2.60442e+08	3.3472e+08	4.6877e+08	2.7476e+08	4.57712e+08	7.73215e+08	No	Yes	3.93434	-6.59425	12.9166	0.374788	-1.8437	2.39515	No		P36144	UTP30	Ribosome biogenesis protein UTP30 (U3 snoRNP-associated protein UTP30)	8.62557e-05	1.59782e-05	P40106	GPP2	Glycerol-1-phosphate phosphohydrolase 2	0.00253742	0.000525303
P41338	ERG10	Acetyl-CoA acetyltransferase	0.0143296	0.00634619	0.0079834	1080	-0.331113	18	2.03128e+08	2.72756e+08	2.15379e+08	4.04116e+08	8.67979e+08	6.0586e+08	Yes	Yes	1.88046	-0.793043	44.2873	1.37287	-1.84377	2.39508	No		Q08285	RRP40	Exosome complex component RRP40 (Ribosomal RNA-processing protein 40)	7.5477e-05	8.26889e-05	P15496	IDI1	Isopentenyl-diphosphate delta-isomerase	0.00252814	0.000472018
P43616	DUG1	Cys-Gly metallodipeptidase DUG1	0.0142821	0.0105945	0.00368756	409	1.52258	20	1.83278e+07	1.53315e+08	5.90841e+07	2.89364e+08	1.76754e+09	2.73073e+08	Yes	Yes	4.11271	3.64451	74.1806	2.75405	-1.84521	2.39364	No		Q02933	RNY1	Ribonuclease T2-like (RNase T2-like)	7.05581e-05	0.000220667	P38248	ECM33	Cell wall protein ECM33 (Extracellular mutant protein 33)	0.00252635	0.0360518
P25293	NAP1	Nucleosome assembly protein	0.0141844	0.00414809	0.0100363	1296	-1.27471	20	1.96416e+08	3.15945e+08	3.60896e+08	3.4085e+08	6.89312e+08	6.3977e+08	Yes	Yes	2.57214	-3.04741	29.244	0.869172	-1.84819	2.39066	No		P49955	HSH155	U2 snRNP component HSH155	6.88059e-05	6.88059e-05	P47176	BAT2	Branched-chain-amino-acid aminotransferase, cytosolic (BCAT)	0.00249571	0.0017432
P53075	SHE10	Outer spore wall assembly protein SHE10 (Sensitivity to high expression protein 10)	0.0141166	0	0.0141166	1686	-10	28	3.58745e+08	5.48826e+08	4.36707e+08	2.80877e+08	4.72927e+08	4.32943e+08	No	Yes	9.65674	-23.804		-0.215219	-1.85027	2.38858	No		Q03772	CWC15	Pre-mRNA-splicing factor CWC15 (Complexed with CEF1 protein 15)	6.76202e-05	1.08108e-05	P40510	SER33	D-3-phosphoglycerate dehydrogenase 2 (3-PGDH 2)	0.00248547	0.000680663
P15424	MSS116	ATP-dependent RNA helicase MSS116, mitochondrial	0.0140843	0.0118448	0.00223953	229	2.40299	30	1.7821e+07	1.02402e+08	6.01698e+07	5.91243e+08	4.31761e+08	1.32185e+09	Yes	Yes	2.02959	5.73733	84.0992	3.53331	-1.85126	2.38758	Yes		Q03508	YMR265C	Uncharacterized protein YMR265C	6.17403e-05	4.36804e-05	P38795	QNS1	Glutamine-dependent NAD(+) synthetase	0.00247686	0.000730864
Q12118	SGT2	Small glutamine-rich tetratricopeptide repeat-containing protein 2 (SGT/UBP) (Viral protein U-binding protein)	0.0139866	0.00720689	0.0067797	941	0.088156	31	9.78571e+07	3.01148e+08	1.4302e+08	3.82716e+08	1.18608e+09	3.96898e+08	Yes	Yes	3.02417	0.210213	51.5272	1.64433	-1.85429	2.38456	No		P39016	MPT5	Suppressor protein MPT5 (Protein HTR1) (Pumilio homology domain family member 5)	5.16272e-05	0.000821895	P39986	SPF1	Endoplasmic reticulum transmembrane helix translocase	0.00247488	0.00137448
P46680	AIP1	Actin-interacting protein 1	0.0138805	0.00804387	0.00583659	758	0.462762	26	9.81353e+07	1.7762e+08	2.28346e+08	4.47313e+08	9.37823e+08	5.99455e+08	Yes	Yes	1.80129	1.10195	57.951	1.90933	-1.8576	2.38125	No		P38798	NMD2	Nonsense-mediated mRNA decay protein 2 (Up-frameshift suppressor 2)	4.0511e-05	0.00165167	P06738	GPH1	Glycogen phosphorylase	0.00246612	0.00277931
P00127	QCR6	Cytochrome b-c1 complex subunit 6, mitochondrial (Complex III subunit 6) (Complex III subunit VI) (Cytochrome c1 non-heme 17 kDa protein) (Mitochondrial hinge protein) (Ubiquinol-cytochrome c oxidoreductase subunit 6) (Ubiquinol-cytochrome c reductase 17 kDa protein)	0.0138663	0	0.0138663	1685	-10	8	4.57543e+08	3.38862e+08	7.3173e+08	2.79916e+08	1.84936e+08	4.93164e+08	Yes	Yes	10.8861	-23.7266		-0.790706	-1.85804	2.38081	No		P53919	NAF1	H/ACA ribonucleoprotein complex non-core subunit NAF1 (Nuclear assembly factor 1)	3.91519e-05	0.000178798	Q07915	RLP24	Ribosome biogenesis protein RLP24 (Ribosomal protein L24-like)	0.00245514	0.000970065
P40157	VID27	Vacuolar import and degradation protein 27	0.0138289	0.000354233	0.0134746	1578	-5.2494	30	2.41118e+08	5.30324e+08	3.91035e+08	2.38203e+08	6.17408e+08	4.61353e+08	No	Yes	6.31255	-12.4917	2.56155	0.0739268	-1.85921	2.37963	No		P38827	SET1	Histone-lysine N-methyltransferase, H3 lysine-4 specific	3.49213e-05	0.000189464	P28272	URA1	Dihydroorotate dehydrogenase (fumarate) (DHOD) (DHODase) (DHOdehase)	0.00244566	0.000863423
P20459	SUI2	Eukaryotic translation initiation factor 2 subunit alpha (eIF-2-alpha)	0.0138258	0.00607792	0.00774787	1083	-0.350223	22	2.06851e+08	2.44831e+08	2.36724e+08	4.7736e+08	7.00749e+08	6.12374e+08	Yes	Yes	1.10405	-0.833369	43.9607	1.36116	-1.85931	2.37954	Yes		P38772	BCD1	Box C/D snoRNA protein 1	1.02026e-05	0.000190575	Q06338	BCP1	Protein BCP1	0.00243558	0.0113653
P20449	DBP5	ATP-dependent RNA helicase DBP5	0.0138054	0.0121774	0.00162804	172	2.90299	25	1.90977e+07	7.38047e+07	4.49953e+07	4.84694e+08	1.13503e+09	7.17616e+08	Yes	Yes	1.69063	6.90592	88.2072	3.99635	-1.85995	2.3789	Yes		Q12386	ARP8	Actin-like protein ARP8	0	0.00224794	P39993	GEA2	ARF guanine-nucleotide exchange factor 2	0.00242868	0.00049703
Q06338	BCP1	Protein BCP1	0.0138008	0.00243558	0.0113653	1409	-2.22229	14	2.35811e+08	2.96274e+08	4.58168e+08	5.78463e+08	2.98574e+08	6.07127e+08	No	Yes	2.81185	-5.28629	17.648	0.514603	-1.86009	2.37875	No		Q08647	PUS7	Multisubstrate pseudouridine synthase 7	0	0.019743	P47160	ENT3	Epsin-3	0.00235364	0.00306123
Q12389	DBP10	ATP-dependent RNA helicase DBP10	0.0137992	0.00509311	0.00870608	1195	-0.773478	40	1.31481e+08	2.90795e+08	3.21615e+08	3.33158e+08	5.55974e+08	8.41097e+08	Yes	Yes	2.78729	-1.83987	36.9087	1.1177	-1.86015	2.3787	Yes		Q06344	ESF1	Pre-rRNA-processing protein ESF1 (18S rRNA factor 1)	0	0.00321423	P38115	ARA1	D-arabinose dehydrogenase [NAD(P)+] heavy chain	0.00232367	0.0009779
P23301	HYP2	Eukaryotic translation initiation factor 5A-1 (eIF-5A-1) (Hypusine-containing protein HP2) (eIF-4D)	0.0136775	0.0124499	0.00122761	140	3.34221	15	4.7683e+07	2.37351e+07	3.82965e+07	8.6362e+08	7.11009e+08	7.67956e+08	Yes	Yes	0.419949	7.93725	91.0246	4.41164	-1.86399	2.37485	Yes		P53927	NOP15	Ribosome biogenesis protein 15 (Nucleolar protein 15)	0	0.00321603	P07213	TOM70	Mitochondrial import receptor subunit TOM70 (70 kDa mitochondrial outer membrane protein) (Translocase of outer membrane 70 kDa subunit)	0.00231997	0.000916709
P15303	SEC23	Protein transport protein SEC23	0.0136429	0.00892766	0.00471526	602	0.920944	33	7.53373e+07	1.27859e+08	1.81092e+08	4.73841e+08	1.17334e+09	4.14631e+08	Yes	Yes	2.15613	2.18609	65.438	2.25903	-1.86509	2.37375	No		P53734	DBP6	ATP-dependent RNA helicase DBP6	0	0.00562032	Q06709	REH1	Cytoplasmic 60S subunit biogenesis factor REH1 (REI1-homolog 1) (pre-60S factor REH1)	0.00228623	0.0040914
Q06205	FPR4	FK506-binding protein 4	0.013521	0	0.013521	1684	-10	12	1.52868e+08	6.73544e+08	4.18214e+08	1.74632e+08	5.52274e+08	4.52703e+08	No	Yes	12.1302	-23.6175		-0.236588	-1.86899	2.36985	No		P53334	SCW4	Probable family 17 glucosidase SCW4	0	0.0356673	P25582	SPB1	27S pre-rRNA (guanosine(2922)-2'-O)-methyltransferase	0.00228563	0.0045945
P07281	RPS19B	40S ribosomal protein S19-B (RP55B) (S16a) (Small ribosomal subunit protein eS19-B) (YS16B)	0.0134376	0.0130732	0.000364437	69	5.1648	13	9.92086e+06	1.11346e+07	1.0687e+07	8.06443e+08	1.01284e+09	5.5827e+08	Yes	Yes	1.0823	12.2259	97.2879	6.18477	-1.87168	2.36717	Yes		P53207	SNU71	U1 small nuclear ribonucleoprotein component SNU71	0	0.00045119	P20485	CKI1	Choline kinase	0.00228316	0.0008179
P15891	ABP1	Actin-binding protein	0.0134348	0.00921617	0.00421863	527	1.12739	22	6.36349e+07	1.87737e+08	9.70658e+07	3.26016e+08	7.77321e+08	9.57014e+08	Yes	Yes	2.39645	2.66863	68.5992	2.42473	-1.87177	2.36708	No		P53064	RTF1	RNA polymerase-associated protein RTF1	0	0.0024894	P53278	YGR130C	Uncharacterized protein YGR130C	0.00228288	0.0140856
P38845	CRP1	Cruciform DNA-recognizing protein 1 [Cleaved into: CRP1 short N-terminal subpeptide; CRP1 short C-terminal subpeptide]	0.013214	0.00541022	0.00780376	1136	-0.528482	22	1.32004e+08	3.33353e+08	2.23645e+08	4.16002e+08	6.92928e+08	5.71262e+08	Yes	Yes	1.96461	-1.24715	40.9432	1.25494	-1.87897	2.35988	No		P40018	SMB1	Small nuclear ribonucleoprotein-associated protein B (snRNP-B) (Sm protein B) (Sm-B) (SmB)	0	0.00100934	P01120	RAS2	Ras-like protein 2	0.00227788	0.0019166
Q12532	RQC2	Ribosome quality control complex subunit 2 (Translation-associated element 2)	0.0131761	0.00416811	0.00900799	1262	-1.11181	32	1.80608e+08	3.30279e+08	2.73037e+08	3.24068e+08	6.46632e+08	6.07778e+08	Yes	Yes	2.45274	-2.62236	31.6338	0.945176	-1.88021	2.35863	Yes		P36041	EAP1	Protein EAP1 (eIF4E-associated protein 1)	0	0.00341203	P14743	NMT1	Glycylpeptide N-tetradecanoyltransferase	0.00226766	0.000366004
Q08193	GAS5	1,3-beta-glucanosyltransferase GAS5	0.0130976	0.00216832	0.0109293	1417	-2.33355	9	2.9481e+08	3.59916e+08	3.2277e+08	4.04016e+08	4.64643e+08	5.02175e+08	No	Yes	1.38907	-5.49794	16.5551	0.482116	-1.88281	2.35604	No		P32899	IMP3	U3 small nucleolar ribonucleoprotein protein IMP3 (U3 snoRNP protein IMP3) (Interacting with MPP10 protein 3)	0	0.000509731	P23291	YCK1	Casein kinase I homolog 1	0.0022616	0.000421245
P32356	NTH1	Cytosolic neutral trehalase	0.0130174	0.00686784	0.0061496	915	0.159365	34	5.31595e+07	3.59944e+08	4.31604e+07	4.14935e+08	1.22963e+09	2.33123e+08	Yes	Yes	4.06217	0.375045	52.7588	1.69314	-1.88547	2.35337	No		P32501	GCD6	Translation initiation factor eIF-2B subunit epsilon (GCD complex subunit GCD6) (Guanine nucleotide exchange factor subunit GCD6) (eIF-2B GDP-GTP exchange factor subunit epsilon)	0	0.0242645	P41058	RPS29B	40S ribosomal protein S29-B (S36) (Small ribosomal subunit protein uS14-B) (YS29)	0.00223712	0.000708499
P00445	SOD1	Superoxide dismutase [Cu-Zn]	0.013014	0.0118282	0.00118578	144	3.31832	11	2.64896e+07	3.89173e+07	3.36612e+07	6.39715e+08	1.14084e+09	4.53717e+08	Yes	Yes	1.69957	7.80886	90.8884	4.38888	-1.88559	2.35326	No		P27476	NSR1	Nuclear localization sequence-binding protein (p67)	0	0.621728	Q08822	CIR2	Probable electron transfer flavoprotein-ubiquinone oxidoreductase, mitochondrial (ETF-QO) (ETF-ubiquinone oxidoreductase)	0.00222974	0.000208222
P53691	CPR6	Peptidyl-prolyl cis-trans isomerase CPR6 (PPIase CPR6)	0.0129461	0.0100956	0.0028505	349	1.82443	20	3.16608e+07	1.23662e+08	8.68529e+07	5.46052e+08	1.0469e+09	4.86034e+08	Yes	Yes	1.70822	4.28921	77.9817	3.01495	-1.88786	2.35098	No		P22204	DBF2	Cell cycle protein kinase DBF2	0	0.00157583	P39101	CAJ1	Protein CAJ1	0.00219323	0.002049
P11412	ZWF1	Glucose-6-phosphate 1-dehydrogenase (G6PD)	0.0128473	0.0102234	0.00262386	320	1.96211	26	2.73079e+07	1.32375e+08	4.41593e+07	4.10589e+08	1.28477e+09	4.04245e+08	Yes	Yes	2.67722	4.60637	79.5765	3.1363	-1.89119	2.34766	No		P21951	POL2	DNA polymerase epsilon catalytic subunit A	0	0.000239035	P04840	POR1	Mitochondrial outer membrane protein porin 1 (Voltage-dependent anion-selective channel protein 1) (VDAC-1)	0.00218155	0.00188181
P05745	RPL36A	60S ribosomal protein L36-A (L39) (Large ribosomal subunit protein eL36-A) (YL39)	0.0128158	0.0123841	0.000431637	83	4.84253	3	1.28831e+07	9.72009e+06	1.53685e+07	5.93635e+08	7.13448e+08	9.52743e+08	Yes	Yes	0.868064	11.3634	96.632	5.86746	-1.89226	2.34659	Yes		P12754	GCD2	Translation initiation factor eIF-2B subunit delta (GCD complex subunit GCD2) (Guanine nucleotide exchange factor subunit GCD2) (eIF-2B GDP-GTP exchange factor subunit delta)	0	0.00572702	Q08193	GAS5	1,3-beta-glucanosyltransferase GAS5	0.00216832	0.0109293
Q12363	WTM1	Transcriptional modulator WTM1	0.0128101	0.0060764	0.00673375	1018	-0.148193	16	1.73035e+08	2.48792e+08	1.6147e+08	5.21677e+08	8.06209e+08	3.85607e+08	Yes	Yes	1.88884	-0.347721	47.4343	1.48788	-1.89245	2.3464	No		P09032	GCD1	Translation initiation factor eIF-2B subunit gamma (GCD complex subunit GCD1) (Guanine nucleotide exchange factor subunit GCD1) (eIF-2B GDP-GTP exchange factor subunit gamma)	0	0.0093335	Q08225	YOL057W	Probable dipeptidyl peptidase 3	0.00214717	0.000748781
P29469	MCM2	DNA replication licensing factor MCM2	0.0127732	0	0.0127732	1682	-10	34	2.02485e+08	5.61651e+08	3.07338e+08	1.99789e+08	6.92802e+08	3.26095e+08	No	Yes	11.6196	-23.3712		-0.00449159	-1.8937	2.34515	No		O14455	RPL36B	60S ribosomal protein L36-B (L39) (Large ribosomal subunit protein eL36-B) (YL39)	0	0.00542115	P19882	HSP60	Heat shock protein 60, mitochondrial (CPN60) (P66) (Stimulator factor I 66 kDa component)	0.00213947	0.0104294
P38879	EGD2	Nascent polypeptide-associated complex subunit alpha (NAC-alpha) (Alpha-NAC) (GAL4 DNA-binding enhancer protein 2)	0.0127604	0.00966059	0.00309978	381	1.63995	10	4.07329e+07	2.10132e+08	1.84939e+07	9.27157e+08	5.93987e+08	4.97362e+08	Yes	Yes	1.39345	3.8452	75.7078	2.85461	-1.89414	2.34471	No							P38616	YGP1	Protein YGP1 (GP38)	0.00212914	0.0322484
P24280	SEC14	SEC14 cytosolic factor (Phosphatidylinositol/phosphatidylcholine transfer protein) (PI/PC TP)	0.0127535	0.0106743	0.00207925	246	2.36	17	1.0486e+07	7.39351e+07	6.77698e+07	2.80294e+08	1.3666e+09	4.87554e+08	Yes	Yes	3.10763	5.53298	83.6967	3.49409	-1.89437	2.34448	No							P22803	TRX2	Thioredoxin-2 (Thioredoxin II) (TR-II) (Thioredoxin-1)	0.00212398	0.000521211
P42943	CCT7	T-complex protein 1 subunit eta (TCP-1-eta) (CCT-eta)	0.0127463	0.00962389	0.00312237	390	1.62398	28	8.05317e+07	7.57474e+07	9.24551e+07	4.95573e+08	1.18373e+09	3.57302e+08	Yes	Yes	2.23432	3.80697	75.5036	2.84086	-1.89462	2.34423	No							P33298	RPT3	26S proteasome regulatory subunit 6B homolog (Protein YNT1) (Tat-binding homolog 2)	0.00209082	0.000601065
P33399	LHP1	La protein homolog (La autoantigen homolog) (La ribonucleoprotein)	0.0127388	0.0106506	0.00208816	247	2.35063	22	2.355e+07	7.74714e+07	7.35711e+07	3.80046e+08	7.27535e+08	1.00182e+09	Yes	Yes	1.99221	5.50982	83.6078	3.48555	-1.89487	2.34397	Yes							P53909	AAH1	Adenine deaminase (ADE)	0.00207635	0.000395694
P00937	TRP3	Multifunctional tryptophan biosynthesis protein [Includes: Anthranilate synthase component 2 (AS)	0.0126076	0.0105799	0.00202773	242	2.38339	23	5.89693e+07	7.42378e+07	3.51657e+07	4.84634e+08	1.12078e+09	4.86686e+08	Yes	Yes	1.85096	5.57588	83.9166	3.51541	-1.89937	2.33948	No							P38075	PDX3	Pyridoxamine 5'-phosphate oxidase	0.00206063	0.000748777
P19882	HSP60	Heat shock protein 60, mitochondrial (CPN60) (P66) (Stimulator factor I 66 kDa component)	0.0125689	0.00213947	0.0104294	1411	-2.28532	30	1.31474e+08	4.34284e+08	3.16874e+08	2.22964e+08	6.6917e+08	4.7876e+08	Yes	Yes	4.33652	-5.34341	17.022	0.49598	-1.9007	2.33814	No							P06101	CDC37	Hsp90 co-chaperone Cdc37 (Cell division control protein 37) (Hsp90 chaperone protein kinase-targeting subunit)	0.00204275	0.00168204
P53742	NOG2	Nucleolar GTP-binding protein 2	0.0125665	0.0109555	0.00161099	193	2.76564	32	7.06399e+06	2.20455e+07	7.41754e+07	2.932e+08	2.73698e+08	1.58292e+09	Yes	Yes	3.73006	6.46624	87.1803	3.868	-1.90079	2.33806	Yes							Q02642	EGD1	Nascent polypeptide-associated complex subunit beta-1 (NAC-beta-1) (BTF3 homolog EGD1) (Beta-1-NAC) (GAL4 DNA-binding enhancer protein 1)	0.00200412	0.00011102
P10962	MAK16	Protein MAK16 (Maintenance of killer protein 16)	0.0125363	0.000663958	0.0118723	1521	-4.16037	10	3.83199e+08	3.78312e+08	2.94661e+08	4.69224e+08	3.10087e+08	4.12206e+08	No	Yes	2.87431	-9.72284	5.29629	0.152962	-1.90183	2.33702	No							P33338	SLA2	Protein SLA2 (Transmembrane protein MOP2)	0.00199168	0.000738539
P43585	VTC2	Vacuolar transporter chaperone 2 (Phosphate metabolism protein 1)	0.0124005	0	0.0124005	1681	-10	26	1.6957e+08	2.36413e+08	1.09106e+09	2.50433e+08	2.87002e+08	1.88855e+08	No	Yes	11.7023	-23.243		-1.06483	-1.90656	2.33228	No							P05319	RPP2A	60S acidic ribosomal protein P2-alpha (A2) (L12eIB) (L44) (Large ribosomal subunit protein P2-A) (P2A) (YP2alpha)	0.00196759	0.000382855
Q03640	TCB3	Tricalbin-3	0.0123622	0.0048892	0.00747302	1154	-0.612095	36	1.01726e+08	2.54389e+08	2.73855e+08	2.67798e+08	7.5617e+08	5.62541e+08	Yes	Yes	3.00119	-1.42676	39.5495	1.20695	-1.9079	2.33094	No							P23615	SPT6	Transcription elongation factor SPT6 (Chromatin elongation factor SPT6)	0.0019639	0.00789607
P07170	ADK1	Adenylate kinase	0.0123479	0.0114748	0.00087311	123	3.71616	18	2.41482e+07	2.62563e+07	1.8107e+07	7.71858e+08	1.08453e+09	2.89011e+08	Yes	Yes	2.47581	8.66029	92.9291	4.77003	-1.90841	2.33044	No							Q00362	CDC55	Protein phosphatase PP2A regulatory subunit B (Cell division control protein 55) (PR55)	0.00195958	0.000988873
P47122	NPA3	GPN-loop GTPase 1	0.0123296	0.000161038	0.0121686	1603	-6.23962	16	3.42228e+08	4.41684e+08	2.99431e+08	3.31502e+08	4.66367e+08	3.29425e+08	No	Yes	5.60782	-14.537	1.3061	0.0376883	-1.90905	2.3298	No							Q12306	SMT3	Ubiquitin-like protein SMT3	0.00195126	0.0028207
Q04894	ADH6	NADP-dependent alcohol dehydrogenase 6	0.0123254	0.00588132	0.00644404	1012	-0.131826	17	7.3681e+07	4.0524e+08	3.61211e+07	3.49701e+08	1.02751e+09	3.17612e+08	Yes	Yes	3.67442	-0.307109	47.7172	1.49843	-1.9092	2.32965	No							P38821	APE4	Aspartyl aminopeptidase 4	0.0019507	0.000718852
P53235	YGR054W	Eukaryotic translation initiation factor 2A (eIF-2A)	0.0123199	0.0092828	0.00303706	400	1.61189	23	4.15107e+07	9.24493e+07	1.21078e+08	3.70452e+08	9.6465e+08	6.18744e+08	Yes	Yes	1.9989	3.75481	75.3483	2.83046	-1.90939	2.32945	Yes							P14020	DPM1	Dolichol-phosphate mannosyltransferase	0.00192436	0.000229204
P21264	ADE2	Phosphoribosylaminoimidazole carboxylase	0.0123132	0.00921971	0.0030935	407	1.57548	22	2.5464e+07	1.47029e+08	5.5219e+07	2.95433e+08	1.30075e+09	3.83797e+08	Yes	Yes	3.21354	3.66964	74.8766	2.79923	-1.90963	2.32922	No							Q05905	HRI1	Protein HRI1 (HRR25-interacting protein 1)	0.00190809	0.000992233
P47001	CIS3	Cell wall mannoprotein CIS3 (Covalently-linked cell wall protein 5/11) (Protein with internal repeats 4) (Soluble cell wall protein 8)	0.0123091	0	0.0123091	1680	-10	5	5.60303e+08	2.43688e+08	3.8235e+08	4.28338e+08	2.12525e+08	3.79744e+08	No	Yes	10.6961	-23.211		-0.27968	-1.90978	2.32907	No							P30665	MCM4	DNA replication licensing factor MCM4	0.00186235	0.00414188
P39985	POL5	rDNA transcriptional regulator POL5	0.0122684	0.000773321	0.0114951	1508	-3.89381	42	2.58238e+08	4.07309e+08	3.46264e+08	2.60822e+08	4.69185e+08	4.57842e+08	No	Yes	4.0875	-9.06336	6.30335	0.182118	-1.91121	2.32763	Yes							P39968	VAC8	Vacuolar protein 8	0.0018573	0.00167822
P38911	FPR3	Peptidyl-prolyl cis-trans isomerase (PPIase)	0.012205	0.000699146	0.0115059	1513	-4.04063	11	1.30494e+08	4.0276e+08	4.29071e+08	1.66688e+08	4.95255e+08	5.64024e+08	Yes	Yes	6.23891	-9.39602	5.72835	0.165467	-1.91346	2.32538	No							Q12265	PRS5	Ribose-phosphate pyrophosphokinase 5	0.00185161	0.00725544
P17555	SRV2	Adenylyl cyclase-associated protein (CAP)	0.0120823	0.00686725	0.00521509	798	0.397042	19	1.23318e+08	1.57554e+08	1.72066e+08	4.44743e+08	8.10666e+08	4.57951e+08	Yes	Yes	1.48057	0.921533	56.8371	1.8614	-1.91785	2.321	No							Q03280	TOM1	E3 ubiquitin-protein ligase TOM1	0.00185119	0.0124806
P21524	RNR1	Ribonucleoside-diphosphate reductase large chain 1	0.0120758	0.00849235	0.00358343	500	1.24482	36	3.83902e+07	1.34717e+08	1.34345e+08	3.97855e+08	8.7538e+08	5.84436e+08	Yes	Yes	1.86198	2.88894	70.3255	2.521	-1.91808	2.32076	No							P51998	YML6	54S ribosomal protein YmL6, mitochondrial (Mitochondrial large ribosomal subunit protein uL4m)	0.00184487	0.00033709
Q06506	RRP9	Ribosomal RNA-processing protein 9	0.0120436	0.00356072	0.00848287	1285	-1.25238	24	1.89162e+08	3.12211e+08	2.47888e+08	3.52948e+08	4.60438e+08	5.96704e+08	Yes	Yes	1.87679	-2.90503	29.5653	0.879321	-1.91924	2.3196	Yes							P32590	SSE2	Heat shock protein homolog SSE2	0.00182418	0.00380763
P38321	YBR225W	Uncharacterized protein YBR225W	0.0119893	0.00958822	0.00240112	317	1.99755	6	2.90855e+07	3.00504e+07	6.72921e+07	1.11857e+09	5.73088e+07	8.47321e+08	Yes	Yes	5.4212	4.62962	79.9729	3.16775	-1.9212	2.31764	No							P54860	UFD2	E4 ubiquitin-protein ligase UFD2	0.0018071	0.000959955
Q07807	PUF3	mRNA-binding protein PUF3 (Pumilio homology domain family member 3)	0.0118263	0.0046517	0.00717461	1157	-0.625142	23	7.49067e+07	2.26174e+08	2.73272e+08	2.00021e+08	5.05936e+08	8.40083e+08	Yes	Yes	3.76158	-1.44514	39.3335	1.19957	-1.92715	2.3117	Yes							Q03940	RVB1	RuvB-like protein 1 (RUVBL1)	0.00180508	0.000898504
P28319	CWP1	Cell wall protein CWP1 (Glycoprotein GP40)	0.0118255	0	0.0118255	1679	-10	18	4.80573e+08	3.33589e+08	2.96047e+08	4.03341e+08	2.3402e+08	3.72687e+08	No	Yes	9.54176	-23.0376		-0.175597	-1.92718	2.31167	No							Q01939	RPT6	26S proteasome regulatory subunit 8 homolog (Protein CIM3) (Protein SUG1) (Tat-binding protein TBY1)	0.00178266	0.000529878
P47037	SMC3	Structural maintenance of chromosomes protein 3 (DA-box protein SMC3)	0.011797	0	0.011797	1678	-10	44	2.54117e+08	5.52568e+08	3.11377e+08	2.24475e+08	4.12498e+08	3.60111e+08	No	Yes	10.442	-23.0271		-0.211505	-1.92823	2.31062	No							P25572	YCL042W	Putative uncharacterized protein YCL042W	0.00178108	0.00454076
P39744	NOC2	Nucleolar complex protein 2	0.0117356	0.00148616	0.0102494	1449	-2.78588	37	1.47892e+08	4.02978e+08	3.30503e+08	2.14206e+08	4.91429e+08	5.17122e+08	No	Yes	4.3871	-6.4308	12.6637	0.367369	-1.93049	2.30835	Yes							Q07657	SHS1	Seventh homolog of septin 1 (Septation protein 7)	0.0017751	0.00355438
P33330	SER1	Phosphoserine aminotransferase (PSAT)	0.0116885	0.00920505	0.00248346	343	1.89007	25	5.93894e+07	7.39435e+07	5.52299e+07	2.44159e+08	1.12431e+09	5.38655e+08	Yes	Yes	2.74689	4.35966	78.753	3.07264	-1.93224	2.30661	No							P38628	PCM1	Phosphoacetylglucosamine mutase (PAGM)	0.00172986	0.00367023
Q12163	NBP2	NAP1-binding protein 2	0.0116852	0	0.0116852	1677	-10	12	1.21417e+08	4.05703e+08	5.55447e+08	1.01044e+08	3.96852e+08	5.14625e+08	No	Yes	12.7694	-22.9859		-0.395721	-1.93237	2.30648	No							P23724	PRE7	Proteasome subunit beta type-6 (Multicatalytic endopeptidase complex subunit C5) (Proteasome component C5)	0.00172349	0.000303657
P08524	ERG20	Farnesyl pyrophosphate synthase (FPP synthase) (FPS)	0.0116403	0.00968382	0.00195649	256	2.30731	18	1.72711e+07	7.08739e+07	6.68904e+07	3.13957e+08	1.10118e+09	5.16869e+08	Yes	Yes	2.48129	5.31791	83.1921	3.44615	-1.93404	2.30481	No							P38063	PRS4	Ribose-phosphate pyrophosphokinase 4	0.00171907	0.00141446
P0CX54	RPL12B	60S ribosomal protein L12-B (L15) (Large ribosomal subunit protein uL11-B) (YL23)	0.0115617	0.0109979	0.00056377	102	4.28598	10	2.69494e+07	8.0377e+06	1.26981e+07	8.2559e+08	8.19202e+08	3.80468e+08	Yes	Yes	1.61852	9.86575	95.1238	5.32249	-1.93698	2.30187	Yes							Q01163	RSM23	37S ribosomal protein S23, mitochondrial (DAP-3) (Mitochondrial small ribosomal subunit protein mS29)	0.00171852	0.000662211
P38426	TPS3	Trehalose synthase complex regulatory subunit TPS3 (Alpha,alpha-trehalose-phosphate synthase [UDP-forming] 115 kDa subunit)	0.0115225	0.00701583	0.00450665	712	0.638556	37	7.43568e+07	1.86812e+08	9.64867e+07	3.55134e+08	1.031e+09	3.22125e+08	Yes	Yes	2.76791	1.46893	60.8882	2.04038	-1.93845	2.30039	No							P40016	RPN3	26S proteasome regulatory subunit RPN3	0.00171476	0.00108357
P35732	DEF1	RNA polymerase II degradation factor 1 (RRM3-interacting protein 1)	0.0114476	0.00673872	0.00470886	747	0.517095	23	8.48448e+07	2.18757e+08	1.14006e+08	4.23734e+08	6.04709e+08	6.06439e+08	Yes	Yes	1.29378	1.18806	58.8659	1.9494	-1.94129	2.29756	No							P38903	RTS1	Serine/threonine-protein phosphatase 2A 56 kDa regulatory subunit delta isoform (PP2A, B subunit, B' delta isoform) (Protein RTS1) (Protein SCS1)	0.00170695	0.003185
P15019	TAL1	Transaldolase	0.0114127	0.00613004	0.00528263	893	0.214641	20	4.77962e+07	2.34269e+08	1.52386e+08	2.57032e+08	8.38965e+08	5.15783e+08	Yes	Yes	3.02872	0.492865	53.7126	1.73154	-1.94261	2.29623	No							P20606	SAR1	Small COPII coat GTPase SAR1	0.00168517	0.000112323
Q04600	TMA64	Translation machinery-associated protein 64	0.0112456	0.0093679	0.00187769	258	2.31877	29	4.54866e+07	6.39316e+07	5.13973e+07	4.44942e+08	9.03637e+08	5.0688e+08	Yes	Yes	1.45384	5.30958	83.3029	3.45656	-1.94902	2.28983	Yes							Q02950	MRP51	37S ribosomal protein MRP51, mitochondrial (Mitochondrial small ribosomal subunit protein bS1m)	0.0016751	0.000238164
P22336	RFA1	Replication factor A protein 1 (RF-A protein 1) (DNA-binding protein BUF2) (Replication protein A 69 kDa DNA-binding subunit) (Single-stranded DNA-binding protein)	0.0112306	0.00902217	0.00220847	315	2.03043	26	5.10864e+07	8.09615e+07	5.48137e+07	4.63009e+08	9.31683e+08	4.32039e+08	Yes	Yes	1.67039	4.64817	80.3354	3.19701	-1.9496	2.28925	Yes							P43123	QRI1	UDP-N-acetylglucosamine pyrophosphorylase	0.00167115	0.00121643
P05749	RPL22A	60S ribosomal protein L22-A (L1c) (Large ribosomal subunit protein eL22-A) (RP4) (YL31)	0.0111579	0.0109495	0.000208381	62	5.7155	6	6.08754e+06	4.27262e+06	6.09914e+06	4.56026e+08	3.75045e+08	1.15302e+09	Yes	Yes	2.15628	13.0681	98.1324	6.72916	-1.95242	2.28643	Yes							P32366	VMA6	V-type proton ATPase subunit d (V-ATPase subunit d) (V-ATPase 39 kDa subunit) (V-ATPase subunit M39) (Vacuolar proton pump subunit d)	0.00167115	0.000733263
P38912	TIF11	Eukaryotic translation initiation factor 1A (eIF-1A) (Eukaryotic translation initiation factor 4C) (eIF-4C)	0.0111378	0.00760051	0.00353729	554	1.10345	9	1.45255e+08	8.69409e+07	6.27611e+07	9.03174e+08	4.55056e+08	3.4376e+08	Yes	Yes	2.14687	2.5221	68.2407	2.40527	-1.9532	2.28565	Yes							P40047	ALD5	Aldehyde dehydrogenase 5, mitochondrial	0.00166788	0.00248959
P41810	SEC26	Coatomer subunit beta (Beta-coat protein) (Beta-COP)	0.0111135	0.00608556	0.00502796	866	0.275417	31	9.71614e+07	1.54585e+08	1.75483e+08	3.79986e+08	8.09615e+08	3.75763e+08	Yes	Yes	1.91358	0.629245	54.7582	1.77429	-1.95415	2.2847	No							P09880	TRL1	tRNA ligase	0.0016667	0.00033087
P02557	TUB2	Tubulin beta chain (Beta-tubulin)	0.0111065	0.00794352	0.00316295	479	1.32851	17	7.16669e+07	1.12225e+08	8.41314e+07	3.74567e+08	8.71427e+08	4.77313e+08	Yes	Yes	1.7818	3.03488	71.5216	2.59045	-1.95442	2.28442	No							Q12125	GET4	Golgi to ER traffic protein 4 (Guided entry of tail-anchored proteins 4)	0.00162356	0.000416249
P22138	RPA135	DNA-directed RNA polymerase I subunit RPA135	0.0110926	0.00800771	0.00308492	464	1.37616	41	3.25976e+07	1.27985e+08	1.06385e+08	3.66517e+08	7.31445e+08	6.23919e+08	Yes	Yes	1.7624	3.14298	72.1895	2.6303	-1.95497	2.28388	No							P12688	YPK1	Serine/threonine-protein kinase YPK1	0.00161762	0.00412321
P32457	CDC3	Cell division control protein 3	0.0110718	0.00321137	0.00786048	1288	-1.29143	24	1.56267e+08	3.11967e+08	2.15871e+08	3.34609e+08	6.27668e+08	3.3874e+08	Yes	Yes	2.50406	-2.94842	29.0048	0.861631	-1.95578	2.28307	No							Q07505	YDL086W	Putative carboxymethylenebutenolidase	0.00160624	0.000438066
P39078	CCT4	T-complex protein 1 subunit delta (TCP-1-delta) (CCT-delta)	0.0110475	0.00857891	0.0024686	362	1.7971	20	5.03146e+07	9.77727e+07	5.63988e+07	4.4141e+08	9.58847e+08	3.76016e+08	Yes	Yes	1.99425	4.10118	77.6547	2.99103	-1.95674	2.28211	No							Q02256	YVH1	Tyrosine-protein phosphatase YVH1 (PTPase YVH1)	0.00157583	0.000607547
P31412	VMA5	V-type proton ATPase subunit C (V-ATPase subunit C) (V-ATPase 42 kDa subunit) (Vacuolar proton pump subunit C)	0.0109111	0.00924008	0.00167101	238	2.46718	21	4.15611e+07	5.95626e+07	4.70907e+07	5.41719e+08	7.35818e+08	5.30548e+08	Yes	Yes	0.743473	5.61707	84.6852	3.59207	-1.96213	2.27671	No							Q04225	RRB1	Ribosome assembly protein RRB1	0.00156924	0.0341373
P11745	RNA1	Ran GTPase-activating protein 1 (Protein involved in RNA production/processing)	0.0108374	0.00472503	0.00611236	1084	-0.371408	22	2.03254e+08	1.75059e+08	1.48217e+08	3.05013e+08	6.83593e+08	4.27949e+08	Yes	Yes	1.69273	-0.844498	43.5993	1.34826	-1.96508	2.27377	No							Q01217	ARG5,6	Protein ARG5,6, mitochondrial [Cleaved into: N-acetyl-gamma-glutamyl-phosphate reductase	0.0015669	0.00631301
P41920	YRB1	Ran-specific GTPase-activating protein 1 (Chromosome stability protein 20) (Perinuclear array-localized protein) (Ran-binding protein 1) (RANBP1)	0.0108327	0.00963423	0.00119844	173	3.00701	9	1.67828e+07	4.8407e+07	3.87525e+07	4.67375e+08	8.48552e+08	5.22369e+08	Yes	Yes	1.24872	6.83669	88.9368	4.09407	-1.96526	2.27358	No							P53953	SFB2	SED5-binding protein 2 (SEC24-related protein 2)	0.00155808	0.000512205
P41911	GPD2	Glycerol-3-phosphate dehydrogenase [NAD(+)] 2, mitochondrial	0.0107546	0.00876666	0.00198793	291	2.14076	18	3.48443e+07	8.26308e+07	4.0609e+07	2.48015e+08	9.0452e+08	6.17622e+08	Yes	Yes	2.52296	4.86046	81.5155	3.2957	-1.96841	2.27044	No							P25623	SYP1	Suppressor of yeast profilin deletion	0.001558	0.00294715
P40531	GVP36	Protein GVP36 (36 kDa Golgi vesicle protein)	0.0107101	0.0079478	0.00276229	430	1.52469	18	2.33413e+07	1.00052e+08	4.61823e+07	2.22143e+08	1.34183e+09	1.86713e+08	Yes	Yes	4.11848	3.45897	74.2085	2.75585	-1.97021	2.26864	No							P32469	DPH5	Diphthine methyl ester synthase	0.0015547	0.000375303
P39079	CCT6	T-complex protein 1 subunit zeta (TCP-1-zeta) (CCT-zeta)	0.0106012	0	0.0106012	1676	-10	20	1.87598e+07	3.70386e+07	1.16399e+09	2.21951e+08	2.52682e+08	2.06324e+08	Yes	Yes	13.2469	-22.5646		-0.8461	-1.97464	2.2642	No							Q12387	MDM20	N-terminal acetyltransferase B complex subunit MDM20 (NatB complex subunit MDM20) (Dislikes extra CIN8 protein 1) (Mitochondrial distribution and morphology protein 20)	0.00155324	0.00193843
P04806	HXK1	Hexokinase-1	0.0105563	0.00727838	0.00327797	538	1.15081	27	2.01034e+07	1.0876e+08	1.26032e+08	1.95853e+08	8.45062e+08	5.96885e+08	Yes	Yes	3.30086	2.60356	68.9479	2.44381	-1.97649	2.26236	No							Q06142	KAP95	Importin subunit beta-1 (Importin-95) (Karyopherin subunit beta-1) (Karyopherin-95)	0.00154952	0.00149882
Q03612	TY1B-ER1	Transposon Ty1-ER1 Gag-Pol polyprotein (Gag-Pol-p199) (TY1A-TY1B) (Transposon Ty1 TYA-TYB polyprotein) (p190) [Cleaved into: Capsid protein (CA) (Gag-p45) (p54); Ty1 protease (PR)	0.0105193	0.00601335	0.00450591	794	0.41635	1	2.88304e+08	2.54587e+07	8.9397e+07	5.27759e+08	4.47235e+08	5.07893e+08	No	Yes	1.43511	0.941297	57.1651	1.87542	-1.97801	2.26083	Yes							P31383	TPD3	Protein phosphatase PP2A regulatory subunit A (PR65)	0.00154172	0.00182162
P37303	GLY1	Low specificity L-threonine aldolase (Low specificity L-TA) (TA)	0.0104049	0.00809278	0.00231211	363	1.80743	17	5.93801e+07	6.21108e+07	7.22139e+07	3.07054e+08	8.11759e+08	5.53023e+08	Yes	Yes	1.82036	4.07771	77.7786	3.00006	-1.98276	2.25608	No							Q06705	CSR1	Phosphatidylinositol transfer protein CSR1 (CHS5 SPA2 rescue protein 1) (SEC14 homolog protein 2)	0.00153691	0.000306093
P39966	PTC2	Protein phosphatase 2C homolog 2 (PP2C-2)	0.0103979	0.00338047	0.00701743	1240	-1.05372	15	1.48442e+08	2.74787e+08	1.75946e+08	2.94247e+08	6.60634e+08	3.1023e+08	Yes	Yes	2.67471	-2.37697	32.5111	0.973391	-1.98305	2.25579	No							Q12018	CDC53	Cell division control protein 53 (Cullin-A) (E3 ubiquitin ligase complex SCF subunit CDC53)	0.00152755	0.000499362
P40413	CCT5	T-complex protein 1 subunit epsilon (TCP-1-epsilon) (CCT-epsilon)	0.0102682	0.00739267	0.00287548	472	1.36229	23	4.53574e+07	5.42056e+07	1.26796e+08	3.71221e+08	9.65869e+08	2.77575e+08	Yes	Yes	2.24352	3.06562	71.9961	2.61868	-1.98851	2.25034	No							Q04062	RPN9	26S proteasome regulatory subunit RPN9 (Proteasome non-ATPase subunit 7)	0.00151346	0.000594646
Q06689	YLR413W	Cell membrane protein YLR413W	0.0102346	0	0.0102346	1675	-10	14	4.03023e+08	1.91214e+08	4.51437e+08	1.52695e+08	1.24474e+08	5.12164e+08	Yes	Yes	11.5506	-22.4122		-0.70703	-1.98993	2.24892	No							P43597	YFR016C	Uncharacterized protein YFR016C	0.00150965	0.0036648
Q03862	ARX1	Probable metalloprotease ARX1	0.0102289	0.00320376	0.0070251	1256	-1.13275	23	4.76028e+07	3.46258e+08	1.98916e+08	2.08779e+08	4.25874e+08	6.06548e+08	Yes	Yes	3.7868	-2.54719	31.3208	0.935149	-1.99017	2.24867	No							P32610	VMA8	V-type proton ATPase subunit D (V-ATPase subunit D) (Vacuolar proton pump subunit D)	0.0015064	0.000145588
P39077	CCT3	T-complex protein 1 subunit gamma (TCP-1-gamma) (CCT-gamma)	0.0101295	0.00753041	0.00259912	432	1.5347	29	5.11785e+07	1.13234e+08	4.84587e+07	4.31618e+08	8.74917e+08	2.96763e+08	Yes	Yes	2.2508	3.44455	74.3412	2.76438	-1.99441	2.24444	No							P36520	MRPL10	54S ribosomal protein L10, mitochondrial (Mitochondrial large ribosomal subunit protein uL15m) (YmL10/YmL18)	0.00150227	0.0001888
P45978	SCD6	Protein SCD6	0.0100156	0.0068335	0.0031821	560	1.10264	21	3.58725e+07	1.23112e+08	9.93783e+07	2.22885e+08	7.38131e+08	5.76365e+08	Yes	Yes	2.73137	2.4694	68.2285	2.40462	-1.99932	2.23952	Yes							P18562	FUR1	Uracil phosphoribosyltransferase (UPRTase)	0.00150176	0.000458593
P16550	APA1	Protein APA1 [Includes: Diadenosine 5',5'''-P1,P4-tetraphosphate phosphorylase 1 (Ap4A phosphorylase 1)	0.00996234	0.00708667	0.00287567	494	1.30121	20	1.86511e+07	9.07337e+07	9.54625e+07	1.95403e+08	1.06805e+09	3.17895e+08	Yes	Yes	3.48913	2.91107	71.1345	2.56772	-2.00164	2.23721	No							Q04175	SXM1	Importin beta SMX1 (Suppressor of mRNA export mutant protein 1) (karyopherin-108)	0.00147936	0.000640757
P10869	HOM3	Aspartokinase	0.00994539	0.0074589	0.00248649	417	1.58485	27	5.37034e+07	8.59779e+07	5.97717e+07	3.28553e+08	9.22727e+08	3.32422e+08	Yes	Yes	2.30115	3.54447	74.9986	2.80726	-2.00238	2.23647	No							P0CX34	RPS30B	40S ribosomal protein S30-B (Small ribosomal subunit protein eS30-B)	0.00147198	0.000178901
P15703	BGL2	Glucan 1,3-beta-glucosidase	0.0099445	0	0.0099445	1673	-10	9	4.28458e+08	2.86435e+08	2.39746e+08	2.41264e+08	2.91712e+08	2.95381e+08	No	Yes	8.35912	-22.2878		-0.210747	-2.00242	2.23643	No							P43609	RSC8	Chromatin structure-remodeling complex protein RSC8 (Remodel the structure of chromatin complex subunit 8) (SWI3 homolog)	0.00146727	0.00259736
P23615	SPT6	Transcription elongation factor SPT6 (Chromatin elongation factor SPT6)	0.00985997	0.0019639	0.00789607	1378	-2.00741	50	2.10509e+08	2.18538e+08	2.67797e+08	2.81082e+08	3.15714e+08	4.742e+08	Yes	Yes	2.20114	-4.48199	19.918	0.582497	-2.00612	2.23272	No							P47771	ALD2	Aldehyde dehydrogenase [NAD(P)+] 1	0.00146666	0.000923895
P47035	NET1	Nucleolar protein NET1	0.0098087	0.00108058	0.00872812	1460	-3.01386	19	1.4497e+08	1.04871e+07	7.41248e+07	1.445e+09	7.90861e+06	7.61587e+07	No	Yes	11.1676	-6.72229	11.0166	0.319167	-2.00839	2.23046	No							P46669	RPA43	DNA-directed RNA polymerase I subunit RPA43 (A43) (DNA-directed DNA-dependent RNA polymerase 36 kDa polypeptide)	0.00144047	0.0136855
P13382	POL1	DNA polymerase alpha catalytic subunit A	0.00971764	0.00707994	0.00263769	459	1.42446	16	5.24108e+06	2.10835e+07	1.59157e+07	9.98645e+06	4.3851e+07	1.64624e+09	Yes	Yes	9.06164	3.17143	72.8567	2.67091	-2.01244	2.22641	No							P40159	YNL208W	Uncharacterized protein YNL208W	0.00143313	5.75898e-05
P07260	CDC33	Eukaryotic translation initiation factor 4E (eIF-4E) (eIF4E) (eIF-4F 25 kDa subunit) (mRNA cap-binding protein)	0.00962749	0.00892152	0.000705964	135	3.65962	12	2.60961e+07	1.63731e+07	1.74386e+07	7.66425e+08	5.68042e+08	3.31781e+08	Yes	Yes	1.55517	8.133	92.6672	4.7156	-2.01649	2.22236	Yes							P38689	PRS3	Ribose-phosphate pyrophosphokinase 3	0.00141864	0.000163558
P34223	SHP1	UBX domain-containing protein 1 (Suppressor of high-copy PP1 protein)	0.00958785	0.00691531	0.00267254	476	1.37158	19	4.59657e+07	9.35762e+07	8.36175e+07	2.89563e+08	7.73747e+08	4.32582e+08	Yes	Yes	2.0455	3.04569	72.1258	2.62646	-2.01828	2.22057	No							Q12377	RPN6	26S proteasome regulatory subunit RPN6 (Proteasome non-ATPase subunit 4)	0.00140627	0.000172604
P00812	CAR1	Arginase	0.00955825	0.00835304	0.00120521	206	2.79302	13	2.01432e+07	4.26379e+07	3.72542e+07	3.92415e+08	8.61167e+08	3.60125e+08	Yes	Yes	1.79758	6.19833	87.3909	3.89351	-2.01962	2.21922	No							P19454	CKA2	Casein kinase II subunit alpha' (CK II)	0.0014044	0.000269946
P34221	PTC3	Protein phosphatase 2C homolog 3 (PP2C-3)	0.00954467	0.000286002	0.00925867	1552	-5.01671	10	2.06971e+08	2.96548e+08	3.03632e+08	1.77448e+08	3.8877e+08	3.37941e+08	No	Yes	5.35206	-11.1301	2.99645	0.0864853	-2.02024	2.21861	No							P32485	HOG1	Mitogen-activated protein kinase HOG1 (MAP kinase HOG1)	0.00140202	0.00143283
P32628	RAD23	UV excision repair protein RAD23	0.0095324	0.0040797	0.0054527	1094	-0.418506	13	1.04317e+08	2.17663e+08	1.6607e+08	4.13829e+08	4.35882e+08	3.71348e+08	Yes	Yes	0.886663	-0.928267	42.7983	1.31985	-2.0208	2.21805	No							P01123	YPT1	GTP-binding protein YPT1 (Protein YP2) (Rab GTPase YPT1) (Transport GTPase YPT1)	0.00140078	0.00179541
P21965	MCK1	Protein kinase MCK1	0.00952817	0.00803109	0.00149707	253	2.42345	18	2.26025e+07	5.59086e+07	4.00264e+07	2.5421e+08	9.0103e+08	4.34572e+08	Yes	Yes	2.42503	5.37487	84.2879	3.55202	-2.02099	2.21786	No							P06782	SNF1	Carbon catabolite-derepressing protein kinase	0.00140026	0.000821637
P38112	MAK5	ATP-dependent RNA helicase MAK5	0.00948519	0.00135522	0.00812997	1425	-2.58473	32	1.22106e+08	3.39728e+08	2.22859e+08	1.53782e+08	3.8044e+08	4.81728e+08	Yes	Yes	4.41053	-5.72748	14.2877	0.415096	-2.02295	2.21589	Yes							P32602	SEC17	Alpha-soluble NSF attachment protein (SNAP-alpha) (N-ethylmaleimide-sensitive factor attachment protein alpha) (Vesicular-fusion protein SEC17) (alpha-SNAP chaperone)	0.00140002	0.000110668
P38882	UTP9	U3 small nucleolar RNA-associated protein 9 (U3 snoRNA-associated protein 9) (U three protein 9) (U3 protein 9 required for transcription) (t-UTP9)	0.00948086	0.00502774	0.00445311	913	0.175097	8	1.20311e+07	8.18571e+06	2.06708e+08	3.50245e+08	3.94518e+07	1.08325e+09	Yes	Yes	6.8635	0.387962	53.0305	1.70402	-2.02315	2.21569	Yes							Q05785	ENT2	Epsin-2	0.00138152	0.00189651
P12945	NAT1	N-terminal acetyltransferase A complex subunit NAT1 (NatA complex subunit NAT1) (Amino-terminal, alpha-amino, acetyltransferase 1)	0.00946764	0.00758744	0.00188021	331	2.01272	30	3.37093e+07	7.78751e+07	4.82198e+07	3.74752e+08	7.74041e+08	3.889e+08	Yes	Yes	1.66594	4.45836	80.1407	3.18124	-2.02376	2.21509	No							P00546	CDC28	Cyclin-dependent kinase 1 (CDK1)	0.0013799	0.0002257
P43535	GCN20	Protein GCN20 (General control non-derepressible protein 20)	0.00937794	0.0072114	0.00216653	382	1.73489	35	4.08648e+07	1.06262e+08	3.14457e+07	3.72771e+08	8.20505e+08	3.09564e+08	Yes	Yes	2.18631	3.83576	76.8975	2.9368	-2.02789	2.21095	No							P41057	RPS29A	40S ribosomal protein S29-A (S36) (Small ribosomal subunit protein uS14-A) (YS29)	0.0013347	0.000394543
P38968	SEC31	Protein transport protein SEC31 (Protein WEB1)	0.00935289	0.00472697	0.00462591	958	0.0311775	25	7.18259e+07	1.83305e+08	1.37537e+08	2.89059e+08	6.67488e+08	3.27706e+08	Yes	Yes	2.30095	0.0688959	50.5402	1.60582	-2.02905	2.20979	No							P33309	DOM34	Protein DOM34	0.00133106	0.000496898
P09032	GCD1	Translation initiation factor eIF-2B subunit gamma (GCD complex subunit GCD1) (Guanine nucleotide exchange factor subunit GCD1) (eIF-2B GDP-GTP exchange factor subunit gamma)	0.0093335	0	0.0093335	1672	-10	21	2.08256e+08	3.84683e+08	2.57323e+08	2.07845e+08	3.2065e+08	2.9469e+08	No	Yes	9.85845	-22.0133		-0.0710427	-2.02996	2.20889	Yes							P48361	ASK10	Activator of SKN7 protein 10 (Regulator of the glycerol channel 2)	0.00132966	0.0010933
P53200	EFM5	Protein-lysine N-methyltransferase EFM5	0.00933155	0.00121147	0.00812008	1434	-2.74474	14	3.19066e+08	2.36745e+08	1.55719e+08	3.5962e+08	3.97819e+08	2.04127e+08	No	Yes	3.5356	-6.06258	12.9825	0.376722	-2.03005	2.2088	No							Q12040	YOR283W	Broad-specificity phosphatase YOR283W	0.00132659	0.000147467
Q08965	BMS1	Ribosome biogenesis protein BMS1	0.00927927	0.00352342	0.00575586	1169	-0.708056	33	7.56885e+07	2.11167e+08	1.85974e+08	1.65787e+08	4.59345e+08	5.65761e+08	Yes	Yes	3.43333	-1.56223	37.9708	1.15334	-2.03249	2.20636	Yes							P25375	PRD1	Saccharolysin	0.00131569	0.000676339
P41812	POP1	Ribonucleases P/MRP protein subunit POP1	0.00927803	0.00825867	0.00101936	181	3.01825	29	1.53696e+07	4.64769e+07	2.61051e+07	3.64569e+08	4.8428e+08	7.26699e+08	Yes	Yes	1.3231	6.65917	89.0132	4.10464	-2.03254	2.2063	Yes							P11972	SST2	Protein SST2	0.0013135	0.000557251
P29547	CAM1	Elongation factor 1-gamma 1 (EF-1-gamma 1) (Calcium and membrane-binding protein 1) (Calcium phospholipid-binding protein) (CPBP) (Eukaryotic elongation factor 1Bgamma 1) (eEF1Bgamma 1) (Translation elongation factor 1B gamma 1)	0.00927694	0.00761399	0.00166294	292	2.19492	14	3.13825e+07	7.32875e+07	3.64146e+07	3.78224e+08	7.695e+08	3.74496e+08	Yes	Yes	1.67849	4.84254	82.0745	3.34444	-2.0326	2.20625	Yes							P11076	ARF1	ADP-ribosylation factor 1	0.00131285	0.00285907
Q12213	RPL7B	60S ribosomal protein L7-B (L6) (Large ribosomal subunit protein uL30-B) (RP11) (YL8)	0.00919322	0.00898694	0.000206279	75	5.44516	1	7.865e+06	7.1021e+06	2.67844e+06	6.69695e+08	6.31621e+08	3.29334e+08	No	Yes	1.43855	11.992	97.7562	6.46163	-2.03653	2.20231	Yes							Q03048	COF1	Cofilin (Actin-depolymerizing factor 1)	0.00130887	0.000255868
P38682	GLO3	ADP-ribosylation factor GTPase-activating protein GLO3 (ARF GAP GLO3)	0.00911082	0.00679299	0.00231784	435	1.55127	21	6.57e+07	6.88597e+07	6.69881e+07	4.43404e+08	6.47263e+08	3.41306e+08	Yes	Yes	1.24315	3.41031	74.5595	2.77852	-2.04044	2.1984	No							Q04336	YMR196W	Uncharacterized protein YMR196W	0.00130134	0.0017662
P53295	RBG2	Ribosome-interacting GTPase 2 (GTP-binding protein RBG2)	0.00910815	0.00289652	0.00621162	1245	-1.10065	19	3.57731e+07	7.00245e+07	4.31966e+08	2.20394e+08	4.89494e+08	3.8539e+08	Yes	Yes	3.52545	-2.41953	31.8015	0.950554	-2.04057	2.19828	No							P38986	ASP1	L-asparaginase 1	0.00127827	0.000925488
Q12265	PRS5	Ribose-phosphate pyrophosphokinase 5	0.00910705	0.00185161	0.00725544	1370	-1.97028	18	2.45491e+07	2.43973e+08	3.15409e+08	1.80005e+08	6.52603e+08	2.16305e+08	Yes	Yes	4.7912	-4.33113	20.3316	0.594936	-2.04062	2.19822	No							P43582	WWM1	WW domain-containing protein WWM1 (WW domain-containing protein interacting with metacaspase)	0.00127731	0.000273782
Q12500	AVL9	Late secretory pathway protein AVL9 (APL2 VPS1 synthetic lethal protein 9)	0.00906764	0	0.00906764	1671	-10	35	1.51562e+08	3.67081e+08	2.82139e+08	1.4493e+08	4.15875e+08	2.64192e+08	No	Yes	11.2206	-21.8883		-0.0854149	-2.04251	2.19634	No							P54861	DNM1	Dynamin-related protein DNM1	0.00126895	0.00129796
P32565	RPN2	26S proteasome regulatory subunit RPN2	0.00903698	0.00338381	0.00565317	1175	-0.740413	35	8.07503e+07	2.4436e+08	1.41634e+08	2.15471e+08	6.55084e+08	2.82982e+08	Yes	Yes	3.20684	-1.62511	37.444	1.13562	-2.04398	2.19487	No							P21373	UTR1	NAD(+) kinase	0.00126501	0.000518527
Q06706	IKI3	Elongator complex protein 1 (Gamma-toxin target 1) (Protein IKI3)	0.00895987	0.00403964	0.00492023	1053	-0.284497	42	9.42992e+07	1.75341e+08	1.59193e+08	2.51407e+08	4.77384e+08	4.48831e+08	Yes	Yes	2.01714	-0.623374	45.086	1.40166	-2.0477	2.19115	Yes							P38113	ADH5	Alcohol dehydrogenase 5	0.00126248	0.000644704
Q08985	SAM4	Homocysteine S-methyltransferase 2	0.00887303	0.000703544	0.00816949	1482	-3.53753	12	1.81496e+07	4.73305e+08	1.44544e+08	1.34595e+08	6.42932e+08	1.77361e+08	Yes	Yes	7.14157	-7.73629	7.92902	0.229264	-2.05193	2.18692	No							Q04781	RKR1	E3 ubiquitin-protein ligase listerin	0.00126151	0.00103175
P38623	RCK2	Serine/threonine-protein kinase RCK2	0.00887234	0.000901747	0.00797059	1465	-3.14389	23	1.52371e+08	3.20335e+08	1.91334e+08	1.57214e+08	5.29105e+08	2.40404e+08	No	Yes	4.72469	-6.87533	10.1636	0.294275	-2.05196	2.18688	No							Q07896	NOC3	Nucleolar complex-associated protein 3	0.00125977	0.00261758
P30822	CRM1	Exportin-1 (Chromosome region maintenance protein 1) (Karyopherin-124)	0.0088699	0.00516935	0.00370055	767	0.482241	39	9.13244e+07	1.36378e+08	7.44143e+07	3.00342e+08	7.35356e+08	2.5251e+08	Yes	Yes	2.47349	1.05455	58.2797	1.92365	-2.05208	2.18677	Yes							P37012	PGM2	Phosphoglucomutase 2 (PGM 2)	0.00125761	0.00210591
P32263	PRO3	Pyrroline-5-carboxylate reductase (P5C reductase) (P5CR)	0.00886814	0.00746943	0.00139871	262	2.4169	14	2.25999e+07	5.10939e+07	3.21749e+07	2.88496e+08	9.36393e+08	2.59252e+08	Yes	Yes	2.66446	5.28499	84.2277	3.54603	-2.05217	2.18668	No							P30656	PRE2	Proteasome subunit beta type-5	0.00125553	0.00164604
P12612	TCP1	T-complex protein 1 subunit alpha (TCP-1-alpha) (CCT-alpha)	0.0086873	0.00483037	0.00385692	847	0.324683	26	9.6214e+07	1.28649e+08	1.15718e+08	3.65066e+08	5.20316e+08	3.31622e+08	Yes	Yes	1.14055	0.707073	55.6027	1.80932	-2.06112	2.17773	No							P22146	GAS1	1,3-beta-glucanosyltransferase GAS1	0.00125055	0.068216
P54839	ERG13	Hydroxymethylglutaryl-CoA synthase (HMG-CoA synthase)	0.00863374	0.00527665	0.00335709	717	0.652412	14	3.53379e+07	1.47281e+08	9.44094e+07	2.43e+08	6.97385e+08	3.30569e+08	Yes	Yes	2.57015	1.41903	61.1166	2.05088	-2.0638	2.17505	No							P43564	MIL1	Probable lipase MIL1	0.00124362	0.000668682
P10363	PRI1	DNA primase small subunit	0.00862173	0.00652374	0.00209799	414	1.63669	7	3.47257e+07	7.1984e+06	2.0962e+07	2.96215e+08	1.17679e+09	9.94109e+06	Yes	Yes	7.02535	3.55889	75.6663	2.85181	-2.06441	2.17444	No							P15873	POL30	Proliferating cell nuclear antigen (PCNA)	0.00123789	0.000407882
P07342	ILV2	Acetolactate synthase catalytic subunit, mitochondrial	0.00861047	0.00411601	0.00449447	1009	-0.126905	20	4.69515e+07	1.59135e+08	1.6798e+08	1.80767e+08	5.26792e+08	4.62185e+08	Yes	Yes	3.08832	-0.275875	47.8023	1.50161	-2.06497	2.17387	No							P53952	YNL050C	Uncharacterized protein YNL050C	0.00122956	0.000219366
P39676	YHB1	Flavohemoprotein	0.00860909	0.00720989	0.00139921	274	2.36537	15	1.81178e+07	5.41005e+07	4.47456e+07	2.45617e+08	5.8873e+08	5.92253e+08	Yes	Yes	2.02151	5.14185	83.7473	3.49898	-2.06504	2.1738	No							P23638	PRE9	Proteasome subunit alpha type-3 (Macropain subunit Y13) (Multicatalytic endopeptidase complex subunit Y13) (Proteasome component Y13) (Proteinase YSCE subunit 13)	0.0012291	0.000105997
P32895	PRS1	Ribose-phosphate pyrophosphokinase 1	0.00853618	0.00439586	0.00414032	943	0.0864015	16	7.71395e+07	1.48631e+08	1.27585e+08	2.63207e+08	5.97098e+08	3.16831e+08	Yes	Yes	2.09924	0.187501	51.4968	1.64313	-2.06874	2.17011	No							Q08732	HRK1	Serine/threonine-protein kinase HRK1	0.00122898	0.00219362
P38711	RPS27B	40S ribosomal protein S27-B (RP61) (Small ribosomal subunit protein eS27-B) (YS20)	0.0085148	0.00732049	0.00119431	232	2.61576	3	3.16084e+07	3.08443e+07	4.00083e+07	3.11393e+08	6.63031e+08	4.49772e+08	Yes	Yes	1.39284	5.67364	85.9737	3.72889	-2.06983	2.16902	Yes							P53200	EFM5	Protein-lysine N-methyltransferase EFM5	0.00121147	0.00812008
Q3E792	RPS25A	40S ribosomal protein S25-A (RP45) (S31) (Small ribosomal subunit protein eS25-A) (YS23)	0.00850516	0.00818175	0.000323414	98	4.66096	6	1.92918e+06	1.28431e+07	1.36336e+07	3.7717e+08	4.9576e+08	6.23593e+08	Yes	Yes	0.959608	10.1074	96.1974	5.68919	-2.07032	2.16853	No							P53313	SDA1	Protein SDA1 (Severe depolymerization of actin protein 1)	0.00121055	0.00484833
P32773	TOA1	Transcription initiation factor IIA large subunit (TFIIA large subunit) (TFIIA 32 kDa subunit)	0.0085024	0	0.0085024	1670	-10	9	3.05583e+08	3.25301e+08	2.18755e+08	2.0336e+08	2.83243e+08	1.88193e+08	Yes	Yes	9.34701	-21.6097		-0.355792	-2.07046	2.16839	No							P00890	CIT1	Citrate synthase, mitochondrial	0.00120233	0.00104595
P38840	ARO9	Aromatic amino acid aminotransferase 2	0.00837339	0.00589459	0.0024788	523	1.24975	18	2.84793e+07	1.28326e+08	2.57584e+07	2.58105e+08	8.6903e+08	1.91605e+08	Yes	Yes	3.35542	2.70164	70.3967	2.52507	-2.0771	2.16175	No							P38111	MEC1	Serine/threonine-protein kinase MEC1	0.00118401	0.000987538
Q04067	TIF35	Eukaryotic translation initiation factor 3 subunit G (eIF3g) (Eukaryotic translation initiation factor 3 RNA-binding subunit) (eIF-3 RNA-binding subunit) (Translation initiation factor eIF3 p33 subunit) (eIF3 p33)	0.00834033	0.00752936	0.000810968	170	3.21481	12	1.38689e+07	4.21417e+07	1.66359e+07	4.48042e+08	4.84491e+08	4.90196e+08	Yes	Yes	0.265246	6.94408	90.2765	4.29048	-2.07882	2.16003	Yes							Q04792	GAD1	Glutamate decarboxylase (GAD)	0.00117484	0.00282735
P33753	TRM2	tRNA (uracil(54)-C(5))-methyltransferase	0.00833525	0	0.00833525	1669	-10	24	1.89771e+08	3.48621e+08	3.86149e+08	1.06709e+08	1.69227e+08	2.93988e+08	No	Yes	10.8631	-21.5238		-0.82098	-2.07908	2.15977	No							Q06523	YPR148C	Uncharacterized protein YPR148C	0.00117001	0.00422784
P29509	TRR1	Thioredoxin reductase 1 (TR) (TrxR)	0.00829651	0.00668579	0.00161071	336	2.0534	11	3.16979e+07	4.13289e+07	5.85413e+07	2.11986e+08	6.55252e+08	4.88713e+08	Yes	Yes	2.2085	4.43071	80.5857	3.21749	-2.0811	2.15774	No							Q12335	PST2	Protoplast secreted protein 2	0.00116973	0.000491453
P45976	FIP1	Pre-mRNA polyadenylation factor FIP1	0.00829461	0.000646355	0.00764826	1481	-3.56473	16	1.88347e+08	3.34467e+08	1.29774e+08	2.00378e+08	4.5308e+08	1.81132e+08	No	Yes	4.95251	-7.69142	7.79246	0.2253	-2.0812	2.15764	Yes							P22202	SSA4	Heat shock protein SSA4	0.00116605	0.00238109
Q06698	YLR419W	Putative ATP-dependent RNA helicase YLR419W	0.00829106	0.00674049	0.00155057	323	2.12005	47	1.1134e+07	7.29133e+07	4.36743e+07	2.88145e+08	3.28921e+08	7.41754e+08	Yes	Yes	1.98836	4.57392	81.2983	3.27712	-2.08139	2.15746	Yes							Q04491	SEC13	Protein transport protein SEC13	0.00115397	0.0041152
P38174	MAP2	Methionine aminopeptidase 2 (MAP 2) (MetAP 2)	0.00828682	0.00628309	0.00200373	415	1.64879	15	2.47969e+07	5.72289e+07	8.80218e+07	2.90384e+08	6.60046e+08	3.65304e+08	Yes	Yes	1.74406	3.55682	75.8203	2.86223	-2.08161	2.15723	No							P53981	PYP1	Polyol phosphate phosphatase PYP1	0.00114983	0.000744831
P19524	MYO2	Myosin-2 (Cell division control protein 66) (Class V unconventional myosin MYO2) (Type V myosin heavy chain MYO2) (Myosin V MYO2)	0.00827562	0.00452595	0.00374968	876	0.271454	54	2.93801e+07	1.93711e+08	8.7251e+07	2.12977e+08	6.34434e+08	3.26022e+08	Yes	Yes	2.92845	0.58543	54.6901	1.77148	-2.0822	2.15665	No							P11792	SCH9	Serine/threonine-protein kinase SCH9	0.00114972	0.00242983
P32466	HXT3	Low-affinity glucose transporter HXT3	0.00823775	0.000735569	0.00750218	1472	-3.35038	8	1.77845e+08	2.58455e+08	2.21618e+08	1.86624e+08	2.58922e+08	3.73519e+08	No	Yes	3.4285	-7.21891	8.92924	0.258332	-2.08419	2.15466	No							Q08645	MET7	Folylpolyglutamate synthase	0.00114166	0.000553457
P28274	URA7	CTP synthase 1	0.00814722	0.00546276	0.00268446	598	1.025	21	5.72752e+07	9.86894e+07	7.74543e+07	3.68127e+08	5.6308e+08	2.96126e+08	Yes	Yes	1.40461	2.2036	67.0506	2.34196	-2.08899	2.14986	No							P25037	UBP1	Ubiquitin carboxyl-terminal hydrolase 1	0.00112721	0.00651687
P11154	PYC1	Pyruvate carboxylase 1	0.00814351	0.00524225	0.00290127	650	0.853501	18	6.46049e+07	9.54726e+07	6.90147e+07	2.44722e+08	7.47046e+08	2.39228e+08	Yes	Yes	2.5837	1.83474	64.3733	2.20594	-2.08919	2.14966	No							P32916	SRP101	Signal recognition particle receptor subunit alpha homolog (SR-alpha) (Docking protein alpha) (DP-alpha)	0.00112358	0.000227075
Q12019	MDN1	Midasin (Dynein-related AAA-ATPase REA1) (MIDAS-containing protein) (Ribosome export/assembly protein 1)	0.00812907	0.000737082	0.00739199	1471	-3.32607	89	8.80515e+07	1.91408e+08	3.42309e+08	1.2952e+08	2.75149e+08	4.31062e+08	Yes	Yes	5.45238	-7.14734	9.06723	0.262346	-2.08996	2.14889	No							P06780	RHO1	GTP-binding protein RHO1 (Rho-type GTPase 1)	0.00111789	0.0014538
Q3E7Y3	RPS22B	40S ribosomal protein S22-B (RP50) (S24) (Small ribosomal subunit protein uS8-B) (YP58) (YS22)	0.00812595	0.00760999	0.000515957	132	3.88257	10	1.10743e+07	2.0491e+07	1.41004e+07	4.44093e+08	3.91104e+08	5.76076e+08	Yes	Yes	0.701744	8.34256	93.6505	4.93067	-2.09013	2.14872	No							P28495	CAP1	F-actin-capping protein subunit alpha	0.00110863	0.000864808
P32623	UTR2	Probable glycosidase CRH2	0.00805916	0	0.00805916	1668	-10	5	3.07909e+08	9.79619e+07	2.8874e+08	3.17138e+08	1.00216e+08	3.33001e+08	No	Yes	12.0272	-21.378		-0.0766603	-2.09371	2.14514	No							P34247	UTP11	U3 small nucleolar RNA-associated protein 11 (U3 snoRNA-associated protein 11) (U three protein 11)	0.00110558	0.000232157
P39714	BDH1	(R,R)-butanediol dehydrogenase	0.00804898	0.00595442	0.00209456	450	1.50732	13	3.1028e+07	6.82122e+07	6.38866e+07	1.67483e+08	7.0651e+08	4.06018e+08	Yes	Yes	2.83229	3.23257	73.9773	2.74106	-2.09426	2.14459	No							Q08412	CUE5	Ubiquitin-binding protein CUE5 (Coupling of ubiquitin conjugation to ER degradation protein 5)	0.0010996	0.00198679
P48589	RPS12	40S ribosomal protein S12 (Small ribosomal subunit protein eS12)	0.00796873	0.00676425	0.00120448	255	2.48952	10	4.04142e+07	2.62795e+07	3.91795e+07	4.69581e+08	3.23072e+08	5.30223e+08	Yes	Yes	1.03382	5.32816	84.8849	3.61257	-2.09861	2.14024	No							P42842	EMW1	Essential for maintenance of the cell wall protein 1	0.00109742	0.00068245
Q01217	ARG5,6	Protein ARG5,6, mitochondrial [Cleaved into: N-acetyl-gamma-glutamyl-phosphate reductase	0.00787991	0.0015669	0.00631301	1369	-2.01041	27	2.23541e+08	1.91223e+08	1.07514e+08	1.52907e+08	5.11654e+08	2.25986e+08	No	Yes	3.25536	-4.29297	19.8848	0.5815	-2.10348	2.13537	No							P10614	ERG11	Lanosterol 14-alpha demethylase CYP51	0.00109252	0.00218079
Q12211	PUS1	tRNA pseudouridine synthase 1	0.00779599	0.00504793	0.00274806	647	0.877278	23	1.2416e+07	1.93191e+08	3.49073e+07	2.70382e+08	4.88864e+08	3.9802e+08	Yes	Yes	2.02251	1.86923	64.7503	2.2246	-2.10813	2.13072	Yes							Q04311	VMS1	Protein VMS1 (VCP/CDC48-associated mitochondrial stress-responsive protein 1)	0.00109039	0.000234041
P32563	VPH1	V-type proton ATPase subunit a, vacuolar isoform (V-ATPase a 1 subunit) (V-ATPase 95 kDa subunit) (Vacuolar pH protein 1) (Vacuolar proton pump a subunit) (Vacuolar proton translocating ATPase subunit a 1)	0.00774587	0.00294956	0.00479631	1163	-0.701424	22	6.20157e+07	1.94784e+08	1.31367e+08	1.4495e+08	5.59506e+08	2.9617e+08	Yes	Yes	3.52382	-1.49257	38.0791	1.157	-2.11093	2.12792	No							P09734	TUB3	Tubulin alpha-3 chain	0.00108769	0.000563193
P53292	MRPS35	37S ribosomal protein S35, mitochondrial (Mitochondrial small ribosomal subunit protein mS45)	0.00770358	0.00733831	0.00036527	111	4.32841	19	4.26384e+06	1.13621e+07	1.14824e+07	1.53278e+08	4.44376e+08	7.56448e+08	Yes	Yes	2.95201	9.20021	95.2584	5.36388	-2.11331	2.12554	No							P47035	NET1	Nucleolar protein NET1	0.00108058	0.00872812
Q12196	RIO1	Serine/threonine-protein kinase RIO1	0.00769549	8.78743e-05	0.00760762	1592	-6.43586	20	8.4805e+07	2.52875e+08	2.88733e+08	9.06486e+07	2.84004e+08	3.78694e+08	No	Yes	8.75671	-13.6767	1.14189	0.0329495	-2.11376	2.12508	No							P53893	RIA1	Ribosome assembly protein 1	0.00106485	0.000638112
P53753	DSE4	Endo-1,3(4)-beta-glucanase 1 (Endo-1,3-beta-glucanase 1) (Endo-1,4-beta-glucanase 1)	0.00768724	0	0.00768724	1667	-10	12	3.3011e+08	1.00636e+08	2.91769e+08	2.70137e+08	8.86985e+07	2.9693e+08	No	Yes	12.0226	-21.1735		-0.324468	-2.11423	2.12462	No							Q06440	CRN1	Coronin-like protein	0.00104366	0.00084528
P25037	UBP1	Ubiquitin carboxyl-terminal hydrolase 1	0.00764409	0.00112721	0.00651687	1412	-2.53142	27	1.43195e+08	2.24959e+08	2.02799e+08	1.71194e+08	3.37457e+08	2.9094e+08	No	Yes	3.1188	-5.37211	14.7462	0.42861	-2.11667	2.12217	No							Q04177	UTP5	U3 small nucleolar RNA-associated protein 5 (U3 snoRNA-associated protein 5) (U three protein 5) (U3 protein 5 required for transcription) (t-UTP5)	0.00103704	0.00422834
P38439	LEO1	RNA polymerase-associated protein LEO1	0.00757075	0.000846747	0.006724	1444	-2.98932	20	1.95727e+08	2.04527e+08	1.99267e+08	2.07004e+08	2.60381e+08	2.90488e+08	No	Yes	1.83074	-6.33133	11.1845	0.324071	-2.12086	2.11799	Yes							Q08979	KEL3	Kelch repeat-containing protein 3	0.00103153	0.0041085
P07246	ADH3	Alcohol dehydrogenase 3, mitochondrial	0.00754319	0.00347041	0.00407278	1036	-0.230907	13	4.53117e+07	1.7114e+08	1.37454e+08	2.30743e+08	4.65652e+08	3.02152e+08	Yes	Yes	2.31453	-0.488691	46.0072	1.4352	-2.12245	2.1164	No							P36013	MAE1	NAD-dependent malic enzyme, mitochondrial (NAD-ME)	0.00103148	0.000717799
P09938	RNR2	Ribonucleoside-diphosphate reductase small chain 1	0.00753297	0.00600524	0.00152772	357	1.97484	19	2.39799e+07	5.23386e+07	5.91746e+07	3.21954e+08	4.2907e+08	4.64103e+08	Yes	Yes	0.930143	4.17839	79.7195	3.14758	-2.12303	2.11581	No							Q99287	SEY1	Protein SEY1	0.00102978	0.000422757
Q02931	NAN1	NET1-associated nuclear protein 1 (U three protein 17) (t-17) (U3 protein 17 required for transcription) (U3 small nucleolar RNA-associated protein 17) (U3 snoRNA-associated protein 17)	0.00750442	0.00613635	0.00136807	322	2.16524	27	2.63015e+07	4.41769e+07	4.86794e+07	2.95658e+08	3.85011e+08	5.45676e+08	Yes	Yes	1.26057	4.57767	81.7698	3.31771	-2.12468	2.11416	Yes							Q06679	UTP4	U3 small nucleolar RNA-associated protein 4 (U3 snoRNA-associated protein 4) (U three protein 4) (U3 protein 4 required for transcription) (t-UTP4)	0.00102651	0.00124508
P47077	NOP9	Nucleolar protein 9 (Pumilio domain-containing protein NOP9)	0.00749073	0.00596814	0.00152258	359	1.97076	23	4.05421e+07	1.81076e+07	5.56642e+07	3.73725e+08	1.43762e+08	7.11246e+08	Yes	Yes	3.09108	4.16495	79.6738	3.14396	-2.12548	2.11337	Yes							P32790	SLA1	Actin cytoskeleton-regulatory complex protein SLA1	0.00101152	0.00311451
Q08438	VHS3	Phosphopantothenoylcysteine decarboxylase subunit VHS3 (Viable in a HAL3 SIT4 background protein 3)	0.00745898	0	0.00745898	1666	-10	19	1.75686e+08	3.20709e+08	2.00226e+08	1.4711e+08	3.02859e+08	1.90766e+08	No	Yes	10.3668	-21.043		-0.186295	-2.12732	2.11153	No							Q06103	RPN7	26S proteasome regulatory subunit RPN7	0.00100625	0.00160253
P53741	BRE5	UBP3-associated protein BRE5 (Brefeldin-A sensitivity protein 5)	0.00744706	0.00658158	0.000865485	209	2.92685	20	2.11966e+07	3.31692e+07	2.24097e+07	4.02188e+08	3.51872e+08	5.04383e+08	Yes	Yes	0.63682	6.17809	88.3782	4.01872	-2.12802	2.11083	Yes							Q08220	GSH2	Glutathione synthetase GSH2 (GSH synthetase) (GSH-S)	0.000991216	0.000267619
P24031	PHO3	Constitutive acid phosphatase	0.00741446	0.000599421	0.00681504	1474	-3.50708	7	2.95758e+08	1.74058e+08	1.31877e+08	3.15316e+08	2.36291e+08	1.76073e+08	No	Yes	4.14544	-7.39617	8.08449	0.233779	-2.12992	2.10893	No							P07560	SEC4	Ras-related protein SEC4 (Suppressor of RHO3 protein 6)	0.000987581	0.00168405
P46959	GCD14	tRNA (adenine(58)-N(1))-methyltransferase catalytic subunit TRM61	0.00739853	0.00431355	0.00308498	776	0.483616	19	2.89788e+07	3.49105e+07	1.99314e+08	2.04745e+08	3.67648e+08	4.9092e+08	Yes	Yes	2.55158	1.01946	58.3028	1.92467	-2.13085	2.10799	No							Q07825	FRA1	Putative Xaa-Pro aminopeptidase FRA1	0.000985228	0.00108794
P47120	LIA1	Deoxyhypusine hydroxylase (DOHH)	0.00733508	0.00534676	0.00198832	484	1.42712	19	1.72406e+07	1.11447e+08	3.46977e+07	2.3112e+08	6.35069e+08	2.85566e+08	Yes	Yes	2.42316	3.00301	72.893	2.67314	-2.1346	2.10425	No							P53172	SDS23	Protein SDS23	0.000978983	0.000390453
P00498	HIS1	ATP phosphoribosyltransferase (ATP-PRT) (ATP-PRTase)	0.00731752	0.00482193	0.00249559	633	0.950232	18	2.20043e+07	6.49449e+07	9.73336e+07	1.8787e+08	7.50662e+08	1.89177e+08	Yes	Yes	3.06188	1.99854	65.8957	2.28225	-2.13564	2.10321	No							P32337	PSE1	Importin subunit beta-3 (Karyopherin subunit beta-3) (Karyopherin-121) (Protein secretion enhancer 1)	0.00094637	0.00103524
P08539	GPA1	Guanine nucleotide-binding protein alpha-1 subunit (GP1-alpha)	0.00730101	0.00603125	0.00126976	308	2.2479	11	5.62277e+06	1.79504e+07	1.93053e+07	4.17267e+07	7.01759e+07	1.15425e+09	Yes	Yes	6.37034	4.72561	82.6085	3.3923	-2.13662	2.10223	No							P36534	MRPL40	54S ribosomal protein L40, mitochondrial (Mitochondrial large ribosomal subunit protein uL24m) (YmL40)	0.000945792	7.22861e-05
P40450	BNR1	BNI1-related protein 1	0.0072838	0.00483472	0.00244908	623	0.981194	5	2.643e+07	7.69584e+07	5.24577e+07	2.94717e+08	7.81652e+08	7.37303e+07	No	Yes	3.98003	2.06169	66.3764	2.3069	-2.13764	2.1012	No							P08679	CIT2	Citrate synthase, peroxisomal	0.000944034	0.00114315
P27514	PHO91	Low-affinity phosphate transporter PHO91	0.0072698	0	0.0072698	1665	-10	14	1.03031e+07	1.1167e+09	3.4144e+07	8.66668e+06	8.25425e+07	5.10789e+07	No	Yes	17.4784	-20.9318		-3.54397	-2.13848	2.10037	No							Q12329	HSP42	Heat shock protein 42 (42 kDa heat shock protein)	0.000940911	8.13658e-05
P33299	RPT1	26S proteasome regulatory subunit 7 homolog (Protein CIM5) (Tat-binding homolog 3)	0.00718794	0.0042675	0.00292044	751	0.547205	20	6.63666e+07	1.11741e+08	3.96681e+07	3.71029e+08	5.95458e+08	1.04496e+08	Yes	Yes	3.59413	1.14664	59.3703	1.97177	-2.1434	2.09545	No							P41056	RPL33B	60S ribosomal protein L33-B (L37) (Large ribosomal subunit protein eL33-B) (RP47) (YL37)	0.000939255	2.66433e-06
P39936	TIF4632	Eukaryotic initiation factor 4F subunit p130 (eIF-4F p130) (eIF4F p130) (eIF4G2) (mRNA cap-binding protein complex subunit p130)	0.00718778	0.0036808	0.00350698	946	0.0697877	25	4.61147e+07	1.62385e+08	8.02482e+07	1.45533e+08	4.14882e+08	4.39566e+08	Yes	Yes	2.98098	0.146236	51.2091	1.63186	-2.14341	2.09544	Yes							Q06252	YLR179C	Uncharacterized protein YLR179C	0.000938902	0.000281006
Q12754	RRP12	Ribosomal RNA-processing protein 12	0.00716586	0.00329282	0.00387304	1037	-0.234143	41	3.12394e+07	1.30083e+08	1.45354e+08	1.20986e+08	3.29556e+08	5.27581e+08	Yes	Yes	3.76717	-0.490322	45.9515	1.43316	-2.14473	2.09411	Yes							Q03088	SVL3	Styryl dye vacuolar localization protein 3	0.000938871	0.00351689
P53723	YNR021W	UPF0674 endoplasmic reticulum membrane protein YNR021W	0.00715509	0.00595546	0.00119963	293	2.31162	16	5.52008e+07	2.29294e+07	2.8845e+07	3.63191e+08	3.59819e+08	4.52884e+08	Yes	Yes	0.486312	4.83929	83.2339	3.45007	-2.14538	2.09346	No							P0CH09	RPL40B	Ubiquitin-60S ribosomal protein L40 [Cleaved into: Ubiquitin; 60S ribosomal protein L40-B (CEP52) (Large ribosomal subunit protein eL40-B)]	0.000928914	2.70352e-05
P47083	MPP10	U3 small nucleolar RNA-associated protein MPP10 (U3 snoRNA-associated protein MPP10) (M phase phosphoprotein 10)	0.00714276	0.000640257	0.0065025	1469	-3.34427	34	8.99728e+07	3.21403e+08	1.52415e+08	1.47866e+08	3.47511e+08	2.21491e+08	Yes	Yes	4.91873	-6.9986	8.96372	0.259334	-2.14613	2.09271	No							P38623	RCK2	Serine/threonine-protein kinase RCK2	0.000901747	0.00797059
P43593	UBP6	Ubiquitin carboxyl-terminal hydrolase 6	0.00711715	0.00417704	0.00294011	765	0.506611	25	3.35192e+07	1.81434e+08	1.9572e+07	3.1413e+08	5.78344e+08	1.49067e+08	Yes	Yes	3.37014	1.0594	58.6898	1.94164	-2.14769	2.09115	No							Q08960	TYW1	S-adenosyl-L-methionine-dependent tRNA 4-demethylwyosine synthase	0.000888142	0.00227537
Q12458	YPR1	Putative reductase 1	0.00711099	0.00505724	0.00205375	520	1.30009	16	2.47266e+07	9.44971e+07	3.1256e+07	1.37212e+08	7.22489e+08	2.64782e+08	Yes	Yes	3.36533	2.7182	71.1187	2.56679	-2.14807	2.09078	No							P50107	GLO1	Glyoxalase I (Glx I)	0.000886584	0.000459461
P27616	ADE1	Phosphoribosylaminoimidazole-succinocarboxamide synthase	0.00706936	0.00588779	0.00118157	294	2.31703	21	1.44851e+07	3.32735e+07	4.09746e+07	1.48157e+08	7.02978e+08	3.2763e+08	Yes	Yes	2.93378	4.83847	83.2861	3.45498	-2.15062	2.08823	No							P11353	HEM13	Oxygen-dependent coproporphyrinogen-III oxidase (COX) (Coprogen oxidase) (Coproporphyrinogenase)	0.000881379	0.000108865
P41807	VMA13	V-type proton ATPase subunit H (V-ATPase subunit H) (V-ATPase 54 kDa subunit) (Vacuolar proton pump subunit H)	0.00706096	0.00578498	0.00127598	324	2.18071	19	2.67056e+07	4.45217e+07	3.7095e+07	3.0076e+08	5.82928e+08	2.73982e+08	Yes	Yes	1.58607	4.55268	81.9291	3.33164	-2.15114	2.08771	No							P53839	GOR1	Glyoxylate reductase 1	0.000881205	0.000501345
P25369	LSB5	LAS seventeen-binding protein 5 (LAS17-binding protein 5)	0.00701846	0.000870548	0.00614792	1429	-2.8201	15	9.64458e+07	1.7918e+08	2.58612e+08	1.4014e+08	2.81166e+08	3.02829e+08	Yes	Yes	4.14893	-5.88016	12.4037	0.359747	-2.15376	2.08509	No							P33297	RPT5	26S proteasome regulatory subunit 6A (Tat-binding protein homolog 1) (TBP-1)	0.000878189	0.000523808
P36152	DRE2	Fe-S cluster assembly protein DRE2 (Anamorsin homolog)	0.0069613	0.000457446	0.00650385	1490	-3.82962	11	1.01859e+08	2.60785e+08	2.00439e+08	1.25326e+08	2.76044e+08	2.8367e+08	No	Yes	5.11253	-7.97149	6.57128	0.189881	-2.15731	2.08154	No							P38858	SOL3	6-phosphogluconolactonase 3 (6PGL)	0.000875049	0.00032161
P43612	SAP155	SIT4-associating protein SAP155	0.0069238	0	0.0069238	1664	-10	31	1.13427e+08	2.3167e+08	2.98526e+08	1.05841e+08	2.56075e+08	2.35862e+08	No	Yes	11.2164	-20.7208		-0.209116	-2.15966	2.07919	No							P0C2H9	RPL31B	60S ribosomal protein L31-B (L34) (Large ribosomal subunit protein eL31-B) (YL28)	0.000871587	1.66099e-05
P53866	SQS1	Protein SQS1 (Squelch of splicing suppression protein 1)	0.00692286	0.000264705	0.00665816	1520	-4.65267	21	1.33131e+08	2.7948e+08	1.74998e+08	1.49436e+08	2.69165e+08	2.35023e+08	No	Yes	5.11132	-9.67351	3.82363	0.110381	-2.15971	2.07913	No							P25369	LSB5	LAS seventeen-binding protein 5 (LAS17-binding protein 5)	0.000870548	0.00614792
Q12242	RUP1	UBA domain-containing protein RUP1	0.00689222	0.000189521	0.0067027	1542	-5.14431	21	1.2895e+08	3.08569e+08	1.3875e+08	1.46574e+08	3.49895e+08	1.63001e+08	No	Yes	6.39319	-10.6858	2.74979	0.0793621	-2.16164	2.07721	No							P53032	SUT1	Sterol uptake protein 1	0.000869642	0.000258457
P25582	SPB1	27S pre-rRNA (guanosine(2922)-2'-O)-methyltransferase	0.00688013	0.00228563	0.0045945	1217	-1.00731	22	3.58765e+07	1.37278e+08	1.8102e+08	1.07755e+08	2.19631e+08	5.52009e+08	Yes	Yes	4.38267	-2.09163	33.2208	0.996348	-2.1624	2.07644	No							P33755	NPL4	Nuclear protein localization protein 4 (HMG-CoA reductase degradation protein 4)	0.000868647	0.000584787
P09620	KEX1	Pheromone-processing carboxypeptidase KEX1	0.00686714	0	0.00686714	1663	-10	26	1.66006e+08	2.71869e+08	1.91446e+08	1.41393e+08	2.30514e+08	2.30014e+08	No	Yes	9.74309	-20.6852		-0.100074	-2.16322	2.07562	No							P38809	YHR097C	Uncharacterized protein YHR097C	0.000865573	0.000633863
P53051	IMA1	Oligo-1,6-glucosidase IMA1	0.00684342	0.00555915	0.00128426	341	2.11393	16	2.23713e+07	5.98906e+07	3.0626e+07	2.70608e+08	4.44712e+08	3.9878e+08	Yes	Yes	1.15776	4.38453	81.2336	3.27163	-2.16473	2.07412	No							Q12464	RVB2	RuvB-like protein 2 (RUVBL2)	0.000858473	0.000548592
P32769	HBS1	Elongation factor 1 alpha-like protein	0.00683181	0.00235397	0.00447785	1204	-0.927712	16	9.59953e+07	1.99885e+08	8.74862e+07	2.55594e+08	4.1688e+08	1.69066e+08	Yes	Yes	2.77477	-1.9235	34.4559	1.0366	-2.16546	2.07338	Yes							P08536	MET3	Sulfate adenylyltransferase	0.000843873	0.000295984
Q01477	UBP3	Ubiquitin carboxyl-terminal hydrolase 3	0.00663436	0.00350447	0.00312989	922	0.163082	28	3.33661e+07	1.3343e+08	8.36428e+07	1.21185e+08	4.72591e+08	3.45291e+08	Yes	Yes	3.3437	0.336055	52.823	1.69571	-2.1782	2.06065	Yes							P26754	RFA2	Replication factor A protein 2 (RF-A protein 2) (DNA-binding protein BUF1) (Replication protein A 36 kDa subunit)	0.00083432	9.26043e-05
P49166	RPL37A	60S ribosomal protein L37-A (L43) (Large ribosomal subunit protein eL37-A) (YL35) (YP55)	0.00663037	0.00650661	0.000123758	76	5.71632	5	2.77432e+06	4.54636e+06	3.5753e+06	3.12785e+08	4.94919e+08	3.7019e+08	Yes	Yes	0.843708	11.7778	98.1335	6.72997	-2.17846	2.06038	Yes							Q12114	CHS5	Chitin biosynthesis protein CHS5 (Protein CAL3)	0.000834061	0.00563894
Q12154	GET3	ATPase GET3	0.0065825	0.00519789	0.00138461	370	1.90844	16	1.93031e+07	5.41047e+07	3.58656e+07	2.14431e+08	6.39442e+08	2.17062e+08	Yes	Yes	2.44384	3.92612	78.9652	3.08883	-2.18161	2.05724	No							P38626	CBR1	NADH-cytochrome b5 reductase 1	0.000832738	0.000394236
P17883	SKI3	Superkiller protein 3	0.00656855	0	0.00656855	1662	-10	36	1.19185e+08	4.35575e+08	8.80153e+07	1.34482e+08	2.67883e+08	1.32565e+08	Yes	Yes	11.8993	-20.4928		-0.347446	-2.18253	2.05632	No							P48362	HGH1	Protein HGH1 (HMG1/2 protein homolog)	0.000832323	0.000153578
P40010	NUG1	Nuclear GTP-binding protein NUG1 (Nuclear GTPase 1)	0.00655492	0.00569557	0.000859352	239	2.72852	27	1.31925e+07	2.24337e+07	3.30413e+07	2.50546e+08	2.16965e+08	6.39083e+08	Yes	Yes	2.19801	5.60823	86.89	3.83345	-2.18343	2.05541	Yes							P53929	YNL108C	Uncharacterized protein YNL108C	0.000832317	0.000133715
Q04439	MYO5	Myosin-5 (Actin-dependent myosin-I MYO5) (Class I unconventional myosin MYO5) (Type I myosin MYO5)	0.00655327	0.00375479	0.00279848	808	0.424088	20	4.14239e+07	1.35785e+08	4.93417e+07	2.18154e+08	5.51307e+08	1.78953e+08	Yes	Yes	2.81632	0.871629	57.2964	1.88106	-2.18354	2.0553	No							P32608	RTG2	Retrograde regulation protein 2	0.000825651	0.00132689
P41921	GLR1	Glutathione reductase (GR) (GRase)	0.0065251	0.00430677	0.00221833	636	0.957136	17	2.72907e+07	1.01994e+08	4.5245e+07	1.91421e+08	6.06517e+08	1.97447e+08	Yes	Yes	2.82891	1.96542	66.0032	2.28774	-2.18541	2.05343	No							P38737	ECM29	Proteasome component ECM29 (Extracellular mutant protein 29)	0.000816647	0.00142344
Q12114	CHS5	Chitin biosynthesis protein CHS5 (Protein CAL3)	0.006473	0.000834061	0.00563894	1424	-2.7572	20	1.08411e+08	2.36867e+08	1.44746e+08	1.49654e+08	3.27302e+08	1.93592e+08	Yes	Yes	3.81178	-5.65213	12.8852	0.373868	-2.18889	2.04995	No							P30619	SEC1	Protein transport protein SEC1	0.000815117	0.000474496
P17649	UGA1	4-aminobutyrate aminotransferase	0.00643076	0.00535969	0.00107107	306	2.3231	25	8.78726e+06	3.02687e+07	1.98199e+07	5.70314e+07	8.22019e+08	2.15075e+08	Yes	Yes	4.83917	4.75563	83.3446	3.46049	-2.19174	2.04711	No							P29704	ERG9	Squalene synthase ERG9 (SQS) (SS)	0.000812624	0.00112524
P40462	TMA108	Protein TMA108	0.00641456	0.00504975	0.0013648	378	1.88752	34	1.69425e+07	6.57144e+07	3.18796e+07	2.14855e+08	5.323e+08	2.88403e+08	Yes	Yes	1.97476	3.86189	78.7234	3.07039	-2.19283	2.04601	No							P47116	PTK2	Serine/threonine-protein kinase PTK2/STK2	0.000810074	0.00113011
Q03532	HAS1	ATP-dependent RNA helicase HAS1	0.00640911	0.0055887	0.000820408	233	2.7681	25	1.58831e+07	2.06159e+07	3.63567e+07	3.66656e+08	2.9389e+08	4.15717e+08	Yes	Yes	0.725353	5.66255	87.1993	3.87029	-2.1932	2.04564	Yes							P09440	MIS1	C-1-tetrahydrofolate synthase, mitochondrial (C1-THF synthase) [Includes: Methylenetetrahydrofolate dehydrogenase	0.000807401	0.0017583
Q06218	DBP9	ATP-dependent RNA helicase DBP9	0.00638356	0.00563781	0.00074575	214	2.91837	29	2.47372e+07	9.45938e+06	2.22675e+07	2.21255e+08	1.85176e+08	6.81643e+08	Yes	Yes	2.60039	5.96488	88.3176	4.01076	-2.19494	2.04391	Yes							Q05788	PNP1	Purine nucleoside phosphorylase (PNP)	0.000802961	0.000104246
Q06709	REH1	Cytoplasmic 60S subunit biogenesis factor REH1 (REI1-homolog 1) (pre-60S factor REH1)	0.00637763	0.00228623	0.0040914	1181	-0.839626	16	7.36942e+07	1.6469e+08	1.0557e+08	1.37318e+08	4.04677e+08	2.57526e+08	Yes	Yes	2.96195	-1.71578	35.8476	1.08241	-2.19534	2.04351	No							Q04697	GSF2	Glucose-signaling factor 2 (Extracellular mutant protein 6)	0.000802521	0.000414467
P36016	LHS1	Heat shock protein 70 homolog LHS1	0.00633012	0	0.00633012	1661	-10	26	1.21775e+08	2.54313e+08	2.23199e+08	1.14719e+08	2.13055e+08	2.07895e+08	No	Yes	10.5715	-20.3328		-0.21656	-2.19859	2.04026	No							P20967	KGD1	2-oxoglutarate dehydrogenase, mitochondrial	0.000801485	0.00144438
P38779	CIC1	Proteasome-interacting protein CIC1 (Core interacting component 1)	0.00632976	0.00546447	0.000865292	250	2.65882	20	1.49668e+07	2.0311e+07	2.84017e+07	2.78545e+08	1.31509e+08	6.61159e+08	Yes	Yes	2.89941	5.42462	86.3298	3.76875	-2.19861	2.04023	Yes							P39926	SSO2	Protein SSO2	0.000796698	0.000871149
P25572	YCL042W	Putative uncharacterized protein YCL042W	0.00632184	0.00178108	0.00454076	1273	-1.35018	1	964525	4.19789e+06	1.9606e+08	1.66933e+07	1.30916e+08	7.8464e+08	No	Yes	9.01459	-2.75396	28.1734	0.835507	-2.19916	2.03969	No							P32521	PAN1	Actin cytoskeleton-regulatory complex protein PAN1 (Mitochondrial distribution of proteins protein 3)	0.000796383	0.00341543
Q12136	SAS10	Something about silencing protein 10 (U three protein 3) (U3 small nucleolar RNA-associated protein 3) (U3 snoRNA-associated protein 11)	0.00627297	0.0005553	0.00571767	1464	-3.36409	15	1.04151e+08	2.24614e+08	1.72808e+08	1.31998e+08	2.45744e+08	2.45395e+08	Yes	Yes	4.16276	-6.85036	8.85226	0.256093	-2.20253	2.03632	No							P36010	YNK1	Nucleoside diphosphate kinase (NDK) (NDP kinase)	0.000796025	3.54462e-06
Q12074	SPE3	Spermidine synthase SPE3 (SPDSY)	0.00626182	0.00534235	0.000919469	271	2.5386	12	8.29433e+06	3.86701e+07	2.34954e+07	1.56459e+08	6.32714e+08	2.63077e+08	Yes	Yes	2.72676	5.16744	85.3162	3.6577	-2.2033	2.03555	No							Q01476	UBP2	Ubiquitin carboxyl-terminal hydrolase 2	0.000793419	0.00120705
Q06408	ARO10	Transaminated amino acid decarboxylase	0.00620012	0.00441693	0.00178319	531	1.30858	24	3.45567e+07	5.81708e+07	3.49713e+07	1.616e+08	6.72576e+08	1.49773e+08	Yes	Yes	3.2113	2.65806	71.2394	2.57385	-2.2076	2.03125	No							P12687	MRP7	54S ribosomal protein L2, mitochondrial (Mitochondrial large ribosomal subunit protein bL27m) (YMR6) (YmL2)	0.000788262	0.000861479
P32583	SRP40	Suppressor protein SRP40	0.00619138	0.000711591	0.00547979	1432	-2.945	7	2.56582e+08	9.15579e+07	1.34953e+08	2.68607e+08	1.47046e+08	2.11336e+08	Yes	Yes	3.95217	-5.98022	11.4932	0.333097	-2.20821	2.03063	No							P14747	CMP2	Serine/threonine-protein phosphatase 2B catalytic subunit A2	0.000782932	0.000358889
P36775	PIM1	Lon protease homolog, mitochondrial	0.00617279	0.000408856	0.00576394	1483	-3.81739	31	1.1391e+08	2.20052e+08	1.73015e+08	1.36404e+08	2.63316e+08	2.00052e+08	No	Yes	4.3423	-7.74674	6.62352	0.191395	-2.20952	2.02933	No							P32387	MRP20	54S ribosomal protein L41, mitochondrial (Mitochondrial large ribosomal subunit protein uL23m) (YmL41)	0.000778609	0.000292073
P33401	PGM1	Phosphoglucomutase 1 (PGM 1)	0.00611508	0.00453039	0.00158469	471	1.51543	16	2.16081e+07	6.26322e+07	4.63343e+07	1.75016e+08	5.11696e+08	2.79113e+08	Yes	Yes	2.25119	3.06913	74.0855	2.74796	-2.2136	2.02525	No							Q02648	TRM44	tRNA (uracil-O(2)-)-methyltransferase	0.000778141	0.00160051
P38288	TOS1	Protein TOS1 (Target of SBF 1)	0.00608865	0	0.00608865	1660	-10	10	2.42648e+08	1.73129e+08	1.84813e+08	2.15749e+08	1.21257e+08	1.54065e+08	No	Yes	9.56122	-20.1644		-0.331095	-2.21548	2.02337	No							P38264	PHO88	SRP-independent targeting protein 3 (Inorganic phosphate transport protein PHO88) (Phosphate metabolism protein PHO88)	0.000776059	0.000101227
P53313	SDA1	Protein SDA1 (Severe depolymerization of actin protein 1)	0.00605888	0.00121055	0.00484833	1355	-2.00183	23	2.48359e+07	1.1035e+08	1.83669e+08	5.24771e+07	1.32367e+08	5.82626e+08	Yes	Yes	6.36244	-4.04617	19.9798	0.584354	-2.21761	2.02124	No							P24279	MCM3	DNA replication licensing factor MCM3	0.000765453	0.00382942
P08417	FUM1	Fumarate hydratase, mitochondrial (Fumarase)	0.00605812	0.00406416	0.00199396	619	1.02732	14	9.67572e+07	3.1692e+07	2.62567e+07	2.29596e+08	5.63122e+08	1.38764e+08	Yes	Yes	2.77365	2.07641	67.0862	2.34383	-2.21766	2.02118	No							P38755	OSH7	Oxysterol-binding protein homolog 7 (Oxysterol-binding protein-related protein 7) (ORP 7) (OSBP-related protein 7)	0.000763035	0.000856537
P0CX42	RPL23B	60S ribosomal protein L23-B (L17a) (Large ribosomal subunit protein uL14-B) (YL32)	0.00604655	0.00589235	0.000154199	93	5.25598	7	1.08736e+06	6.67783e+06	5.19185e+06	2.62849e+08	5.4933e+08	2.58977e+08	Yes	Yes	1.56436	10.6189	97.4498	6.27473	-2.21849	2.02035	Yes							P37304	PAM1	Protein PAM1	0.000762756	0.000510163
P17423	THR1	Homoserine kinase (HK) (HSK)	0.00602479	0.00394693	0.00207786	649	0.925634	10	2.55482e+07	8.95395e+07	5.99382e+07	1.63177e+08	4.27009e+08	3.15e+08	Yes	Yes	2.30673	1.86866	65.5115	2.26275	-2.22006	2.01879	No							P40029	MXR1	Peptide methionine sulfoxide reductase	0.000760303	4.45299e-05
P32465	HXT1	Low-affinity glucose transporter HXT1	0.00602094	0.000410971	0.00560997	1479	-3.77088	11	1.27453e+08	2.10179e+08	1.60634e+08	1.49164e+08	2.35681e+08	1.96411e+08	No	Yes	3.68473	-7.61157	6.8257	0.197255	-2.22034	2.01851	No							Q12502	LDB19	Protein LDB19 (Low dye-binding protein 19)	0.000757241	0.000528298
P30665	MCM4	DNA replication licensing factor MCM4	0.00600422	0.00186235	0.00414188	1236	-1.15316	27	4.80732e+07	2.31464e+08	5.52516e+07	1.25916e+08	4.46436e+08	1.69385e+08	Yes	Yes	4.10207	-2.32628	31.0173	0.92545	-2.22154	2.0173	No							P39692	MET10	Sulfite reductase [NADPH] flavoprotein component	0.000754671	0.00120484
P41819	DIM1	Dimethyladenosine transferase	0.00596239	0.00532744	0.000634951	208	3.06873	16	6.68833e+06	5.84568e+06	3.88176e+07	2.66407e+08	1.87821e+08	5.63445e+08	Yes	Yes	2.20947	6.18124	89.3507	4.15224	-2.22458	2.01427	Yes							P25342	CDC10	Cell division control protein 10	0.000749589	0.00122657
P15454	GUK1	Guanylate kinase	0.00595541	0.00430954	0.00164588	509	1.38868	15	7.00569e+07	1.12667e+07	5.00655e+07	5.12024e+08	2.84421e+08	1.3994e+08	Yes	Yes	2.38442	2.79646	72.3634	2.6408	-2.22509	2.01376	No							P15700	URA6	Uridylate kinase (UK)	0.000746216	0.000106927
P47117	ARP3	Actin-related protein 3 (Actin-like protein ARP3) (Actin-like protein 3)	0.00594514	0.0050531	0.000892036	285	2.502	20	1.2045e+07	4.9248e+07	1.59798e+07	3.50351e+08	4.21333e+08	2.16975e+08	Yes	Yes	1.41501	5.03654	84.9955	3.62403	-2.22584	2.01301	No							P36114	YKR018C	IML2-like protein YKR018C	0.000744727	0.0004729
P39004	HXT7	High-affinity hexose transporter HXT7	0.00593265	0	0.00593265	1659	-10	8	7.49067e+07	1.93918e+08	2.4592e+08	6.10411e+07	2.20388e+08	2.67518e+08	No	Yes	12.2536	-20.0521		-0.163049	-2.22675	2.0121	No							P25655	CDC39	General negative regulator of transcription subunit 1 (Cell division cycle protein 39)	0.000741968	0.000465248
P09733	TUB1	Tubulin alpha-1 chain	0.00592041	0.00438301	0.0015374	478	1.51143	9	1.7073e+07	5.4727e+07	5.54289e+07	1.68888e+08	4.85163e+08	2.80217e+08	Yes	Yes	2.24308	3.03979	74.0323	2.74456	-2.22765	2.0112	No							Q12019	MDN1	Midasin (Dynein-related AAA-ATPase REA1) (MIDAS-containing protein) (Ribosome export/assembly protein 1)	0.000737082	0.00739199
P32771	SFA1	S-(hydroxymethyl)glutathione dehydrogenase	0.00591746	0.00380795	0.00210951	667	0.852104	10	4.44557e+07	7.38804e+07	6.12809e+07	2.06301e+08	4.46983e+08	2.28067e+08	Yes	Yes	1.81213	1.71357	64.351	2.20485	-2.22786	2.01098	No							P32466	HXT3	Low-affinity glucose transporter HXT3	0.000735569	0.00750218
P32499	NUP2	Nucleoporin NUP2 (Nuclear pore protein NUP2) (p95)	0.00589479	0	0.00589479	1658	-10	27	5.6671e+07	3.07808e+08	1.72805e+08	5.10063e+07	2.84391e+08	1.84223e+08	No	Yes	12.9288	-20.0244		-0.368031	-2.22953	2.00931	No							P46949	FYV8	Protein FYV8 (Function required for yeast viability protein 8)	0.000729777	0.00247399
P33750	SOF1	Protein SOF1 (U3 small nucleolar RNA-associated protein SOF1) (U3 snoRNA-associated protein SOF1)	0.00584807	0.00495786	0.000890204	286	2.47751	21	2.68256e+06	3.35838e+07	3.50994e+07	1.36264e+08	4.11825e+08	4.29071e+08	Yes	Yes	2.65018	4.96954	84.7778	3.60154	-2.23299	2.00586	Yes							P23202	URE2	Transcriptional regulator URE2 (Disulfide reductase)	0.000728274	0.000309751
P22203	VMA4	V-type proton ATPase subunit E (V-ATPase subunit E) (V-ATPase 27 kDa subunit) (Vacuolar proton pump subunit E)	0.00583456	0.0050061	0.000828462	267	2.59518	12	2.99667e+07	2.92254e+07	7.02705e+06	4.04633e+08	4.39876e+08	1.35377e+08	Yes	Yes	2.57146	5.20296	85.8008	3.70987	-2.23399	2.00485	No							P47044	YJL055W	LOG family protein YJL055W	0.000726519	0.000175324
P39960	BEM2	GTPase-activating protein BEM2/IPL2 (Bud emergence protein 2)	0.00582653	0.00167821	0.00414832	1261	-1.30561	48	5.09831e+07	1.06813e+08	1.97939e+08	1.26306e+08	2.5005e+08	3.12575e+08	Yes	Yes	3.42322	-2.61677	28.8029	0.855274	-2.23459	2.00426	Yes							Q05979	BNA5	Kynureninase	0.000722377	8.87599e-05
P27472	GSY2	Glycogen [starch] synthase isoform 2	0.0058006	0.00366844	0.00213216	691	0.782855	16	1.11989e+08	3.09091e+07	3.24785e+07	1.7876e+08	4.83355e+08	2.02524e+08	Yes	Yes	1.90296	1.56753	63.2425	2.15091	-2.23653	2.00232	No							P47096	BNA1	3-hydroxyanthranilate 3,4-dioxygenase	0.000720775	0.000119811
P38295	EHT1	Medium-chain fatty acid ethyl ester synthase/esterase 2 (Alcohol O-acetyltransferase)	0.00579727	0.00433355	0.00146373	465	1.5659	14	5.04822e+06	8.13862e+07	2.91002e+07	1.82629e+08	5.54124e+08	1.87132e+08	Yes	Yes	2.73781	3.13504	74.7515	2.79103	-2.23678	2.00207	No							P40335	PEP8	Carboxypeptidase Y-deficient protein 8 (Vacuolar protein sorting-associated protein 26) (Vacuolar protein-targeting protein 4)	0.000719222	0.000299613
P12688	YPK1	Serine/threonine-protein kinase YPK1	0.00574082	0.00161762	0.00412321	1267	-1.3499	20	8.38245e+07	2.06991e+08	5.66196e+07	1.76017e+08	3.70441e+08	1.35406e+08	Yes	Yes	3.58714	-2.69685	28.1774	0.835633	-2.24103	1.99782	No							P06244	TPK1	cAMP-dependent protein kinase type 1 (PKA 1)	0.000714878	0.000276628
P40498	UTP25	U3 small nucleolar RNA-associated protein 25 (U3 snoRNA-associated protein 25) (U three protein 25)	0.00573666	0.000539458	0.0051972	1453	-3.26815	24	6.46466e+07	2.31418e+08	1.4648e+08	9.53394e+07	2.75279e+08	2.1539e+08	Yes	Yes	5.19751	-6.52815	9.4037	0.272137	-2.24134	1.99751	Yes							P32583	SRP40	Suppressor protein SRP40	0.000711591	0.00547979
P40078	NSA2	Ribosome biogenesis protein NSA2 (NOP7-associated protein 2)	0.00573271	0.00502343	0.000709279	237	2.82425	11	1.3802e+06	1.96815e+07	2.69204e+07	1.16243e+08	1.79407e+08	6.84212e+08	Yes	Yes	3.48607	5.64061	87.6275	3.92266	-2.24164	1.99721	No							Q08971	YPL225W	Protein PBDC1 homolog	0.000704237	5.05923e-05
P12754	GCD2	Translation initiation factor eIF-2B subunit delta (GCD complex subunit GCD2) (Guanine nucleotide exchange factor subunit GCD2) (eIF-2B GDP-GTP exchange factor subunit delta)	0.00572702	0	0.00572702	1657	-10	6	5.56341e+06	8.93965e+08	8.27815e+06	1.48243e+07	6.04162e+07	4.37757e+07	Yes	Yes	17.1403	-19.8994		-3.15501	-2.24207	1.99677	Yes							Q08985	SAM4	Homocysteine S-methyltransferase 2	0.000703544	0.00816949
P00830	ATP2	ATP synthase subunit beta, mitochondrial	0.00569224	0.000546622	0.00514562	1452	-3.23473	17	4.17088e+07	1.75648e+08	2.06237e+08	7.3257e+07	2.52745e+08	2.70992e+08	No	Yes	6.02372	-6.45047	9.60293	0.277938	-2.24472	1.99413	No							P38911	FPR3	Peptidyl-prolyl cis-trans isomerase (PPIase)	0.000699146	0.0115059
P32566	SMI1	Cell wall assembly regulator SMI1 (Killer toxin-resistance protein 4)	0.00567142	0.000407008	0.00526442	1473	-3.69314	16	8.79587e+07	2.15557e+08	1.42456e+08	9.89966e+07	3.03683e+08	1.68205e+08	No	Yes	5.19316	-7.35873	7.17647	0.207426	-2.24631	1.99254	No							P07285	TRP4	Anthranilate phosphoribosyltransferase (PRtransferase)	0.000692577	0.00016786
P25371	ADP1	Probable ATP-dependent permease	0.0056529	0	0.0056529	1656	-10	18	1.49456e+08	1.62516e+08	2.45569e+08	1.03257e+08	1.18978e+08	2.3376e+08	Yes	Yes	10.3922	-19.8431		-0.386793	-2.24773	1.99112	No							P32458	CDC11	Cell division control protein 11	0.0006923	0.00027463
P30771	NAM7	ATP-dependent helicase NAM7	0.00564557	0.00474634	0.000899223	304	2.40007	33	1.32302e+07	4.91681e+07	1.47063e+07	1.87598e+08	3.69764e+08	3.77753e+08	Yes	Yes	1.62173	4.77746	84.072	3.53064	-2.24829	1.99055	Yes							P36135	UTH1	Probable secreted beta-glucosidase UTH1	0.000691804	0.00443704
P40161	RTT106	Histone chaperone RTT106 (Regulator of Ty1 transposition protein 106)	0.00563328	0	0.00563328	1655	-10	19	1.46951e+08	1.7529e+08	1.7283e+08	1.03701e+08	2.46156e+08	1.65089e+08	No	Yes	9.83372	-19.828		-0.0309279	-2.24924	1.98961	No							Q07457	BRE1	E3 ubiquitin-protein ligase BRE1	0.000684885	0.000414753
P32590	SSE2	Heat shock protein homolog SSE2	0.00563181	0.00182418	0.00380763	1219	-1.06164	24	2.95479e+07	8.89634e+07	1.83101e+08	1.05596e+08	4.37311e+08	1.65234e+08	Yes	Yes	3.93869	-2.11213	32.3907	0.969507	-2.24935	1.98949	No							P53155	YGL082W	Uncharacterized protein YGL082W	0.000679227	0.000423149
P53734	DBP6	ATP-dependent RNA helicase DBP6	0.00562032	0	0.00562032	1654	-10	27	6.48884e+07	3.35178e+08	1.42723e+08	7.37207e+07	2.11335e+08	1.79847e+08	No	Yes	12.1609	-19.818		-0.359949	-2.25024	1.98861	Yes							P38314	SDS24	Protein SDS24	0.000675512	0.000159073
P16649	TUP1	General transcriptional corepressor TUP1 (Flocculation suppressor protein) (Glucose repression regulatory protein TUP1) (Repressor AER2)	0.00555898	0.000223656	0.00533533	1510	-4.57622	27	7.25812e+07	1.70821e+08	2.16989e+08	9.67705e+07	1.92463e+08	2.47071e+08	Yes	Yes	6.08378	-9.0785	4.02333	0.116151	-2.255	1.98384	No							P53091	MCM6	DNA replication licensing factor MCM6	0.000669167	0.00103616
Q08235	BRX1	Ribosome biogenesis protein BRX1	0.00555297	0.00411931	0.00143366	481	1.5227	11	4.6175e+06	3.29972e+07	6.11253e+07	1.12334e+08	1.54762e+08	6.29782e+08	Yes	Yes	3.68691	3.02008	74.1821	2.75415	-2.25547	1.98337	Yes							Q02959	HOS3	Histone deacetylase HOS3	0.000668474	0.000332989
P53076	VID30	Vacuolar import and degradation protein 30 (Glucose-induced degradation protein 1)	0.00554965	6.84103e-05	0.00548124	1580	-6.32415	33	1.03747e+08	2.18441e+08	1.33238e+08	8.69384e+07	3.15175e+08	1.37483e+08	No	Yes	7.76284	-12.5415	1.2327	0.0355699	-2.25573	1.98311	No							P40055	UTP7	U3 small nucleolar RNA-associated protein 7 (U3 snoRNA-associated protein 7) (U three protein 7)	0.000667154	0.00070297
P53140	RMD9	RNA-binding protein RMD9, mitochondrial (Dodecamer binding protein) (DBP) (Required for meiotic nuclear division protein 9)	0.00553751	0.00478253	0.000754973	263	2.66328	27	1.46892e+07	1.82098e+07	2.79801e+07	1.78223e+08	2.27646e+08	5.26097e+08	Yes	Yes	2.13993	5.27904	86.3662	3.77288	-2.25669	1.98216	Yes							P10962	MAK16	Protein MAK16 (Maintenance of killer protein 16)	0.000663958	0.0118723
P28707	SBA1	Co-chaperone protein SBA1	0.00552215	0.00302534	0.00249681	882	0.277015	7	1.01422e+08	5.88268e+07	5.69634e+07	2.27516e+08	3.58839e+08	1.86524e+08	Yes	Yes	1.45754	0.548753	54.7856	1.77542	-2.25789	1.98095	No							P21954	IDP1	Isocitrate dehydrogenase [NADP], mitochondrial (IDH)	0.000663393	0.00257576
Q04409	EMI2	Putative glucokinase-2	0.005488	0.0045714	0.000916603	321	2.31827	20	1.66311e+07	4.52701e+07	1.71922e+07	2.91849e+08	4.11165e+08	2.01862e+08	Yes	Yes	1.47913	4.58613	83.298	3.4561	-2.26059	1.97826	No							P15731	UBC4	Ubiquitin-conjugating enzyme E2 4	0.000654471	0.000168143
Q08444	NOB1	20S-pre-rRNA D-site endonuclease NOB1	0.00548466	0.00492808	0.000556575	203	3.14638	17	1.17647e+07	3.68225e+06	2.05962e+07	3.40068e+08	6.11479e+07	5.4611e+08	Yes	Yes	4.2264	6.22352	89.8521	4.22563	-2.26085	1.978	Yes							P38777	FSH1	Family of serine hydrolases 1	0.000654226	0.00042257
P37898	AAP1	Alanine/arginine aminopeptidase	0.00546688	0.00341062	0.00205625	714	0.730019	25	2.73238e+07	8.58602e+07	4.56793e+07	1.35761e+08	5.14472e+08	1.71086e+08	Yes	Yes	3.03225	1.44294	62.3871	2.11014	-2.26226	1.97659	No							P07277	ERG12	Mevalonate kinase (MK) (MvK)	0.000651252	0.000302082
Q03264	NGL2	RNA exonuclease NGL2	0.00546545	0.0045289	0.000936548	327	2.27374	18	2.90325e+07	3.74259e+07	1.46559e+07	2.46637e+08	4.20618e+08	2.31556e+08	Yes	Yes	1.34232	4.49398	82.8642	3.41569	-2.26237	1.97647	Yes							P07703	RPC40	DNA-directed RNA polymerases I and III subunit RPAC1 (RNA polymerases I and III subunit AC1) (C37) (DNA-directed RNA polymerases I and III 40 kDa polypeptide) (AC40) (C40)	0.000651087	0.00449243
Q10740	LAP2	Leucine aminopeptidase 2	0.00544085	0.00342863	0.00201222	702	0.768847	16	2.52308e+07	3.80259e+07	1.07481e+08	1.58804e+08	3.9305e+08	2.52922e+08	Yes	Yes	2.08676	1.5181	63.0165	2.14006	-2.26433	1.97451	No							P47103	CPR7	Peptidyl-prolyl cis-trans isomerase CYP7 (PPIase CYP7)	0.000650472	0.000378795
Q04371	YMR027W	Damage-control phosphatase YMR027W	0.00542727	0.00294433	0.00248294	895	0.245894	19	9.83275e+07	5.37094e+07	2.66407e+07	8.34667e+07	5.2675e+08	1.84186e+08	Yes	Yes	3.00088	0.485254	54.2507	1.75346	-2.26542	1.97343	No							P23639	PRE8	Proteasome subunit alpha type-2 (Macropain subunit Y7) (Multicatalytic endopeptidase complex subunit Y7) (Proteasome component Y7) (Proteinase YSCE subunit 7)	0.000649473	0.000278209
P47047	MTR4	ATP-dependent RNA helicase DOB1	0.00542608	0.00220905	0.00321703	1113	-0.542307	38	1.51549e+08	4.90167e+07	6.5345e+07	1.2367e+08	1.92758e+08	3.90529e+08	Yes	Yes	2.06604	-1.07015	40.7116	1.24692	-2.26551	1.97333	Yes							P22353	MRPL8	54S ribosomal protein L8, mitochondrial (Mitochondrial large ribosomal subunit protein bL17m) (YmL8)	0.000646813	8.75522e-06
O14455	RPL36B	60S ribosomal protein L36-B (L39) (Large ribosomal subunit protein eL36-B) (YL39)	0.00542115	0	0.00542115	1653	-10	2	9.38023e+06	6.72703e+08	1.71031e+07	9.54587e+07	7.84637e+07	9.88753e+07	Yes	Yes	13.8441	-19.6619		-1.36514	-2.26591	1.97294	Yes							P32478	HSP150	Cell wall mannoprotein HSP150 (150 kDa heat shock glycoprotein) (Covalently-linked cell wall protein 7) (Protein with internal repeats 2)	0.000645543	0.0337063
P38787	PAN5	2-dehydropantoate 2-reductase	0.00541661	0.00427391	0.00114271	401	1.9031	19	1.56273e+07	3.85503e+07	3.58041e+07	1.79144e+08	5.28095e+08	1.73948e+08	Yes	Yes	2.40666	3.75401	78.9037	3.08412	-2.26627	1.97257	No							P52489	PYK2	Pyruvate kinase 2 (PK 2)	0.000644866	0.000354088
P47160	ENT3	Epsin-3	0.00541488	0.00235364	0.00306123	1074	-0.379217	15	4.40396e+07	1.31849e+08	9.24841e+07	1.57664e+08	2.71827e+08	2.72994e+08	Yes	Yes	2.18228	-0.747982	43.4662	1.34353	-2.26641	1.97244	No							P53081	NIF3	NGG1-interacting factor 3	0.000642633	0.000288157
P38628	PCM1	Phosphoacetylglucosamine mutase (PAGM)	0.00540008	0.00172986	0.00367023	1222	-1.08522	20	1.32031e+07	9.86137e+07	2.11116e+08	1.58022e+08	2.82179e+08	2.05072e+08	Yes	Yes	3.0691	-2.13923	32.0339	0.95802	-2.2676	1.97125	No							P36047	SDS22	Protein phosphatase 1 regulatory subunit SDS22	0.000641059	0.000367497
Q06523	YPR148C	Uncharacterized protein YPR148C	0.00539786	0.00117001	0.00422784	1334	-1.8534	18	1.08054e+08	1.29785e+08	1.30306e+08	1.2567e+08	2.6922e+08	2.04771e+08	Yes	Yes	2.45061	-3.65317	21.6755	0.635504	-2.26778	1.97107	No							P38344	REI1	Cytoplasmic 60S subunit biogenesis factor REI1 (Required for isotropic bud growth protein 1) (pre-60S factor REI1)	0.000640561	0.000189844
P32831	NGR1	Negative growth regulatory protein NGR1 (RNA-binding protein RBP1)	0.00538457	0.00431622	0.00106835	367	2.01438	2	1.24803e+07	2.49356e+07	5.13684e+07	1.67391e+08	4.53768e+08	2.55481e+08	Yes	Yes	1.98705	3.96833	80.159	3.18272	-2.26885	1.97	Yes							P47083	MPP10	U3 small nucleolar RNA-associated protein MPP10 (U3 snoRNA-associated protein MPP10) (M phase phosphoprotein 10)	0.000640257	0.0065025
P29029	CTS1	Endochitinase	0.00535486	0	0.00535486	1652	-10	8	1.35834e+08	1.74748e+08	1.98521e+08	1.16448e+08	1.22186e+08	2.12361e+08	No	Yes	9.73847	-19.6086		-0.231234	-2.27125	1.96759	No							P29496	MCM5	Minichromosome maintenance protein 5	0.000637495	0.000389977
P39683	NPT1	Nicotinate phosphoribosyltransferase (NAPRTase)	0.00534515	0.00295098	0.00239417	875	0.301667	24	2.04175e+07	1.10964e+08	5.67535e+07	1.49515e+08	4.76753e+08	1.43954e+08	Yes	Yes	3.14252	0.593321	55.2085	1.79291	-2.27204	1.96681	No							P48582	BRO1	Vacuolar-sorting protein BRO1 (Amino acid sensor-independent protein 6) (BCK1-like resistance to osmotic shock protein 1) (BRO domain-containing protein 1) (Nitrogen permease inactivating protein 3) (Vacuolar protein-sorting-associated protein 31)	0.000636142	0.000164598
P14682	CDC34	Ubiquitin-conjugating enzyme E2-34 kDa	0.00533484	4.91851e-05	0.00528565	1587	-6.74771	9	9.51804e+07	1.61364e+08	2.00845e+08	1.00997e+08	1.48669e+08	2.49452e+08	No	Yes	7.62433	-13.2658	0.921962	0.0266029	-2.27288	1.96597	No							P22517	CMK2	Calcium/calmodulin-dependent protein kinase II	0.000634145	0.000285692
Q07657	SHS1	Seventh homolog of septin 1 (Septation protein 7)	0.00532948	0.0017751	0.00355438	1210	-1.0017	21	7.05074e+07	1.39204e+08	9.94036e+07	2.03896e+08	2.99457e+08	1.43078e+08	Yes	Yes	2.17745	-1.96888	33.3071	0.999149	-2.27332	1.96553	No							P33307	CSE1	Importin alpha re-exporter (Chromosome segregation protein CSE1)	0.000631911	0.000522578
Q3E7X9	RPS28A	40S ribosomal protein S28-A (S33) (Small ribosomal subunit protein eS28-A) (YS27)	0.00530252	0.00465409	0.000648431	241	2.84347	5	5.06346e+07	2.5391e+06	2.5319e+06	2.55707e+08	2.12256e+08	4.27044e+08	Yes	Yes	1.35293	5.58267	87.7713	3.94063	-2.27552	1.96333	No							Q08686	TUM1	Thiosulfate sulfurtransferase TUM1	0.000631578	0.00029079
Q06010	STE23	A-factor-processing enzyme	0.00527603	0.00357634	0.00169969	616	1.07322	31	2.30802e+07	9.25544e+07	6.16138e+06	1.70239e+08	5.53619e+08	1.00308e+08	Yes	Yes	3.80294	2.10474	67.7848	2.3808	-2.27769	1.96115	No							Q03103	ERO1	Endoplasmic oxidoreductin-1	0.000629736	0.00307127
P05738	RPL9A	60S ribosomal protein L9-A (L8) (Large ribosomal subunit protein uL6-A) (RP24) (YL11)	0.00527229	0.00475124	0.000521051	201	3.18881	2	1.97775e+07	6.41334e+06	1.68429e+07	4.13756e+08	1.50052e+08	3.38451e+08	Yes	Yes	2.0471	6.25276	90.1172	4.26582	-2.278	1.96085	Yes							P40850	MKT1	Post-transcriptional regulator MKT1 (Inactive endonuclease MKT1)	0.000626691	0.00110125
Q04491	SEC13	Protein transport protein SEC13	0.00526917	0.00115397	0.0041152	1326	-1.83436	15	5.51451e+07	8.48889e+07	2.067e+08	1.15401e+08	3.27046e+08	1.55553e+08	Yes	Yes	3.50257	-3.59642	21.9004	0.642316	-2.27826	1.96059	No							P32179	MET22	3'(2'),5'-bisphosphate nucleotidase	0.000623865	9.98227e-05
Q04177	UTP5	U3 small nucleolar RNA-associated protein 5 (U3 snoRNA-associated protein 5) (U three protein 5) (U3 protein 5 required for transcription) (t-UTP5)	0.00526537	0.00103704	0.00422834	1352	-2.02762	12	7.46284e+07	1.48589e+08	1.17835e+08	8.07437e+07	1.72069e+08	3.50187e+08	No	Yes	4.02945	-3.9747	19.6954	0.575813	-2.27857	1.96028	No							P19881	PHO13	4-nitrophenylphosphatase (PNPPase)	0.000622561	0.000107903
Q07527	TRM3	tRNA (guanosine(18)-2'-O)-methyltransferase	0.00525985	0.00275046	0.00250939	934	0.132339	38	3.67517e+07	1.38346e+08	2.42214e+07	1.45017e+08	4.53753e+08	1.44974e+08	Yes	Yes	3.32941	0.259361	52.2917	1.67452	-2.27903	1.95982	Yes							P34243	HCS1	DNA polymerase alpha-associated DNA helicase A	0.000622128	0.000379633
P32377	MVD1	Diphosphomevalonate decarboxylase	0.00525933	0.00385174	0.0014076	503	1.45228	17	4.31585e+06	6.22159e+07	1.64846e+07	5.90978e+07	6.51636e+08	1.49219e+08	Yes	Yes	4.7968	2.84614	73.2362	2.69439	-2.27907	1.95978	No							P46367	ALD4	Potassium-activated aldehyde dehydrogenase, mitochondrial	0.000620193	0.00378584
P40075	SCS2	Vesicle-associated membrane protein-associated protein SCS2 (VAMP-associated protein SCS2) (Choline sensitivity suppressor protein 2) (VAP homolog 1)	0.00525595	0.00350534	0.0017506	637	1.0017	13	2.79002e+07	5.42056e+07	6.92789e+07	1.80244e+08	3.67699e+08	2.43035e+08	Yes	Yes	1.63991	1.96283	66.6929	2.32329	-2.27935	1.9595	No							Q05584	GLO2	Hydroxyacylglutathione hydrolase, cytoplasmic isozyme	0.000619395	9.72366e-05
P06738	GPH1	Glycogen phosphorylase	0.00524544	0.00246612	0.00277931	1017	-0.172483	31	4.56503e+07	1.25567e+08	2.69168e+07	1.28506e+08	5.22125e+08	9.17132e+07	Yes	Yes	4.19046	-0.33783	47.0146	1.47229	-2.28022	1.95863	No							P28273	OXP1	5-oxoprolinase	0.000615152	0.00364683
Q01532	LAP3	Cysteine proteinase 1, mitochondrial	0.00523258	0.0038472	0.00138537	501	1.47353	12	1.94137e+07	6.74385e+07	2.01739e+07	2.12476e+08	4.9782e+08	1.2085e+08	Yes	Yes	2.8949	2.88453	73.5241	2.71238	-2.28128	1.95756	Yes							P36006	MYO3	Myosin-3 (Actin-dependent myosin-I MYO3) (Class I unconventional myosin MYO3) (Type I myosin MYO3)	0.00061177	0.00082991
P39729	RBG1	Ribosome-interacting GTPase 1 (GTP-binding protein RBG1) (Genetically interacts with ribosomal genes protein 1)	0.00522961	0.00399807	0.00123154	442	1.69885	17	7.57481e+06	2.78529e+07	6.78241e+07	1.60209e+08	2.55966e+08	4.18214e+08	Yes	Yes	2.19847	3.32518	76.4507	2.90551	-2.28153	1.95732	No							Q06672	TSR2	Pre-rRNA-processing protein TSR2 (20S rRNA accumulation protein 2)	0.000610654	0.00107386
Q04869	YMR315W	Uncharacterized protein YMR315W	0.00522082	0.00416403	0.00105679	376	1.97829	17	8.6786e+06	4.02604e+07	1.73952e+07	7.22632e+07	6.31578e+08	1.65889e+08	Yes	Yes	4.12798	3.87069	79.7581	3.15064	-2.28226	1.95659	No							Q06108	RGC1	Regulator of the glycerol channel 1	0.000608652	0.000365948
P48234	ENP2	Ribosome biogenesis protein ENP2 (Essential nuclear protein 2)	0.0052163	6.9094e-05	0.00514721	1573	-6.21909	21	6.79037e+07	2.33953e+08	1.40852e+08	8.68258e+07	2.35698e+08	1.70022e+08	No	Yes	7.84304	-12.1658	1.32458	0.0382215	-2.28264	1.95621	No							P24521	ERG8	Phosphomevalonate kinase	0.000606712	0.000251187
P20081	FPR1	FK506-binding protein 1 (FKBP) (12-kDa cytosolic FK506-binding protein) (FKBP-12) (Peptidyl-prolyl cis-trans isomerase) (PPIase)	0.00518631	0.00437875	0.000807553	305	2.43889	7	1.53219e+07	4.11287e+07	1.3061e+07	2.16147e+08	4.12225e+08	2.31994e+08	Yes	Yes	1.48729	4.76487	84.4291	3.56615	-2.28514	1.9537	No							P48231	TCB2	Tricalbin-2	0.000602786	0.000108703
Q06053	DUS3	tRNA-dihydrouridine(47) synthase [NAD(P)(+)]	0.00518233	0.0021239	0.00305843	1108	-0.526074	25	8.32613e+07	9.75415e+07	8.83222e+07	1.53351e+08	2.51441e+08	2.55246e+08	Yes	Yes	1.47134	-1.02762	40.9835	1.25634	-2.28547	1.95337	Yes							Q05515	SVF1	Survival factor 1	0.000599852	0.015443
P43597	YFR016C	Uncharacterized protein YFR016C	0.00517444	0.00150965	0.0036648	1254	-1.27952	43	1.40756e+08	4.10993e+07	1.45134e+08	2.19625e+08	1.67225e+08	2.13909e+08	Yes	Yes	2.34238	-2.49854	29.1751	0.866998	-2.28614	1.95271	No							P24031	PHO3	Constitutive acid phosphatase	0.000599421	0.00681504
P54783	ALO1	D-arabinono-1,4-lactone oxidase (ALO)	0.0051613	0.0029873	0.002174	803	0.458496	15	2.84945e+07	7.94267e+07	6.00396e+07	1.12824e+08	4.7053e+08	1.74079e+08	Yes	Yes	3.13405	0.894803	57.8789	1.9062	-2.28724	1.95161	No							P49954	NIT3	Omega-amidase NIT3	0.000597672	0.000135951
P53550	DCP2	m7GpppN-mRNA hydrolase	0.00514726	0.00114074	0.00400652	1323	-1.81238	24	4.91962e+07	1.69622e+08	1.09356e+08	8.91248e+07	3.37188e+08	1.68389e+08	Yes	Yes	4.25834	-3.53491	22.1621	0.650252	-2.28842	1.95042	Yes							P48445	BPL1	Biotin--protein ligase	0.000596121	0.000713709
P07703	RPC40	DNA-directed RNA polymerases I and III subunit RPAC1 (RNA polymerases I and III subunit AC1) (C37) (DNA-directed RNA polymerases I and III 40 kDa polypeptide) (AC40) (C40)	0.00514352	0.000651087	0.00449243	1414	-2.78658	13	1.4715e+08	4.87308e+07	1.74151e+08	7.49796e+07	2.95349e+08	1.81845e+08	Yes	Yes	3.04934	-5.43412	12.6584	0.367214	-2.28874	1.95011	No							Q03835	GRX3	Monothiol glutaredoxin-3	0.000595583	0.000520762
Q08979	KEL3	Kelch repeat-containing protein 3	0.00514003	0.00103153	0.0041085	1349	-1.99383	22	4.62293e+07	1.68037e+08	1.34961e+08	9.31265e+07	2.39386e+08	2.3984e+08	Yes	Yes	4.16512	-3.88759	20.0685	0.587023	-2.28903	1.94981	No							P42935	ELP2	Elongator complex protein 2 (Gamma-toxin target 2)	0.000594167	0.000800554
Q05580	HEL2	E3 ubiquitin-protein ligase HEL2	0.00513161	0.00380434	0.00132727	489	1.51918	25	5.21995e+06	8.38587e+07	2.49644e+07	1.85213e+08	3.86823e+08	2.33991e+08	Yes	Yes	1.95552	2.96104	74.1354	2.75116	-2.28975	1.9491	No							Q04430	CAB1	Pantothenate kinase CAB1	0.000591972	0.000164903
P36135	UTH1	Probable secreted beta-glucosidase UTH1	0.00512884	0.000691804	0.00443704	1406	-2.68116	9	1.64177e+08	1.36088e+08	7.6289e+07	2.91796e+08	1.03727e+08	1.47497e+08	No	Yes	3.72564	-5.22522	13.4885	0.391582	-2.28998	1.94887	No							P46992	YJL171C	Cell wall protein YJL171C	0.000589139	0.00252642
P32598	GLC7	Serine/threonine-protein phosphatase PP1-2	0.00511473	0.00391959	0.00119513	439	1.71353	13	5.33622e+06	5.34403e+07	2.26438e+07	7.32503e+07	5.46765e+08	2.15607e+08	Yes	Yes	4.00267	3.33739	76.6335	2.91824	-2.29118	1.94767	No							P40506	CAB2	Phosphopantothenate--cysteine ligase CAB2	0.000586989	0.000238863
P51402	RPL37B	60S ribosomal protein L37-B (L43) (Large ribosomal subunit protein eL37-B) (YL35) (YP55)	0.00505571	0.00495213	0.000103586	88	5.57914	4	4.39124e+06	879669	3.87923e+06	3.71837e+08	2.77449e+08	2.48026e+08	Yes	Yes	0.760175	10.8382	97.9511	6.59415	-2.29622	1.94263	Yes							P38853	KEL1	Kelch repeat-containing protein 1	0.000585516	0.00147943
P50094	IMD4	Inosine-5'-monophosphate dehydrogenase 4 (IMP dehydrogenase 4) (IMPD 4) (IMPDH 4)	0.00505466	0.00310783	0.00194682	733	0.674786	9	3.585e+07	6.8721e+07	5.39813e+07	1.77766e+08	4.26421e+08	1.43534e+08	Yes	Yes	2.36046	1.3108	61.4845	2.06789	-2.29631	1.94254	Yes							P09624	LPD1	Dihydrolipoyl dehydrogenase, mitochondrial	0.000585041	0.00140847
P39111	VMA7	V-type proton ATPase subunit F (V-ATPase subunit F) (V-ATPase 14 kDa subunit) (Vacuolar proton pump subunit F)	0.0050494	0	0.0050494	1651	-10	2	7.51783e+08	2.40172e+07	7.91878e+07	3.05503e+07	4.4261e+06	1.5366e+07	No	Yes	15.9545	-19.3544		-4.48119	-2.29676	1.94209	No							P38698	PPX1	Polyphosphatase (PolyPase)	0.000583914	9.81699e-05
Q12161	PSH1	RING finger protein PSH1 (POB3/SPT16 histone-associated protein 1)	0.00501471	0	0.00501471	1650	-10	20	1.97006e+08	1.45667e+08	1.18747e+08	1.74466e+08	1.3634e+08	1.26883e+08	No	Yes	9.42725	-19.3246		-0.0898989	-2.29975	1.93909	No							Q12094	TSR3	18S rRNA aminocarboxypropyltransferase	0.000581464	0.000750211
P49704	PRP31	Pre-mRNA-processing factor 31	0.00498884	0.00468289	0.000305948	151	3.93604	2	3.78283e+06	1.69408e+07	5.24468e+06	4.33367e+08	2.10099e+08	2.25038e+08	No	Yes	1.39627	7.6235	93.8673	4.98241	-2.302	1.93685	Yes							P42941	SER2	Phosphoserine phosphatase (PSP) (PSPase)	0.000581126	0.000498566
P35844	KES1	Oxysterol-binding protein homolog 4 (Bypass SECl4 recessive protein 3) (KRE11-1 suppressor protein 1) (Protein KES1) (Oxysterol-binding protein-related protein 4) (ORP 4) (OSBP-related protein 4)	0.00498361	0.00429804	0.000685568	275	2.64831	17	8.87206e+06	2.69459e+07	1.78711e+07	1.85279e+08	5.01478e+08	1.53088e+08	Yes	Yes	2.38384	5.12816	86.2436	3.75901	-2.30246	1.93639	No							P38278	BMT2	25S rRNA (adenine(2142)-N(1))-methyltransferase	0.000580279	3.4779e-05
P42846	KRI1	Protein KRI1 (KRR1-interacting protein 1)	0.0049802	0.000283279	0.00469692	1485	-4.05142	24	4.33897e+07	2.17276e+08	1.33665e+08	6.98714e+07	2.28857e+08	1.99864e+08	Yes	Yes	6.4767	-7.84393	5.6881	0.164301	-2.30275	1.93609	No							P35719	MRP8	Uncharacterized protein MRP8	0.000579621	0.000230961
P32381	ARP2	Actin-related protein 2 (Actin-like protein ARP2) (Actin-like protein 2)	0.00495842	0.00339559	0.00156283	606	1.1195	16	6.08887e+06	4.49506e+07	5.11006e+07	5.14177e+07	5.01857e+08	2.33604e+08	Yes	Yes	4.67079	2.16533	68.4813	2.41831	-2.30466	1.93419	No							P19158	IRA2	Inhibitory regulator protein IRA2	0.000577979	0.00015901
P43588	RPN11	Ubiquitin carboxyl-terminal hydrolase RPN11	0.00492577	0	0.00492577	1649	-10	11	6.95269e+07	1.16514e+07	6.15125e+08	3.71572e+07	1.27594e+08	2.211e+07	Yes	Yes	13.2828	-19.2471		-2.2994	-2.30753	1.93132	No							P36037	DOA1	Protein DOA1 (Degradation of alpha protein 1) (Ubiquitin fusion degradation protein 3)	0.000570901	0.00312999
P38903	RTS1	Serine/threonine-protein phosphatase 2A 56 kDa regulatory subunit delta isoform (PP2A, B subunit, B' delta isoform) (Protein RTS1) (Protein SCS1)	0.00489195	0.00170695	0.003185	1182	-0.899872	14	5.02006e+07	1.03449e+08	1.15704e+08	1.03263e+08	2.88146e+08	2.16338e+08	Yes	Yes	3.00937	-1.73525	34.893	1.05093	-2.31052	1.92833	No							P38328	ARC40	Actin-related protein 2/3 complex subunit 1 (Arp2/3 complex 41 kDa subunit) (p41-ARC)	0.000569403	0.000422356
Q05942	RSA3	Ribosome assembly protein 3	0.00488944	0	0.00488944	1648	-10	8	1.0602e+08	1.19861e+08	2.04572e+08	9.99904e+07	1.00157e+08	2.4605e+08	No	Yes	10.9228	-19.2151		-0.0872017	-2.31074	1.92811	No							P49435	APT1	Adenine phosphoribosyltransferase 1 (APRT 1)	0.000568316	0.000155803
P32319	PEP1	Vacuolar protein sorting/targeting protein VPS10 (Carboxypeptidase Y receptor) (CPY receptor) (Carboxypeptidase Y-deficient protein 1) (Sortilin VPS10) (Vacuolar carboxypeptidase sorting receptor VPS10) (Vacuolar protein sorting-associated protein 10) (Vacuolar protein-targeting protein 1)	0.00488913	6.90651e-05	0.00482007	1567	-6.12495	25	1.12512e+08	1.48135e+08	1.67134e+08	1.33912e+08	1.2246e+08	1.92441e+08	No	Yes	5.51081	-11.8094	1.41262	0.0407624	-2.31077	1.92808	No							P21734	UBC1	Ubiquitin-conjugating enzyme E2 1	0.000566606	0.000123491
P47006	RPA34	DNA-directed RNA polymerase I subunit RPA34 (A34) (DNA-directed DNA-dependent RNA polymerase 34.5 kDa polypeptide) (A34.5)	0.00486924	0	0.00486924	1647	-10	11	1.38411e+08	2.01083e+08	1.13623e+08	1.28168e+08	1.8968e+08	1.02064e+08	No	Yes	10.122	-19.1972		-0.157898	-2.31254	1.92631	No							Q05468	RQC1	Ribosome quality control complex subunit 1	0.000565819	0.00230289
P25644	PAT1	DNA topoisomerase 2-associated protein PAT1 (Decapping activator and translational repressor PAT1) (Topoisomerase II-associated protein PAT1) (mRNA turnover protein 1)	0.00483998	0.00360936	0.00123062	487	1.55236	20	7.92993e+06	2.06104e+07	7.47255e+07	1.37252e+08	3.60366e+08	2.66899e+08	Yes	Yes	2.21325	2.98627	74.5739	2.77946	-2.31516	1.92369	Yes							P23369	MRPL25	54S ribosomal protein L25, mitochondrial (Mitochondrial large ribosomal subunit protein mL59) (YmL25)	0.000565473	2.3366e-05
Q12496	YOL098C	Uncharacterized protein YOL098C	0.004832	0.00292145	0.00191054	748	0.612703	29	4.97289e+07	6.87798e+07	2.91566e+07	1.37702e+08	4.5329e+08	1.27694e+08	Yes	Yes	2.93175	1.17821	60.4606	2.02085	-2.31587	1.92297	No							P38891	BAT1	Branched-chain-amino-acid aminotransferase, mitochondrial (BCAT)	0.000562957	0.000750427
P38149	DUG2	Probable di- and tripeptidase DUG2	0.00481362	0.00344891	0.0013647	546	1.33755	10	3.77025e+06	2.91422e+07	3.72759e+06	2.32657e+07	7.80895e+08	2.22544e+07	Yes	Yes	7.54996	2.56986	71.6491	2.59799	-2.31753	1.92132	No							P25343	RVS161	Reduced viability upon starvation protein 161	0.000560624	0.000370503
P07278	BCY1	cAMP-dependent protein kinase regulatory subunit (cAPK regulatory subunit) (Bypass of cyclase mutations protein 1) (Protein kinase A regulatory subunit) (PKA regulatory subunit)	0.00479766	0.0034511	0.00134656	537	1.35778	14	4.92094e+07	4.26505e+07	1.80893e+07	1.4558e+08	4.19264e+08	1.85402e+08	Yes	Yes	2.09094	2.60677	71.933	2.6149	-2.31897	1.91988	No							P53890	BNI5	Bud neck protein 5	0.000559616	0.00164179
Q12306	SMT3	Ubiquitin-like protein SMT3	0.00477196	0.00195126	0.0028207	1107	-0.531652	4	9.11985e+07	6.80776e+07	8.22857e+07	1.18091e+08	2.07668e+08	2.88266e+08	Yes	Yes	1.81765	-1.01946	40.89	1.2531	-2.3213	1.91754	No							P53920	NMA111	Pro-apoptotic serine protease NMA111	0.000558979	0.000577466
P53731	ARC35	Actin-related protein 2/3 complex subunit 2 (Arp2/3 complex 34 kDa subunit) (p34-ARC)	0.00473485	0.00402734	0.000707509	302	2.50901	16	1.14381e+06	3.4202e+07	1.39712e+07	7.57084e+07	5.01773e+08	2.22135e+08	Yes	Yes	3.70639	4.80263	85.0574	3.63047	-2.32469	1.91415	No							P11433	CDC24	Cell division control protein 24 (Calcium regulatory protein)	0.000558311	0.000809887
P53184	PNC1	Nicotinamidase	0.00472786	0.00455552	0.000172338	114	4.7243	6	5.91588e+06	5.57614e+06	3.00143e+06	2.62889e+08	4.04593e+08	1.65704e+08	Yes	Yes	1.62764	9.04	96.3548	5.75133	-2.32534	1.91351	No							P47075	VTC4	Vacuolar transporter chaperone 4 (Phosphate metabolism protein 3)	0.000555901	0.00111299
P38993	FET3	Iron transport multicopper oxidase FET3	0.0047068	0	0.0047068	1646	-10	8	7.88488e+07	1.8624e+08	1.71802e+08	5.72414e+07	1.16602e+08	2.3317e+08	No	Yes	11.5828	-19.0503		-0.329608	-2.32727	1.91157	No							P38791	DYS1	Deoxyhypusine synthase (DHS)	0.000555818	0.00203659
P53297	PBP1	PAB1-binding protein 1 (Poly(A)-binding protein-binding protein)	0.00470621	0.00203976	0.00266645	1072	-0.386521	18	2.93929e+07	2.82739e+07	1.78704e+08	1.96337e+08	1.61864e+08	2.49227e+08	Yes	Yes	2.4226	-0.738842	43.3419	1.33911	-2.32733	1.91152	Yes							Q12136	SAS10	Something about silencing protein 10 (U three protein 3) (U3 small nucleolar RNA-associated protein 3) (U3 snoRNA-associated protein 11)	0.0005553	0.00571767
P53158	KXD1	Biogenesis of lysosome-related organelles complex 1 subunit KXD1 (BLOC-1 subunit KXD1) (KxDL homolog)	0.00465295	0	0.00465295	1645	-10	12	1.49316e+08	1.52302e+08	1.35402e+08	1.09902e+08	1.50734e+08	1.36593e+08	No	Yes	7.78711	-19.0005		-0.150039	-2.33227	1.90658	No							P26570	PPZ1	Serine/threonine-protein phosphatase PP-Z1	0.000555086	0.0010197
P36136	SHB17	Sedoheptulose 1,7-bisphosphatase	0.00463893	0.0040721	0.000566831	251	2.84478	10	1.43685e+07	2.16894e+07	3.40438e+06	1.27976e+08	5.46093e+08	1.18204e+08	Yes	Yes	3.20314	5.42006	87.781	3.94185	-2.33358	1.90526	No							P32604	FBP26	Fructose-2,6-bisphosphatase (FBPase 2)	0.000554618	2.93309e-05
Q05016	YMR226C	NADP-dependent 3-hydroxy acid dehydrogenase (L-allo-threonine dehydrogenase)	0.00463425	0.00414958	0.000484667	221	3.0979	16	2.10615e+07	4.49758e+06	9.46989e+06	3.75461e+08	3.47848e+08	7.25577e+07	Yes	Yes	3.28547	5.90096	89.5416	4.17978	-2.33402	1.90483	No							P53250	TWF1	Twinfilin-1 (Twinfilin-A)	0.000554441	0.000254579
P02400	RPP2B	60S acidic ribosomal protein P2-beta (L12eIA) (L45) (Large ribosomal subunit protein P2-B) (P2B) (YL44C) (YP2beta) (YPA1)	0.00463365	0.00444275	0.000190899	125	4.54057	8	5.10634e+06	6.20099e+06	4.01168e+06	1.27678e+08	4.2251e+08	2.65281e+08	Yes	Yes	2.16072	8.64875	95.8802	5.57124	-2.33408	1.90477	No							Q12466	TCB1	Tricalbin-1	0.000552036	0.000510832
P39958	GDI1	Rab GDP-dissociation inhibitor (Rab GDI) (Secretory pathway GDP dissociation inhibitor)	0.00460311	0.00330761	0.0012955	545	1.35227	19	1.69186e+07	7.22447e+07	2.01789e+07	2.20672e+08	3.54302e+08	1.40997e+08	Yes	Yes	2.10594	2.57189	71.8559	2.61029	-2.33695	1.9019	No							P53280	CAF130	Protein CAF130 (130 kDa CCR4-associated factor)	0.000551634	5.29822e-05
P32832	NPL6	Chromatin structure-remodeling complex subunit RSC7 (Nuclear protein localization protein 6) (Remodel the structure of chromatin complex subunit 7)	0.00460174	0.00024652	0.00435522	1488	-4.14297	16	1.31872e+08	1.10022e+08	1.4598e+08	1.29838e+08	1.28115e+08	1.79239e+08	No	Yes	3.33493	-7.87896	5.35712	0.154722	-2.33708	1.90177	No							Q08723	RPN8	26S proteasome regulatory subunit RPN8	0.000549203	0.000354342
P24279	MCM3	DNA replication licensing factor MCM3	0.00459487	0.000765453	0.00382942	1375	-2.32274	37	4.48619e+07	1.88469e+08	9.44275e+07	9.18611e+07	2.45845e+08	1.58372e+08	Yes	Yes	4.33799	-4.41581	16.6589	0.485195	-2.33773	1.90112	No							P00830	ATP2	ATP synthase subunit beta, mitochondrial	0.000546622	0.00514562
Q00402	NUM1	Nuclear migration protein NUM1	0.00456578	0	0.00456578	1644	-10	28	1.06039e+08	1.40638e+08	1.5374e+08	6.58008e+07	1.56259e+08	1.96144e+08	No	Yes	10.5722	-18.9187		-0.0791978	-2.34048	1.89836	No							P53960	YNL040W	Putative alanyl-tRNA editing protein alaX (AlaX) (AlaXp) (AlaXp-II) (Alanyl-tRNA deacylase alaX)	0.000543574	0.000123417
P05150	ARG3	Ornithine carbamoyltransferase	0.00455593	0.00328305	0.00127287	540	1.36695	13	2.65115e+07	2.97275e+07	1.8432e+07	1.09664e+08	5.75443e+08	5.70756e+07	Yes	Yes	4.28639	2.59368	72.0611	2.62258	-2.34142	1.89742	No							P32477	GSH1	Glutamate--cysteine ligase	0.00054094	0.00115919
P21827	SRM1	Guanine nucleotide exchange factor SRM1 (Pheromone response pathway component SRM1) (Pre-mRNA-processing protein 20) (Regulator of chromosome condensation) (Suppressor of receptor mutations 1) (mRNA transport protein 1)	0.00453498	0.000356411	0.00417857	1461	-3.5514	13	3.64927e+07	1.57861e+08	1.52791e+08	6.0462e+07	2.02963e+08	2.02528e+08	No	Yes	6.15087	-6.73139	7.85915	0.227236	-2.34342	1.89542	No							P53336	YGR283C	Putative methyltransferase YGR283C	0.000540561	0.000136245
P25623	SYP1	Suppressor of yeast profilin deletion	0.00450515	0.001558	0.00294715	1183	-0.919625	26	9.31994e+07	8.19328e+07	7.42913e+07	1.35105e+08	2.99583e+08	1.23637e+08	Yes	Yes	2.2987	-1.74044	34.5826	1.04075	-2.34629	1.89256	No							Q12250	RPN5	26S proteasome regulatory subunit RPN5 (Proteasome non-ATPase subunit 5)	0.000539344	0.00129633
Q08162	DIS3	Exosome complex exonuclease DIS3	0.00447297	0.00328592	0.00118706	511	1.46891	32	2.05394e+07	4.74777e+07	3.24948e+07	1.39067e+08	3.40834e+08	2.21567e+08	Yes	Yes	1.90484	2.77541	73.4616	2.70846	-2.3494	1.88944	Yes							Q02046	MTD1	Methylenetetrahydrofolate dehydrogenase [NAD(+)]	0.000536935	0.000853231
P40093	YER156C	MYG1 protein YER156C	0.00447156	0.00392771	0.000543849	252	2.85241	16	7.75038e+06	2.7583e+07	6.34704e+06	1.07716e+08	4.47277e+08	2.05054e+08	Yes	Yes	2.69773	5.38908	87.8376	3.94899	-2.34954	1.88931	No							Q08237	REX4	RNA exonuclease 4	0.000535828	6.69404e-05
P02992	TUF1	Elongation factor Tu, mitochondrial (tufM)	0.0044667	0.00317476	0.00129194	563	1.29711	18	7.99619e+06	7.38005e+07	2.17894e+07	1.1558e+08	3.95208e+08	1.86481e+08	Yes	Yes	2.81892	2.45002	71.0762	2.56431	-2.35001	1.88883	Yes							P32793	YSC84	Protein YSC84 (LAS seventeen-binding protein 4) (LAS17-binding protein 4)	0.00053411	0.00187028
Q03088	SVL3	Styryl dye vacuolar localization protein 3	0.00445577	0.000938871	0.00351689	1327	-1.9053	18	1.83762e+07	1.43707e+08	7.47147e+07	3.0392e+07	3.76651e+08	1.55053e+08	Yes	Yes	6.49474	-3.59677	21.0709	0.617224	-2.35108	1.88777	No							P36101	TCD2	tRNA threonylcarbamoyladenosine dehydratase 2	0.00053387	0.00042952
P46367	ALD4	Potassium-activated aldehyde dehydrogenase, mitochondrial	0.00440603	0.000620193	0.00378584	1393	-2.60982	19	3.47237e+07	1.89902e+08	7.30716e+07	7.14151e+07	3.21167e+08	9.96968e+07	Yes	Yes	5.53156	-4.91402	14.076	0.408862	-2.35595	1.88289	No							Q12179	YPL245W	Uncharacterized protein YPL245W	0.000532819	3.78611e-05
P38151	PBP2	PAB1-binding protein 2	0.00439813	0.00418802	0.0002101	138	4.31712	15	1.11671e+06	1.04412e+07	5.35651e+06	1.29884e+08	2.27166e+08	4.14595e+08	Yes	Yes	2.14066	8.12531	95.223	5.35286	-2.35673	1.88211	Yes							P40529	AGE2	ADP-ribosylation factor GTPase-activating protein effector protein 2 (ARF GAP effector protein 2)	0.000531477	4.415e-05
P21538	REB1	DNA-binding protein REB1 (QBP)	0.00439068	0.000490198	0.00390048	1423	-2.99222	21	8.63024e+07	1.52386e+08	1.04941e+08	1.03243e+08	1.91101e+08	1.49252e+08	No	Yes	3.43011	-5.62949	11.1645	0.323488	-2.35747	1.88138	No							P39010	AKR1	Palmitoyltransferase AKR1	0.000529715	0.00141623
Q12672	RPL21B	60S ribosomal protein L21-B (Large ribosomal subunit protein eL21-B)	0.00438662	0.0038067	0.000579916	281	2.71462	2	2.94784e+06	1.22056e+07	3.4807e+07	3.44534e+08	1.71304e+08	2.20699e+08	No	Yes	1.25915	5.10615	86.7799	3.82053	-2.35787	1.88098	No							P16387	PDA1	Pyruvate dehydrogenase E1 component subunit alpha, mitochondrial	0.000529474	0.00213767
P38810	SFB3	SED5-binding protein 3 (Lethal with SEC13 protein 1) (SEC24-related protein 3)	0.00438378	0.00334132	0.00104246	460	1.68042	24	1.34389e+07	4.59724e+07	2.13034e+07	1.62614e+08	4.2907e+08	1.1359e+08	Yes	Yes	2.7004	3.16036	76.22	2.88956	-2.35815	1.8807	No							P20107	ZRC1	Zinc/cadmium resistance protein	0.000529404	0.00017302
P38715	GRE3	NADPH-dependent aldose reductase GRE3 (AR)	0.00437245	0.0038062	0.000566256	272	2.74882	18	7.65365e+06	2.0922e+07	6.82185e+06	7.0958e+07	5.51012e+08	1.2659e+08	Yes	Yes	3.86623	5.16661	87.0495	3.85234	-2.35927	1.87957	Yes							P42826	XKS1	Xylulose kinase (Xylulokinase)	0.000528364	9.31516e-05
P35191	MDJ1	DnaJ homolog 1, mitochondrial	0.00436361	0.00373393	0.000629685	298	2.56799	3	1.89871e+07	2.20233e+07	1.36466e+07	1.85339e+08	3.35636e+08	2.0674e+08	Yes	Yes	1.21137	4.82447	85.5696	3.68478	-2.36015	1.87869	No							P40471	AYR1	NADPH-dependent 1-acyldihydroxyacetone phosphate reductase (ADR)	0.000525167	0.000200307
Q12153	SSF2	Ribosome biogenesis protein SSF2	0.00433521	0.000373738	0.00396148	1447	-3.40594	6	2.58662e+07	1.67604e+08	1.13851e+08	4.07164e+07	1.73179e+08	2.56064e+08	No	Yes	6.87567	-6.38905	8.62098	0.249368	-2.36299	1.87586	Yes							P38615	RIM11	Serine/threonine-protein kinase RIM11/MSD1	0.000524207	3.55879e-05
Q02969	PEX25	Peroxisomal membrane protein PEX25 (Peroxin-25)	0.00431781	0.00326406	0.00105376	475	1.63112	7	2.87164e+07	2.62555e+07	2.07348e+07	7.0905e+07	4.32223e+08	1.95326e+08	No	Yes	3.08356	3.0569	75.5951	2.84701	-2.36474	1.87411	No							P18544	ARG8	Acetylornithine aminotransferase, mitochondrial (ACOAT)	0.000523672	0.000242342
Q08962	NIP7	60S ribosome subunit biogenesis protein NIP7 (Nuclear import protein 7)	0.00431484	0.00412378	0.000191056	133	4.4319	13	7.51187e+06	3.81041e+06	2.54718e+06	2.94101e+08	7.38972e+07	3.91759e+08	Yes	Yes	3.17661	8.30454	95.5721	5.46494	-2.36504	1.87381	Yes							P08018	PBS2	MAP kinase kinase PBS2	0.000518462	0.000125734
Q06685	VIP1	Inositol hexakisphosphate and diphosphoinositol-pentakisphosphate kinase	0.00430971	0.00267294	0.00163678	732	0.707569	41	1.9152e+07	6.13834e+07	5.71009e+07	1.47786e+08	3.36532e+08	1.50754e+08	Yes	Yes	2.11647	1.32549	62.0212	2.09292	-2.36555	1.87329	No							P38886	RPN10	26S proteasome regulatory subunit RPN10	0.000517414	0.000452427
Q12271	INP53	Polyphosphatidylinositol phosphatase INP53 (Suppressor of PMA1 protein 2) (Synaptojanin-like protein 3) [Includes: SAC1-like phosphoinositide phosphatase	0.0043013	0.000498207	0.0038031	1416	-2.93236	30	4.66905e+07	1.76375e+08	5.59428e+07	4.70052e+07	3.45682e+08	9.9505e+07	Yes	Yes	6.12121	-5.49069	11.5827	0.335712	-2.3664	1.87245	No							Q03262	PRM15	Phosphoribomutase (PRM)	0.000515113	4.48077e-05
Q03161	YMR099C	Glucose-6-phosphate 1-epimerase	0.00430024	0.00337575	0.000924483	423	1.86849	15	2.98096e+06	3.12791e+07	3.74279e+07	1.16137e+08	4.24907e+08	1.58278e+08	Yes	Yes	2.72229	3.49845	78.5016	3.05364	-2.36651	1.87234	No							P13298	URA5	Orotate phosphoribosyltransferase 1 (OPRT 1) (OPRTase 1)	0.000514839	0.000159463
P28273	OXP1	5-oxoprolinase	0.00426198	0.000615152	0.00364683	1391	-2.56763	32	7.69473e+06	2.3952e+08	3.08572e+07	5.21604e+07	3.19683e+08	1.14234e+08	Yes	Yes	6.74528	-4.79751	14.4335	0.41939	-2.37039	1.86846	No							P05318	RPP1A	60S acidic ribosomal protein P1-alpha (A1) (L12eIIA) (Large ribosomal subunit protein P1-A) (P1A) (YP1alpha)	0.000512179	5.20324e-06
P34217	PIN4	RNA-binding protein PIN4 (Psi inducibility protein 4)	0.00425829	0.0010359	0.00322239	1297	-1.63725	20	5.43865e+07	1.25584e+08	9.18652e+07	7.71328e+07	2.20775e+08	1.93744e+08	No	Yes	3.53141	-3.05852	24.3266	0.716276	-2.37077	1.86808	Yes							P04650	RPL39	60S ribosomal protein L39 (L46) (Large ribosomal subunit protein eL39) (YL40)	0.000511863	0.000160827
P39743	RVS167	Reduced viability upon starvation protein 167	0.0042501	0.0034283	0.000821799	379	2.06064	17	1.65052e+07	2.7107e+07	2.69241e+07	1.43228e+08	3.07653e+08	2.40603e+08	Yes	Yes	1.55582	3.84772	80.664	3.22395	-2.3716	1.86725	No							P07347	ARD1	N-terminal acetyltransferase A complex catalytic subunit ARD1 (NatA complex subunit ARD1)	0.000508706	0.00043457
Q12080	NOP53	Ribosome biogenesis protein NOP53 (Nucleolar protein 53)	0.00424607	0.00101191	0.00323416	1305	-1.6763	13	2.25197e+07	6.88892e+07	1.32163e+08	6.56841e+07	6.68203e+07	4.05222e+08	Yes	Yes	5.33998	-3.12938	23.8318	0.70112	-2.37201	1.86683	Yes							P53860	PDR16	Phosphatidylinositol transfer protein PDR16 (PITP) (Pleiotropic drug resistance protein 16) (SEC14 homolog 3)	0.000505075	0.000124897
P39101	CAJ1	Protein CAJ1	0.00424223	0.00219323	0.002049	944	0.0981317	15	7.63775e+06	1.36841e+08	3.36113e+07	1.57227e+08	2.75859e+08	1.49433e+08	Yes	Yes	2.53529	0.183157	51.6998	1.65112	-2.37241	1.86644	No							P40970	LCB2	Serine palmitoyltransferase 2 (SPT 2)	0.000503595	0.000897626
P17891	CLC1	Clathrin light chain (CLC)	0.00423943	0.000380643	0.00385879	1442	-3.34164	18	6.49845e+07	1.00952e+08	1.55397e+08	5.8269e+07	1.90235e+08	1.9027e+08	Yes	Yes	5.07774	-6.23601	8.97864	0.259768	-2.37269	1.86615	No							P28789	HEM3	Porphobilinogen deaminase (PBG)	0.000502143	0.000162156
P47176	BAT2	Branched-chain-amino-acid aminotransferase, cytosolic (BCAT)	0.00423891	0.00249571	0.0017432	790	0.517707	15	4.91949e+06	9.48461e+07	2.73757e+07	5.95033e+07	3.78464e+08	1.94906e+08	Yes	Yes	4.32078	0.966093	58.8761	1.94985	-2.37275	1.8661	No							P35178	RRP1	Ribosomal RNA-processing protein 1	0.000502005	0.000543735
P32521	PAN1	Actin cytoskeleton-regulatory complex protein PAN1 (Mitochondrial distribution of proteins protein 3)	0.00421181	0.000796383	0.00341543	1350	-2.10053	29	6.09318e+07	9.1007e+07	1.45651e+08	9.45311e+07	2.0134e+08	1.61694e+08	No	Yes	3.21603	-3.91395	18.9083	0.552224	-2.37553	1.86332	No							P40303	PRE6	Proteasome subunit alpha type-4 (Macropain subunit PRE6) (Multicatalytic endopeptidase complex subunit PRE6) (Proteasome component PRE6) (Proteinase YSCE subunit PRE6)	0.000498646	0.000518143
Q04947	RTN1	Reticulon-like protein 1	0.00420213	0.00309761	0.00110452	512	1.48774	12	1.25147e+07	5.80909e+07	1.97331e+07	1.36033e+08	3.7076e+08	1.56287e+08	Yes	Yes	2.38433	2.77064	73.7152	2.72443	-2.37653	1.86232	No							P00927	ILV1	Threonine dehydratase, mitochondrial	0.000498297	0.000991521
P50861	RIB4	6,7-dimethyl-8-ribityllumazine synthase (DMRL synthase) (LS) (Lumazine synthase)	0.00419899	0.00404949	0.000149498	120	4.75954	7	6.65256e+06	3.65083e+06	2.65958e+06	3.15998e+08	2.57105e+08	1.6679e+08	Yes	Yes	1.20452	8.86223	96.4397	5.78593	-2.37686	1.86199	No							Q12271	INP53	Polyphosphatidylinositol phosphatase INP53 (Suppressor of PMA1 protein 2) (Synaptojanin-like protein 3) [Includes: SAC1-like phosphoinositide phosphatase	0.000498207	0.0038031
P01120	RAS2	Ras-like protein 2	0.00419448	0.00227788	0.0019166	897	0.249142	13	4.76883e+07	6.75436e+07	4.87989e+07	1.1664e+08	2.75418e+08	1.95959e+08	Yes	Yes	1.90809	0.463785	54.3066	1.75574	-2.37732	1.86152	No							P37292	SHM1	Serine hydroxymethyltransferase, mitochondrial (SHMT)	0.000497245	0.000640872
P11076	ARF1	ADP-ribosylation factor 1	0.00417192	0.00131285	0.00285907	1214	-1.12284	2	5.33285e+06	3.64865e+07	2.08977e+08	1.16865e+08	2.19661e+08	1.60681e+08	Yes	Yes	3.42043	-2.08756	31.4688	0.939888	-2.37966	1.85918	No							P38820	UBA4	Adenylyltransferase and sulfurtransferase UBA4 (Needs CLA4 to survive protein 3) (Ubiquitin-like protein activator 4) [Includes: Adenylyltransferase UBA4	0.000497062	0.000170688
Q04958	NTE1	Lysophospholipase NTE1	0.00417154	0.00341792	0.000753619	365	2.18121	14	1.71359e+07	1.43442e+07	2.21285e+07	6.35362e+07	2.27377e+08	4.03412e+08	Yes	Yes	3.28357	4.05518	81.9342	3.33209	-2.3797	1.85914	No							Q04347	BUD22	Bud site selection protein 22	0.000495154	0.000640183
P40047	ALD5	Aldehyde dehydrogenase 5, mitochondrial	0.00415747	0.00166788	0.00248959	1115	-0.57789	18	5.6449e+07	8.9262e+07	6.03182e+07	8.36721e+07	2.76065e+08	1.79645e+08	Yes	Yes	2.74879	-1.07353	40.1177	1.22644	-2.38117	1.85768	No							P36018	YPT52	GTP-binding protein YPT52	0.00049478	0.000333791
P39726	GCV3	Glycine cleavage system H protein, mitochondrial (Glycine decarboxylase complex subunit H)	0.00415061	0	0.00415061	1642	-10	5	5.73726e+08	5.05851e+06	1.07051e+08	3.22551e+07	8.48552e+06	1.76058e+07	Yes	Yes	16.7932	-18.506		-3.75861	-2.38189	1.85696	No							P35845	SWH1	Oxysterol-binding protein homolog 1 (Oxysterol-binding protein-related protein 1) (ORP 1) (OSBP-related protein 1)	0.000492398	0.00229048
P0CX26	RPL43B	60S ribosomal protein L43-B (L37a) (Large ribosomal subunit protein eL43-B) (YL35)	0.00414629	0.00355546	0.000590825	301	2.58923	10	1.32342e+07	1.54888e+07	2.19367e+07	1.45096e+08	3.12139e+08	2.35511e+08	Yes	Yes	1.4641	4.80693	85.7505	3.70438	-2.38234	1.85651	No							P21538	REB1	DNA-binding protein REB1 (QBP)	0.000490198	0.00390048
Q07418	PEX19	Peroxisomal membrane protein import receptor PEX19 (Peroxin-19)	0.00413748	0.000387908	0.00374957	1435	-3.27294	22	6.8003e+07	1.61734e+08	9.11921e+07	7.30648e+07	2.02042e+08	1.45792e+08	No	Yes	4.64179	-6.07321	9.37546	0.271315	-2.38326	1.85558	No							Q06494	YPR127W	Putative pyridoxal reductase (PL reductase) (PL-red)	0.000487078	0.000674487
P32790	SLA1	Actin cytoskeleton-regulatory complex protein SLA1	0.00412603	0.00101152	0.00311451	1291	-1.62248	18	4.67766e+07	6.78169e+07	1.4467e+08	7.04412e+07	1.7484e+08	2.35229e+08	No	Yes	3.87971	-3.0087	24.5155	0.722074	-2.38447	1.85438	No							Q06489	MRI1	Methylthioribose-1-phosphate isomerase (M1Pi) (MTR-1-P isomerase)	0.000486	0.000266459
P53972	RCM1	25S rRNA (cytosine(2278)-C(5))-methyltransferase	0.00410516	0.000380888	0.00372427	1437	-3.28952	24	1.06338e+08	6.6198e+07	1.11882e+08	7.42972e+07	6.39694e+07	3.13349e+08	Yes	Yes	5.29931	-6.09277	9.27828	0.268487	-2.38667	1.85218	Yes							P11632	NHP6A	Non-histone chromosomal protein 6A	0.000485821	0.000153803
P38081	YBR056W	Uncharacterized glycosyl hydrolase YBR056W	0.00408706	0.00328879	0.00079827	395	2.04261	16	5.42335e+06	3.22076e+07	1.69334e+07	9.03704e+07	4.77973e+08	1.09881e+08	Yes	Yes	3.49086	3.77936	80.4684	3.20786	-2.38859	1.85026	No							P32476	ERG1	Squalene epoxidase ERG1 (SE)	0.000484893	0.00300614
P47912	FAA4	Long-chain-fatty-acid--CoA ligase 4	0.00408292	0.00296009	0.00112282	542	1.39851	15	1.07484e+07	5.19896e+07	2.74752e+07	9.74463e+07	3.44442e+08	1.99944e+08	Yes	Yes	2.71656	2.58699	72.4995	2.64906	-2.38903	1.84982	No							P32864	MRS6	Rab proteins geranylgeranyltransferase component A (Rab escort protein) (REP)	0.000484023	0.000360387
P43609	RSC8	Chromatin structure-remodeling complex protein RSC8 (Remodel the structure of chromatin complex subunit 8) (SWI3 homolog)	0.00406463	0.00146727	0.00259736	1167	-0.82391	18	1.79787e+07	8.16847e+07	5.07459e+07	3.43374e+07	4.68302e+08	7.57171e+07	Yes	Yes	5.67754	-1.52248	36.0985	1.09073	-2.39098	1.84787	No							P53011	SEH1	Nucleoporin SEH1 (Nuclear pore protein SEH1) (SEC13 homolog 1)	0.000483193	0.000678438
P33202	UFD4	Ubiquitin fusion degradation protein 4 (UB fusion protein 4)	0.00406424	0.000187016	0.00387722	1491	-4.37379	47	9.9732e+07	9.76466e+07	1.44996e+08	9.70885e+07	1.17561e+08	1.71672e+08	No	Yes	4.3198	-8.082	4.60151	0.132865	-2.39102	1.84783	No							P32461	DPH2	2-(3-amino-3-carboxypropyl)histidine synthase subunit 2	0.000482395	0.00134008
P04840	POR1	Mitochondrial outer membrane protein porin 1 (Voltage-dependent anion-selective channel protein 1) (VDAC-1)	0.00406336	0.00218155	0.00188181	912	0.213227	10	6.29359e+07	5.55974e+07	3.35176e+07	1.99179e+08	2.96825e+08	8.04834e+07	Yes	Yes	2.82781	0.393986	53.6882	1.73056	-2.39111	1.84773	No							P53265	YGR111W	Uncharacterized protein YGR111W	0.000481864	0.000101872
P05373	HEM2	Delta-aminolevulinic acid dehydratase (ALADH)	0.00406316	0.00299856	0.0010646	513	1.49396	10	2.40966e+06	7.39981e+07	1.99781e+06	1.25101e+08	4.27598e+08	9.73987e+07	Yes	Yes	3.51594	2.7604	73.7987	2.72971	-2.39114	1.84771	No							Q03533	TDA1	Serine/threonine-protein kinase TDA1 (Topoisomerase I damage affected protein 1)	0.000479063	0.000789499
P14120	RPL30	60S ribosomal protein L30 (L32) (Large ribosomal subunit protein eL30) (RP73) (YL38)	0.00404656	0.00364254	0.000404018	222	3.17245	10	284455	3.49256e+06	2.8085e+07	9.76252e+07	2.33015e+08	3.63024e+08	Yes	Yes	2.63719	5.85613	90.0158	4.25032	-2.39291	1.84593	Yes							P34110	VPS35	Vacuolar protein sorting-associated protein 35 (Vacuolar protein-targeting protein 7)	0.000470846	0.000365764
Q02204	MRPL13	54S ribosomal protein L13, mitochondrial (Mitochondrial large ribosomal subunit protein mL50) (YmL13)	0.00404544	0.00364979	0.000395655	219	3.2055	18	7.44297e+06	1.69235e+07	9.125e+06	1.78395e+08	1.64395e+08	3.49044e+08	Yes	Yes	1.47628	5.91674	90.2197	4.28165	-2.39303	1.84581	No							P39962	YCK3	Casein kinase I homolog 3	0.000470595	0.000162082
P32915	SEC61	Protein transport protein SEC61 (Sec61 complex subunit SEC61) (Sec61 complex subunit alpha)	0.00403188	0.00294696	0.00108492	530	1.44164	8	2.65652e+07	1.96786e+07	4.02001e+07	1.50847e+08	1.13423e+08	3.7218e+08	Yes	Yes	2.46421	2.65889	73.0914	2.6854	-2.39449	1.84435	No							P38694	MSC7	Putative aldehyde dehydrogenase-like protein YHR039C	0.000470196	0.00011706
Q04792	GAD1	Glutamate decarboxylase (GAD)	0.00400219	0.00117484	0.00282735	1237	-1.26699	13	1.00567e+07	1.83738e+08	3.22151e+07	8.85749e+07	3.06202e+08	9.67835e+07	Yes	Yes	4.71684	-2.33271	29.3549	0.872672	-2.3977	1.84114	No							P40580	IRC24	Benzil reductase ((S)-benzoin forming) IRC24	0.000463782	0.000161565
Q12109	WRS1	Tryptophan--tRNA ligase, cytoplasmic	0.00399755	0.00319897	0.000798587	406	2.00208	18	2.62796e+07	2.76036e+07	1.5928e+07	2.16862e+08	2.7599e+08	1.54076e+08	Yes	Yes	1.22279	3.68512	80.0231	3.17178	-2.39821	1.84064	No							Q05050	EIS1	Eisosome protein 1	0.000462331	0.0217657
P15274	AMD1	AMP deaminase	0.00398778	0.00298405	0.00100374	498	1.57189	28	3.26287e+07	3.63582e+07	1.40961e+07	1.60341e+08	3.41616e+08	1.29948e+08	Yes	Yes	2.07955	2.89161	74.8297	2.79615	-2.39927	1.83958	No							Q06336	GGA1	ADP-ribosylation factor-binding protein GGA1 (Golgi-localized, gamma ear-containing, ARF-binding protein 1)	0.000457623	6.43842e-05
P53111	ARI1	NADPH-dependent aldehyde reductase ARI1	0.00396147	0.00354298	0.000418491	234	3.08169	15	1.06238e+07	1.58378e+07	7.01764e+06	1.55346e+08	3.88732e+08	1.32713e+08	Yes	Yes	2.16743	5.66016	89.436	4.16448	-2.40214	1.8367	No							P36152	DRE2	Fe-S cluster assembly protein DRE2 (Anamorsin homolog)	0.000457446	0.00650385
P53912	YNL134C	Uncharacterized protein YNL134C	0.00395461	0.00280598	0.00114863	575	1.28859	21	9.24905e+06	5.7683e+07	2.68911e+07	1.29712e+08	3.46889e+08	1.38616e+08	Yes	Yes	2.4434	2.36579	70.9547	2.55724	-2.4029	1.83595	No							P13517	CAP2	F-actin-capping protein subunit beta	0.000453016	9.52248e-05
P43639	CKB1	Casein kinase II subunit beta (CK II beta)	0.00394031	7.70938e-05	0.00386322	1530	-5.64705	11	1.02952e+08	1.25912e+08	1.13427e+08	9.39746e+07	1.56986e+08	1.13225e+08	No	Yes	4.92223	-10.3588	1.95654	0.056461	-2.40447	1.83438	No							P38758	TDA3	Putative oxidoreductase TDA3	0.00045188	0.00305159
P02293	HTB1	Histone H2B.1 (Suppressor of Ty protein 12)	0.00391479	0.0037423	0.000172487	136	4.43936	9	5.63165e+06	2.76162e+06	6.35645e+06	2.22653e+08	1.47138e+08	3.17359e+08	Yes	Yes	1.42111	8.13093	95.594	5.47223	-2.40729	1.83155	No							P38747	OTU2	OTU domain-containing protein 2	0.000451657	0.000451657
Q08693	TRE2	Putative zinc metalloprotease TRE2	0.00390444	0.000290884	0.00361355	1457	-3.6349	2	1.05437e+08	1.30588e+08	8.68999e+07	1.12883e+08	1.44965e+08	1.19272e+08	No	Yes	2.85456	-6.65334	7.45008	0.215363	-2.40844	1.8304	No							P37262	SOL2	6-phosphogluconolactonase-like protein 2 (Suppressor of LOS1)	0.000450623	0.000261606
P35207	SKI2	Antiviral helicase SKI2	0.00390317	0.00196128	0.00194189	965	0.0143293	36	7.02159e+07	6.14675e+07	3.60328e+07	1.13228e+08	2.46332e+08	1.7254e+08	Yes	Yes	1.53375	0.0262265	50.2483	1.59453	-2.40858	1.83026	Yes							Q03769	ENT5	Epsin-5	0.000449909	0.000242726
Q05775	HCR1	Eukaryotic translation initiation factor 3 subunit J (eIF3j) (Eukaryotic translation initiation factor 3 30 kDa subunit) (eIF-3 30 kDa)	0.0039027	0.00331173	0.000590965	325	2.48644	12	9.67042e+06	2.80165e+07	1.12664e+07	1.08153e+08	2.94104e+08	2.48522e+08	Yes	Yes	2.07388	4.55072	84.8575	3.60974	-2.40864	1.83021	Yes							P34244	HSL1	Probable serine/threonine-protein kinase HSL1	0.000448608	5.16876e-05
P32468	CDC12	Cell division control protein 12 (Septin)	0.0038789	0.00307277	0.000806128	419	1.93046	13	6.05369e+06	2.59242e+07	3.02398e+07	1.56114e+08	3.80944e+08	9.61899e+07	Yes	Yes	2.47464	3.52802	79.2176	3.10828	-2.41129	1.82756	No							P17157	PHO85	Cyclin-dependent protein kinase PHO85	0.000448406	2.70934e-05
Q07896	NOC3	Nucleolar complex-associated protein 3	0.00387734	0.00125977	0.00261758	1205	-1.05508	18	2.00021e+07	1.27279e+08	6.05028e+07	5.33145e+07	2.15771e+08	2.18317e+08	Yes	Yes	4.4943	-1.92803	32.4904	0.972725	-2.41147	1.82738	No							P25045	LCB1	Serine palmitoyltransferase 1 (SPT 1) (SPT1)	0.000441806	0.000255664
P32528	DUR1,2	Urea amidolyase [Includes: Urea carboxylase	0.00386591	0	0.00386591	1641	-10	19	2.61458e+06	4.23267e+08	5.18931e+07	2.15047e+07	1.37198e+08	5.66594e+07	Yes	Yes	15.5732	-18.1985		-1.53158	-2.41275	1.8261	No							P22141	PRE1	Proteasome subunit beta type-4 (Macropain subunit C11) (Multicatalytic endopeptidase complex subunit C11) (Proteasome component C11) (Proteinase YSCE subunit 11)	0.000438453	0.000367271
P40477	NUP159	Nucleoporin NUP159 (Nuclear pore protein NUP159)	0.00385192	6.36604e-05	0.00378826	1543	-5.895	28	2.74589e+07	2.01382e+08	7.39149e+07	4.25681e+07	2.28747e+08	1.16558e+08	Yes	Yes	9.01874	-10.7556	1.65269	0.047691	-2.41432	1.82452	No							P18961	YPK2	Serine/threonine-protein kinase YPK2/YKR2	0.000437901	0.000182085
P39986	SPF1	Endoplasmic reticulum transmembrane helix translocase	0.00384937	0.00247488	0.00137448	693	0.848475	29	1.39836e+07	5.55091e+07	4.17345e+07	1.01912e+08	3.28934e+08	1.48098e+08	Yes	Yes	2.67557	1.54782	64.2933	2.20201	-2.41461	1.82424	No							P14680	YAK1	Dual specificity protein kinase YAK1	0.000431288	0.000276913
Q05543	RTT103	Regulator of Ty1 transposition protein 103	0.00384462	7.24452e-05	0.00377218	1532	-5.70236	13	8.30427e+07	1.44111e+08	1.01745e+08	8.2294e+07	1.76607e+08	1.01521e+08	No	Yes	6.15106	-10.3994	1.88433	0.0543766	-2.41515	1.8237	No							P38970	HAL5	Serine/threonine-protein kinase HAL5	0.000419955	0.00156627
P16603	NCP1	NADPH--cytochrome P450 reductase (CPR) (P450R)	0.0038249	0.00267941	0.00114549	594	1.22594	22	8.22344e+06	4.74525e+07	2.87099e+07	6.92221e+07	3.75369e+08	1.56807e+08	Yes	Yes	3.50013	2.23301	70.0517	2.50543	-2.41738	1.82147	No							P38145	RIB5	Riboflavin synthase (RS)	0.00041959	0.000397109
P29295	HRR25	Casein kinase I homolog HRR25	0.00382358	0.00322472	0.000598859	338	2.42888	15	5.40447e+06	2.15872e+07	2.13642e+07	1.62634e+08	3.56947e+08	1.17611e+08	Yes	Yes	2.09043	4.42377	84.3377	3.55699	-2.41753	1.82132	No							P40496	RSM25	37S ribosomal protein S25, mitochondrial (Mitochondrial small ribosomal subunit protein mS23)	0.000418346	6.13776e-05
P25339	PUF4	Pumilio homology domain family member 4	0.00381062	0.00351915	0.000291467	191	3.59382	21	9.19936e+06	4.68175e+06	9.37435e+06	1.09425e+08	1.8542e+08	3.65123e+08	Yes	Yes	2.15807	6.54019	92.3512	4.65236	-2.419	1.81984	Yes							Q03661	ESC1	Silent chromatin protein ESC1 (Establishes silent chromatin protein 1)	0.00041534	0.000852598
P34239	LST4	Protein LST4 (Lethal with SEC30 protein 4)	0.00378951	0.00263609	0.00115342	605	1.19248	3	9.04697e+06	1.15004e+06	2.44331e+07	1.5135e+08	3.58684e+06	4.89871e+08	No	Yes	9.26357	2.16725	69.5628	2.47791	-2.42142	1.81743	No							Q12117	MRH1	Protein MRH1 (Membrane protein related to HSP30)	0.000413966	0.000603172
Q06132	SGD1	Suppressor of glycerol defect protein 1	0.00377305	0.00112533	0.00264771	1229	-1.2344	26	2.93637e+07	9.61791e+07	8.61472e+07	5.89985e+07	1.44081e+08	2.61717e+08	No	Yes	4.09886	-2.2411	29.8255	0.887556	-2.42331	1.81554	Yes							P22217	TRX1	Thioredoxin-1 (Thioredoxin I) (TR-I) (Thioredoxin-2)	0.000413714	9.04713e-05
P06101	CDC37	Hsp90 co-chaperone Cdc37 (Cell division control protein 37) (Hsp90 chaperone protein kinase-targeting subunit)	0.00372478	0.00204275	0.00168204	889	0.280302	20	7.51187e+06	9.52918e+07	3.03097e+07	8.24795e+07	3.17942e+08	1.34298e+08	Yes	Yes	3.51565	0.507331	54.842	1.77774	-2.4289	1.80995	No							Q12344	GYP5	GTPase-activating protein GYP5	0.00041317	0.000630133
P07251	ATP1	ATP synthase subunit alpha, mitochondrial	0.00372399	0	0.00372399	1640	-10	18	3.91104e+07	1.24457e+08	1.47547e+08	3.991e+07	1.23936e+08	1.92731e+08	No	Yes	12.4878	-18.0366		-0.0754839	-2.42899	1.80986	No							P34237	COY1	Protein CASP	0.00041264	0.00100872
Q06631	BFR2	Protein BFR2 (Brefeldin A resistance protein 2)	0.00371837	0.000236368	0.003482	1470	-3.88081	25	5.74276e+07	1.08848e+08	1.14647e+08	4.09774e+07	1.53387e+08	1.91396e+08	No	Yes	5.85175	-7.02115	6.35677	0.183665	-2.42965	1.8092	No							P32465	HXT1	Low-affinity glucose transporter HXT1	0.000410971	0.00560997
Q02908	ELP3	Elongator complex protein 3	0.0037148	0.00266903	0.00104577	565	1.35175	22	6.50514e+06	2.82478e+07	5.3319e+07	1.02104e+08	2.53519e+08	2.22349e+08	Yes	Yes	2.31687	2.44503	71.8486	2.60986	-2.43006	1.80878	Yes							Q05029	BCH1	Protein BCH1 (BUD7 and CHS6 homolog 1)	0.000410829	0.00055836
Q03103	ERO1	Endoplasmic oxidoreductin-1	0.003701	0.000629736	0.00307127	1360	-2.28601	11	6.86656e+07	1.11401e+08	8.74102e+07	7.91337e+07	1.60661e+08	1.56298e+08	Yes	Yes	3.05296	-4.13121	17.0153	0.495779	-2.43168	1.80717	No							P36775	PIM1	Lon protease homolog, mitochondrial	0.000408856	0.00576394
P36037	DOA1	Protein DOA1 (Degradation of alpha protein 1) (Ubiquitin fusion degradation protein 3)	0.0037009	0.000570901	0.00312999	1376	-2.45485	22	5.64921e+07	1.08693e+08	1.09403e+08	9.32789e+07	1.78818e+08	1.16865e+08	Yes	Yes	3.20491	-4.43629	15.426	0.448683	-2.43169	1.80715	No							P32566	SMI1	Cell wall assembly regulator SMI1 (Killer toxin-resistance protein 4)	0.000407008	0.00526442
P53254	UTP22	U3 small nucleolar RNA-associated protein 22 (U3 snoRNA-associated protein 22) (U three protein 22)	0.00369336	0.00218902	0.00150434	784	0.541149	34	7.85705e+06	6.5315e+07	4.17852e+07	5.61502e+07	2.65074e+08	2.26019e+08	Yes	Yes	3.88817	0.97746	59.269	1.96726	-2.43258	1.80627	Yes							P38627	URA8	CTP synthase 2	0.000400258	0.000179222
P40070	LSM4	U6 snRNA-associated Sm-like protein LSm4	0.00368771	0.00359843	8.92837e-05	103	5.33282	7	1.36006e+06	2.38032e+06	3.98309e+06	3.02761e+08	1.64496e+08	1.86206e+08	Yes	Yes	1.1497	9.62896	97.5789	6.35061	-2.43324	1.8056	Yes							P20486	CKS1	Cyclin-dependent kinases regulatory subunit (Cell division control protein CKS1)	0.00039997	3.40526e-05
P32379	PUP2	Proteasome subunit alpha type-5 (Macropain subunit PUP2) (Multicatalytic endopeptidase complex subunit PUP2) (Proteasome component PUP2) (Proteinase YSCE subunit PUP2)	0.00367436	0.00316327	0.000511097	307	2.62975	13	9.043e+06	1.20164e+07	1.27733e+07	1.58738e+08	4.13957e+08	5.22659e+07	Yes	Yes	3.56217	4.74414	86.0902	3.74183	-2.43482	1.80403	No							P28000	RPC19	DNA-directed RNA polymerases I and III subunit RPAC2 (RNA polymerases I and III subunit AC2) (AC19) (DNA-directed RNA polymerases I and III 16 kDa polypeptide) (RPA19)	0.000399734	0.000286365
P38817	GGA2	ADP-ribosylation factor-binding protein GGA2 (Golgi-localized, gamma ear-containing, ARF-binding protein 2)	0.00364663	0.00313499	0.000511646	310	2.61524	17	1.59467e+07	1.81779e+07	1.08458e+07	2.06023e+08	2.51383e+08	1.51445e+08	Yes	Yes	1.02365	4.70937	85.9694	3.72841	-2.43811	1.80074	No							P33314	BUD2	Inhibitory regulator protein BUD2/CLA2 (Bud site selection protein 2)	0.00039771	0.000147439
P54858	DOS2	Protein DOS2	0.00362131	0	0.00362131	1639	-10	17	1.05337e+08	1.18722e+08	1.14893e+08	8.88134e+07	1.21001e+08	1.00515e+08	No	Yes	8.23113	-17.9156		-0.139027	-2.44113	1.79771	No							P38167	ECM21	Protein ECM21 (Extracellular mutant protein 21)	0.000395936	0.00156087
P43621	RET2	Coatomer subunit delta (Delta-coat protein) (Delta-COP)	0.00359761	0.00292111	0.000676507	394	2.11034	12	1.0806e+07	4.27976e+07	5.33552e+06	1.52185e+08	2.6684e+08	1.67068e+08	Yes	Yes	1.45654	3.78776	81.1957	3.26841	-2.44399	1.79486	No							Q00245	RHO3	GTP-binding protein RHO3	0.000394769	5.48687e-05
P11792	SCH9	Serine/threonine-protein kinase SCH9	0.00357955	0.00114972	0.00242983	1207	-1.07958	18	8.43346e+07	4.43577e+07	8.34763e+07	1.58844e+08	9.16756e+07	1.79105e+08	Yes	Yes	2.45652	-1.93533	32.1191	0.96076	-2.44617	1.79267	No							P06786	TOP2	DNA topoisomerase 2	0.000394156	0.00287292
P35197	GCS1	ADP-ribosylation factor GTPase-activating protein GCS1 (ARF GAP GCS1)	0.00356758	0.00269799	0.000869598	491	1.63346	17	6.69628e+06	1.62095e+07	4.41086e+07	9.52201e+07	3.53575e+08	1.23839e+08	Yes	Yes	2.65855	2.92589	75.625	2.84903	-2.44763	1.79122	No							Q07418	PEX19	Peroxisomal membrane protein import receptor PEX19 (Peroxin-19)	0.000387908	0.00374957
P20424	SRP54	Signal recognition particle subunit SRP54 (Signal recognition particle 54 kDa protein homolog)	0.00356042	0.0029844	0.000576017	353	2.37326	19	1.33111e+07	1.351e+07	2.22443e+07	1.14507e+08	2.19665e+08	2.55126e+08	Yes	Yes	1.62311	4.24895	83.8216	3.50617	-2.4485	1.79035	Yes							P01119	RAS1	Ras-like protein 1	0.00038709	0.000657481
P50101	UBP15	Ubiquitin carboxyl-terminal hydrolase 15	0.00355068	0.000172324	0.00337835	1480	-4.29313	23	2.37017e+08	3.39963e+07	1.25851e+07	7.89151e+07	2.03808e+08	7.02959e+07	Yes	Yes	6.62935	-7.68108	4.85326	0.140146	-2.44969	1.78916	No							P32568	SNQ2	Protein SNQ2	0.000384746	0.00163605
P20051	URA4	Dihydroorotase (DHOase)	0.00355008	0.00283288	0.000717193	416	1.98184	13	2.97818e+06	2.95757e+07	1.25537e+07	4.2382e+07	4.11678e+08	1.37342e+08	Yes	Yes	4.38404	3.54567	79.7978	3.15379	-2.44976	1.78908	No							Q99288	DET1	Broad-range acid phosphatase DET1	0.000384143	0.000376166
P22202	SSA4	Heat shock protein SSA4	0.00354714	0.00116605	0.00238109	1196	-1.03	5	5.37372e+07	9.47662e+07	5.07423e+07	1.27473e+08	2.32654e+08	7.6611e+07	No	Yes	2.98244	-1.84238	32.8729	0.985079	-2.45012	1.78872	No							P17891	CLC1	Clathrin light chain (CLC)	0.000380643	0.00385879
P39968	VAC8	Vacuolar protein 8	0.00353552	0.0018573	0.00167822	933	0.146274	17	4.97971e+07	3.38937e+07	5.76619e+07	1.29507e+08	2.59931e+08	1.0311e+08	Yes	Yes	1.73255	0.261435	52.5326	1.68411	-2.45155	1.7873	No							P40581	HYR1	Glutathione peroxidase-like peroxiredoxin HYR1	0.000379331	0.00028614
P14907	NSP1	Nucleoporin NSP1 (Nuclear pore protein NSP1) (Nucleoskeletal-like protein) (p110)	0.00351623	0.00026729	0.00324894	1450	-3.60349	19	3.92276e+07	1.49565e+08	8.0639e+07	5.20027e+07	1.97766e+08	1.11241e+08	Yes	Yes	5.83888	-6.43196	7.60161	0.21976	-2.45392	1.78492	No							P32364	SMY1	Kinesin-related protein SMY1 (Suppressor protein SMY1)	0.000375714	0.000139485
P38758	TDA3	Putative oxidoreductase TDA3	0.00350347	0.00045188	0.00305159	1394	-2.75555	20	1.25889e+08	4.47235e+07	9.96135e+07	8.65144e+07	1.40289e+08	1.31124e+08	No	Yes	1.79683	-4.9141	12.8981	0.374244	-2.4555	1.78335	No							P38079	YRO2	Protein YRO2	0.000375495	0.001951
Q12387	MDM20	N-terminal acetyltransferase B complex subunit MDM20 (NatB complex subunit MDM20) (Dislikes extra CIN8 protein 1) (Mitochondrial distribution and morphology protein 20)	0.00349168	0.00155324	0.00193843	1045	-0.319609	26	1.13877e+08	2.97161e+07	8.95925e+06	1.1586e+08	2.88209e+08	6.94164e+07	Yes	Yes	3.6576	-0.569506	44.4841	1.37994	-2.45697	1.78188	No							Q04739	GAL83	SNF1 protein kinase subunit beta-3 (Glucose repression protein GAL83) (Protein SPM1)	0.000373842	0.00182931
P32476	ERG1	Squalene epoxidase ERG1 (SE)	0.00349103	0.000484893	0.00300614	1388	-2.63217	13	2.10065e+07	2.19122e+08	2.49075e+07	1.22762e+08	1.53425e+08	8.46996e+07	Yes	Yes	4.87222	-4.69001	13.8897	0.403379	-2.45705	1.7818	No							Q12285	MDY2	Ubiquitin-like protein MDY2 (Golgi to ER traffic protein 5) (Mating-deficient protein 2) (Translation machinery-associated protein 24)	0.000371803	2.68879e-05
Q08746	RRS1	Regulator of ribosome biosynthesis	0.00348101	0	0.00348101	1637	-10	5	2.10244e+08	1.44611e+08	7.89779e+07	1.15368e+08	4.78646e+06	7.01402e+07	Yes	Yes	11.0098	-17.7446		-2.09562	-2.45829	1.78055	No							P08964	MYO1	Myosin-1 (Type II myosin)	0.000371593	0.000214961
P53914	KRE33	RNA cytidine acetyltransferase	0.00346993	0.00200615	0.00146378	824	0.454727	23	4.4463e+07	4.05072e+07	3.93786e+07	9.49154e+07	1.65463e+08	2.37411e+08	Yes	Yes	1.73756	0.809035	57.8152	1.90344	-2.45968	1.77917	Yes							P36069	PMU1	Probable phosphoglycerate mutase PMU1	0.000360951	0.000118202
P53128	MET13	Methylenetetrahydrofolate reductase 2	0.00346597	0.00256196	0.000904014	525	1.50283	16	1.4719e+07	3.35906e+07	7.20619e+06	9.99176e+07	4.21375e+08	4.46225e+07	Yes	Yes	4.34807	2.67304	73.9175	2.73725	-2.46017	1.77867	No							Q12434	RDI1	Rho GDP-dissociation inhibitor (Rho GDI)	0.000356575	1.32621e-05
P39081	PCF11	Protein PCF11 (protein 1 of CF I)	0.00344986	0.00333088	0.000118979	128	4.80712	3	3.33195e+06	681659	5.98224e+06	3.10618e+08	1.36866e+08	1.61061e+08	No	Yes	1.57882	8.54056	96.5512	5.83266	-2.4622	1.77665	Yes							P21827	SRM1	Guanine nucleotide exchange factor SRM1 (Pheromone response pathway component SRM1) (Pre-mRNA-processing protein 20) (Regulator of chromosome condensation) (Suppressor of receptor mutations 1) (mRNA transport protein 1)	0.000356411	0.00417857
P22943	HSP12	12 kDa heat shock protein (Glucose and lipid-regulated protein)	0.0034452	0.00323819	0.000207004	169	3.96746	7	2.95234e+06	1.19487e+07	2.25686e+06	1.58426e+08	3.16588e+08	1.25533e+08	Yes	Yes	1.82521	7.04644	93.9915	5.01285	-2.46279	1.77606	No							Q02979	GDE1	Glycerophosphocholine phosphodiesterase GDE1	0.000356365	0.000241258
Q07915	RLP24	Ribosome biogenesis protein RLP24 (Ribosomal protein L24-like)	0.00342521	0.00245514	0.000970065	573	1.33965	4	3.71499e+06	6.74931e+07	1.18584e+07	1.51728e+08	1.20324e+08	2.59002e+08	Yes	Yes	1.27311	2.37592	71.6786	2.59975	-2.46531	1.77353	No							P53848	FOL1	Folic acid synthesis protein FOL1 [Includes: Dihydroneopterin aldolase (DHNA)	0.00035585	0.000512842
P35194	UTP20	U3 small nucleolar RNA-associated protein 20 (U3 snoRNA-associated protein 20) (U three protein 20)	0.00342509	0.00198208	0.00144301	822	0.457941	55	1.34065e+07	4.7566e+07	4.29252e+07	4.3984e+07	1.64917e+08	3.01302e+08	Yes	Yes	4.04693	0.812167	57.8696	1.9058	-2.46533	1.77352	Yes							P41832	BNI1	Protein BNI1 (Pointed projection formation protein 3) (Sensitive to high expression protein 5) (Synthetic lethal 39)	0.000355528	0.000434252
Q08732	HRK1	Serine/threonine-protein kinase HRK1	0.0034226	0.00122898	0.00219362	1162	-0.835849	19	3.86751e+07	8.55911e+07	6.45018e+07	9.60417e+07	2.12395e+08	1.16449e+08	Yes	Yes	2.52519	-1.48213	35.9078	1.08441	-2.46564	1.7732	No							P40157	VID27	Vacuolar import and degradation protein 27	0.000354233	0.0134746
P36041	EAP1	Protein EAP1 (eIF4E-associated protein 1)	0.00341203	0	0.00341203	1636	-10	13	3.04139e+07	1.3166e+08	1.26188e+08	2.21878e+07	1.76363e+08	1.24947e+08	No	Yes	13.2933	-17.658		-0.28652	-2.46699	1.77186	Yes							P08678	CYR1	Adenylate cyclase	0.000353637	0.000438844
Q04214	TY1B-MR1	Transposon Ty1-MR1 Gag-Pol polyprotein (Gag-Pol-p199) (TY1A-TY1B) (Transposon Ty1 TYA-TYB polyprotein) (p190) [Cleaved into: Capsid protein (CA) (Gag-p45) (p54); Ty1 protease (PR)	0.00340906	0.00278491	0.000624146	387	2.15767	1	4.05547e+06	1.38321e+07	3.48551e+07	1.14109e+08	1.69042e+08	2.75331e+08	Yes	Yes	1.9408	3.82228	81.6915	3.31091	-2.46737	1.77148	Yes							Q06625	GDB1	Glycogen debranching enzyme (Glycogen debrancher) [Includes: 4-alpha-glucanotransferase	0.000352032	0.000125335
Q07878	VPS13	Vacuolar protein sorting-associated protein 13 (Suppression of the onset of impotence protein 1) (Vacuolar protein-targeting protein 2)	0.00340621	0.000243975	0.00316223	1454	-3.69614	41	1.79595e+07	2.15145e+08	2.93195e+07	6.88445e+07	2.07319e+08	7.21271e+07	Yes	Yes	6.7645	-6.54629	7.16266	0.207025	-2.46773	1.77112	No							P32178	ARO7	Chorismate mutase (CM)	0.000351671	0.00132647
P52911	EXG2	Glucan 1,3-beta-glucosidase 2	0.0033661	0.000100185	0.00326591	1502	-5.02675	18	1.17806e+08	6.43731e+07	1.07264e+08	9.48889e+07	8.32279e+07	1.35963e+08	No	Yes	4.96503	-8.87711	2.97629	0.085903	-2.47287	1.76597	No							P53598	LSC1	Succinate--CoA ligase [ADP-forming] subunit alpha, mitochondrial	0.000346836	0.000380465
P37012	PGM2	Phosphoglucomutase 2 (PGM 2)	0.00336352	0.00125761	0.00210591	1142	-0.743761	16	6.94142e+06	1.14054e+08	2.11499e+07	4.47572e+07	3.42928e+08	7.32309e+07	Yes	Yes	5.39372	-1.31322	37.3897	1.1338	-2.47321	1.76564	No							Q03774	TRM82	tRNA (guanine-N(7)-)-methyltransferase non-catalytic subunit TRM82 (Transfer RNA methyltransferase 82)	0.000346831	0.000617232
P31383	TPD3	Protein phosphatase PP2A regulatory subunit A (PR65)	0.00336334	0.00154172	0.00182162	1025	-0.24068	14	2.37375e+07	8.75127e+07	2.85519e+07	7.57945e+07	3.00761e+08	8.66719e+07	Yes	Yes	3.67397	-0.424949	45.839	1.42905	-2.47323	1.76562	No							P38254	PBY1	Probable tubulin--tyrosine ligase PBY1	0.000345909	0.000308072
P40302	PRE5	Proteasome subunit alpha type-6 (Macropain subunit PRE5) (Multicatalytic endopeptidase complex subunit PRE5) (Proteasome component PRE5) (Proteinase YSCE subunit PRE5)	0.00333318	0.0030761	0.000257076	198	3.58084	13	1.00136e+07	2.05822e+06	7.24021e+06	2.82361e+08	2.33154e+08	6.27936e+07	Yes	Yes	2.85707	6.30838	92.2874	4.63989	-2.47714	1.76171	No							P36007	SRY1	L-threo-3-hydroxyaspartate ammonia-lyase	0.00034548	0.000422926
Q04951	SCW10	Probable family 17 glucosidase SCW10	0.00331802	0	0.00331802	1635	-10	7	1.34244e+08	8.63101e+07	1.05209e+08	1.11751e+08	6.74511e+07	8.99399e+07	No	Yes	9.63257	-17.5371		-0.305782	-2.47912	1.75973	No							P23503	NAR1	Cytosolic Fe-S cluster assembly factor NAR1 (Nuclear architecture-related protein 1)	0.000345162	0.000177552
P28272	URA1	Dihydroorotate dehydrogenase (fumarate) (DHOD) (DHODase) (DHOdehase)	0.00330908	0.00244566	0.000863423	535	1.50208	9	3.86658e+07	1.39145e+07	2.18607e+07	1.27413e+08	1.42765e+08	2.48681e+08	Yes	Yes	1.31972	2.6415	73.9075	2.73661	-2.48029	1.75855	No							P09950	HEM1	5-aminolevulinate synthase, mitochondrial	0.000344821	0.000494265
P38115	ARA1	D-arabinose dehydrogenase [NAD(P)+] heavy chain	0.00330157	0.00232367	0.0009779	601	1.24865	18	2.78121e+07	2.32784e+07	1.45666e+07	5.6292e+07	3.75642e+08	9.43623e+07	Yes	Yes	3.43961	2.19458	70.3807	2.52416	-2.48128	1.75757	No							P47018	MTC1	Maintenance of telomere capping protein 1	0.000344013	0.0266884
P36123	SAP190	SIT4-associating protein SAP190	0.00329343	0.000272749	0.00302068	1438	-3.46923	28	1.39975e+08	5.3701e+07	7.51671e+07	1.23424e+08	8.39848e+07	1.14242e+08	No	Yes	3.9946	-6.09368	8.28162	0.239506	-2.48235	1.75649	No							Q03496	TRM732	tRNA (cytidine(32)-2'-O)-methyltransferase non-catalytic subunit TRM732	0.000343449	0.00131997
Q05785	ENT2	Epsin-2	0.00327803	0.00138152	0.00189651	1081	-0.457091	13	5.70499e+07	7.18578e+07	2.64243e+07	9.63597e+07	2.50886e+08	8.51556e+07	Yes	Yes	2.9652	-0.801948	42.1448	1.29684	-2.48439	1.75446	No							P38237	UBP14	Ubiquitin carboxyl-terminal hydrolase 14	0.00034191	0.000450367
P10614	ERG11	Lanosterol 14-alpha demethylase CYP51	0.00327331	0.00109252	0.00218079	1184	-0.997195	16	2.10946e+07	9.35426e+07	5.01053e+07	3.57274e+07	2.05078e+08	1.81338e+08	Yes	Yes	4.67486	-1.74891	33.3765	1.0014	-2.48501	1.75383	No							Q02875	SYH1	SMY2 homolog 2	0.000340323	0.000859351
P06786	TOP2	DNA topoisomerase 2	0.00326708	0.000394156	0.00287292	1399	-2.86568	29	9.56773e+07	5.47144e+07	8.28539e+07	8.51297e+07	5.3394e+07	2.14e+08	No	Yes	4.44331	-5.02355	12.0645	0.349811	-2.48584	1.75301	No							Q04183	TRS120	Trafficking protein particle complex II-specific subunit 120 (TRAPP II-specific subunit 120) (Transport protein particle 120 kDa subunit)	0.000338405	0.000102436
P32892	DRS1	ATP-dependent RNA helicase DRS1	0.003244	0.000893173	0.00235083	1247	-1.39616	15	3.84034e+07	9.86431e+07	6.65429e+07	7.83121e+07	1.23288e+08	1.76442e+08	No	Yes	2.84127	-2.44317	27.5331	0.815477	-2.48892	1.74993	Yes							P53164	NPY1	NAD-capped RNA hydrolase NPY1 (DeNADding enzyme NPY1)	0.000334757	0.000145017
P21954	IDP1	Isocitrate dehydrogenase [NADP], mitochondrial (IDH)	0.00323915	0.000663393	0.00257576	1319	-1.95706	16	5.07525e+07	9.04646e+07	8.7175e+07	8.85418e+07	1.23616e+08	1.40212e+08	Yes	Yes	2.48463	-3.42344	20.4805	0.599418	-2.48957	1.74928	No							P38883	RIX1	Pre-rRNA-processing protein RIX1 (Involved in processing IST2 protein 2) (Ribosomal export protein 1)	0.000334737	0.000219579
P07213	TOM70	Mitochondrial import receptor subunit TOM70 (70 kDa mitochondrial outer membrane protein) (Translocase of outer membrane 70 kDa subunit)	0.00323667	0.00231997	0.000916709	578	1.33957	24	1.16302e+07	4.7011e+07	3.01696e+06	1.50728e+08	3.28934e+08	3.89986e+07	Yes	Yes	4.41388	2.34283	71.6774	2.59968	-2.4899	1.74895	No							P38197	YBL036C	Pyridoxal phosphate homeostasis protein (PLP homeostasis protein)	0.000333534	5.44907e-05
P89105	CTR9	RNA polymerase-associated protein CTR9 (Centromere-binding factor 1-dependent protein 1) (Cln three-requiring protein 9)	0.00322695	0	0.00322695	1634	-10	26	7.39659e+07	1.50406e+08	5.5932e+07	7.62649e+07	1.51957e+08	7.00498e+07	No	Yes	11.077	-17.4166		-0.00229102	-2.49121	1.74764	No							P47165	XPT1	Xanthine phosphoribosyltransferase 1 (XPRT)	0.000332261	3.1319e-05
P53927	NOP15	Ribosome biogenesis protein 15 (Nucleolar protein 15)	0.00321603	0	0.00321603	1633	-10	4	1.29434e+07	5.44032e+07	2.07337e+08	2.79519e+07	8.72436e+07	1.86738e+08	Yes	Yes	13.9418	-17.4019		-0.251092	-2.49268	1.74617	Yes							P38175	MRP21	37S ribosomal protein MRP21, mitochondrial (Mitochondrial small ribosomal subunit protein bS21m)	0.000331667	2.65071e-05
Q06344	ESF1	Pre-rRNA-processing protein ESF1 (18S rRNA factor 1)	0.00321423	0	0.00321423	1632	-10	17	3.13176e+07	1.40348e+08	1.10246e+08	3.22451e+07	1.26816e+08	1.35322e+08	No	Yes	12.6437	-17.3995		-0.194848	-2.49292	1.74592	Yes							P48415	SEC16	COPII coat assembly protein SEC16 (Protein transport protein SEC16)	0.000329652	0.000242041
P38795	QNS1	Glutamine-dependent NAD(+) synthetase	0.00320773	0.00247686	0.000730864	469	1.76084	24	1.1819e+07	3.08431e+07	1.76007e+07	1.15553e+08	2.82461e+08	1.16851e+08	Yes	Yes	2.08383	3.07274	77.2155	2.95938	-2.4938	1.74504	No							P25349	YCP4	Flavoprotein-like protein YCP4	0.000326299	0.000606773
P11938	RAP1	DNA-binding protein RAP1 (Repressor/activator site-binding protein) (SBF-E) (TUF)	0.00320571	0.00030963	0.00289608	1422	-3.22548	18	4.00631e+07	1.35251e+08	7.63324e+07	6.22555e+07	1.38014e+08	1.22851e+08	No	Yes	4.73336	-5.62773	9.6587	0.279563	-2.49408	1.74477	No							Q06833	NVJ2	Nucleus-vacuole junction protein 2	0.000326202	0.00170164
P46949	FYV8	Protein FYV8 (Function required for yeast viability protein 8)	0.00320376	0.000729777	0.00247399	1299	-1.76131	21	7.45357e+07	6.42049e+07	8.08453e+07	1.09021e+08	9.74489e+07	1.48362e+08	Yes	Yes	1.77309	-3.07262	22.7788	0.668991	-2.49434	1.74451	No							P12695	LAT1	Dihydrolipoyllysine-residue acetyltransferase component of pyruvate dehydrogenase complex, mitochondrial	0.000324687	0.00129574
P01123	YPT1	GTP-binding protein YPT1 (Protein YP2) (Rab GTPase YPT1) (Transport GTPase YPT1)	0.00319619	0.00140078	0.00179541	1054	-0.358087	9	8.38775e+07	4.6313e+07	1.09555e+07	1.787e+08	2.05646e+08	4.75684e+07	Yes	Yes	4.15199	-0.624318	43.8265	1.35637	-2.49537	1.74348	No							P43591	YFH7	ATP-dependent kinase YFH7	0.0003238	8.30824e-05
P40510	SER33	D-3-phosphoglycerate dehydrogenase 2 (3-PGDH 2)	0.00316613	0.00248547	0.000680663	449	1.8685	7	1.47375e+07	1.96105e+07	2.56093e+07	1.24783e+08	1.85277e+08	1.97653e+08	Yes	Yes	1.06885	3.25003	78.5017	3.05365	-2.49947	1.73938	No							P46982	MNN5	Alpha-1,2-mannosyltransferase MNN5	0.000323044	0.00166364
Q04305	UTP15	U3 small nucleolar RNA-associated protein 15 (U3 snoRNA-associated protein 15) (U three protein 15) (U3 protein 15 required for transcription) (t-UTP15)	0.0031642	0.00259997	0.000564228	383	2.20414	18	1.69862e+06	1.19781e+07	3.18477e+07	1.06722e+08	1.17199e+08	2.97878e+08	Yes	Yes	2.3658	3.83325	82.1684	3.35276	-2.49974	1.73911	Yes							Q05518	PAL1	Protein PAL1 (Pears and lemons protein 1)	0.000322661	0.000475703
Q08960	TYW1	S-adenosyl-L-methionine-dependent tRNA 4-demethylwyosine synthase	0.00316351	0.000888142	0.00227537	1239	-1.35724	19	3.79609e+07	8.89298e+07	7.13454e+07	7.78351e+07	1.61687e+08	1.29442e+08	Yes	Yes	2.80628	-2.36026	28.0746	0.832411	-2.49983	1.73902	No							P27809	KRE2	Glycolipid 2-alpha-mannosyltransferase	0.000321526	0.00128885
P38063	PRS4	Ribose-phosphate pyrophosphokinase 4	0.00313354	0.00171907	0.00141446	894	0.28138	15	1.26397e+07	8.14409e+07	2.22041e+07	1.10932e+08	2.49722e+08	8.48874e+07	Yes	Yes	2.91857	0.488162	54.8606	1.77851	-2.50397	1.73488	No							P43590	YFR006W	Uncharacterized peptidase YFR006W	0.000321128	0.000706888
Q3E705	EFG1	rRNA-processing protein EFG1 (Exit from G1 protein 1)	0.00313169	0.0028923	0.000239388	202	3.5948	12	2.56336e+06	393420	1.108e+07	1.07789e+08	3.76693e+07	4.02001e+08	Yes	Yes	4.38724	6.23563	92.356	4.6533	-2.50422	1.73463	No							P25043	PUP1	Proteasome subunit beta type-2	0.000317033	0.000192379
P46992	YJL171C	Cell wall protein YJL171C	0.00311555	0.000589139	0.00252642	1332	-2.10041	6	7.12495e+07	6.85149e+07	8.59192e+07	1.10671e+08	1.2592e+08	9.63275e+07	No	Yes	0.605798	-3.63872	18.9096	0.552262	-2.50646	1.73238	No							Q00816	REG1	Resistance to glucose repression protein 1 (Protein HEX2) (Second-site suppressor of the rna1-1 mutation 1)	0.000316454	0.00208003
P20485	CKI1	Choline kinase	0.00310106	0.00228316	0.0008179	547	1.48104	17	1.22106e+07	3.43554e+07	2.20196e+07	1.0645e+08	2.55764e+08	1.25204e+08	Yes	Yes	1.98797	2.56272	73.6251	2.71874	-2.50849	1.73036	No							Q12100	RTK1	Probable serine/threonine-protein kinase RTK1	0.000316236	0.000764349
Q08412	CUE5	Ubiquitin-binding protein CUE5 (Coupling of ubiquitin conjugation to ER degradation protein 5)	0.0030864	0.0010996	0.00198679	1160	-0.853457	15	1.02104e+08	3.36536e+07	3.25708e+07	1.98888e+08	1.11969e+08	7.41899e+07	Yes	Yes	3.12217	-1.47503	35.6274	1.07513	-2.51055	1.7283	No							Q12068	GRE2	NADPH-dependent methylglyoxal reductase GRE2	0.000316022	0.00196575
P14065	GCY1	Glycerol 2-dehydrogenase (NADP(+))	0.0030775	0.00278365	0.000293845	240	3.24385	12	4.345e+06	6.77034e+06	5.90697e+06	3.0877e+07	3.80478e+08	1.23401e+08	Yes	Yes	4.43623	5.60227	90.4518	4.31806	-2.5118	1.72704	Yes							Q06178	NMA1	Nicotinamide/nicotinic acid mononucleotide adenylyltransferase 1 (NMN/NaMN adenylyltransferase 1)	0.000315232	0.00188142
P53301	CRH1	Probable glycosidase CRH1	0.00307545	0	0.00307545	1631	-10	14	1.10293e+08	1.03773e+08	8.32375e+07	8.86478e+07	7.79087e+07	8.75513e+07	No	Yes	7.72176	-17.2085		-0.228903	-2.51209	1.72676	No							Q99369	FSH3	Family of serine hydrolases 3	0.000314005	4.49698e-05
P40362	UTP18	U3 small nucleolar RNA-associated protein 18 (U3 snoRNA-associated protein 18) (U three protein 18)	0.00307026	0	0.00307026	1630	-10	13	1.69285e+07	1.47e+08	9.33418e+07	1.90553e+07	1.64929e+08	1.09226e+08	No	Yes	13.9735	-17.2012		-0.292513	-2.51283	1.72602	No							P38825	TOM71	Protein TOM71 (71 kDa mitochondrial outer membrane protein)	0.000313838	0.000229738
Q04336	YMR196W	Uncharacterized protein YMR196W	0.00306753	0.00130134	0.0017662	1076	-0.440653	23	1.76805e+07	8.15123e+07	2.61833e+07	6.13869e+07	3.04037e+08	5.91927e+07	Yes	Yes	4.34357	-0.760407	42.4229	1.30661	-2.51321	1.72564	No							P22276	RET1	DNA-directed RNA polymerase III subunit RPC2 (RNA polymerase III subunit C2)	0.000312121	0.000190012
P40561	SGN1	RNA-binding protein SGN1	0.00306598	0.00285329	0.000212685	194	3.74584	10	3.15276e+06	2.19884e+06	1.29156e+07	1.10088e+08	2.23992e+08	1.97367e+08	Yes	Yes	1.4258	6.46313	93.0631	4.79863	-2.51343	1.72542	Yes							Q12452	ERG27	3-keto-steroid reductase ERG27	0.000311732	3.93043e-05
P40106	GPP2	Glycerol-1-phosphate phosphohydrolase 2	0.00306272	0.00253742	0.000525303	371	2.27214	7	7.7484e+06	2.47829e+07	9.04972e+06	1.24319e+08	2.9537e+08	8.7859e+07	Yes	Yes	2.43878	3.91934	82.8485	3.41424	-2.51389	1.72495	No							Q06511	RRP15	Ribosomal RNA-processing protein 15	0.00031062	0.000560529
Q06142	KAP95	Importin subunit beta-1 (Importin-95) (Karyopherin subunit beta-1) (Karyopherin-95)	0.00304834	0.00154952	0.00149882	957	0.0479877	16	1.91533e+07	3.02212e+07	6.96408e+07	5.08373e+07	1.83826e+08	1.92872e+08	Yes	Yes	3.39849	0.0826785	50.8315	1.61713	-2.51594	1.72291	No							P38164	SEA4	SEH-associated protein 4	0.00031035	0.000192028
P28007	GAR1	H/ACA ribonucleoprotein complex subunit GAR1 (snoRNP protein GAR1)	0.00304549	0.000834517	0.00221098	1246	-1.40567	6	7.24553e+06	3.4202e+06	1.65078e+08	1.15116e+08	4.48791e+07	2.10301e+08	Yes	Yes	5.46083	-2.42127	27.4017	0.811377	-2.51634	1.7225	Yes							P11938	RAP1	DNA-binding protein RAP1 (Repressor/activator site-binding protein) (SBF-E) (TUF)	0.00030963	0.00289608
Q99216	PNO1	Pre-rRNA-processing protein PNO1 (Partner of NOB1) (Ribosomal RNA-processing protein 20)	0.0030404	0.00218489	0.000855506	582	1.35271	15	1.53868e+07	3.0026e+07	1.96864e+07	1.77567e+08	5.24437e+07	2.50016e+08	Yes	Yes	2.57248	2.32906	71.862	2.61066	-2.51707	1.72178	Yes							P38080	AKL1	Serine/threonine-protein kinase AKL1	0.000306919	0.000975621
P38555	YPT31	GTP-binding protein YPT31/YPT8 (Rab GTPase YPT31)	0.00301505	0	0.00301505	1629	-10	3	1.9686e+07	2.89605e+08	8.03748e+06	8.19627e+07	1.02856e+08	3.8434e+07	Yes	Yes	13.7306	-17.1226		-0.622973	-2.52071	1.71814	No							P40002	MIT1	Transcriptional regulator MIT1	0.000304176	6.87813e-05
P36024	SIS2	Phosphopantothenoylcysteine decarboxylase subunit SIS2 (Halotolerance protein HAL3) (Sit4 suppressor 2)	0.00301318	0	0.00301318	1628	-10	18	9.05824e+07	1.38035e+08	4.92476e+07	7.99751e+07	1.23196e+08	5.92108e+07	No	Yes	10.9521	-17.1199		-0.148585	-2.52098	1.71787	No							P04161	ADE8	Phosphoribosylglycinamide formyltransferase	0.000301278	0.000218758
P38691	KSP1	Serine/threonine-protein kinase KSP1	0.00300908	0.000843683	0.0021654	1238	-1.35986	12	3.57678e+07	8.61714e+07	6.32677e+07	7.31708e+07	1.81148e+08	9.99863e+07	Yes	Yes	3.05688	-2.33526	28.0379	0.831261	-2.52157	1.71728	Yes							P36015	YKT6	Synaptobrevin homolog YKT6	0.00030094	0.000246064
Q08287	NOP8	60S ribosome subunit biogenesis protein NOP8 (Nucleolar protein 8)	0.00300762	0.00141749	0.00159012	1010	-0.165796	14	1.84471e+07	8.07975e+07	2.95884e+07	5.46635e+07	1.57499e+08	1.98254e+08	Yes	Yes	3.33104	-0.284684	47.1301	1.47657	-2.52178	1.71707	Yes							P43638	MHP1	MAP-homologous protein 1	0.000300877	0.000350424
P05743	RPL26A	60S ribosomal protein L26-A (L33) (Large ribosomal subunit protein uL24-A) (YL33)	0.0030066	0.00269153	0.000315072	257	3.09467	2	1.41346e+07	3.16765e+06	8.89266e+06	2.64366e+08	1.47567e+08	1.00938e+08	Yes	Yes	1.80667	5.3133	89.5206	4.17673	-2.52192	1.71692	Yes							Q07589	YDL144C	Uncharacterized protein YDL144C	0.000299535	2.33686e-05
P15496	IDI1	Isopentenyl-diphosphate delta-isomerase	0.00300016	0.00252814	0.000472018	360	2.42116	7	5.42487e+06	1.97934e+07	1.01886e+07	1.03972e+08	3.18867e+08	7.96655e+07	Yes	Yes	2.77259	4.15469	84.2669	3.54992	-2.52286	1.71599	No							P25631	YCR051W	Ankyrin repeat-containing protein YCR051W	0.000297123	4.70021e-05
Q99257	MEX67	mRNA export factor MEX67	0.0029983	0.00239557	0.000602726	434	1.99079	17	1.44957e+07	1.55187e+07	2.11959e+07	9.15762e+07	2.03476e+08	1.91316e+08	Yes	Yes	1.68398	3.41565	79.8977	3.16174	-2.52313	1.71572	Yes							P40517	YRB2	Ran-specific GTPase-activating protein 2 (Ran-binding protein 2) (RANBP2)	0.000295253	0.00101279
Q03834	MSH6	DNA mismatch repair protein MSH6 (MutS protein homolog 6) (Postmeiotic segregation protein 3)	0.00298171	0	0.00298171	1627	-10	24	3.91693e+07	1.55052e+08	7.27351e+07	6.28114e+07	1.28069e+08	7.67667e+07	No	Yes	11.3458	-17.0745		-0.0634513	-2.52554	1.71331	No							Q06704	IMH1	Golgin IMH1 (Integrins and myosins homology protein 1)	0.000295184	0.00028169
P25384	TY2B-C	Transposon Ty2-C Gag-Pol polyprotein (TY2A-TY2B) (Transposon Ty2 TYA-TYB polyprotein) [Cleaved into: Capsid protein (CA); Ty2 protease (PR)	0.00297662	0.0018445	0.00113212	746	0.704195	1	3.24836e+07	1.40457e+07	4.24366e+07	7.32371e+07	1.02074e+08	2.69414e+08	Yes	Yes	2.7073	1.20598	61.9661	2.09034	-2.52628	1.71257	Yes							P38732	EFM1	Protein-lysine N-methyltransferase EFM1	0.000295063	0.000393264
P34160	STO1	Nuclear cap-binding protein complex subunit 1 (80 kDa nuclear cap-binding protein) (CBP80) (NCBP 80 kDa subunit) (Glycolysis regulation protein 3) (Protein SUT1) (Suppressor of TOP1 protein)	0.0029759	0.00241629	0.000559619	411	2.11027	27	1.24597e+07	1.57819e+07	2.0235e+07	1.03926e+08	1.89024e+08	1.92137e+08	Yes	Yes	1.38595	3.61377	81.195	3.26835	-2.52638	1.71247	Yes							P51601	FOL2	GTP cyclohydrolase 1	0.000294204	4.70825e-05
Q05900	YHC1	U1 small nuclear ribonucleoprotein C (U1 snRNP C) (U1-C) (U1C)	0.00297181	0.00235917	0.000612644	440	1.94516	12	3.81199e+07	1.28204e+07	2.17246e+06	1.09299e+08	2.14383e+08	1.56034e+08	Yes	Yes	0.986542	3.32985	79.3848	3.12128	-2.52698	1.71187	Yes							Q06504	NAT3	N-terminal acetyltransferase B complex catalytic subunit NAT3 (NatB complex subunit NAT3)	0.000294173	1.27862e-05
P06102	NOT3	General negative regulator of transcription subunit 3	0.00296726	0.000293277	0.00267398	1415	-3.18866	22	7.11302e+07	1.11775e+08	5.44844e+07	8.06907e+07	1.24558e+08	8.93753e+07	Yes	Yes	3.43003	-5.45644	9.88375	0.286119	-2.52764	1.7112	No							Q03653	EFR3	Protein EFR3	0.000294088	0.000123278
P53632	PAP2	Poly(A) RNA polymerase protein 2	0.00296478	0.000398155	0.00256662	1383	-2.68847	12	2.13185e+07	9.13266e+07	6.74404e+07	2.29066e+07	2.40113e+08	8.84633e+07	No	Yes	6.43773	-4.59954	13.4295	0.389848	-2.52801	1.71084	Yes							P06102	NOT3	General negative regulator of transcription subunit 3	0.000293277	0.00267398
Q03656	SKY1	Serine/threonine-protein kinase SKY1 (SRPK)	0.00295144	0.000178127	0.00277331	1463	-3.96063	15	3.86843e+07	1.36685e+08	5.12091e+07	4.79698e+07	1.84789e+08	6.98399e+07	No	Yes	6.21601	-6.76825	6.03525	0.174352	-2.52997	1.70888	No							P38353	SSH1	Sec sixty-one protein homolog (Ssh1 complex subunit SSH1) (Ssh1 complex subunit alpha)	0.000292952	0.000730194
Q00362	CDC55	Protein phosphatase PP2A regulatory subunit B (Cell division control protein 55) (PR55)	0.00294845	0.00195958	0.000988873	673	0.986685	14	1.96701e+07	3.19099e+07	2.96108e+07	9.90563e+07	2.50865e+08	9.7529e+07	Yes	Yes	2.16355	1.68569	66.4613	2.31129	-2.53041	1.70844	No							P25040	TSR4	20S rRNA accumulation protein 4	0.000291634	8.78259e-05
P34241	URB1	Nucleolar pre-ribosomal-associated protein 1 (Unhealthy ribosome biogenesis protein 1)	0.0029483	0.00031942	0.00262889	1405	-3.04093	40	1.21735e+08	1.32009e+07	5.32828e+07	4.72238e+07	3.96095e+07	2.53563e+08	Yes	Yes	6.26479	-5.19518	10.834	0.313835	-2.53043	1.70842	Yes							Q08693	TRE2	Putative zinc metalloprotease TRE2	0.000290884	0.00361355
P41058	RPS29B	40S ribosomal protein S29-B (S36) (Small ribosomal subunit protein uS14-B) (YS29)	0.00294562	0.00223712	0.000708499	506	1.65881	5	1.09776e+07	2.45643e+07	1.41221e+07	8.10418e+07	3.3128e+08	6.61485e+07	Yes	Yes	3.29942	2.83328	75.9474	2.87088	-2.53082	1.70802	No							P31334	MRPL9	54S ribosomal protein L9, mitochondrial (Mitochondrial large ribosomal subunit protein uL3m) (YmL9)	0.000290458	2.94329e-05
P39993	GEA2	ARF guanine-nucleotide exchange factor 2	0.00292571	0.00242868	0.00049703	374	2.28877	12	7.51518e+06	9.79199e+06	1.35869e+07	2.10734e+08	2.51315e+07	2.57805e+08	Yes	Yes	4.28712	3.90253	83.0116	3.42932	-2.53377	1.70508	No							P47108	URB2	Nucleolar pre-ribosomal-associated protein 2 (Unhealthy ribosome biogenesis protein 2)	0.000290293	0.000481325
P30656	PRE2	Proteasome subunit beta type-5	0.00290157	0.00125553	0.00164604	1060	-0.390704	8	7.43502e+07	1.68462e+07	9.13187e+06	3.26592e+08	6.48819e+07	2.84332e+07	Yes	Yes	5.48979	-0.664775	43.2707	1.33658	-2.53737	1.70148	No							P32621	GDA1	Guanosine-diphosphatase (GDPase)	0.000290128	0.00143437
Q05905	HRI1	Protein HRI1 (HRR25-interacting protein 1)	0.00290032	0.00190809	0.000992233	685	0.943375	11	1.6533e+07	4.05468e+07	2.8747e+07	1.09783e+08	2.07319e+08	1.17083e+08	Yes	Yes	1.65537	1.60496	65.7888	2.27681	-2.53755	1.70129	No							P34221	PTC3	Protein phosphatase 2C homolog 3 (PP2C-3)	0.000286002	0.00925867
Q08225	YOL057W	Probable dipeptidyl peptidase 3	0.00289595	0.00214717	0.000748781	544	1.51982	17	3.59673e+06	3.5167e+07	9.68957e+06	6.549e+07	3.48962e+08	5.63228e+07	Yes	Yes	3.99606	2.58466	74.1438	2.7517	-2.53821	1.70064	No							Q04005	ATC1	Protein ATC1/LIC4 (AIP3 complex protein 1) (Lithium comvertas protein 4)	0.000285706	0.000571156
P43123	QRI1	UDP-N-acetylglucosamine pyrophosphorylase	0.00288758	0.00167115	0.00121643	833	0.458198	19	1.54186e+07	3.18775e+07	5.33516e+07	6.6087e+07	2.02399e+08	1.48593e+08	Yes	Yes	2.68103	0.778653	57.8739	1.90599	-2.53947	1.69938	No							P38281	APD1	Actin patches distal protein 1	0.000284841	2.26771e-05
Q05468	RQC1	Ribosome quality control complex subunit 1	0.00286871	0.000565819	0.00230289	1320	-2.02503	15	3.83895e+07	1.1611e+08	4.1977e+07	6.17434e+07	1.64219e+08	9.1905e+07	Yes	Yes	3.89389	-3.43553	19.7238	0.576666	-2.54231	1.69653	No							P42846	KRI1	Protein KRI1 (KRR1-interacting protein 1)	0.000283279	0.00469692
P38244	PFF1	Vacuolar membrane protease	0.0028443	0	0.0028443	1626	-10	20	7.87229e+07	4.64097e+07	1.34606e+08	6.50004e+07	3.81159e+07	1.47113e+08	No	Yes	11.7634	-16.8703		-0.27746	-2.54602	1.69282	No							Q04500	UTP14	U3 small nucleolar RNA-associated protein 14 (U3 snoRNA-associated protein 14) (U three protein 14)	0.000280918	0.00159509
P32485	HOG1	Mitogen-activated protein kinase HOG1 (MAP kinase HOG1)	0.00283485	0.00140202	0.00143283	979	-0.0313622	12	7.40586e+07	2.4973e+07	2.54689e+07	9.77775e+07	1.82346e+08	1.03649e+08	Yes	Yes	1.39666	-0.0530452	49.4566	1.56413	-2.54747	1.69138	No							Q07844	RIX7	Ribosome biogenesis ATPase RIX7	0.000277995	0.000289879
Q04217	ECM16	Probable ATP-dependent RNA helicase DHR1	0.00281862	0.000332591	0.00248602	1392	-2.90202	25	4.21295e+07	9.73943e+07	7.65749e+07	5.92032e+07	9.56829e+07	1.34378e+08	No	Yes	3.94625	-4.90117	11.7998	0.342064	-2.54996	1.68888	Yes							P15790	CKA1	Casein kinase II subunit alpha (CK II subunit alpha)	0.000274508	0.00124702
P32770	NRP1	Putative RNA-binding protein involved in heterochromatin assembly (Asparagine-rich protein) (Protein ARP)	0.00281109	0.0016843	0.00112679	782	0.579922	13	1.04509e+07	3.29733e+07	4.31858e+07	5.74461e+07	1.03857e+08	2.561e+08	Yes	Yes	3.30218	0.978747	59.9161	1.99622	-2.55113	1.68772	Yes							P32836	GSP2	GTP-binding nuclear protein GSP2/CNR2	0.000272806	0.000199011
P38075	PDX3	Pyridoxamine 5'-phosphate oxidase	0.0028094	0.00206063	0.000748777	561	1.46048	13	1.07828e+07	1.44637e+07	3.12303e+07	6.31546e+07	2.80434e+08	1.03645e+08	Yes	Yes	2.8613	2.4645	73.3475	2.70132	-2.55139	1.68746	No							P36123	SAP190	SIT4-associating protein SAP190	0.000272749	0.00302068
P40016	RPN3	26S proteasome regulatory subunit RPN3	0.00279833	0.00171476	0.00108357	754	0.662209	18	2.10714e+07	3.25776e+07	3.76668e+07	9.46437e+07	2.16175e+08	9.95918e+07	Yes	Yes	1.92315	1.11632	61.2779	2.05832	-2.5531	1.68575	No							P29055	SUA7	Transcription initiation factor IIB (General transcription factor TFIIB) (Transcription factor E)	0.000271826	2.99742e-05
P35845	SWH1	Oxysterol-binding protein homolog 1 (Oxysterol-binding protein-related protein 1) (ORP 1) (OSBP-related protein 1)	0.00278288	0.000492398	0.00229048	1338	-2.21775	22	5.9665e+07	5.56983e+07	8.66285e+07	7.16801e+07	1.2804e+08	9.72431e+07	No	Yes	2.16899	-3.73323	17.6939	0.515967	-2.55551	1.68334	No							P53971	FAP1	FKBP12-associated protein 1	0.000270256	0.000142662
P54860	UFD2	E4 ubiquitin-protein ligase UFD2	0.00276705	0.0018071	0.000959955	694	0.912636	23	4.82845e+06	4.95802e+07	9.82021e+06	4.96136e+07	3.14158e+08	6.81172e+07	Yes	Yes	4.18732	1.53402	65.3077	2.25247	-2.55798	1.68086	No							Q86ZR7	YKL033W-A	Uncharacterized hydrolase YKL033W-A	0.000269038	6.26263e-05
Q07381	TSR1	Ribosome biogenesis protein TSR1 (20S rRNA accumulation protein 1)	0.00273554	0.00206496	0.000670581	519	1.62263	20	1.8245e+07	5.99201e+06	2.18039e+07	9.53195e+07	4.58798e+07	3.03227e+08	Yes	Yes	3.66737	2.71934	75.4863	2.8397	-2.56296	1.67589	Yes							P14907	NSP1	Nucleoporin NSP1 (Nuclear pore protein NSP1) (Nucleoskeletal-like protein) (p110)	0.00026729	0.00324894
Q08001	LAM6	Membrane-anchored lipid-binding protein LAM6 (Lipid transfer at contact site protein 1) (Lipid transfer protein anchored at membrane contact sites 1)	0.00273397	3.50162e-05	0.00269896	1536	-6.26824	15	3.35974e+07	1.28242e+08	4.57553e+07	2.78286e+07	1.8542e+08	6.93441e+07	No	Yes	9.03445	-10.5033	1.28078	0.0369575	-2.56321	1.67564	No							P53874	UBP10	Ubiquitin carboxyl-terminal hydrolase 10	0.000266298	0.00193007
P33338	SLA2	Protein SLA2 (Transmembrane protein MOP2)	0.00273022	0.00199168	0.000738539	571	1.43124	26	1.01892e+07	3.01013e+07	2.30144e+07	1.02641e+08	2.09203e+08	1.14365e+08	Yes	Yes	1.69503	2.39739	72.9495	2.67662	-2.5638	1.67504	No							P53866	SQS1	Protein SQS1 (Squelch of splicing suppression protein 1)	0.000264705	0.00665816
P38713	OSH3	Oxysterol-binding protein homolog 3 (Oxysterol-binding protein-related protein 3) (ORP 3) (OSBP-related protein 3)	0.00271061	0.000156541	0.00255407	1462	-4.02819	26	3.88056e+07	1.13356e+08	5.44735e+07	3.81132e+07	1.69832e+08	7.14178e+07	No	Yes	6.17796	-6.73479	5.77509	0.16682	-2.56693	1.67191	No							Q12305	RDL1	Thiosulfate:glutathione sulfurtransferase (TST)	0.00026452	6.54296e-05
Q03940	RVB1	RuvB-like protein 1 (RUVBL1)	0.00270358	0.00180508	0.000898504	674	1.00646	13	1.73102e+07	3.24666e+07	2.76291e+07	1.4882e+08	1.75332e+08	8.31796e+07	Yes	Yes	1.48873	1.68159	66.7662	2.3271	-2.56806	1.67079	No							Q12044	RCN2	Regulator of calcineurin 2 (Weak suppressor of PAT1 ts protein 1)	0.000264272	0.000152081
P33298	RPT3	26S proteasome regulatory subunit 6B homolog (Protein YNT1) (Tat-binding homolog 2)	0.00269188	0.00209082	0.000601065	485	1.79847	17	1.17157e+07	2.46156e+07	1.20159e+07	1.28089e+08	2.36636e+08	6.95684e+07	Yes	Yes	2.37278	3.00148	77.6712	2.99223	-2.56994	1.6689	No							Q12246	LCB4	Sphingoid long chain base kinase 4 (LCB kinase 4)	0.000264234	0.000620632
Q06151	DCS1	m7GpppX diphosphatase	0.0026885	0.00193685	0.000751646	587	1.36559	14	1.23789e+06	2.23138e+07	9.61212e+06	1.12923e+07	3.60181e+08	7.73964e+07	Yes	Yes	6.60763	2.27829	72.0422	2.62144	-2.57049	1.66836	Yes							P06785	CDC21	Thymidylate synthase (TS) (TSase)	0.000262011	5.25014e-05
P23291	YCK1	Casein kinase I homolog 1	0.00268284	0.0022616	0.000421245	366	2.42461	10	7.49796e+06	2.13904e+07	7.77655e+06	1.21589e+08	2.03392e+08	1.19373e+08	Yes	Yes	1.3044	4.0429	84.2986	3.55308	-2.5714	1.66744	No							P32473	PDB1	Pyruvate dehydrogenase E1 component subunit beta, mitochondrial	0.000261339	0.000327345
P38712	RRP3	ATP-dependent rRNA helicase RRP3	0.00267596	0.000848166	0.00182779	1197	-1.10768	14	1.96039e+07	8.9304e+07	4.92838e+07	7.17729e+07	9.39168e+07	1.55904e+08	Yes	Yes	2.84897	-1.84576	31.6958	0.947162	-2.57252	1.66633	Yes							P32386	YBT1	ATP-dependent bile acid permease	0.000257867	0.000808284
P07560	SEC4	Ras-related protein SEC4 (Suppressor of RHO3 protein 6)	0.00267163	0.000987581	0.00168405	1141	-0.769966	9	4.89696e+07	7.57894e+07	1.89488e+07	1.67921e+08	1.00683e+08	6.66985e+07	Yes	Yes	2.88341	-1.28247	36.9654	1.1196	-2.57322	1.66562	No							P32909	SMY2	Protein SMY2 (Suppressor of MYO2-66 protein)	0.000256803	0.000979664
Q08818	MSC6	Meiotic sister-chromatid recombination protein 6, mitochondrial	0.00267079	0.00195984	0.000710951	566	1.46292	24	1.18542e+07	382092	3.52927e+07	1.09412e+08	3.50021e+07	2.86916e+08	Yes	Yes	4.38627	2.43647	73.3805	2.70339	-2.57336	1.66549	Yes							Q08689	NAT5	N-alpha-acetyltransferase NAT5 (NatA complex subunit NAT5)	0.000255675	1.93851e-05
P38821	APE4	Aspartyl aminopeptidase 4	0.00266955	0.0019507	0.000718852	570	1.44023	11	1.00679e+07	3.47566e+07	6.82475e+06	5.70645e+07	2.87271e+08	8.26512e+07	Yes	Yes	3.39276	2.39839	73.0722	2.68421	-2.57356	1.66529	No							P47119	HAM1	Inosine triphosphate pyrophosphatase (ITPase) (Inosine triphosphatase)	0.000255074	5.12719e-05
P16387	PDA1	Pyruvate dehydrogenase E1 component subunit alpha, mitochondrial	0.00266715	0.000529474	0.00213767	1315	-2.01341	12	7.33829e+06	1.21539e+08	4.15102e+07	4.54104e+07	1.92224e+08	7.01837e+07	Yes	Yes	5.40819	-3.35211	19.8517	0.580507	-2.57395	1.66489	No							P31382	PMT2	Dolichyl-phosphate-mannose--protein mannosyltransferase 2	0.000254338	0.000357423
P22803	TRX2	Thioredoxin-2 (Thioredoxin II) (TR-II) (Thioredoxin-1)	0.0026452	0.00212398	0.000521211	438	2.02684	5	7.39593e+06	3.10163e+07	4.95082e+06	1.47084e+08	2.08312e+08	7.55109e+07	Yes	Yes	2.20652	3.36719	80.296	3.1938	-2.57754	1.6613	No							P53894	CBK1	Serine/threonine-protein kinase CBK1	0.000253195	0.000853952
P14743	NMT1	Glycylpeptide N-tetradecanoyltransferase	0.00263366	0.00226766	0.000366004	342	2.63128	17	4.46969e+06	1.04858e+07	1.64481e+07	9.88244e+07	2.07904e+08	1.3407e+08	Yes	Yes	1.47525	4.36636	86.1029	3.74324	-2.57944	1.65941	No							Q02805	ROD1	Protein ROD1 (Resistance to o-dinitrobenzene protein 1)	0.000253168	0.000289305
Q06103	RPN7	26S proteasome regulatory subunit RPN7	0.00260878	0.00100625	0.00160253	1120	-0.671359	11	1.34131e+07	8.43212e+07	1.35138e+07	4.22091e+07	2.61184e+08	5.30983e+07	Yes	Yes	4.90451	-1.11129	38.5717	1.17366	-2.58356	1.65528	No							Q03430	RSM28	37S ribosomal protein RSM28, mitochondrial (Mitochondrial small ribosomal subunit protein mS46)	0.000253157	5.3458e-05
Q04934	IVY1	Protein IVY1 (Interaction with VPS33 and YPT7 protein 1)	0.00260402	0.0002003	0.00240372	1430	-3.58504	11	7.41912e+07	9.54516e+07	3.77283e+07	7.5185e+07	1.31139e+08	5.31924e+07	No	Yes	4.83007	-5.93141	7.69194	0.222382	-2.58436	1.65449	No							Q92331	VPS5	Vacuolar protein sorting-associated protein 5 (Carboxypeptidase Y-deficient protein 10) (Vacuolar protein-targeting protein 5)	0.000251117	0.000119174
P38791	DYS1	Deoxyhypusine synthase (DHS)	0.00259241	0.000555818	0.00203659	1303	-1.87347	18	2.12158e+06	1.33557e+08	2.12889e+06	3.17754e+07	2.50184e+08	4.50387e+07	Yes	Yes	6.89141	-3.09601	21.4402	0.628383	-2.5863	1.65255	No							Q02773	RPM2	Ribonuclease P protein component, mitochondrial (RNase P)	0.000250821	0.000194537
P53210	YGR017W	Uncharacterized protein YGR017W	0.00258841	0.000134056	0.00245435	1468	-4.19444	10	2.6051e+07	1.21968e+08	4.2509e+07	3.52497e+07	1.84575e+08	5.37352e+07	Yes	Yes	7.05937	-6.92871	5.17908	0.14957	-2.58697	1.65188	No							Q03921	DOP1	Protein dopey	0.000250724	0.000504364
P48567	PUS4	tRNA pseudouridine synthase 4	0.00257287	0.00132441	0.00124846	951	0.0851926	18	2.73123e+07	2.33562e+07	3.12683e+07	1.94296e+07	1.57827e+08	2.02108e+08	Yes	Yes	3.97057	0.140505	51.4758	1.64231	-2.58958	1.64926	Yes							P53133	YGL117W	Uncharacterized protein YGL117W	0.000250354	4.50163e-05
P06780	RHO1	GTP-binding protein RHO1 (Rho-type GTPase 1)	0.00257169	0.00111789	0.0014538	1056	-0.379042	9	8.2188e+07	1.56116e+07	2.31284e+07	1.69868e+08	1.15925e+08	5.43685e+07	Yes	Yes	3.11616	-0.625064	43.4692	1.34363	-2.58978	1.64907	No							P36525	MRPL24	54S ribosomal protein L24, mitochondrial (Mitochondrial large ribosomal subunit protein bL28m) (YmL14/YmL24)	0.000249172	0.000106106
P54861	DNM1	Dynamin-related protein DNM1	0.0025669	0.00126895	0.00129796	980	-0.0326118	28	1.04926e+07	5.9693e+07	3.22972e+07	5.36067e+07	2.1477e+08	8.93717e+07	Yes	Yes	3.50238	-0.0537526	49.4349	1.5633	-2.59059	1.64826	No							P32832	NPL6	Chromatin structure-remodeling complex subunit RSC7 (Nuclear protein localization protein 6) (Remodel the structure of chromatin complex subunit 7)	0.00024652	0.00435522
P09440	MIS1	C-1-tetrahydrofolate synthase, mitochondrial (C1-THF synthase) [Includes: Methylenetetrahydrofolate dehydrogenase	0.0025657	0.000807401	0.0017583	1199	-1.12282	23	1.02813e+07	9.189e+07	4.15572e+07	4.44246e+07	1.6757e+08	1.04293e+08	Yes	Yes	4.33946	-1.85047	31.469	0.939895	-2.59079	1.64805	No							P51862	ROM2	RHO1 GDP-GTP exchange protein 2	0.000245499	0.00197544
P22211	NPR1	Nitrogen permease reactivator protein	0.00256187	0.000191721	0.00237015	1431	-3.6279	15	2.59583e+07	9.4434e+07	7.12404e+07	3.07537e+07	1.4578e+08	9.11631e+07	No	Yes	6.188	-5.97662	7.48361	0.216336	-2.59144	1.6474	No							P53326	YGR266W	Uncharacterized protein YGR266W	0.000245065	0.000119108
Q02486	ABF2	ARS-binding factor 2, mitochondrial	0.00253703	0	0.00253703	1624	-10	6	2.11072e+08	3.2253e+06	9.6693e+07	5.6722e+07	2.76486e+07	5.95148e+07	Yes	Yes	13.9033	-16.3755		-1.19238	-2.59567	1.64317	No							Q07878	VPS13	Vacuolar protein sorting-associated protein 13 (Suppression of the onset of impotence protein 1) (Vacuolar protein-targeting protein 2)	0.000243975	0.00316223
P35734	ASK1	DASH complex subunit ASK1 (Associated with spindles and kinetochores protein 1) (Outer kinetochore protein ASK1)	0.00251402	0	0.00251402	1623	-10	11	5.58077e+07	7.6807e+07	9.50681e+07	4.77485e+07	6.83846e+07	1.06935e+08	No	Yes	10.3379	-16.3361		-0.108061	-2.59963	1.63922	No							O94742	SEM1	26S proteasome complex subunit SEM1	0.000243267	0.000464634
P53064	RTF1	RNA polymerase-associated protein RTF1	0.0024894	0	0.0024894	1622	-10	16	1.76527e+07	1.28612e+08	5.86245e+07	2.31564e+07	1.20711e+08	9.75797e+07	No	Yes	13.185	-16.2935		-0.0746494	-2.60391	1.63494	Yes							P48510	DSK2	Ubiquitin domain-containing protein DSK2	0.000241749	0.00012368
P53909	AAH1	Adenine deaminase (ADE)	0.00247205	0.00207635	0.000395694	373	2.39159	12	6.17772e+06	1.35646e+07	1.22779e+07	6.15797e+07	1.98682e+08	1.50942e+08	Yes	Yes	2.3402	3.90285	83.9933	3.5229	-2.60694	1.6319	No							Q99247	DUF1	DUB-associated factor 1	0.000240001	0.00113509
P53941	IMP4	U3 small nucleolar ribonucleoprotein protein IMP4 (U3 snoRNP protein IMP4) (Interacting with MPP10 protein 4)	0.00246256	0.000155722	0.00230684	1445	-3.88887	9	5.7515e+06	6.73291e+06	1.93422e+08	8.60506e+07	6.48566e+07	8.47104e+07	Yes	Yes	6.32663	-6.33977	6.32359	0.182704	-2.60861	1.63023	Yes							P46683	YAR1	Ankyrin repeat-containing protein YAR1	0.000239443	0.000188551
P50896	PSP1	Protein PSP1 (Growth inhibitory protein 5) (Polymerase suppressor protein 1)	0.00246111	0.00204868	0.000412424	399	2.3125	21	4.09251e+06	1.6035e+07	1.38225e+07	6.70887e+07	1.96437e+08	1.43787e+08	No	Yes	2.22842	3.76931	83.2423	3.45086	-2.60887	1.62998	Yes							P40414	TPM2	Tropomyosin-2	0.000238857	0.000434478
Q05946	UTP13	U3 small nucleolar RNA-associated protein 13 (U3 snoRNA-associated protein 13) (U three protein 13)	0.00244469	0.00136891	0.00107579	880	0.347635	18	4.41231e+07	3.37289e+07	4.99135e+06	6.19567e+07	2.26746e+08	6.67745e+07	Yes	Yes	3.07547	0.565627	55.9951	1.82576	-2.61178	1.62707	Yes							P40487	DPH1	2-(3-amino-3-carboxypropyl)histidine synthase subunit 1	0.000237229	0.000144785
P33327	GDH2	NAD-specific glutamate dehydrogenase (NAD-GDH)	0.0024385	0	0.0024385	1621	-10	18	1.5463e+06	1.99048e+07	1.71241e+08	1.53934e+07	1.98813e+08	3.03118e+07	Yes	Yes	15.1351	-16.2041		-0.504753	-2.61288	1.62597	No							Q06630	MHR1	Mitochondrial homologous recombination protein 1 (Cross-linked transcription component 1) (Mitochondrial large ribosomal subunit protein mL67)	0.000236976	7.00257e-06
Q08822	CIR2	Probable electron transfer flavoprotein-ubiquinone oxidoreductase, mitochondrial (ETF-QO) (ETF-ubiquinone oxidoreductase)	0.00243796	0.00222974	0.000208222	244	3.42068	4	1.78402e+06	1.20294e+07	3.63266e+06	1.80973e+08	7.46045e+07	1.6409e+08	No	Yes	1.54633	5.5616	91.4592	4.48652	-2.61297	1.62587	No							Q06631	BFR2	Protein BFR2 (Brefeldin A resistance protein 2)	0.000236368	0.003482
Q06214	JIP5	WD repeat-containing protein JIP5 (Jumonji domain-interacting protein 5)	0.00242802	0	0.00242802	1620	-10	9	7.27601e+07	8.6062e+07	6.6514e+07	6.37283e+07	7.65421e+07	6.97241e+07	No	Yes	8.1711	-16.1854		-0.105762	-2.61475	1.6241	No							P40856	SAP185	SIT4-associating protein SAP185	0.000236142	0.00162331
P38915	SPT8	Transcription factor SPT8	0.00242632	0.000130865	0.00229545	1459	-4.13263	17	3.61057e+07	8.43254e+07	7.88367e+07	4.48751e+07	8.64741e+07	1.04409e+08	No	Yes	5.30309	-6.71054	5.39357	0.155777	-2.61505	1.62379	No							P03872	REP2	Partitioning protein REP2 (R2) (Protein Charlie) (Trans-acting factor C)	0.000235932	0.00012625
P48361	ASK10	Activator of SKN7 protein 10 (Regulator of the glycerol channel 2)	0.00242296	0.00132966	0.0010933	899	0.282361	10	2.43735e+07	1.64534e+07	2.13392e+07	3.01058e+08	2.71049e+07	4.40941e+07	No	Yes	4.6267	0.458327	54.8774	1.7792	-2.61565	1.62319	No							P32558	SPT16	FACT complex subunit SPT16 (Cell division control protein 68) (Facilitates chromatin transcription complex subunit SPT16) (Suppressor of Ty protein 16)	0.000235839	0.0552043
O13585	YPR089W	Dilute domain-containing protein YPR089W	0.00241567	0.000203969	0.0022117	1420	-3.43873	18	5.10235e+07	8.95563e+07	4.86107e+07	5.53585e+07	1.31177e+08	5.73904e+07	No	Yes	4.52105	-5.57722	8.44361	0.244212	-2.61696	1.62188	No							Q05933	ARC18	Actin-related protein 2/3 complex subunit 3 (Arp2/3 complex 21 kDa subunit) (p21-ARC)	0.000234298	5.96813e-05
P32366	VMA6	V-type proton ATPase subunit d (V-ATPase subunit d) (V-ATPase 39 kDa subunit) (V-ATPase subunit M39) (Vacuolar proton pump subunit d)	0.00240441	0.00167115	0.000733263	640	1.18844	6	888134	2.65196e+07	1.79507e+07	2.1027e+07	2.53279e+08	1.11433e+08	Yes	Yes	5.18529	1.92509	69.5034	2.47459	-2.61899	1.61985	No							P53899	CUZ1	CDC48-associated ubiquitin-like/zinc finger protein 1 (CDC48-associated UBL/Zn-finger protein 1)	0.000234203	0.000234203
P32793	YSC84	Protein YSC84 (LAS seventeen-binding protein 4) (LAS17-binding protein 4)	0.00240439	0.00053411	0.00187028	1287	-1.80804	10	1.91408e+07	6.7039e+07	6.42955e+07	3.40254e+07	1.51894e+08	9.46989e+07	Yes	Yes	4.63922	-2.92876	22.214	0.651826	-2.619	1.61985	No							P38217	KAP104	Importin subunit beta-2 (Importin-104) (Karyopherin subunit beta-2) (Karyopherin-104) (Transportin) (TRN)	0.000232525	0.00096775
P28241	IDH2	Isocitrate dehydrogenase [NAD] subunit 2, mitochondrial	0.00240415	0.00146757	0.000936575	770	0.647965	11	6.33235e+06	2.49642e+07	3.26508e+07	2.36553e+07	1.95495e+08	1.47953e+08	Yes	Yes	4.61018	1.04958	61.0434	2.04751	-2.61904	1.61981	Yes							P27614	CPS1	Carboxypeptidase S	0.000232205	0.000706416
Q00816	REG1	Resistance to glucose repression protein 1 (Protein HEX2) (Second-site suppressor of the rna1-1 mutation 1)	0.00239648	0.000316454	0.00208003	1374	-2.71653	26	1.03091e+08	3.76925e+07	4.42425e+07	1.00964e+08	7.42588e+07	6.94273e+07	Yes	Yes	3.47779	-4.3965	13.2049	0.383252	-2.62043	1.61842	No							P36154	AIM29	Altered inheritance rate of mitochondria protein 29	0.000230747	0.000230747
Q04081	PPM1	Leucine carboxyl methyltransferase 1	0.00239254	0	0.00239254	1619	-10	5	4.74405e+07	1.23058e+08	6.01626e+07	2.69388e+07	1.06973e+08	6.43969e+07	No	Yes	11.5851	-16.1217		-0.430793	-2.62114	1.61771	No							P48562	CLA4	Serine/threonine-protein kinase CLA4	0.00023022	2.5689e-05
P47771	ALD2	Aldehyde dehydrogenase [NAD(P)+] 1	0.00239055	0.00146666	0.000923895	762	0.666734	8	1.57751e+07	2.55062e+07	4.11193e+06	5.78304e+07	3.11391e+08	1.39991e+07	Yes	Yes	5.92642	1.07834	61.3523	2.06176	-2.6215	1.61735	No							P53877	IPI3	Pre-rRNA-processing protein IPI3 (Involved in processing IST2 protein 3)	0.000228864	0.000241181
P32567	PAH1	Phosphatidic acid phosphohydrolase 1 (PAP1)	0.00238872	1.92328e-05	0.00236949	1555	-6.94486	23	3.20517e+07	9.18354e+07	8.17066e+07	4.0872e+07	9.09566e+07	9.08627e+07	No	Yes	8.33344	-11.2299	0.805151	0.0232323	-2.62183	1.61701	No							P32492	MYO4	Myosin-4 (SWI5-dependent HO expression protein 1)	0.00022777	9.63963e-05
Q01163	RSM23	37S ribosomal protein S23, mitochondrial (DAP-3) (Mitochondrial small ribosomal subunit protein mS29)	0.00238073	0.00171852	0.000662211	597	1.3758	14	2.21474e+06	5.83264e+06	3.89479e+07	3.46217e+07	1.13802e+08	2.31433e+08	Yes	Yes	4.02586	2.22269	72.1845	2.63	-2.62329	1.61556	No							Q06505	SPN1	Transcription factor SPN1 (Interacts with SPT6 protein 1) (Suppresses postrecruitment functions protein 1)	0.00022771	0.000318522
Q02648	TRM44	tRNA (uracil-O(2)-)-methyltransferase	0.00237865	0.000778141	0.00160051	1177	-1.04043	16	1.71478e+06	1.07486e+08	1.28776e+07	2.83646e+07	1.09366e+08	1.6667e+08	Yes	Yes	5.44999	-1.68047	32.7136	0.979929	-2.62367	1.61518	No							P53010	PAN2	PAN2-PAN3 deadenylation complex catalytic subunit PAN2	0.000226612	0.000133669
P38966	YDR089W	Uncharacterized protein YDR089W	0.00237734	0	0.00237734	1618	-10	16	3.25161e+07	1.00245e+08	6.88808e+07	2.91988e+07	1.13255e+08	8.21481e+07	No	Yes	11.9325	-16.0941		-0.053549	-2.62391	1.61494	No							P16649	TUP1	General transcriptional corepressor TUP1 (Flocculation suppressor protein) (Glucose repression regulatory protein TUP1) (Repressor AER2)	0.000223656	0.00533533
P27929	NAM9	37S ribosomal protein NAM9, mitochondrial (Mitochondrial small ribosomal subunit protein uS4m) (Nuclear accommodation of mitochondria protein 9)	0.00235691	0.00178923	0.000567678	528	1.6562	14	2.09097e+07	1.17843e+07	1.59874e+07	9.61013e+07	1.83284e+08	9.45143e+07	Yes	Yes	1.34892	2.66844	75.9143	2.86862	-2.62766	1.61119	Yes							Q04867	YMR310C	Putative methyltransferase YMR310C	0.000223516	0.00015846
P05319	RPP2A	60S acidic ribosomal protein P2-alpha (A2) (L12eIB) (L44) (Large ribosomal subunit protein P2-A) (P2A) (YP2alpha)	0.00235045	0.00196759	0.000382855	391	2.36156	5	1.28301e+07	4.06279e+06	1.55719e+07	1.59076e+08	1.57155e+08	7.27278e+07	Yes	Yes	1.4752	3.80211	83.7114	3.49551	-2.62885	1.61	No							P38803	IPI1	Pre-rRNA-processing protein IPI1 (Involved in processing IST2 protein 1)	0.00022155	0.00022155
P0C2J0	TY1B-PR2	Transposon Ty1-PR2 Gag-Pol polyprotein (Gag-Pol-p199) (TY1A-TY1B) (Transposon Ty1 TYA-TYB polyprotein) (p190) [Cleaved into: Capsid protein (CA) (Gag-p45) (p54); Ty1 protease (PR)	0.00233672	0.00167926	0.00065746	603	1.35285	1	6.78175e+06	3.29544e+07	1.44985e+07	5.73772e+07	1.65796e+08	1.41554e+08	No	Yes	2.51347	2.17465	71.864	2.61078	-2.63139	1.60745	Yes							P47137	YJR096W	Uncharacterized oxidoreductase YJR096W	0.000220958	0.000254276
P38079	YRO2	Protein YRO2	0.0023265	0.000375495	0.001951	1346	-2.37735	4	2.54369e+07	9.00567e+07	3.28488e+07	3.28182e+07	1.82283e+08	5.36846e+07	Yes	Yes	5.32424	-3.81695	16.1399	0.469808	-2.6333	1.60555	No							P47019	ALB1	Ribosome biogenesis protein ALB1	0.000220365	0.000220365
Q01939	RPT6	26S proteasome regulatory subunit 8 homolog (Protein CIM3) (Protein SUG1) (Tat-binding protein TBY1)	0.00231254	0.00178266	0.000529878	508	1.7503	12	1.53437e+07	1.38909e+07	1.11238e+07	1.34827e+08	1.9716e+08	4.2281e+07	Yes	Yes	2.88169	2.80562	77.0868	2.9502	-2.63591	1.60294	No							P32591	SWI3	SWI/SNF complex subunit SWI3 (Transcription factor TYE2) (Transcription regulatory protein SWI3)	0.000218121	0.0012192
P36160	RPF2	Ribosome biogenesis protein RPF2	0.00229946	0.00191981	0.000379659	402	2.33818	9	2.44974e+06	8.10414e+06	1.80032e+07	6.4536e+07	7.51797e+07	2.44009e+08	Yes	Yes	2.84554	3.7422	83.4893	3.47422	-2.63837	1.60047	Yes							P06776	PDE2	3',5'-cyclic-nucleotide phosphodiesterase 2 (PDEase 2)	0.000216324	9.11202e-05
Q04781	RKR1	E3 ubiquitin-protein ligase listerin	0.00229326	0.00126151	0.00103175	896	0.290059	35	1.00819e+07	5.80615e+07	1.51076e+07	8.06377e+07	1.90336e+08	5.69453e+07	Yes	Yes	3.08712	0.463892	55.0095	1.78466	-2.63955	1.5993	No							P38066	RIB1	GTP cyclohydrolase-2	0.000213958	4.99029e-05
P30605	ITR1	Myo-inositol transporter 1	0.00228672	0	0.00228672	1617	-10	7	2.73238e+07	9.07926e+07	8.09611e+07	2.65612e+07	7.33337e+07	1.11024e+08	No	Yes	12.164	-15.9259		-0.144762	-2.64079	1.59806	No							Q06385	VPS74	Vacuolar protein sorting-associated protein 74	0.000213123	5.80103e-05
Q12068	GRE2	NADPH-dependent methylglyoxal reductase GRE2	0.00228177	0.000316022	0.00196575	1364	-2.63698	12	3.1095e+07	1.05606e+08	1.54427e+07	4.25092e+07	1.7368e+08	4.07755e+07	Yes	Yes	5.77067	-4.21157	13.8499	0.402207	-2.64173	1.59712	No							P17442	PHO81	Phosphate system positive regulatory protein PHO81 (CDK inhibitor PHO81)	0.000210553	0.00066826
Q06679	UTP4	U3 small nucleolar RNA-associated protein 4 (U3 snoRNA-associated protein 4) (U three protein 4) (U3 protein 4 required for transcription) (t-UTP4)	0.00227159	0.00102651	0.00124508	1028	-0.278494	14	8.62759e+06	6.61013e+07	2.63523e+07	4.19308e+07	1.54594e+08	1.09678e+08	Yes	Yes	3.70831	-0.444247	45.189	1.40539	-2.64367	1.59518	No							P38250	IST2	Increased sodium tolerance protein 2	0.000209699	0.000906848
P53879	RHO5	GTP-binding protein RHO5	0.0022607	0.000145981	0.00211472	1440	-3.85661	7	2.18717e+07	9.45139e+07	5.74375e+07	3.13328e+07	1.29528e+08	7.06469e+07	Yes	Yes	6.30611	-6.14392	6.45735	0.186579	-2.64576	1.59309	No							Q04178	HPT1	Hypoxanthine-guanine phosphoribosyltransferase (HGPRT) (HGPRTase)	0.000208636	4.1481e-05
P00890	CIT1	Citrate synthase, mitochondrial	0.00224827	0.00120233	0.00104595	924	0.201019	20	1.74314e+07	5.09888e+07	2.26638e+07	1.0172e+08	1.39464e+08	7.08351e+07	Yes	Yes	1.89526	0.31976	53.4778	1.72204	-2.64815	1.5907	No							P00815	HIS4	Histidine biosynthesis trifunctional protein [Includes: Phosphoribosyl-AMP cyclohydrolase	0.000208073	1.74955e-05
Q12386	ARP8	Actin-like protein ARP8	0.00224794	0	0.00224794	1616	-10	19	2.2254e+07	1.2981e+08	6.82475e+07	1.76785e+07	9.99214e+07	6.51315e+07	No	Yes	13.0095	-15.8519		-0.594461	-2.64822	1.59063	Yes							P40469	MET18	DNA repair/transcription protein MET18/MMS19 (Methyl methanesulfonate-sensitivity protein 19)	0.00020634	0.00018279
P20967	KGD1	2-oxoglutarate dehydrogenase, mitochondrial	0.00224587	0.000801485	0.00144438	1145	-0.849707	18	9.53063e+06	5.32342e+07	5.54434e+07	3.81802e+07	1.33935e+08	1.12349e+08	Yes	Yes	4.05893	-1.35123	35.6871	1.0771	-2.64862	1.59023	No							P39104	PIK1	Phosphatidylinositol 4-kinase PIK1 (PI4-kinase) (PtdIns-4-kinase)	0.000205259	0.000601572
P38737	ECM29	Proteasome component ECM29 (Extracellular mutant protein 29)	0.00224008	0.000816647	0.00142344	1140	-0.801594	36	7.71726e+06	5.52568e+07	5.27346e+07	3.70591e+07	1.12111e+08	1.36756e+08	Yes	Yes	4.18747	-1.27382	36.4561	1.10261	-2.64974	1.58911	No							P40343	VPS27	Vacuolar protein sorting-associated protein 27 (Golgi retention defective protein 11)	0.000204753	0.000250036
P15565	TRM1	tRNA (guanine(26)-N(2))-dimethyltransferase, mitochondrial	0.00222961	0.00183476	0.000394846	421	2.21623	16	2.24601e+06	1.44182e+07	1.62563e+07	6.76983e+07	1.16678e+08	1.8246e+08	Yes	Yes	2.09298	3.51733	82.2908	3.36367	-2.65177	1.58708	Yes							O13563	RPN13	26S proteasome regulatory subunit RPN13 (Proteasome non-ATPase subunit 13)	0.000204035	0.000937016
P06782	SNF1	Carbon catabolite-derepressing protein kinase	0.0022219	0.00140026	0.000821637	743	0.769125	12	3.43136e+06	4.11127e+07	2.07457e+07	5.38883e+07	1.95268e+08	8.39287e+07	Yes	Yes	3.11849	1.2195	63.021	2.14028	-2.65328	1.58557	No							O13585	YPR089W	Dilute domain-containing protein YPR089W	0.000203969	0.0022117
P51862	ROM2	RHO1 GDP-GTP exchange protein 2	0.00222094	0.000245499	0.00197544	1390	-3.00838	15	5.70347e+06	7.07561e+07	7.68969e+06	8.38178e+06	2.87869e+08	1.78023e+07	Yes	Yes	9.3322	-4.76944	11.0539	0.320256	-2.65346	1.58538	No							P20436	RPB8	DNA-directed RNA polymerases I, II, and III subunit RPABC3 (RNA polymerases I, II, and III subunit ABC3) (ABC14.4) (ABC14.5) (DNA-directed RNA polymerases I, II, and III 14.5 kDa polypeptide)	0.000203273	0.000127474
P15992	HSP26	Heat shock protein 26 (26 kDa heat shock protein)	0.00221229	0.00162402	0.00058827	584	1.46502	11	6.52462e+06	1.57247e+07	6.87722e+06	2.9917e+07	3.10264e+08	2.73442e+07	Yes	Yes	5.02741	2.32013	73.409	2.70517	-2.65516	1.58369	Yes							Q06251	YLR177W	Uncharacterized protein YLR177W	0.000201612	0.000201612
P40472	SIM1	Probable secreted beta-glucosidase SIM1	0.00220747	0	0.00220747	1614	-10	5	5.22797e+07	1.02945e+08	7.26736e+07	4.90604e+07	5.35244e+07	6.53052e+07	No	Yes	9.53818	-15.7733		-0.451369	-2.6561	1.58274	No							Q02866	MUK1	Protein MUK1	0.000201373	0.000595296
P38986	ASP1	L-asparaginase 1	0.00220376	0.00127827	0.000925488	844	0.465909	9	1.68033e+07	3.72791e+07	2.81987e+07	8.90585e+07	9.84161e+07	1.25366e+08	Yes	Yes	1.02519	0.737073	58.0041	1.91164	-2.65684	1.58201	No							Q04934	IVY1	Protein IVY1 (Interaction with VPS33 and YPT7 protein 1)	0.0002003	0.00240372
Q04739	GAL83	SNF1 protein kinase subunit beta-3 (Glucose repression protein GAL83) (Protein SPM1)	0.00220315	0.000373842	0.00182931	1329	-2.2908	6	3.11605e+07	5.23302e+07	7.19715e+07	3.87917e+07	1.07255e+08	9.35046e+07	Yes	Yes	3.89235	-3.6238	16.9685	0.494389	-2.65696	1.58189	No							P32660	DNF1	Phospholipid-transporting ATPase DNF1	0.000199736	0.000255464
P53890	BNI5	Bud neck protein 5	0.00220141	0.000559616	0.00164179	1249	-1.55277	13	7.37472e+06	7.10379e+07	4.52052e+07	2.33148e+07	1.56667e+08	9.11016e+07	Yes	Yes	5.62111	-2.45577	25.4208	0.749931	-2.6573	1.58155	No							Q08282	PPM2	tRNA wybutosine-synthesizing protein 4 (tRNA yW-synthesizing protein 4)	0.000199723	9.50582e-05
Q06178	NMA1	Nicotinamide/nicotinic acid mononucleotide adenylyltransferase 1 (NMN/NaMN adenylyltransferase 1)	0.00219665	0.000315232	0.00188142	1359	-2.57734	8	2.44914e+07	6.92171e+07	7.26337e+07	5.37472e+07	8.67643e+07	8.6994e+07	Yes	Yes	3.70999	-4.07376	14.3506	0.416948	-2.65824	1.58061	No							P38349	UBX7	UBX domain-containing protein 7	0.000199467	7.07515e-05
P53874	UBP10	Ubiquitin carboxyl-terminal hydrolase 10	0.00219637	0.000266298	0.00193007	1380	-2.85754	17	1.67503e+07	8.13525e+07	4.39747e+07	2.30126e+07	1.73415e+08	5.52914e+07	No	Yes	6.23816	-4.51648	12.1245	0.351568	-2.6583	1.58055	No							Q06449	PIN3	[PSI+] inducibility protein 3 (LAS seventeen-binding protein 2) (LAS17-binding protein 2)	0.000199045	5.03569e-06
Q12000	TMA46	Translation machinery-associated protein 46 (DRG family-regulatory protein 1)	0.00218948	0.00173641	0.000453064	473	1.93832	6	8.63288e+06	4.89957e+06	1.23662e+07	1.60315e+07	1.07314e+08	2.43318e+08	Yes	Yes	4.56726	3.06097	79.3072	3.11523	-2.65966	1.57919	Yes							Q06147	LCB5	Sphingoid long chain base kinase 5 (LCB kinase 5)	0.000198871	0.00122196
Q02256	YVH1	Tyrosine-protein phosphatase YVH1 (PTPase YVH1)	0.00218338	0.00157583	0.000607547	604	1.37505	13	2.25588e+06	4.3996e+07	6.27393e+06	7.07923e+07	1.3801e+08	1.3014e+08	Yes	Yes	2.01	2.16979	72.174	2.62936	-2.66087	1.57798	No							Q02796	LGE1	Transcriptional regulatory protein LGE1 (Large cells protein 1)	0.00019831	5.728e-05
P51998	YML6	54S ribosomal protein YmL6, mitochondrial (Mitochondrial large ribosomal subunit protein uL4m)	0.00218196	0.00184487	0.00033709	377	2.45231	15	8.33888e+06	1.06065e+07	6.07127e+06	3.77886e+07	1.3584e+08	1.92568e+08	Yes	Yes	2.96742	3.86899	84.551	3.57844	-2.66115	1.57769	No							P53924	DMA2	E3 ubiquitin-protein ligase DMA2	0.000197218	0.000402726
P38805	RPF1	Ribosome production factor 1 (Ribosome biogenesis protein RPF1)	0.00217818	0.00198517	0.000193007	259	3.36254	14	893103	1.24024e+06	1.06562e+07	3.88778e+07	7.61384e+07	2.6273e+08	Yes	Yes	3.6295	5.30253	91.1391	4.43102	-2.66191	1.57694	Yes							P32606	PET127	Putative mitochondrial translation system component PET127	0.000196734	0.000452155
P38111	MEC1	Serine/threonine-protein kinase MEC1	0.00217155	0.00118401	0.000987538	908	0.261775	7	8.17308e+06	4.00064e+07	2.85164e+07	8.9032e+07	4.01254e+07	1.83494e+08	No	Yes	2.52474	0.412457	54.5238	1.76465	-2.66323	1.57562	No							P32913	VPS17	Vacuolar protein sorting-associated protein 17 (Carboxypeptidase Y-deficient protein 21)	0.000195234	0.000284728
P25382	RSA4	Ribosome assembly protein 4 (Notchless protein homolog 1) (Ribosome biogenesis factor RSA4)	0.00215883	0	0.00215883	1613	-10	10	3.12844e+06	1.67297e+07	2.17771e+08	2.49519e+07	6.50206e+07	5.94641e+07	Yes	Yes	13.9845	-15.6768		-0.788321	-2.66578	1.57306	No							P20484	MAK11	Protein MAK11 (Maintenance of killer protein 11)	0.000193199	0.00156518
P0CX73	TY1A-PL	Transposon Ty1-PL Gag polyprotein (Gag-p49) (Transposon Ty1 protein A) (TY1A) (TYA) (p58) [Cleaved into: Capsid protein (CA) (Gag-p45) (p54); Gag-p4]	0.00215782	0.00176276	0.000395057	436	2.15771	1	5.92189e+06	3.1346e+06	8.70917e+06	2.30928e+07	2.7604e+07	3.18423e+08	Yes	Yes	5.2341	3.39378	81.6919	3.31094	-2.66598	1.57286	Yes							O13297	CET1	mRNA-capping enzyme subunit beta	0.000192351	0.00143976
P40319	ELO3	Elongation of fatty acids protein 3	0.00215405	0.000173875	0.00198018	1418	-3.5095	6	1.00766e+08	2.68219e+07	4.36743e+07	1.09074e+08	4.73726e+07	5.85015e+07	No	Yes	5.13242	-5.5173	8.07201	0.233417	-2.66674	1.5721	No							P22211	NPR1	Nitrogen permease reactivator protein	0.000191721	0.00237015
P14020	DPM1	Dolichol-phosphate mannosyltransferase	0.00215356	0.00192436	0.000229204	297	3.06967	13	1.30686e+06	7.42504e+06	7.7903e+06	4.42053e+07	2.34727e+08	9.06673e+07	Yes	Yes	3.13943	4.82553	89.357	4.15313	-2.66684	1.572	No							P53863	JJJ1	J protein JJJ1	0.000189903	0.000195532
P32608	RTG2	Retrograde regulation protein 2	0.00215254	0.000825651	0.00132689	1116	-0.68444	15	2.32107e+07	4.80454e+07	4.44995e+07	6.335e+07	1.24428e+08	8.24051e+07	Yes	Yes	2.18215	-1.0758	38.3571	1.16639	-2.66705	1.5718	No							P11655	SEC12	Guanine nucleotide-exchange factor SEC12 (Protein transport protein SEC12)	0.000189841	0.00145206
Q99181	HSH49	Protein HSH49	0.00214738	0.000141288	0.00200609	1433	-3.82768	6	3.24301e+07	6.46464e+07	213783	1.71392e+07	2.59183e+08	1.1401e+07	Yes	Yes	9.88027	-6.01234	6.57955	0.19012	-2.66809	1.57075	Yes							P27466	CMK1	Calcium/calmodulin-dependent protein kinase I	0.00018958	9.38313e-05
P04786	TOP1	DNA topoisomerase 1	0.00214395	0	0.00214395	1612	-10	15	8.36853e+06	1.70745e+08	2.31762e+07	9.71481e+06	1.4639e+08	2.60041e+07	Yes	Yes	15.1343	-15.6469		-1.01714	-2.66879	1.57006	No							Q12242	RUP1	UBA domain-containing protein RUP1	0.000189521	0.0067027
Q02725	VTC3	Vacuolar transporter chaperone 3 (Phosphate metabolism protein 2)	0.00213872	0	0.00213872	1611	-10	20	4.26457e+07	9.10995e+07	7.02018e+07	5.19225e+07	8.44642e+07	4.31279e+07	No	Yes	10.2347	-15.6363		-0.244053	-2.66985	1.569	No							Q05040	FAR8	Factor arrest protein 8	0.000187648	0.000143079
Q12034	SLF1	Protein SLF1	0.00213276	0.00187071	0.000262048	332	2.83569	12	1.19926e+06	5.49162e+06	1.24697e+07	3.92117e+07	1.11468e+08	2.12552e+08	Yes	Yes	3.27223	4.44576	87.7132	3.93335	-2.67106	1.56779	Yes							P33202	UFD4	Ubiquitin fusion degradation protein 4 (UB fusion protein 4)	0.000187016	0.00387722
P40202	CCS1	Superoxide dismutase 1 copper chaperone	0.00212635	0	0.00212635	1610	-10	4	8.54458e+07	2.35757e+07	1.47316e+08	1.01508e+07	5.87259e+07	5.60297e+07	Yes	Yes	11.1895	-15.6112		-1.40775	-2.67236	1.56648	No							P34226	SKT5	Chitin synthase regulator SKT5	0.000186886	0.000547321
Q04175	SXM1	Importin beta SMX1 (Suppressor of mRNA export mutant protein 1) (karyopherin-108)	0.00212011	0.00147936	0.000640757	645	1.20712	15	5.6979e+06	2.14602e+07	2.90734e+07	7.62053e+07	1.19546e+08	1.28142e+08	Yes	Yes	1.57445	1.88939	69.7772	2.48994	-2.67364	1.56521	No							P49095	GCV2	Glycine dehydrogenase (decarboxylating), mitochondrial	0.000185522	0.000701562
Q00916	SNP1	U1 small nuclear ribonucleoprotein 70 kDa homolog (U1 70K) (U1 snRNP 70 kDa homolog) (U1-70K) (U1 small nuclear ribonucleoprotein SNP1) (U1 snRNP protein SNP1)	0.00211853	0.00201767	0.000100856	179	4.32232	13	1.53537e+06	3.60239e+06	3.00035e+06	5.48655e+07	1.5879e+08	1.58046e+08	Yes	Yes	2.23339	6.76392	95.2393	5.35794	-2.67397	1.56488	Yes							P38890	SET5	Putative protein lysine methyltransferase SET5	0.000184243	0.000408388
Q02642	EGD1	Nascent polypeptide-associated complex subunit beta-1 (NAC-beta-1) (BTF3 homolog EGD1) (Beta-1-NAC) (GAL4 DNA-binding enhancer protein 1)	0.00211514	0.00200412	0.00011102	192	4.17407	8	2.88019e+06	2.61731e+06	3.56741e+06	1.17674e+08	6.32966e+07	1.89199e+08	Yes	Yes	1.98453	6.52903	94.7512	5.21349	-2.67466	1.56419	No							P40345	LRO1	Phospholipid:diacylglycerol acyltransferase (PDAT)	0.000181943	0.000252575
Q04062	RPN9	26S proteasome regulatory subunit RPN9 (Proteasome non-ATPase subunit 7)	0.00210811	0.00151346	0.000594646	615	1.34775	13	4.24774e+06	2.12941e+07	1.91692e+07	4.92724e+07	2.12601e+08	7.13888e+07	Yes	Yes	3.09011	2.10618	71.7925	2.60651	-2.67611	1.56274	No							P38822	BZZ1	Protein BZZ1 (LAS17-binding protein 7)	0.000181772	0.000678187
Q12178	FCY1	Cytosine deaminase (yCD)	0.00210146	0	0.00210146	1609	-10	6	3.55141e+06	2.34655e+08	507350	3.38657e+07	7.71855e+07	2.70149e+07	Yes	Yes	14.6463	-15.5603		-0.944947	-2.67748	1.56137	No							Q12746	PGA3	Plasma membrane-associated coenzyme Q6 reductase PGA3	0.000180074	9.42648e-05
P38959	VPS41	Vacuolar protein sorting-associated protein 41 (Vacuolar morphogenesis protein 2)	0.00209757	0	0.00209757	1608	-10	22	1.68828e+07	9.96691e+07	6.07091e+07	2.02359e+07	1.16161e+08	6.24245e+07	No	Yes	13.0245	-15.5522		-0.163813	-2.67828	1.56056	No							Q03016	GIP3	GLC7-interacting protein 3	0.000179991	0.000120386
P08679	CIT2	Citrate synthase, peroxisomal	0.00208718	0.000944034	0.00114315	1027	-0.276102	13	4.40615e+06	6.32546e+07	2.53672e+07	4.95169e+07	1.6265e+08	6.90256e+07	Yes	Yes	3.59238	-0.43028	45.2301	1.40688	-2.68044	1.55841	No							P53897	IGO1	mRNA stability protein IGO1 (Initiation of G zero protein 1)	0.000179732	5.84218e-06
Q04279	SEG1	Eisosome protein SEG1 (Stability of eisosomes guaranteed protein 1)	0.00208551	0.000161741	0.00192377	1419	-3.57219	26	3.14766e+07	8.09573e+07	5.33263e+07	3.90514e+07	1.00804e+08	6.83054e+07	No	Yes	4.90938	-5.56568	7.75543	0.224225	-2.68079	1.55806	No							Q12024	YTM1	Ribosome biogenesis protein YTM1 (Microtubule-associated protein YTM1)	0.000179573	0.000286544
P33336	SKN1	Beta-glucan synthesis-associated protein SKN1	0.00208463	0	0.00208463	1607	-10	14	4.78864e+07	1.15417e+08	4.45176e+07	2.51646e+07	9.73859e+07	4.33921e+07	Yes	Yes	11.6144	-15.5255		-0.548124	-2.68097	1.55788	No							P12904	SNF4	5'-AMP-activated protein kinase subunit gamma (AMPK gamma) (AMPK subunit gamma) (Regulatory protein CAT3) (Sucrose non-fermenting protein 4)	0.000178346	6.19967e-05
Q07825	FRA1	Putative Xaa-Pro aminopeptidase FRA1	0.00207317	0.000985228	0.00108794	999	-0.143069	15	9.06751e+06	4.19718e+07	638830	4.00134e+07	2.69485e+08	1.05313e+07	Yes	Yes	7.03318	-0.222541	47.5228	1.49118	-2.68337	1.55548	No							Q03656	SKY1	Serine/threonine-protein kinase SKY1 (SRPK)	0.000178127	0.00277331
P53953	SFB2	SED5-binding protein 2 (SEC24-related protein 2)	0.00207028	0.00155808	0.000512205	557	1.60497	22	2.80923e+06	2.21237e+07	9.40656e+06	3.34649e+07	2.35837e+08	6.7549e+07	Yes	Yes	3.9239	2.49554	75.2592	2.82453	-2.68397	1.55488	No							P07267	PEP4	Saccharopepsin	0.000177067	0.00179545
P38853	KEL1	Kelch repeat-containing protein 1	0.00206494	0.000585516	0.00147943	1213	-1.33726	25	5.07585e+07	3.67232e+07	4.47166e+07	7.16735e+07	9.05319e+07	7.58293e+07	Yes	Yes	0.325215	-2.07777	28.3551	0.841205	-2.68509	1.55375	No							P38065	APL3	AP-2 complex subunit alpha (Alpha-adaptin) (Clathrin assembly protein complex 2 alpha large chain) (Clathrin assembly protein large alpha chain)	0.000177001	9.73112e-05
Q03497	STE20	Serine/threonine-protein kinase STE20	0.00204651	0.000381659	0.00166485	1310	-2.12504	18	1.41439e+07	7.93552e+07	4.27913e+07	2.87025e+07	1.0868e+08	9.32549e+07	Yes	Yes	5.02633	-3.29351	18.6493	0.544476	-2.68899	1.54986	Yes							P47136	BUD4	Bud site selection protein 4	0.000175774	0.00112529
Q07505	YDL086W	Putative carboxymethylenebutenolidase	0.0020443	0.00160624	0.000438066	496	1.87447	7	5.66458e+06	1.68403e+07	9.36964e+06	4.96798e+07	2.22062e+08	6.29167e+07	Yes	Yes	3.09189	2.90428	78.5714	3.05889	-2.68945	1.54939	No							Q06116	YPR117W	Uncharacterized protein YPR117W	0.000174614	0.00052229
Q12125	GET4	Golgi to ER traffic protein 4 (Guided entry of tail-anchored proteins 4)	0.00203981	0.00162356	0.000416249	477	1.96364	13	1.04224e+07	1.80858e+07	4.60267e+06	5.85009e+07	1.92901e+08	8.12144e+07	Yes	Yes	2.38354	3.04057	79.5937	3.13765	-2.69041	1.54844	No							Q04728	ARG7	Arginine biosynthesis bifunctional protein ArgJ, mitochondrial (Extracellular mutant protein 40) [Cleaved into: Arginine biosynthesis bifunctional protein ArgJ alpha chain; Arginine biosynthesis bifunctional protein ArgJ beta chain] [Includes: Glutamate N-acetyltransferase (GAT)	0.000174162	0.000441416
P39998	EDC3	Enhancer of mRNA-decapping protein 3	0.00203797	0.00142648	0.000611493	644	1.22205	12	2.38156e+06	2.26822e+07	1.91529e+07	3.46369e+07	2.04233e+08	8.2311e+07	Yes	Yes	3.72242	1.89179	69.995	2.50222	-2.6908	1.54804	Yes							Q12494	KCS1	Inositol hexakisphosphate kinase 1 (InsP6 kinase 1)	0.000174117	0.000760193
Q06833	NVJ2	Nucleus-vacuole junction protein 2	0.00202784	0.000326202	0.00170164	1337	-2.38308	20	1.92289e+07	7.9906e+07	2.46712e+07	2.45497e+07	1.70863e+08	4.4362e+07	Yes	Yes	5.74474	-3.68396	16.0862	0.468217	-2.69297	1.54588	No							P40319	ELO3	Elongation of fatty acids protein 3	0.000173875	0.00198018
P23724	PRE7	Proteasome subunit beta type-6 (Multicatalytic endopeptidase complex subunit C5) (Proteasome component C5)	0.00202715	0.00172349	0.000303657	375	2.50482	10	7.38996e+06	9.89249e+06	2.83728e+06	1.40233e+08	1.80668e+08	2.24354e+07	Yes	Yes	4.16021	3.87178	85.0205	3.62662	-2.69311	1.54573	No							P50101	UBP15	Ubiquitin carboxyl-terminal hydrolase 15	0.000172324	0.00337835
Q12018	CDC53	Cell division control protein 53 (Cullin-A) (E3 ubiquitin ligase complex SCF subunit CDC53)	0.00202691	0.00152755	0.000499362	558	1.61306	22	477028	2.7969e+07	3.27945e+06	2.92001e+07	2.42174e+08	6.03146e+07	Yes	Yes	4.4039	2.49327	75.3634	2.83147	-2.69317	1.54568	No							P32597	STH1	Nuclear protein STH1/NPS1	0.000171777	0.00146916
P32568	SNQ2	Protein SNQ2	0.00202079	0.000384746	0.00163605	1309	-2.08824	16	3.32131e+07	7.72485e+07	2.75494e+07	7.59535e+07	1.1196e+08	3.63929e+07	Yes	Yes	3.99468	-3.22501	19.0393	0.556146	-2.69448	1.54437	No							P36161	NUP133	Nucleoporin NUP133 (Nuclear pore protein NUP133)	0.000171714	0.000259283
P14164	ABF1	ARS-binding factor 1 (Bidirectionally acting factor 1) (DNA replication enhancer-binding protein OBF1) (SFB-B)	0.00200307	8.57021e-05	0.00191736	1466	-4.48365	16	2.35003e+07	6.90279e+07	6.86239e+07	2.79651e+07	9.28025e+07	7.7219e+07	Yes	Yes	6.4965	-6.90725	4.27855	0.123528	-2.6983	1.54054	No							P38086	RDH54	DNA repair and recombination protein RDH54 (RAD homolog 54) (Recombination factor TID1) (Two hybrid interaction with DMC1 protein 1) [Includes: DNA topoisomerase	0.000171166	3.55117e-05
Q01476	UBP2	Ubiquitin carboxyl-terminal hydrolase 2	0.00200047	0.000793419	0.00120705	1095	-0.605327	22	7.09248e+06	5.79774e+07	2.6548e+07	5.35868e+07	1.76022e+08	3.7446e+07	Yes	Yes	3.93508	-0.93219	39.6617	1.21079	-2.69887	1.53998	No							Q08924	RTT10	Regulator of Ty1 transposition protein 10 (Endosomal recycling protein 2) (tRNA (guanosine(34)-2'-O)-methyltransferase non-catalytic subunit TRM734)	0.000170638	0.000726691
P09880	TRL1	tRNA ligase	0.00199757	0.0016667	0.00033087	412	2.33266	22	1.28175e+06	1.61305e+07	8.12506e+06	5.68889e+07	2.03278e+08	7.24492e+07	Yes	Yes	2.69572	3.59078	83.4364	3.46919	-2.6995	1.53935	No							Q01454	CTF4	DNA polymerase alpha-binding protein (Chromosome replication protein CHL15) (Chromosome transmission fidelity protein 4) (Protein POB1)	0.000169004	0.00147219
P09624	LPD1	Dihydrolipoyl dehydrogenase, mitochondrial	0.00199351	0.000585041	0.00140847	1209	-1.26752	13	2.40396e+07	4.63886e+07	5.37425e+07	6.49262e+07	1.03718e+08	6.46104e+07	Yes	Yes	2.04304	-1.95003	29.3473	0.872432	-2.70038	1.53847	No							Q12451	OSH2	Oxysterol-binding protein homolog 2 (Oxysterol-binding protein-related protein 2) (ORP 2) (OSBP-related protein 2)	0.000166467	0.000892518
P25375	PRD1	Saccharolysin	0.00199203	0.00131569	0.000676339	707	0.960006	16	8.33342e+06	3.59583e+07	5.75967e+06	5.60296e+07	2.03417e+08	4.76625e+07	Yes	Yes	3.4604	1.47663	66.0478	2.29002	-2.7007	1.53814	No							P40210	SIP5	Protein SIP5 (SNF1-interacting protein 5)	0.000166337	6.39641e-05
P53276	UTP8	U3 small nucleolar RNA-associated protein 8 (U3 snoRNA-associated protein 8) (U three protein 8) (U3 protein 8 required for transcription) (t-UTP8)	0.00199055	0.00135274	0.000637815	677	1.08467	17	7.77821e+06	2.27658e+07	2.30503e+07	5.23353e+07	1.18032e+08	1.32934e+08	Yes	Yes	2.30023	1.66803	67.9579	2.39006	-2.70103	1.53782	Yes							P40507	AIR1	Protein AIR1 (Arginine methyltransferase-interacting RING finger protein 1)	0.000166036	4.54085e-05
P46982	MNN5	Alpha-1,2-mannosyltransferase MNN5	0.00198668	0.000323044	0.00166364	1331	-2.36454	11	5.28388e+07	3.76752e+07	5.82373e+07	6.79898e+07	6.1724e+07	7.77366e+07	No	Yes	1.98519	-3.63424	16.2604	0.473379	-2.70187	1.53698	No							Q03660	TRS130	Trafficking protein particle complex II-specific subunit 130 (TRAPP II-specific subunit 130) (Transport protein particle 130 kDa subunit)	0.000165341	0.000165341
P38970	HAL5	Serine/threonine-protein kinase HAL5	0.00198623	0.000419955	0.00156627	1286	-1.89903	17	1.08365e+07	7.04576e+07	2.50784e+07	2.92206e+07	1.91669e+08	2.88581e+07	Yes	Yes	5.76223	-2.91857	21.1434	0.619411	-2.70197	1.53688	No							Q08954	YPL199C	Smr domain-containing protein YPL199C	0.000164754	0.000285024
P32337	PSE1	Importin subunit beta-3 (Karyopherin subunit beta-3) (Karyopherin-121) (Protein secretion enhancer 1)	0.00198161	0.00094637	0.00103524	997	-0.129496	17	1.89963e+07	5.28222e+07	1.14918e+07	7.49531e+07	1.55443e+08	4.15862e+07	Yes	Yes	3.38136	-0.198888	47.7575	1.49994	-2.70298	1.53587	No							P17558	PET123	37S ribosomal protein PET123, mitochondrial (Mitochondrial small ribosomal subunit protein mS26)	0.000164475	0.000739229
P25342	CDC10	Cell division control protein 10	0.00197616	0.000749589	0.00122657	1118	-0.710458	10	2.24393e+07	4.3462e+07	1.41648e+06	3.82126e+07	2.34975e+08	1.38095e+07	Yes	Yes	6.58061	-1.09032	37.9316	1.15202	-2.70418	1.53467	No							Q12055	FAP7	Adenylate kinase isoenzyme 6 homolog FAP7 (AK6)	0.000162831	0.000145033
P28495	CAP1	F-actin-capping protein subunit alpha	0.00197343	0.00110863	0.000864808	881	0.35832	11	1.04251e+07	4.65989e+07	4.51871e+06	6.9295e+07	1.93906e+08	2.90828e+07	Yes	Yes	4.30965	0.549688	56.1775	1.83344	-2.70478	1.53407	No							Q04279	SEG1	Eisosome protein SEG1 (Stability of eisosomes guaranteed protein 1)	0.000161741	0.00192377
P07267	PEP4	Saccharopepsin	0.00197251	0.000177067	0.00179545	1401	-3.34198	11	4.837e+07	4.37269e+07	6.63041e+07	5.8104e+07	4.97273e+07	8.74283e+07	No	Yes	3.45976	-5.12615	8.97671	0.259712	-2.70498	1.53387	No							P47122	NPA3	GPN-loop GTPase 1	0.000161038	0.0121686
P38789	SSF1	Ribosome biogenesis protein SSF1	0.00196196	0.000481325	0.00148064	1250	-1.62113	5	4.04666e+07	5.12201e+07	3.9346e+07	6.01082e+07	6.54369e+07	9.51911e+07	No	Yes	1.47152	-2.48283	24.5329	0.722606	-2.70731	1.53154	Yes							P38143	GPX2	Glutathione peroxidase-like peroxiredoxin 2	0.000161023	5.82601e-05
P18562	FUR1	Uracil phosphoribosyltransferase (UPRTase)	0.00196035	0.00150176	0.000458593	536	1.71137	13	2.3703e+07	8.80341e+06	3.18499e+06	1.3162e+08	1.46625e+08	3.75437e+07	Yes	Yes	3.10276	2.62041	76.6066	2.91637	-2.70767	1.53118	No							P34222	PTH2	Peptidyl-tRNA hydrolase 2 (PTH 2)	0.000157074	0.000373803
P39692	MET10	Sulfite reductase [NADPH] flavoprotein component	0.00195952	0.000754671	0.00120484	1110	-0.674926	19	1.91514e+07	4.62793e+07	3.36098e+07	6.4532e+07	1.43266e+08	4.44922e+07	Yes	Yes	2.85532	-1.03331	38.5132	1.17167	-2.70785	1.531	No							P38713	OSH3	Oxysterol-binding protein homolog 3 (Oxysterol-binding protein-related protein 3) (ORP 3) (OSBP-related protein 3)	0.000156541	0.00255407
P38167	ECM21	Protein ECM21 (Extracellular mutant protein 21)	0.0019568	0.000395936	0.00156087	1294	-1.97901	12	4.1679e+07	6.03868e+07	2.70797e+07	5.41778e+07	1.28178e+08	3.93424e+07	No	Yes	3.85294	-3.02866	20.2338	0.591993	-2.70845	1.53039	No							P07248	ADR1	Regulatory protein ADR1	0.000156336	0.000458837
P39010	AKR1	Palmitoyltransferase AKR1	0.00194595	0.000529715	0.00141623	1225	-1.41877	13	2.30107e+07	6.80019e+07	2.50939e+07	6.65322e+07	1.3063e+08	3.56289e+07	No	Yes	3.78546	-2.16785	27.2215	0.805757	-2.71087	1.52798	No							P05374	CHO2	Phosphatidylethanolamine N-methyltransferase (PE methyltransferase) (PEAMT) (PEMT)	0.000155686	0.000121795
P47116	PTK2	Serine/threonine-protein kinase PTK2/STK2	0.00194018	0.000810074	0.00113011	1070	-0.480333	12	6.2973e+06	5.56647e+07	2.11854e+07	2.7447e+07	1.72431e+08	6.48384e+07	Yes	Yes	4.60189	-0.733318	41.7525	1.28311	-2.71216	1.52669	No							Q12513	TMA17	Translation machinery-associated protein 17 (ATPase-dedicated chaperone of 17 kDa) (ADC17)	0.00015405	0.000192536
P29704	ERG9	Squalene synthase ERG9 (SQS) (SS)	0.00193786	0.000812624	0.00112524	1069	-0.469571	11	7.75105e+06	4.59597e+07	4.39385e+06	6.17507e+07	2.19774e+08	7.81889e+06	Yes	Yes	6.76664	-0.716645	41.934	1.28946	-2.71268	1.52617	No							Q08004	BUD20	Bud site selection protein 20	0.000153922	0.000153922
P32469	DPH5	Diphthine methyl ester synthase	0.00193	0.0015547	0.000375303	466	2.05051	7	3.16389e+06	1.2423e+07	1.17799e+07	3.90825e+07	2.02997e+08	7.6593e+07	Yes	Yes	3.19611	3.1258	80.5543	3.21491	-2.71444	1.5244	No							P38130	KTR3	Probable mannosyltransferase KTR3	0.000153812	5.90526e-05
Q04233	GIS4	Protein GIS4	0.00191562	0	0.00191562	1606	-10	11	1.36516e+07	5.89109e+07	1.7993e+08	8.02004e+06	3.92037e+07	4.37431e+07	No	Yes	14.1287	-15.1595		-1.81263	-2.71769	1.52116	No							P08004	CHS1	Chitin synthase 1	0.000153233	0.0009644
Q02950	MRP51	37S ribosomal protein MRP51, mitochondrial (Mitochondrial small ribosomal subunit protein bS1m)	0.00191326	0.0016751	0.000238164	351	2.81422	12	2.10462e+06	6.99614e+06	7.07301e+06	2.72635e+07	9.70579e+07	2.02542e+08	Yes	Yes	3.74427	4.27935	87.5519	3.91329	-2.71823	1.52062	No							P36103	YKL023W	Uncharacterized protein YKL023W	0.000152321	0.000147915
P43564	MIL1	Probable lipase MIL1	0.00191231	0.00124362	0.000668682	726	0.895158	7	2.87694e+07	2.82987e+06	1.57997e+07	2.03201e+08	5.55007e+07	3.67656e+07	No	Yes	3.52292	1.361	65.0327	2.23867	-2.71844	1.5204	No							P07273	DST1	Transcription elongation factor S-II (DNA strand transfer protein alpha) (STP-alpha) (DNA strand transferase 1) (Pyrimidine pathway regulatory protein 2)	0.000151988	0.000240795
P38113	ADH5	Alcohol dehydrogenase 5	0.00190718	0.00126248	0.000644704	711	0.969552	9	8.28307e+06	2.48965e+07	5.15095e+06	3.90468e+07	2.37885e+08	2.66856e+07	Yes	Yes	4.58268	1.47298	66.196	2.29762	-2.71961	1.51924	No							P39011	BEM4	Bud emergence protein 4	0.000150952	3.63982e-05
P53981	PYP1	Polyol phosphate phosphatase PYP1	0.00189466	0.00114983	0.000744831	792	0.62644	5	2.82242e+07	3.86335e+06	2.37129e+07	8.53947e+07	1.67848e+08	3.06603e+07	Yes	Yes	2.66679	0.949921	60.688	2.03122	-2.72247	1.51638	No							P53119	HUL5	E3 ubiquitin-protein ligase HUL5	0.000149891	7.20057e-05
Q06440	CRN1	Coronin-like protein	0.00188894	0.00104366	0.00084528	898	0.304148	14	5.69466e+06	4.48791e+07	1.07655e+07	4.30869e+07	1.9084e+08	4.34102e+07	Yes	Yes	3.93618	0.460804	55.2511	1.79468	-2.72378	1.51506	No							Q12272	TPT1	tRNA 2'-phosphotransferase	0.000149454	3.75841e-05
Q04500	UTP14	U3 small nucleolar RNA-associated protein 14 (U3 snoRNA-associated protein 14) (U three protein 14)	0.00187601	0.000280918	0.00159509	1343	-2.50542	13	3.76932e+07	4.85121e+07	5.39524e+07	5.35557e+07	5.1855e+07	9.07904e+07	Yes	Yes	2.71097	-3.7884	14.9742	0.435338	-2.72676	1.51208	No							Q12429	DPH6	Diphthine--ammonia ligase	0.000148959	7.23405e-05
P11972	SST2	Protein SST2	0.00187076	0.0013135	0.000557251	648	1.23702	10	5.43647e+06	2.53262e+07	1.07069e+07	2.79512e+07	1.40524e+08	1.25471e+08	Yes	Yes	3.59101	1.86897	70.2125	2.51456	-2.72798	1.51086	No							P53191	PIB2	Phosphatidylinositol 3-phosphate-binding protein 2	0.000147802	0.000260136
[truncated: 745 more rows]
