# Supplementary material for: Signal-noise metrics for RNA binding protein identification reveal broad spectrum protein-RNA interaction frequencies and dynamics
Source: Nat Commun. 2023 Sep 21;14:5868. doi: 10.1038/s41467-023-41284-9 (PMC10514315; doi:10.1038/s41467-023-41284-9)
Supplement: Supplementary file 18 — Supplementary Dataset 14 [file 41467_2023_41284_MOESM18_ESM.xlsx]

## Sheet: RIC
Supplementary Data 14	RIC.
Referenced MS dataset	RIC (Perez-Perri, 2018); not from the original RIC methods paper (Castello, 2012)
SILAC labeling?	No
Pooled UV-crosslinked and non-crosslinked samples prior to RNA-centric protein enrichment?	No
# of replicates	2	*pseudo-third replicate was added by averaging replicates 1 and 2.
UV-enrichment* status was based on conclusions of referenced study, no independent statistical analysis was performed on referenced MS dataset.
GO-annotations were exported from PANTHER V17.0 (Thomas et al., 2003) and made available in Supplementary Data 7.
Proteins not detected in all three UV-crosslinked samples were excluded from downstream sample normalization procedures and data analysis.
Replicate samples were mean-normalized to total SPI and SPInCL values equal to 0 were replaced with the average non-zero SPInCL value of the same protein ID.
Proteins only detected in UV-crosslinked samples were given the following pseudo-values: log2(S/N) = 10, log2(CL/nCL) = 10.
Average log2(CL/nCL) and log2(S/N) ratios were generated with SPICL values and average SPInCL values according to equations (2) and (3). Proteins displaying negative average log2(CL/nCL) ratios were given pseudo-log2(S/N) ratios of −10.
%TP values were calculated with average SPI values and average total SPI according to equation (8); %TPS and %TPN values were estimated with %TP values and average log2(S/N) ratios according to equations (9-11).
Log10(%TP) values were adjusted by subtracting the minimum log10(%TP) value of the MS dataset.
Detectable ∆log2(SPIS) values were estimated with SD of log2(SPI) values and average log2(S/N) ratios according to equations (5-7) (see Methods).
RCS ranking only included proteins identified in at least one non-crosslinked sample to avoid low-abundant species with pseudo-log2(S/N) ratios of 10 from being inaccurately ranked.
RBP confidence scores (RCS) represent the product of adj. log10(%TP) values and average log2(S/N) ratios.
%TP ranking only includes proteins detected in all UV-crosslinked samples.
S/N and %TPS were considered overestimated for non-SILAC experiments and for experiments where UV-crosslinked and non-crosslinked samples weren't pooled prior to RNA-centric protein enrichment.																																				See Supplementary Note 7b for more information.
Average log2(CL/nCL) and S/N ratio summary statistics for GO terms or categories only included proteins identified in at least one non-crosslinked samples to avoid low-abundant species with pseudo-log2(S/N) ratios of 10 from skewing the data.
Category or GO term	Total MS dataset	GO RNA binding	GO nucleic acid binding	GO nucleotide binding	GO mRNA binding	GO rRNA binding	GO dsRNA binding	GO tRNA binding	GO snRNA binding	GO snoRNA binding	GO miRNA binding	GO translation	GO mRNA processing	GO ncRNA processing	GO rRNA processing	GO RNA splicing	GO regulation of RNA stability	GO RNA modification	GO RNA localization	GO ribonucleoprotein complex	GO plasma membrane	GO cytosol	GO integral component of membrane	GO nucleus	GO DNA binding	GO exclusive DNA binding	GO exclusive nucleotide binder	GO endoplasmic reticulum	GO integral component of ER membrane	GO glycoprotein	GO unfolded protein binding	GO protein binding	"Core RBP" (Beckmann, 2015)	Classical metabolic enzymes (Beckmann, 2015)	EnigmRBPs (Beckmann, 2015)	Total LEAP-RBP UV-enriched*	Exclusive LEAP-RBP UV-enriched*	Total INP UV-enriched*	Exclusive INP UV-enriched*	Total XRNAX UV-enriched* (Trendel, 2019)	Exclusive XRNAX UV-enriched* (Trendel, 2019)	Total OOPs UV-enriched* (Hoefig, 2021)	Exclusive OOPs UV-enriched* (Hoefig, 2021)	Total Ptex 1.5 UV-enriched* (Urdaneta, 2019)	Exclusive Ptex 1.5 UV-enriched* (Urdaneta, 2019)	Total RIC UV-enriched* (Perez-Perri, 2018)	Exclusive RIC UV-enriched* (Perez-Perri, 2018)	Shared UV-enriched*	LEAP-RBP + 5 datasets UV-enriched*
# of protein IDs in category or GO term (Homo sapien & Saccharommyces cerevisiae)	707	2389	5254	3055	525	147	82	119	69	63	31	717	646	796	504	500	254	284	343	1230	6435	6382	7023	10013	3095	2715	2345	2703	1543	4577	203	15171	498	216	597	1794	293	937	52	1740	250	1838	204	2974	1331	683	14	257	257
# of detected protein IDs	707	630	641	130	157	28	30	14	14	18	18	126	155	130	111	135	64	29	53	276	76	342	32	564	132	10	18	57	16	20	14	433	177	30	89	600	2	506	1	642	12	544	0	553	7	683	14	257	257
# of detected protein IDs identified as UV-enriched*	588	546	554	104	145	27	28	13	12	18	18	104	138	123	106	121	63	27	53	242	51	280	20	484	108	7	12	43	11	10	9	380	164	22	66	525	0	455	0	551	0	473	0	479	0	586	14	257	257
% of detected protein IDs identified as UV-enriched*	83.1683	86.6667	86.4275	80	92.3567	96.4286	93.3333	92.8571	85.7143	100	100	82.5397	89.0323	94.6154	95.4955	89.6296	98.4375	93.1034	100	87.6812	67.1053	81.8713	62.5	85.8156	81.8182	70	66.6667	75.4386	68.75	50	64.2857	87.7598	92.6554	73.3333	74.1573	87.5	0	89.9209	0	85.8255	0	86.9485	0	86.6184	0	85.798	100	100	100
Average log2(CL/nCL) of detected protein IDs	2.76902	2.92636	2.91295	2.47942	3.38104	3.65216	3.12904	2.74936	3.032	3.89545	3.33965	2.77647	3.03521	3.53547	3.63178	3.04795	3.51005	3.22148	3.54625	3.21675	1.8665	2.6445	2.15011	2.89212	2.5857	1.9306	1.69648	2.19071	1.68249	1.37914	1.54475	2.93769	3.26359	1.84631	2.1663	2.98673	-0.091587	3.10867	0.843793	2.88695	-0.534072	2.92216	0	2.9014	0.223419	2.88515	3.04786	3.53924	3.53924
Average S/N of detected protein IDs	4.78667	5.14557	5.10525	3.64325	6.20275	7.43877	5.34754	4.02749	6.31052	8.09617	5.31133	4.60311	5.31687	6.97126	7.34902	5.14867	6.19849	5.85885	6.36896	6.0084	2.71116	4.31326	3.80066	5.10473	4.32083	2.14837	1.65302	3.30898	1.85009	1.7191	1.74959	4.99149	6.13118	1.83804	3.50501	5.22177	0.001	5.47266	0.397381	5.04413	0.0966266	5.15671	0	5.02329	0.187226	4.94706	4.91437	6.62113	6.62113
%TP of detected protein IDs	100	97.7474	98.1368	17.1799	35.8399	4.09676	5.96791	0.940881	3.14533	4.06504	3.85502	15.6322	27.6802	23.2361	21.4228	22.1525	15.3016	3.79808	10.5663	58.4213	9.06955	45.2816	5.11372	88.4566	30.9031	0.356704	0.311408	9.26172	2.6579	1.13245	1.09162	51.0426	33.4022	1.23319	9.07658	95.2094	0.0214903	87.2374	0.0382248	97.9492	1.0097	92.7674	0	88.5225	0.0664444	95.2269	0.717196	53.0668	53.0668
%TPS of detected protein IDs	73.3011	72.205	72.3821	12.6125	30.6789	3.60587	4.69415	0.730417	2.36245	3.5814	3.27894	9.96367	18.3885	16.3917	14.8529	17.334	13.0866	3.20232	9.13186	44.7422	6.65152	31.2246	2.57493	66.6723	24.5593	0.147595	0.156388	5.06821	0.301454	0.614411	0.724053	35.6947	23.7966	0.791741	5.56567	71.6556	0	68.1088	0.0108702	72.108	0.00483151	68.7712	0	67.796	0.00790887	73.1232	0.585645	45.1304	45.1304
%TPN of detected protein IDs	26.6989	25.5423	25.7546	4.56741	5.16105	0.49089	1.27377	0.210465	0.782876	0.483643	0.576085	5.66854	9.29167	6.84446	6.56995	4.81853	2.215	0.595764	1.43442	13.679	2.41803	14.057	2.53879	21.7844	6.34379	0.209109	0.15502	4.19351	2.35645	0.518037	0.367562	15.3479	9.60568	0.441451	3.51091	23.5538	0.0214903	19.1286	0.0273546	25.8412	1.00487	23.9962	0	20.7265	0.0585355	22.1037	0.131551	7.93646	7.93646
Average log2(CL/nCL) of UV-enriched* protein IDs	3.2942	3.34732	3.33971	2.98278	3.60165	3.74957	3.30481	2.92639	3.39081	3.89545	3.33965	3.25197	3.37304	3.71566	3.79006	3.35331	3.55237	3.41548	3.54625	3.59683	2.7445	3.14764	3.35971	3.34325	3.21811	2.61074	2.29804	2.87063	2.41392	2.56404	2.07371	3.3071	3.50259	2.24004	2.98362	3.35077	0	3.39797	0	3.32798	0	3.32406	0	3.29749	0	3.29874	3.04786	3.53924	3.53924
Average S/N of UV-enriched* protein IDs	5.70982	5.90162	5.87064	4.49239	6.68577	7.69519	5.70772	4.3233	7.29219	8.09617	5.31133	5.5053	5.94433	7.35488	7.68542	5.71681	6.29057	6.27332	6.36896	6.80855	3.94838	5.21045	5.96153	5.90985	5.24233	2.96839	2.34026	4.32963	2.57816	3.26438	2.57776	5.65702	6.59987	2.373	4.66569	5.92769	0	6.0522	0	5.83702	0	5.89457	0	5.75967	0	5.72412	4.91437	6.62113	6.62113
%TP of UV-enriched* protein IDs	84.8186	83.6777	83.8632	14.8869	34.6288	4.06799	5.43899	0.934034	2.29688	4.06504	3.85502	11.8	21.1084	18.5671	16.7681	19.8306	15.2939	3.78378	10.5663	50.4193	7.98871	36.7693	2.82965	76.9239	28.0764	0.152774	0.165098	5.97092	0.279517	0.705303	0.967133	42.1087	27.5927	1.0904	7.00322	82.8337	0	78.6546	0	83.3386	0	79.5499	0	78.3561	0	84.7886	0.717196	53.0668	53.0668
%TPS of UV-enriched* protein IDs	72.0496	71.1716	71.3166	12.2321	30.5104	3.59608	4.54579	0.729362	2.1035	3.5814	3.27894	9.57417	18.0484	16.2975	14.7617	16.9946	13.0844	3.19935	9.13186	43.9889	6.49581	30.3846	2.54152	65.7098	24.3649	0.115541	0.114476	4.85392	0.213855	0.582209	0.703304	34.8318	23.4995	0.754686	5.47387	70.5071	0	67.1927	0	70.9191	0	67.7937	0	66.8309	0	72.0327	0.585645	45.1304	45.1304
%TPN of UV-enriched* protein IDs	12.7689	12.5062	12.5466	2.65483	4.11842	0.471903	0.893205	0.204672	0.193385	0.483643	0.576085	2.22585	3.06001	2.26958	2.0064	2.83601	2.20953	0.584429	1.43442	6.43039	1.4929	6.38472	0.288126	11.2141	3.71152	0.0372331	0.0506221	1.11701	0.0656619	0.123094	0.263829	7.27687	4.09318	0.335715	1.52935	12.3266	0	11.462	0	12.4196	0	11.7562	0	11.5253	0	12.7558	0.131551	7.93646	7.93646
	log2(S/N) < 0	0 < log2(S/N) < 1	1 < log2(S/N) < 2	2 < log2(S/N) < 3	3 < log2(S/N) < 4	4 < log2(S/N) < 5	5 < log2(S/N) < 6	6 < log2(S/N) < 7	7 < log2(i/N) < 8	8 < log2(S/N) < 9	9 < log2(S/N) < 10	10 < log2(S/N); (includes undetected in non-crosslinked)
# of total protein IDs	149	77	147	206	108	19	1	0	0	0	0	0
# of GO-annotated RBPs	108	65	135	196	106	19	1	0	0	0	0	0
	RCS rank 1–100	RCS rank 101–200	RCS rank 201–300	RCS rank 301–400	RCS rank 401–500	RCS rank 501–600	RCS rank 601–700	RCS rank 701–800
# of GO-annotated RBPs	99	98	94	88	89	78	78	6
Average S/N	11.9918	7.60944	5.49245	4.35921	2.83075	1.34673	0.211351	0.001
Average RCS	8.14719	5.22505	3.57034	2.26695	1.22511	0.0246533	-6.16251	-26.5569
Average detectable ∆log2(SPIS)	0.259272	0.256065	0.303293	0.271327	0.362324	0.460366	3.60525	7.95362
Average # of unique peptides	20	13	9	7	5	4	7	37
%TP	50.2582	14.388	8.47975	4.6727	3.98548	2.12369	7.8624	8.22985
%TPS	45.91	12.1756	6.68993	3.3935	2.46762	1.04743	1.61706	0
%TPN	4.34819	2.2124	1.78982	1.27921	1.51786	1.07626	6.24534	8.22985
	%TP rank 1–100	%TP rank 101–201	%TP rank 201–301	%TP rank 301–401	%TP rank 401–501	%TP rank 501–601	%TP rank 601–701	%TP rank 701–801
%TP	66.1202	17.0256	8.31022	4.31978	2.32424	1.31833	0.567715	0.0138863
%TPS	49.3328	12.2397	6.20205	2.78831	1.57121	0.831414	0.329022	0.00655424
%TPN	16.7875	4.78587	2.10817	1.53146	0.753032	0.486912	0.238693	0.0073321
Primary Uniprot ID	Primary gene name	Protein name	%TP	%TPS	%TPN	RCS Rank	Log2(S/N)	# of unique peptides	SPInCL R1	SPInCL R2	SPInCL R3	SPICL R1	SPICL R2	SPICL R3	UV-enriched*?	Detected?	Detectable ∆log2(SPIS)	RBP confidence score (RCS)	% RNA-bound	Average log2(CL/nCL)	Log10(%TP)	Adjusted log10(%TP)
P19338	NCL	Nucleolin (Protein C23)	7.84727	7.53404	0.313229	1	4.58813	44	1.18755e+10	6.91261e+09	9.20906e+09	4.15085e+11	5.0207e+11	4.6182e+11	Yes	Yes	0.327149	17.1283	96.0084	5.61782	0.894719	3.73317
Q14690	PDCD11	Protein RRP5 homolog (NF-kappa-B-binding protein) (NFBP) (Programmed cell death protein 11)	4.2219	0	4.2219	707	-10	98	1.43311e+11	1.94879e+11	1.71018e+11	7.38216e+10	9.09235e+10	8.30101e+10	No	Yes	8.67777	-34.5211		-1.04456	0.625508	3.46396
Q9P2E9	RRBP1	Ribosome-binding protein 1 (180 kDa ribosome receptor homolog) (RRp) (ES/130-related protein) (Ribosome receptor protein)	2.09888	0	2.09888	706	-10	38	7.50184e+10	1.3038e+11	1.04763e+11	3.15345e+10	1.30294e+10	2.15921e+10	No	Yes	8.81155	-31.4963		-2.32025	0.321988	3.16044
P42704	LRPPRC	Leucine-rich PPR motif-containing protein, mitochondrial (130 kDa leucine-rich protein) (LRP 130) (GP130)	1.96434	1.73466	0.229678	27	2.91697	79	7.24973e+09	6.31124e+09	6.7455e+09	1.34298e+11	8.81093e+10	1.09482e+11	Yes	Yes	0.798702	9.13497	88.3076	4.00945	0.293216	3.13167
P46013	MKI67	Proliferation marker protein Ki-67 (Antigen identified by monoclonal antibody Ki-67) (Antigen KI-67) (Antigen Ki67)	1.82181	1.3891	0.432716	149	1.68265	95	9.61227e+09	1.60875e+10	1.30913e+10	9.67465e+10	9.5192e+10	9.59113e+10	Yes	Yes	0.105451	5.21447	76.248	2.89149	0.260503	3.09896
P52272	HNRNPM	Heterogeneous nuclear ribonucleoprotein M (hnRNP M)	1.63794	1.30688	0.331064	100	1.98094	50	1.08299e+10	9.00091e+09	9.84722e+09	8.7052e+10	8.88995e+10	8.80446e+10	Yes	Yes	0.000423662	6.04733	79.7878	3.153	0.214299	3.05275
O75534	CSDE1	Cold shock domain-containing protein E1 (N-ras upstream gene protein) (Protein UNR)	1.49609	1.3554	0.140689	20	3.26814	49	4.06396e+09	4.33678e+09	4.21054e+09	8.66459e+10	8.38429e+10	8.51399e+10	Yes	Yes	0.0558635	9.84823	90.5962	4.34113	0.174956	3.01341
P15880	RPS2	40S ribosomal protein S2 (40S ribosomal protein S4) (Protein LLRep3) (Small ribosomal subunit protein uS5)	1.3519	1.29191	0.0599949	2	4.42852	20	1.75304e+09	1.80497e+09	1.78094e+09	9.11503e+10	6.74716e+10	7.84282e+10	Yes	Yes	0.545834	13.15	95.5622	5.46164	0.130946	2.9694
P07910	HNRNPC	Heterogeneous nuclear ribonucleoproteins C1/C2 (hnRNP C1/C2)	1.16963	1.09561	0.0740145	3	3.88778	22	2.09304e+09	2.32135e+09	2.21571e+09	7.10794e+10	6.44699e+10	6.75282e+10	Yes	Yes	0.173885	11.2998	93.6719	4.93571	0.0680469	2.9065
Q00839	HNRNPU	Heterogeneous nuclear ribonucleoprotein U (hnRNP U) (GRIP120) (Nuclear p120 ribonucleoprotein) (Scaffold-attachment factor A) (SAF-A) (p120) (pp120)	1.13977	1.05336	0.0864127	6	3.60761	35	2.78314e+09	2.39058e+09	2.57223e+09	6.43941e+10	6.66234e+10	6.55919e+10	Yes	Yes	0.0522558	10.445	92.4184	4.66561	0.0568187	2.89527
Q9BQG0	MYBBP1A	Myb-binding protein 1A	0.973731	0.898504	0.0752267	16	3.57821	40	2.36369e+09	2.13202e+09	2.23922e+09	5.22733e+10	5.94483e+10	5.61282e+10	Yes	Yes	0.231226	10.1152	92.2744	4.63737	-0.011561	2.82689
O60506	SYNCRIP	Heterogeneous nuclear ribonucleoprotein Q (hnRNP Q) (Glycine- and tyrosine-rich RNA-binding protein) (GRY-RBP) (NS1-associated protein 1) (Synaptotagmin-binding, cytoplasmic RNA-interacting protein)	0.950849	0.853737	0.0971126	31	3.13606	22	2.84476e+09	2.95528e+09	2.90414e+09	5.53026e+10	5.26161e+10	5.38592e+10	Yes	Yes	0.090154	8.83292	89.7868	4.21587	-0.0218883	2.81657
Q9NR30	DDX21	Nucleolar RNA helicase 2	0.879607	0.818698	0.0609096	7	3.74859	30	1.92641e+09	1.71309e+09	1.8118e+09	4.70251e+10	5.42992e+10	5.09333e+10	Yes	Yes	0.258233	10.4314	93.0754	4.80128	-0.0557111	2.78274
Q9NZB2	FAM120A	Constitutive coactivator of PPAR-gamma-like protein 1 (Oxidative stress-associated Src activator) (Protein FAM120A)	0.780651	0.565355	0.215296	236	1.39283	39	6.26097e+09	6.58703e+09	6.43616e+09	4.24786e+10	3.80854e+10	4.01182e+10	Yes	Yes	0.211392	3.80371	72.421	2.64429	-0.107543	2.73091
Q8TDD1	DDX54	ATP-dependent RNA helicase DDX54	0.768418	0.715035	0.0533827	11	3.74357	35	1.58859e+09	1.59804e+09	1.59367e+09	4.16675e+10	4.68653e+10	4.44601e+10	Yes	Yes	0.218049	10.1977	93.0529	4.79644	-0.114402	2.72405
Q7KZF4	SND1	Staphylococcal nuclease domain-containing protein 1	0.7446	0.689277	0.0553232	19	3.63913	42	1.82721e+09	1.48691e+09	1.64438e+09	4.17109e+10	4.39301e+10	4.29032e+10	Yes	Yes	0.081667	9.8634	92.5701	4.69589	-0.128077	2.71038
Q9NW13	RBM28	RNA-binding protein 28 (RNA-binding motif protein 28)	0.731523	0.648403	0.0831206	48	2.96361	27	2.17213e+09	2.77945e+09	2.49843e+09	4.01627e+10	4.22573e+10	4.12881e+10	Yes	Yes	0.124572	8.0097	88.6373	4.05324	-0.135772	2.70268
Q14692	BMS1	Ribosome biogenesis protein BMS1 homolog (Ribosome assembly protein BMS1 homolog)	0.714747	0.642776	0.0719712	38	3.15882	31	2.43433e+09	1.86548e+09	2.1287e+09	3.61376e+10	4.47951e+10	4.07891e+10	Yes	Yes	0.375443	8.50546	89.9305	4.23741	-0.145848	2.69261
Q14152	EIF3A	Eukaryotic translation initiation factor 3 subunit A (eIF3a) (Eukaryotic translation initiation factor 3 subunit 10) (eIF-3-theta) (eIF3 p167) (eIF3 p180) (eIF3 p185)	0.705888	0.631773	0.0741144	43	3.09158	37	2.47627e+09	1.9653e+09	2.20174e+09	4.07941e+10	3.91915e+10	3.9933e+10	Yes	Yes	0.0999115	8.30766	89.5005	4.17381	-0.151264	2.68719
O43390	HNRNPR	Heterogeneous nuclear ribonucleoprotein R (hnRNP R)	0.696876	0.647108	0.0497679	18	3.70072	26	1.45759e+09	1.51231e+09	1.48699e+09	3.78197e+10	4.23928e+10	4.02767e+10	Yes	Yes	0.214092	9.92388	92.8584	4.75516	-0.156844	2.68161
Q08211	DHX9	ATP-dependent RNA helicase A	0.693699	0.505551	0.188148	235	1.42599	39	4.65902e+09	6.53716e+09	5.66811e+09	3.49798e+10	3.66534e+10	3.5879e+10	Yes	Yes	0.207247	3.82112	72.8776	2.67219	-0.158829	2.67962
Q6P2Q9	PRPF8	Pre-mRNA-processing-splicing factor 8 (220 kDa U5 snRNP-specific protein) (PRP8 homolog) (Splicing factor Prp8) (p220)	0.631837	0.199268	0.432569	649	-1.11822	45	1.21602e+10	1.36537e+10	1.29627e+10	2.44505e+10	2.5203e+10	2.48548e+10	No	Yes	0.314478	-2.95104	31.5379	0.942102	-0.199395	2.63906
O76021	RSL1D1	Ribosomal L1 domain-containing protein 1 (CATX-11) (Cellular senescence-inhibited gene protein) (Protein PBK1)	0.631515	0.587022	0.0444931	21	3.72176	22	1.32858e+09	1.32855e+09	1.32856e+09	3.4615e+10	3.81254e+10	3.65011e+10	Yes	Yes	0.179053	9.82112	92.9545	4.77542	-0.199616	2.63884
Q9UKM9	RALY	RNA-binding protein Raly (Autoantigen p542) (Heterogeneous nuclear ribonucleoprotein C-like 2) (hnRNP core protein C-like 2) (hnRNP associated with lethal yellow protein homolog)	0.62776	0.586809	0.040951	14	3.84092	15	1.16148e+09	1.2802e+09	1.22526e+09	3.85116e+10	3.41872e+10	3.61882e+10	Yes	Yes	0.213769	10.1256	93.4767	4.8904	-0.202206	2.63625
Q6PKG0	LARP1	La-related protein 1 (La ribonucleoprotein domain family member 1)	0.602283	0.328379	0.273904	499	0.261691	31	7.16438e+09	9.14961e+09	8.231e+09	2.6695e+10	2.88781e+10	2.7868e+10	Yes	Yes	0.361611	0.685173	54.5224	1.76459	-0.220199	2.61825
Q92900	UPF1	Regulator of nonsense transcripts 1	0.594461	0.478058	0.116403	142	2.03806	41	1.90017e+09	4.96144e+09	3.54492e+09	3.51989e+10	2.90715e+10	3.19068e+10	Yes	Yes	0.189807	5.32459	80.4188	3.20381	-0.225877	2.61258
P09651	HNRNPA1	Heterogeneous nuclear ribonucleoprotein A1 (hnRNP A1) (Helix-destabilizing protein) (Single-strand RNA-binding protein) (hnRNP core protein A1) [Cleaved into: Heterogeneous nuclear ribonucleoprotein A1, N-terminally processed]	0.590297	0.496664	0.0936336	89	2.40717	16	3.09532e+09	2.51509e+09	2.78358e+09	3.25421e+10	3.24229e+10	3.24781e+10	Yes	Yes	0.0421284	6.28157	84.1379	3.53713	-0.228929	2.60952
P31943	HNRNPH1	Heterogeneous nuclear ribonucleoprotein H (hnRNP H) [Cleaved into: Heterogeneous nuclear ribonucleoprotein H, N-terminally processed]	0.585219	0.527411	0.0578089	42	3.18956	12	1.61536e+09	1.83128e+09	1.73137e+09	3.50119e+10	3.15727e+10	3.31641e+10	Yes	Yes	0.182034	8.31128	90.1218	4.26654	-0.232681	2.60577
Q9HCE1	MOV10	Helicase MOV-10	0.584742	0.522713	0.0620288	47	3.07501	38	1.78685e+09	1.90695e+09	1.85138e+09	3.62893e+10	3.00627e+10	3.29439e+10	Yes	Yes	0.346108	8.01169	89.3921	4.15817	-0.233036	2.60542
Q13428	TCOF1	Treacle protein (Treacher Collins syndrome protein)	0.5762	0.321751	0.254449	480	0.338568	23	9.22251e+09	6.02723e+09	7.50575e+09	2.4209e+10	2.93656e+10	2.69795e+10	Yes	Yes	0.178236	0.879948	55.8402	1.81926	-0.239426	2.59903
Q96I24	FUBP3	Far upstream element-binding protein 3 (FUSE-binding protein 3)	0.564612	0.472002	0.0926098	98	2.34956	33	2.56858e+09	2.9334e+09	2.76459e+09	3.47494e+10	2.74099e+10	3.0806e+10	Yes	Yes	0.433287	6.08583	83.5976	3.48457	-0.24825	2.5902
P52597	HNRNPF	Heterogeneous nuclear ribonucleoprotein F (hnRNP F) (Nucleolin-like protein mcs94-1) [Cleaved into: Heterogeneous nuclear ribonucleoprotein F, N-terminally processed]	0.558872	0.489841	0.0690318	62	2.82698	17	2.0274e+09	2.07874e+09	2.05499e+09	3.51671e+10	2.77126e+10	3.1162e+10	Yes	Yes	0.445634	7.30991	87.648	3.92521	-0.252687	2.58577
O75691	UTP20	Small subunit processome component 20 homolog (Down-regulated in metastasis protein) (Novel nucleolar protein 73) (NNP73) (Protein Key-1A6)	0.555655	0.521561	0.034094	13	3.93525	41	1.18999e+09	8.52887e+08	1.00887e+09	2.99274e+10	3.43456e+10	3.23012e+10	Yes	Yes	0.23444	10.1658	93.8642	4.98165	-0.255195	2.58326
P22626	HNRNPA2B1	Heterogeneous nuclear ribonucleoproteins A2/B1 (hnRNP A2/B1)	0.553669	0.467744	0.0859243	86	2.44458	22	2.73063e+09	2.41098e+09	2.55889e+09	2.95314e+10	3.14667e+10	3.05712e+10	Yes	Yes	0.10315	6.31119	84.4809	3.57136	-0.25675	2.5817
P23396	RPS3	40S ribosomal protein S3	0.552385	0.519506	0.0328787	8	3.98191	17	1.24116e+09	7.28835e+08	9.65899e+08	3.56546e+10	2.85902e+10	3.1859e+10	Yes	Yes	0.434146	10.2761	94.0479	5.02686	-0.257758	2.5807
Q9Y4C8	RBM19	Probable RNA-binding protein 19 (RNA-binding motif protein 19)	0.539073	0.483197	0.0558757	49	3.11232	31	1.93638e+09	1.40972e+09	1.65341e+09	2.8122e+10	3.28624e+10	3.06689e+10	Yes	Yes	0.260289	7.99897	89.6348	4.19341	-0.268352	2.5701
P11940	PABPC1	Polyadenylate-binding protein 1 (PABP-1) (Poly(A)-binding protein 1)	0.537519	0.503628	0.0338906	17	3.8934	17	1.02239e+09	9.8925e+08	1.00459e+09	3.58877e+10	2.65822e+10	3.08881e+10	Yes	Yes	0.551585	10.0016	93.695	4.94115	-0.269607	2.56885
Q5JTH9	RRP12	RRP12-like protein	0.537501	0.488303	0.0491981	37	3.3111	30	1.53243e+09	1.40928e+09	1.46626e+09	2.93321e+10	3.19124e+10	3.07185e+10	Yes	Yes	0.15052	8.50567	90.8469	4.38201	-0.269621	2.56883
Q00341	HDLBP	Vigilin (High density lipoprotein-binding protein) (HDL-binding protein)	0.534334	0.467473	0.0668607	63	2.80565	48	2.18886e+09	1.81491e+09	1.98795e+09	3.09793e+10	2.89456e+10	2.98866e+10	Yes	Yes	0.153345	7.20006	87.4871	3.9053	-0.272187	2.56627
Q7Z2W4	ZC3HAV1	Zinc finger CCCH-type antiviral protein 1 (ADP-ribosyltransferase diphtheria toxin-like 13) (ARTD13) (Inactive Poly [ADP-ribose] polymerase 13) (PARP13) (Zinc finger CCCH domain-containing protein 2) (Zinc finger antiviral protein) (ZAP)	0.521637	0.447755	0.0738822	75	2.59941	34	1.67102e+09	2.71807e+09	2.23358e+09	2.84332e+10	2.94768e+10	2.89939e+10	Yes	Yes	0.139343	6.64363	85.8365	3.71378	-0.282632	2.55582
P06748	NPM1	Nucleophosmin (NPM) (Nucleolar phosphoprotein B23) (Nucleolar protein NO38) (Numatrin)	0.517993	0.481538	0.0364551	25	3.72346	11	1.35522e+09	8.35912e+08	1.07621e+09	3.06927e+10	2.90846e+10	2.98287e+10	Yes	Yes	0.131977	9.50516	92.9622	4.77706	-0.285676	2.55278
Q15717	ELAVL1	ELAV-like protein 1 (Hu-antigen R) (HuR)	0.515374	0.429423	0.0859507	111	2.32082	17	2.5594e+09	2.57565e+09	2.56813e+09	2.90897e+10	2.74189e+10	2.8192e+10	Yes	Yes	0.11473	5.91942	83.3226	3.45842	-0.287878	2.55058
Q15269	PWP2	Periodic tryptophan protein 2 homolog	0.500581	0.473452	0.0271287	5	4.12532	26	9.43868e+08	6.83736e+08	8.04105e+08	2.85176e+10	2.9667e+10	2.91351e+10	Yes	Yes	0.0563138	10.4698	94.5805	5.16608	-0.300526	2.53793
P10412	H1-4	Histone H1.4 (Histone H1b) (Histone H1s-4)	0.49858	0	0.49858	705	-10	4	1.64139e+10	3.37383e+10	2.57219e+10	5.75536e+09	3.31763e+09	4.44562e+09	No	Yes	9.81694	-25.2751		-2.52476	-0.302265	2.53619
Q9UQ35	SRRM2	Serine/arginine repetitive matrix protein 2 (300 kDa nuclear matrix antigen) (Serine/arginine-rich splicing factor-related nuclear matrix protein of 300 kDa) (SR-related nuclear matrix protein of 300 kDa) (Ser/Arg-related nuclear matrix protein of 300 kDa) (Splicing coactivator subunit SRm300) (Tax-responsive enhancer element-binding protein 803) (TaxREB803)	0.494095	0	0.494095	704	-10	51	2.54077e+10	7.81545e+09	1.59558e+10	1.04737e+10	1.56702e+10	1.32657e+10	No	Yes	9.43911	-25.236		-0.338916	-0.30619	2.53226
Q8IY81	FTSJ3	pre-rRNA 2'-O-ribose RNA methyltransferase FTSJ3	0.491373	0.323938	0.167435	332	0.95212	23	5.50531e+09	4.52134e+09	4.97664e+09	2.33593e+10	2.53234e+10	2.44145e+10	Yes	Yes	0.0898646	2.40874	65.9251	2.28375	-0.308589	2.52986
P36578	RPL4	60S ribosomal protein L4 (60S ribosomal protein L1) (Large ribosomal subunit protein uL4)	0.474855	0.186747	0.288108	622	-0.625523	17	5.56814e+09	1.14639e+10	8.73578e+09	2.18231e+10	1.78562e+10	1.96918e+10	Yes	Yes	0.292125	-1.5732	39.3272	1.19935	-0.323439	2.51501
P14866	HNRNPL	Heterogeneous nuclear ribonucleoprotein L (hnRNP L)	0.468144	0.400392	0.0677524	81	2.56307	17	1.69671e+09	2.33628e+09	2.04033e+09	2.55221e+10	2.63653e+10	2.59751e+10	Yes	Yes	0.110604	6.43032	85.5275	3.68024	-0.32962	2.50883
Q8TED0	UTP15	U3 small nucleolar RNA-associated protein 15 homolog	0.467932	0.445694	0.0222374	4	4.32499	21	6.47165e+08	6.80895e+08	6.65287e+08	2.77666e+10	2.68588e+10	2.72789e+10	Yes	Yes	0.0587378	10.8498	95.2477	5.36054	-0.329817	2.50864
P22087	FBL	rRNA 2'-O-methyltransferase fibrillarin	0.463213	0.429598	0.0336152	26	3.6758	12	8.57886e+08	1.14274e+09	1.01093e+09	2.54567e+10	2.7844e+10	2.67393e+10	Yes	Yes	0.186212	9.20507	92.743	4.73117	-0.334219	2.50423
Q92879	CELF1	CUGBP Elav-like family member 1 (CELF-1) (50 kDa nuclear polyadenylated RNA-binding protein) (Bruno-like protein 2) (CUG triplet repeat RNA-binding protein 1) (CUG-BP1) (CUG-BP- and ETR-3-like factor 1) (Deadenylation factor CUG-BP) (Embryo deadenylation element-binding protein homolog) (EDEN-BP homolog) (RNA-binding protein BRUNOL-2)	0.452616	0.389712	0.062904	77	2.63118	13	1.81783e+09	1.93414e+09	1.88032e+09	2.6791e+10	2.36336e+10	2.50946e+10	Yes	Yes	0.231348	6.56265	86.1021	3.74316	-0.34427	2.49418
Q7L2E3	DHX30	ATP-dependent RNA helicase DHX30	0.452116	0.136877	0.315239	650	-1.20357	37	8.66935e+09	1.01257e+10	9.45183e+09	1.84494e+10	1.68016e+10	1.75641e+10	No	Yes	0.0415303	-3.00134	30.2747	0.901803	-0.34475	2.4937
P39023	RPL3	60S ribosomal protein L3 (HIV-1 TAR RNA-binding protein B) (TARBP-B) (Large ribosomal subunit protein uL3)	0.449846	0.323674	0.126172	260	1.35915	16	2.74591e+09	4.73776e+09	3.81609e+09	2.4513e+10	2.17915e+10	2.30508e+10	Yes	Yes	0.0671519	3.38635	71.9522	2.61605	-0.346936	2.49152
O00567	NOP56	Nucleolar protein 56 (Nucleolar protein 5A)	0.44502	0.400488	0.0445326	52	3.16882	21	1.3961e+09	1.26805e+09	1.3273e+09	2.46244e+10	2.58767e+10	2.52972e+10	Yes	Yes	0.0840397	7.88034	89.9931	4.24688	-0.35162	2.48683
Q9BZE4	GTPBP4	GTP-binding protein 4 (Chronic renal failure gene protein) (GTP-binding protein NGB) (Nucleolar GTP-binding protein 1)	0.427974	0.377738	0.0502363	64	2.91058	22	1.49258e+09	1.50914e+09	1.50148e+09	2.36909e+10	2.44439e+10	2.40955e+10	Yes	Yes	0.0609967	7.18877	88.2618	4.00346	-0.368583	2.46987
Q9Y520	PRRC2C	Protein PRRC2C (BAT2 domain-containing protein 1) (HBV X-transactivated gene 2 protein) (HBV XAg-transactivated protein 2) (HLA-B-associated transcript 2-like 2) (Proline-rich and coiled-coil-containing protein 2C)	0.412922	0.168833	0.244089	611	-0.531807	38	7.30063e+09	7.23568e+09	7.26574e+09	1.96328e+10	1.52967e+10	1.73031e+10	Yes	Yes	0.683836	-1.30523	40.8874	1.25301	-0.384132	2.45432
Q9GZR7	DDX24	ATP-dependent RNA helicase DDX24	0.410881	0.325007	0.0858736	186	1.92019	21	2.78248e+09	2.35705e+09	2.5539e+09	2.09531e+10	2.298e+10	2.20421e+10	Yes	Yes	0.146501	4.70862	79.1001	3.0992	-0.386284	2.45217
Q96T58	SPEN	Msx2-interacting protein (SMART/HDAC1-associated repressor protein) (SPEN homolog)	0.404712	0.273984	0.130729	316	1.06751	40	4.2226e+09	3.55768e+09	3.86535e+09	1.72091e+10	2.32521e+10	2.04559e+10	Yes	Yes	0.560494	2.61071	67.6984	2.37619	-0.392853	2.4456
Q96GQ7	DDX27	Probable ATP-dependent RNA helicase DDX27	0.400195	0.367645	0.0325502	36	3.49758	20	1.17465e+09	7.77408e+08	9.61218e+08	2.12726e+10	2.45393e+10	2.30277e+10	Yes	Yes	0.233459	8.53662	91.8664	4.56007	-0.397728	2.44073
Q13310	PABPC4	Polyadenylate-binding protein 4 (PABP-4) (Poly(A)-binding protein 4) (Activated-platelet protein 1) (APP-1) (Inducible poly(A)-binding protein) (iPABP)	0.39724	0.376621	0.0206189	9	4.19107	16	6.93866e+08	5.33186e+08	6.07536e+08	2.67257e+10	1.97077e+10	2.29551e+10	Yes	Yes	0.568197	10.2158	94.8095	5.23003	-0.400947	2.43751
Q12906	ILF3	Interleukin enhancer-binding factor 3 (Double-stranded RNA-binding protein 76) (DRBP76) (M-phase phosphoprotein 4) (MPP4) (Nuclear factor associated with dsRNA) (NFAR) (Nuclear factor of activated T-cells 90 kDa) (NF-AT-90) (Translational control protein 80) (TCP80)	0.386895	0.330545	0.0563497	94	2.55237	20	1.57877e+09	1.78276e+09	1.68837e+09	2.07183e+10	2.21256e+10	2.14744e+10	Yes	Yes	0.14541	6.19216	85.4354	3.67038	-0.412407	2.42605
Q9BVP2	GNL3	Guanine nucleotide-binding protein-like 3 (E2-induced gene 3 protein) (Novel nucleolar protein 47) (NNP47) (Nucleolar GTP-binding protein 3) (Nucleostemin)	0.374636	0.325613	0.0490231	76	2.73163	19	1.48609e+09	1.44415e+09	1.46356e+09	2.15014e+10	2.03775e+10	2.08976e+10	Yes	Yes	0.106801	6.58886	86.9145	3.83634	-0.42639	2.41206
P61978	HNRNPK	Heterogeneous nuclear ribonucleoprotein K (hnRNP K) (Transformation up-regulated nuclear protein) (TUNP)	0.370063	0.319555	0.0505084	83	2.66147	23	1.6763e+09	1.34877e+09	1.50032e+09	2.15069e+10	1.97533e+10	2.05647e+10	Yes	Yes	0.193435	6.40543	86.3514	3.7712	-0.431724	2.40673
Q02878	RPL6	60S ribosomal protein L6 (Large ribosomal subunit protein eL6) (Neoplasm-related protein C140) (Tax-responsive enhancer element-binding protein 107) (TaxREB107)	0.367807	0.221642	0.146165	430	0.600635	11	2.5372e+09	6.05926e+09	4.42953e+09	2.03222e+10	1.50878e+10	1.75098e+10	Yes	Yes	0.224643	1.44397	60.2604	2.01177	-0.43438	2.40407
Q9UQ80	PA2G4	Proliferation-associated protein 2G4 (Cell cycle protein p38-2G4 homolog) (hG4-1) (ErbB3-binding protein 1)	0.367267	0.337262	0.0300055	41	3.49057	16	9.75119e+08	7.62706e+08	8.60994e+08	2.80363e+10	1.44677e+10	2.07462e+10	Yes	Yes	1.22446	8.38936	91.8301	4.55336	-0.435018	2.40344
Q15397	PUM3	Pumilio homolog 3 (HBV X-transactivated gene 5 protein) (HBV XAg-transactivated protein 5) (Minor histocompatibility antigen HA-8) (HLA-HA8)	0.367054	0.340753	0.0263012	30	3.69552	24	9.09469e+08	6.67841e+08	7.79648e+08	2.04153e+10	2.18516e+10	2.1187e+10	Yes	Yes	0.105018	8.88103	92.8345	4.75015	-0.435269	2.40318
Q03701	CEBPZ	CCAAT/enhancer-binding protein zeta (CCAAT-box-binding transcription factor) (CBF) (CCAAT-binding factor)	0.36593	0.314721	0.0512085	88	2.61962	22	1.47227e+09	1.58408e+09	1.53234e+09	1.95581e+10	2.10843e+10	2.03781e+10	Yes	Yes	0.155254	6.29193	86.0059	3.73246	-0.436602	2.40185
P17844	DDX5	Probable ATP-dependent RNA helicase DDX5	0.363642	0.335322	0.0283194	34	3.56569	16	1.03841e+09	6.63337e+08	8.3689e+08	2.06244e+10	2.11365e+10	2.08995e+10	Yes	Yes	0.0122582	8.55454	92.2123	4.62536	-0.439326	2.39913
P23588	EIF4B	Eukaryotic translation initiation factor 4B (eIF-4B)	0.355548	0.31093	0.0446179	73	2.80089	27	1.3375e+09	1.28865e+09	1.31125e+09	2.4486e+10	1.56083e+10	1.97162e+10	Yes	Yes	0.842063	6.69232	87.4509	3.90086	-0.449102	2.38935
Q8IWA0	WDR75	WD repeat-containing protein 75 (U3 small nucleolar RNA-associated protein 17 homolog)	0.353486	0.333336	0.02015	23	4.04812	23	5.92679e+08	6.09432e+08	6.0168e+08	1.91262e+10	2.18556e+10	2.05926e+10	Yes	Yes	0.246935	9.66217	94.2996	5.09108	-0.451628	2.38683
Q14978	NOLC1	Nucleolar and coiled-body phosphoprotein 1 (140 kDa nucleolar phosphoprotein) (Nopp140) (Hepatitis C virus NS5A-transactivated protein 13) (HCV NS5A-transactivated protein 13) (Nucleolar 130 kDa protein) (Nucleolar phosphoprotein p130)	0.350618	0.320983	0.0296351	45	3.43712	13	9.89425e+08	7.84777e+08	8.79472e+08	1.88434e+10	2.12373e+10	2.01296e+10	Yes	Yes	0.204004	8.19164	91.5478	4.50222	-0.455166	2.38329
Q04637	EIF4G1	Eukaryotic translation initiation factor 4 gamma 1 (eIF-4-gamma 1) (eIF-4G 1) (eIF-4G1) (p220)	0.34853	0.0975698	0.25096	653	-1.36295	34	7.76915e+09	7.23097e+09	7.48e+09	1.41686e+10	1.25448e+10	1.32961e+10	No	Yes	0.576465	-3.24478	27.9946	0.829907	-0.45776	2.38069
P62753	RPS6	40S ribosomal protein S6 (Phosphoprotein NP33) (Small ribosomal subunit protein eS6)	0.347209	0.0787988	0.26841	657	-1.7682	11	2.89516e+09	1.28467e+10	8.2419e+09	1.44054e+10	1.11872e+10	1.26764e+10	No	Yes	1.69203	-4.20662	22.6949	0.66644	-0.459409	2.37904
F8WD15	IGF2BP3	Insulin-like growth factor 2 mRNA-binding protein 3	0.347067	0.294415	0.0526521	113	2.48329	25	1.02644e+09	2.09077e+09	1.59828e+09	2.02791e+10	1.81158e+10	1.91168e+10	Yes	Yes	0.111225	5.90741	84.8294	3.60684	-0.459587	2.37887
Q16666	IFI16	Gamma-interferon-inducible protein 16 (Ifi-16) (Interferon-inducible myeloid differentiation transcriptional activator)	0.343023	0	0.343023	703	-10	24	1.13332e+10	9.61382e+09	1.04094e+10	9.3896e+09	1.06755e+10	1.00805e+10	No	Yes	4.78836	-23.6565		-0.0587952	-0.464677	2.37378
D3DTW3	IGF2BP1	Insulin-like growth factor 2 mRNA binding protein 1 deltaN CRDBP (Insulin-like growth factor 2 mRNA binding protein 1, isoform CRA_a)	0.330064	0.296392	0.0336723	60	3.13787	25	1.08527e+09	9.29899e+08	1.00179e+09	1.95221e+10	1.7958e+10	1.86817e+10	Yes	Yes	0.172813	7.39613	89.7983	4.21758	-0.481402	2.35705
P62280	RPS11	40S ribosomal protein S11 (Small ribosomal subunit protein uS17)	0.325724	0.310412	0.015312	10	4.34145	10	5.20224e+08	3.92786e+08	4.51754e+08	2.16044e+10	1.65452e+10	1.88862e+10	Yes	Yes	0.49833	10.2081	95.2991	5.3766	-0.48715	2.3513
P05455	SSB	Lupus La protein (La autoantigen) (La ribonucleoprotein) (Sjoegren syndrome type B antigen) (SS-B)	0.324078	0.306504	0.017574	22	4.12439	15	8.31284e+08	2.33868e+08	5.10306e+08	1.88179e+10	1.88674e+10	1.88445e+10	Yes	Yes	0.0535355	9.68862	94.5772	5.16517	-0.489351	2.3491
Q8WTT2	NOC3L	Nucleolar complex protein 3 homolog (NOC3 protein homolog) (Factor for adipocyte differentiation 24) (NOC3-like protein) (Nucleolar complex-associated protein 3-like protein)	0.321243	0.300087	0.0211552	28	3.8263	16	7.20854e+08	5.47705e+08	6.27825e+08	1.82977e+10	1.8823e+10	1.85799e+10	Yes	Yes	0.0351747	8.97377	93.4146	4.87628	-0.493167	2.34529
Q14671	PUM1	Pumilio homolog 1 (HsPUM) (Pumilio-1)	0.318592	0.296525	0.0220671	33	3.74818	25	7.24044e+08	5.97444e+08	6.56025e+08	1.90264e+10	1.77678e+10	1.83502e+10	Yes	Yes	0.139533	8.77707	93.0735	4.80089	-0.496765	2.34169
Q9NV06	DCAF13	DDB1- and CUL4-associated factor 13 (WD repeat and SOF domain-containing protein 1)	0.317223	0.302423	0.0148001	12	4.35289	22	5.1123e+08	3.7655e+08	4.38869e+08	1.88567e+10	1.8193e+10	1.85001e+10	Yes	Yes	0.0790217	10.185	95.3345	5.38777	-0.498635	2.33982
Q7L014	DDX46	Probable ATP-dependent RNA helicase DDX46	0.316467	0	0.316467	702	-10	22	1.79311e+10	2.85881e+09	9.83309e+09	7.03985e+09	1.02912e+10	8.78673e+09	No	Yes	10.2539	-23.3078		-0.246846	-0.499672	2.33878
Q15233	NONO	Non-POU domain-containing octamer-binding protein (NonO protein) (54 kDa nuclear RNA- and DNA-binding protein) (p54(nrb)) (p54nrb) (55 kDa nuclear protein) (NMT55) (DNA-binding p52/p100 complex, 52 kDa subunit)	0.311546	0.257273	0.0542734	147	2.24498	21	1.64719e+09	1.59556e+09	1.61945e+09	1.61824e+10	1.77756e+10	1.70384e+10	Yes	Yes	0.178241	5.23524	82.5793	3.38965	-0.506478	2.33198
P46087	NOP2	Probable 28S rRNA (cytosine(4447)-C(5))-methyltransferase	0.310701	0.268912	0.0417887	90	2.68595	19	1.17324e+09	1.31738e+09	1.25068e+09	1.61693e+10	1.84186e+10	1.73778e+10	Yes	Yes	0.264869	6.2604	86.5502	3.79391	-0.507657	2.3308
P62917	RPL8	60S ribosomal protein L8 (Large ribosomal subunit protein uL2)	0.29754	0.27838	0.01916	29	3.86089	7	7.19713e+08	4.14033e+08	5.55477e+08	2.11994e+10	1.34324e+10	1.70263e+10	Yes	Yes	0.865326	8.92636	93.5605	4.9097	-0.526455	2.312
Q07955	SRSF1	Serine/arginine-rich splicing factor 1 (Alternative-splicing factor 1) (ASF-1) (Splicing factor, arginine/serine-rich 1) (pre-mRNA-splicing factor SF2, P33 subunit)	0.297398	0.27441	0.0229875	44	3.57742	9	5.93342e+08	7.71662e+08	6.8915e+08	1.88412e+10	1.54222e+10	1.70043e+10	Yes	Yes	0.351011	8.27024	92.2705	4.63661	-0.526662	2.31179
P51991	HNRNPA3	Heterogeneous nuclear ribonucleoprotein A3 (hnRNP A3)	0.292631	0.212837	0.0797947	269	1.41538	19	2.15125e+09	2.60628e+09	2.39572e+09	1.49804e+10	1.52229e+10	1.51107e+10	Yes	Yes	0.09749	3.26213	72.732	2.66325	-0.533679	2.30477
Q13148	TARDBP	TAR DNA-binding protein 43 (TDP-43)	0.29069	0.259115	0.0315744	67	3.03677	15	8.16965e+08	1.06393e+09	9.49656e+08	1.63997e+10	1.64578e+10	1.6431e+10	Yes	Yes	0.035277	6.99028	89.1381	4.12209	-0.53657	2.30188
O00541	PES1	Pescadillo homolog	0.289031	0.273651	0.0153801	24	4.1532	17	5.86571e+08	3.38131e+08	4.53089e+08	1.60035e+10	1.75864e+10	1.6854e+10	Yes	Yes	0.146164	9.54986	94.6787	5.19318	-0.539055	2.2994
O60287	URB1	Nucleolar pre-ribosomal-associated protein 1 (Nucleolar protein 254 kDa) (URB1 ribosome biogenesis 1 homolog)	0.283728	0.246426	0.0373019	93	2.72383	31	9.72025e+08	1.2428e+09	1.11751e+09	1.41356e+10	1.74739e+10	1.59292e+10	Yes	Yes	0.434886	6.24127	86.8529	3.82909	-0.547097	2.29136
Q969Z0	TBRG4	FAST kinase domain-containing protein 4 (Cell cycle progression restoration protein 2) (Cell cycle progression protein 2) (Protein TBRG4) (Transforming growth factor beta regulator 4)	0.280719	0.258984	0.021735	46	3.57477	12	6.28664e+08	6.69157e+08	6.5042e+08	1.6453e+10	1.58182e+10	1.6112e+10	Yes	Yes	0.0686565	8.17452	92.2574	4.63407	-0.551728	2.28673
P46777	RPL5	60S ribosomal protein L5 (Large ribosomal subunit protein uL18)	0.280369	0.244705	0.0356642	85	2.7785	13	9.67329e+08	1.14158e+09	1.06095e+09	1.83583e+10	1.31699e+10	1.55707e+10	Yes	Yes	0.601903	6.35215	87.2796	3.87997	-0.55227	2.28618
A0A0A6YYI3	PPAN-P2RY11	Protein PPAN-P2RY11	0.278276	0.24049	0.0377862	97	2.67005	16	1.25493e+09	1.00633e+09	1.12136e+09	1.44342e+10	1.65211e+10	1.55555e+10	Yes	Yes	0.227642	6.09553	86.4214	3.77916	-0.555524	2.28293
Q01085	TIAL1	Nucleolysin TIAR (TIA-1-related protein)	0.275775	0.235768	0.0400068	117	2.55905	12	1.14731e+09	1.23735e+09	1.19569e+09	1.64555e+10	1.41775e+10	1.52316e+10	Yes	Yes	0.274482	5.8321	85.493	3.67654	-0.559445	2.27901
Q96PK6	RBM14	RNA-binding protein 14 (Paraspeckle protein 2) (PSP2) (RNA-binding motif protein 14) (RRM-containing coactivator activator/modulator) (Synaptotagmin-interacting protein) (SYT-interacting protein)	0.274256	0.240704	0.033552	79	2.84279	21	9.93711e+08	1.00751e+09	1.00112e+09	1.4189e+10	1.65329e+10	1.54483e+10	Yes	Yes	0.291702	6.47192	87.7662	3.93999	-0.561844	2.27661
Q92945	KHSRP	Far upstream element-binding protein 2 (FUSE-binding protein 2) (KH type-splicing regulatory protein) (KSRP) (p75)	0.265779	0.20765	0.0581292	216	1.83682	29	1.58548e+09	1.88124e+09	1.74439e+09	1.41853e+10	1.4111e+10	1.41454e+10	Yes	Yes	0.0319231	4.15668	78.1288	3.02582	-0.575479	2.26297
Q9Y2X3	NOP58	Nucleolar protein 58 (Nucleolar protein 5)	0.259121	0.227519	0.0316022	82	2.84789	16	9.81816e+08	9.08702e+08	9.42533e+08	1.45275e+10	1.45558e+10	1.45427e+10	Yes	Yes	0.00590523	6.41333	87.8041	3.94476	-0.586497	2.25196
P11388	TOP2A	DNA topoisomerase 2-alpha	0.256905	0	0.256905	701	-10	18	7.80963e+09	8.48494e+09	8.17246e+09	7.45812e+09	6.95094e+09	7.18562e+09	No	Yes	3.87926	-22.4053		-0.18076	-0.590227	2.24823
O00571	DDX3X	ATP-dependent RNA helicase DDX3X	0.251198	0.234549	0.0166484	35	3.81643	12	6.71391e+08	3.31863e+08	4.8897e+08	1.4863e+10	1.41846e+10	1.44985e+10	Yes	Yes	0.129678	8.54297	93.3724	4.86675	-0.599984	2.23847
P07305	H1-0	Histone H1.0 (Histone H1') (Histone H1(0)) [Cleaved into: Histone H1.0, N-terminally processed]	0.247052	0	0.247052	700	-10	5	8.85425e+09	1.32792e+10	1.12317e+10	4.66234e+09	2.67372e+09	3.5939e+09	No	Yes	7.84671	-22.2361		-1.64682	-0.607211	2.23124
P62987	UBA52	Ubiquitin-60S ribosomal protein L40 (CEP52) (Ubiquitin A-52 residue ribosomal protein fusion product 1) [Cleaved into: Ubiquitin; 60S ribosomal protein L40 (Large ribosomal subunit protein eL40)]	0.246113	0.0802853	0.165828	639	-1.04648	10	4.68613e+09	5.2115e+09	4.9684e+09	9.7382e+09	9.76823e+09	9.75434e+09	No	Yes	0.19833	-2.33322	32.6212	0.976946	-0.608865	2.22959
P78316	NOP14	Nucleolar protein 14 (Nucleolar complex protein 14)	0.245591	0.224705	0.0208858	56	3.42744	17	6.85149e+08	5.65202e+08	6.20704e+08	1.33841e+10	1.46915e+10	1.40865e+10	Yes	Yes	0.158116	7.63861	91.4957	4.49297	-0.609788	2.22867
Q14684	RRP1B	Ribosomal RNA processing protein 1 homolog B (RRP1-like protein B)	0.244452	0.198841	0.045611	185	2.12416	16	1.26232e+09	1.45756e+09	1.36722e+09	1.27292e+10	1.37402e+10	1.32724e+10	Yes	Yes	0.180292	4.72975	81.3415	3.28081	-0.611807	2.22665
Q9BUJ2	HNRNPUL1	Heterogeneous nuclear ribonucleoprotein U-like protein 1 (Adenovirus early region 1B-associated protein 5) (E1B-55 kDa-associated protein 5) (E1B-AP5)	0.244396	0.203341	0.0410559	155	2.30824	15	1.01231e+09	1.43012e+09	1.23679e+09	1.29099e+10	1.38271e+10	1.34027e+10	Yes	Yes	0.195244	5.1394	83.2011	3.44699	-0.611905	2.22655
O15226	NKRF	NF-kappa-B-repressing factor (NFkB-repressing factor) (NRF) (Protein ITBA4)	0.241676	0.0842769	0.157399	631	-0.901215	18	3.81807e+09	5.53929e+09	4.74285e+09	1.03089e+10	9.20584e+09	9.71623e+09	No	Yes	0.21011	-2.00222	34.8719	1.05024	-0.616767	2.22169
Q14103	HNRNPD	Heterogeneous nuclear ribonucleoprotein D0 (hnRNP D0) (AU-rich element RNA-binding protein 1)	0.238939	0.200256	0.0386829	146	2.37208	14	1.13968e+09	1.1709e+09	1.15645e+09	1.349e+10	1.27767e+10	1.31067e+10	Yes	Yes	0.101518	5.25828	83.8105	3.50509	-0.621713	2.21674
P15924	DSP	Desmoplakin (DP) (250/210 kDa paraneoplastic pemphigus antigen)	0.238562	0	0.238562	699	-10	30	5.09083e+09	1.42287e+10	1.00004e+10	4.30037e+09	4.65933e+09	4.49323e+09	No	Yes	10.4545	-22.0847		-1.12474	-0.622399	2.21605
O95319	CELF2	CUGBP Elav-like family member 2 (CELF-2) (Bruno-like protein 3) (CUG triplet repeat RNA-binding protein 2) (CUG-BP2) (CUG-BP- and ETR-3-like factor 2) (ELAV-type RNA-binding protein 3) (ETR-3) (Neuroblastoma apoptosis-related RNA-binding protein) (hNAPOR) (RNA-binding protein BRUNOL-3)	0.238387	0.199192	0.0391944	152	2.34544	15	1.07351e+09	1.26376e+09	1.17573e+09	1.34097e+10	1.27588e+10	1.306e+10	Yes	Yes	0.0690666	5.19688	83.5585	3.48083	-0.622718	2.21574
P16401	H1-5	Histone H1.5 (Histone H1a) (Histone H1b) (Histone H1s-3)	0.237317	0	0.237317	698	-10	6	6.33635e+09	1.804e+10	1.26245e+10	1.91812e+09	1.78446e+09	1.84631e+09	No	Yes	10.9749	-22.0621		-2.73792	-0.624671	2.21378
P23246	SFPQ	Splicing factor, proline- and glutamine-rich (100 kDa DNA-pairing protein) (hPOMp100) (DNA-binding p52/p100 complex, 100 kDa subunit) (Polypyrimidine tract-binding protein-associated-splicing factor) (PSF) (PTB-associated-splicing factor)	0.233701	0.188458	0.0452423	193	2.0585	22	1.45746e+09	1.25045e+09	1.34624e+09	1.21344e+10	1.30736e+10	1.26391e+10	Yes	Yes	0.115783	4.54335	80.6409	3.22204	-0.63134	2.20711
Q02543	RPL18A	60S ribosomal protein L18a (Large ribosomal subunit protein eL20)	0.23319	0.213025	0.0201657	59	3.40104	7	6.23667e+08	5.70404e+08	5.9505e+08	1.57962e+10	1.10034e+10	1.32211e+10	Yes	Yes	0.673663	7.50326	91.3522	4.46776	-0.632289	2.20616
Q9H583	HEATR1	HEAT repeat-containing protein 1 (Protein BAP28) (U3 small nucleolar RNA-associated protein 10 homolog) [Cleaved into: HEAT repeat-containing protein 1, N-terminally processed]	0.22977	0.186274	0.0434962	189	2.09847	26	1.25433e+09	1.343e+09	1.30197e+09	1.24562e+10	1.24098e+10	1.24313e+10	Yes	Yes	0.00679151	4.6161	81.0697	3.25778	-0.638706	2.19975
Q8WWM7	ATXN2L	Ataxin-2-like protein (Ataxin-2 domain protein) (Ataxin-2-related protein)	0.227118	0.20382	0.0232975	69	3.12905	15	7.12896e+08	6.70894e+08	6.9033e+08	1.48321e+10	1.10271e+10	1.27877e+10	Yes	Yes	0.557397	6.86734	89.7421	4.20923	-0.643749	2.1947
P55145	MANF	Mesencephalic astrocyte-derived neurotrophic factor (Arginine-rich protein) (Protein ARMET)	0.226036	0.0120147	0.214022	672	-4.15488	10	6.66752e+09	6.13583e+09	6.38186e+09	7.25479e+09	6.97997e+09	7.10714e+09	No	Yes	1.29125	-9.11013	5.31539	0.153514	-0.645822	2.19263
Q9H8H0	NOL11	Nucleolar protein 11	0.224806	0.201494	0.0233118	70	3.1116	13	7.39173e+08	6.56118e+08	6.9455e+08	1.27194e+10	1.27574e+10	1.27398e+10	Yes	Yes	0.00669357	6.81522	89.6302	4.19273	-0.648193	2.19026
P26368	U2AF2	Splicing factor U2AF 65 kDa subunit (U2 auxiliary factor 65 kDa subunit) (hU2AF(65)) (hU2AF65) (U2 snRNP auxiliary factor large subunit)	0.223972	0.215255	0.00871751	15	4.62599	12	2.93967e+08	2.2861e+08	2.58852e+08	1.28999e+10	1.33395e+10	1.31361e+10	Yes	Yes	0.0521389	10.1247	96.1078	5.65491	-0.649805	2.18865
P62318	SNRPD3	Small nuclear ribonucleoprotein Sm D3 (Sm-D3) (snRNP core protein D3)	0.21661	0.0596878	0.156922	651	-1.39454	5	3.91396e+09	5.3663e+09	4.69427e+09	9.78055e+09	6.8668e+09	8.21506e+09	No	Yes	0.628444	-3.03191	27.5555	0.816176	-0.664322	2.17413
P13010	XRCC5	X-ray repair cross-complementing protein 5	0.21436	0.146012	0.0683481	338	1.09512	14	2.1799e+09	1.89748e+09	2.02816e+09	1.20164e+10	9.5958e+09	1.07159e+10	Yes	Yes	0.526205	2.37596	68.1153	2.39852	-0.668855	2.1696
Q96EY7	PTCD3	Pentatricopeptide repeat domain-containing protein 3, mitochondrial (28S ribosomal protein S39, mitochondrial) (MRP-S39) (Mitochondrial small ribosomal subunit protein mS39) (Transformation-related gene 15 protein) (TRG-15)	0.213911	0.195307	0.0186033	61	3.39211	18	5.86239e+08	5.18922e+08	5.50071e+08	1.41529e+10	1.04054e+10	1.21395e+10	Yes	Yes	0.578438	7.35643	91.3032	4.45924	-0.669768	2.16869
Q16629	SRSF7	Serine/arginine-rich splicing factor 7 (Splicing factor 9G8) (Splicing factor, arginine/serine-rich 7)	0.213335	0.197676	0.0156586	50	3.65811	7	4.9718e+08	4.35333e+08	4.63951e+08	1.38843e+10	1.07622e+10	1.22068e+10	Yes	Yes	0.478364	7.92901	92.6601	4.71415	-0.670938	2.16752
Q9H8H2	DDX31	Probable ATP-dependent RNA helicase DDX31	0.210641	0.165399	0.0452426	226	1.8702	17	1.28538e+09	1.41267e+09	1.35377e+09	1.05721e+10	1.18723e+10	1.12707e+10	Yes	Yes	0.255027	4.04336	78.5215	3.05513	-0.676456	2.162
Q8IWR0	ZC3H7A	Zinc finger CCCH domain-containing protein 7A	0.209997	0.120127	0.0898705	478	0.418637	16	1.90109e+09	3.43194e+09	2.72358e+09	9.90943e+09	9.82258e+09	9.86277e+09	Yes	Yes	0.344397	0.904536	57.204	1.87709	-0.677786	2.16067
O60841	EIF5B	Eukaryotic translation initiation factor 5B (eIF-5B)	0.208352	0.0261484	0.182204	666	-2.80076	15	5.07289e+09	5.7081e+09	5.41417e+09	8.58317e+09	5.59852e+09	6.97958e+09	No	Yes	1.6344	-6.04195	12.5501	0.364038	-0.681202	2.15725
O14979	HNRNPDL	Heterogeneous nuclear ribonucleoprotein D-like (hnRNP D-like) (hnRNP DL) (AU-rich element RNA-binding factor) (JKT41-binding protein) (Protein laAUF1)	0.203207	0.174445	0.0287619	127	2.60054	17	8.66791e+08	8.50985e+08	8.58299e+08	1.19131e+10	1.06892e+10	1.12555e+10	Yes	Yes	0.210838	5.58179	85.846	3.71483	-0.692061	2.14639
P13639	EEF2	Elongation factor 2 (EF-2)	0.202472	0.136565	0.0659072	352	1.05108	16	1.96492e+09	1.93301e+09	1.94778e+09	1.21739e+10	8.22846e+09	1.00541e+10	Yes	Yes	0.808572	2.25437	67.4487	2.36293	-0.693635	2.14482
P78527	PRKDC	DNA-dependent protein kinase catalytic subunit (DNA-PK catalytic subunit) (DNA-PKcs)	0.202186	0.152248	0.0499372	256	1.60824	33	1.55531e+09	1.43116e+09	1.48861e+09	1.09769e+10	1.02256e+10	1.05732e+10	Yes	Yes	0.16989	3.44839	75.3013	2.82733	-0.69425	2.1442
P83731	RPL24	60S ribosomal protein L24 (60S ribosomal protein L30) (Large ribosomal subunit protein eL24)	0.20198	0.0210359	0.180944	668	-3.10461	7	2.43499e+09	8.20809e+09	5.53675e+09	7.48201e+09	5.91303e+09	6.63903e+09	No	Yes	2.65897	-6.65555	10.4149	0.301603	-0.694692	2.14376
Q13247	SRSF6	Serine/arginine-rich splicing factor 6 (Pre-mRNA-splicing factor SRP55) (Splicing factor, arginine/serine-rich 6)	0.201424	0.149726	0.0516977	267	1.53416	11	2.0343e+09	1.07454e+09	1.51864e+09	9.71861e+09	1.12349e+10	1.05333e+10	Yes	Yes	0.11052	3.28703	74.3339	2.76392	-0.695889	2.14256
Q5QJE6	DNTTIP2	Deoxynucleotidyltransferase terminal-interacting protein 2 (Estrogen receptor-binding protein) (LPTS-interacting protein 2) (LPTS-RP2) (Terminal deoxynucleotidyltransferase-interacting factor 2) (TdIF2) (TdT-interacting factor 2)	0.199466	0.187312	0.012154	40	3.94594	18	4.34785e+08	2.94866e+08	3.59609e+08	1.12068e+10	1.18921e+10	1.1575e+10	Yes	Yes	0.0872693	8.4377	93.9067	4.992	-0.700132	2.13832
Q9P275	USP36	Ubiquitin carboxyl-terminal hydrolase 36	0.197633	0.134623	0.0630106	344	1.09526	14	1.44553e+09	2.29434e+09	1.90158e+09	9.24315e+09	1.05856e+10	9.96441e+09	Yes	Yes	0.468237	2.33762	68.1174	2.39863	-0.70414	2.13431
O15213	WDR46	WD repeat-containing protein 46 (WD repeat-containing protein BING4)	0.196565	0.18228	0.0142848	53	3.6736	14	5.30629e+08	3.27317e+08	4.21394e+08	1.06816e+10	1.19298e+10	1.13522e+10	Yes	Yes	0.171632	7.83196	92.7328	4.72905	-0.706495	2.13196
P26599	PTBP1	Polypyrimidine tract-binding protein 1 (PTB) (57 kDa RNA-binding protein PPTB-1) (Heterogeneous nuclear ribonucleoprotein I) (hnRNP I)	0.192755	0.134705	0.0580498	318	1.21444	18	1.31149e+09	2.13716e+09	1.7551e+09	9.65278e+09	9.91155e+09	9.79181e+09	Yes	Yes	0.236374	2.57881	69.8841	2.49595	-0.714995	2.12346
Q92841	DDX17	Probable ATP-dependent RNA helicase DDX17	0.191997	0.167555	0.0244422	115	2.77719	22	7.47709e+08	7.13791e+08	7.29486e+08	1.09283e+10	1.05694e+10	1.07354e+10	Yes	Yes	0.0700714	5.8925	87.2695	3.87876	-0.716705	2.12175
Q9NY93	DDX56	Probable ATP-dependent RNA helicase DDX56	0.190792	0.161266	0.0295266	153	2.44935	15	9.52571e+08	8.1498e+08	8.78646e+08	1.01872e+10	1.08379e+10	1.05368e+10	Yes	Yes	0.0950506	5.19021	84.5242	3.57573	-0.719439	2.11901
Q9NVP1	DDX18	ATP-dependent RNA helicase DDX18	0.18819	0.160892	0.0272979	132	2.55924	16	8.32758e+08	7.98632e+08	8.14423e+08	9.9782e+09	1.08636e+10	1.04539e+10	Yes	Yes	0.157772	5.40779	85.4945	3.67671	-0.725403	2.11305
O75152	ZC3H11A	Zinc finger CCCH domain-containing protein 11A	0.185232	0.17128	0.0139519	57	3.61782	15	4.13034e+08	4.19556e+08	4.16538e+08	1.13484e+10	9.99324e+09	1.06203e+10	Yes	Yes	0.234573	7.61974	92.4679	4.67541	-0.732285	2.10617
Q8NC51	SERBP1	Plasminogen activator inhibitor 1 RNA-binding protein (PAI1 RNA-binding protein 1) (PAI-RBP1) (SERPINE1 mRNA-binding protein 1)	0.184716	0.143157	0.0415591	239	1.78436	18	9.97776e+08	1.46744e+09	1.25012e+09	1.07732e+10	8.87605e+09	9.75393e+09	Yes	Yes	0.292406	3.756	77.5011	2.9799	-0.733496	2.10496
Q9NX05	FAM120C	Constitutive coactivator of PPAR-gamma-like protein 2 (Protein FAM120C) (Tumor antigen BJ-HCC-21)	0.18433	0.110587	0.0737426	453	0.584617	17	2.01367e+09	2.38141e+09	2.21125e+09	9.27019e+09	8.38061e+09	8.79224e+09	Yes	Yes	0.13878	1.23006	59.9943	1.99974	-0.734404	2.10405
P11142	HSPA8	Heat shock cognate 71 kDa protein	0.183002	0.0887584	0.0942439	569	-0.0865142	13	3.92828e+09	1.75792e+09	2.76219e+09	8.01928e+09	8.21774e+09	8.12591e+09	Yes	Yes	0.601692	-0.181759	48.5013	1.52787	-0.737543	2.10091
Q9UII4	HERC5	E3 ISG15--protein ligase HERC5	0.180673	0.138932	0.0417416	244	1.73482	17	1.09714e+09	1.34278e+09	1.22912e+09	1.20815e+10	7.1899e+09	9.45333e+09	Yes	Yes	0.948919	3.63505	76.8966	2.93673	-0.743106	2.09535
P31942	HNRNPH3	Heterogeneous nuclear ribonucleoprotein H3 (hnRNP H3) (Heterogeneous nuclear ribonucleoprotein 2H9) (hnRNP 2H9)	0.17985	0.150868	0.0289824	161	2.38003	17	9.43038e+08	7.92826e+08	8.62332e+08	9.89319e+09	9.87263e+09	9.88214e+09	Yes	Yes	0.0338762	4.98228	83.8852	3.51235	-0.745089	2.09336
P55265	ADAR	Double-stranded RNA-specific adenosine deaminase (DRADA)	0.178591	0.138154	0.0404368	242	1.77254	20	1.15343e+09	1.26023e+09	1.21081e+09	9.68874e+09	9.25271e+09	9.45447e+09	Yes	Yes	0.071045	3.70516	77.3579	2.96958	-0.748141	2.09031
Q9BQ39	DDX50	ATP-dependent RNA helicase DDX50	0.17057	0.154601	0.0159692	72	3.27518	15	5.32003e+08	4.25017e+08	4.74522e+08	9.8238e+09	9.6152e+09	9.71172e+09	Yes	Yes	0.0610721	6.7808	90.6377	4.34783	-0.768098	2.07036
P61247	RPS3A	40S ribosomal protein S3a (Small ribosomal subunit protein eS1) (v-fos transformation effector protein) (Fte-1)	0.169321	0.112377	0.0569442	372	0.980727	10	1.46924e+09	1.88989e+09	1.69524e+09	1.00628e+10	6.88555e+09	8.35572e+09	Yes	Yes	0.685462	2.02733	66.3691	2.30653	-0.771288	2.06717
Q9Y2W1	THRAP3	Thyroid hormone receptor-associated protein 3 (BCLAF1 and THRAP3 family member 2) (Thyroid hormone receptor-associated protein complex 150 kDa component) (Trap150)	0.167352	0.143654	0.0236979	139	2.59977	12	7.83393e+08	6.31147e+08	7.01595e+08	8.23173e+09	1.03095e+10	9.34805e+09	Yes	Yes	0.397596	5.36095	85.8395	3.71412	-0.776368	2.06209
Q96T37	RBM15	RNA-binding protein 15 (One-twenty two protein 1) (RNA-binding motif protein 15)	0.165676	0.139143	0.0265328	169	2.39072	15	5.95944e+08	9.73647e+08	7.98876e+08	8.01863e+09	1.01525e+10	9.16512e+09	Yes	Yes	0.532781	4.91941	83.9851	3.5221	-0.780742	2.05771
P43243	MATR3	Matrin-3	0.164591	0.145494	0.0190972	104	2.92952	14	5.24623e+08	6.14258e+08	5.72782e+08	9.02363e+09	9.497e+09	9.27796e+09	Yes	Yes	0.115692	6.01975	88.3972	4.02123	-0.783594	2.05486
P98175	RBM10	RNA-binding protein 10 (G patch domain-containing protein 9) (RNA-binding motif protein 10) (RNA-binding protein S1-1) (S1-1)	0.163288	0.137421	0.0258676	166	2.40939	20	7.38582e+08	8.05144e+08	7.74344e+08	8.66169e+09	9.29501e+09	9.00196e+09	Yes	Yes	0.151794	4.94263	84.1584	3.53915	-0.787045	2.05141
Q9H0A0	NAT10	RNA cytidine acetyltransferase	0.161652	0.135865	0.0257876	170	2.39742	19	7.53818e+08	7.86561e+08	7.7141e+08	8.89383e+09	8.88739e+09	8.89037e+09	Yes	Yes	0.00580445	4.9076	84.0475	3.52822	-0.791418	2.04704
P48634	PRRC2A	Protein PRRC2A (HLA-B-associated transcript 2) (Large proline-rich protein BAT2) (Proline-rich and coiled-coil-containing protein 2A) (Protein G2)	0.161227	0.103293	0.0579343	409	0.834247	17	1.73624e+09	1.70328e+09	1.71853e+09	9.19841e+09	6.69649e+09	7.85418e+09	Yes	Yes	0.682179	1.70678	64.0666	2.19088	-0.792562	2.04589
Q96SI9	STRBP	Spermatid perinuclear RNA-binding protein	0.159738	0.0689881	0.0907501	596	-0.395551	14	2.49318e+09	2.91985e+09	2.72242e+09	6.794e+09	6.87387e+09	6.83691e+09	Yes	Yes	0.211621	-0.807662	43.1882	1.33365	-0.796591	2.04186
Q71RC2	LARP4	La-related protein 4 (La ribonucleoprotein domain family member 4)	0.157174	0.138156	0.0190177	118	2.86088	16	5.42525e+08	5.92454e+08	5.69351e+08	9.11708e+09	8.54777e+09	8.8112e+09	Yes	Yes	0.112153	5.82142	87.9002	3.95691	-0.80362	2.03483
P40429	RPL13A	60S ribosomal protein L13a (23 kDa highly basic protein) (Large ribosomal subunit protein uL13)	0.15706	0.143557	0.0135036	68	3.4102	8	4.51966e+08	3.56595e+08	4.00725e+08	9.51327e+09	8.47958e+09	8.95789e+09	Yes	Yes	0.234115	6.93812	91.4022	4.4765	-0.803934	2.03452
Q9BVJ6	UTP14A	U3 small nucleolar RNA-associated protein 14 homolog A (Antigen NY-CO-16) (Serologically defined colon cancer antigen 16)	0.153612	0.134776	0.0188354	123	2.83905	16	5.58397e+08	5.66367e+08	5.62679e+08	8.21648e+09	9.00023e+09	8.63757e+09	Yes	Yes	0.175323	5.74873	87.7383	3.93649	-0.813576	2.02488
Q01130	SRSF2	Serine/arginine-rich splicing factor 2 (Protein PR264) (Splicing component, 35 kDa) (Splicing factor SC35) (SC-35) (Splicing factor, arginine/serine-rich 2)	0.152245	0.12206	0.0301846	223	2.01571	5	8.4813e+08	9.44728e+08	9.0003e+08	9.26705e+09	7.1872e+09	8.14959e+09	Yes	Yes	0.473132	4.07374	80.1736	3.1839	-0.817457	2.021
B5ME19	EIF3CL	Eukaryotic translation initiation factor 3 subunit C-like protein	0.151939	0.135244	0.0166947	96	3.0181	13	5.36984e+08	4.59986e+08	4.95614e+08	9.39865e+09	7.80703e+09	8.54351e+09	Yes	Yes	0.36519	6.09692	89.0122	4.1045	-0.818332	2.02012
O00566	MPHOSPH10	U3 small nucleolar ribonucleoprotein protein MPP10 (M phase phosphoprotein 10)	0.151255	0.134136	0.0171191	105	2.97002	9	5.27515e+08	4.96324e+08	5.10757e+08	8.64535e+09	8.41676e+09	8.52253e+09	Yes	Yes	0.0579291	5.99398	88.682	4.05926	-0.82029	2.01816
P68104	EEF1A1	Elongation factor 1-alpha 1 (EF-1-alpha-1) (Elongation factor Tu) (EF-Tu) (Eukaryotic elongation factor 1 A-1) (eEF1A-1) (Leukocyte receptor cluster member 7)	0.149328	0.064137	0.0851909	598	-0.409543	12	2.30811e+09	2.77159e+09	2.55713e+09	6.46389e+09	6.29814e+09	6.37483e+09	Yes	Yes	0.13567	-0.824243	42.9504	1.32523	-0.825859	2.01259
P18583	SON	Protein SON (Bax antagonist selected in saccharomyces 1) (BASS1) (Negative regulatory element-binding protein) (NRE-binding protein) (Protein DBP-5) (SON3)	0.148222	0	0.148222	697	-10	15	6.88588e+09	2.80572e+09	4.6937e+09	3.41912e+09	4.67634e+09	4.0946e+09	No	Yes	8.93485	-20.0249		-0.250652	-0.829088	2.00937
P42696	RBM34	RNA-binding protein 34 (RNA-binding motif protein 34)	0.148055	0.140511	0.00754454	39	4.21911	9	3.00464e+08	1.53833e+08	2.21682e+08	8.26201e+09	8.96685e+09	8.64071e+09	Yes	Yes	0.119089	8.47567	94.9042	5.25733	-0.829576	2.00888
Q9H0J9	PARP12	Protein mono-ADP-ribosyltransferase PARP12	0.147742	0.134363	0.0133785	74	3.32815	13	3.87516e+08	4.11445e+08	4.00373e+08	8.47262e+09	8.38941e+09	8.42791e+09	Yes	Yes	0.0132254	6.68279	90.9447	4.39825	-0.830497	2.00796
Q96P11	NSUN5	28S rRNA (cytosine-C(5))-methyltransferase	0.147306	0.116502	0.0308034	233	1.9192	15	9.04448e+08	9.32922e+08	9.19747e+08	8.47006e+09	7.32768e+09	7.85628e+09	Yes	Yes	0.281007	3.8512	79.0888	3.09833	-0.83178	2.00667
Q9NYY8	FASTKD2	FAST kinase domain-containing protein 2, mitochondrial	0.145826	0.128136	0.0176907	124	2.85661	18	4.65455e+08	5.86864e+08	5.30685e+08	8.83086e+09	7.57557e+09	8.15642e+09	Yes	Yes	0.262417	5.71976	87.8687	3.95291	-0.836164	2.00229
Q15061	WDR43	WD repeat-containing protein 43 (U3 small nucleolar RNA-associated protein 5 homolog)	0.145615	0.119028	0.026587	203	2.16251	10	7.55834e+08	8.30889e+08	7.9616e+08	8.13577e+09	7.69197e+09	7.89733e+09	Yes	Yes	0.0923251	4.3286	81.7416	3.31525	-0.836794	2.00166
Q5C9Z4	NOM1	Nucleolar MIF4G domain-containing protein 1 (SGD1 homolog)	0.145259	0.109668	0.0355908	270	1.62357	10	1.13232e+09	9.97882e+08	1.06009e+09	7.47138e+09	7.75742e+09	7.62506e+09	Yes	Yes	0.0413306	3.24811	75.4984	2.84051	-0.837857	2.0006
Q14157	UBAP2L	Ubiquitin-associated protein 2-like (Protein NICE-4)	0.14415	0.129369	0.0147813	92	3.12965	18	4.4343e+08	4.37803e+08	4.40407e+08	8.93625e+09	7.44986e+09	8.13765e+09	Yes	Yes	0.341857	6.25075	89.7459	4.2098	-0.841184	1.99727
P62424	RPL7A	60S ribosomal protein L7a (Large ribosomal subunit protein eL8) (PLA-X polypeptide) (Surfeit locus protein 3)	0.143231	0.0910864	0.0521449	414	0.804709	9	1.24904e+09	1.8456e+09	1.56956e+09	7.6556e+09	6.38687e+09	6.97394e+09	Yes	Yes	0.215361	1.60499	63.5939	2.16787	-0.843962	1.99449
Q15366	PCBP2	Poly(rC)-binding protein 2 (Alpha-CP2) (Heterogeneous nuclear ribonucleoprotein E2) (hnRNP E2)	0.142805	0.126583	0.0162212	112	2.96414	12	4.45273e+08	5.17944e+08	4.84318e+08	9.04684e+09	7.10576e+09	8.00394e+09	Yes	Yes	0.435954	5.90811	88.641	4.05374	-0.845258	1.9932
Q14444	CAPRIN1	Caprin-1 (Cell cycle-associated protein 1) (Cytoplasmic activation- and proliferation-associated protein 1) (GPI-anchored membrane protein 1) (GPI-anchored protein p137) (GPI-p137) (p137GPI) (Membrane component chromosome 11 surface marker 1) (RNA granule protein 105)	0.142611	0.125903	0.0167078	119	2.91372	14	4.90511e+08	5.07417e+08	4.99594e+08	8.22575e+09	7.8319e+09	8.01414e+09	Yes	Yes	0.0894157	5.8059	88.2844	4.0064	-0.845848	1.99261
P18124	RPL7	60S ribosomal protein L7 (Large ribosomal subunit protein uL30)	0.142334	0.122378	0.0199564	151	2.61642	8	5.20456e+08	6.60417e+08	5.95654e+08	9.1312e+09	6.75664e+09	7.8554e+09	Yes	Yes	0.535769	5.21129	85.9792	3.7295	-0.846691	1.99176
Q99700	ATXN2	Ataxin-2 (Spinocerebellar ataxia type 2 protein) (Trinucleotide repeat-containing gene 13 protein)	0.140566	0.125049	0.0155177	106	3.0105	12	4.15417e+08	5.0212e+08	4.62001e+08	9.26236e+09	6.68389e+09	7.877e+09	Yes	Yes	0.587397	5.97987	88.9606	4.09735	-0.852118	1.98634
P07900	HSP90AA1	Heat shock protein HSP 90-alpha	0.140143	0.0596796	0.080463	600	-0.431088	11	4.04868e+09	7.47126e+08	2.27482e+09	4.28427e+09	7.66907e+09	6.10285e+09	Yes	Yes	0.0415034	-0.85572	42.5849	1.31232	-0.85343	1.98502
Q8TB72	PUM2	Pumilio homolog 2 (Pumilio-2)	0.139983	0.114129	0.0258543	207	2.14219	19	7.64428e+08	7.79619e+08	7.7259e+08	7.90606e+09	7.29683e+09	7.57873e+09	Yes	Yes	0.154483	4.25124	81.5305	3.29699	-0.853924	1.98453
Q9BRZ2	TRIM56	E3 ubiquitin-protein ligase TRIM56	0.139699	0.0244225	0.115276	659	-2.23881	14	3.14213e+09	3.73232e+09	3.45923e+09	4.98708e+09	4.82599e+09	4.90053e+09	No	Yes	0.462191	-4.44101	17.4823	0.509667	-0.854807	1.98365
Q76FK4	NOL8	Nucleolar protein 8 (Nucleolar protein Nop132)	0.138641	0.106911	0.0317307	254	1.75245	14	7.84836e+08	1.10306e+09	9.55812e+08	7.09714e+09	7.56715e+09	7.34966e+09	Yes	Yes	0.21804	3.47047	77.1131	2.95208	-0.858107	1.98035
Q08170	SRSF4	Serine/arginine-rich splicing factor 4 (Pre-mRNA-splicing factor SRP75) (SRP001LB) (Splicing factor, arginine/serine-rich 4)	0.138632	0.0844026	0.0542291	449	0.63822	10	1.85185e+09	1.38473e+09	1.60088e+09	5.75157e+09	7.5494e+09	6.7175e+09	Yes	Yes	0.448824	1.26388	60.8826	2.04013	-0.858137	1.98032
Q12905	ILF2	Interleukin enhancer-binding factor 2 (Nuclear factor of activated T-cells 45 kDa)	0.137533	0.128356	0.00917696	58	3.80599	11	2.67622e+08	2.79281e+08	2.73886e+08	8.63533e+09	7.29015e+09	7.91259e+09	Yes	Yes	0.309344	7.5239	93.3274	4.85666	-0.861594	1.97686
Q9UN86	G3BP2	Ras GTPase-activating protein-binding protein 2 (G3BP-2) (GAP SH3 domain-binding protein 2)	0.135778	0.112815	0.022963	194	2.29657	11	6.2421e+08	7.44553e+08	6.88868e+08	7.72287e+09	7.1491e+09	7.4146e+09	Yes	Yes	0.119631	4.52719	83.0878	3.4364	-0.867172	1.97128
Q13523	PRPF4B	Serine/threonine-protein kinase PRP4 homolog	0.135649	0	0.135649	696	-10	12	6.91214e+09	2.38952e+09	4.48223e+09	2.52886e+09	4.44821e+09	3.56009e+09	No	Yes	8.94835	-19.6413		-0.425405	-0.867585	1.97087
O43143	DHX15	ATP-dependent RNA helicase DHX15	0.132886	0.0981815	0.034705	291	1.50031	15	6.73151e+08	1.38218e+09	1.0541e+09	7.21924e+09	6.6069e+09	6.89025e+09	Yes	Yes	0.0294665	2.94351	73.8837	2.7351	-0.876519	1.96193
P62701	RPS4X	40S ribosomal protein S4, X isoform (SCR10) (Single copy abundant mRNA protein) (Small ribosomal subunit protein eS4)	0.131862	0.106488	0.0253739	225	2.06928	9	6.75284e+08	8.1654e+08	7.51178e+08	8.69902e+09	5.64307e+09	7.05712e+09	Yes	Yes	0.788892	4.05284	80.7573	3.23167	-0.879879	1.95857
Q9NVU7	SDAD1	Protein SDA1 homolog (Nucleolar protein 130) (SDA1 domain-containing protein 1) (hSDA)	0.131828	0.108467	0.023361	202	2.21508	11	4.96001e+08	8.89551e+08	7.07447e+08	7.50683e+09	6.87095e+09	7.16519e+09	Yes	Yes	0.0667033	4.33814	82.2791	3.36263	-0.879994	1.95846
Q13283	G3BP1	Ras GTPase-activating protein-binding protein 1 (G3BP-1)	0.130581	0.111207	0.0193741	168	2.52105	14	5.55009e+08	6.01584e+08	5.80032e+08	7.37276e+09	7.08501e+09	7.21816e+09	Yes	Yes	0.0647992	4.92698	85.1632	3.64154	-0.884118	1.95434
Q12849	GRSF1	G-rich sequence factor 1 (GRSF-1)	0.129538	0.111547	0.0179906	156	2.63234	18	5.15103e+08	5.57577e+08	5.37923e+08	7.69528e+09	6.73841e+09	7.18118e+09	Yes	Yes	0.242912	5.13531	86.1117	3.74423	-0.887603	1.95085
P49207	RPL34	60S ribosomal protein L34 (Large ribosomal subunit protein eL34)	0.129537	0.110677	0.0188597	162	2.55298	6	5.56776e+08	5.6557e+08	5.61501e+08	8.02413e+09	6.37771e+09	7.13955e+09	Yes	Yes	0.435003	4.98047	85.4407	3.67094	-0.887607	1.95085
P11387	TOP1	DNA topoisomerase 1	0.128256	0.0674005	0.0608558	531	0.147365	11	1.86e+09	1.77871e+09	1.81632e+09	5.96368e+09	5.73574e+09	5.84121e+09	Yes	Yes	0.134545	0.28685	52.5514	1.68486	-0.891921	1.94653
Q9NY61	AATF	Protein AATF (Apoptosis-antagonizing transcription factor) (Rb-binding protein Che-1)	0.127427	0.118121	0.00930543	65	3.66605	11	2.88121e+08	2.68504e+08	2.77581e+08	7.34128e+09	7.33404e+09	7.33739e+09	Yes	Yes	0.0068162	7.12576	92.6974	4.72179	-0.89474	1.94371
Q9UHX1	PUF60	Poly(U)-binding-splicing factor PUF60 (60 kDa poly(U)-binding-splicing factor) (FUSE-binding protein-interacting repressor) (FBP-interacting repressor) (Ro-binding protein 1) (RoBP1) (Siah-binding protein 1) (Siah-BP1)	0.126223	0.105741	0.0204825	191	2.36807	18	6.13883e+08	6.10339e+08	6.11979e+08	6.92742e+09	6.93569e+09	6.93186e+09	Yes	Yes	0.00134127	4.59309	83.7728	3.50144	-0.89886	1.93959
P84103	SRSF3	Serine/arginine-rich splicing factor 3 (Pre-mRNA-splicing factor SRP20) (Splicing factor, arginine/serine-rich 3)	0.123261	0.111639	0.0116224	87	3.26386	5	3.66302e+08	3.23396e+08	3.43249e+08	8.2052e+09	5.8969e+09	6.965e+09	Yes	Yes	0.622677	6.2969	90.5709	4.33707	-0.909174	1.92928
Q9NVV4	MTPAP	Poly(A) RNA polymerase, mitochondrial (PAP)	0.122917	0.0490792	0.0738378	609	-0.589248	9	2.53007e+09	1.89194e+09	2.18722e+09	5.56985e+09	4.73693e+09	5.12234e+09	Yes	Yes	0.771881	-1.13611	39.9287	1.21995	-0.910388	1.92807
Q9H7B2	RPF2	Ribosome production factor 2 homolog (Brix domain-containing protein 1) (Ribosome biogenesis protein RPF2 homolog)	0.122488	0.11573	0.00675747	51	4.09814	8	2.36662e+08	1.68864e+08	2.00236e+08	7.03291e+09	7.2e+09	7.12268e+09	Yes	Yes	0.0257279	7.89525	94.4831	5.13965	-0.911908	1.92655
P62633	CNBP	CCHC-type zinc finger nucleic acid binding protein (Cellular nucleic acid-binding protein) (CNBP) (Zinc finger protein 9)	0.121247	0.101345	0.019902	196	2.34829	12	5.94539e+08	5.93155e+08	5.93795e+08	7.1292e+09	6.19884e+09	6.62934e+09	Yes	Yes	0.271493	4.51369	83.5855	3.48341	-0.91633	1.92212
P26038	MSN	Moesin (Membrane-organizing extension spike protein)	0.121011	0.0892441	0.0317666	301	1.49024	10	1.45835e+09	4.63778e+08	9.23989e+08	5.99413e+09	6.5588e+09	6.29752e+09	Yes	Yes	0.142548	2.86317	73.7489	2.72656	-0.917176	1.92128
Q9BZZ5	API5	Apoptosis inhibitor 5 (API-5) (Antiapoptosis clone 11 protein) (AAC-11) (Cell migration-inducing gene 8 protein) (Fibroblast growth factor 2-interacting factor) (FIF) (Protein XAGL)	0.118818	0.104524	0.0142942	128	2.87032	17	5.23119e+08	3.35078e+08	4.22088e+08	7.04135e+09	6.32519e+09	6.65657e+09	Yes	Yes	0.256607	5.49189	87.9696	3.96574	-0.925118	1.91334
Q9UNX4	WDR3	WD repeat-containing protein 3	0.116885	0.101178	0.0157074	157	2.68738	17	4.70131e+08	4.68335e+08	4.69166e+08	6.29225e+09	6.72973e+09	6.5273e+09	Yes	Yes	0.128593	5.12271	86.5617	3.79523	-0.93224	1.90621
P52756	RBM5	RNA-binding protein 5 (Protein G15) (Putative tumor suppressor LUCA15) (RNA-binding motif protein 5) (Renal carcinoma antigen NY-REN-9)	0.113371	0.0965456	0.0168257	182	2.52054	6	3.31844e+08	6.65386e+08	5.11049e+08	6.17746e+09	6.36364e+09	6.27749e+09	Yes	Yes	0.160482	4.77128	85.1587	3.64108	-0.945497	1.89296
P51114	FXR1	Fragile X mental retardation syndrome-related protein 1 (hFXR1p)	0.1126	0.0969224	0.0156771	164	2.62817	17	4.39178e+08	4.9383e+08	4.68541e+08	6.8665e+09	5.68743e+09	6.23301e+09	Yes	Yes	0.34243	4.96721	86.0771	3.74037	-0.948463	1.88999
Q9Y2R4	DDX52	Probable ATP-dependent RNA helicase DDX52	0.112063	0.101124	0.0109392	99	3.20854	7	3.20609e+08	3.32722e+08	3.27117e+08	6.19746e+09	6.53533e+09	6.37899e+09	Yes	Yes	0.103575	6.05745	90.2383	4.28454	-0.950539	1.88791
Q13243	SRSF5	Serine/arginine-rich splicing factor 5 (Delayed-early protein HRS) (Pre-mRNA-splicing factor SRP40) (Splicing factor, arginine/serine-rich 5)	0.110577	0.0995183	0.0110586	108	3.16979	6	4.02256e+08	2.60833e+08	3.26273e+08	6.7939e+09	5.78874e+09	6.25384e+09	Yes	Yes	0.34161	5.96592	89.9992	4.2478	-0.956336	1.88212
O60832	DKC1	H/ACA ribonucleoprotein complex subunit DKC1	0.110128	0.0968758	0.0132523	136	2.8699	9	4.40118e+08	3.53336e+08	3.93492e+08	6.52812e+09	5.86075e+09	6.16955e+09	Yes	Yes	0.231131	5.39642	87.9665	3.96535	-0.958102	1.88035
P49750	YLPM1	YLP motif-containing protein 1 (Nuclear protein ZAP3) (ZAP113)	0.109744	0.0167661	0.0929779	661	-2.47134	26	1.83639e+09	3.67329e+09	2.82332e+09	3.92561e+09	3.64373e+09	3.77417e+09	No	Yes	1.7082	-4.64324	15.2774	0.444292	-0.959619	1.87883
Q01780	EXOSC10	Exosome component 10	0.109233	0.0936727	0.0155607	173	2.58972	17	5.31504e+08	4.01559e+08	4.61688e+08	5.92098e+09	6.19892e+09	6.07031e+09	Yes	Yes	0.0472983	4.86041	85.7546	3.70483	-0.961644	1.87681
P04406	GAPDH	Glyceraldehyde-3-phosphate dehydrogenase (GAPDH)	0.107398	0.0342616	0.0731365	632	-1.094	10	2.9055e+09	1.34258e+09	2.06577e+09	2.58464e+09	5.95952e+09	4.39789e+09	No	Yes	1.22472	-2.04517	31.9015	0.953767	-0.969003	1.86945
P67809	YBX1	Y-box-binding protein 1 (YB-1) (CCAAT-binding transcription factor I subunit A) (CBF-A) (DNA-binding protein B) (DBPB) (Enhancer factor I subunit A) (EFI-A) (Nuclease-sensitive element-binding protein 1) (Y-box transcription factor)	0.106572	0.08786	0.0187118	215	2.23126	7	4.77696e+08	6.33614e+08	5.61467e+08	6.38222e+09	5.26877e+09	5.78399e+09	Yes	Yes	0.320685	4.16375	82.4421	3.37725	-0.972358	1.8661
Q9NW64	RBM22	Pre-mRNA-splicing factor RBM22 (RNA-binding motif protein 22) (Zinc finger CCCH domain-containing protein 16)	0.106014	0.102139	0.00387549	32	4.72	5	1.54997e+08	7.83591e+07	1.13821e+08	5.92245e+09	6.50348e+09	6.23463e+09	Yes	Yes	0.148149	8.79722	96.3444	5.74712	-0.974637	1.86382
O15371	EIF3D	Eukaryotic translation initiation factor 3 subunit D (eIF3d) (Eukaryotic translation initiation factor 3 subunit 7) (eIF-3-zeta) (eIF3 p66)	0.105286	0.0944157	0.0108704	120	3.11863	9	3.33348e+08	3.13701e+08	3.22792e+08	6.72084e+09	5.25387e+09	5.93267e+09	Yes	Yes	0.465514	5.80322	89.6754	4.19938	-0.977629	1.86082
Q9BSC4	NOL10	Nucleolar protein 10	0.104902	0.0948735	0.0100288	103	3.24186	9	3.17085e+08	2.8129e+08	2.97853e+08	5.36485e+09	6.54723e+09	6.00012e+09	Yes	Yes	0.360818	6.02739	90.4399	4.31616	-0.979215	1.85924
O95478	NSA2	Ribosome biogenesis protein NSA2 homolog (Hairy cell leukemia protein 1) (TGF-beta-inducible nuclear protein 1)	0.104695	0.0889597	0.0157358	188	2.49911	8	5.64003e+08	3.80904e+08	4.65628e+08	5.89111e+09	5.68781e+09	5.78188e+09	Yes	Yes	0.129312	4.64429	84.97	3.62137	-0.980072	1.85838
Q96AE4	FUBP1	Far upstream element-binding protein 1 (FBP) (FUSE-binding protein 1) (DNA helicase V) (hDH V)	0.104336	0.082984	0.0213518	243	1.95848	15	6.3962e+08	6.35584e+08	6.37452e+08	5.88881e+09	5.3214e+09	5.58396e+09	Yes	Yes	0.203488	3.63667	79.5355	3.13308	-0.981567	1.85689
P63244	RACK1	Receptor of activated protein C kinase 1 (Cell proliferation-inducing gene 21 protein) (Guanine nucleotide-binding protein subunit beta-2-like 1) (Guanine nucleotide-binding protein subunit beta-like protein 12.3) (Human lung cancer oncogene 7 protein) (HLC-7) (Receptor for activated C kinase) (Small ribosomal subunit protein RACK1) [Cleaved into: Receptor of activated protein C kinase 1, N-termi…	0.104235	0.0856038	0.0186312	220	2.19996	7	6.61655e+08	4.46302e+08	5.45951e+08	6.7202e+09	4.68691e+09	5.62776e+09	Yes	Yes	0.760319	4.08415	82.1258	3.34898	-0.981986	1.85647
Q8IYB3	SRRM1	Serine/arginine repetitive matrix protein 1 (SR-related nuclear matrix protein of 160 kDa) (SRm160) (Ser/Arg-related nuclear matrix protein)	0.103096	0.0203427	0.0827535	654	-2.02431	10	2.48424e+09	2.42471e+09	2.45226e+09	2.97041e+09	4.40941e+09	3.74355e+09	No	Yes	1.40163	-3.74841	19.7317	0.576904	-0.986757	1.8517
P31483	TIA1	Cytotoxic granule associated RNA binding protein TIA1 (Nucleolysin TIA-1 isoform p40) (RNA-binding protein TIA-1) (T-cell-restricted intracellular antigen-1) (TIA-1) (p40-TIA-1)	0.102553	0.0733098	0.0292434	327	1.32589	11	7.19699e+08	1.02e+09	8.81046e+08	5.43667e+09	5.08312e+09	5.24671e+09	Yes	Yes	0.0217343	2.45211	71.4846	2.58827	-0.989051	1.8494
Q9UNX3	RPL26L1	60S ribosomal protein L26-like 1 (Large ribosomal subunit protein uL24-like 1)	0.101404	0.0872769	0.014127	174	2.62714	4	2.82974e+08	5.40881e+08	4.21542e+08	6.97845e+09	4.37673e+09	5.5806e+09	Yes	Yes	0.784943	4.84578	86.0686	3.73942	-0.993945	1.84451
P62249	RPS16	40S ribosomal protein S16 (Small ribosomal subunit protein uS9)	0.101191	0.0778034	0.023388	272	1.73406	7	6.40642e+08	7.51327e+08	7.00111e+08	5.82294e+09	4.90065e+09	5.32741e+09	Yes	Yes	0.305424	3.19691	76.8873	2.93608	-0.994856	1.8436
P61927	RPL37	60S ribosomal protein L37 (G1.16) (Large ribosomal subunit protein eL37)	0.100858	0.0871047	0.0137536	171	2.66294	3	3.13395e+08	4.71485e+08	3.98333e+08	7.68287e+09	3.68327e+09	5.53397e+09	Yes	Yes	1.29557	4.90558	86.3635	3.77257	-0.996289	1.84216
O43159	RRP8	Ribosomal RNA-processing protein 8	0.100143	0.073119	0.0270237	313	1.43602	7	7.08343e+08	9.00609e+08	8.11643e+08	4.89431e+09	5.44823e+09	5.19192e+09	Yes	Yes	0.299135	2.64095	73.0148	2.68065	-0.99938	1.83907
Q9H501	ESF1	ESF1 homolog (ABT1-associated protein)	0.0998367	0.0856782	0.0141585	181	2.59726	10	3.99665e+08	4.45139e+08	4.24097e+08	5.37018e+09	5.70892e+09	5.55218e+09	Yes	Yes	0.13385	4.7731	85.8184	3.7118	-1.00071	1.83774
Q68CQ4	UTP25	U3 small nucleolar RNA-associated protein 25 homolog (Digestive organ expansion factor homolog) (UTP25 small subunit processor component)	0.0996863	0.0868196	0.0128668	158	2.75437	13	4.22329e+08	3.48485e+08	3.82654e+08	5.5919e+09	5.55551e+09	5.57235e+09	Yes	Yes	0.0380028	5.06002	87.0927	3.8575	-1.00136	1.83709
Q969X6	UTP4	U3 small nucleolar RNA-associated protein 4 homolog (Cirhin) (UTP4 small subunit processome component)	0.0979834	0.0881407	0.00984266	121	3.16269	12	3.05311e+08	2.83354e+08	2.93514e+08	5.41411e+09	5.70253e+09	5.56907e+09	Yes	Yes	0.0904881	5.78647	89.9548	4.24107	-1.00885	1.82961
Q8ND56	LSM14A	Protein LSM14 homolog A (Protein FAM61A) (Protein SCD6 homolog) (Putative alpha-synuclein-binding protein) (AlphaSNBP) (RNA-associated protein 55A) (hRAP55) (hRAP55A)	0.0972023	0.0823788	0.0148235	195	2.47438	12	3.38876e+08	5.37513e+08	4.456e+08	6.08253e+09	4.68933e+09	5.33399e+09	Yes	Yes	0.42602	4.51855	84.7498	3.59868	-1.01232	1.82613
Q9NUD5	ZCCHC3	Zinc finger CCHC domain-containing protein 3	0.0971663	0.0863368	0.0108294	129	2.99502	14	2.92558e+08	3.52921e+08	3.2499e+08	5.6763e+09	5.30033e+09	5.47429e+09	Yes	Yes	0.109106	5.46881	88.8548	4.08278	-1.01248	1.82597
P12956	XRCC6	X-ray repair cross-complementing protein 6	0.0969617	0.0861188	0.0108428	130	2.98958	15	3.65755e+08	2.84083e+08	3.21874e+08	5.6522e+09	5.29859e+09	5.46221e+09	Yes	Yes	0.150605	5.45615	88.8174	4.07766	-1.0134	1.82505
P51116	FXR2	Fragile X mental retardation syndrome-related protein 2	0.0969597	0.0796326	0.0173271	228	2.20033	15	4.37339e+08	5.92693e+08	5.20807e+08	5.67113e+09	4.90362e+09	5.25877e+09	Yes	Yes	0.227255	4.01569	82.1295	3.34932	-1.01341	1.82504
Q13823	GNL2	Nucleolar GTP-binding protein 2 (Autoantigen NGP-1)	0.0968966	0.0876013	0.00929528	114	3.23638	7	2.96232e+08	2.6008e+08	2.76808e+08	5.65948e+09	5.37422e+09	5.50621e+09	Yes	Yes	0.109569	5.90563	90.407	4.31096	-1.01369	1.82476
O75821	EIF3G	Eukaryotic translation initiation factor 3 subunit G (eIF3g) (Eukaryotic translation initiation factor 3 RNA-binding subunit) (eIF-3 RNA-binding subunit) (Eukaryotic translation initiation factor 3 subunit 4) (eIF-3-delta) (eIF3 p42) (eIF3 p44)	0.09669	0.0837108	0.0129792	172	2.68921	13	3.96472e+08	3.77722e+08	3.86398e+08	5.89172e+09	4.91613e+09	5.36756e+09	Yes	Yes	0.35071	4.90467	86.5764	3.79693	-1.01462	1.82384
Q86UE4	MTDH	Protein LYRIC (3D3/LYRIC) (Astrocyte elevated gene-1 protein) (AEG-1) (Lysine-rich CEACAM1 co-isolated protein) (Metadherin) (Metastasis adhesion protein)	0.0957471	0.0780564	0.0176907	230	2.14153	11	5.15175e+08	5.37528e+08	5.27185e+08	5.79245e+09	4.62786e+09	5.16674e+09	Yes	Yes	0.427896	3.89668	81.5236	3.2964	-1.01887	1.81958
P50914	RPL14	60S ribosomal protein L14 (CAG-ISL 7) (Large ribosomal subunit protein eL14)	0.0953109	0.0906377	0.00467324	55	4.27762	5	1.6235e+08	1.14761e+08	1.36782e+08	6.65237e+09	4.51725e+09	5.50522e+09	Yes	Yes	0.719531	7.77498	95.0969	5.31434	-1.02086	1.8176
P62241	RPS8	40S ribosomal protein S8 (Small ribosomal subunit protein eS8)	0.094374	0.0652692	0.0291048	364	1.16514	8	7.4481e+08	9.82626e+08	8.72583e+08	5.31884e+09	4.25476e+09	4.74713e+09	Yes	Yes	0.365602	2.11276	69.1601	2.45552	-1.02515	1.81331
Q00577	PURA	Transcriptional activator protein Pur-alpha (Purine-rich single-stranded DNA-binding protein alpha)	0.0943187	0.0884672	0.00585151	66	3.91826	5	2.20637e+08	1.30983e+08	1.72468e+08	5.76148e+09	5.17753e+09	5.44774e+09	Yes	Yes	0.227104	7.10401	93.796	4.9652	-1.0254	1.81305
P16403	H1-2	Histone H1.2 (Histone H1c) (Histone H1d) (Histone H1s-1)	0.0931193	0	0.0931193	695	-10	3	1.03998e+09	7.80729e+09	4.67591e+09	8.71084e+08	1.23494e+09	1.06658e+09	No	Yes	12.6165	-18.0131		-2.1063	-1.03096	1.80749
Q8N163	CCAR2	Cell cycle and apoptosis regulator protein 2 (Cell division cycle and apoptosis regulator protein 2) (DBIRD complex subunit KIAA1967) (Deleted in breast cancer gene 1 protein) (DBC-1) (DBC.1) (NET35) (p30 DBC)	0.0912379	0.0783871	0.0128508	187	2.60876	11	4.54253e+08	3.1681e+08	3.80408e+08	4.86211e+09	5.26585e+09	5.07903e+09	Yes	Yes	0.101511	4.69219	85.9151	3.72242	-1.03982	1.79863
Q13206	DDX10	Probable ATP-dependent RNA helicase DDX10	0.0911099	0.0788123	0.0122976	176	2.68004	9	3.8875e+08	3.46971e+08	3.66303e+08	4.89489e+09	5.2519e+09	5.0867e+09	Yes	Yes	0.119473	4.81876	86.5024	3.78842	-1.04043	1.79802
Q6PJT7	ZC3H14	Zinc finger CCCH domain-containing protein 14 (Mammalian suppressor of tau pathology-2) (MSUT-2) (Renal carcinoma antigen NY-REN-37)	0.0910228	0.0824638	0.00855899	116	3.26825	11	2.45014e+08	2.63589e+08	2.54994e+08	5.83925e+09	4.56332e+09	5.15372e+09	Yes	Yes	0.451515	5.87501	90.5969	4.34124	-1.04085	1.7976
P61353	RPL27	60S ribosomal protein L27 (Large ribosomal subunit protein eL27)	0.0904964	0.0779498	0.0125465	184	2.63526	5	3.55264e+08	3.85064e+08	3.71275e+08	6.03789e+09	4.08654e+09	4.98947e+09	Yes	Yes	0.721114	4.73051	86.1359	3.74693	-1.04337	1.79508
P38159	RBMX	RNA-binding motif protein, X chromosome (Glycoprotein p43) (Heterogeneous nuclear ribonucleoprotein G) (hnRNP G) [Cleaved into: RNA-binding motif protein, X chromosome, N-terminally processed]	0.0903187	0.0798942	0.0104245	144	2.93812	6	2.83652e+08	3.37648e+08	3.12663e+08	4.859e+09	5.30309e+09	5.0976e+09	Yes	Yes	0.186112	5.27166	88.4581	4.0293	-1.04422	1.79423
O60306	AQR	RNA helicase aquarius	0.0900362	0.0764728	0.0135634	197	2.49523	9	3.99959e+08	4.09926e+08	4.05314e+08	5.1994e+09	4.76331e+09	4.9651e+09	Yes	Yes	0.165581	4.47363	84.9357	3.61781	-1.04558	1.79287
P78344	EIF4G2	Eukaryotic translation initiation factor 4 gamma 2 (eIF-4-gamma 2) (eIF-4G 2) (eIF4G 2) (Death-associated protein 5) (DAP-5) (p97)	0.0887291	0.064137	0.0245921	326	1.38296	15	7.82819e+08	6.8852e+08	7.32154e+08	4.76513e+09	4.38118e+09	4.55884e+09	Yes	Yes	0.21894	2.47069	72.2841	2.636	-1.05193	1.78652
P38919	EIF4A3	Eukaryotic initiation factor 4A-III (eIF-4A-III) (eIF4A-III)	0.0880482	0.0735887	0.0144595	212	2.34747	10	4.87476e+08	3.79058e+08	4.29225e+08	5.00507e+09	4.66395e+09	4.82179e+09	Yes	Yes	0.181231	4.18594	83.5778	3.48267	-1.05528	1.78317
O00411	POLRMT	DNA-directed RNA polymerase, mitochondrial (MtRPOL)	0.0880198	0.0513291	0.0366908	482	0.484358	14	1.04057e+09	1.14426e+09	1.09628e+09	4.57975e+09	3.77386e+09	4.14676e+09	Yes	Yes	0.388546	0.863626	58.3153	1.92521	-1.05542	1.78303
P61313	RPL15	60S ribosomal protein L15 (Large ribosomal subunit protein eL15)	0.0880071	0.0491186	0.0388885	511	0.336924	7	1.21131e+09	1.09858e+09	1.15074e+09	3.4058e+09	4.77261e+09	4.14016e+09	Yes	Yes	0.700277	0.600726	55.8121	1.81808	-1.05548	1.78297
Q13427	PPIG	Peptidyl-prolyl cis-trans isomerase G (PPIase G) (Peptidyl-prolyl isomerase G)	0.0878484	0.0504425	0.037406	493	0.43137	6	1.10389e+09	1.12305e+09	1.11419e+09	3.64035e+09	4.60866e+09	4.1606e+09	Yes	Yes	0.547924	0.768783	57.4199	1.88637	-1.05627	1.78219
Q9NVN8	GNL3L	Guanine nucleotide-binding protein-like 3-like protein	0.0866717	0.0772852	0.00938647	133	3.04154	6	2.9363e+08	2.67238e+08	2.7945e+08	5.23081e+09	4.58487e+09	4.88376e+09	Yes	Yes	0.258304	5.40278	89.1701	4.12659	-1.06212	1.77633
P29558	RBMS1	RNA-binding motif, single-stranded-interacting protein 1 (Single-stranded DNA-binding protein MSSP-1) (Suppressor of CDC2 with RNA-binding motif 2)	0.0858131	0.0749534	0.0108596	167	2.78702	6	3.61277e+08	2.87115e+08	3.21431e+08	5.34947e+09	4.28759e+09	4.77894e+09	Yes	Yes	0.446695	4.93862	87.345	3.88792	-1.06645	1.77201
O14646	CHD1	Chromodomain-helicase-DNA-binding protein 1 (CHD-1)	0.0843591	0	0.0843591	694	-10	8	3.11587e+09	2.69449e+09	2.88947e+09	2.06241e+09	2.21727e+09	2.14562e+09	No	Yes	6.10651	-17.5855		-0.437854	-1.07387	1.76459
P46781	RPS9	40S ribosomal protein S9 (Small ribosomal subunit protein uS4)	0.0843056	0.0663476	0.017958	264	1.88542	7	6.12277e+08	4.64643e+08	5.32956e+08	4.5186e+09	4.48598e+09	4.50108e+09	Yes	Yes	0.080957	3.32647	78.699	3.06854	-1.07414	1.76431
Q96G21	IMP4	U3 small nucleolar ribonucleoprotein protein IMP4 (U3 snoRNP protein IMP4) (Brix domain-containing protein 4)	0.0842294	0.0752088	0.00902061	135	3.0596	5	3.45997e+08	1.96761e+08	2.65815e+08	4.66757e+09	4.8566e+09	4.76913e+09	Yes	Yes	0.0158644	5.39689	89.2904	4.14363	-1.07454	1.76392
Q92615	LARP4B	La-related protein 4B (La ribonucleoprotein domain family member 4B) (La ribonucleoprotein domain family member 5) (La-related protein 5)	0.0831872	0.0729265	0.0102607	163	2.82932	12	2.90285e+08	3.21497e+08	3.07055e+08	4.94788e+09	4.3966e+09	4.65169e+09	Yes	Yes	0.211837	4.97538	87.6656	3.9274	-1.07994	1.75851
Q86U42	PABPN1	Polyadenylate-binding protein 2 (PABP-2) (Poly(A)-binding protein 2) (Nuclear poly(A)-binding protein 1) (Poly(A)-binding protein II) (PABII) (Polyadenylate-binding nuclear protein 1)	0.0829185	0.0739192	0.00899929	141	3.03807	4	2.297e+08	3.02429e+08	2.68776e+08	5.41701e+09	3.9956e+09	4.65332e+09	Yes	Yes	0.538357	5.3382	89.1468	4.12332	-1.08135	1.7571
Q15056	EIF4H	Eukaryotic translation initiation factor 4H (eIF-4H) (Williams-Beuren syndrome chromosomal region 1 protein)	0.0823604	0.0699324	0.012428	199	2.49236	11	3.54194e+08	3.8751e+08	3.72094e+08	4.69803e+09	4.41109e+09	4.54386e+09	Yes	Yes	0.108095	4.37203	84.9102	3.61518	-1.08428	1.75417
Q96QR8	PURB	Transcriptional activator protein Pur-beta (Purine-rich element-binding protein B)	0.0814944	0.0779155	0.00357891	54	4.44432	5	1.52859e+08	6.29443e+07	1.0455e+08	5.09657e+09	4.44701e+09	4.74758e+09	Yes	Yes	0.28331	7.7757	95.6084	5.47708	-1.08887	1.74958
Q96MU7	YTHDC1	YTH domain-containing protein 1 (Splicing factor YT521) (YT521-B)	0.0813823	0.0682372	0.0131451	217	2.37604	9	3.61683e+08	4.21929e+08	3.94052e+08	4.68104e+09	4.27163e+09	4.46107e+09	Yes	Yes	0.152072	4.15565	83.8477	3.5087	-1.08947	1.74898
P42285	MTREX	Exosome RNA helicase MTR4	0.0808666	0.0682999	0.0125667	205	2.44228	10	3.8793e+08	3.62539e+08	3.74288e+08	4.78827e+09	4.14386e+09	4.44204e+09	Yes	Yes	0.289585	4.26477	84.46	3.56925	-1.09223	1.74622
P14678	SNRPB	Small nuclear ribonucleoprotein-associated proteins B and B' (snRNP-B) (Sm protein B/B') (Sm-B/B') (SmB/B')	0.0804416	0.0198936	0.060548	647	-1.60577	6	1.17356e+09	2.40955e+09	1.83763e+09	3.24653e+09	2.76672e+09	2.98874e+09	No	Yes	0.909029	-2.80036	24.7305	0.728677	-1.09452	1.74393
Q9H6R4	NOL6	Nucleolar protein 6 (Nucleolar RNA-associated protein) (Nrap)	0.0785734	0.0664402	0.0121332	206	2.4531	12	3.71699e+08	3.53825e+08	3.62096e+08	4.40531e+09	4.26495e+09	4.3299e+09	Yes	Yes	0.0711269	4.253	84.5581	3.57916	-1.10472	1.73373
Q99848	EBNA1BP2	Probable rRNA-processing protein EBP2 (EBNA1-binding protein 2) (Nucleolar protein p40)	0.0780906	0.0681564	0.00993423	177	2.77837	8	2.54826e+08	3.32457e+08	2.96536e+08	5.07022e+09	3.70856e+09	4.33863e+09	Yes	Yes	0.553865	4.8095	87.2786	3.87985	-1.1074	1.73105
Q9Y6M1	IGF2BP2	Insulin-like growth factor 2 mRNA-binding protein 2 (IGF2 mRNA-binding protein 2) (IMP-2) (Hepatocellular carcinoma autoantigen p62) (IGF-II mRNA-binding protein 2) (VICKZ family member 2)	0.0771906	0.0707513	0.00643928	107	3.45779	12	1.90677e+08	1.92486e+08	1.91649e+08	4.94401e+09	3.92468e+09	4.39635e+09	Yes	Yes	0.426683	5.9682	91.658	4.52199	-1.11244	1.72602
Q9NX58	LYAR	Cell growth-regulating nucleolar protein	0.0771048	0.0402436	0.0368612	539	0.126654	7	6.68789e+08	1.50975e+09	1.12062e+09	3.79555e+09	3.23525e+09	3.49451e+09	Yes	Yes	0.202697	0.218546	52.1933	1.67062	-1.11292	1.72553
P10809	HSPD1	60 kDa heat shock protein, mitochondrial	0.0768027	0.0114801	0.0653226	658	-2.50844	7	2.83923e+09	9.66293e+08	1.83294e+09	1.55456e+09	3.8106e+09	2.76668e+09	No	Yes	0.793019	-4.32413	14.9475	0.434551	-1.11462	1.72383
P26196	DDX6	Probable ATP-dependent RNA helicase DDX6	0.0766736	0.0709458	0.00572779	91	3.63067	11	1.89905e+08	1.48161e+08	1.67477e+08	5.403e+09	3.47272e+09	4.3659e+09	Yes	Yes	0.826551	6.256	92.5296	4.68776	-1.11535	1.7231
P35268	RPL22	60S ribosomal protein L22 (EBER-associated protein) (EAP) (Epstein-Barr virus small RNA-associated protein) (Heparin-binding protein HBp15) (Large ribosomal subunit protein eL22)	0.0760823	0.0714621	0.00462024	71	3.95114	3	1.32279e+08	1.35046e+08	1.33766e+08	5.81412e+09	3.08052e+09	4.34542e+09	Yes	Yes	1.15107	6.79492	93.9273	4.99704	-1.11872	1.71974
P13796	LCP1	Plastin-2 (L-plastin) (LC64P) (Lymphocyte cytosolic protein 1) (LCP-1)	0.0754537	0.0453064	0.0301473	468	0.587689	12	1.49448e+09	3.35996e+08	8.72052e+08	3.5672e+09	3.64806e+09	3.61065e+09	Yes	Yes	0.656558	1.00855	60.0453	2.00205	-1.12232	1.71613
Q14498	RBM39	RNA-binding protein 39 (CAPER alpha) (CAPERalpha) (Hepatocellular carcinoma protein 1) (RNA-binding motif protein 39) (RNA-binding region-containing protein 2) (Splicing factor HCC1)	0.0747291	0.0606616	0.0140674	245	2.10843	9	4.75211e+08	3.67235e+08	4.17198e+08	3.78997e+09	4.29018e+09	4.05872e+09	Yes	Yes	0.192043	3.6095	81.1754	3.2667	-1.12651	1.71194
P60842	EIF4A1	Eukaryotic initiation factor 4A-I (eIF-4A-I) (eIF4A-I)	0.0744434	0.0652734	0.00916999	175	2.8315	7	3.1384e+08	2.31817e+08	2.6977e+08	4.86409e+09	3.5238e+09	4.14398e+09	Yes	Yes	0.640276	4.84266	87.6819	3.92944	-1.12817	1.71028
H3BQZ7	HNRNPUL2-BSCL2	HCG2044799 (HNRNPUL2-BSCL2 readthrough (NMD candidate))	0.0737355	0.0689035	0.00483198	78	3.83389	6	2.11667e+08	8.03451e+07	1.41111e+08	4.34611e+09	4.18278e+09	4.25836e+09	Yes	Yes	0.127787	6.54111	93.4469	4.88361	-1.13232	1.70613
P26583	HMGB2	High mobility group protein B2 (High mobility group protein 2) (HMG-2)	0.0732785	0	0.0732785	693	-10	5	9.32174e+08	5.90458e+09	3.60374e+09	1.09871e+09	7.09587e+08	8.89643e+08	No	Yes	11.7572	-16.976		-1.9751	-1.13502	1.70343
Q9BXJ9	NAA15	N-alpha-acetyltransferase 15, NatA auxiliary subunit (Gastric cancer antigen Ga19) (N-terminal acetyltransferase) (NMDA receptor-regulated protein 1) (Protein tubedown-1) (Tbdn100)	0.0731467	0.0620081	0.0111386	211	2.47689	12	3.25491e+08	3.36311e+08	3.31305e+08	4.59079e+09	3.51702e+09	4.01388e+09	Yes	Yes	0.502375	4.21727	84.7722	3.60097	-1.13581	1.70265
P17480	UBTF	Nucleolar transcription factor 1 (Autoantigen NOR-90) (Upstream-binding factor 1) (UBF-1)	0.0729216	0.0625858	0.0103358	198	2.59819	10	3.07028e+08	3.07978e+08	3.07538e+08	4.54229e+09	3.58282e+09	4.02679e+09	Yes	Yes	0.450297	4.42033	85.8262	3.71265	-1.13714	1.70131
Q14137	BOP1	Ribosome biogenesis protein BOP1 (Block of proliferation 1 protein)	0.0727365	0.0676661	0.00507037	84	3.73827	9	1.85753e+08	1.18915e+08	1.49843e+08	4.26123e+09	4.13312e+09	4.1924e+09	Yes	Yes	0.0861777	6.35583	93.0291	4.79133	-1.13825	1.70021
Q8NDT2	RBM15B	Putative RNA-binding protein 15B (One-twenty two protein 3) (HsOTT3) (HuOTT3) (RNA-binding motif protein 15B)	0.0724807	0.0652798	0.00720086	134	3.1804	11	1.98518e+08	2.30443e+08	2.15671e+08	3.83722e+09	4.38306e+09	4.13049e+09	Yes	Yes	0.264266	5.40246	90.0651	4.25785	-1.13978	1.69868
Q02880	TOP2B	DNA topoisomerase 2-beta	0.0724305	0.0252811	0.0471495	620	-0.899184	12	1.15084e+09	1.65028e+09	1.41918e+09	3.16988e+09	2.68621e+09	2.91001e+09	No	Yes	0.01863	-1.52715	34.9039	1.05129	-1.14008	1.69838
Q9Y5B9	SUPT16H	FACT complex subunit SPT16 (Chromatin-specific transcription elongation factor 140 kDa subunit) (FACT 140 kDa subunit) (FACTp140) (Facilitates chromatin transcription complex subunit SPT16) (hSPT16)	0.0722932	0.0524796	0.0198136	336	1.40526	10	5.46569e+08	6.34921e+08	5.94039e+08	3.87085e+09	3.59354e+09	3.72186e+09	Yes	Yes	0.106851	2.38551	72.5927	2.65474	-1.1409	1.69755
Q9Y3T9	NOC2L	Nucleolar complex protein 2 homolog (Protein NOC2 homolog) (NOC2-like protein) (Novel INHAT repressor)	0.0721135	0.0662223	0.00589121	110	3.49068	7	1.79628e+08	1.7263e+08	1.75868e+08	4.11267e+09	4.15393e+09	4.13484e+09	Yes	Yes	0.0155143	5.92183	91.8306	4.55347	-1.14198	1.69647
P62995	TRA2B	Transformer-2 protein homolog beta (TRA-2 beta) (TRA2-beta) (hTRA2-beta) (Splicing factor, arginine/serine-rich 10) (Transformer-2 protein homolog B)	0.071991	0.0647305	0.00726051	140	3.1563	3	2.75009e+08	1.61724e+08	2.14144e+08	4.06002e+09	4.10989e+09	4.08682e+09	Yes	Yes	0.0293485	5.35225	89.9147	4.23503	-1.14272	1.69573
Q8N9T8	KRI1	Protein KRI1 homolog	0.0718169	0.0458025	0.0260144	438	0.816119	6	8.08197e+08	7.47709e+08	7.75698e+08	3.61718e+09	3.41763e+09	3.50997e+09	Yes	Yes	0.166688	1.38306	63.7768	2.17675	-1.14377	1.69468
Q5T6F2	UBAP2	Ubiquitin-associated protein 2 (UBAP-2)	0.0718129	0.0642029	0.00760996	150	3.07668	11	2.35566e+08	2.17146e+08	2.25669e+08	4.62111e+09	3.53734e+09	4.03882e+09	Yes	Yes	0.507001	5.21391	89.4031	4.15974	-1.1438	1.69466
O95985	TOP3B	DNA topoisomerase 3-beta-1	0.071537	0.00684155	0.0646954	664	-3.24127	10	1.98629e+09	1.88147e+09	1.92997e+09	2.44802e+09	2.24272e+09	2.33772e+09	No	Yes	0.989286	-5.48742	9.56366	0.276795	-1.14547	1.69298
Q08J23	NSUN2	RNA cytosine C(5)-methyltransferase NSUN2	0.0714841	0.0525435	0.0189406	324	1.47203	11	5.8883e+08	5.44058e+08	5.64775e+08	3.80139e+09	3.61591e+09	3.70174e+09	Yes	Yes	0.129807	2.49165	73.5038	2.71111	-1.14579	1.69266
P62266	RPS23	40S ribosomal protein S23 (Small ribosomal subunit protein uS12)	0.0712434	0.0494142	0.0218292	379	1.17866	3	4.05042e+08	8.74722e+08	6.57391e+08	4.31042e+09	2.94771e+09	3.57827e+09	Yes	Yes	0.515316	1.99335	69.3596	2.46658	-1.14726	1.6912
Q9Y5J1	UTP18	U3 small nucleolar RNA-associated protein 18 homolog (WD repeat-containing protein 50)	0.0700607	0.0640812	0.00597952	122	3.4218	11	2.06752e+08	1.51868e+08	1.77264e+08	3.88148e+09	4.12944e+09	4.0147e+09	Yes	Yes	0.0902214	5.76206	91.4652	4.48759	-1.15453	1.68393
Q9P2K5	MYEF2	Myelin expression factor 2 (MEF-2) (MyEF-2) (MST156)	0.0696721	0.0619174	0.0077547	159	2.9972	15	2.54062e+08	2.10153e+08	2.3047e+08	4.12559e+09	3.74854e+09	3.92301e+09	Yes	Yes	0.202199	5.03983	88.8697	4.08483	-1.15694	1.68151
P62805	H4C1	Histone H4	0.0695466	0.0174625	0.0520841	644	-1.57658	6	1.66622e+09	1.44944e+09	1.54975e+09	2.43553e+09	2.75905e+09	2.60935e+09	No	Yes	0.175306	-2.6498	25.1091	0.740324	-1.15772	1.68073
Q13595	TRA2A	Transformer-2 protein homolog alpha (TRA-2 alpha) (TRA2-alpha) (Transformer-2 protein homolog A)	0.0685697	0.0623979	0.00617183	126	3.33773	3	2.44047e+08	1.27654e+08	1.81511e+08	3.83038e+09	3.99289e+09	3.91769e+09	Yes	Yes	0.0221584	5.58931	90.9992	4.40737	-1.16387	1.67459
Q7Z417	NUFIP2	Nuclear fragile X mental retardation-interacting protein 2 (82 kDa FMRP-interacting protein) (82-FIP) (Cell proliferation-inducing gene 1 protein) (FMRP-interacting protein 2)	0.0681159	0.061232	0.00688388	145	3.15299	10	1.91483e+08	2.17894e+08	2.05673e+08	4.27381e+09	3.47781e+09	3.84614e+09	Yes	Yes	0.372355	5.27086	89.8939	4.23189	-1.16675	1.6717
Q13151	HNRNPA0	Heterogeneous nuclear ribonucleoprotein A0 (hnRNP A0)	0.0680535	0.0609129	0.00714066	154	3.09262	6	2.71443e+08	1.58132e+08	2.10564e+08	3.84026e+09	3.86674e+09	3.85449e+09	Yes	Yes	0.0426706	5.1687	89.5073	4.17479	-1.16715	1.6713
Q9H307	PNN	Pinin (140 kDa nuclear and cell adhesion-related phosphoprotein) (Desmosome-associated protein) (Domain-rich serine protein) (DRS protein) (DRSP) (Melanoma metastasis clone A protein) (Nuclear protein SDK3) (SR-like protein)	0.0674394	0.0557977	0.0116417	237	2.2609	9	3.85732e+08	3.11202e+08	3.45688e+08	3.46909e+09	3.88647e+09	3.69334e+09	Yes	Yes	0.182759	3.76975	82.7375	3.40406	-1.17109	1.66737
Q6NXG1	ESRP1	Epithelial splicing regulatory protein 1 (RNA-binding motif protein 35A) (RNA-binding protein 35A)	0.0673447	0.0616125	0.00573226	125	3.42605	11	1.97227e+08	1.46201e+08	1.69812e+08	4.10081e+09	3.61871e+09	3.84179e+09	Yes	Yes	0.257442	5.71039	91.4882	4.49164	-1.1717	1.66676
Q9NYF8	BCLAF1	Bcl-2-associated transcription factor 1 (Btf) (BCLAF1 and THRAP3 family member 1)	0.0667742	0.0411767	0.0255976	459	0.685822	7	9.50401e+08	5.83295e+08	7.53163e+08	2.85698e+09	3.58194e+09	3.24648e+09	Yes	Yes	0.252915	1.14056	61.6655	2.0763	-1.17539	1.66306
Q8N8A6	DDX51	ATP-dependent RNA helicase DDX51	0.0662036	0.052191	0.0140126	276	1.89708	8	4.0441e+08	4.32356e+08	4.19425e+08	3.54717e+09	3.52912e+09	3.53747e+09	Yes	Yes	0.00568916	3.14788	78.8341	3.07881	-1.17912	1.65934
Q8WU90	ZC3H15	Zinc finger CCCH domain-containing protein 15 (DRG family-regulatory protein 1) (Likely ortholog of mouse immediate early response erythropoietin 4)	0.0661573	0.0559836	0.0101738	221	2.46015	7	2.54039e+08	3.45005e+08	3.02913e+08	4.36139e+09	2.97942e+09	3.61889e+09	Yes	Yes	0.672735	4.08146	84.6219	3.58562	-1.17942	1.65903
Q6DKI1	RPL7L1	60S ribosomal protein L7-like 1 (Large ribosomal subunit protein uL30-like 1)	0.0660645	0.0613275	0.00473703	95	3.69448	8	1.44084e+08	1.39032e+08	1.4137e+08	3.66688e+09	3.94002e+09	3.81363e+09	Yes	Yes	0.130916	6.12701	92.8297	4.74915	-1.18003	1.65842
Q15032	R3HDM1	R3H domain-containing protein 1	0.0652352	0.0561717	0.00906343	200	2.63172	8	3.09512e+08	2.32586e+08	2.68181e+08	3.97863e+09	3.29569e+09	3.6117e+09	Yes	Yes	0.398539	4.35006	86.1065	3.74365	-1.18552	1.65294
Q9Y5A9	YTHDF2	YTH domain-containing family protein 2 (DF2) (CLL-associated antigen KW-14) (High-glucose-regulated protein 8) (Renal carcinoma antigen NY-REN-2)	0.06502	0.0499593	0.0150607	302	1.72997	11	3.66353e+08	5.28028e+08	4.53217e+08	3.71874e+09	3.16837e+09	3.42303e+09	Yes	Yes	0.229039	2.85704	76.8368	2.93251	-1.18695	1.6515
P15170	GSPT1	Eukaryotic peptide chain release factor GTP-binding subunit ERF3A (Eukaryotic peptide chain release factor subunit 3a) (eRF3a) (G1 to S phase transition protein 1 homolog)	0.0649691	0.0550361	0.00993302	222	2.47007	8	3.2467e+08	2.68791e+08	2.94647e+08	3.9278e+09	3.2624e+09	3.57029e+09	Yes	Yes	0.385578	4.07849	84.7112	3.59472	-1.18729	1.65116
Q9NWH9	SLTM	SAFB-like transcription modulator (Modulator of estrogen-induced transcription)	0.0648834	0.0477258	0.0171576	329	1.47592	8	4.40244e+08	5.81653e+08	5.1622e+08	3.34624e+09	3.38293e+09	3.36595e+09	Yes	Yes	0.110921	2.43614	73.5563	2.71441	-1.18787	1.65059
P62081	RPS7	40S ribosomal protein S7 (Small ribosomal subunit protein eS7)	0.0636518	0.0573163	0.0063355	148	3.17742	4	2.58566e+08	1.22474e+08	1.85447e+08	3.95057e+09	3.29631e+09	3.59905e+09	Yes	Yes	0.408309	5.21815	90.0466	4.25502	-1.19619	1.64226
P56182	RRP1	Ribosomal RNA processing protein 1 homolog A (Novel nuclear protein 1) (NNP-1) (Nucleolar protein Nop52) (RRP1-like protein)	0.0634133	0.0499844	0.0134289	280	1.89614	8	4.85052e+08	3.21415e+08	3.97133e+08	3.29483e+09	3.47799e+09	3.39324e+09	Yes	Yes	0.0117029	3.11087	78.8232	3.07798	-1.19782	1.64063
P55795	HNRNPH2	Heterogeneous nuclear ribonucleoprotein H2 (hnRNP H2) (FTP-3) (Heterogeneous nuclear ribonucleoprotein H') (hnRNP H') [Cleaved into: Heterogeneous nuclear ribonucleoprotein H2, N-terminally processed]	0.0633745	0.0516681	0.0117064	251	2.14197	6	3.32574e+08	3.64821e+08	3.499e+08	3.72875e+09	3.16227e+09	3.42439e+09	Yes	Yes	0.304209	3.51362	81.5282	3.2968	-1.19809	1.64037
P14923	JUP	Junction plakoglobin (Catenin gamma) (Desmoplakin III) (Desmoplakin-3)	0.0633739	0	0.0633739	692	-10	7	1.58811e+09	3.78705e+09	2.76955e+09	1.06871e+09	1.07635e+09	1.07282e+09	No	Yes	10.146	-16.3475		-1.33976	-1.19809	1.64036
P27816	MAP4	Microtubule-associated protein 4 (MAP-4)	0.0633612	0.0466912	0.0166701	328	1.48589	12	4.63284e+08	5.28902e+08	4.98539e+08	3.60169e+09	2.99317e+09	3.27474e+09	Yes	Yes	0.338427	2.43727	73.6904	2.72286	-1.19818	1.64028
P62316	SNRPD2	Small nuclear ribonucleoprotein Sm D2 (Sm-D2) (snRNP core protein D2)	0.0619492	0.00986935	0.0520799	656	-2.3997	4	9.90211e+08	2.08558e+09	1.57873e+09	2.428e+09	1.8872e+09	2.13744e+09	No	Yes	1.19587	-3.91268	15.9314	0.463631	-1.20796	1.63049
P16989	YBX3	Y-box-binding protein 3 (Cold shock domain-containing protein A) (DNA-binding protein A) (Single-strand DNA-binding protein NF-GMB)	0.0616754	0.0492404	0.012435	271	1.98544	6	3.63071e+08	3.7879e+08	3.71517e+08	3.53349e+09	3.1069e+09	3.30429e+09	Yes	Yes	0.245954	3.23342	79.838	3.15699	-1.20989	1.62857
Q8TDN6	BRIX1	Ribosome biogenesis protein BRX1 homolog (Brix domain-containing protein 2)	0.0604076	0.0549224	0.00548515	137	3.32379	5	1.63447e+08	1.63631e+08	1.63546e+08	3.15109e+09	3.72799e+09	3.46105e+09	Yes	Yes	0.313913	5.38303	90.9198	4.39409	-1.21891	1.61954
Q96KR1	ZFR	Zinc finger RNA-binding protein (hZFR) (M-phase phosphoprotein homolog)	0.0601606	0.0342389	0.0259217	505	0.401477	9	8.38702e+08	7.13579e+08	7.71476e+08	2.7946e+09	2.84592e+09	2.82218e+09	Yes	Yes	0.0640167	0.649495	56.9125	1.86462	-1.22069	1.61777
Q96EP5	DAZAP1	DAZ-associated protein 1 (Deleted in azoospermia-associated protein 1)	0.0600129	0.0478458	0.0121671	273	1.9754	8	3.63697e+08	3.63425e+08	3.63551e+08	3.27426e+09	3.17443e+09	3.22063e+09	Yes	Yes	0.0624501	3.19363	79.7258	3.14808	-1.22176	1.6167
Q13601	KRR1	KRR1 small subunit processome component homolog (HIV-1 Rev-binding protein 2) (KRR-R motif-containing protein 1) (Rev-interacting protein 1) (Rip-1)	0.0589068	0.0537184	0.0051884	131	3.37205	6	1.60688e+08	1.49491e+08	1.54672e+08	3.21724e+09	3.50678e+09	3.3728e+09	Yes	Yes	0.155014	5.42435	91.1922	4.4401	-1.22983	1.60862
Q8WXF1	PSPC1	Paraspeckle component 1 (Paraspeckle protein 1)	0.0586108	0.0406531	0.0179577	391	1.17877	16	5.16587e+08	5.5561e+08	5.37553e+08	2.91965e+09	3.01066e+09	2.96855e+09	Yes	Yes	0.0950564	1.89361	69.3612	2.46667	-1.23202	1.60643
Q9BZE1	MRPL37	39S ribosomal protein L37, mitochondrial (L37mt) (MRP-L37) (39S ribosomal protein L2, mitochondrial) (L2mt) (MRP-L2) (Mitochondrial large ribosomal subunit protein mL37)	0.0584288	0.0530911	0.00533771	143	3.31418	8	1.64749e+08	1.52793e+08	1.58325e+08	3.78327e+09	2.90528e+09	3.31155e+09	Yes	Yes	0.496322	5.31952	90.8646	4.38494	-1.23337	1.60508
P06733	ENO1	Alpha-enolase	0.0583922	0.0207871	0.0376051	616	-0.855244	7	1.67033e+09	5.26273e+08	1.05565e+09	1.47381e+09	3.29243e+09	2.45091e+09	Yes	Yes	0.822656	-1.3725	35.599	1.07419	-1.23365	1.60481
O95758	PTBP3	Polypyrimidine tract-binding protein 3 (Regulator of differentiation 1) (Rod1)	0.0576054	0.0459259	0.0116795	274	1.97532	10	3.45976e+08	3.49471e+08	3.47854e+08	3.44113e+09	2.76568e+09	3.07822e+09	Yes	Yes	0.426745	3.15838	79.7249	3.14801	-1.23954	1.59892
O75533	SF3B1	Splicing factor 3B subunit 1 (Pre-mRNA-splicing factor SF3b 155 kDa subunit) (SF3b155) (Spliceosome-associated protein 155) (SAP 155)	0.0575135	0.0510846	0.00642883	179	2.99026	8	2.28065e+08	1.57896e+08	1.90365e+08	3.23373e+09	3.25607e+09	3.24573e+09	Yes	Yes	0.0280452	4.7791	88.822	4.0783	-1.24023	1.59822
Q9NSD9	FARSB	Phenylalanine--tRNA ligase beta subunit	0.0563786	0.04382	0.0125586	300	1.80291	7	3.64394e+08	3.78923e+08	3.722e+08	3.53705e+09	2.48435e+09	2.97146e+09	Yes	Yes	0.680216	2.86585	77.7245	2.99611	-1.24889	1.58957
A5YKK6	CNOT1	CCR4-NOT transcription complex subunit 1 (CCR4-associated factor 1) (Negative regulator of transcription subunit 1 homolog) (NOT1H) (hNOT1)	0.0556908	0.0405772	0.0151137	350	1.42482	17	4.31869e+08	4.64016e+08	4.49141e+08	3.34857e+09	2.43418e+09	2.85729e+09	Yes	Yes	0.619519	2.25725	72.8615	2.6712	-1.25422	1.58424
Q06830	PRDX1	Peroxiredoxin-1	0.05566	0.0379743	0.0176857	406	1.10244	5	5.46593e+08	5.0989e+08	5.26873e+08	2.99664e+09	2.61041e+09	2.78913e+09	Yes	Yes	0.322613	1.74626	68.2255	2.40446	-1.25446	1.584
Q15424	SAFB	Scaffold attachment factor B1 (SAF-B) (SAF-B1) (HSP27 estrogen response element-TATA box-binding protein) (HSP27 ERE-TATA-binding protein)	0.0548631	0.0404734	0.0143897	341	1.49193	9	3.48092e+08	5.07923e+08	4.33966e+08	2.82715e+09	2.86959e+09	2.84995e+09	Yes	Yes	0.148151	2.35387	73.7716	2.72799	-1.26072	1.57773
Q99729	HNRNPAB	Heterogeneous nuclear ribonucleoprotein A/B (hnRNP A/B) (APOBEC1-binding protein 1) (ABBP-1)	0.0547683	0.0463833	0.00838496	231	2.46773	7	2.36198e+08	2.64099e+08	2.51189e+08	3.11438e+09	2.93551e+09	3.01828e+09	Yes	Yes	0.0970614	3.89157	84.6901	3.59257	-1.26147	1.57698
P08238	HSP90AB1	Heat shock protein HSP 90-beta (HSP 90) (Heat shock 84 kDa) (HSP 84) (HSP84)	0.0531316	0.0259168	0.0272148	562	-0.0705071	7	1.25721e+09	3.78614e+08	7.8516e+08	1.94605e+09	2.77028e+09	2.38889e+09	Yes	Yes	0.0622091	-0.110259	48.7784	1.53834	-1.27465	1.56381
Q5VYS8	TUT7	Terminal uridylyltransferase 7 (TUTase 7)	0.0530649	0.0392295	0.0138354	342	1.50358	10	4.16025e+08	4.10903e+08	4.13273e+08	2.80594e+09	2.71242e+09	2.75569e+09	Yes	Yes	0.074878	2.35048	73.9274	2.73788	-1.27519	1.56326
Q13895	BYSL	Bystin	0.0524638	0.0468162	0.00564764	183	3.05129	7	1.59726e+08	1.77232e+08	1.69132e+08	2.85792e+09	3.07039e+09	2.97208e+09	Yes	Yes	0.146824	4.75486	89.2352	4.13578	-1.28014	1.55831
Q9BYG3	NIFK	MKI67 FHA domain-interacting nucleolar phosphoprotein (Nucleolar phosphoprotein Nopp34) (Nucleolar protein interacting with the FHA domain of pKI-67) (hNIFK)	0.0524559	0.0490988	0.00335712	102	3.87039	7	1.26986e+08	7.49152e+07	9.90093e+07	3.10264e+09	2.97009e+09	3.03142e+09	Yes	Yes	0.112419	6.03103	93.6001	4.91889	-1.28021	1.55825
P47914	RPL29	60S ribosomal protein L29 (Cell surface heparin-binding protein HIP) (Large ribosomal subunit protein eL29)	0.0521143	0.0144314	0.0376829	634	-1.3847	3	5.32373e+08	1.58555e+09	1.09822e+09	2.99746e+09	1.13397e+09	1.99624e+09	No	Yes	1.25125	-2.15378	27.6918	0.820434	-1.28304	1.55541
Q9H6S0	YTHDC2	3'-5' RNA helicase YTHDC2	0.0518552	0.0291337	0.0227215	515	0.358634	12	5.29156e+08	8.16328e+08	6.83447e+08	2.72728e+09	2.1331e+09	2.40804e+09	Yes	Yes	0.302052	0.557047	56.1828	1.83367	-1.28521	1.55325
Q9H0D6	XRN2	5'-3' exoribonuclease 2	0.0513269	0.0443503	0.00697661	218	2.66835	7	2.07304e+08	2.08888e+08	2.08155e+08	2.64112e+09	3.06715e+09	2.87002e+09	Yes	Yes	0.28677	4.13273	86.4075	3.77758	-1.28966	1.5488
Q9NUL3	STAU2	Double-stranded RNA-binding protein Staufen homolog 2	0.0511362	0.0395702	0.0115661	309	1.77452	9	2.601e+08	4.26677e+08	3.49598e+08	2.82171e+09	2.60506e+09	2.70531e+09	Yes	Yes	0.0378311	2.7455	77.3819	2.97131	-1.29127	1.54718
P39019	RPS19	40S ribosomal protein S19 (Small ribosomal subunit protein eS19)	0.0498667	0.00398394	0.0458828	663	-3.52569	7	1.21448e+09	1.51712e+09	1.37708e+09	1.74057e+09	1.48716e+09	1.60442e+09	No	Yes	0.333081	-5.41639	7.98917	0.231011	-1.30219	1.53626
Q9UG63	ABCF2	ATP-binding cassette sub-family F member 2 (Iron-inhibited ABC transporter 2)	0.0498453	0.0433861	0.00645929	210	2.74778	7	2.04424e+08	1.77313e+08	1.89857e+08	3.36773e+09	2.2373e+09	2.76038e+09	Yes	Yes	0.781816	4.22081	87.0413	3.85137	-1.30238	1.53608
Q9H7E2	TDRD3	Tudor domain-containing protein 3	0.0497587	0.0433366	0.00642213	209	2.75446	7	2.17467e+08	1.67055e+08	1.90381e+08	2.97539e+09	2.59836e+09	2.77282e+09	Yes	Yes	0.29198	4.22899	87.0935	3.85758	-1.30313	1.53532
Q9BY44	EIF2A	Eukaryotic translation initiation factor 2A (eIF-2A) (65 kDa eukaryotic translation initiation factor 2A) [Cleaved into: Eukaryotic translation initiation factor 2A, N-terminally processed]	0.0491138	0.0346744	0.0144394	385	1.26386	4	4.0163e+08	4.56209e+08	4.30954e+08	2.82383e+09	2.20296e+09	2.49025e+09	Yes	Yes	0.468452	1.93327	70.6001	2.53674	-1.3088	1.52966
Q7Z2T5	TRMT1L	TRMT1-like protein	0.0483857	0.033738	0.0146477	395	1.2037	9	4.41417e+08	4.34129e+08	4.37501e+08	2.49119e+09	2.41878e+09	2.45229e+09	Yes	Yes	0.0703102	1.83344	69.7272	2.48713	-1.31528	1.52317
Q92499	DDX1	ATP-dependent RNA helicase DDX1	0.0482199	0.0398205	0.00839944	257	2.24514	7	2.72123e+08	2.30553e+08	2.49788e+08	2.75982e+09	2.5085e+09	2.62479e+09	Yes	Yes	0.217632	3.41639	82.581	3.3898	-1.31677	1.52168
Q86U38	NOP9	Nucleolar protein 9	0.0474964	0.0431672	0.00432921	160	3.31776	8	1.23944e+08	1.34127e+08	1.29415e+08	2.51395e+09	2.89547e+09	2.71893e+09	Yes	Yes	0.27113	5.02678	90.8852	4.38835	-1.32334	1.51511
Q99879	H2BC14	Histone H2B type 1-M (Histone H2B.e) (H2B/e)	0.04714	0.00677264	0.0403674	655	-2.5754	6	1.17152e+09	1.23618e+09	1.20626e+09	1.47447e+09	1.74416e+09	1.61937e+09	No	Yes	1.07726	-3.8936	14.3671	0.417434	-1.32661	1.51184
Q9BX40	LSM14B	Protein LSM14 homolog B (RNA-associated protein 55B) (hRAP55B)	0.0470779	0.0433923	0.00368562	138	3.55746	8	1.16336e+08	1.02067e+08	1.0867e+08	3.19546e+09	2.2375e+09	2.68077e+09	Yes	Yes	0.664676	5.37628	92.1712	4.61746	-1.32718	1.51127
Q15361	TTF1	Transcription termination factor 1 (TTF-1) (RNA polymerase I termination factor) (Transcription termination factor I) (TTF-I)	0.0463289	0.0334789	0.01285	369	1.38148	5	3.72198e+08	3.95185e+08	3.84549e+08	2.41109e+09	2.35991e+09	2.38359e+09	Yes	Yes	0.025195	2.07817	72.2635	2.63476	-1.33415	1.50431
Q96DH6	MSI2	RNA-binding protein Musashi homolog 2 (Musashi-2)	0.0462713	0.0403669	0.00590439	214	2.77331	9	1.68704e+08	1.83463e+08	1.76634e+08	2.73671e+09	2.4487e+09	2.58197e+09	Yes	Yes	0.20111	4.17041	87.2396	3.87514	-1.33469	1.50376
Q14694	USP10	Ubiquitin carboxyl-terminal hydrolase 10	0.0460298	0.0414621	0.00456762	180	3.18228	9	1.55625e+08	1.17934e+08	1.35374e+08	2.78778e+09	2.44992e+09	2.60625e+09	Yes	Yes	0.269073	4.77817	90.0768	4.25963	-1.33696	1.50149
Q9H0S4	DDX47	Probable ATP-dependent RNA helicase DDX47	0.0459426	0.0386244	0.00731817	246	2.39996	5	2.64013e+08	1.75094e+08	2.16239e+08	2.6809e+09	2.38116e+09	2.51986e+09	Yes	Yes	0.296919	3.60155	84.0711	3.53054	-1.33778	1.50067
O75683	SURF6	Surfeit locus protein 6	0.0458451	0.0255847	0.0202605	516	0.336612	4	5.36963e+08	6.51196e+08	5.98338e+08	2.69268e+09	1.62276e+09	2.11784e+09	Yes	Yes	0.984018	0.504833	55.8067	1.81786	-1.33871	1.49975
A8MWD9	SNRPGP15	Putative small nuclear ribonucleoprotein G-like protein 15	0.0457728	0.0258924	0.0198804	514	0.381181	2	4.54523e+08	7.22785e+08	5.98654e+08	2.39834e+09	1.90125e+09	2.13126e+09	Yes	Yes	0.255111	0.571413	56.5672	1.84993	-1.33939	1.49906
P63165	SUMO1	Small ubiquitin-related modifier 1 (SUMO-1) (GAP-modifying protein 1) (GMP1) (SMT3 homolog 3) (Sentrin) (Ubiquitin-homology domain protein PIC1) (Ubiquitin-like protein SMT3C) (Smt3C) (Ubiquitin-like protein UBL1)	0.0456704	0	0.0456704	691	-10	2	1.54345e+09	1.51731e+09	1.52941e+09	1.09281e+09	1.30088e+09	1.2046e+09	No	Yes	6.45252	-14.9296		-0.354887	-1.34037	1.49809
O43432	EIF4G3	Eukaryotic translation initiation factor 4 gamma 3 (eIF-4-gamma 3) (eIF-4G 3) (eIF4G 3) (eIF-4-gamma II) (eIF4GII)	0.0455718	0.0204485	0.0251234	583	-0.297037	7	7.68766e+08	7.32115e+08	7.49074e+08	2.10471e+09	1.84886e+09	1.96725e+09	Yes	Yes	0.39815	-0.444709	44.8708	1.39388	-1.3413	1.49715
Q06787	FMR1	Synaptic functional regulator FMR1 (Fragile X mental retardation protein 1) (FMRP) (Protein FMR-1)	0.0455175	0.0374016	0.00811589	265	2.20428	9	2.1634e+08	2.67175e+08	2.43652e+08	2.58607e+09	2.37509e+09	2.47271e+09	Yes	Yes	0.127338	3.29899	82.1697	3.35288	-1.34182	1.49663
P14618	PKM	Pyruvate kinase PKM	0.044865	0.0119622	0.0329029	635	-1.45974	6	1.33962e+09	6.31677e+08	9.59255e+08	1.40222e+09	1.99213e+09	1.71916e+09	No	Yes	0.275827	-2.17553	26.6626	0.788368	-1.34809	1.49036
Q9BYJ9	YTHDF1	YTH domain-containing family protein 1 (DF1) (Dermatomyositis associated with cancer putative autoantigen 1) (DACA-1)	0.0446932	0.0420724	0.00262078	109	4.00481	5	1.07418e+08	5.00628e+07	7.66024e+07	2.87601e+09	2.32382e+09	2.57933e+09	Yes	Yes	0.431338	5.96194	94.1361	5.04906	-1.34976	1.48869
O00267	SUPT5H	Transcription elongation factor SPT5 (hSPT5) (DRB sensitivity-inducing factor 160 kDa subunit) (DSIF p160) (DRB sensitivity-inducing factor large subunit) (DSIF large subunit) (Tat-cotransactivator 1 protein) (Tat-CT1 protein)	0.0439619	0.0134918	0.0304701	627	-1.17531	6	8.4331e+08	9.73591e+08	9.13307e+08	1.80121e+09	1.63747e+09	1.71324e+09	No	Yes	0.0730761	-1.74126	30.6897	0.915005	-1.35692	1.48153
P36776	LONP1	Lon protease homolog, mitochondrial	0.0433505	0.0350297	0.00832084	281	2.07378	5	1.12789e+08	3.77666e+08	2.55101e+08	2.44159e+09	2.24786e+09	2.3375e+09	Yes	Yes	0.0607036	3.05975	80.8057	3.23569	-1.36301	1.47545
Q9HC36	MRM3	rRNA methyltransferase 3, mitochondrial	0.0429483	0.0343984	0.00854997	290	2.00835	6	2.29844e+08	2.77212e+08	2.55294e+08	2.63004e+09	2.01072e+09	2.29729e+09	Yes	Yes	0.483866	2.95508	80.0924	3.17735	-1.36705	1.4714
Q5BKZ1	ZNF326	DBIRD complex subunit ZNF326 (Zinc finger protein 326) (Zinc finger protein interacting with mRNPs and DBC1)	0.0421808	0.0350116	0.00716922	261	2.28795	5	1.92832e+08	2.33623e+08	2.14748e+08	2.51389e+09	2.11054e+09	2.29717e+09	Yes	Yes	0.305118	3.34857	83.0036	3.42857	-1.37488	1.46357
P84098	RPL19	60S ribosomal protein L19 (Large ribosomal subunit protein eL19)	0.0420611	0.016987	0.0250741	597	-0.561765	2	4.45331e+08	1.02282e+09	7.55604e+08	2.159e+09	1.40479e+09	1.75378e+09	No	Yes	0.293715	-0.821488	40.3865	1.23569	-1.37612	1.46233
Q5T749	KPRP	Keratinocyte proline-rich protein (hKPRP)	0.0411608	0	0.0411608	690	-10	9	1.14453e+09	2.14219e+09	1.68055e+09	7.42072e+08	8.63332e+08	8.07222e+08	No	Yes	9.62643	-14.4797		-1.04461	-1.38552	1.45294
P62829	RPL23	60S ribosomal protein L23 (60S ribosomal protein L17) (Large ribosomal subunit protein uL14)	0.0406094	0.0234412	0.0171681	504	0.449315	5	3.9841e+08	6.11896e+08	5.13112e+08	2.30467e+09	1.55244e+09	1.90051e+09	Yes	Yes	0.632718	0.650194	57.7237	1.89948	-1.39137	1.44708
P62847	RPS24	40S ribosomal protein S24 (Small ribosomal subunit protein eS24)	0.0404912	0.0342887	0.0062025	247	2.46681	5	9.25758e+07	2.72531e+08	1.89262e+08	2.46126e+09	2.02003e+09	2.2242e+09	Yes	Yes	0.225711	3.56655	84.6819	3.59173	-1.39264	1.44581
Q09666	AHNAK	Neuroblast differentiation-associated protein AHNAK (Desmoyokin)	0.0402203	0.028138	0.0120823	400	1.21962	8	2.95937e+08	4.20557e+08	3.62893e+08	2.27573e+09	1.82344e+09	2.03272e+09	Yes	Yes	0.337502	1.75979	69.9597	2.50022	-1.39555	1.4429
Q9UGR2	ZC3H7B	Zinc finger CCCH domain-containing protein 7B (Rotavirus 'X'-associated non-structural protein) (RoXaN)	0.0400362	0.0314089	0.00862725	311	1.8642	7	2.25568e+08	2.88475e+08	2.59367e+08	2.13392e+09	2.13594e+09	2.13501e+09	Yes	Yes	0.0617504	2.68614	78.4514	3.04986	-1.39755	1.44091
Q05519	SRSF11	Serine/arginine-rich splicing factor 11 (Arginine-rich 54 kDa nuclear protein) (p54) (Splicing factor, arginine/serine-rich 11)	0.0399552	0.00408204	0.0358731	660	-3.13554	5	1.54926e+09	5.87105e+08	1.03232e+09	9.55973e+08	1.68918e+09	1.34991e+09	No	Yes	1.16163	-4.51526	10.2165	0.295819	-1.39843	1.44003
P04054	PLA2G1B	Phospholipase A2	0.0395494	0.015566	0.0239834	601	-0.623636	2	6.76894e+08	7.54504e+08	7.18592e+08	1.6649e+09	1.62997e+09	1.64613e+09	No	Yes	0.0808859	-0.895288	39.3584	1.20042	-1.40286	1.43559
P27694	RPA1	Replication protein A 70 kDa DNA-binding subunit (RP-A p70) (Replication factor A protein 1) (RF-A protein 1) (Single-stranded DNA-binding protein) [Cleaved into: Replication protein A 70 kDa DNA-binding subunit, N-terminally processed]	0.0395129	0.0324017	0.00711116	277	2.18791	7	2.66267e+08	1.61332e+08	2.09888e+08	2.16458e+09	2.13415e+09	2.14823e+09	Yes	Yes	0.124261	3.14008	82.0029	3.33813	-1.40326	1.43519
Q9NX07	TRNAU1AP	tRNA selenocysteine 1-associated protein 1 (SECp43) (tRNA selenocysteine-associated protein 1)	0.0394696	0.0320183	0.00745126	285	2.10334	6	2.58354e+08	1.88422e+08	2.20781e+08	2.2372e+09	2.04044e+09	2.13149e+09	Yes	Yes	0.245779	3.0177	81.1215	3.26214	-1.40374	1.43472
P05109	S100A8	Protein S100-A8 (Calgranulin-A) (Calprotectin L1L subunit) (Cystic fibrosis antigen) (CFAG) (Leukocyte L1 complex light chain) (Migration inhibitory factor-related protein 8) (MRP-8) (p8) (S100 calcium-binding protein A8) (Urinary stone protein band A)	0.0393355	0	0.0393355	689	-10	4	2.03556e+08	3.44472e+09	1.94496e+09	4.5053e+08	5.20668e+08	4.88213e+08	No	Yes	13.1554	-14.2833		-1.94082	-1.40521	1.43324
P26373	RPL13	60S ribosomal protein L13 (Breast basic conserved protein 1) (Large ribosomal subunit protein eL13)	0.039293	0.0308858	0.00840715	310	1.87726	4	2.8448e+08	2.19549e+08	2.49594e+08	2.13058e+09	2.06531e+09	2.09551e+09	Yes	Yes	0.125197	2.68967	78.6039	3.06135	-1.40569	1.43277
Q5VTL8	PRPF38B	Pre-mRNA-splicing factor 38B (Sarcoma antigen NY-SAR-27)	0.038829	0.0204447	0.0183843	538	0.153258	5	6.05273e+08	4.88781e+08	5.42684e+08	1.47873e+09	2.05696e+09	1.7894e+09	Yes	Yes	0.620252	0.218793	52.6533	1.68892	-1.41084	1.42761
P62314	SNRPD1	Small nuclear ribonucleoprotein Sm D1 (Sm-D1) (Sm-D autoantigen) (snRNP core protein D1)	0.0385967	0.00906415	0.0295325	642	-1.70406	3	7.00149e+08	1.05274e+09	8.89587e+08	1.56628e+09	1.29233e+09	1.41909e+09	No	Yes	0.244131	-2.42829	23.4843	0.6905	-1.41345	1.425
A0A590UJJ6	H3-3A	Histone H3	0.0382248	0.0108702	0.0273546	628	-1.3314	2	9.84393e+08	6.3342e+08	7.95823e+08	1.07829e+09	1.86214e+09	1.49943e+09	No	Yes	0.956588	-1.89166	28.4376	0.843793	-1.41766	1.4208
P83881	RPL36A	60S ribosomal protein L36a (60S ribosomal protein L44) (Cell growth-inhibiting gene 15 protein) (Cell migration-inducing gene 6 protein) (Large ribosomal subunit protein eL42)	0.0379335	0	0.0379335	688	-10	3	7.99316e+08	1.55058e+09	1.20296e+09	1.15812e+09	1.01114e+09	1.07915e+09	No	Yes	8.64182	-14.1263		-0.131458	-1.42098	1.41748
Q04837	SSBP1	Single-stranded DNA-binding protein, mitochondrial (Mt-SSB) (MtSSB) (PWP1-interacting protein 17)	0.0379255	0.0231087	0.0148168	477	0.641206	3	6.85546e+08	2.11733e+08	4.30976e+08	1.80695e+09	1.83995e+09	1.82468e+09	Yes	Yes	0.534604	0.908835	60.9319	2.04239	-1.42107	1.41739
P46782	RPS5	40S ribosomal protein S5 (Small ribosomal subunit protein uS7) [Cleaved into: 40S ribosomal protein S5, N-terminally processed]	0.0379074	0.0348301	0.00307732	165	3.50059	4	1.08069e+08	7.5564e+07	9.06047e+07	2.47727e+09	1.88567e+09	2.15942e+09	Yes	Yes	0.531322	4.96096	91.882	4.56295	-1.42128	1.41718
Q9UNQ2	DIMT1	Probable dimethyladenosine transferase	0.0378267	0.0337196	0.00410717	204	3.03737	5	1.4158e+08	1.04608e+08	1.21716e+08	2.24819e+09	2.0333e+09	2.13273e+09	Yes	Yes	0.222041	4.30168	89.1421	4.12266	-1.4222	1.41625
Q15365	PCBP1	Poly(rC)-binding protein 1 (Alpha-CP1) (Heterogeneous nuclear ribonucleoprotein E1) (hnRNP E1) (Nucleic acid-binding protein SUB2.3)	0.0374479	0.0315119	0.00593603	258	2.40833	7	1.58314e+08	1.94554e+08	1.77785e+08	2.26338e+09	1.8688e+09	2.05138e+09	Yes	Yes	0.335012	3.40027	84.1486	3.53819	-1.42657	1.41188
P08621	SNRNP70	U1 small nuclear ribonucleoprotein 70 kDa (U1 snRNP 70 kDa) (U1-70K) (snRNP70)	0.0371285	0.0234556	0.0136728	461	0.778624	3	5.46388e+08	2.70431e+08	3.98122e+08	1.4834e+09	2.12856e+09	1.83003e+09	Yes	Yes	0.449753	1.09643	63.1743	2.14763	-1.43029	1.40816
Q9Y3A2	UTP11	Probable U3 small nucleolar RNA-associated protein 11 (U3 snoRNA-associated protein 11) (UTP11-like protein)	0.037102	0.0329986	0.0041034	208	3.00751	6	1.14674e+08	1.30175e+08	1.23002e+08	2.11256e+09	2.07786e+09	2.09392e+09	Yes	Yes	0.0174401	4.23413	88.9402	4.09453	-1.4306	1.40785
P82675	MRPS5	28S ribosomal protein S5, mitochondrial (MRP-S5) (S5mt) (Mitochondrial small ribosomal subunit protein uS5m)	0.0369449	0.033482	0.00346288	190	3.27334	4	9.33965e+07	1.11853e+08	1.03313e+08	2.40237e+09	1.82235e+09	2.09074e+09	Yes	Yes	0.496406	4.60235	90.6269	4.34608	-1.43245	1.40601
Q8IX01	SUGP2	SURP and G-patch domain-containing protein 2 (Arginine/serine-rich-splicing factor 14) (Splicing factor, arginine/serine-rich 14)	0.0367965	0.0326381	0.00415842	213	2.97245	6	1.39657e+08	1.09577e+08	1.23496e+08	2.02635e+09	2.12109e+09	2.07725e+09	Yes	Yes	0.0593184	4.17409	88.6989	4.06155	-1.43419	1.40426
O75494	SRSF10	Serine/arginine-rich splicing factor 10 (40 kDa SR-repressor protein) (SRrp40) (FUS-interacting serine-arginine-rich protein 1) (Splicing factor SRp38) (Splicing factor, arginine/serine-rich 13A) (TLS-associated protein with Ser-Arg repeats) (TASR) (TLS-associated protein with SR repeats) (TLS-associated serine-arginine protein) (TLS-associated SR protein)	0.0367402	0.0268823	0.00985788	371	1.44731	4	2.00302e+08	3.84207e+08	2.9911e+08	1.94232e+09	1.86214e+09	1.89924e+09	Yes	Yes	0.114637	2.03144	73.1687	2.69019	-1.43486	1.4036
P62841	RPS15	40S ribosomal protein S15 (RIG protein) (Small ribosomal subunit protein uS19)	0.0366702	0.0297092	0.00696093	294	2.09356	2	1.67879e+08	2.38033e+08	2.05572e+08	2.5101e+09	1.49075e+09	1.96243e+09	Yes	Yes	0.919075	2.93677	81.0174	3.25338	-1.43569	1.40277
Q9NY12	GAR1	H/ACA ribonucleoprotein complex subunit 1 (Nucleolar protein family A member 1) (snoRNP protein GAR1)	0.0363055	0.0348741	0.0014314	80	4.60666	3	6.39371e+07	2.25787e+07	4.17161e+07	2.0269e+09	2.22234e+09	2.13191e+09	Yes	Yes	0.132521	6.44207	96.0574	5.63597	-1.44003	1.39843
P09429	HMGB1	High mobility group protein B1 (High mobility group protein 1) (HMG-1)	0.0362778	0	0.0362778	687	-10	2	4.87674e+08	2.3599e+09	1.49358e+09	8.96261e+08	5.54406e+08	7.12589e+08	No	Yes	10.5958	-13.9331		-1.0324	-1.44036	1.39809
Q15287	RNPS1	RNA-binding protein with serine-rich domain 1 (SR-related protein LDC2)	0.0359893	0.0297684	0.00622087	275	2.25859	4	2.08061e+08	1.64403e+08	1.84605e+08	1.84447e+09	2.08009e+09	1.97106e+09	Yes	Yes	0.191731	3.1499	82.7147	3.40197	-1.44383	1.39463
O14617	AP3D1	AP-3 complex subunit delta-1 (AP-3 complex subunit delta) (Adaptor-related protein complex 3 subunit delta-1) (Delta-adaptin)	0.0356821	0	0.0356821	686	-10	5	1.03479e+09	1.26782e+09	1.15999e+09	1.03961e+09	9.20028e+08	9.75362e+08	No	Yes	6.11859	-13.8615		-0.240294	-1.44755	1.3909
Q9GZR2	REXO4	RNA exonuclease 4	0.0356396	0.026172	0.00946758	370	1.46696	3	2.06831e+08	3.553e+08	2.866e+08	1.83402e+09	1.85952e+09	1.84772e+09	Yes	Yes	0.196319	2.03964	73.4352	2.70681	-1.44807	1.39039
O95218	ZRANB2	Zinc finger Ran-binding domain-containing protein 2 (Zinc finger protein 265) (Zinc finger, splicing)	0.0352283	0.0291096	0.00611868	279	2.2502	4	2.44231e+08	1.24192e+08	1.79737e+08	1.83116e+09	2.00979e+09	1.92713e+09	Yes	Yes	0.0601801	3.11731	82.6313	3.39438	-1.45311	1.38535
Q9HAV4	XPO5	Exportin-5 (Exp5) (Ran-binding protein 21)	0.0348198	0.0297929	0.00502688	250	2.56723	6	1.47253e+08	1.52942e+08	1.50309e+08	1.99425e+09	1.87049e+09	1.92776e+09	Yes	Yes	0.118083	3.5435	85.5632	3.68408	-1.45817	1.38028
P07195	LDHB	L-lactate dehydrogenase B chain (LDH-B)	0.0345043	0.0115964	0.022908	614	-0.982177	4	9.40166e+08	4.3135e+08	6.6679e+08	1.12654e+09	1.62646e+09	1.39514e+09	No	Yes	0.0228794	-1.3518	33.6084	1.00894	-1.46213	1.37633
P25705	ATP5F1A	ATP synthase subunit alpha, mitochondrial (ATP synthase F1 subunit alpha)	0.0342344	0.00654881	0.0276856	648	-2.07983	6	1.08446e+09	5.68664e+08	8.07332e+08	9.67708e+08	1.4715e+09	1.23839e+09	No	Yes	0.0541034	-2.85544	19.1293	0.558839	-1.46554	1.37292
Q12986	NFX1	Transcriptional repressor NF-X1	0.0341787	0.0246379	0.00954083	392	1.36869	7	2.45886e+08	3.22201e+08	2.86888e+08	1.82417e+09	1.69444e+09	1.75447e+09	Yes	Yes	0.0645918	1.87813	72.0855	2.62404	-1.46624	1.37221
Q13838	DDX39B	Spliceosome RNA helicase DDX39B	0.0340146	0.0288451	0.00516944	259	2.48025	3	1.90199e+08	1.20004e+08	1.52485e+08	2.01711e+09	1.7469e+09	1.87193e+09	Yes	Yes	0.347744	3.39823	84.8023	3.60406	-1.46834	1.37012
P62861	FAU	FAU ubiquitin-like and ribosomal protein S30 [Cleaved into: Ubiquitin-like protein FUBI; 40S ribosomal protein S30 (Small ribosomal subunit protein eS30)]	0.0339047	0	0.0339047	685	-10	2	4.87086e+08	2.28879e+09	1.4551e+09	6.85867e+08	5.49489e+08	6.12594e+08	No	Yes	10.9956	-13.6403		-1.20097	-1.46974	1.36871
Q9NR56	MBNL1	Muscleblind-like protein 1 (Triplet-expansion RNA-binding protein)	0.0338311	0.0323173	0.00151377	101	4.41609	2	4.05233e+07	4.92323e+07	4.52025e+07	2.2401e+09	1.72652e+09	1.96416e+09	Yes	Yes	0.466052	6.0402	95.5255	5.44949	-1.47068	1.36777
Q4G0J3	LARP7	La-related protein 7 (La ribonucleoprotein domain family member 7) (hLARP7) (P-TEFb-interaction protein for 7SK stability) (PIP7S)	0.0335687	0.0259777	0.00759106	330	1.7749	6	1.76091e+08	2.72556e+08	2.27919e+08	2.03624e+09	1.53757e+09	1.76832e+09	Yes	Yes	0.44944	2.42165	77.3865	2.97164	-1.47407	1.36439
P31146	CORO1A	Coronin-1A (Coronin-like protein A) (Clipin-A) (Coronin-like protein p57) (Tryptophan aspartate-containing coat protein) (TACO)	0.0335555	0.0140902	0.0194653	590	-0.466209	5	7.89252e+08	3.77474e+08	5.68013e+08	1.19885e+09	1.64446e+09	1.43827e+09	Yes	Yes	0.0710234	-0.63601	41.9908	1.29144	-1.47424	1.36422
Q14258	TRIM25	E3 ubiquitin/ISG15 ligase TRIM25	0.0333277	0.015722	0.0176057	573	-0.163259	6	4.10504e+08	6.33252e+08	5.30182e+08	1.62677e+09	1.31534e+09	1.45944e+09	Yes	Yes	0.164124	-0.222237	47.174	1.4782	-1.47719	1.36126
Q14146	URB2	Unhealthy ribosome biogenesis protein 2 homolog	0.0331632	0.0268718	0.00629139	304	2.09464	9	1.70365e+08	2.0474e+08	1.88834e+08	1.8305e+09	1.7593e+09	1.79224e+09	Yes	Yes	0.0409842	2.84685	81.029	3.25435	-1.47934	1.35911
P62244	RPS15A	40S ribosomal protein S15a (Small ribosomal subunit protein uS8)	0.0331396	0.0259358	0.0072038	323	1.84812	4	2.21202e+08	2.09538e+08	2.14935e+08	1.81166e+09	1.7213e+09	1.76311e+09	Yes	Yes	0.116888	2.51122	78.2623	3.03573	-1.47965	1.3588
Q07020	RPL18	60S ribosomal protein L18 (Large ribosomal subunit protein eL18)	0.0330539	0.0223713	0.0106826	429	1.06638	4	2.35582e+08	3.98804e+08	3.23277e+08	1.64729e+09	1.66476e+09	1.65668e+09	Yes	Yes	0.236692	1.4478	67.6811	2.37527	-1.48078	1.35768
Q9Y3U8	RPL36	60S ribosomal protein L36 (Large ribosomal subunit protein eL36)	0.0330279	0.0109226	0.0221053	617	-1.01707	3	4.36446e+08	8.67683e+08	6.68141e+08	1.51347e+09	1.12905e+09	1.30693e+09	No	Yes	0.124941	-1.38051	33.0709	0.991488	-1.48112	1.35733
Q9UBL0	ARPP21	cAMP-regulated phosphoprotein 21 (ARPP-21) (Thymocyte cAMP-regulated phosphoprotein)	0.0326795	0.0294978	0.00318166	201	3.21276	7	1.00853e+08	8.70418e+07	9.34324e+07	2.25372e+09	1.48403e+09	1.84018e+09	Yes	Yes	0.784827	4.34599	90.264	4.28853	-1.48572	1.35273
Q9Y3I0	RTCB	RNA-splicing ligase RtcB homolog	0.032644	0.0284935	0.00415057	238	2.77925	6	1.27588e+08	1.19573e+08	1.23282e+08	1.60601e+09	2.03822e+09	1.83823e+09	Yes	Yes	0.442332	3.75826	87.2854	3.88068	-1.4862	1.35226
Q8IWZ3	ANKHD1	Ankyrin repeat and KH domain-containing protein 1 (HIV-1 Vpr-binding ankyrin repeat protein) (Multiple ankyrin repeats single KH domain) (hMASK)	0.0325111	0.0250946	0.00741657	339	1.75855	7	1.9942e+08	2.38557e+08	2.20447e+08	2.04294e+09	1.41965e+09	1.70806e+09	Yes	Yes	0.667883	2.3749	77.1876	2.95739	-1.48797	1.35049
Q86Y13	DZIP3	E3 ubiquitin-protein ligase DZIP3	0.0322865	0	0.0322865	684	-10	8	7.02323e+08	1.20978e+09	9.74967e+08	1.11412e+09	8.27495e+08	9.60122e+08	No	Yes	7.27146	-13.4286		-0.00330316	-1.49098	1.34748
Q8N3C0	ASCC3	Activating signal cointegrator 1 complex subunit 3	0.0322254	0.0196479	0.0125775	481	0.643534	7	3.83742e+08	3.65881e+08	3.74146e+08	1.72867e+09	1.38264e+09	1.54276e+09	Yes	Yes	0.519941	0.866616	60.9703	2.04415	-1.4918	1.34665
P09874	PARP1	Poly [ADP-ribose] polymerase 1 (PARP-1)	0.031973	0.021313	0.01066	443	0.999522	5	3.4519e+08	2.93154e+08	3.17232e+08	1.56683e+09	1.6166e+09	1.59357e+09	Yes	Yes	0.00318438	1.34259	66.6593	2.32155	-1.49522	1.34324
Q92522	H1-10	Histone H1.10 (Histone H1x)	0.0317627	0	0.0317627	683	-10	3	7.64083e+08	2.17775e+09	1.52361e+09	5.00086e+08	3.2392e+08	4.05436e+08	No	Yes	10.4033	-13.3579		-1.88334	-1.49808	1.34037
Q14240	EIF4A2	Eukaryotic initiation factor 4A-II (eIF-4A-II) (eIF4A-II)	0.0314576	0.0260351	0.00542252	283	2.26342	6	1.43116e+08	1.78843e+08	1.62312e+08	1.91506e+09	1.53174e+09	1.70911e+09	Yes	Yes	0.391698	3.02434	82.7625	3.40634	-1.50227	1.33618
P62495	ETF1	Eukaryotic peptide chain release factor subunit 1 (Eukaryotic release factor 1) (eRF1) (Protein Cl1) (TB3-1)	0.0314566	0.0267209	0.00473569	262	2.49632	6	1.81773e+08	1.02027e+08	1.38927e+08	1.94884e+09	1.53951e+09	1.72892e+09	Yes	Yes	0.536036	3.3355	84.9453	3.61881	-1.50229	1.33617
P68363	TUBA1B	Tubulin alpha-1B chain (Alpha-tubulin ubiquitous) (Tubulin K-alpha-1) (Tubulin alpha-ubiquitous chain) [Cleaved into: Detyrosinated tubulin alpha-1B chain]	0.0313892	0.015012	0.0163772	568	-0.125573	4	6.11227e+08	3.73261e+08	4.83373e+08	1.42839e+09	1.34701e+09	1.38466e+09	Yes	Yes	0.577474	-0.167669	47.8254	1.50247	-1.50322	1.33523
Q9NTZ6	RBM12	RNA-binding protein 12 (RNA-binding motif protein 12) (SH3/WW domain anchor protein in the nucleus) (SWAN)	0.0313717	0.0229659	0.00840581	384	1.45003	14	2.54305e+08	2.48216e+08	2.51034e+08	1.61731e+09	1.62986e+09	1.62405e+09	Yes	Yes	0.00843042	1.93578	73.2057	2.69249	-1.50346	1.33499
Q9BRJ2	MRPL45	39S ribosomal protein L45, mitochondrial (L45mt) (MRP-L45) (Mitochondrial large ribosomal subunit protein mL45)	0.0313615	0.0278537	0.00350778	229	2.98924	3	8.53702e+07	1.21733e+08	1.04907e+08	2.05552e+09	1.49894e+09	1.75648e+09	Yes	Yes	0.55066	3.99019	88.815	4.07734	-1.5036	1.33485
P46776	RPL27A	60S ribosomal protein L27a (Large ribosomal subunit protein uL15)	0.0312787	0.0218127	0.00946606	412	1.20433	5	1.73451e+08	3.8063e+08	2.84764e+08	1.91708e+09	1.27831e+09	1.57388e+09	Yes	Yes	0.562459	1.60622	69.7364	2.48764	-1.50475	1.3337
Q8IXT5	RBM12B	RNA-binding protein 12B (RNA-binding motif protein 12B)	0.0300408	0.0268107	0.00323011	227	3.05315	6	1.05762e+08	8.7663e+07	9.6038e+07	1.63938e+09	1.75553e+09	1.70178e+09	Yes	Yes	0.109396	4.01845	89.2476	4.13754	-1.52229	1.31616
Q9Y6E2	BZW2	eIF5-mimic protein 1 (Basic leucine zipper and W2 domain-containing protein 2)	0.029547	0.0223989	0.00714804	359	1.64781	6	1.98303e+08	2.2606e+08	2.13216e+08	1.76174e+09	1.35505e+09	1.54324e+09	Yes	Yes	0.488711	2.15693	75.8079	2.86139	-1.52949	1.30897
P62913	RPL11	60S ribosomal protein L11 (CLL-associated antigen KW-12) (Large ribosomal subunit protein uL5)	0.029507	0.0230633	0.00644371	334	1.83963	2	2.21593e+08	1.64782e+08	1.9107e+08	1.51396e+09	1.62528e+09	1.57377e+09	Yes	Yes	0.0705629	2.40694	78.1621	3.02828	-1.53007	1.30838
P08865	RPSA	40S ribosomal protein SA (37 kDa laminin receptor precursor) (37LRP) (37/67 kDa laminin receptor) (LRP/LR) (67 kDa laminin receptor) (67LR) (Colon carcinoma laminin-binding protein) (Laminin receptor 1) (LamR) (Laminin-binding protein precursor p40) (LBP/p40) (Multidrug resistance-associated protein MGr1-Ag) (NEM/1CHD4) (Small ribosomal subunit protein uS2)	0.0294698	0.0247414	0.00472841	278	2.3875	9	1.29454e+08	1.51336e+08	1.41211e+08	1.82065e+09	1.43023e+09	1.61089e+09	Yes	Yes	0.436941	3.12245	83.9551	3.51916	-1.53062	1.30783
Q6P5R6	RPL22L1	60S ribosomal protein L22-like 1 (Large ribosomal subunit protein eL22-like 1)	0.0292941	0.0259251	0.00336895	234	2.94398	2	1.28902e+08	7.11951e+07	9.78972e+07	1.99878e+09	1.32092e+09	1.63458e+09	Yes	Yes	0.834585	3.84258	88.4996	4.0348	-1.53322	1.30523
Q9H000	MKRN2	E3 ubiquitin-protein ligase makorin-2	0.0290377	0.0269532	0.00208451	178	3.69268	6	6.79427e+07	5.68275e+07	6.19708e+07	1.75277e+09	1.59747e+09	1.66933e+09	Yes	Yes	0.184187	4.80571	92.8214	4.74742	-1.53704	1.30142
Q92667	AKAP1	A-kinase anchor protein 1, mitochondrial (A-kinase anchor protein 149 kDa) (AKAP 149) (Dual specificity A-kinase-anchoring protein 1) (D-AKAP-1) (Protein kinase A-anchoring protein 1) (PRKA1) (Spermatid A-kinase anchor protein 84) (S-AKAP84)	0.0287838	0.0234378	0.00534596	307	2.13232	5	1.49787e+08	1.6912e+08	1.60174e+08	1.61516e+09	1.50862e+09	1.55792e+09	Yes	Yes	0.110736	2.7669	81.4272	3.28813	-1.54085	1.2976
P62750	RPL23A	60S ribosomal protein L23a (Large ribosomal subunit protein uL23)	0.0287752	0.00978809	0.0189871	610	-0.95592	3	3.50509e+08	7.71941e+08	5.76935e+08	1.25389e+09	1.05756e+09	1.1484e+09	No	Yes	0.605439	-1.24028	34.0157	1.02221	-1.54098	1.29747
P10599	TXN	Thioredoxin (Trx) (ATL-derived factor) (ADF) (Surface-associated sulphydryl protein) (SASP) (allergen Hom s Trx)	0.0287718	0.0159837	0.0127881	522	0.321804	3	3.70147e+08	3.93451e+08	3.82668e+08	1.30663e+09	1.36678e+09	1.33895e+09	Yes	Yes	0.153175	0.417515	55.5534	1.80727	-1.54103	1.29742
O15234	CASC3	Protein CASC3 (Cancer susceptibility candidate gene 3 protein) (Metastatic lymph node gene 51 protein) (MLN 51) (Protein barentsz) (Btz)	0.0287239	0.0236691	0.00505486	298	2.22726	5	1.38802e+08	1.60852e+08	1.50649e+08	1.79732e+09	1.34703e+09	1.55539e+09	Yes	Yes	0.527613	2.88808	82.4019	3.37363	-1.54176	1.2967
Q9UKV8	AGO2	Protein argonaute-2 (Argonaute2) (hAgo2)	0.0286574	0.0244486	0.00420876	266	2.53829	7	1.0966e+08	1.40688e+08	1.26331e+08	1.70621e+09	1.47385e+09	1.58137e+09	Yes	Yes	0.243862	3.28883	85.3135	3.65741	-1.54276	1.29569
Q9P258	RCC2	Protein RCC2 (RCC1-like protein TD-60) (Telophase disk protein of 60 kDa)	0.0282454	0.0210978	0.00714757	375	1.56157	5	2.39914e+08	1.88487e+08	2.12284e+08	1.5049e+09	1.44561e+09	1.47304e+09	Yes	Yes	0.1552	2.01348	74.6947	2.78732	-1.54905	1.2894
Q8WVV9	HNRNPLL	Heterogeneous nuclear ribonucleoprotein L-like (hnRNPLL) (Stromal RNA-regulating factor)	0.0281836	0.024844	0.00333963	240	2.89514	3	1.09533e+08	9.05054e+07	9.93099e+07	1.61817e+09	1.55267e+09	1.58298e+09	Yes	Yes	0.101561	3.73024	88.1505	3.98898	-1.55	1.28845
P42766	RPL35	60S ribosomal protein L35 (Large ribosomal subunit protein uL29)	0.0276042	0.00594331	0.0216609	641	-1.86575	2	4.49901e+08	8.22163e+08	6.49909e+08	1.23991e+09	7.89496e+08	9.9791e+08	No	Yes	0.357675	-2.3871	21.5304	0.631113	-1.55902	1.27943
Q8N3Z6	ZCCHC7	Zinc finger CCHC domain-containing protein 7 (TRAMP-like complex RNA-binding factor ZCCHC7)	0.0268738	0.0206794	0.00619438	356	1.73916	4	1.56125e+08	2.1183e+08	1.86054e+08	1.29218e+09	1.54443e+09	1.42771e+09	Yes	Yes	0.435478	2.20488	76.9501	2.94051	-1.57067	1.26778
Q13242	SRSF9	Serine/arginine-rich splicing factor 9 (Pre-mRNA-splicing factor SRp30C) (Splicing factor, arginine/serine-rich 9)	0.0267314	0.0207899	0.00594144	347	1.807	6	1.74841e+08	1.80072e+08	1.77652e+08	1.45025e+09	1.39136e+09	1.41861e+09	Yes	Yes	0.0769299	2.28671	77.7735	2.99969	-1.57298	1.26547
Q9NRX1	PNO1	RNA-binding protein PNO1 (Partner of NOB1)	0.0267171	0.0241084	0.00260871	224	3.20813	2	9.0921e+07	6.54446e+07	7.72331e+07	1.6119e+09	1.43037e+09	1.51437e+09	Yes	Yes	0.255211	4.05907	90.2358	4.28415	-1.57321	1.26524
Q9NRM2	ZNF277	Zinc finger protein 277 (Nuclear receptor-interacting factor 4)	0.0263429	0.0216531	0.00468971	306	2.20701	3	1.55567e+08	1.25121e+08	1.39209e+08	1.52854e+09	1.34485e+09	1.42985e+09	Yes	Yes	0.291352	2.77888	82.1974	3.35534	-1.57934	1.25912
O95232	LUC7L3	Luc7-like protein 3 (Cisplatin resistance-associated-overexpressed protein) (Luc7A) (Okadaic acid-inducible phosphoprotein OA48-18) (cAMP regulatory element-associated protein 1) (CRE-associated protein 1) (CREAP-1)	0.026256	0.0124173	0.0138387	570	-0.156363	4	5.88393e+08	2.41456e+08	4.01991e+08	9.59364e+08	1.34812e+09	1.16824e+09	No	Yes	0.0992744	-0.196654	47.2931	1.48263	-1.58077	1.25768
Q14151	SAFB2	Scaffold attachment factor B2 (SAF-B2)	0.0261544	0.0218984	0.00425598	289	2.36326	4	1.42293e+08	1.12683e+08	1.26384e+08	1.37874e+09	1.49047e+09	1.43877e+09	Yes	Yes	0.111926	2.96825	83.7274	3.49705	-1.58246	1.256
Q9P1Y6	PHRF1	PHD and RING finger domain-containing protein 1	0.0255684	0	0.0255684	682	-10	3	9.2291e+08	9.3768e+08	9.30846e+08	5.71099e+08	6.22845e+08	5.98901e+08	No	Yes	5.82485	-12.4189		-0.639662	-1.5923	1.24616
Q8NDF8	TENT4B	Terminal nucleotidyltransferase 4B (Non-canonical poly(A) RNA polymerase PAPD5)	0.0253829	0.0169137	0.0084692	452	0.997897	2	2.4032e+08	2.65221e+08	2.53699e+08	1.26257e+09	1.26521e+09	1.26399e+09	Yes	Yes	0.0485884	1.24038	66.6343	2.32025	-1.59546	1.243
Q8NE71	ABCF1	ATP-binding cassette sub-family F member 1 (ATP-binding cassette 50) (TNF-alpha-stimulated ABC protein)	0.0252674	0.0202211	0.00504634	325	2.00255	5	1.31793e+08	1.66293e+08	1.50329e+08	1.59883e+09	1.13398e+09	1.34908e+09	Yes	Yes	0.615751	2.48519	80.0283	3.17219	-1.59744	1.24101
O14602	EIF1AY	Eukaryotic translation initiation factor 1A, Y-chromosomal (eIF-1A Y isoform) (Eukaryotic translation initiation factor 4C) (eIF-4C)	0.0251356	0.0210738	0.00406182	292	2.37525	2	1.06055e+08	1.3403e+08	1.21086e+08	1.61214e+09	1.1627e+09	1.37067e+09	Yes	Yes	0.583726	2.94233	83.8404	3.50799	-1.59971	1.23874
Q7Z739	YTHDF3	YTH domain-containing family protein 3 (DF3)	0.0251231	0.0197881	0.00533498	343	1.89108	6	1.45746e+08	1.72037e+08	1.59871e+08	1.43245e+09	1.25644e+09	1.33788e+09	Yes	Yes	0.223153	2.34215	78.7646	3.07352	-1.59993	1.23853
P62263	RPS14	40S ribosomal protein S14 (Small ribosomal subunit protein uS11)	0.0250954	0.0184237	0.00667171	396	1.46544	3	1.66274e+08	2.28946e+08	1.99946e+08	1.47506e+09	1.13623e+09	1.29301e+09	Yes	Yes	0.432993	1.81428	73.4146	2.70552	-1.60041	1.23805
Q14011	CIRBP	Cold-inducible RNA-binding protein (A18 hnRNP) (Glycine-rich RNA-binding protein CIRP)	0.0249462	0.021118	0.00382811	282	2.46377	4	1.13664e+08	1.14639e+08	1.14187e+08	1.49077e+09	1.26824e+09	1.37121e+09	Yes	Yes	0.309593	3.04388	84.6545	3.58894	-1.603	1.23546
O75179	ANKRD17	Ankyrin repeat domain-containing protein 17 (Gene trap ankyrin repeat protein) (Serologically defined breast cancer antigen NY-BR-16)	0.0247664	0.0209001	0.00386626	286	2.4345	6	1.05972e+08	1.22309e+08	1.1475e+08	1.62141e+09	1.12262e+09	1.35342e+09	Yes	Yes	0.673051	3.00008	84.3891	3.56213	-1.60614	1.23232
P42694	HELZ	Probable helicase with zinc finger domain	0.0246857	0.0216028	0.0030829	255	2.80886	6	1.03127e+08	8.02656e+07	9.08442e+07	1.60671e+09	1.17195e+09	1.37312e+09	Yes	Yes	0.622369	3.45742	87.5114	3.90829	-1.60755	1.2309
Q07666	KHDRBS1	KH domain-containing, RNA-binding, signal transduction-associated protein 1 (GAP-associated tyrosine phosphoprotein p62) (Src-associated in mitosis 68 kDa protein) (Sam68) (p21 Ras GTPase-activating protein-associated p62) (p68)	0.0246006	0.0168779	0.00772262	436	1.12798	6	2.33035e+08	2.28541e+08	2.3062e+08	1.27049e+09	1.21004e+09	1.23802e+09	Yes	Yes	0.113932	1.38673	68.608	2.4252	-1.60905	1.2294
O14647	CHD2	Chromodomain-helicase-DNA-binding protein 2 (CHD-2)	0.0244323	0.00467194	0.0197603	643	-2.08051	5	5.8226e+08	5.98151e+08	5.90798e+08	8.4598e+08	8.92442e+08	8.70943e+08	No	Yes	0.362027	-2.55158	19.122	0.55862	-1.61204	1.22642
P54577	YARS1	Tyrosine--tRNA ligase, cytoplasmic	0.0241554	0.0169081	0.00724729	426	1.2222	4	2.8812e+08	1.48082e+08	2.12881e+08	1.30009e+09	1.15801e+09	1.22375e+09	Yes	Yes	0.477761	1.49288	69.9972	2.50234	-1.61699	1.22147
P26641	EEF1G	Elongation factor 1-gamma (EF-1-gamma) (eEF-1B gamma)	0.0236691	0.0160817	0.00758735	446	1.08376	2	3.04047e+08	1.52509e+08	2.22628e+08	1.27649e+09	1.10417e+09	1.1839e+09	Yes	Yes	0.570104	1.3142	67.9441	2.38932	-1.62582	1.21263
P35637	FUS	RNA-binding protein FUS (75 kDa DNA-pairing protein) (Oncogene FUS) (Oncogene TLS) (POMp75) (Translocated in liposarcoma protein)	0.0236568	0.0182482	0.00540861	362	1.75442	4	1.36919e+08	1.851e+08	1.62806e+08	1.27448e+09	1.23108e+09	1.25116e+09	Yes	Yes	0.00784902	2.12708	77.1372	2.95379	-1.62604	1.21241
Q5T280	SPOUT1	Putative methyltransferase C9orf114	0.0234936	0.0165827	0.00691085	422	1.26275	3	1.57746e+08	2.52907e+08	2.08874e+08	1.18741e+09	1.20726e+09	1.19808e+09	Yes	Yes	0.204285	1.52717	70.5841	2.53582	-1.62905	1.2094
P62826	RAN	GTP-binding nuclear protein Ran (Androgen receptor-associated protein 24) (GTPase Ran) (Ras-like protein TC4) (Ras-related nuclear protein)	0.0234865	0.0163176	0.0071689	433	1.1866	4	2.28657e+08	1.99146e+08	2.12801e+08	1.06065e+09	1.31333e+09	1.19641e+09	Yes	Yes	0.396375	1.43492	69.4765	2.47309	-1.62918	1.20927
P00338	LDHA	L-lactate dehydrogenase A chain (LDH-A)	0.0232554	0.0071168	0.0161386	618	-1.18121	5	6.69398e+08	2.76215e+08	4.58149e+08	5.86434e+08	1.24117e+09	9.38207e+08	No	Yes	0.90099	-1.42334	30.6028	0.912236	-1.63348	1.20498
Q9H6R0	DHX33	ATP-dependent RNA helicase DHX33	0.023053	0.0200452	0.00300778	268	2.73649	5	9.55986e+07	8.43952e+07	8.95793e+07	1.32505e+09	1.25256e+09	1.2861e+09	Yes	Yes	0.124438	3.28701	86.9527	3.84086	-1.63727	1.20118
Q9BQ67	GRWD1	Glutamate-rich WD repeat-containing protein 1	0.0226789	0.0200504	0.00262843	252	2.93136	3	8.62422e+07	7.09355e+07	7.80182e+07	1.37739e+09	1.18148e+09	1.27213e+09	Yes	Yes	0.312043	3.50027	88.4102	4.02295	-1.64438	1.19407
Q9Y383	LUC7L2	Putative RNA-binding protein Luc7-like 2	0.0225759	0.0159711	0.00660482	424	1.27387	3	2.0447e+08	1.90531e+08	1.96981e+08	1.18363e+09	1.12175e+09	1.15038e+09	Yes	Yes	0.140307	1.51858	70.744	2.54503	-1.64635	1.1921
A1L020	MEX3A	RNA-binding protein MEX3A (RING finger and KH domain-containing protein 4)	0.022441	0	0.022441	681	-10	2	1.11204e+09	8.24504e+08	9.57552e+08	3.55349e+08	3.96599e+08	3.77512e+08	No	Yes	8.00821	-11.8543		-1.35893	-1.64896	1.1895
Q6P158	DHX57	Putative ATP-dependent RNA helicase DHX57	0.0223797	0.0183923	0.00398746	314	2.20556	4	1.04378e+08	1.32828e+08	1.19664e+08	1.31104e+09	1.13057e+09	1.21408e+09	Yes	Yes	0.244131	2.62088	82.1827	3.35404	-1.65015	1.18831
P18621	RPL17	60S ribosomal protein L17 (60S ribosomal protein L23) (Large ribosomal subunit protein uL22) (PD-1)	0.0222187	0.00775942	0.0144593	606	-0.897976	2	3.25092e+08	5.30359e+08	4.35378e+08	1.0227e+09	7.78607e+08	8.91555e+08	No	Yes	0.145212	-1.06426	34.9229	1.05191	-1.65328	1.18517
Q2M296	MTHFSD	Methenyltetrahydrofolate synthase domain-containing protein	0.0221416	0.0196948	0.00244681	249	3.00884	4	8.60477e+07	5.94056e+07	7.17335e+07	1.4773e+09	1.03547e+09	1.23991e+09	Yes	Yes	0.700556	3.56145	88.9493	4.09578	-1.65479	1.18366
Q9UPQ9	TNRC6B	Trinucleotide repeat-containing gene 6B protein	0.0221088	0.0172589	0.00484984	358	1.83133	3	1.35936e+08	1.52425e+08	1.44795e+08	1.31198e+09	1.04845e+09	1.17039e+09	Yes	Yes	0.416719	2.1665	78.0637	3.021	-1.65544	1.18302
Q01844	EWSR1	RNA-binding protein EWS (EWS oncogene) (Ewing sarcoma breakpoint region 1 protein)	0.0220581	0.00384855	0.0182096	645	-2.24231	4	4.80475e+08	6.04681e+08	5.47208e+08	7.62175e+08	7.85599e+08	7.7476e+08	No	Yes	0.894212	-2.65046	17.4473	0.508627	-1.65643	1.18202
P50395	GDI2	Rab GDP dissociation inhibitor beta (Rab GDI beta) (Guanosine diphosphate dissociation inhibitor 2) (GDI-2)	0.0218778	0.0134379	0.00843993	491	0.671007	6	3.56207e+08	1.53244e+08	2.4716e+08	1.06108e+09	1.04984e+09	1.05504e+09	Yes	Yes	0.451334	0.790753	61.4225	2.06501	-1.66	1.17846
O60869	EDF1	Endothelial differentiation-related factor 1 (EDF-1) (Multiprotein-bridging factor 1) (MBF1)	0.0217552	0.000652849	0.0211023	665	-5.01451	3	5.52855e+08	7.04441e+08	6.34299e+08	6.8545e+08	6.54643e+08	6.68898e+08	No	Yes	2.34702	-5.89715	3.00089	0.0866134	-1.66244	1.17602
P62937	PPIA	Peptidyl-prolyl cis-trans isomerase A (PPIase A)	0.0217351	0.0135718	0.00816322	483	0.733406	3	2.50258e+08	2.37384e+08	2.43341e+08	9.85658e+08	1.12163e+09	1.05871e+09	Yes	Yes	0.263824	0.862203	62.4422	2.11274	-1.66284	1.17561
P24928	POLR2A	DNA-directed RNA polymerase II subunit RPB1 (RNA polymerase II subunit B1)	0.0216291	0.0183232	0.00330591	295	2.47055	5	1.28858e+08	6.99448e+07	9.72052e+07	1.2706e+09	1.1211e+09	1.19028e+09	Yes	Yes	0.335313	2.89918	84.7155	3.59516	-1.66496	1.17349
Q9UKA9	PTBP2	Polypyrimidine tract-binding protein 2 (Neural polypyrimidine tract-binding protein) (Neurally-enriched homolog of PTB) (PTB-like protein)	0.0215729	0.0163227	0.00525016	388	1.63645	5	1.80264e+08	1.32751e+08	1.54736e+08	1.302e+09	9.7294e+08	1.1252e+09	Yes	Yes	0.659904	1.91851	75.6631	2.8516	-1.66609	1.17236
P62910	RPL32	60S ribosomal protein L32 (Large ribosomal subunit protein eL32)	0.0214976	0.015117	0.00638057	427	1.24441	2	1.64237e+08	2.12362e+08	1.90094e+08	1.29841e+09	9.03209e+08	1.08608e+09	Yes	Yes	0.649288	1.45701	70.3196	2.52066	-1.66761	1.17084
Q6Y7W6	GIGYF2	GRB10-interacting GYF protein 2 (PERQ amino acid-rich with GYF domain-containing protein 2) (Trinucleotide repeat-containing gene 15 protein)	0.0213748	0.0147986	0.00657629	440	1.17011	4	1.84258e+08	2.0672e+08	1.96326e+08	1.21034e+09	9.59295e+08	1.07546e+09	Yes	Yes	0.443042	1.36711	69.2335	2.45958	-1.6701	1.16836
Q96QD9	FYTTD1	UAP56-interacting factor (Forty-two-three domain-containing protein 1) (Protein 40-2-3)	0.0213123	0.019383	0.00192926	232	3.32867	4	6.74194e+07	4.83505e+07	5.71741e+07	1.2321e+09	1.20084e+09	1.2153e+09	Yes	Yes	0.0776474	3.88484	90.9477	4.39874	-1.67137	1.16708
Q9Y4W2	LAS1L	Ribosomal biogenesis protein LAS1L (Protein LAS1 homolog)	0.021276	0.0188895	0.00238648	253	2.98463	5	6.67736e+07	7.53535e+07	7.13834e+07	1.29877e+09	1.10678e+09	1.19562e+09	Yes	Yes	0.287931	3.48111	88.7833	4.073	-1.67211	1.16634
P48200	IREB2	Iron-responsive element-binding protein 2 (IRE-BP 2) (Iron regulatory protein 2) (IRP2)	0.0211033	0.015617	0.0054863	404	1.50921	4	1.57151e+08	1.69538e+08	1.63806e+08	1.20668e+09	9.94081e+08	1.09245e+09	Yes	Yes	0.372303	1.75491	74.0026	2.74267	-1.67565	1.1628
Q96EV2	RBM33	RNA-binding protein 33 (Proline-rich protein 8) (RNA-binding motif protein 33)	0.0210818	0.0146652	0.00641663	437	1.19251	5	1.74258e+08	2.08276e+08	1.92535e+08	1.10303e+09	1.03518e+09	1.06658e+09	Yes	Yes	0.0686676	1.38613	69.5632	2.47793	-1.67609	1.16236
Q9Y3F4	STRAP	Serine-threonine kinase receptor-associated protein (MAP activator with WD repeats) (UNR-interacting protein) (WD-40 repeat protein PT-WD)	0.0210706	0.0176732	0.00339735	308	2.37908	5	1.09726e+08	9.20089e+07	1.00207e+08	1.35729e+09	9.69613e+08	1.149e+09	Yes	Yes	0.668115	2.7648	83.8763	3.51148	-1.67632	1.16213
Q86V81	ALYREF	THO complex subunit 4 (Tho4) (Ally of AML-1 and LEF-1) (Aly/REF export factor) (Transcriptional coactivator Aly/REF) (bZIP-enhancing factor BEF)	0.0209794	0.0178896	0.00308972	293	2.53358	6	5.83798e+07	1.24002e+08	9.36372e+07	1.28834e+09	1.04144e+09	1.15569e+09	Yes	Yes	0.299325	2.93957	85.2726	3.65307	-1.67821	1.16025
Q9H2U1	DHX36	ATP-dependent DNA/RNA helicase DHX36	0.0208594	0.0166736	0.0041858	346	1.99399	6	1.21423e+08	1.28563e+08	1.25259e+08	1.11779e+09	1.12518e+09	1.12176e+09	Yes	Yes	0.0260879	2.30855	79.9332	3.16458	-1.6807	1.15775
P48594	SERPINB4	Serpin B4 (Leupin) (Peptidase inhibitor 11) (PI-11) (Squamous cell carcinoma antigen 2) (SCCA-2)	0.0206814	0	0.0206814	680	-10	2	4.17047e+08	1.02183e+09	7.41982e+08	3.99767e+08	6.13068e+08	5.14369e+08	No	Yes	10.4393	-11.5008		-0.535855	-1.68442	1.15403
Q8NHQ9	DDX55	ATP-dependent RNA helicase DDX55	0.0206679	0.017709	0.0029589	288	2.58135	4	9.05415e+07	8.6211e+07	8.82148e+07	1.21676e+09	1.08041e+09	1.1435e+09	Yes	Yes	0.235396	2.97823	85.6836	3.6971	-1.6847	1.15375
Q96SB4	SRPK1	SRSF protein kinase 1	0.0205957	0.0111553	0.00944041	533	0.24081	3	2.88926e+08	2.74098e+08	2.80959e+08	1.05013e+09	8.53888e+08	9.44695e+08	Yes	Yes	0.524255	0.277468	54.1633	1.74988	-1.68622	1.15223
Q09028	RBBP4	Histone-binding protein RBBP4 (Chromatin assembly factor 1 subunit C) (CAF-1 subunit C) (Chromatin assembly factor I p48 subunit) (CAF-I 48 kDa subunit) (CAF-I p48) (Nucleosome-remodeling factor subunit RBAP48) (Retinoblastoma-binding protein 4) (RBBP-4) (Retinoblastoma-binding protein p48)	0.0205573	0.0161248	0.00443252	361	1.86308	2	1.54785e+08	1.11186e+08	1.3136e+08	1.11441e+09	1.0788e+09	1.09528e+09	Yes	Yes	0.145648	2.14519	78.4383	3.04888	-1.68703	1.15142
O00148	DDX39A	ATP-dependent RNA helicase DDX39A	0.0204598	0.0162299	0.00422986	353	1.93998	4	1.21325e+08	1.30436e+08	1.2622e+08	1.2131e+09	9.86109e+08	1.09114e+09	Yes	Yes	0.39206	2.22972	79.326	3.11669	-1.6891	1.14935
Q8NI36	WDR36	WD repeat-containing protein 36 (T-cell activation WD repeat-containing protein) (TA-WDRP)	0.0204355	0.0173339	0.0031016	303	2.48251	5	1.00487e+08	8.5248e+07	9.22994e+07	1.1445e+09	1.11357e+09	1.12788e+09	Yes	Yes	0.0794986	2.85201	84.8225	3.60613	-1.68961	1.14884
Q93073	SECISBP2L	Selenocysteine insertion sequence-binding protein 2-like (SECIS-binding protein 2-like)	0.0203373	0.0167601	0.00357719	320	2.22813	4	1.07309e+08	1.05663e+08	1.06424e+08	1.23965e+09	9.84669e+08	1.10265e+09	Yes	Yes	0.44792	2.55511	82.4107	3.37442	-1.69171	1.14675
Q5JSZ5	PRRC2B	Protein PRRC2B (HLA-B-associated transcript 2-like 1) (Proline-rich coiled-coil protein 2B)	0.0203195	0.0126938	0.00762571	486	0.735177	6	2.13199e+08	2.41231e+08	2.2826e+08	1.05864e+09	9.185e+08	9.83344e+08	Yes	Yes	0.256227	0.842781	62.4709	2.1141	-1.69209	1.14637
Q9UBU9	NXF1	Nuclear RNA export factor 1 (Tip-associated protein) (Tip-associating protein) (mRNA export factor TAP)	0.0201828	0.0189878	0.00119493	192	3.99008	4	4.23005e+07	2.94202e+07	3.53802e+07	1.20034e+09	1.14215e+09	1.16907e+09	Yes	Yes	0.111918	4.56239	94.0795	5.03477	-1.69502	1.14343
Q12874	SF3A3	Splicing factor 3A subunit 3 (SF3a60) (Spliceosome-associated protein 61) (SAP 61)	0.0201716	0.018087	0.00208468	248	3.11705	4	4.2184e+07	8.12315e+07	6.31634e+07	1.22781e+09	1.06301e+09	1.13927e+09	Yes	Yes	0.206861	3.5634	89.6653	4.19789	-1.69526	1.14319
P55854	SUMO3	Small ubiquitin-related modifier 3 (SUMO-3) (SMT3 homolog 1) (SUMO-2) (Ubiquitin-like protein SMT3A) (Smt3A)	0.0200551	0.00992014	0.010135	561	-0.0309067	2	3.04838e+08	3.00633e+08	3.02579e+08	8.51948e+08	9.37733e+08	8.98039e+08	Yes	Yes	0.237213	-0.0352547	49.4644	1.56443	-1.69778	1.14068
O75153	CLUH	Clustered mitochondria protein homolog	0.0199541	0.0161616	0.00379252	337	2.09134	5	1.07749e+08	1.1563e+08	1.11983e+08	1.31512e+09	8.57774e+08	1.0694e+09	Yes	Yes	0.801825	2.38096	80.9938	3.25139	-1.69997	1.13849
P09001	MRPL3	39S ribosomal protein L3, mitochondrial (L3mt) (MRP-L3) (Mitochondrial large ribosomal subunit protein uL3m)	0.019954	0.0184309	0.00152305	219	3.59709	2	4.16883e+07	4.86976e+07	4.54543e+07	1.29558e+09	1.00615e+09	1.14007e+09	Yes	Yes	0.454956	4.09523	92.3672	4.6555	-1.69997	1.13848
Q9BYD6	MRPL1	39S ribosomal protein L1, mitochondrial (L1mt) (MRP-L1) (Mitochondrial large ribosomal subunit protein uL1m)	0.0197477	0.0157038	0.00404396	355	1.95727	3	7.88343e+07	1.60268e+08	1.22587e+08	1.1553e+09	9.68651e+08	1.05502e+09	Yes	Yes	0.198064	2.21949	79.5219	3.13201	-1.70448	1.13397
P05141	SLC25A5	ADP/ATP translocase 2 (ADP,ATP carrier protein 2) (ADP,ATP carrier protein, fibroblast isoform) (Adenine nucleotide translocator 2) (ANT 2) (Solute carrier family 25 member 5) [Cleaved into: ADP/ATP translocase 2, N-terminally processed]	0.01974	0.00794106	0.011799	591	-0.57126	2	4.08358e+08	2.86391e+08	3.42828e+08	5.95899e+08	1.06036e+09	8.45445e+08	Yes	Yes	1.06837	-0.647695	40.2282	1.23024	-1.70465	1.1338
P05546	SERPIND1	Heparin cofactor 2 (Heparin cofactor II) (HC-II) (Protease inhibitor leuserpin-2) (HLS2) (Serpin D1)	0.0196638	0	0.0196638	679	-10	3	8.04023e+08	5.43451e+08	6.64023e+08	5.40125e+08	4.71005e+08	5.02989e+08	No	Yes	8.71257	-11.2825		-0.412048	-1.70633	1.13212
Q8IY67	RAVER1	Ribonucleoprotein PTB-binding 1 (Protein raver-1)	0.0195562	0.0161362	0.00341999	322	2.23824	4	8.106e+07	1.22305e+08	1.0322e+08	1.07659e+09	1.05705e+09	1.06609e+09	Yes	Yes	0.040261	2.52863	82.512	3.38355	-1.70871	1.12974
P38646	HSPA9	Stress-70 protein, mitochondrial (75 kDa glucose-regulated protein) (GRP-75) (Heat shock 70 kDa protein 9) (Mortalin) (MOT) (Peptide-binding protein 74) (PBP74)	0.0194128	0.00245177	0.016961	652	-2.79033	7	3.09384e+08	6.94555e+08	5.16328e+08	6.73035e+08	6.34813e+08	6.52499e+08	No	Yes	2.20895	-3.14342	12.6297	0.366371	-1.71191	1.12654
O60610	DIAPH1	Protein diaphanous homolog 1 (Diaphanous-related formin-1) (DRF1)	0.0193783	0.0144708	0.00490744	401	1.5601	4	2.0107e+08	9.36732e+07	1.43368e+08	1.13592e+09	8.94291e+08	1.0061e+09	Yes	Yes	0.687351	1.75632	74.6755	2.78607	-1.71269	1.12577
P78332	RBM6	RNA-binding protein 6 (Lung cancer antigen NY-LU-12) (Protein G16) (RNA-binding motif protein 6) (RNA-binding protein DEF-3)	0.0192736	0.0120566	0.00721701	487	0.740352	4	1.81815e+08	2.4784e+08	2.17289e+08	9.50961e+08	9.22227e+08	9.35523e+08	Yes	Yes	0.0917448	0.831724	62.555	2.11808	-1.71504	1.12342
Q8N684	CPSF7	Cleavage and polyadenylation specificity factor subunit 7 (Cleavage and polyadenylation specificity factor 59 kDa subunit) (CPSF 59 kDa subunit) (Cleavage factor Im complex 59 kDa subunit) (CFIm59) (Pre-mRNA cleavage factor Im 59 kDa subunit)	0.0188002	0.0150959	0.00370431	351	2.02688	2	1.07637e+08	1.13046e+08	1.10543e+08	1.1093e+09	9.21729e+08	1.00852e+09	Yes	Yes	0.353589	2.25514	80.2964	3.19384	-1.72584	1.11262
P32119	PRDX2	Peroxiredoxin-2	0.0187449	0.00676224	0.0119827	603	-0.825378	3	4.03357e+08	3.14637e+08	3.5569e+08	7.25965e+08	7.97057e+08	7.64161e+08	No	Yes	0.0768458	-0.917274	36.075	1.08995	-1.72712	1.11134
P52292	KPNA2	Importin subunit alpha-1 (Karyopherin subunit alpha-2) (RAG cohort protein 1) (SRP1-alpha)	0.0186666	0.0135164	0.00515025	419	1.392	3	1.80426e+08	1.28315e+08	1.52428e+08	1.02457e+09	9.02246e+08	9.58846e+08	Yes	Yes	0.37397	1.54445	72.4093	2.64359	-1.72893	1.10952
Q7Z6E9	RBBP6	E3 ubiquitin-protein ligase RBBP6	0.0186075	0.00926732	0.00934016	559	-0.011294	8	2.79333e+08	2.78529e+08	2.78901e+08	7.89201e+08	8.74973e+08	8.35284e+08	Yes	Yes	0.263464	-0.0125154	49.8043	1.57744	-1.73031	1.10814
Q92973	TNPO1	Transportin-1 (Importin beta-2) (Karyopherin beta-2) (M9 region interaction protein) (MIP)	0.0185813	0.0159726	0.00260879	296	2.61414	5	8.15505e+07	7.35262e+07	7.72392e+07	1.18795e+09	8.85703e+08	1.02556e+09	Yes	Yes	0.569504	2.89524	85.9602	3.7274	-1.73092	1.10753
O76094	SRP72	Signal recognition particle subunit SRP72 (SRP72) (Signal recognition particle 72 kDa protein)	0.0179619	0	0.0179619	678	-10	4	3.40952e+08	1.12175e+09	7.6046e+08	3.73231e+08	2.93617e+08	3.30456e+08	No	Yes	10.4079	-10.8907		-1.16343	-1.74565	1.09281
A0A1B0GW87	U2AF1L5	Splicing factor U2AF 35 kDa subunit (U2 small nuclear RNA auxiliary factor 1-like 5)	0.0179579	0.0140336	0.00392425	376	1.8384	3	1.22406e+08	1.12273e+08	1.16962e+08	9.94036e+08	9.19877e+08	9.54192e+08	Yes	Yes	0.177651	2.00883	78.1474	3.0272	-1.74575	1.09271
P62277	RPS13	40S ribosomal protein S13 (Small ribosomal subunit protein uS15)	0.0179567	0.0128144	0.00514225	431	1.31729	2	1.62254e+08	1.45267e+08	1.53128e+08	9.67489e+08	8.74086e+08	9.17306e+08	Yes	Yes	0.251987	1.43938	71.363	2.5811	-1.74577	1.09268
Q5SY16	NOL9	Polynucleotide 5'-hydroxyl-kinase NOL9	0.0178798	0.00729742	0.0105824	586	-0.536204	3	3.17747e+08	3.14767e+08	3.16146e+08	7.44974e+08	7.59394e+08	7.52722e+08	Yes	Yes	0.0465788	-0.5849	40.8138	1.25046	-1.74764	1.09082
P52566	ARHGDIB	Rho GDP-dissociation inhibitor 2 (Rho GDI 2) (Ly-GDI) (Rho-GDI beta)	0.0178471	0.0111054	0.0067417	492	0.720072	2	2.73188e+08	1.24781e+08	1.93452e+08	6.24402e+08	1.10269e+09	8.81373e+08	Yes	Yes	0.820933	0.784893	62.2252	2.1025	-1.74843	1.09002
O95777	LSM8	U6 snRNA-associated Sm-like protein LSm8	0.0177749	0.0145447	0.00323015	340	2.17083	2	9.59278e+07	9.23095e+07	9.39838e+07	1.25289e+09	6.97393e+08	9.54434e+08	Yes	Yes	1.107	2.36242	81.8275	3.32274	-1.75019	1.08826
P29401	TKT	Transketolase (TK)	0.0176233	0.00834905	0.00927424	567	-0.151618	3	3.93064e+08	1.66033e+08	2.71085e+08	7.15036e+08	8.35034e+08	7.79509e+08	Yes	Yes	0.360407	-0.164436	47.3751	1.48567	-1.75391	1.08454
Q7L4I2	RSRC2	Arginine/serine-rich coiled-coil protein 2	0.017584	0	0.017584	677	-10	2	1.01283e+09	2.1953e+08	5.86608e+08	3.35418e+08	5.48447e+08	4.49874e+08	No	Yes	9.9858	-10.7986		-0.476477	-1.75488	1.08357
P62888	RPL30	60S ribosomal protein L30 (Large ribosomal subunit protein eL30)	0.0175739	0.0141584	0.00341552	354	2.05148	4	9.15451e+07	1.11659e+08	1.02352e+08	1.02921e+09	8.71605e+08	9.44534e+08	Yes	Yes	0.285742	2.22242	80.5649	3.21578	-1.75513	1.08332
Q15459	SF3A1	Splicing factor 3A subunit 1 (SF3a120) (Spliceosome-associated protein 114) (SAP 114)	0.0174309	0.0134647	0.00396624	390	1.76333	6	1.30165e+08	1.07404e+08	1.17936e+08	9.45468e+08	9.02116e+08	9.22176e+08	Yes	Yes	0.145507	1.904	77.2459	2.96156	-1.75868	1.07977
O60231	DHX16	Pre-mRNA-splicing factor ATP-dependent RNA helicase DHX16	0.0172825	0.00263288	0.0146496	646	-2.47615	4	4.2146e+08	4.53265e+08	4.38548e+08	5.88967e+08	6.00992e+08	5.95428e+08	No	Yes	0.439045	-2.66448	15.2344	0.44302	-1.76239	1.07606
Q86W50	METTL16	RNA N6-adenosine-methyltransferase METTL16 (Methyltransferase 10 domain-containing protein) (Methyltransferase-like protein 16) (N6-adenosine-methyltransferase METTL16)	0.0171662	0.0136425	0.00352374	368	1.95292	4	1.12413e+08	9.85267e+07	1.04952e+08	9.16026e+08	9.25027e+08	9.20862e+08	Yes	Yes	0.0107312	2.09574	79.4728	3.12815	-1.76533	1.07313
Q96E39	RBMXL1	RNA binding motif protein, X-linked-like-1 (Heterogeneous nuclear ribonucleoprotein G-like 1)	0.0171571	0.0148309	0.00232624	299	2.67253	2	5.41561e+07	8.39374e+07	7.01569e+07	8.90549e+08	1.01823e+09	9.5915e+08	Yes	Yes	0.315617	2.86735	86.4415	3.78146	-1.76556	1.0729
P22735	TGM1	Protein-glutamine gamma-glutamyltransferase K	0.0169527	0	0.0169527	676	-10	4	3.69529e+08	6.80774e+08	5.36754e+08	5.14693e+08	4.55105e+08	4.82677e+08	No	Yes	8.52088	-10.6404		-0.129663	-1.77076	1.06769
Q9H0Z9	RBM38	RNA-binding protein 38 (CLL-associated antigen KW-5) (HSRNASEB) (RNA-binding motif protein 38) (RNA-binding region-containing protein 1) (ssDNA-binding protein SEB4)	0.0168735	0.0141878	0.00268573	319	2.40126	5	8.77938e+07	7.19933e+07	7.93045e+07	1.07196e+09	7.92479e+08	9.218e+08	Yes	Yes	0.607361	2.55893	84.0832	3.53173	-1.77279	1.06566
Q9BZB8	CPEB1	Cytoplasmic polyadenylation element-binding protein 1 (CPE-BP1) (CPE-binding protein 1) (h-CPEB) (hCPEB-1)	0.0168414	0.0145427	0.00229875	305	2.66137	6	8.68374e+07	5.14111e+07	6.78036e+07	9.56841e+08	9.19766e+08	9.36921e+08	Yes	Yes	0.148381	2.83391	86.3506	3.77111	-1.77362	1.06483
Q14562	DHX8	ATP-dependent RNA helicase DHX8	0.0168145	0.0108264	0.00598807	476	0.854395	2	1.43856e+08	2.12285e+08	1.80621e+08	8.10108e+08	8.41114e+08	8.26767e+08	Yes	Yes	0.267556	0.909194	64.3875	2.20664	-1.77432	1.06414
Q92979	EMG1	Ribosomal RNA small subunit methyltransferase NEP1	0.0168007	0.0154219	0.00137877	241	3.48353	4	4.73163e+07	3.51596e+07	4.07848e+07	1.05482e+09	8.75632e+08	9.58548e+08	Yes	Yes	0.368481	3.70571	91.7934	4.54662	-1.77467	1.06378
Q01804	OTUD4	OTU domain-containing protein 4	0.0167935	0.0078558	0.00893772	571	-0.186149	2	2.1688e+08	3.12839e+08	2.68437e+08	8.32368e+08	6.47448e+08	7.33015e+08	Yes	Yes	0.32035	-0.197987	46.7788	1.46357	-1.77486	1.0636
Q8IWS0	PHF6	PHD finger protein 6 (PHD-like zinc finger protein)	0.016757	0.0133778	0.00337928	365	1.98505	2	9.28434e+07	1.08603e+08	1.01311e+08	9.42374e+08	8.6078e+08	8.98535e+08	Yes	Yes	0.146018	2.10941	79.8336	3.15664	-1.7758	1.06265
Q07065	CKAP4	Cytoskeleton-associated protein 4 (63-kDa cytoskeleton-linking membrane protein) (Climp-63) (p63)	0.0166648	0.0041957	0.0124691	625	-1.57138	4	2.73592e+08	4.57348e+08	3.7232e+08	7.87666e+08	4.76502e+08	6.20484e+08	No	Yes	0.751545	-1.66606	25.177	0.742415	-1.7782	1.06025
O43823	AKAP8	A-kinase anchor protein 8 (AKAP-8) (A-kinase anchor protein 95 kDa) (AKAP 95)	0.0165051	0.0134842	0.00302092	349	2.15821	4	1.01955e+08	7.90489e+07	8.96482e+07	9.3738e+08	8.57032e+08	8.94211e+08	Yes	Yes	0.226311	2.27922	81.697	3.31139	-1.78238	1.05607
Q5T3I0	GPATCH4	G patch domain-containing protein 4	0.0164941	0.0128639	0.0036302	386	1.8252	3	1.31468e+08	8.65045e+07	1.0731e+08	9.13452e+08	8.42977e+08	8.75587e+08	Yes	Yes	0.263776	1.92702	77.9909	3.01563	-1.78267	1.05578
Q9BXP5	SRRT	Serrate RNA effector molecule homolog (Arsenite-resistance protein 2)	0.0163603	0.0124461	0.00391425	402	1.66889	4	8.41875e+07	1.48133e+08	1.18544e+08	8.77508e+08	8.44938e+08	8.60009e+08	Yes	Yes	0.0751966	1.75608	76.0748	2.87958	-1.78621	1.05225
Q8NEF9	SRFBP1	Serum response factor-binding protein 1 (SRF-dependent transcription regulation-associated protein) (p49/STRAP)	0.0161963	0.012622	0.00357429	389	1.82021	2	4.22093e+07	1.68171e+08	1.09886e+08	8.97385e+08	8.268e+08	8.59461e+08	Yes	Yes	0.130484	1.90735	77.9315	3.01126	-1.79058	1.04787
P46778	RPL21	60S ribosomal protein L21 (Large ribosomal subunit protein eL21)	0.0161269	0.011165	0.00496187	454	1.17003	2	1.1756e+08	1.77007e+08	1.495e+08	8.80519e+08	7.54218e+08	8.1266e+08	Yes	Yes	0.176177	1.22386	69.2323	2.45952	-1.79245	1.046
Q8IWX8	CHERP	Calcium homeostasis endoplasmic reticulum protein (ERPROT 213-21) (SR-related CTD-associated factor 6)	0.0161045	0.0128963	0.0032082	367	2.00712	2	1.00039e+08	9.189e+07	9.56606e+07	8.5414e+08	8.78494e+08	8.67225e+08	Yes	Yes	0.0376033	2.09824	80.0788	3.17626	-1.79305	1.0454
P62306	SNRPF	Small nuclear ribonucleoprotein F (snRNP-F) (Sm protein F) (Sm-F) (SmF)	0.0160646	0.0120669	0.00399775	411	1.59379	2	1.15178e+08	1.1957e+08	1.17537e+08	1.05005e+09	6.45346e+08	8.32613e+08	Yes	Yes	0.936375	1.66443	75.1145	2.81492	-1.79413	1.04432
Q15637	SF1	Splicing factor 1 (Mammalian branch point-binding protein) (BBP) (mBBP) (Transcription factor ZFM1) (Zinc finger gene in MEN1 locus) (Zinc finger protein 162)	0.0160301	0.0131449	0.00288524	348	2.18774	6	9.15742e+07	8.10325e+07	8.59104e+07	9.09216e+08	8.36327e+08	8.70054e+08	Yes	Yes	0.188044	2.28266	82.0011	3.33797	-1.79506	1.04339
Q9Y324	FCF1	rRNA-processing protein FCF1 homolog	0.0158892	0.0139814	0.00190779	287	2.87353	2	5.22162e+07	6.15703e+07	5.7242e+07	8.90778e+08	8.94341e+08	8.92692e+08	Yes	Yes	0.0276861	2.98719	87.9931	3.96874	-1.7989	1.03955
Q5T750	XP32	Skin-specific protein 32	0.0158803	0	0.0158803	675	-10	2	4.60666e+08	5.61736e+08	5.14969e+08	4.65342e+08	4.09302e+08	4.35233e+08	No	Yes	5.95075	-10.3576		-0.233016	-1.79914	1.03931
Q08945	SSRP1	FACT complex subunit SSRP1 (Chromatin-specific transcription elongation factor 80 kDa subunit) (Facilitates chromatin transcription complex 80 kDa subunit) (FACT 80 kDa subunit) (FACTp80) (Facilitates chromatin transcription complex subunit SSRP1) (Recombination signal sequence recognition protein 1) (Structure-specific recognition protein 1) (hSSRP1) (T160)	0.0158783	0.00699014	0.00888818	581	-0.346567	4	2.63466e+08	2.67529e+08	2.65649e+08	7.03479e+08	6.64329e+08	6.82444e+08	Yes	Yes	0.146292	-0.360173	44.0232	1.3634	-1.7992	1.03926
O60524	NEMF	Ribosome quality control complex subunit NEMF (Antigen NY-CO-1) (Nuclear export mediator factor) (Serologically defined colon cancer antigen 1)	0.0157684	0.0116824	0.00408603	416	1.51556	3	1.02565e+08	1.37871e+08	1.21534e+08	9.91151e+08	6.60546e+08	8.13524e+08	Yes	Yes	0.718171	1.57049	74.0872	2.74808	-1.80221	1.03624
P07355	ANXA2	Annexin A2 (Annexin II) (Annexin-2) (Calpactin I heavy chain) (Calpactin-1 heavy chain) (Chromobindin-8) (Lipocortin II) (Placental anticoagulant protein IV) (PAP-IV) (Protein I) (p36)	0.015714	0	0.015714	674	-10	4	4.2425e+08	7.24251e+08	5.85434e+08	3.311e+08	3.89774e+08	3.62624e+08	No	Yes	9.28814	-10.312		-0.681556	-1.80371	1.03474
O60333	KIF1B	Kinesin-like protein KIF1B (Klp)	0.0156837	0.0120529	0.00363082	399	1.73101	2	1.00365e+08	1.15635e+08	1.08569e+08	9.12532e+08	7.49805e+08	8.25103e+08	Yes	Yes	0.356936	1.7897	76.8497	2.93342	-1.80455	1.0339
Q9P2E3	ZNFX1	NFX1-type zinc finger-containing protein 1	0.0155062	0.00992521	0.00558103	484	0.830565	4	1.74461e+08	1.59452e+08	1.66397e+08	7.52194e+08	7.67346e+08	7.60335e+08	Yes	Yes	0.000431564	0.854619	64.0078	2.18801	-1.80949	1.02896
Q53F19	NCBP3	Nuclear cap-binding protein subunit 3 (Protein ELG)	0.0154998	0.0137105	0.00178932	284	2.9378	2	5.33863e+07	5.35464e+07	5.34723e+07	8.7949e+08	8.66582e+08	8.72555e+08	Yes	Yes	0.0278491	3.02235	88.4559	4.02899	-1.80967	1.02878
Q9Y388	RBMX2	RNA-binding motif protein, X-linked 2	0.0153502	0.0128437	0.00250647	331	2.35734	3	8.20294e+07	6.80133e+07	7.44988e+07	8.01435e+08	8.81682e+08	8.4455e+08	Yes	Yes	0.153638	2.41525	83.6714	3.49166	-1.81389	1.02457
Q14204	DYNC1H1	Cytoplasmic dynein 1 heavy chain 1 (Cytoplasmic dynein heavy chain 1) (Dynein heavy chain, cytosolic)	0.0153078	0.0080016	0.0073062	548	0.131167	5	2.42135e+08	1.93744e+08	2.16136e+08	7.92903e+08	6.06783e+08	6.92905e+08	Yes	Yes	0.781279	0.134232	52.2714	1.67372	-1.81509	1.02337
Q15427	SF3B4	Splicing factor 3B subunit 4 (Pre-mRNA-splicing factor SF3b 49 kDa subunit) (Spliceosome-associated protein 49) (SAP 49)	0.0152773	0.0127728	0.00250441	335	2.35054	4	7.52129e+07	7.44686e+07	7.4813e+07	8.52523e+08	8.24595e+08	8.37518e+08	Yes	Yes	0.0670403	2.40342	83.6069	3.48546	-1.81595	1.0225
Q9UKV3	ACIN1	Apoptotic chromatin condensation inducer in the nucleus (Acinus)	0.01525	0.0112709	0.00397905	420	1.50211	3	1.39034e+08	9.95212e+07	1.17804e+08	7.45374e+08	8.3759e+08	7.9492e+08	Yes	Yes	0.138725	1.53474	73.9079	2.73664	-1.81673	1.02172
Q14966	ZNF638	Zinc finger protein 638 (Cutaneous T-cell lymphoma-associated antigen se33-1) (CTCL-associated antigen se33-1) (Nuclear protein 220) (Zinc finger matrin-like protein)	0.0150479	0.00926251	0.00578543	498	0.67898	3	1.5523e+08	1.8956e+08	1.73675e+08	7.53411e+08	7.00926e+08	7.25212e+08	Yes	Yes	0.0583139	0.689797	61.5534	2.07108	-1.82252	1.01593
Q9Y2T7	YBX2	Y-box-binding protein 2 (Contrin) (DNA-binding protein C) (Dbpc) (Germ cell-specific Y-box-binding protein) (MSY2 homolog)	0.0148759	0.0103825	0.00449344	455	1.20826	4	1.24085e+08	1.43507e+08	1.3452e+08	8.16196e+08	6.96813e+08	7.52054e+08	Yes	Yes	0.280479	1.22148	69.7939	2.49087	-1.82752	1.01094
Q86TB9	PATL1	Protein PAT1 homolog 1 (PAT1-like protein 1) (Protein PAT1 homolog b) (Pat1b) (hPat1b)	0.0147685	0.0120769	0.00269154	357	2.16575	2	6.68235e+07	9.30653e+07	8.09226e+07	8.68811e+08	7.39142e+08	7.99143e+08	Yes	Yes	0.252739	2.18262	81.7751	3.31817	-1.83066	1.00779
Q14669	TRIP12	E3 ubiquitin-protein ligase TRIP12	0.0146465	0.00659615	0.00805034	575	-0.287425	4	2.40046e+08	2.40113e+08	2.40082e+08	6.94611e+08	5.78797e+08	6.32387e+08	Yes	Yes	0.481427	-0.288628	45.0357	1.39984	-1.83427	1.00419
Q9HBD1	RC3H2	Roquin-2	0.0146285	0.0125663	0.0020622	315	2.60731	4	7.73046e+07	4.66963e+07	6.08594e+07	8.23716e+08	8.02126e+08	8.12116e+08	Yes	Yes	0.123752	2.61684	85.9029	3.72108	-1.8348	1.00365
Q9Y3X0	CCDC9	Coiled-coil domain-containing protein 9	0.014591	0.00700796	0.00758304	564	-0.113781	4	1.39727e+08	3.08555e+08	2.30435e+08	6.98943e+08	5.95216e+08	6.43212e+08	Yes	Yes	0.266359	-0.11407	48.0294	1.51011	-1.83592	1.00254
Q96D46	NMD3	60S ribosomal export protein NMD3 (hNMD3)	0.0144481	0.0123836	0.00206451	317	2.58455	3	5.69633e+07	6.42279e+07	6.08664e+07	9.90847e+08	6.23876e+08	7.93681e+08	Yes	Yes	0.847836	2.58006	85.7108	3.70006	-1.84019	0.998263
Q9NYH9	UTP6	U3 small nucleolar RNA-associated protein 6 homolog (Hepatocellular carcinoma-associated antigen 66) (Multiple hat domains protein)	0.0143233	0.0126392	0.00168412	297	2.90785	2	5.69031e+07	4.40664e+07	5.00062e+07	8.08853e+08	8.02715e+08	8.05555e+08	Yes	Yes	0.0449283	2.89185	88.2422	4.0009	-1.84396	0.994498
Q9NXF1	TEX10	Testis-expressed protein 10	0.0141041	0.0120866	0.00201751	321	2.58276	4	5.71677e+07	6.3231e+07	6.04254e+07	8.04071e+08	7.62273e+08	7.81614e+08	Yes	Yes	0.0882378	2.55124	85.6956	3.6984	-1.85066	0.987798
Q969S3	ZNF622	Zinc finger protein 622 (Zinc finger-like protein 9)	0.0140755	0.0122101	0.00186545	312	2.71048	4	4.38774e+07	6.60284e+07	5.57787e+07	9.24626e+08	6.54084e+08	7.7927e+08	Yes	Yes	0.596994	2.67502	86.7469	3.81668	-1.85154	0.986918
P04075	ALDOA	Fructose-bisphosphate aldolase A	0.0138875	0.00492332	0.00896414	599	-0.864536	3	3.35903e+08	1.96488e+08	2.60998e+08	4.30543e+08	6.93949e+08	5.72065e+08	No	Yes	0.658444	-0.848176	35.4515	1.06932	-1.85738	0.981076
P05388	RPLP0	60S acidic ribosomal protein P0 (60S ribosomal protein L10E) (Large ribosomal subunit protein uL10)	0.0137473	0.00911735	0.00462994	469	0.977621	3	2.16885e+08	6.31733e+07	1.34299e+08	6.28924e+08	7.354e+08	6.86132e+08	Yes	Yes	0.152582	0.954814	66.3211	2.30405	-1.86178	0.97667
Q6P6C2	ALKBH5	RNA demethylase ALKBH5	0.0136718	0.00771196	0.00595984	526	0.371824	3	1.22328e+08	2.31147e+08	1.80794e+08	6.45667e+08	6.32663e+08	6.38681e+08	Yes	Yes	0.355119	0.36226	56.4078	1.84317	-1.86417	0.974279
P07437	TUBB	Tubulin beta chain (Tubulin beta-5 chain)	0.0136346	0.00712993	0.00650466	549	0.132415	4	2.7673e+08	1.15451e+08	1.90078e+08	5.72313e+08	6.66902e+08	6.23134e+08	Yes	Yes	0.268421	0.128852	52.293	1.67458	-1.86536	0.973095
P61204	ARF3	ADP-ribosylation factor 3	0.0136125	0.0073492	0.0062633	537	0.230664	2	2.44717e+08	1.27699e+08	1.81846e+08	4.86874e+08	7.63834e+08	6.35678e+08	Yes	Yes	0.60095	0.224296	53.9886	1.74276	-1.86606	0.972392
O75083	WDR1	WD repeat-containing protein 1 (Actin-interacting protein 1) (AIP1) (NORI-1)	0.0135624	0.00710934	0.00645307	546	0.13973	2	2.49745e+08	1.38534e+08	1.89994e+08	5.92963e+08	6.41428e+08	6.19002e+08	Yes	Yes	0.253889	0.135648	52.4194	1.6796	-1.86766	0.97079
Q96P63	SERPINB12	Serpin B12	0.0134592	0	0.0134592	673	-10	3	4.41041e+08	3.9538e+08	4.16508e+08	3.54078e+08	4.17822e+08	3.88326e+08	No	Yes	4.87612	-9.64161		-0.114196	-1.87098	0.967471
Q99873	PRMT1	Protein arginine N-methyltransferase 1	0.013347	0.00803385	0.00531314	513	0.596526	3	2.11576e+08	1.08124e+08	1.55994e+08	5.93759e+08	6.82273e+08	6.41316e+08	Yes	Yes	0.0553298	0.574954	60.1922	2.00868	-1.87462	0.963837
P27635	RPL10	60S ribosomal protein L10 (Laminin receptor homolog) (Large ribosomal subunit protein uL16) (Protein QM) (Ribosomal protein L10) (Tumor suppressor QM)	0.0133233	0.00911392	0.00420936	464	1.11447	2	9.01587e+07	1.58712e+08	1.26991e+08	7.52642e+08	5.93273e+08	6.67016e+08	Yes	Yes	0.289636	1.07331	68.406	2.41422	-1.87539	0.963065
P49411	TUFM	Elongation factor Tu, mitochondrial (EF-Tu) (P43)	0.0133174	0.00368112	0.00963631	612	-1.38834	2	9.24069e+07	4.73484e+08	2.97152e+08	5.43151e+08	4.75009e+08	5.0654e+08	No	Yes	1.7414	-1.33679	27.6414	0.818858	-1.87558	0.962874
P22102	GART	Trifunctional purine biosynthetic protein adenosine-3 [Includes: Phosphoribosylamine--glycine ligase	0.013176	0.00805464	0.0051214	510	0.653281	3	1.88617e+08	1.18532e+08	1.50962e+08	6.93589e+08	5.78785e+08	6.31908e+08	Yes	Yes	0.636545	0.625999	61.1309	2.05154	-1.88022	0.958239
O75525	KHDRBS3	KH domain-containing, RNA-binding, signal transduction-associated protein 3 (RNA-binding protein T-Star) (Sam68-like mammalian protein 2) (SLM-2) (Sam68-like phosphotyrosine protein)	0.0128433	0.0109619	0.00188139	333	2.54263	4	6.83912e+07	4.44224e+07	5.55133e+07	6.53249e+08	7.66866e+08	7.14293e+08	Yes	Yes	0.243242	2.4082	85.3512	3.66141	-1.89132	0.94713
Q9Y262	EIF3L	Eukaryotic translation initiation factor 3 subunit L (eIF3l) (Eukaryotic translation initiation factor 3 subunit 6-interacting protein) (Eukaryotic translation initiation factor 3 subunit E-interacting protein)	0.0127735	0.00927689	0.00349658	444	1.4077	4	1.11869e+08	9.71144e+07	1.03942e+08	7.11054e+08	6.09659e+08	6.56577e+08	Yes	Yes	0.363231	1.32994	72.6262	2.65679	-1.89369	0.944762
P55072	VCP	Transitional endoplasmic reticulum ATPase (TER ATPase)	0.0127674	0.00560082	0.00716659	579	-0.35565	2	2.59283e+08	1.69991e+08	2.11308e+08	4.87612e+08	6.08417e+08	5.52518e+08	Yes	Yes	0.163671	-0.335931	43.8681	1.35785	-1.8939	0.944556
Q5TAX3	TUT4	Terminal uridylyltransferase 4 (TUTase 4)	0.0127267	0.00790622	0.00482052	501	0.713799	3	1.42888e+08	1.44464e+08	1.43735e+08	6.77144e+08	5.59611e+08	6.13996e+08	Yes	Yes	0.417321	0.673234	62.1229	2.09769	-1.89528	0.943171
Q9Y2P8	RCL1	RNA 3'-terminal phosphate cyclase-like protein	0.01243	0.0103023	0.00212772	363	2.27558	2	4.83507e+07	7.80726e+07	6.43197e+07	6.82849e+08	6.75914e+08	6.79123e+08	Yes	Yes	0.0661245	2.12294	82.8823	3.41736	-1.90553	0.932924
Q9NWT1	PAK1IP1	p21-activated protein kinase-interacting protein 1 (PAK/PLC-interacting protein 1) (hPIP1) (PAK1-interacting protein 1) (WD repeat-containing protein 84)	0.0124182	0.0101542	0.00226394	374	2.16517	4	7.44321e+07	6.12002e+07	6.73229e+07	6.76638e+08	6.72502e+08	6.74416e+08	Yes	Yes	0.0511155	2.01905	81.7691	3.31765	-1.90594	0.932511
Q8IUH3	RBM45	RNA-binding protein 45 (Developmentally-regulated RNA-binding protein 1) (RB-1) (RNA-binding motif protein 45)	0.0123038	0.0100499	0.00225395	377	2.15665	2	5.06687e+07	8.31631e+07	6.81272e+07	6.95917e+08	6.41472e+08	6.66665e+08	Yes	Yes	0.0652107	2.00244	81.6809	3.30999	-1.90996	0.928494
Q8IZH2	XRN1	5'-3' exoribonuclease 1	0.0122207	0.00962872	0.00259195	405	1.89331	3	7.57219e+07	7.77364e+07	7.68042e+07	7.69986e+08	5.42883e+08	6.47969e+08	Yes	Yes	0.67302	1.75235	78.7904	3.07548	-1.9129	0.925549
O43175	PHGDH	D-3-phosphoglycerate dehydrogenase (3-PGDH)	0.0121504	0.00636304	0.00578732	550	0.136822	2	2.19698e+08	1.27896e+08	1.70375e+08	5.08181e+08	5.96638e+08	5.55707e+08	Yes	Yes	0.0157229	0.126292	52.3692	1.6776	-1.91541	0.923043
Q9NVS2	MRPS18A	39S ribosomal protein S18a, mitochondrial (MRP-S18-a) (Mrps18a) (S18mt-a) (39S ribosomal protein S18-3, mitochondrial) (MRP-S18-3) (Mitochondrial large ribosomal subunit protein bS18a) (Mitochondrial large ribosomal subunit protein mL66)	0.0119806	0.00995257	0.00202798	366	2.29503	2	4.52526e+07	7.50338e+07	6.12534e+07	7.01752e+08	6.11496e+08	6.5326e+08	Yes	Yes	0.180225	2.10438	83.0727	3.435	-1.92152	0.91693
Q9Y333	LSM2	U6 snRNA-associated Sm-like protein LSm2 (Protein G7b) (Small nuclear ribonuclear protein D homolog) (snRNP core Sm-like protein Sm-x5)	0.011972	0.0110792	0.000892823	263	3.63334	3	3.3979e+07	1.83973e+07	2.56073e+07	8.87865e+08	5.00778e+08	6.79892e+08	Yes	Yes	1.08707	3.33039	92.5424	4.69033	-1.92183	0.916621
O15042	U2SURP	U2 snRNP-associated SURP motif-containing protein (140 kDa Ser/Arg-rich domain protein) (U2-associated protein SR140)	0.0117914	0.00274197	0.00904942	621	-1.72261	2	1.33011e+08	4.0115e+08	2.77076e+08	4.29579e+08	4.38789e+08	4.34527e+08	No	Yes	1.92196	-1.56761	23.254	0.68347	-1.92843	0.910019
Q15029	EFTUD2	116 kDa U5 small nuclear ribonucleoprotein component (Elongation factor Tu GTP-binding domain-containing protein 2) (SNU114 homolog) (hSNU114) (U5 snRNP-specific protein, 116 kDa) (U5-116 kDa)	0.0117396	0.00717252	0.00456713	512	0.651194	3	1.56349e+08	1.17554e+08	1.35506e+08	5.5707e+08	5.72835e+08	5.6554e+08	Yes	Yes	0.0950384	0.591355	61.0966	2.04996	-1.93034	0.908109
O95819	MAP4K4	Mitogen-activated protein kinase kinase kinase kinase 4	0.0116887	0.00473059	0.00695813	584	-0.556681	3	1.98064e+08	2.16223e+08	2.0782e+08	5.45014e+08	4.40008e+08	4.88596e+08	Yes	Yes	0.498074	-0.504476	40.4714	1.23862	-1.93223	0.906221
Q9NUU7	DDX19A	ATP-dependent RNA helicase DDX19A	0.0116278	0.00866918	0.00295858	435	1.55099	3	9.79976e+07	7.77912e+07	8.71411e+07	7.14462e+08	5.05312e+08	6.0209e+08	Yes	Yes	0.751308	1.40202	74.5559	2.77829	-1.9345	0.903949
O00139	KIF2A	Kinesin-like protein KIF2A (Kinesin-2) (hK2)	0.0116238	0.00928217	0.0023416	398	1.98697	2	7.87892e+07	6.03715e+07	6.88938e+07	7.35406e+08	5.20615e+08	6.20003e+08	Yes	Yes	0.723835	1.79582	79.8551	3.15835	-1.93465	0.9038
Q7L1Q6	BZW1	eIF5-mimic protein 2 (Basic leucine zipper and W2 domain-containing protein 1) (Protein Orf)	0.011569	0.00948004	0.002089	381	2.18208	2	5.68628e+07	6.74298e+07	6.25402e+07	6.85932e+08	5.75111e+08	6.2639e+08	Yes	Yes	0.311161	1.96769	81.9432	3.33287	-1.9367	0.901751
P62304	SNRPE	Small nuclear ribonucleoprotein E (snRNP-E) (Sm protein E) (Sm-E) (SmE)	0.0114702	0.00214043	0.00932977	629	-2.12394	2	1.85819e+08	3.6677e+08	2.8304e+08	4.35226e+08	3.80089e+08	4.05602e+08	No	Yes	1.25257	-1.90735	18.6608	0.544821	-1.94043	0.898025
P78559	MAP1A	Microtubule-associated protein 1A (MAP-1A) (Proliferation-related protein p80) [Cleaved into: MAP1A heavy chain; MAP1 light chain LC2]	0.0114658	0.00416022	0.00730563	594	-0.812349	4	1.80141e+08	2.52664e+08	2.19106e+08	5.3614e+08	4.03069e+08	4.64644e+08	No	Yes	0.399977	-0.729375	36.2836	1.09687	-1.94059	0.89786
Q12873	CHD3	Chromodomain-helicase-DNA-binding protein 3 (CHD-3)	0.0114653	0.00172248	0.00974282	638	-2.49986	2	2.94315e+08	2.86787e+08	2.9027e+08	3.50334e+08	4.3704e+08	3.9692e+08	No	Yes	1.02246	-2.24447	15.0234	0.43679	-1.94061	0.897839
P00558	PGK1	Phosphoglycerate kinase 1	0.0114501	0.00341817	0.00803189	608	-1.23252	4	3.72612e+08	1.01301e+08	2.26842e+08	2.94122e+08	5.99735e+08	4.58321e+08	No	Yes	0.281559	-1.10589	29.8528	0.888421	-1.94119	0.897261
Q8NEJ9	NGDN	Neuroguidin (Centromere accumulated nuclear protein 1) (CANu1) (EIF4E-binding protein)	0.0113977	0.00765386	0.00374382	472	1.03168	2	1.35658e+08	8.92428e+07	1.1072e+08	5.71718e+08	5.67012e+08	5.6919e+08	Yes	Yes	0.195852	0.923629	67.1528	2.34732	-1.94318	0.89527
P11021	HSPA5	Endoplasmic reticulum chaperone BiP	0.0112294	0.00246052	0.00876885	623	-1.83343	2	3.53178e+08	1.69967e+08	2.54743e+08	3.17843e+08	5.01249e+08	4.16383e+08	No	Yes	0.00236749	-1.62956	21.9115	0.642651	-1.94964	0.888809
P46779	RPL28	60S ribosomal protein L28 (Large ribosomal subunit protein eL28)	0.0111844	0.00390739	0.00727699	595	-0.897137	2	1.79575e+08	2.53468e+08	2.19276e+08	4.58908e+08	4.43461e+08	4.50609e+08	No	Yes	0.410653	-0.795819	34.9361	1.05235	-1.95139	0.887065
Q9BRS2	RIOK1	Serine/threonine-protein kinase RIO1	0.0111755	0.00813076	0.00304472	450	1.41708	2	9.69038e+07	8.13028e+07	8.85217e+07	7.44472e+08	4.21537e+08	5.70966e+08	Yes	Yes	1.15726	1.25655	72.7554	2.66469	-1.95173	0.88672
Q9BRL6	SRSF8	Serine/arginine-rich splicing factor 8 (Pre-mRNA-splicing factor SRP46) (Splicing factor SRp46) (Splicing factor, arginine/serine-rich 2B)	0.0109624	0.00890217	0.00206025	394	2.11134	2	6.53273e+07	5.79368e+07	6.13566e+07	5.71342e+08	6.14832e+08	5.94708e+08	Yes	Yes	0.120846	1.85451	81.2062	3.26931	-1.96009	0.87836
Q86VM9	ZC3H18	Zinc finger CCCH domain-containing protein 18 (Nuclear protein NHN1)	0.0108719	0.00892284	0.00194908	387	2.19471	2	5.78476e+07	5.85106e+07	5.82038e+07	5.57528e+08	6.23964e+08	5.93223e+08	Yes	Yes	0.223204	1.91984	82.0723	3.34425	-1.96369	0.87476
P30876	POLR2B	DNA-directed RNA polymerase II subunit RPB2	0.010649	0.00868987	0.00195912	393	2.14913	4	6.31286e+07	5.40419e+07	5.82465e+07	6.1547e+08	5.42277e+08	5.76145e+08	Yes	Yes	0.278979	1.86063	81.6027	3.30322	-1.97269	0.865762
P33240	CSTF2	Cleavage stimulation factor subunit 2 (CF-1 64 kDa subunit) (Cleavage stimulation factor 64 kDa subunit) (CSTF 64 kDa subunit) (CstF-64)	0.0106357	0.00757057	0.0030651	460	1.30447	4	8.01141e+07	1.02456e+08	9.2118e+07	5.25269e+08	5.61972e+08	5.44989e+08	Yes	Yes	0.229376	1.12865	71.181	2.57043	-1.97324	0.865218
P14625	HSP90B1	Endoplasmin (94 kDa glucose-regulated protein) (GRP-94) (Heat shock protein 90 kDa beta member 1) (Tumor rejection antigen 1) (gp96 homolog)	0.010478	0.00262101	0.00785694	615	-1.58385	2	3.53196e+08	1.12107e+08	2.23664e+08	2.69169e+08	5.17768e+08	4.02736e+08	No	Yes	0.0841026	-1.3601	25.0145	0.737412	-1.97972	0.85873
P25398	RPS12	40S ribosomal protein S12 (Small ribosomal subunit protein eS12)	0.0102617	0.00695457	0.00330713	475	1.07238	3	1.02761e+08	9.49144e+07	9.85454e+07	5.43721e+08	4.86791e+08	5.13134e+08	Yes	Yes	0.271084	0.911175	67.7721	2.38012	-1.98878	0.849673
P05198	EIF2S1	Eukaryotic translation initiation factor 2 subunit 1 (Eukaryotic translation initiation factor 2 subunit alpha) (eIF-2-alpha) (eIF-2A) (eIF-2alpha)	0.00995742	0.00744394	0.00251348	447	1.56638	2	8.15827e+07	6.87811e+07	7.47046e+07	5.53515e+08	4.88269e+08	5.1846e+08	Yes	Yes	0.306284	1.31044	74.7577	2.79144	-2.00185	0.8366
Q92665	MRPS31	28S ribosomal protein S31, mitochondrial (MRP-S31) (S31mt) (Imogen 38) (Mitochondrial small ribosomal subunit protein mS31)	0.00981988	0.00695979	0.00286009	467	1.28298	3	7.92934e+07	8.8964e+07	8.44892e+07	6.17288e+08	3.93543e+08	4.97074e+08	Yes	Yes	0.859783	1.06559	70.8745	2.55258	-2.00789	0.83056
Q92804	TAF15	TATA-binding protein-associated factor 2N (68 kDa TATA-binding protein-associated factor) (TAF(II)68) (TAFII68) (RNA-binding protein 56)	0.00952442	0.00783554	0.00168889	397	2.21396	3	5.29477e+07	4.80659e+07	5.03248e+07	5.38881e+08	4.99653e+08	5.17805e+08	Yes	Yes	0.167019	1.80945	82.2678	3.36162	-2.02116	0.817292
Q96AK3	APOBEC3D	DNA dC->dU-editing enzyme APOBEC-3D (A3D) (A3DE)	0.00921007	0.00779058	0.00141949	380	2.45635	2	4.00048e+07	4.42451e+07	4.2283e+07	5.78883e+08	4.41065e+08	5.04836e+08	Yes	Yes	0.502335	1.97176	84.5876	3.58214	-2.03574	0.802717
P81605	DCD	Dermcidin	0.0090032	0.00115045	0.00785275	636	-2.771	2	3.00644e+08	1.60991e+08	2.25611e+08	2.00725e+08	4.1201e+08	3.14244e+08	No	Yes	1.27142	-2.19699	12.7782	0.370729	-2.0456	0.792851
Q9Y6V7	DDX49	Probable ATP-dependent RNA helicase DDX49	0.00890665	0.00773548	0.00117117	360	2.72354	3	3.93618e+07	3.0827e+07	3.47762e+07	4.82605e+08	5.11315e+08	4.9803e+08	Yes	Yes	0.0780157	2.14661	86.8506	3.82882	-2.05029	0.788168
O95453	PARN	Poly(A)-specific ribonuclease PARN	0.00890343	0.00762115	0.00128228	373	2.5713	4	4.08262e+07	3.55374e+07	3.79846e+07	5.59969e+08	4.31223e+08	4.90796e+08	Yes	Yes	0.515947	2.02621	85.5979	3.68783	-2.05044	0.788011
Q8IYB8	SUPV3L1	ATP-dependent RNA helicase SUPV3L1, mitochondrial	0.00881647	0.00610693	0.00270953	473	1.1724	4	6.58049e+07	9.52473e+07	8.16237e+07	4.72302e+08	4.21019e+08	4.44749e+08	Yes	Yes	0.10601	0.918869	69.2673	2.46146	-2.05471	0.783748
P30405	PPIF	Peptidyl-prolyl cis-trans isomerase F, mitochondrial (PPIase F)	0.00881281	0.00325493	0.00555788	587	-0.771909	3	1.4547e+08	1.85511e+08	1.66983e+08	3.4227e+08	3.78251e+08	3.61602e+08	No	Yes	0.61778	-0.604843	36.9341	1.11855	-2.05489	0.783568
Q01082	SPTBN1	Spectrin beta chain, non-erythrocytic 1 (Beta-II spectrin) (Fodrin beta chain) (Spectrin, non-erythroid beta chain 1)	0.00873056	0.00668067	0.0020499	445	1.70444	4	6.91949e+07	5.35979e+07	6.0815e+07	4.86238e+08	4.36163e+08	4.59334e+08	Yes	Yes	0.288063	1.32861	76.5205	2.91036	-2.05896	0.779496
Q13867	BLMH	Bleomycin hydrolase (BH) (BLM hydrolase) (BMH)	0.00870392	0	0.00870392	671	-10	2	2.74414e+08	3.07751e+08	2.92326e+08	1.98575e+08	2.57348e+08	2.30152e+08	No	Yes	7.96027	-7.75506		-0.358152	-2.06029	0.778168
P98179	RBM3	RNA-binding protein 3 (RNA-binding motif protein 3) (RNPL)	0.00840838	0.00664027	0.00176811	428	1.90903	3	6.2916e+07	4.31726e+07	5.23083e+07	4.71912e+08	4.28617e+08	4.48651e+08	Yes	Yes	0.279017	1.45691	78.972	3.08935	-2.07529	0.763166
Q86X55	CARM1	Histone-arginine methyltransferase CARM1	0.00839827	0.00660989	0.00178839	432	1.88596	2	6.22347e+07	4.44253e+07	5.26661e+07	5.15233e+08	3.85614e+08	4.45592e+08	Yes	Yes	0.642801	1.43832	78.7053	3.06901	-2.07581	0.762644
Q5H9U9	DDX60L	Probable ATP-dependent RNA helicase DDX60-like	0.00839209	0.00464356	0.00374853	535	0.308906	3	1.02743e+08	1.20649e+08	1.12363e+08	4.12716e+08	3.67671e+08	3.88514e+08	Yes	Yes	0.170673	0.235486	55.3326	1.79807	-2.07613	0.762323
P55081	MFAP1	Microfibrillar-associated protein 1 (Spliceosome B complex protein MFAP1)	0.00838391	0.00690844	0.00147547	410	2.22719	2	3.56012e+07	5.21672e+07	4.45017e+07	4.53986e+08	4.59815e+08	4.57118e+08	Yes	Yes	0.0967615	1.69689	82.4012	3.37356	-2.07655	0.7619
P60228	EIF3E	Eukaryotic translation initiation factor 3 subunit E (eIF3e) (Eukaryotic translation initiation factor 3 subunit 6) (Viral integration site protein INT-6 homolog) (eIF-3 p48)	0.00835954	0.00508873	0.00327081	518	0.637655	2	8.82061e+07	1.06417e+08	9.79907e+07	4.38217e+08	3.67674e+08	4.00316e+08	Yes	Yes	0.296432	0.485024	60.8733	2.0397	-2.07782	0.760636
Q8WV60	PTCD2	Pentatricopeptide repeat-containing protein 2, mitochondrial	0.00835786	0.00692316	0.0014347	407	2.27068	2	3.95433e+07	4.53798e+07	4.26791e+07	5.32212e+08	3.85382e+08	4.53323e+08	Yes	Yes	0.593071	1.72696	82.8341	3.41292	-2.0779	0.760549
O94874	UFL1	E3 UFM1-protein ligase 1	0.00826558	0.00616224	0.00210334	456	1.55077	4	5.03135e+07	7.37485e+07	6.29046e+07	5.06872e+08	3.60113e+08	4.28022e+08	Yes	Yes	0.57383	1.17196	74.553	2.7781	-2.08273	0.755727
P30419	NMT1	Glycylpeptide N-tetradecanoyltransferase 1	0.00818986	0.00543211	0.00275775	497	0.978021	3	1.39193e+08	2.71889e+07	7.90156e+07	4.75747e+08	3.42888e+08	4.04365e+08	Yes	Yes	1.2172	0.735208	66.3273	2.30437	-2.08672	0.75173
P62851	RPS25	40S ribosomal protein S25 (Small ribosomal subunit protein eS25)	0.00814773	0.00245299	0.00569474	602	-1.21509	2	1.2855e+08	2.09565e+08	1.72078e+08	3.34467e+08	3.00153e+08	3.16031e+08	No	Yes	0.507428	-0.910695	30.1065	0.896461	-2.08896	0.74949
Q9BU76	MMTAG2	Multiple myeloma tumor-associated protein 2 (hMMTAG2)	0.00812652	0.00592333	0.00220318	466	1.42682	2	7.05851e+07	6.02749e+07	6.50457e+07	4.92545e+08	3.51711e+08	4.16878e+08	Yes	Yes	0.722651	1.06777	72.889	2.67289	-2.0901	0.748358
P05161	ISG15	Ubiquitin-like protein ISG15 (Interferon-induced 15 kDa protein) (Interferon-induced 17 kDa protein) (IP17) (Ubiquitin cross-reactive protein) (hUCRP)	0.00812627	0.00460286	0.00352341	529	0.385561	2	8.42322e+07	1.25251e+08	1.06271e+08	3.66257e+08	3.93884e+08	3.81101e+08	Yes	Yes	0.422882	0.288533	56.6418	1.85309	-2.09011	0.748345
O95793	STAU1	Double-stranded RNA-binding protein Staufen homolog 1	0.00807997	0.00631533	0.00176463	439	1.83949	4	3.67655e+07	6.73088e+07	5.31757e+07	4.92972e+08	3.71021e+08	4.27451e+08	Yes	Yes	0.421334	1.37201	78.1604	3.02816	-2.09259	0.745863
Q9HAU5	UPF2	Regulator of nonsense transcripts 2 (Up-frameshift suppressor 2 homolog) (hUpf2)	0.00807414	0.00615785	0.0019163	451	1.68411	4	5.69106e+07	5.74372e+07	5.71936e+07	4.56006e+08	3.96219e+08	4.23884e+08	Yes	Yes	0.282064	1.25559	76.2663	2.89275	-2.0929	0.74555
Q14674	ESPL1	Separin	0.00803119	0	0.00803119	670	-10	2	2.53462e+08	2.37229e+08	2.4474e+08	2.63886e+08	2.07202e+08	2.33431e+08	No	Yes	7.70592	-7.40691		-0.0689782	-2.09522	0.743234
Q6ZN04	MEX3B	RNA-binding protein MEX3B (RING finger and KH domain-containing protein 3) (RING finger protein 195)	0.0079648	0.00564124	0.00232356	470	1.27968	2	6.06083e+07	7.76787e+07	6.97799e+07	4.3284e+08	3.81749e+08	4.0539e+08	Yes	Yes	0.177587	0.946484	70.8271	2.54984	-2.09883	0.739628
P55259	GP2	Pancreatic secretory granule membrane major glycoprotein GP2 (Pancreatic zymogen granule membrane protein GP-2) (ZAP75)	0.00795771	0.00160332	0.00635438	619	-1.98669	2	1.30813e+08	2.45287e+08	1.92318e+08	3.1661e+08	2.57106e+08	2.8464e+08	No	Yes	0.823152	-1.46864	20.148	0.589413	-2.09921	0.739241
Q16630	CPSF6	Cleavage and polyadenylation specificity factor subunit 6 (Cleavage and polyadenylation specificity factor 68 kDa subunit) (CPSF 68 kDa subunit) (Cleavage factor Im complex 68 kDa subunit) (CFIm68) (Pre-mRNA cleavage factor Im 68 kDa subunit) (Protein HPBRII-4/7)	0.00794326	0.00648996	0.0014533	415	2.15888	2	4.45881e+07	4.23239e+07	4.33716e+07	4.33182e+08	4.2951e+08	4.31209e+08	Yes	Yes	0.0273815	1.59423	81.704	3.31199	-2.1	0.738452
Q9BVI4	NOC4L	Nucleolar complex protein 4 homolog (NOC4 protein homolog) (NOC4-like protein) (Nucleolar complex-associated protein 4-like protein)	0.0078696	0.00707187	0.000797727	345	3.14813	2	3.54785e+07	1.27089e+07	2.32449e+07	4.19108e+08	4.72592e+08	4.47844e+08	Yes	Yes	0.129892	2.312	89.8632	4.22728	-2.10405	0.734406
Q92541	RTF1	RNA polymerase-associated protein RTF1 homolog	0.00783761	0.00435696	0.00348065	534	0.323963	2	9.34714e+07	1.14038e+08	1.04521e+08	3.63263e+08	3.65489e+08	3.64459e+08	Yes	Yes	0.153469	0.237347	55.5904	1.80881	-2.10582	0.732637
Q99590	SCAF11	Protein SCAF11 (CTD-associated SR protein 11) (Renal carcinoma antigen NY-REN-40) (SC35-interacting protein 1) (SR-related and CTD-associated factor 11) (SRSF2-interacting protein) (Serine/arginine-rich splicing factor 2-interacting protein) (Splicing factor, arginine/serine-rich 2-interacting protein) (Splicing regulatory protein 129) (SRrp129)	0.00772589	0.00458566	0.00314023	525	0.546259	2	8.60166e+07	1.01221e+08	9.41856e+07	3.81004e+08	3.55488e+08	3.67295e+08	Yes	Yes	0.0667879	0.396804	59.3545	1.97107	-2.11205	0.726402
Q9NUL7	DDX28	Probable ATP-dependent RNA helicase DDX28	0.00769665	0.00627147	0.00142518	418	2.13766	2	3.96592e+07	4.51151e+07	4.25905e+07	4.6097e+08	3.76205e+08	4.15428e+08	Yes	Yes	0.370765	1.54928	81.4832	3.29293	-2.1137	0.724755
P52758	RIDA	2-iminobutanoate/2-iminopropanoate deaminase	0.0076424	0.00217412	0.00546828	604	-1.33065	2	1.46227e+08	1.79421e+08	1.64061e+08	3.14421e+08	2.73614e+08	2.92496e+08	No	Yes	0.102363	-0.96031	28.4482	0.844126	-2.11677	0.721683
Q02413	DSG1	Desmoglein-1 (Cadherin family member 4) (Desmosomal glycoprotein 1) (DG1) (DGI) (Pemphigus foliaceus antigen)	0.00756008	0	0.00756008	669	-10	4	2.02501e+08	2.82946e+08	2.45722e+08	2.03644e+08	2.12348e+08	2.08321e+08	No	Yes	8.13647	-7.14527		-0.228146	-2.12147	0.71698
Q7RTV0	PHF5A	PHD finger-like domain-containing protein 5A (PHD finger-like domain protein 5A) (Splicing factor 3B-associated 14 kDa protein) (SF3b14b)	0.00745819	0.00606348	0.00139471	425	2.12018	2	2.90455e+07	5.35653e+07	4.22195e+07	4.34395e+08	3.75328e+08	4.0266e+08	Yes	Yes	0.16893	1.50763	81.2996	3.27724	-2.12737	0.711087
Q9BXR0	QTRT1	Queuine tRNA-ribosyltransferase catalytic subunit 1	0.00745412	0.00191243	0.00554169	607	-1.53492	2	2.22037e+08	1.11806e+08	1.62812e+08	2.69364e+08	2.90008e+08	2.80456e+08	No	Yes	1.07475	-1.0911	25.656	0.757191	-2.1276	0.71085
O75400	PRPF40A	Pre-mRNA-processing factor 40 homolog A (Fas ligand-associated factor 1) (Formin-binding protein 11) (Formin-binding protein 3) (Huntingtin yeast partner A) (Huntingtin-interacting protein 10) (HIP-10) (Huntingtin-interacting protein A) (Renal carcinoma antigen NY-REN-6)	0.00729511	0.00543361	0.0018615	463	1.54544	3	6.22853e+07	4.92723e+07	5.52937e+07	3.89591e+08	3.71604e+08	3.79927e+08	Yes	Yes	0.168504	1.08411	74.4829	2.77355	-2.13697	0.701485
E9PAV3	NACA	Nascent polypeptide-associated complex subunit alpha, muscle-specific form (Alpha-NAC, muscle-specific form) (skNAC)	0.00725284	0.00326113	0.0039917	572	-0.291632	2	9.85952e+07	1.38944e+08	1.20274e+08	3.20479e+08	3.08214e+08	3.13889e+08	Yes	Yes	0.246999	-0.203839	44.9635	1.39723	-2.13949	0.698961
Q8IY37	DHX37	Probable ATP-dependent RNA helicase DHX37	0.00722149	0.00497768	0.00224381	489	1.14953	2	5.21037e+07	8.12242e+07	6.77495e+07	3.78051e+08	3.51735e+08	3.63912e+08	Yes	Yes	0.0168713	0.801312	68.9288	2.44276	-2.14137	0.69708
P62899	RPL31	60S ribosomal protein L31 (Large ribosomal subunit protein eL31)	0.00720994	0.0057363	0.00147364	441	1.96074	2	4.05585e+07	4.68983e+07	4.39647e+07	4.39314e+08	3.37406e+08	3.84561e+08	Yes	Yes	0.484389	1.36543	79.561	3.13508	-2.14207	0.696385
P07814	EPRS1	Bifunctional glutamate/proline--tRNA ligase (Bifunctional aminoacyl-tRNA synthetase) (Cell proliferation-inducing gene 32 protein) (Glutamatyl-prolyl-tRNA synthetase) [Includes: Glutamate--tRNA ligase	0.00716632	0.00239	0.00477632	592	-0.998889	2	1.35212e+08	1.49838e+08	1.4307e+08	2.93195e+08	2.78348e+08	2.85218e+08	No	Yes	0.00276672	-0.692979	33.3504	1.00056	-2.1447	0.69375
Q7Z478	DHX29	ATP-dependent RNA helicase DHX29	0.0071501	0.00574476	0.00140534	434	2.03132	3	4.10166e+07	4.2804e+07	4.1977e+07	4.13184e+08	3.58948e+08	3.84044e+08	Yes	Yes	0.268849	1.40723	80.3451	3.1978	-2.14569	0.692766
Q9BWF3	RBM4	RNA-binding protein 4 (Lark homolog) (hLark) (RNA-binding motif protein 4) (RNA-binding motif protein 4a)	0.00710034	0.0060615	0.00103884	403	2.5447	2	2.98585e+07	3.21691e+07	3.11e+07	3.9008e+08	3.96381e+08	3.93465e+08	Yes	Yes	0.0425363	1.75516	85.3691	3.66331	-2.14872	0.689733
Q9BQ75	CMSS1	Protein CMSS1 (Cms1 ribosomal small subunit homolog)	0.00702941	0.00579572	0.00123369	421	2.23201	2	3.99149e+07	3.39373e+07	3.67032e+07	3.97057e+08	3.70132e+08	3.82591e+08	Yes	Yes	0.168433	1.52976	82.4496	3.37792	-2.15308	0.685372
Q86XP3	DDX42	ATP-dependent RNA helicase DDX42	0.00697409	0.00555894	0.00141515	442	1.97385	2	4.06283e+07	4.37647e+07	4.23134e+07	3.49863e+08	3.98079e+08	3.75768e+08	Yes	Yes	0.27305	1.34605	79.7084	3.1467	-2.15651	0.681941
Q99714	HSD17B10	3-hydroxyacyl-CoA dehydrogenase type-2	0.0068478	0.00105464	0.00579316	624	-2.4576	2	8.543e+07	2.55192e+08	1.7664e+08	2.71772e+08	2.03596e+08	2.35142e+08	No	Yes	1.75458	-1.65643	15.4011	0.447947	-2.16445	0.674004
P04792	HSPB1	Heat shock protein beta-1 (HspB1) (28 kDa heat shock protein) (Estrogen-regulated 24 kDa protein) (Heat shock 27 kDa protein) (HSP 27) (Stress-responsive protein 27) (SRP27)	0.00678544	0.00232017	0.00446527	589	-0.944517	2	9.02188e+07	1.74548e+08	1.35527e+08	2.74386e+08	2.69925e+08	2.71989e+08	No	Yes	0.861961	-0.632856	34.1934	1.02801	-2.16842	0.670031
Q9BY77	POLDIP3	Polymerase delta-interacting protein 3 (46 kDa DNA polymerase delta interaction protein) (p46) (S6K1 Aly/REF-like target) (SKAR)	0.00677516	0.00478532	0.00198984	485	1.26597	3	4.57565e+07	7.23021e+07	6.00189e+07	3.7306e+08	3.19389e+08	3.44224e+08	Yes	Yes	0.167072	0.847404	70.6304	2.53848	-2.16908	0.669373
P22314	UBA1	Ubiquitin-like modifier-activating enzyme 1	0.00670515	0.00356012	0.00314502	551	0.178855	4	1.19417e+08	6.86397e+07	9.21357e+07	2.58685e+08	3.53625e+08	3.09694e+08	Yes	Yes	0.353117	0.118914	53.0954	1.70663	-2.17359	0.664862
Q9Y6K0	CEPT1	Choline/ethanolaminephosphotransferase 1 (hCEPT1)	0.00668918	0.00447055	0.00221863	502	1.01079	2	6.77482e+07	6.45393e+07	6.60241e+07	3.68742e+08	3.00306e+08	3.31973e+08	Yes	Yes	0.457367	0.670986	66.8326	2.33056	-2.17463	0.663826
O75643	SNRNP200	U5 small nuclear ribonucleoprotein 200 kDa helicase	0.00663918	0.0040467	0.00259248	521	0.642413	2	7.83451e+07	7.6557e+07	7.73844e+07	3.33845e+08	3.05579e+08	3.18658e+08	Yes	Yes	0.216299	0.424358	60.9518	2.0433	-2.17789	0.660568
P19525	EIF2AK2	Interferon-induced, double-stranded RNA-activated protein kinase	0.00662125	0.00568427	0.000936978	408	2.60089	2	3.06026e+07	2.51265e+07	2.76604e+07	4.25487e+08	3.13148e+08	3.6513e+08	Yes	Yes	0.607036	1.71501	85.8489	3.71515	-2.17906	0.659393
Q15050	RRS1	Ribosome biogenesis regulatory protein homolog	0.00659858	0.00588153	0.00071705	378	3.03604	3	2.26956e+07	2.02196e+07	2.13653e+07	3.70079e+08	3.75655e+08	3.73075e+08	Yes	Yes	0.0158008	1.99743	89.1333	4.12141	-2.18055	0.657904
Q9NWB1	RBFOX1	RNA binding protein fox-1 homolog 1 (Ataxin-2-binding protein 1) (Fox-1 homolog A) (Hexaribonucleotide-binding protein 1)	0.00657496	0.00479159	0.00178338	471	1.42589	2	4.38955e+07	6.22286e+07	5.37455e+07	3.43347e+08	3.36155e+08	3.39483e+08	Yes	Yes	0.0693284	0.93588	72.8763	2.67211	-2.18211	0.656347
Q12931	TRAP1	Heat shock protein 75 kDa, mitochondrial (HSP 75) (TNFR-associated protein 1) (Tumor necrosis factor type 1 receptor-associated protein) (TRAP-1)	0.00655952	0.00173584	0.00482368	605	-1.4745	2	9.33333e+07	1.92187e+08	1.46445e+08	2.6618e+08	2.30781e+08	2.47161e+08	No	Yes	0.885083	-0.96628	26.4629	0.782169	-2.18313	0.655326
Q9Y2K5	R3HDM2	R3H domain-containing protein 2	0.00644943	0.00491096	0.00153847	462	1.67451	2	4.76479e+07	4.40658e+07	4.57233e+07	3.77606e+08	3.03509e+08	3.37795e+08	Yes	Yes	0.458049	1.08504	76.1457	2.88445	-2.19048	0.647975
Q8N1G4	LRRC47	Leucine-rich repeat-containing protein 47	0.00639029	0.00535376	0.00103653	423	2.36879	3	2.96099e+07	3.19103e+07	3.08459e+07	4.01384e+08	3.03306e+08	3.48689e+08	Yes	Yes	0.523056	1.52544	83.7796	3.50209	-2.19448	0.643974
P15311	EZR	Ezrin (Cytovillin) (Villin-2) (p81)	0.00638366	0.00345784	0.00292582	544	0.241033	3	9.14293e+07	8.34284e+07	8.71305e+07	3.14411e+08	2.74948e+08	2.93208e+08	Yes	Yes	0.387701	0.15511	54.1671	1.75004	-2.19493	0.643523
Q9Y6X9	MORC2	ATPase MORC2	0.00634596	0	0.00634596	667	-10	2	1.96519e+08	2.30778e+08	2.14926e+08	1.64979e+08	1.65393e+08	1.65202e+08	No	Yes	6.92749	-6.38758		-0.373973	-2.1975	0.640951
P48444	ARCN1	Coatomer subunit delta (Archain) (Delta-coat protein) (Delta-COP)	0.00624674	0.000497301	0.00574944	637	-3.53123	2	1.39571e+08	2.02153e+08	1.73195e+08	2.1691e+08	1.8722e+08	2.00958e+08	No	Yes	1.2967	-2.23918	7.96097	0.230192	-2.20435	0.634107
Q8WWY3	PRPF31	U4/U6 small nuclear ribonucleoprotein Prp31 (Pre-mRNA-processing factor 31) (Serologically defined breast cancer antigen NY-BR-99) (U4/U6 snRNP 61 kDa protein) (Protein 61K) (hPrp31)	0.00618428	0.00357813	0.00260615	530	0.457286	2	6.6251e+07	8.84661e+07	7.81867e+07	3.24567e+08	2.6095e+08	2.90387e+08	Yes	Yes	0.330951	0.287972	57.8585	1.90532	-2.20871	0.629743
P82979	SARNP	SAP domain-containing ribonucleoprotein (Cytokine-induced protein of 29 kDa) (Nuclear protein Hcc-1) (Proliferation-associated cytokine-inducible protein CIP29)	0.00611292	0.00477235	0.00134057	457	1.83185	3	3.20707e+07	4.76057e+07	4.04173e+07	3.41588e+08	3.09815e+08	3.24517e+08	Yes	Yes	0.101211	1.14436	78.0698	3.02145	-2.21375	0.624702
Q92552	MRPS27	28S ribosomal protein S27, mitochondrial (MRP-S27) (S27mt) (Mitochondrial ribosomal protein S27) (Mitochondrial small ribosomal subunit protein mS27)	0.00609383	0.00430761	0.00178622	490	1.26998	2	4.86946e+07	5.71281e+07	5.32257e+07	3.60237e+08	2.64504e+08	3.08802e+08	Yes	Yes	0.576577	0.791634	70.6881	2.5418	-2.21511	0.623344
P62906	RPL10A	60S ribosomal protein L10a (CSA-19) (Large ribosomal subunit protein uL1) (Neural precursor cell expressed developmentally down-regulated protein 6) (NEDD-6)	0.00606933	0.00443865	0.00163069	479	1.44464	2	4.71782e+07	5.01979e+07	4.88006e+07	3.09035e+08	3.18738e+08	3.14248e+08	Yes	Yes	0.0853641	0.897979	73.1323	2.68793	-2.21686	0.621595
Q9Y285	FARSA	Phenylalanine--tRNA ligase alpha subunit	0.00592209	0.00509723	0.000824857	413	2.6275	2	2.31622e+07	2.58771e+07	2.46208e+07	3.67067e+08	2.93519e+08	3.27551e+08	Yes	Yes	0.409246	1.60521	86.0715	3.73975	-2.22753	0.610928
P12268	IMPDH2	Inosine-5'-monophosphate dehydrogenase 2 (IMP dehydrogenase 2) (IMPD 2) (IMPDH 2)	0.00589003	0.000757348	0.00513268	626	-2.76068	2	1.76824e+08	1.29469e+08	1.51382e+08	1.65431e+08	2.31836e+08	2.01109e+08	No	Yes	0.624437	-1.68007	12.8581	0.373073	-2.22988	0.608571
Q86US8	SMG6	Telomerase-binding protein EST1A	0.00576323	0.00455151	0.00121172	458	1.90929	2	3.51367e+07	3.66581e+07	3.59541e+07	3.6049e+08	2.59075e+08	3.06002e+08	Yes	Yes	0.63314	1.14389	78.975	3.08958	-2.23933	0.59912
Q86XN8	MEX3D	RNA-binding protein MEX3D (RING finger and KH domain-containing protein 1) (RING finger protein 193) (TINO)	0.0056684	0.00488252	0.000785876	417	2.63525	2	2.02883e+07	2.64465e+07	2.3597e+07	3.39256e+08	2.92559e+08	3.14167e+08	Yes	Yes	0.246013	1.55984	86.1358	3.74692	-2.24654	0.591914
Q13263	TRIM28	Transcription intermediary factor 1-beta (TIF1-beta) (E3 SUMO-protein ligase TRIM28)	0.0056531	0.00229903	0.00335407	577	-0.544886	2	1.18746e+08	8.06236e+07	9.82637e+07	1.88549e+08	2.86312e+08	2.41075e+08	Yes	Yes	0.684553	-0.321886	40.6685	1.24543	-2.24771	0.59074
P78362	SRPK2	SRSF protein kinase 2	0.00564278	0.00348872	0.00215406	523	0.695636	2	6.52234e+07	6.35113e+07	6.43035e+07	2.82985e+08	2.63293e+08	2.72405e+08	Yes	Yes	0.179641	0.410388	61.8262	2.08379	-2.24851	0.589947
Q8N5C6	SRBD1	S1 RNA-binding domain-containing protein 1	0.00561485	0.000499566	0.00511529	630	-3.35607	2	1.62553e+08	1.43528e+08	1.52331e+08	1.90958e+08	1.74972e+08	1.82369e+08	No	Yes	1.35282	-1.97267	8.89722	0.2574	-2.25066	0.587792
A0A0C4DGM5	ZNF106	Zinc finger protein 106 (Zinc finger protein 106 homolog (Mouse), isoform CRA_c)	0.00559501	0.00168412	0.0039109	593	-1.21551	3	1.14243e+08	1.19353e+08	1.16988e+08	2.2084e+08	2.14368e+08	2.17363e+08	No	Yes	0.0241235	-0.712597	30.1003	0.896266	-2.2522	0.586255
P30101	PDIA3	Protein disulfide-isomerase A3	0.00553423	0.000423168	0.00511106	633	-3.59432	2	1.41966e+08	1.6267e+08	1.5309e+08	1.64474e+08	1.91216e+08	1.78842e+08	No	Yes	1.83367	-2.09014	7.64638	0.221059	-2.25694	0.581511
Q9Y490	TLN1	Talin-1	0.00541271	0.00285634	0.00255636	552	0.160076	2	8.39895e+07	6.90316e+07	7.59529e+07	2.32491e+08	2.61128e+08	2.47877e+08	Yes	Yes	0.140541	0.0915424	52.7711	1.69363	-2.26659	0.571868
P04843	RPN1	Dolichyl-diphosphooligosaccharide--protein glycosyltransferase subunit 1 (Dolichyl-diphosphooligosaccharide--protein glycosyltransferase 67 kDa subunit) (Ribophorin I) (RPN-I) (Ribophorin-1)	0.0054112	0.00303664	0.00237457	541	0.35481	3	7.26002e+07	6.93569e+07	7.08577e+07	2.60874e+08	2.44457e+08	2.52053e+08	Yes	Yes	0.188646	0.202862	56.1176	1.83092	-2.26671	0.571747
Q86UK7	ZNF598	E3 ubiquitin-protein ligase ZNF598	0.00540962	0.00338728	0.00202234	520	0.744098	2	3.79052e+07	8.1548e+07	6.13536e+07	2.89963e+08	2.37415e+08	2.6173e+08	Yes	Yes	0.0780298	0.425342	62.6158	2.12097	-2.26683	0.57162
O43148	RNMT	mRNA cap guanine-N7 methyltransferase	0.00538834	0.00446915	0.000919188	448	2.28157	2	2.53697e+07	2.94202e+07	2.7546e+07	3.10152e+08	2.79778e+08	2.93833e+08	Yes	Yes	0.174739	1.30028	82.9412	3.42279	-2.26855	0.569908
P06576	ATP5F1B	ATP synthase subunit beta, mitochondrial	0.00535344	0.00177143	0.00358201	585	-1.01586	2	1.45502e+08	6.95553e+07	1.04697e+08	1.83374e+08	2.41896e+08	2.14817e+08	No	Yes	0.276688	-0.57608	33.0895	0.992092	-2.27137	0.567086
Q08554	DSC1	Desmocollin-1 (Cadherin family member 1) (Desmosomal glycoprotein 2/3) (DG2/DG3)	0.00534676	0.000869902	0.00447686	613	-2.36356	3	1.08547e+08	1.57368e+08	1.34778e+08	1.68712e+08	2.02418e+08	1.86822e+08	No	Yes	1.74669	-1.33906	16.2697	0.473654	-2.27191	0.566544
Q8IYB7	DIS3L2	DIS3-like exonuclease 2 (hDIS3L2)	0.00530953	0.00418976	0.00111977	465	1.90367	2	2.51799e+07	4.11616e+07	3.37665e+07	3.11907e+08	2.57357e+08	2.82598e+08	Yes	Yes	0.270683	1.07274	78.9102	3.08462	-2.27494	0.56351
O75369	FLNB	Filamin-B (FLN-B) (ABP-278) (ABP-280 homolog) (Actin-binding-like protein) (Beta-filamin) (Filamin homolog 1) (Fh1) (Filamin-3) (Thyroid autoantigen) (Truncated actin-binding protein) (Truncated ABP)	0.00529966	0.00322399	0.00207567	527	0.635272	2	6.853e+07	5.58354e+07	6.17094e+07	2.52644e+08	2.56672e+08	2.54808e+08	Yes	Yes	0.0797265	0.357468	60.8339	2.0379	-2.27575	0.562701
P62857	RPS28	40S ribosomal protein S28 (Small ribosomal subunit protein eS28)	0.00527322	0.00291112	0.0023621	543	0.301503	2	3.69973e+07	1.02536e+08	7.22096e+07	2.48496e+08	2.40839e+08	2.44382e+08	Yes	Yes	0.553607	0.169001	55.2057	1.7928	-2.27792	0.560529
Q06265	EXOSC9	Exosome complex component RRP45 (Autoantigen PM/Scl 1) (Exosome component 9) (P75 polymyositis-scleroderma overlap syndrome-associated autoantigen) (Polymyositis/scleroderma autoantigen 1) (Polymyositis/scleroderma autoantigen 75 kDa) (PM/Scl-75)	0.00492566	0.00456837	0.000357291	382	3.67651	2	1.32484e+07	8.14947e+06	1.05088e+07	3.15589e+08	2.53447e+08	2.82202e+08	Yes	Yes	0.437317	1.95193	92.7463	4.73185	-2.30754	0.530918
P23193	TCEA1	Transcription elongation factor A protein 1 (Transcription elongation factor S-II protein 1) (Transcription elongation factor TFIIS.o)	0.00477046	0.00174396	0.0030265	582	-0.795287	2	7.17313e+07	1.08006e+08	9.12209e+07	2.10008e+08	1.80303e+08	1.94048e+08	No	Yes	0.110355	-0.411174	36.5574	1.10598	-2.32144	0.517013
Q9NUL5	SHFL	Shiftless antiviral inhibitor of ribosomal frameshifting protein (SFL) (SHFL) (Interferon-regulated antiviral protein) (IRAV) (Repressor of yield of DENV protein) (RyDEN)	0.00468858	0.00142391	0.00326466	588	-1.19707	3	5.12276e+07	1.41355e+08	9.96509e+07	1.98291e+08	1.68062e+08	1.8205e+08	No	Yes	1.00802	-0.609902	30.3698	0.904826	-2.32896	0.509494
Q9Y295	DRG1	Developmentally-regulated GTP-binding protein 1 (DRG-1) (Neural precursor cell expressed developmentally down-regulated protein 3) (NEDD-3) (Translation factor GTPase DRG1) (TRAFAC GTPase DRG1)	0.00462872	0.00351041	0.00111831	488	1.65031	3	2.69834e+07	3.86615e+07	3.32578e+07	2.96993e+08	1.92928e+08	2.41081e+08	Yes	Yes	0.749895	0.831617	75.8397	2.86355	-2.33454	0.503914
Q9BZI7	UPF3B	Regulator of nonsense transcripts 3B (Nonsense mRNA reducing factor 3B) (Up-frameshift suppressor 3 homolog B) (hUpf3B) (Up-frameshift suppressor 3 homolog on chromosome X) (hUpf3p-X)	0.00460699	0.0033126	0.00129439	500	1.35569	2	4.17239e+07	3.55883e+07	3.84274e+07	2.59766e+08	2.14863e+08	2.3564e+08	Yes	Yes	0.443715	0.680381	71.9038	2.61315	-2.33658	0.501871
O14776	TCERG1	Transcription elongation regulator 1 (TATA box-binding protein-associated factor 2S) (Transcription factor CA150)	0.00456787	0.00303494	0.00153293	517	0.985375	3	3.96681e+07	5.15268e+07	4.60395e+07	2.10931e+08	2.42783e+08	2.28045e+08	Yes	Yes	0.414949	0.490881	66.441	2.31024	-2.34029	0.498167
P48735	IDH2	Isocitrate dehydrogenase [NADP], mitochondrial (IDH)	0.00453281	0	0.00453281	662	-10	3	5.28595e+07	2.26969e+08	1.46405e+08	1.36172e+08	1.21835e+08	1.28469e+08	No	Yes	10.1733	-4.93128		-0.142758	-2.34363	0.494821
P35579	MYH9	Myosin-9 (Cellular myosin heavy chain, type A) (Myosin heavy chain 9) (Myosin heavy chain, non-muscle IIa) (Non-muscle myosin heavy chain A) (NMMHC-A) (Non-muscle myosin heavy chain IIa) (NMMHC II-a) (NMMHC-IIA)	0.00449859	0.00246492	0.00203366	545	0.27746	2	7.76939e+07	4.45937e+07	5.99099e+07	2.18667e+08	1.98094e+08	2.07614e+08	Yes	Yes	0.598146	0.13638	54.7933	1.77573	-2.34692	0.49153
P25205	MCM3	DNA replication licensing factor MCM3	0.00438111	0.00201155	0.00236956	563	-0.236316	2	6.79222e+07	7.27322e+07	7.05065e+07	1.61061e+08	2.20364e+08	1.92923e+08	Yes	Yes	0.834852	-0.113441	45.9141	1.43179	-2.35842	0.480038
P61221	ABCE1	ATP-binding cassette sub-family E member 1 (2'-5'-oligoadenylate-binding protein) (HuHP68) (RNase L inhibitor) (Ribonuclease 4 inhibitor) (RNS4I)	0.00420684	0.00253993	0.0016669	532	0.607619	2	4.51908e+07	5.3522e+07	4.9667e+07	2.35508e+08	1.70042e+08	2.00334e+08	Yes	Yes	0.623603	0.280969	60.3763	2.01703	-2.37604	0.462409
Q9H3H3	C11orf68	UPF0696 protein C11orf68 (Basophilic leukemia-expressed protein Bles03) (Protein p5326)	0.00420162	0.00335418	0.000847438	474	1.98478	4	1.96447e+07	3.02243e+07	2.53289e+07	2.68607e+08	1.85544e+08	2.23979e+08	Yes	Yes	0.624749	0.916712	79.8307	3.15641	-2.37658	0.46187
Q96PZ0	PUS7	Pseudouridylate synthase 7 homolog	0.00415186	0.00301071	0.00114116	507	1.3996	2	3.24426e+07	3.55806e+07	3.41286e+07	2.29741e+08	1.99188e+08	2.13326e+08	Yes	Yes	0.266297	0.639194	72.5146	2.64998	-2.38176	0.456697
Q53R41	FASTKD1	FAST kinase domain-containing protein 1, mitochondrial	0.00392737	0.00292646	0.00100091	503	1.54784	2	2.33661e+07	3.57405e+07	3.00146e+07	2.37024e+08	1.74551e+08	2.03459e+08	Yes	Yes	0.493319	0.669527	74.5145	2.7756	-2.4059	0.432555
P49756	RBM25	RNA-binding protein 25 (Arg/Glu/Asp-rich protein of 120 kDa) (RED120) (Protein S164) (RNA-binding motif protein 25) (RNA-binding region-containing protein 7)	0.0038192	0.0022495	0.0015697	540	0.519112	2	4.46312e+07	4.89761e+07	4.69656e+07	1.93061e+08	1.70298e+08	1.80831e+08	Yes	Yes	0.237404	0.218249	58.8997	1.9509	-2.41803	0.420426
P49588	AARS1	Alanine--tRNA ligase, cytoplasmic	0.00376318	0.00209423	0.00166895	547	0.327481	2	6.40468e+07	3.63425e+07	4.91619e+07	1.67696e+08	1.82058e+08	1.75413e+08	Yes	Yes	0.185658	0.13558	55.6506	1.81132	-2.42444	0.414009
P78371	CCT2	T-complex protein 1 subunit beta (TCP-1-beta) (CCT-beta)	0.0036719	0.00194628	0.00172563	554	0.173596	4	7.73965e+07	2.62222e+07	4.99017e+07	1.38816e+08	1.9631e+08	1.69706e+08	Yes	Yes	0.0959391	0.0700189	53.0046	1.70298	-2.43511	0.403345
P50991	CCT4	T-complex protein 1 subunit delta (TCP-1-delta) (CCT-delta) (Stimulator of TAR RNA-binding)	0.00346289	0.0017491	0.0017138	557	0.0294137	2	7.32668e+07	2.98587e+07	4.99445e+07	1.36683e+08	1.74255e+08	1.5687e+08	Yes	Yes	0.0983639	0.0111152	50.5097	1.60464	-2.46056	0.377893
Q9BYD1	MRPL13	39S ribosomal protein L13, mitochondrial (L13mt) (MRP-L13) (Mitochondrial large ribosomal subunit protein uL13m)	0.00341192	0.00116629	0.00224563	580	-0.94519	2	6.40673e+07	6.97973e+07	6.71459e+07	1.48435e+08	1.25943e+08	1.3635e+08	No	Yes	0.394251	-0.351093	34.1829	1.02767	-2.467	0.371452
Q8IZ69	TRMT2A	tRNA (uracil-5-)-methyltransferase homolog A	0.00339205	0.00144818	0.00194387	566	-0.424685	3	6.70403e+07	4.94036e+07	5.75645e+07	1.56337e+08	1.33672e+08	1.4416e+08	Yes	Yes	0.727928	-0.156673	42.6934	1.31615	-2.46954	0.368916
Q63HN8	RNF213	E3 ubiquitin-protein ligase RNF213	0.00338081	0.00260045	0.000780356	508	1.73656	2	1.5064e+07	3.05546e+07	2.33868e+07	2.18295e+08	1.41712e+08	1.77148e+08	Yes	Yes	0.673462	0.638139	76.918	2.93824	-2.47098	0.367474
Q6UN15	FIP1L1	Pre-mRNA 3'-end-processing factor FIP1 (hFip1) (FIP1-like 1 protein) (Factor interacting with PAP) (Rearranged in hypereosinophilia)	0.00328019	0.00320748	7.27106e-05	383	5.46313	2	3.9021e+06	525911	2.08814e+06	1.87584e+08	1.99848e+08	1.94173e+08	Yes	Yes	0.0831446	1.93588	97.7833	6.47939	-2.4841	0.354353
Q14331	FRG1	Protein FRG1 (FSHD region gene 1 protein)	0.00311552	0.00258036	0.000535166	494	2.26951	2	1.65814e+07	1.54166e+07	1.59556e+07	1.7707e+08	1.63692e+08	1.69882e+08	Yes	Yes	0.167261	0.753443	82.8226	3.41186	-2.50647	0.331985
P53582	METAP1	Methionine aminopeptidase 1 (MAP 1) (MetAP 1)	0.00306396	0.00222656	0.0008374	519	1.41082	2	2.2169e+07	2.72952e+07	2.49232e+07	1.87104e+08	1.30934e+08	1.56925e+08	Yes	Yes	0.651641	0.458145	72.6693	2.65942	-2.51372	0.324736
Q66PJ3	ARL6IP4	ADP-ribosylation factor-like protein 6-interacting protein 4 (ARL-6-interacting protein 4) (Aip-4) (HSP-975) (HSVI-binding protein) (SR-15) (SRp25) (SR-25) (Splicing factor SRrp37)	0.00305396	0.00189342	0.00116054	536	0.706194	2	3.43269e+07	3.48546e+07	3.46104e+07	1.62151e+08	1.34384e+08	1.47232e+08	Yes	Yes	0.409641	0.228325	61.9988	2.09187	-2.51514	0.323317
Q9Y5S9	RBM8A	RNA-binding protein 8A (Binder of OVCA1-1) (BOV-1) (RNA-binding motif protein 8A) (RNA-binding protein Y14) (Ribonucleoprotein RBM8A)	0.0030288	0.00252375	0.000505055	495	2.32106	2	1.18304e+07	1.81794e+07	1.52416e+07	1.58652e+08	1.72859e+08	1.66285e+08	Yes	Yes	0.241839	0.742098	83.3249	3.45864	-2.51873	0.319725
Q9BQ04	RBM4B	RNA-binding protein 4B (RNA-binding motif protein 30) (RNA-binding motif protein 4B) (RNA-binding protein 30)	0.00293188	0.00160413	0.00132775	553	0.272805	2	3.28607e+07	4.59085e+07	3.9871e+07	1.51324e+08	1.20788e+08	1.34918e+08	Yes	Yes	0.311564	0.0833692	54.7133	1.77244	-2.53285	0.3056
Q5VV67	PPRC1	Peroxisome proliferator-activated receptor gamma coactivator-related protein 1 (PGC-1-related coactivator) (PRC)	0.00282896	0.000898728	0.00193023	576	-1.10282	2	4.78034e+07	6.70694e+07	5.81546e+07	1.1346e+08	1.09433e+08	1.11296e+08	No	Yes	0.458343	-0.319905	31.7689	0.949507	-2.54837	0.29008
Q7KZ85	SUPT6H	Transcription elongation factor SPT6 (hSPT6) (Histone chaperone suppressor of Ty6) (Tat-cotransactivator 2 protein) (Tat-CT2 protein)	0.00278782	0.00239661	0.000391206	496	2.61499	2	1.60486e+07	7.48483e+06	1.14475e+07	1.69371e+08	1.41235e+08	1.54254e+08	Yes	Yes	0.450334	0.74192	85.9673	3.72818	-2.55474	0.283718
Q12788	TBL3	Transducin beta-like protein 3 (WD repeat-containing protein SAZD)	0.00277848	0.00230719	0.000471284	506	2.29147	2	1.84502e+07	9.90392e+06	1.38585e+07	1.43685e+08	1.59881e+08	1.52387e+08	Yes	Yes	0.0989812	0.646791	83.038	3.43177	-2.55619	0.28226
Q07021	C1QBP	Complement component 1 Q subcomponent-binding protein, mitochondrial (ASF/SF2-associated protein p32) (Glycoprotein gC1qBP) (C1qBP) (Hyaluronan-binding protein 1) (Mitochondrial matrix protein p32) (gC1q-R protein) (p33) (SF2AP32)	0.00252545	0.00123551	0.00128994	560	-0.0621935	2	4.37865e+07	3.3085e+07	3.80368e+07	9.4394e+07	1.29982e+08	1.13515e+08	Yes	Yes	0.553487	-0.0149757	48.9224	1.5438	-2.59766	0.240792
Q8WVV4	POF1B	Protein POF1B (Premature ovarian failure protein 1B)	0.00249308	0	0.00249308	640	-10	2	2.38168e+07	1.67188e+08	1.00847e+08	5.17721e+07	5.16605e+07	5.17122e+07	No	Yes	11.467	-2.34386		-0.911621	-2.60326	0.23519
Q8TCS8	PNPT1	Polyribonucleotide nucleotidyltransferase 1, mitochondrial	0.00245624	0.00181587	0.000640367	528	1.50369	2	1.33179e+07	2.46007e+07	1.93799e+07	1.38275e+08	1.17632e+08	1.27184e+08	Yes	Yes	0.152409	0.34393	73.929	2.73798	-2.60973	0.228724
O15117	FYB1	FYN-binding protein 1 (Adhesion and degranulation promoting adaptor protein) (ADAP) (FYB-120/130) (p120/p130) (FYN-T-binding protein) (SLAP-130) (SLP-76-associated phosphoprotein)	0.00245575	0.00213626	0.00031949	509	2.74125	2	1.18799e+07	7.23309e+06	9.38329e+06	1.55193e+08	1.20214e+08	1.364e+08	Yes	Yes	0.545137	0.626752	86.9901	3.84528	-2.60982	0.228638
Q9C0B0	UNK	RING finger protein unkempt homolog (Zinc finger CCCH domain-containing protein 5)	0.00245419	0.00189351	0.000560677	524	1.75582	2	1.43171e+07	1.90436e+07	1.68566e+07	1.3734e+08	1.22889e+08	1.29576e+08	Yes	Yes	0.152104	0.400961	77.1542	2.95501	-2.61009	0.228361
Q9H0L4	CSTF2T	Cleavage stimulation factor subunit 2 tau variant (CF-1 64 kDa subunit tau variant) (Cleavage stimulation factor 64 kDa subunit tau variant) (CSTF 64 kDa subunit tau variant) (TauCstF-64)	0.00243643	0.000767065	0.00166936	574	-1.12188	2	4.13591e+07	5.79515e+07	5.02739e+07	1.00262e+08	9.14593e+07	9.55325e+07	No	Yes	0.285197	-0.252655	31.4832	0.940348	-2.61325	0.225207
P13667	PDIA4	Protein disulfide-isomerase A4	0.00227266	0.000849171	0.00142349	565	-0.745307	2	5.96334e+07	2.60214e+07	4.15744e+07	8.25261e+07	1.03777e+08	9.39438e+07	Yes	Yes	0.400624	-0.145326	37.3646	1.13296	-2.64347	0.194988
P40926	MDH2	Malate dehydrogenase, mitochondrial	0.00223206	0.00116955	0.00106251	555	0.138485	2	3.3988e+07	2.93711e+07	3.15074e+07	8.87219e+07	1.14198e+08	1.0241e+08	Yes	Yes	0.497337	0.0259189	52.3979	1.67875	-2.65129	0.18716
P07737	PFN1	Profilin-1 (Epididymis tissue protein Li 184a) (Profilin I)	0.00199031	0.00145328	0.000537026	542	1.43625	2	2.38699e+07	8.2955e+06	1.55021e+07	8.37444e+07	1.21441e+08	1.03998e+08	Yes	Yes	0.442227	0.197303	73.0179	2.68085	-2.70108	0.137374
Q8TEQ6	GEMIN5	Gem-associated protein 5 (Gemin5)	0.00193929	0.00100496	0.000934329	556	0.105129	3	2.25529e+07	3.30199e+07	2.81766e+07	8.59712e+07	8.99004e+07	8.80823e+07	Yes	Yes	0.40417	0.0132563	51.8209	1.65589	-2.71236	0.126095
Q96QA5	GSDMA	Gasdermin-A (Gasdermin-1) [Cleaved into: Gasdermin-A, N-terminal (GSDMA-NT); Gasdermin-A, C-terminal (GSDMA-CT)]	0.001565	0	0.001565	578	-10	2	2.83789e+07	9.80324e+07	6.58022e+07	2.682e+07	3.19734e+07	2.95888e+07	No	Yes	10.9207	-0.328546		-1.1246	-2.80549	0.0329674
Q8NC60	NOA1	Nitric oxide-associated protein 1	0.0014506	0.00131021	0.000140383	558	3.22236	2	9.24953e+06	2.16871e+06	1.1652e+06	8.08381e+07	8.40816e+07	8.25808e+07	Yes	Yes	0.144934		90.3224	4.29765	-2.83845	0
[truncated: 4 more columns]
