# Supplementary material for: Signal-noise metrics for RNA binding protein identification reveal broad spectrum protein-RNA interaction frequencies and dynamics
Source: Nat Commun. 2023 Sep 21;14:5868. doi: 10.1038/s41467-023-41284-9 (PMC10514315; doi:10.1038/s41467-023-41284-9)
Supplement: Supplementary file 19 — Supplementary Dataset 15 [file 41467_2023_41284_MOESM19_ESM.xlsx]

## Sheet: eRIC
Supplementary Data 15	eRIC.
Referenced MS dataset	eRIC (Perez-Perri, 2018)
SILAC labeling?	No
Pooled UV-crosslinked and non-crosslinked samples prior to RNA-centric protein enrichment?	No
# of replicates	2	Pseudo-third replicate was added by averaging replicates 1 and 2.
UV-enrichment* status was based on conclusions of referenced study, no independent statistical analysis was performed on referenced MS dataset.
GO-annotations were exported from PANTHER V17.0 (Thomas et al., 2003) and made available in Supplementary Data 7.
Proteins not detected in all three UV-crosslinked samples were excluded from downstream sample normalization procedures and data analysis.
Replicate samples were mean-normalized to total SPI and SPInCL values equal to 0 were replaced with the average non-zero SPInCL value of the same protein ID.
Proteins only detected in UV-crosslinked samples were given the following pseudo-values: log2(S/N) = 10, log2(CL/nCL) = 10.
Average log2(CL/nCL) and log2(S/N) ratios were generated with SPICL values and average SPInCL values according to equations (2) and (3). Proteins displaying negative average log2(CL/nCL) ratios were given pseudo-log2(S/N) ratios of −10.
%TP values were calculated with average SPI values and average total SPI according to equation (8); %TPS and %TPN values were estimated with %TP values and average log2(S/N) ratios according to equations (9-11).
Log10(%TP) values were adjusted by subtracting the minimum log10(%TP) value of the MS dataset.
Detectable ∆log2(SPIS) values were estimated with SD of log2(SPI) values and average log2(S/N) ratios according to equations (5-7) (see Methods).
RCS ranking only included proteins identified in at least one non-crosslinked sample to avoid low-abundant species with pseudo-log2(S/N) ratios of 10 from being inaccurately ranked.
RBP confidence scores (RCS) represent the product of adj. log10(%TP) values and average log2(S/N) ratios.
%TP ranking only includes proteins detected in all UV-crosslinked samples.
S/N and %TPS were considered overestimated for non-SILAC experiments and for experiments where UV-crosslinked and non-crosslinked samples weren't pooled prior to RNA-centric protein enrichment.
Average log2(CL/nCL) and S/N ratio summary statistics for GO terms or categories only included proteins identified in at least one non-crosslinked samples to avoid low-abundant species with pseudo-log2(S/N) ratios of 10 from skewing the data.
Category or GO term	Total MS dataset	GO RNA binding	GO nucleic acid binding	GO nucleotide binding	GO mRNA binding	GO rRNA binding	GO dsRNA binding	GO tRNA binding	GO snRNA binding	GO snoRNA binding	GO miRNA binding	GO translation	GO mRNA processing	GO ncRNA processing	GO rRNA processing	GO RNA splicing	GO regulation of RNA stability	GO RNA modification	GO RNA localization	GO ribonucleoprotein complex	GO plasma membrane	GO cytosol	GO integral component of membrane	GO nucleus	GO DNA binding	GO exclusive DNA binding	GO exclusive nucleotide binder	GO endoplasmic reticulum	GO integral component of ER membrane	GO glycoprotein	GO unfolded protein binding	GO protein binding	"Core RBP" (Beckmann, 2015)	Classical metabolic enzymes (Beckmann, 2015)	EnigmRBPs (Beckmann, 2015)
# of protein IDs in category or GO term (Homo sapien & Saccharommyces cerevisiae)	707	2389	5254	3055	525	147	82	119	69	63	31	717	646	796	504	500	254	284	343	1230	6435	6382	7023	10013	3095	2715	2345	2703	1543	4577	203	15171	498	216	597
# of detected protein IDs	707	630	641	130	157	28	30	14	14	18	18	126	155	130	111	135	64	29	53	276	76	342	32	564	132	10	18	57	16	20	14	433	177	30	89
# of detected protein IDs identified as UV-enriched*	683	607	618	129	156	27	30	14	14	18	18	117	154	128	109	135	64	29	53	268	73	330	31	547	124	10	18	49	14	18	14	425	173	30	80
% of detected protein IDs identified as UV-enriched*	96.6054	96.3492	96.4119	99.2308	99.3631	96.4286	100	100	100	100	100	92.8571	99.3548	98.4615	98.1982	100	100	100	100	97.1014	96.0526	96.4912	96.875	96.9858	93.9394	100	100	85.9649	87.5	90	100	98.1524	97.7401	100	89.8876
Average log2(CL/nCL) of detected protein IDs	2.46198	2.52282	2.51895	2.20574	3.22589	2.07126	2.58336	2.19729	2.83022	2.11301	3.03958	2.06991	3.10937	2.14915	2.05872	3.14075	3.22662	2.40535	3.08654	2.60342	2.12966	2.38189	2.06005	2.51823	2.68729	2.00583	1.79023	1.89425	1.66464	1.97755	1.78141	2.56474	2.44941	1.92169	2.00408
Average S/N of detected protein IDs	3.20148	3.3755	3.37255	2.324	5.56629	1.97386	3.53154	2.28229	4.072	1.71619	5.11396	2.13918	5.34884	2.127	1.81683	5.4567	5.62896	2.92803	4.98951	3.72852	2.39265	2.99598	2.23671	3.35234	4.19682	1.72743	1.3528	2.32773	1.44507	2.55288	1.42167	3.43667	3.04686	1.53454	1.83755
%TP of detected protein IDs	100	96.9288	97.2951	7.03349	50.8821	1.213	5.59337	0.604866	0.886607	1.048	10.241	10.4677	48.2602	10.0648	5.70712	44.63	26.2815	4.10887	15.965	62.7329	11.0304	46.1495	3.60065	88.3102	36.4882	0.270165	0.212377	12.9084	3.3457	3.64348	0.5033	52.8324	28.5064	0.71202	4.99416
%TPS of detected protein IDs	80.7639	79.4887	79.7051	4.86576	45.2275	0.817737	4.72289	0.38831	0.686117	0.660166	9.21038	5.38194	43.142	7.4833	3.48874	40.2259	23.5544	3.64505	14.224	53.4684	8.34675	37.0204	1.27456	73.1515	31.6469	0.125356	0.106146	8.04862	0.414088	2.47587	0.267435	42.633	23.5111	0.417569	2.46367
%TPN of detected protein IDs	19.2361	17.4401	17.59	2.16773	5.65457	0.395265	0.870484	0.216557	0.20049	0.387829	1.03065	5.0858	5.11824	2.5815	2.21838	4.40412	2.72713	0.463821	1.74105	9.26449	2.68367	9.12912	2.32609	15.1587	4.84131	0.144809	0.106231	4.85977	2.93161	1.16762	0.235866	10.1993	4.99533	0.294451	2.53049
Average log2(CL/nCL) of UV-enriched* protein IDs	2.52635	2.5933	2.58803	2.21734	3.24056	2.11727	2.58336	2.19729	2.83022	2.11301	3.03958	2.17642	3.12752	2.17733	2.09014	3.14075	3.22662	2.40535	3.08654	2.66007	2.18107	2.44184	2.13124	2.57538	2.81665	2.00583	1.79023	2.12092	1.86747	2.18422	1.78141	2.6025	2.48701	1.92169	2.1531
Average S/N of UV-enriched* protein IDs	3.30334	3.49144	3.4863	2.33955	5.59904	2.03258	3.53154	2.28229	4.072	1.71619	5.11396	2.2787	5.38278	2.1572	1.8466	5.4567	5.62896	2.92803	4.98951	3.8297	2.47298	3.09259	2.30883	3.44648	4.44754	1.72743	1.3528	2.66739	1.63163	2.8288	1.42167	3.49644	3.10839	1.53454	2.00809
%TP of UV-enriched* protein IDs	95.7881	92.7616	93.1279	6.96195	50.7207	1.19491	5.59337	0.604866	0.886607	1.048	10.241	8.07874	48.1743	9.947	5.58932	44.63	26.2815	4.10887	15.965	62.2769	10.7359	44.7006	1.71404	86.3714	35.8663	0.270165	0.212377	9.78804	1.44384	2.78193	0.5033	51.5341	28.2351	0.71202	3.34945
%TPS of UV-enriched* protein IDs	80.295	79.0198	79.2362	4.8485	45.1769	0.812678	4.72289	0.38831	0.686117	0.660166	9.21038	5.24155	43.1326	7.45481	3.46026	40.2259	23.5544	3.64505	14.224	53.3421	8.24215	36.7586	1.27456	72.7778	31.5202	0.125356	0.106146	7.84301	0.410778	2.37668	0.267435	42.4168	23.4326	0.417569	2.1643
%TPN of UV-enriched* protein IDs	15.4931	13.7418	13.8917	2.11345	5.54375	0.382236	0.870484	0.216557	0.20049	0.387829	1.03065	2.83719	5.04162	2.49219	2.12906	4.40412	2.72713	0.463821	1.74105	8.93481	2.4937	7.94206	0.439476	13.5936	4.34611	0.144809	0.106231	1.94504	1.03306	0.405252	0.235866	9.11734	4.80254	0.294451	1.18515
	log2(S/N) < 0	0 < log2(S/N) < 1	1 < log2(S/N) < 2	2 < log2(S/N) < 3	3 < log2(S/N) < 4	4 < log2(S/N) < 5	5 < log2(S/N) < 6	6 < log2(S/N) < 7	7 < log2(i/N) < 8	8 < log2(S/N) < 9	9 < log2(S/N) < 10	10 < log2(S/N); (includes undetected in non-crosslinked)
# of total protein IDs	126	240	196	74	60	11	0	0	0	0	0	0
# of GO-annotated RBPs	103	205	180	72	60	10	0	0	0	0	0	0
	RCS rank 1–100	RCS rank 101–200	RCS rank 201–300	RCS rank 301–400	RCS rank 401–500	RCS rank 501–600	RCS rank 601–700	RCS rank 701–800
# of GO-annotated RBPs	98	96	92	93	84	89	73	5
Average S/N	10.4161	4.06474	2.5867	1.93843	1.71112	1.26935	0.64087	0.102824
Average RCS	7.90339	3.09001	1.60709	1.02247	0.523422	0.141321	-0.936368	-11.5723
Average detectable ∆log2(SPIS)	0.47172	0.628544	0.520714	0.557972	0.613278	0.809698	1.14528	5.1599
Average # of unique peptides	16	14	10	10	6	6	5	11
%TP	70.8084	9.14008	3.99862	3.67296	1.83118	2.24932	4.02471	4.27472
%TPS	64.679	6.96847	2.72124	2.26583	1.06152	1.17018	1.46626	0.431324
%TPN	6.12937	2.17161	1.27738	1.40714	0.769651	1.07913	2.55845	3.84339
	%TP rank 1–100	%TP rank 101–201	%TP rank 201–301	%TP rank 301–401	%TP rank 401–501	%TP rank 501–601	%TP rank 601–701	%TP rank 701–801
%TP	78.5595	10.3311	5.14919	2.86216	1.66452	0.954199	0.466895	0.0124281
%TPS	66.6229	7.20789	3.27833	1.78967	0.994266	0.576998	0.285465	0.00838158
%TPN	11.9366	3.12324	1.87086	1.07249	0.670255	0.377201	0.18143	0.00404652
Primary Uniprot ID	Primary gene name	Protein name	%TP	%TPS	%TPN	RCS Rank	Log2(S/N)	# of unique peptides	SPInCL R1	SPInCL R2	SPInCL R3	SPICL R1	SPICL R2	SPICL R3	UV-enriched*?	Detected?	Detectable ∆log2(SPIS)	RBP confidence score (RCS)	% RNA-bound	Average log2(CL/nCL)	Log10(%TP)	Adjusted log10(%TP)
P52272	HNRNPM	Heterogeneous nuclear ribonucleoprotein M (hnRNP M)	5.41119	4.86455	0.54664	11	3.15364	50	1.10358e+10	2.05001e+10	1.73681e+10	3.35056e+11	2.84863e+11	3.01473e+11	Yes	Yes	0.251269	11.3085	89.898	4.23251	0.733293	3.58586
P22626	HNRNPA2B1	Heterogeneous nuclear ribonucleoproteins A2/B1 (hnRNP A2/B1)	3.23549	3.04009	0.195397	4	3.95963	22	4.25831e+09	7.0879e+09	6.15151e+09	2.00077e+11	1.77572e+11	1.85019e+11	Yes	Yes	0.195377	13.3143	93.9608	5.00527	0.50994	3.3625
P09651	HNRNPA1	Heterogeneous nuclear ribonucleoprotein A1 (hnRNP A1) (Helix-destabilizing protein) (Single-strand RNA-binding protein) (hnRNP core protein A1) [Cleaved into: Heterogeneous nuclear ribonucleoprotein A1, N-terminally processed]	3.0011	2.67219	0.328909	19	3.02226	16	4.26948e+09	1.41407e+10	1.0874e+10	1.97446e+11	1.47426e+11	1.63979e+11	Yes	Yes	0.44554	10.0637	89.0404	4.10842	0.47728	3.32985
P31943	HNRNPH1	Heterogeneous nuclear ribonucleoprotein H (hnRNP H) [Cleaved into: Heterogeneous nuclear ribonucleoprotein H, N-terminally processed]	2.99312	2.8514	0.14172	1	4.33056	12	2.40407e+09	5.64049e+09	4.56947e+09	2.03525e+11	1.5171e+11	1.68857e+11	Yes	Yes	0.508388	14.4151	95.2651	5.36597	0.476125	3.32869
O60506	SYNCRIP	Heterogeneous nuclear ribonucleoprotein Q (hnRNP Q) (Glycine- and tyrosine-rich RNA-binding protein) (GRY-RBP) (NS1-associated protein 1) (Synaptotagmin-binding, cytoplasmic RNA-interacting protein)	2.92326	2.7763	0.146966	2	4.23961	22	3.24501e+09	5.305e+09	4.62329e+09	1.65296e+11	1.74354e+11	1.71356e+11	Yes	Yes	0.122668	14.0689	94.9725	5.2773	0.465868	3.31843
P42704	LRPPRC	Leucine-rich PPR motif-containing protein, mitochondrial (130 kDa leucine-rich protein) (LRP 130) (GP130)	2.91586	2.69303	0.222827	7	3.59523	79	3.89791e+09	8.62427e+09	7.06018e+09	2.14048e+11	1.30843e+11	1.58378e+11	Yes	Yes	0.857017	11.9266	92.3581	4.65372	0.464766	3.31733
P19338	NCL	Nucleolin (Protein C23)	2.77418	2.45724	0.31694	22	2.95476	44	2.31523e+09	1.5123e+10	1.08846e+10	1.73948e+11	1.42361e+11	1.52814e+11	Yes	Yes	0.22945	9.73799	88.5754	4.04492	0.443134	3.2957
O75534	CSDE1	Cold shock domain-containing protein E1 (N-ras upstream gene protein) (Protein UNR)	2.6966	2.47524	0.221354	10	3.48314	49	3.8526e+09	8.57997e+09	7.01555e+09	1.97705e+11	1.204e+11	1.45982e+11	Yes	Yes	0.861014	11.4365	91.7914	4.54625	0.430816	3.28338
P52597	HNRNPF	Heterogeneous nuclear ribonucleoprotein F (hnRNP F) (Nucleolin-like protein mcs94-1) [Cleaved into: Heterogeneous nuclear ribonucleoprotein F, N-terminally processed]	2.60633	2.47187	0.134459	3	4.20036	17	2.71567e+09	5.01971e+09	4.25724e+09	1.72966e+11	1.34896e+11	1.47494e+11	Yes	Yes	0.432613	13.7293	94.841	5.23908	0.41603	3.26859
Q15717	ELAVL1	ELAV-like protein 1 (Hu-antigen R) (HuR)	2.34581	2.14892	0.196884	13	3.4482	17	3.46716e+09	7.80854e+09	6.37185e+09	1.38424e+11	1.31063e+11	1.33499e+11	Yes	Yes	0.0427588	11.113	91.607	4.51282	0.370292	3.22286
Q9P2E9	RRBP1	Ribosome-binding protein 1 (180 kDa ribosome receptor homolog) (RRp) (ES/130-related protein) (Ribosome receptor protein)	1.88661	0	1.88661	707	-10	38	7.89427e+10	4.27794e+10	5.47469e+10	6.66752e+10	4.37881e+10	5.13621e+10	No	Yes	9.84334	-31.1754		-0.146917	0.275683	3.12825
P07910	HNRNPC	Heterogeneous nuclear ribonucleoproteins C1/C2 (hnRNP C1/C2)	1.87924	1.74836	0.130871	8	3.73979	22	1.95017e+09	4.783e+09	3.84554e+09	4.95344e+10	1.56054e+11	1.20804e+11	Yes	Yes	2.22239	11.6926	93.036	4.7928	0.273981	3.12655
P14866	HNRNPL	Heterogeneous nuclear ribonucleoprotein L (hnRNP L)	1.78729	1.62907	0.158221	16	3.36404	17	3.11139e+09	5.96904e+09	5.02336e+09	1.17301e+11	9.00273e+10	9.90529e+10	Yes	Yes	0.445695	10.4445	91.1474	4.43245	0.252196	3.10476
P61978	HNRNPK	Heterogeneous nuclear ribonucleoprotein K (hnRNP K) (Transformation up-regulated nuclear protein) (TUNP)	1.76165	1.61449	0.147161	14	3.45561	23	3.1671e+09	5.37922e+09	4.64716e+09	1.0206e+11	9.9971e+10	1.00662e+11	Yes	Yes	0.00233039	10.7072	91.6464	4.51991	0.24592	3.09848
O43390	HNRNPR	Heterogeneous nuclear ribonucleoprotein R (hnRNP R)	1.54125	1.46797	0.0732801	5	4.32425	26	1.07271e+09	3.0581e+09	2.40108e+09	7.70406e+10	1.00234e+11	9.25588e+10	Yes	Yes	0.5348	13.1476	95.2454	5.35982	0.187872	3.04044
Q96I24	FUBP3	Far upstream element-binding protein 3 (FUSE-binding protein 3)	1.53428	1.37263	0.161646	28	3.08603	33	3.4306e+09	5.9474e+09	5.11452e+09	8.73916e+10	8.64624e+10	8.67699e+10	Yes	Yes	0.0353115	9.37682	89.4643	4.16858	0.185905	3.03847
Q92945	KHSRP	Far upstream element-binding protein 2 (FUSE-binding protein 2) (KH type-splicing regulatory protein) (KSRP) (p75)	1.42564	1.33138	0.0942559	9	3.8202	29	1.8131e+09	3.61728e+09	3.02022e+09	8.19976e+10	8.27118e+10	8.24755e+10	Yes	Yes	0.05781	11.4857	93.3885	4.87038	0.15401	3.00657
P23246	SFPQ	Splicing factor, proline- and glutamine-rich (100 kDa DNA-pairing protein) (hPOMp100) (DNA-binding p52/p100 complex, 100 kDa subunit) (Polypyrimidine tract-binding protein-associated-splicing factor) (PSF) (PTB-associated-splicing factor)	1.39998	1.28835	0.111635	15	3.52867	22	2.63373e+09	3.83682e+09	3.43868e+09	9.60623e+10	6.78662e+10	7.71971e+10	Yes	Yes	0.619587	10.5814	92.026	4.58985	0.146122	2.99869
Q92879	CELF1	CUGBP Elav-like family member 1 (CELF-1) (50 kDa nuclear polyadenylated RNA-binding protein) (Bruno-like protein 2) (CUG triplet repeat RNA-binding protein 1) (CUG-BP1) (CUG-BP- and ETR-3-like factor 1) (Deadenylation factor CUG-BP) (Embryo deadenylation element-binding protein homolog) (EDEN-BP homolog) (RNA-binding protein BRUNOL-2)	1.37872	1.20504	0.173674	37	2.79463	13	2.92003e+09	6.99911e+09	5.64923e+09	7.52704e+10	7.87708e+10	7.76124e+10	Yes	Yes	0.192027	8.36166	87.4032	3.89502	0.139476	2.99204
Q14103	HNRNPD	Heterogeneous nuclear ribonucleoprotein D0 (hnRNP D0) (AU-rich element RNA-binding protein 1)	1.32362	1.26227	0.0613498	6	4.36281	14	1.20556e+09	2.33354e+09	1.96026e+09	7.5254e+10	7.88967e+10	7.76912e+10	Yes	Yes	0.115766	12.9764	95.365	5.39745	0.121762	2.97433
P51991	HNRNPA3	Heterogeneous nuclear ribonucleoprotein A3 (hnRNP A3)	1.26105	1.14786	0.113198	21	3.34202	19	3.29085e+09	3.4495e+09	3.397e+09	7.67381e+10	6.82134e+10	7.10345e+10	Yes	Yes	0.219327	9.86997	91.0235	4.41146	0.100734	2.9533
P62987	UBA52	Ubiquitin-60S ribosomal protein L40 (CEP52) (Ubiquitin A-52 residue ribosomal protein fusion product 1) [Cleaved into: Ubiquitin; 60S ribosomal protein L40 (Large ribosomal subunit protein eL40)]	1.22592	0.299357	0.926567	701	-1.63003	10	1.35403e+10	3.88534e+10	3.04765e+10	4.032e+10	4.99024e+10	4.67313e+10	Yes	Yes	2.22353	-4.79397	24.4189	0.719107	0.0884634	2.94103
Q15233	NONO	Non-POU domain-containing octamer-binding protein (NonO protein) (54 kDa nuclear RNA- and DNA-binding protein) (p54(nrb)) (p54nrb) (55 kDa nuclear protein) (NMT55) (DNA-binding p52/p100 complex, 52 kDa subunit)	1.11403	1.00661	0.107422	29	3.22814	21	1.83537e+09	4.25967e+09	3.4574e+09	7.4655e+10	5.44295e+10	6.11227e+10	Yes	Yes	0.523433	9.35985	90.3573	4.30313	0.0468962	2.89946
Q00341	HDLBP	Vigilin (High density lipoprotein-binding protein) (HDL-binding protein)	1.02417	0.924464	0.0997089	33	3.21282	48	1.62943e+09	4.05003e+09	3.24898e+09	6.22437e+10	5.50468e+10	5.74285e+10	Yes	Yes	0.156023	9.19811	90.2644	4.2886	0.0103732	2.86294
O95319	CELF2	CUGBP Elav-like family member 2 (CELF-2) (Bruno-like protein 3) (CUG triplet repeat RNA-binding protein 2) (CUG-BP2) (CUG-BP- and ETR-3-like factor 2) (ELAV-type RNA-binding protein 3) (ETR-3) (Neuroblastoma apoptosis-related RNA-binding protein) (hNAPOR) (RNA-binding protein BRUNOL-3)	1.00288	0.906133	0.0967427	32	3.2275	15	1.63618e+09	3.87547e+09	3.13442e+09	5.09014e+10	6.19725e+10	5.83087e+10	Yes	Yes	0.452313	9.21067	90.3535	4.30253	0.00124732	2.85381
P23588	EIF4B	Eukaryotic translation initiation factor 4B (eIF-4B)	0.984886	0.899786	0.0851003	24	3.40234	27	2.01649e+09	2.95243e+09	2.64271e+09	6.16875e+10	5.20586e+10	5.52451e+10	Yes	Yes	0.289641	9.68291	91.3594	4.469	-0.006614	2.84595
O14979	HNRNPDL	Heterogeneous nuclear ribonucleoprotein D-like (hnRNP D-like) (hnRNP DL) (AU-rich element RNA-binding factor) (JKT41-binding protein) (Protein laAUF1)	0.900198	0.835319	0.0648794	17	3.6865	17	1.16445e+09	2.55655e+09	2.09586e+09	5.18758e+10	5.18596e+10	5.1865e+10	Yes	Yes	0.0503296	10.3476	92.7928	4.74146	-0.0456618	2.8069
Q01085	TIAL1	Nucleolysin TIAR (TIA-1-related protein)	0.891763	0.817289	0.0744746	23	3.45603	12	1.40686e+09	2.87691e+09	2.39043e+09	5.31462e+10	4.94267e+10	5.06576e+10	Yes	Yes	0.0835516	9.6866	91.6486	4.5203	-0.0497505	2.80281
Q13148	TARDBP	TAR DNA-binding protein 43 (TDP-43)	0.887089	0.835064	0.0520249	12	4.00461	15	1.039e+09	1.95669e+09	1.653e+09	5.72543e+10	4.68623e+10	5.03013e+10	Yes	Yes	0.340187	11.215	94.1353	5.04887	-0.0520329	2.80053
P31942	HNRNPH3	Heterogeneous nuclear ribonucleoprotein H3 (hnRNP H3) (Heterogeneous nuclear ribonucleoprotein 2H9) (hnRNP 2H9)	0.852327	0.771821	0.0805058	34	3.2611	17	1.44127e+09	3.16504e+09	2.5946e+09	5.3141e+10	4.48785e+10	4.76128e+10	Yes	Yes	0.254326	9.0762	90.5546	4.33445	-0.069394	2.78317
P55145	MANF	Mesencephalic astrocyte-derived neurotrophic factor (Arginine-rich protein) (Protein ARMET)	0.81683	0.0991857	0.717645	704	-2.85507	10	1.31734e+10	2.7056e+10	2.24618e+10	1.73676e+10	3.63448e+10	3.00647e+10	No	Yes	3.7948	-7.89339	12.1428	0.352103	-0.0878681	2.7647
P26599	PTBP1	Polypyrimidine tract-binding protein 1 (PTB) (57 kDa RNA-binding protein PPTB-1) (Heterogeneous nuclear ribonucleoprotein I) (hnRNP I)	0.761202	0.704651	0.0565503	20	3.6393	18	1.07051e+09	2.17751e+09	1.81117e+09	4.77598e+10	4.06629e+10	4.30115e+10	Yes	Yes	0.255562	9.95009	92.5709	4.69606	-0.1185	2.73406
Q14690	PDCD11	Protein RRP5 homolog (NF-kappa-B-binding protein) (NFBP) (Programmed cell death protein 11)	0.696066	0.353611	0.342455	557	0.0462486	98	5.16434e+09	1.42703e+10	1.12569e+10	3.00445e+10	3.24342e+10	3.16434e+10	Yes	Yes	0.889617	0.12465	50.8014	1.61596	-0.15735	2.69522
Q7KZF4	SND1	Staphylococcal nuclease domain-containing protein 1	0.626097	0.538702	0.0873945	53	2.62387	42	1.25101e+09	3.69195e+09	2.88417e+09	3.70551e+10	3.30259e+10	3.43592e+10	Yes	Yes	0.08933	6.95118	86.0414	3.73639	-0.203358	2.64921
Q13247	SRSF6	Serine/arginine-rich splicing factor 6 (Pre-mRNA-splicing factor SRP55) (Splicing factor, arginine/serine-rich 6)	0.620657	0.573269	0.0473879	27	3.59662	11	1.00633e+09	1.62336e+09	1.41917e+09	5.09581e+10	2.36187e+10	3.26661e+10	Yes	Yes	1.36824	9.51456	92.3649	4.65505	-0.207148	2.64542
Q12849	GRSF1	G-rich sequence factor 1 (GRSF-1)	0.502229	0.462515	0.039714	35	3.54178	18	7.75918e+08	1.51448e+09	1.27007e+09	2.84741e+10	2.91173e+10	2.89044e+10	Yes	Yes	0.0913293	9.04382	92.0925	4.60243	-0.299098	2.55347
D3DTW3	IGF2BP1	Insulin-like growth factor 2 mRNA binding protein 1 deltaN CRDBP (Insulin-like growth factor 2 mRNA binding protein 1, isoform CRA_a)	0.492087	0.407377	0.0847102	76	2.26576	25	1.18424e+09	3.44632e+09	2.69773e+09	1.74953e+10	3.45248e+10	2.88893e+10	Yes	Yes	1.48786	5.76546	82.7855	3.40846	-0.307958	2.54461
Q9UHX1	PUF60	Poly(U)-binding-splicing factor PUF60 (60 kDa poly(U)-binding-splicing factor) (FUSE-binding protein-interacting repressor) (FBP-interacting repressor) (Ro-binding protein 1) (RoBP1) (Siah-binding protein 1) (Siah-BP1)	0.478888	0.452183	0.0267047	18	4.08174	18	6.83463e+08	8.88846e+08	8.20879e+08	2.89515e+10	2.69283e+10	2.75978e+10	Yes	Yes	0.121861	10.3382	94.4236	5.12373	-0.319766	2.5328
Q14444	CAPRIN1	Caprin-1 (Cell cycle-associated protein 1) (Cytoplasmic activation- and proliferation-associated protein 1) (GPI-anchored membrane protein 1) (GPI-anchored protein p137) (GPI-p137) (p137GPI) (Membrane component chromosome 11 surface marker 1) (RNA granule protein 105)	0.475931	0.444189	0.0317428	25	3.80667	14	6.12386e+08	1.2167e+09	1.01671e+09	2.78893e+10	2.71865e+10	2.74191e+10	Yes	Yes	0.00676429	9.63129	93.3304	4.85732	-0.322456	2.53011
F8WD15	IGF2BP3	Insulin-like growth factor 2 mRNA-binding protein 3	0.453596	0.399397	0.0541994	49	2.88147	25	7.92491e+08	2.24551e+09	1.76466e+09	2.02746e+10	2.96865e+10	2.65719e+10	Yes	Yes	0.845499	7.23029	88.0512	3.97618	-0.343331	2.50923
Q15366	PCBP2	Poly(rC)-binding protein 2 (Alpha-CP2) (Heterogeneous nuclear ribonucleoprotein E2) (hnRNP E2)	0.440704	0.397786	0.042918	40	3.21234	12	8.75058e+08	1.60318e+09	1.36222e+09	2.29464e+10	2.67474e+10	2.54896e+10	Yes	Yes	0.349515	8.02028	90.2615	4.28814	-0.355853	2.49671
Q96AE4	FUBP1	Far upstream element-binding protein 1 (FBP) (FUSE-binding protein 1) (DNA helicase V) (hDH V)	0.411461	0.372273	0.0391881	42	3.24787	15	7.72972e+08	1.48737e+09	1.25096e+09	2.45561e+10	2.25194e+10	2.31934e+10	Yes	Yes	0.107616	8.01215	90.4759	4.32187	-0.385671	2.46689
P62633	CNBP	CCHC-type zinc finger nucleic acid binding protein (Cellular nucleic acid-binding protein) (CNBP) (Zinc finger protein 9)	0.381804	0.347601	0.0342029	39	3.34524	12	8.16656e+08	1.16802e+09	1.05174e+09	1.77227e+10	2.50668e+10	2.26364e+10	Yes	Yes	0.689023	8.14367	91.0418	4.41453	-0.41816	2.4344
P46013	MKI67	Proliferation marker protein Ki-67 (Antigen identified by monoclonal antibody Ki-67) (Antigen KI-67) (Antigen Ki67)	0.378959	0.219183	0.159777	336	0.456075	95	1.21198e+09	7.61467e+09	5.49584e+09	1.7372e+10	1.8279e+10	1.79788e+10	Yes	Yes	0.933922	1.10879	57.838	1.90443	-0.421407	2.43116
Q9BZZ5	API5	Apoptosis inhibitor 5 (API-5) (Antiapoptosis clone 11 protein) (AAC-11) (Cell migration-inducing gene 8 protein) (Fibroblast growth factor 2-interacting factor) (FIF) (Protein XAGL)	0.37454	0.349719	0.0248209	30	3.81657	17	4.97629e+08	9.36405e+08	7.91202e+08	2.19512e+10	2.14006e+10	2.15828e+10	Yes	Yes	0.00975921	9.25924	93.373	4.86688	-0.426502	2.42606
Q8NC51	SERBP1	Plasminogen activator inhibitor 1 RNA-binding protein (PAI1 RNA-binding protein 1) (PAI-RBP1) (SERPINE1 mRNA-binding protein 1)	0.369467	0.316969	0.0524986	66	2.59399	18	9.84014e+08	2.02056e+09	1.67753e+09	1.76504e+10	2.28131e+10	2.11046e+10	Yes	Yes	0.599226	6.27782	85.7907	3.70878	-0.432424	2.42014
Q8TB72	PUM2	Pumilio homolog 2 (Pumilio-2)	0.365631	0.321509	0.0441225	54	2.86527	19	8.26472e+08	1.71102e+09	1.4183e+09	2.07166e+10	2.03912e+10	2.04989e+10	Yes	Yes	0.0530904	6.92137	87.9325	3.96102	-0.436957	2.41561
Q07955	SRSF1	Serine/arginine-rich splicing factor 1 (Alternative-splicing factor 1) (ASF-1) (Splicing factor, arginine/serine-rich 1) (pre-mRNA-splicing factor SF2, P33 subunit)	0.362676	0.338768	0.0239081	31	3.82473	9	2.75734e+08	1.03128e+09	7.81248e+08	2.75747e+10	1.57239e+10	1.96457e+10	Yes	Yes	0.964443	9.22557	93.4079	4.87476	-0.440481	2.41208
Q9UKM9	RALY	RNA-binding protein Raly (Autoantigen p542) (Heterogeneous nuclear ribonucleoprotein C-like 2) (hnRNP core protein C-like 2) (hnRNP associated with lethal yellow protein homolog)	0.360087	0.299892	0.0601954	85	2.31672	15	6.62769e+08	2.56651e+09	1.93651e+09	1.21846e+10	2.58741e+10	2.13438e+10	Yes	Yes	1.65513	5.58091	83.2831	3.4547	-0.443592	2.40897
Q9UQ35	SRRM2	Serine/arginine repetitive matrix protein 2 (300 kDa nuclear matrix antigen) (Serine/arginine-rich splicing factor-related nuclear matrix protein of 300 kDa) (SR-related nuclear matrix protein of 300 kDa) (Ser/Arg-related nuclear matrix protein of 300 kDa) (Splicing coactivator subunit SRm300) (Tax-responsive enhancer element-binding protein 803) (TaxREB803)	0.357758	0.240534	0.117224	173	1.03697	51	2.04773e+09	4.3593e+09	3.59434e+09	2.63688e+10	1.14161e+10	1.63643e+10	Yes	Yes	1.38725	2.49511	67.2337	2.35158	-0.446411	2.40615
Q08170	SRSF4	Serine/arginine-rich splicing factor 4 (Pre-mRNA-splicing factor SRP75) (SRP001LB) (Splicing factor, arginine/serine-rich 4)	0.356917	0.31473	0.0421869	51	2.89925	10	8.26813e+08	1.45059e+09	1.24416e+09	3.06231e+10	1.18157e+10	1.80396e+10	Yes	Yes	1.67241	6.97308	88.1802	3.99284	-0.447432	2.40513
Q92900	UPF1	Regulator of nonsense transcripts 1	0.348593	0.259174	0.0894192	124	1.53527	41	1.35589e+09	3.72135e+09	2.93855e+09	1.86174e+10	1.78022e+10	1.8072e+10	Yes	Yes	0.180943	3.67678	74.3486	2.76486	-0.457681	2.39488
Q92841	DDX17	Probable ATP-dependent RNA helicase DDX17	0.347892	0.327461	0.0204311	26	4.00248	22	2.87486e+08	8.67525e+08	6.75573e+08	1.91974e+10	2.09701e+10	2.03835e+10	Yes	Yes	0.220653	9.58198	94.1272	5.0468	-0.458556	2.39401
P17844	DDX5	Probable ATP-dependent RNA helicase DDX5	0.345464	0.283253	0.0622112	93	2.18684	16	7.654e+08	2.72167e+09	2.07428e+09	1.68045e+10	2.03821e+10	1.91982e+10	Yes	Yes	0.593437	5.22867	81.992	3.33716	-0.461597	2.39097
Q14671	PUM1	Pumilio homolog 1 (HsPUM) (Pumilio-1)	0.345015	0.304661	0.0403544	52	2.91641	25	4.68202e+08	1.77495e+09	1.34251e+09	2.30567e+10	1.65321e+10	1.86913e+10	Yes	Yes	0.50575	6.97139	88.3036	4.00892	-0.462162	2.3904
Q8WXF1	PSPC1	Paraspeckle component 1 (Paraspeckle protein 1)	0.33873	0.308361	0.030369	44	3.34395	16	5.96634e+08	1.13269e+09	9.55292e+08	2.38536e+10	1.57612e+10	1.84392e+10	Yes	Yes	0.720865	7.96669	91.0345	4.4133	-0.470146	2.38242
P04054	PLA2G1B	Phospholipase A2	0.338346	0.149506	0.18884	657	-0.336964	2	3.32351e+09	6.70412e+09	5.58538e+09	6.72913e+09	2.16293e+10	1.66984e+10	Yes	Yes	2.89459	-0.802623	44.1873	1.36928	-0.470639	2.38193
P31483	TIA1	Cytotoxic granule associated RNA binding protein TIA1 (Nucleolysin TIA-1 isoform p40) (RNA-binding protein TIA-1) (T-cell-restricted intracellular antigen-1) (TIA-1) (p40-TIA-1)	0.329192	0.287744	0.0414487	59	2.79538	11	9.96618e+08	1.42998e+09	1.28657e+09	1.94633e+10	1.76212e+10	1.82308e+10	Yes	Yes	0.147738	6.6251	87.409	3.89572	-0.48255	2.37001
Q00839	HNRNPU	Heterogeneous nuclear ribonucleoprotein U (hnRNP U) (GRIP120) (Nuclear p120 ribonucleoprotein) (Scaffold-attachment factor A) (SAF-A) (p120) (pp120)	0.327938	0.282362	0.0455758	67	2.63121	35	2.14378e+08	2.27099e+09	1.5904e+09	2.00624e+10	1.67915e+10	1.78739e+10	Yes	Yes	0.129881	6.23164	86.1023	3.74318	-0.484208	2.36836
Q14157	UBAP2L	Ubiquitin-associated protein 2-like (Protein NICE-4)	0.322303	0.29695	0.0253533	36	3.54997	18	4.90386e+08	9.70847e+08	8.11849e+08	1.85517e+10	1.84708e+10	1.84976e+10	Yes	Yes	0.0411017	8.38088	92.1337	4.61028	-0.491736	2.36083
P98175	RBM10	RNA-binding protein 10 (G patch domain-containing protein 9) (RNA-binding motif protein 10) (RNA-binding protein S1-1) (S1-1)	0.320587	0.277022	0.0435654	65	2.66874	20	6.88115e+08	1.78573e+09	1.4225e+09	1.61484e+10	1.92303e+10	1.82104e+10	Yes	Yes	0.461532	6.29426	86.4107	3.77795	-0.494054	2.35851
Q13283	G3BP1	Ras GTPase-activating protein-binding protein 1 (G3BP-1)	0.301423	0.255922	0.0455013	75	2.49172	14	7.40841e+08	1.85297e+09	1.48493e+09	1.62153e+10	1.70088e+10	1.67462e+10	Yes	Yes	0.226896	5.81006	84.9045	3.61459	-0.520823	2.33174
Q9NZB2	FAM120A	Constitutive coactivator of PPAR-gamma-like protein 1 (Oxidative stress-associated Src activator) (Protein FAM120A)	0.285242	0.217385	0.0678564	122	1.6797	39	7.24563e+08	3.06705e+09	2.29185e+09	1.48082e+10	1.51914e+10	1.50646e+10	Yes	Yes	0.37743	3.87637	76.2109	2.88893	-0.544787	2.30778
Q6PKG0	LARP1	La-related protein 1 (La ribonucleoprotein domain family member 1)	0.278244	0.23397	0.0442734	88	2.40181	31	5.67542e+08	1.85742e+09	1.43056e+09	1.04547e+10	1.92459e+10	1.63366e+10	Yes	Yes	1.35213	5.51694	84.0883	3.53223	-0.555574	2.29699
Q15056	EIF4H	Eukaryotic translation initiation factor 4H (eIF-4H) (Williams-Beuren syndrome chromosomal region 1 protein)	0.262257	0.240271	0.0219862	47	3.44999	11	4.38776e+08	8.26531e+08	6.98212e+08	1.32324e+10	1.6447e+10	1.53832e+10	Yes	Yes	0.462844	7.83594	91.6165	4.51453	-0.581273	2.27129
O75821	EIF3G	Eukaryotic translation initiation factor 3 subunit G (eIF3g) (Eukaryotic translation initiation factor 3 RNA-binding subunit) (eIF-3 RNA-binding subunit) (Eukaryotic translation initiation factor 3 subunit 4) (eIF-3-delta) (eIF3 p42) (eIF3 p44)	0.258161	0.228734	0.0294264	57	2.95849	13	5.98621e+08	1.10301e+09	9.36093e+08	1.49591e+10	1.4226e+10	1.44686e+10	Yes	Yes	0.0304512	6.69937	88.6015	4.04843	-0.58811	2.26445
Q99729	HNRNPAB	Heterogeneous nuclear ribonucleoprotein A/B (hnRNP A/B) (APOBEC1-binding protein 1) (ABBP-1)	0.256433	0.237841	0.0185928	38	3.67718	7	3.19158e+08	7.42275e+08	6.02253e+08	1.35209e+10	1.57709e+10	1.50263e+10	Yes	Yes	0.346111	8.31608	92.7494	4.73249	-0.591025	2.26154
Q01130	SRSF2	Serine/arginine-rich splicing factor 2 (Protein PR264) (Splicing component, 35 kDa) (Splicing factor SC35) (SC-35) (Splicing factor, arginine/serine-rich 2)	0.244587	0.194373	0.0502136	112	1.95268	5	7.30324e+08	2.06614e+09	1.62408e+09	1.67327e+10	1.02853e+10	1.2419e+10	Yes	Yes	0.752799	4.37594	79.47	3.12794	-0.611567	2.241
P15880	RPS2	40S ribosomal protein S2 (40S ribosomal protein S4) (Protein LLRep3) (Small ribosomal subunit protein uS5)	0.244368	0.173598	0.07077	148	1.29454	20	7.67598e+08	3.18689e+09	2.38627e+09	1.31555e+10	1.19639e+10	1.23582e+10	Yes	Yes	0.213038	2.90055	71.0395	2.56217	-0.611956	2.24061
Q96PK6	RBM14	RNA-binding protein 14 (Paraspeckle protein 2) (PSP2) (RNA-binding motif protein 14) (RRM-containing coactivator activator/modulator) (Synaptotagmin-interacting protein) (SYT-interacting protein)	0.232791	0.182534	0.0502577	117	1.86075	21	7.31951e+08	2.07867e+09	1.633e+09	9.59173e+09	1.46986e+10	1.30086e+10	Yes	Yes	1.07023	4.12998	78.4108	3.04682	-0.633033	2.21953
O00571	DDX3X	ATP-dependent RNA helicase DDX3X	0.232536	0.214563	0.0179734	45	3.57746	12	3.64851e+08	6.68919e+08	5.68294e+08	1.14318e+10	1.49064e+10	1.37565e+10	Yes	Yes	0.546149	7.93859	92.2707	4.63666	-0.633509	2.21906
Q71RC2	LARP4	La-related protein 4 (La ribonucleoprotein domain family member 4)	0.230361	0.171809	0.0585511	128	1.55304	16	7.60486e+08	2.53027e+09	1.9446e+09	1.07754e+10	1.30192e+10	1.22767e+10	Yes	Yes	0.696642	3.43995	74.5828	2.78004	-0.637592	2.21497
Q08211	DHX9	ATP-dependent RNA helicase A	0.225738	0.16818	0.057558	130	1.54692	39	5.76427e+08	2.63134e+09	1.95131e+09	1.21637e+10	1.14613e+10	1.16937e+10	Yes	Yes	0.242643	3.41276	74.5023	2.77481	-0.646395	2.20617
Q04637	EIF4G1	Eukaryotic translation initiation factor 4 gamma 1 (eIF-4-gamma 1) (eIF-4G 1) (eIF-4G1) (p220)	0.225493	0.178449	0.0470441	114	1.92343	34	7.06999e+08	1.96101e+09	1.54602e+09	1.13551e+10	1.2646e+10	1.22188e+10	Yes	Yes	0.430837	4.2425	79.1372	3.10206	-0.646867	2.2057
Q9UN86	G3BP2	Ras GTPase-activating protein-binding protein 2 (G3BP-2) (GAP SH3 domain-binding protein 2)	0.219989	0.199457	0.0205325	50	3.2801	11	2.57982e+08	8.97138e+08	6.85623e+08	1.2736e+10	1.23754e+10	1.24947e+10	Yes	Yes	0.0426512	7.1997	90.6666	4.35251	-0.657599	2.19497
Q14152	EIF3A	Eukaryotic translation initiation factor 3 subunit A (eIF3a) (Eukaryotic translation initiation factor 3 subunit 10) (eIF-3-theta) (eIF3 p167) (eIF3 p180) (eIF3 p185)	0.212731	0.140186	0.0725451	198	0.950391	37	8.30579e+08	3.2345e+09	2.43897e+09	1.04638e+10	1.06135e+10	1.0564e+10	Yes	Yes	0.534889	2.07223	65.8982	2.28238	-0.672169	2.1804
Q9P2K5	MYEF2	Myelin expression factor 2 (MEF-2) (MyEF-2) (MST156)	0.208503	0.18762	0.0208835	55	3.16738	15	3.32001e+08	8.56923e+08	6.83211e+08	1.20784e+10	1.1647e+10	1.17898e+10	Yes	Yes	0.0152151	6.87853	89.9841	4.24552	-0.680887	2.17168
Q7Z2W4	ZC3HAV1	Zinc finger CCCH-type antiviral protein 1 (ADP-ribosyltransferase diphtheria toxin-like 13) (ARTD13) (Inactive Poly [ADP-ribose] polymerase 13) (PARP13) (Zinc finger CCCH domain-containing protein 2) (Zinc finger antiviral protein) (ZAP)	0.202941	0.135639	0.0673013	193	1.01107	34	7.79034e+08	2.98308e+09	2.2537e+09	1.12861e+10	9.19858e+09	9.8894e+09	Yes	Yes	0.0261676	2.18385	66.837	2.33079	-0.692631	2.15993
Q13151	HNRNPA0	Heterogeneous nuclear ribonucleoprotein A0 (hnRNP A0)	0.202208	0.187876	0.0143316	41	3.71251	6	2.27623e+08	5.88246e+08	4.68905e+08	1.14173e+10	1.18497e+10	1.17066e+10	Yes	Yes	0.129186	8.01293	92.9124	4.76651	-0.694203	2.15836
P55795	HNRNPH2	Heterogeneous nuclear ribonucleoprotein H2 (hnRNP H2) (FTP-3) (Heterogeneous nuclear ribonucleoprotein H') (hnRNP H') [Cleaved into: Heterogeneous nuclear ribonucleoprotein H2, N-terminally processed]	0.199822	0.177134	0.0226878	62	2.96485	6	2.62931e+08	9.92876e+08	7.51316e+08	1.38418e+10	9.22733e+09	1.07544e+10	Yes	Yes	0.643785	6.38394	88.646	4.05441	-0.699358	2.15321
P10412	H1-4	Histone H1.4 (Histone H1b) (Histone H1s-4)	0.198818	0.0234539	0.175364	703	-2.90245	4	7.04807e+09	3.73985e+09	4.83464e+09	8.03875e+09	5.58935e+09	6.39993e+09	No	Yes	2.9993	-6.24323	11.7967	0.341972	-0.701545	2.15102
Q9Y520	PRRC2C	Protein PRRC2C (BAT2 domain-containing protein 1) (HBV X-transactivated gene 2 protein) (HBV XAg-transactivated protein 2) (HLA-B-associated transcript 2-like 2) (Proline-rich and coiled-coil-containing protein 2C)	0.196526	0.129673	0.0668533	200	0.955806	38	8.17267e+08	2.91911e+09	2.22355e+09	8.2638e+09	1.09529e+10	1.0063e+10	Yes	Yes	1.06315	2.05115	65.9825	2.28668	-0.70658	2.14599
Q8ND56	LSM14A	Protein LSM14 homolog A (Protein FAM61A) (Protein SCD6 homolog) (Putative alpha-synuclein-binding protein) (AlphaSNBP) (RNA-associated protein 55A) (hRAP55) (hRAP55A)	0.195907	0.171359	0.0245486	71	2.80331	12	4.08564e+08	9.86797e+08	7.95443e+08	9.54547e+09	1.21226e+10	1.12698e+10	Yes	Yes	0.565776	6.01202	87.4693	3.90311	-0.70795	2.14462
P49750	YLPM1	YLP motif-containing protein 1 (Nuclear protein ZAP3) (ZAP113)	0.194115	0.154238	0.0398777	115	1.9515	26	7.10325e+08	1.57494e+09	1.28881e+09	1.07966e+10	1.01037e+10	1.0333e+10	Yes	Yes	0.0339597	4.17743	79.4567	3.1269	-0.71194	2.14062
P15924	DSP	Desmoplakin (DP) (250/210 kDa paraneoplastic pemphigus antigen)	0.1939	0.0803456	0.113554	669	-0.499092	30	3.34452e+09	3.30272e+09	3.31655e+09	1.10218e+10	6.07269e+09	7.7105e+09	No	Yes	1.43648	-1.06813	41.4366	1.27209	-0.712422	2.14014
P51114	FXR1	Fragile X mental retardation syndrome-related protein 1 (hFXR1p)	0.192309	0.16532	0.0269889	84	2.61482	17	3.80795e+08	1.12923e+09	8.81552e+08	1.29936e+10	8.86623e+09	1.02321e+10	Yes	Yes	0.598307	5.58674	85.9659	3.72803	-0.716	2.13656
Q6P2Q9	PRPF8	Pre-mRNA-processing-splicing factor 8 (220 kDa U5 snRNP-specific protein) (PRP8 homolog) (Splicing factor Prp8) (p220)	0.191192	0.134165	0.057027	160	1.23429	45	6.82847e+08	2.51513e+09	1.90878e+09	1.04172e+10	9.17388e+09	9.58533e+09	Yes	Yes	0.1328	2.63402	70.1729	2.51231	-0.718531	2.13403
P68104	EEF1A1	Elongation factor 1-alpha 1 (EF-1-alpha-1) (Elongation factor Tu) (EF-Tu) (Eukaryotic elongation factor 1 A-1) (eEF1A-1) (Leukocyte receptor cluster member 7)	0.189941	0.0790304	0.110911	663	-0.488925	12	2.04439e+09	4.25653e+09	3.52447e+09	6.16019e+09	9.60702e+09	8.46637e+09	Yes	Yes	1.72464	-1.04199	41.6077	1.27805	-0.72138	2.13118
P29558	RBMS1	RNA-binding motif, single-stranded-interacting protein 1 (Single-stranded DNA-binding protein MSSP-1) (Suppressor of CDC2 with RNA-binding motif 2)	0.188461	0.168001	0.0204603	61	3.03757	6	2.30275e+08	8.96937e+08	6.76319e+08	8.05863e+09	1.27403e+10	1.1191e+10	Yes	Yes	1.00071	6.4633	89.1435	4.12285	-0.724779	2.12779
Q14692	BMS1	Ribosome biogenesis protein BMS1 homolog (Ribosome assembly protein BMS1 homolog)	0.188246	0.110996	0.0772506	335	0.522887	31	7.4092e+08	3.5514e+09	2.62133e+09	8.15278e+09	9.58054e+09	9.10806e+09	Yes	Yes	1.06627	1.11233	58.963	1.9537	-0.725273	2.12729
Q9HCE1	MOV10	Helicase MOV-10	0.182707	0.130117	0.0525899	152	1.30696	38	5.45532e+08	2.38872e+09	1.77876e+09	9.74552e+09	9.03385e+09	9.26936e+09	Yes	Yes	0.261318	2.76332	71.2163	2.5725	-0.738245	2.11432
P07305	H1-0	Histone H1.0 (Histone H1') (Histone H1(0)) [Cleaved into: Histone H1.0, N-terminally processed]	0.180818	0.0359625	0.144856	700	-2.01005	5	4.98372e+09	3.8043e+09	4.19461e+09	6.78018e+09	6.2409e+09	6.41936e+09	No	Yes	1.07533	-4.24082	19.8888	0.58162	-0.742758	2.10981
P26368	U2AF2	Splicing factor U2AF 65 kDa subunit (U2 auxiliary factor 65 kDa subunit) (hU2AF(65)) (hU2AF65) (U2 snRNP auxiliary factor large subunit)	0.180025	0.167846	0.0121794	43	3.78462	12	1.78309e+08	5.08163e+08	3.99005e+08	8.882e+09	1.16077e+10	1.07057e+10	Yes	Yes	0.566183	7.97759	93.2346	4.83603	-0.744667	2.1079
P38159	RBMX	RNA-binding motif protein, X chromosome (Glycoprotein p43) (Heterogeneous nuclear ribonucleoprotein G) (hnRNP G) [Cleaved into: RNA-binding motif protein, X chromosome, N-terminally processed]	0.176201	0.153145	0.0230563	78	2.73167	6	3.09546e+08	9.15516e+08	7.14983e+08	5.44344e+09	1.34268e+10	1.07849e+10	Yes	Yes	1.85038	5.7326	86.9148	3.83637	-0.753991	2.09857
Q9BQG0	MYBBP1A	Myb-binding protein 1A	0.16656	0.114499	0.0520608	179	1.13707	40	4.68774e+08	2.42266e+09	1.77606e+09	8.47586e+09	8.33882e+09	8.38417e+09	Yes	Yes	0.47016	2.35843	68.7435	2.4326	-0.77843	2.07414
Q8WWM7	ATXN2L	Ataxin-2-like protein (Ataxin-2 domain protein) (Ataxin-2-related protein)	0.166407	0.138996	0.0274115	102	2.34219	15	4.13708e+08	1.14251e+09	9.01327e+08	9.2245e+09	9.04949e+09	9.1074e+09	Yes	Yes	0.121382	4.85708	83.5275	3.47786	-0.778828	2.07374
P83731	RPL24	60S ribosomal protein L24 (60S ribosomal protein L30) (Large ribosomal subunit protein eL24)	0.161406	0.0505915	0.110814	690	-1.13118	7	3.00602e+09	3.55331e+09	3.3722e+09	6.05303e+09	6.56321e+09	6.39438e+09	No	Yes	0.565087	-2.33078	31.3443	0.935901	-0.792081	2.06048
Q96T58	SPEN	Msx2-interacting protein (SMART/HDAC1-associated repressor protein) (SPEN homolog)	0.160987	0.106166	0.054821	207	0.953516	40	4.64953e+08	2.57183e+09	1.87461e+09	7.53472e+09	8.34443e+09	8.07647e+09	Yes	Yes	0.796848	1.96363	65.9469	2.28486	-0.79321	2.05936
Q8TDD1	DDX54	ATP-dependent RNA helicase DDX54	0.160787	0.10785	0.0529366	197	1.02669	35	4.57757e+08	2.47822e+09	1.80959e+09	7.85123e+09	8.1699e+09	8.06444e+09	Yes	Yes	0.635387	2.11376	67.0765	2.34332	-0.79375	2.05882
Q96EP5	DAZAP1	DAZ-associated protein 1 (Deleted in azoospermia-associated protein 1)	0.157163	0.130954	0.0262094	103	2.3209	8	5.45872e+08	9.72522e+08	8.31331e+08	8.7303e+09	8.51506e+09	8.58629e+09	Yes	Yes	0.0492349	4.75533	83.3235	3.4585	-0.803649	2.04892
Q16629	SRSF7	Serine/arginine-rich splicing factor 7 (Splicing factor 9G8) (Splicing factor, arginine/serine-rich 7)	0.156936	0.134466	0.02247	92	2.58117	7	3.20006e+08	9.20228e+08	7.21597e+08	1.15458e+10	6.47796e+09	8.15505e+09	Yes	Yes	0.957192	5.28698	85.6821	3.69694	-0.804278	2.04829
Q13428	TCOF1	Treacle protein (Treacher Collins syndrome protein)	0.156418	0.0820882	0.0743301	514	0.143229	23	8.7349e+08	3.29493e+09	2.4936e+09	7.40697e+09	6.90662e+09	7.0722e+09	Yes	Yes	0.658834	0.293168	52.4799	1.68201	-0.805713	2.04685
Q5T6F2	UBAP2	Ubiquitin-associated protein 2 (UBAP-2)	0.154159	0.131837	0.0223223	94	2.56219	11	3.98169e+08	8.81515e+08	7.21562e+08	8.43216e+09	8.63884e+09	8.57044e+09	Yes	Yes	0.159579	5.22824	85.5199	3.67943	-0.812031	2.04053
Q9NR30	DDX21	Nucleolar RNA helicase 2	0.151263	0.0987425	0.0525207	222	0.910784	30	7.69993e+08	2.20565e+09	1.73055e+09	7.84132e+09	7.17825e+09	7.39768e+09	Yes	Yes	0.234174	1.85098	65.2786	2.251	-0.820267	2.0323
P23396	RPS3	40S ribosomal protein S3	0.15061	0.125429	0.0251813	105	2.31644	17	1.4202e+08	1.2312e+09	8.70757e+08	7.0066e+09	9.24888e+09	8.50685e+09	Yes	Yes	0.812653	4.70335	83.2805	3.45445	-0.822147	2.03042
P39019	RPS19	40S ribosomal protein S19 (Small ribosomal subunit protein eS19)	0.148692	0.0430966	0.105596	695	-1.29291	7	2.40264e+09	3.71817e+09	3.28283e+09	4.66869e+09	6.61754e+09	5.97261e+09	Yes	Yes	1.65617	-2.61794	28.9837	0.860968	-0.827711	2.02485
P51116	FXR2	Fragile X mental retardation syndrome-related protein 2	0.145166	0.127043	0.0181227	81	2.80945	15	2.42702e+08	7.7598e+08	5.99503e+08	9.16282e+09	7.31955e+09	7.92954e+09	Yes	Yes	0.307731	5.65944	87.5159	3.90885	-0.838136	2.01443
P05455	SSB	Lupus La protein (La autoantigen) (La ribonucleoprotein) (Sjoegren syndrome type B antigen) (SS-B)	0.140246	0.118363	0.0218837	101	2.43528	15	4.81641e+07	1.09227e+09	7.46744e+08	4.93356e+09	1.00023e+10	8.32493e+09	Yes	Yes	1.65418	4.86925	84.3962	3.56284	-0.853108	1.99946
Q12906	ILF3	Interleukin enhancer-binding factor 3 (Double-stranded RNA-binding protein 76) (DRBP76) (M-phase phosphoprotein 4) (MPP4) (Nuclear factor associated with dsRNA) (NFAR) (Nuclear factor of activated T-cells 90 kDa) (NF-AT-90) (Translational control protein 80) (TCP80)	0.139377	0.0986699	0.0407076	166	1.27731	20	2.55921e+08	1.98068e+09	1.40991e+09	6.68753e+09	7.45627e+09	7.20187e+09	Yes	Yes	0.745033	2.55048	70.7933	2.54788	-0.855807	1.99676
Q96EY7	PTCD3	Pentatricopeptide repeat domain-containing protein 3, mitochondrial (28S ribosomal protein S39, mitochondrial) (MRP-S39) (Mitochondrial small ribosomal subunit protein mS39) (Transformation-related gene 15 protein) (TRG-15)	0.13865	0.112315	0.0263348	116	2.09251	18	3.87063e+08	1.08715e+09	8.55469e+08	9.25881e+09	6.11673e+09	7.15654e+09	Yes	Yes	0.629438	4.17349	81.0063	3.25245	-0.85808	1.99449
Q9NTZ6	RBM12	RNA-binding protein 12 (RNA-binding motif protein 12) (SH3/WW domain anchor protein in the nucleus) (SWAN)	0.137529	0.117707	0.019822	97	2.57002	14	3.93529e+08	7.47616e+08	6.30439e+08	8.47743e+09	6.95375e+09	7.45798e+09	Yes	Yes	0.296254	5.11681	85.587	3.68666	-0.861606	1.99096
Q9UQ80	PA2G4	Proliferation-associated protein 2G4 (Cell cycle protein p38-2G4 homolog) (hG4-1) (ErbB3-binding protein 1)	0.13641	0.10116	0.0352503	146	1.52093	16	3.31715e+08	1.62834e+09	1.19925e+09	6.83129e+09	7.31475e+09	7.15476e+09	Yes	Yes	0.525847	3.02271	74.1586	2.75264	-0.865154	1.98741
P35637	FUS	RNA-binding protein FUS (75 kDa DNA-pairing protein) (Oncogene FUS) (Oncogene TLS) (POMp75) (Translocated in liposarcoma protein)	0.134398	0.121348	0.0130509	64	3.21693	4	2.47779e+08	5.00855e+08	4.17105e+08	8.55807e+09	6.9161e+09	7.45948e+09	Yes	Yes	0.34181	6.3726	90.2894	4.29249	-0.871606	1.98096
Q99879	H2BC14	Histone H2B type 1-M (Histone H2B.e) (H2B/e)	0.132794	0.0422848	0.0905094	688	-1.09793	6	1.67865e+09	3.41455e+09	2.84009e+09	3.5448e+09	6.68669e+09	5.64695e+09	Yes	Yes	2.37741	-2.16923	31.8423	0.951866	-0.876821	1.97574
Q8IYB3	SRRM1	Serine/arginine repetitive matrix protein 1 (SR-related nuclear matrix protein of 160 kDa) (SRm160) (Ser/Arg-related nuclear matrix protein)	0.130971	0.111106	0.0198658	100	2.48358	10	3.92222e+08	7.1041e+08	6.05112e+08	1.02063e+10	4.90885e+09	6.66194e+09	Yes	Yes	1.27775	4.892	84.832	3.60711	-0.882824	1.96974
Q13243	SRSF5	Serine/arginine-rich splicing factor 5 (Delayed-early protein HRS) (Pre-mRNA-splicing factor SRP40) (Splicing factor, arginine/serine-rich 5)	0.124826	0.110371	0.0144551	79	2.93271	6	2.34778e+08	5.79529e+08	4.65441e+08	8.59186e+09	5.79243e+09	6.71885e+09	Yes	Yes	0.652378	5.71547	88.4198	4.02422	-0.903695	1.94887
Q7L2E3	DHX30	ATP-dependent RNA helicase DHX30	0.124434	0.0882682	0.0361655	170	1.28728	37	2.96734e+08	1.70572e+09	1.23944e+09	6.53106e+09	6.21802e+09	6.32161e+09	Yes	Yes	0.370963	2.50698	70.9359	2.55615	-0.905062	1.9475
Q9NW13	RBM28	RNA-binding protein 28 (RNA-binding motif protein 28)	0.123746	0.073221	0.0505249	351	0.535262	27	4.14509e+08	2.3823e+09	1.7311e+09	5.62753e+09	6.09411e+09	5.93971e+09	Yes	Yes	0.935689	1.04114	59.1704	1.96289	-0.907469	1.9451
P84103	SRSF3	Serine/arginine-rich splicing factor 3 (Pre-mRNA-splicing factor SRP20) (Splicing factor, arginine/serine-rich 3)	0.123666	0.110723	0.0129429	70	3.09672	5	8.27974e+07	6.28185e+08	4.47701e+08	6.4839e+09	7.42122e+09	7.11104e+09	Yes	Yes	0.411306	6.02254	89.534	4.17867	-0.907751	1.94481
Q15424	SAFB	Scaffold attachment factor B1 (SAF-B) (SAF-B1) (HSP27 estrogen response element-TATA box-binding protein) (HSP27 ERE-TATA-binding protein)	0.121908	0.101183	0.0207253	111	2.28751	9	2.95694e+08	8.07115e+08	6.37871e+08	3.62833e+09	9.1608e+09	7.32995e+09	Yes	Yes	1.93661	4.43456	82.9993	3.42817	-0.913966	1.9386
P62424	RPL7A	60S ribosomal protein L7a (Large ribosomal subunit protein eL8) (PLA-X polypeptide) (Surfeit locus protein 3)	0.12172	0.0527687	0.0689517	654	-0.385906	9	1.48909e+09	2.51545e+09	2.1758e+09	5.40521e+09	5.06375e+09	5.17675e+09	Yes	Yes	0.372127	-0.747858	43.3524	1.33948	-0.914637	1.93793
P13010	XRCC5	X-ray repair cross-complementing protein 5	0.119859	0.080636	0.0392231	201	1.03972	14	1.14736e+09	1.13609e+09	1.13982e+09	8.08461e+09	4.37907e+09	5.60534e+09	Yes	Yes	1.22984	2.00795	67.2757	2.35379	-0.921329	1.93124
P06748	NPM1	Nucleophosmin (NPM) (Nucleolar phosphoprotein B23) (Nucleolar protein NO38) (Numatrin)	0.118932	0.0691542	0.0497776	369	0.474319	11	6.02229e+08	2.18808e+09	1.66328e+09	5.08381e+09	6.05501e+09	5.73361e+09	Yes	Yes	1.03086	0.914423	58.1461	1.91782	-0.924702	1.92786
Q8N163	CCAR2	Cell cycle and apoptosis regulator protein 2 (Cell division cycle and apoptosis regulator protein 2) (DBIRD complex subunit KIAA1967) (Deleted in breast cancer gene 1 protein) (DBC-1) (DBC.1) (NET35) (p30 DBC)	0.118821	0.0990347	0.0197859	109	2.32346	11	2.83103e+08	8.30536e+08	6.49375e+08	7.53583e+09	5.69982e+09	6.30741e+09	Yes	Yes	0.384565	4.47838	83.3481	3.46083	-0.925108	1.92746
O95758	PTBP3	Polypyrimidine tract-binding protein 3 (Regulator of differentiation 1) (Rod1)	0.118523	0.0895397	0.0289837	142	1.62729	10	4.36247e+08	1.20756e+09	9.52312e+08	5.8355e+09	6.52459e+09	6.29655e+09	Yes	Yes	0.489138	3.13475	75.546	2.84371	-0.926196	1.92637
Q15365	PCBP1	Poly(rC)-binding protein 1 (Alpha-CP1) (Heterogeneous nuclear ribonucleoprotein E1) (hnRNP E1) (Nucleic acid-binding protein SUB2.3)	0.117903	0.102857	0.015046	91	2.77319	7	2.48041e+08	6.04122e+08	4.86284e+08	5.48431e+09	7.49148e+09	6.82725e+09	Yes	Yes	0.708664	5.33586	87.2386	3.87502	-0.928476	1.92409
P11940	PABPC1	Polyadenylate-binding protein 1 (PABP-1) (Poly(A)-binding protein 1)	0.117893	0.077453	0.04044	226	0.93754	17	5.85435e+08	1.68629e+09	1.32199e+09	4.73438e+09	6.73722e+09	6.07442e+09	Yes	Yes	1.14969	1.80388	65.6977	2.27218	-0.928512	1.92405
Q07666	KHDRBS1	KH domain-containing, RNA-binding, signal transduction-associated protein 1 (GAP-associated tyrosine phosphoprotein p62) (Src-associated in mitosis 68 kDa protein) (Sam68) (p21 Ras GTPase-activating protein-associated p62) (p68)	0.117511	0.0956147	0.0218967	119	2.12652	6	4.05517e+08	8.51159e+08	7.03683e+08	6.85287e+09	5.98553e+09	6.27256e+09	Yes	Yes	0.132914	4.08855	81.3664	3.28292	-0.92992	1.92264
Q7L014	DDX46	Probable ATP-dependent RNA helicase DDX46	0.117395	0.0777725	0.0396227	219	0.972932	22	4.21995e+08	1.76735e+09	1.32213e+09	7.16729e+09	4.793e+09	5.57872e+09	Yes	Yes	0.383256	1.87018	66.2484	2.30031	-0.93035	1.92222
P43243	MATR3	Matrin-3	0.11733	0.0918774	0.0254525	125	1.8519	14	2.06932e+08	1.20197e+09	8.72685e+08	6.08873e+09	6.38291e+09	6.28555e+09	Yes	Yes	0.423369	3.55931	78.3069	3.03905	-0.930591	1.92197
P38919	EIF4A3	Eukaryotic initiation factor 4A-III (eIF-4A-III) (eIF4A-III)	0.115743	0.0975957	0.0181471	107	2.42708	10	2.35839e+08	7.81461e+08	6.00899e+08	7.31387e+09	5.63293e+09	6.1892e+09	Yes	Yes	0.34518	4.65042	84.3212	3.55533	-0.936506	1.91606
P48634	PRRC2A	Protein PRRC2A (HLA-B-associated transcript 2) (Large proline-rich protein BAT2) (Proline-rich and coiled-coil-containing protein 2A) (Protein G2)	0.11556	0.0774655	0.0380942	208	1.02398	17	5.88645e+08	1.54884e+09	1.23109e+09	4.42627e+09	6.86713e+09	6.05938e+09	Yes	Yes	1.26588	1.96131	67.0351	2.34115	-0.937194	1.91537
Q969Z0	TBRG4	FAST kinase domain-containing protein 4 (Cell cycle progression restoration protein 2) (Cell cycle progression protein 2) (Protein TBRG4) (Transforming growth factor beta regulator 4)	0.114852	0.101598	0.013254	83	2.93836	12	2.29007e+08	5.24915e+08	4.2699e+08	7.4777e+09	5.66853e+09	6.26724e+09	Yes	Yes	0.441438	5.62022	88.4599	4.02953	-0.939863	1.9127
Q92615	LARP4B	La-related protein 4B (La ribonucleoprotein domain family member 4B) (La ribonucleoprotein domain family member 5) (La-related protein 5)	0.114741	0.0882725	0.0264689	133	1.73767	12	3.23076e+08	1.15231e+09	8.77894e+08	4.98193e+09	6.94443e+09	6.29498e+09	Yes	Yes	0.950034	3.32292	76.9317	2.93921	-0.94028	1.91229
Q96T37	RBM15	RNA-binding protein 15 (One-twenty two protein 1) (RNA-binding motif protein 15)	0.114491	0.0859732	0.0285174	145	1.59205	15	5.11809e+08	1.12324e+09	9.209e+08	5.77548e+09	6.16327e+09	6.03494e+09	Yes	Yes	0.34958	3.04293	75.0919	2.81343	-0.94123	1.91133
O60869	EDF1	Endothelial differentiation-related factor 1 (EDF-1) (Multiprotein-bridging factor 1) (MBF1)	0.112978	0.0330143	0.0799633	692	-1.27625	3	1.17092e+09	3.22038e+09	2.54216e+09	2.67613e+09	5.84945e+09	4.79931e+09	Yes	Yes	2.99171	-2.43196	29.222	0.868479	-0.947008	1.90556
O75691	UTP20	Small subunit processome component 20 homolog (Down-regulated in metastasis protein) (Novel nucleolar protein 73) (NNP73) (Protein Key-1A6)	0.112378	0.0720174	0.0403605	247	0.835403	41	2.88629e+08	1.93774e+09	1.392e+09	5.42551e+09	5.57883e+09	5.52809e+09	Yes	Yes	0.724241	1.58998	64.085	2.19179	-0.949319	1.90325
Q6NXG1	ESRP1	Epithelial splicing regulatory protein 1 (RNA-binding motif protein 35A) (RNA-binding protein 35A)	0.111295	0.101753	0.00954284	60	3.4145	11	1.14416e+08	4.12204e+08	3.13658e+08	8.04662e+09	5.03691e+09	6.03291e+09	Yes	Yes	0.783334	6.48429	91.4257	4.48062	-0.953522	1.89904
Q9Y4C8	RBM19	Probable RNA-binding protein 19 (RNA-binding motif protein 19)	0.109365	0.0731644	0.0362008	214	1.01512	31	2.09178e+08	1.7772e+09	1.2583e+09	5.26194e+09	5.6095e+09	5.49448e+09	Yes	Yes	0.762649	1.92004	66.8992	2.33404	-0.961121	1.89144
Q14011	CIRBP	Cold-inducible RNA-binding protein (A18 hnRNP) (Glycine-rich RNA-binding protein CIRP)	0.107428	0.095523	0.0119047	82	3.00431	4	1.72937e+08	5.01569e+08	3.92815e+08	6.02052e+09	6.10099e+09	6.07436e+09	Yes	Yes	0.13082	5.65917	88.9184	4.09152	-0.968883	1.88368
Q13310	PABPC4	Polyadenylate-binding protein 4 (PABP-4) (Poly(A)-binding protein 4) (Activated-platelet protein 1) (APP-1) (Inducible poly(A)-binding protein) (iPABP)	0.107271	0.0706881	0.0365831	228	0.950288	16	4.80482e+08	1.57822e+09	1.21495e+09	4.84234e+09	5.70176e+09	5.41736e+09	Yes	Yes	0.802777	1.78944	65.8966	2.2823	-0.969517	1.88305
Q9Y5A9	YTHDF2	YTH domain-containing family protein 2 (DF2) (CLL-associated antigen KW-14) (High-glucose-regulated protein 8) (Renal carcinoma antigen NY-REN-2)	0.107159	0.0922505	0.014909	98	2.62938	11	2.98793e+08	5.61761e+08	4.74738e+08	6.33931e+09	5.6574e+09	5.88307e+09	Yes	Yes	0.137076	4.95005	86.0871	3.74149	-0.96997	1.8826
Q15269	PWP2	Periodic tryptophan protein 2 homolog	0.106374	0.0776786	0.0286956	157	1.43669	26	1.93005e+08	1.38675e+09	9.91706e+08	5.75215e+09	5.30062e+09	5.45004e+09	Yes	Yes	0.287326	2.70011	73.0239	2.68122	-0.973164	1.8794
Q13242	SRSF9	Serine/arginine-rich splicing factor 9 (Pre-mRNA-splicing factor SRp30C) (Splicing factor, arginine/serine-rich 9)	0.105855	0.0966971	0.00915815	63	3.40034	6	1.81273e+08	3.44483e+08	2.90472e+08	6.96632e+09	5.3283e+09	5.87037e+09	Yes	Yes	0.453511	6.38339	91.3484	4.46709	-0.975288	1.87728
Q15032	R3HDM1	R3H domain-containing protein 1	0.10528	0.0896186	0.015661	104	2.51662	8	2.15268e+08	6.57081e+08	5.10872e+08	4.47532e+09	6.91308e+09	6.10636e+09	Yes	Yes	0.995278	4.71844	85.1244	3.63748	-0.977656	1.87491
Q15427	SF3B4	Splicing factor 3B subunit 4 (Pre-mRNA-splicing factor SF3b 49 kDa subunit) (Spliceosome-associated protein 49) (SAP 49)	0.103873	0.0985603	0.0053123	46	4.2136	4	1.38189e+08	1.75147e+08	1.62917e+08	5.96028e+09	6.12121e+09	6.06796e+09	Yes	Yes	0.0613874	7.87549	94.8858	5.25196	-0.983499	1.86907
Q00577	PURA	Transcriptional activator protein Pur-alpha (Purine-rich single-stranded DNA-binding protein alpha)	0.103571	0.0913057	0.0122653	90	2.89612	5	2.25e+08	4.78148e+08	3.94374e+08	5.32791e+09	6.22084e+09	5.92534e+09	Yes	Yes	0.384494	5.40939	88.1576	3.98991	-0.984762	1.8678
Q96QR8	PURB	Transcriptional activator protein Pur-beta (Purine-rich element-binding protein B)	0.103184	0.0956735	0.00751038	56	3.67116	5	9.97667e+07	3.17275e+08	2.45295e+08	4.52609e+09	7.07937e+09	6.23442e+09	Yes	Yes	0.917037	6.85104	92.7214	4.72671	-0.986388	1.86618
P62753	RPS6	40S ribosomal protein S6 (Phosphoprotein NP33) (Small ribosomal subunit protein eS6)	0.10194	0.0284818	0.0734582	694	-1.36689	11	2.12008e+09	2.25532e+09	2.21056e+09	3.92048e+09	3.87959e+09	3.89312e+09	No	Yes	0.0987989	-2.54365	27.9397	0.828189	-0.991656	1.86091
Q96DH6	MSI2	RNA-binding protein Musashi homolog 2 (Musashi-2)	0.100097	0.0909788	0.00911777	68	3.31878	9	1.44128e+08	3.72002e+08	2.96592e+08	4.88358e+09	6.37252e+09	5.87979e+09	Yes	Yes	0.584443	6.14964	90.891	4.38932	-0.999581	1.85298
Q02878	RPL6	60S ribosomal protein L6 (Large ribosomal subunit protein eL6) (Neoplasm-related protein C140) (Tax-responsive enhancer element-binding protein 107) (TaxREB107)	0.099118	0.0645935	0.0345245	239	0.903767	11	4.28356e+08	1.5128e+09	1.15392e+09	4.79749e+09	4.9686e+09	4.91197e+09	Yes	Yes	0.568773	1.67081	65.1683	2.24546	-1.00385	1.84872
P26038	MSN	Moesin (Membrane-organizing extension spike protein)	0.0972566	0.0597806	0.037476	313	0.673712	10	1.02183e+09	1.18422e+09	1.13048e+09	5.53779e+09	4.03364e+09	4.53141e+09	Yes	Yes	0.625562	1.23996	61.4669	2.06707	-1.01208	1.84048
Q9UBL0	ARPP21	cAMP-regulated phosphoprotein 21 (ARPP-21) (Thymocyte cAMP-regulated phosphoprotein)	0.0961264	0.0910567	0.00506968	48	4.1668	7	1.06891e+08	1.86903e+08	1.60424e+08	5.31491e+09	5.81684e+09	5.65074e+09	Yes	Yes	0.196202	7.64777	94.726	5.20641	-1.01716	1.83541
P67809	YBX1	Y-box-binding protein 1 (YB-1) (CCAAT-binding transcription factor I subunit A) (CBF-A) (DNA-binding protein B) (DBPB) (Enhancer factor I subunit A) (EFI-A) (Nuclease-sensitive element-binding protein 1) (Y-box transcription factor)	0.0960076	0.0709029	0.0251047	153	1.49789	7	4.64765e+08	9.36529e+08	7.80408e+08	3.31931e+09	6.36038e+09	5.35401e+09	Yes	Yes	1.48409	2.74843	73.8514	2.73305	-1.01769	1.83487
Q9NUL3	STAU2	Double-stranded RNA-binding protein Staufen homolog 2	0.0956562	0.0742048	0.0214514	134	1.79044	9	2.77377e+08	9.18391e+08	7.06261e+08	6.17081e+09	4.21638e+09	4.86316e+09	Yes	Yes	0.513771	3.28237	77.5745	2.98521	-1.01929	1.83328
P22087	FBL	rRNA 2'-O-methyltransferase fibrillarin	0.0945312	0.072348	0.0221832	143	1.70549	12	2.13447e+08	1.0211e+09	7.53826e+08	5.14535e+09	4.8615e+09	4.95544e+09	Yes	Yes	0.219053	3.11787	76.5335	2.91127	-1.02442	1.82814
O75152	ZC3H11A	Zinc finger CCCH domain-containing protein 11A	0.0944303	0.0630983	0.0313321	224	1.00996	15	4.64075e+08	1.3023e+09	1.02491e+09	3.95099e+09	5.322e+09	4.8683e+09	Yes	Yes	1.01209	1.84588	66.8199	2.3299	-1.02489	1.82768
Q5JTH9	RRP12	RRP12-like protein	0.0940984	0.0683742	0.0257243	163	1.41032	30	2.36949e+08	1.19282e+09	8.76496e+08	4.91417e+09	4.8089e+09	4.84374e+09	Yes	Yes	0.3726	2.57546	72.6624	2.65899	-1.02642	1.82615
Q15397	PUM3	Pumilio homolog 3 (HBV X-transactivated gene 5 protein) (HBV XAg-transactivated protein 5) (Minor histocompatibility antigen HA-8) (HLA-HA8)	0.093985	0.0601777	0.0338073	252	0.831896	24	2.83662e+08	1.58981e+09	1.15757e+09	4.61609e+09	4.60016e+09	4.60543e+09	Yes	Yes	0.623723	1.51873	64.0291	2.18905	-1.02694	1.82562
P16401	H1-5	Histone H1.5 (Histone H1a) (Histone H1b) (Histone H1s-3)	0.0928486	0.0305779	0.0622707	685	-1.02607	6	1.73774e+09	1.9592e+09	1.88591e+09	3.64784e+09	3.72129e+09	3.69698e+09	No	Yes	0.277481	-1.86779	32.933	0.987026	-1.03222	1.82034
P04406	GAPDH	Glyceraldehyde-3-phosphate dehydrogenase (GAPDH)	0.0924884	0.0437358	0.0487526	628	-0.156664	10	7.85648e+08	1.9913e+09	1.59232e+09	4.25056e+09	3.92908e+09	4.03547e+09	Yes	Yes	0.567696	-0.284917	47.2879	1.48243	-1.03391	1.81865
P78527	PRKDC	DNA-dependent protein kinase catalytic subunit (DNA-PK catalytic subunit) (DNA-PKcs)	0.092097	0.0617701	0.0303269	220	1.02631	33	3.50718e+08	1.34726e+09	1.01748e+09	4.94542e+09	4.3238e+09	4.52951e+09	Yes	Yes	0.182635	1.86462	67.0707	2.34302	-1.03575	1.81681
Q96GQ7	DDX27	Probable ATP-dependent RNA helicase DDX27	0.0920618	0.051668	0.0403938	416	0.355136	20	4.72699e+08	1.79047e+09	1.35438e+09	4.60481e+09	4.05113e+09	4.23436e+09	Yes	Yes	0.429692	0.645155	56.1231	1.83115	-1.03592	1.81664
P49207	RPL34	60S ribosomal protein L34 (Large ribosomal subunit protein eL34)	0.0913646	0.0335871	0.0577775	676	-0.7826	6	9.50578e+08	2.31375e+09	1.86264e+09	2.90913e+09	4.42405e+09	3.92272e+09	Yes	Yes	1.94092	-1.41912	36.7616	1.11279	-1.03922	1.81334
P36578	RPL4	60S ribosomal protein L4 (60S ribosomal protein L1) (Large ribosomal subunit protein uL4)	0.0913286	0.0543716	0.0369571	354	0.557002	17	3.62049e+08	1.68625e+09	1.24803e+09	3.70843e+09	4.87961e+09	4.49203e+09	Yes	Yes	1.27403	1.00994	59.534	1.97908	-1.03939	1.81317
O60287	URB1	Nucleolar pre-ribosomal-associated protein 1 (Nucleolar protein 254 kDa) (URB1 ribosome biogenesis 1 homolog)	0.0903596	0.053058	0.0373016	368	0.508331	31	2.92963e+08	1.76997e+09	1.28118e+09	4.35938e+09	4.22781e+09	4.27135e+09	Yes	Yes	0.72251	0.919337	58.7187	1.94291	-1.04403	1.80854
Q9NYY8	FASTKD2	FAST kinase domain-containing protein 2, mitochondrial	0.0900671	0.0712648	0.0188023	126	1.92228	18	3.10776e+08	7.53435e+08	6.06946e+08	5.73567e+09	4.10124e+09	4.64212e+09	Yes	Yes	0.487621	3.47381	79.1241	3.10105	-1.04543	1.80713
Q8IY81	FTSJ3	pre-rRNA 2'-O-ribose RNA methyltransferase FTSJ3	0.0899433	0.0527066	0.0372367	371	0.501259	23	4.16496e+08	1.6681e+09	1.25391e+09	4.26322e+09	4.26311e+09	4.26315e+09	Yes	Yes	0.678536	0.905542	58.5998	1.93768	-1.04603	1.80653
O76021	RSL1D1	Ribosomal L1 domain-containing protein 1 (CATX-11) (Cellular senescence-inhibited gene protein) (Protein PBK1)	0.0896306	0.0608975	0.0287331	209	1.08367	22	2.8892e+08	1.31243e+09	9.73718e+08	4.31269e+09	4.64748e+09	4.53669e+09	Yes	Yes	0.654345	1.95605	67.9428	2.38925	-1.04754	1.80502
Q9GZR7	DDX24	ATP-dependent RNA helicase DDX24	0.0887338	0.0501934	0.0385405	410	0.381123	21	1.83348e+08	1.92403e+09	1.34799e+09	4.18084e+09	4.12886e+09	4.14606e+09	Yes	Yes	0.937373	0.68627	56.5662	1.84988	-1.05191	1.80065
Q03701	CEBPZ	CCAAT/enhancer-binding protein zeta (CCAAT-box-binding transcription factor) (CBF) (CCAAT-binding factor)	0.0868891	0.0544034	0.0324857	294	0.743892	22	4.33506e+08	1.3989e+09	1.07942e+09	4.08365e+09	4.33383e+09	4.25104e+09	Yes	Yes	0.646785	1.3327	62.6124	2.12081	-1.06103	1.79153
Q9Y6M1	IGF2BP2	Insulin-like growth factor 2 mRNA-binding protein 2 (IGF2 mRNA-binding protein 2) (IMP-2) (Hepatocellular carcinoma autoantigen p62) (IGF-II mRNA-binding protein 2) (VICKZ family member 2)	0.0865868	0.0735516	0.0130352	110	2.49634	12	1.7474e+08	5.5972e+08	4.32319e+08	4.40884e+09	5.08757e+09	4.86296e+09	Yes	Yes	0.441162	4.4685	84.9455	3.61883	-1.06255	1.79002
Q9BZE4	GTPBP4	GTP-binding protein 4 (Chronic renal failure gene protein) (GTP-binding protein NGB) (Nucleolar GTP-binding protein 1)	0.0861613	0.0560493	0.030112	246	0.896359	22	1.39361e+08	1.50637e+09	1.05399e+09	4.23046e+09	4.26565e+09	4.254e+09	Yes	Yes	0.725891	1.60258	65.0516	2.23962	-1.06469	1.78788
Q7Z6E9	RBBP6	E3 ubiquitin-protein ligase RBBP6	0.0859531	0.00932776	0.0766254	702	-3.03822	8	1.1141e+09	3.22765e+09	2.52821e+09	2.85304e+09	2.84312e+09	2.8464e+09	No	Yes	2.9374	-5.42877	10.8521	0.314365	-1.06574	1.78683
Q9Y2W1	THRAP3	Thyroid hormone receptor-associated protein 3 (BCLAF1 and THRAP3 family member 2) (Thyroid hormone receptor-associated protein complex 150 kDa component) (Trap150)	0.0848854	0.0653379	0.0195475	144	1.74093	12	1.5102e+08	9.11874e+08	6.60086e+08	5.69328e+09	3.54731e+09	4.25747e+09	Yes	Yes	0.609895	3.1013	76.9719	2.94205	-1.07117	1.7814
O00567	NOP56	Nucleolar protein 56 (Nucleolar protein 5A)	0.0828383	0.0591971	0.0236412	181	1.32422	21	1.66742e+08	1.13695e+09	8.15883e+08	4.22867e+09	4.25766e+09	4.24807e+09	Yes	Yes	0.50205	2.34493	71.461	2.58688	-1.08177	1.7708
Q9NX07	TRNAU1AP	tRNA selenocysteine 1-associated protein 1 (SECp43) (tRNA selenocysteine-associated protein 1)	0.0827542	0.0746336	0.00812064	80	3.20016	6	1.39375e+08	3.23462e+08	2.62542e+08	5.26448e+09	4.25799e+09	4.59106e+09	Yes	Yes	0.329272	5.66542	90.187	4.27659	-1.08221	1.77036
Q96SI9	STRBP	Spermatid perinuclear RNA-binding protein	0.081979	0.049143	0.0328359	352	0.581712	14	3.8501e+08	1.44943e+09	1.09718e+09	3.39414e+09	4.34428e+09	4.02985e+09	Yes	Yes	1.14571	1.02746	59.9459	1.99756	-1.0863	1.76627
P62805	H4C1	Histone H4	0.0807289	0.027576	0.0531529	682	-0.946736	6	1.13957e+09	1.94512e+09	1.67854e+09	3.40115e+09	3.107e+09	3.20434e+09	Yes	Yes	0.510184	-1.66587	34.1588	1.02688	-1.09297	1.75959
Q12905	ILF2	Interleukin enhancer-binding factor 2 (Nuclear factor of activated T-cells 45 kDa)	0.0803619	0.0530469	0.027315	237	0.957577	11	5.0373e+08	1.065e+09	8.79258e+08	3.82262e+09	4.11864e+09	4.02068e+09	Yes	Yes	0.476252	1.68305	66.01	2.28809	-1.09495	1.75761
P16989	YBX3	Y-box-binding protein 3 (Cold shock domain-containing protein A) (DNA-binding protein A) (Single-strand DNA-binding protein NF-GMB)	0.0803574	0.0637272	0.0166303	131	1.9381	6	2.7867e+08	6.61822e+08	5.35026e+08	3.45512e+09	4.99385e+09	4.48464e+09	Yes	Yes	0.912981	3.40638	79.3046	3.11503	-1.09497	1.75759
Q9BUJ2	HNRNPUL1	Heterogeneous nuclear ribonucleoprotein U-like protein 1 (Adenovirus early region 1B-associated protein 5) (E1B-55 kDa-associated protein 5) (E1B-AP5)	0.0799181	0.0577551	0.022163	176	1.3818	15	1.08524e+08	1.10139e+09	7.72824e+08	4.50981e+09	3.80174e+09	4.03606e+09	Yes	Yes	0.149196	2.42534	72.2679	2.63502	-1.09735	1.75521
P27816	MAP4	Microtubule-associated protein 4 (MAP-4)	0.0793825	0.042093	0.0372895	508	0.174812	12	5.40461e+08	1.54495e+09	1.21254e+09	2.75835e+09	4.35284e+09	3.82518e+09	Yes	Yes	1.62778	0.306321	53.0256	1.70382	-1.10028	1.75229
Q15637	SF1	Splicing factor 1 (Mammalian branch point-binding protein) (BBP) (mBBP) (Transcription factor ZFM1) (Zinc finger gene in MEN1 locus) (Zinc finger protein 162)	0.0783604	0.0716086	0.00675177	72	3.4068	6	1.28677e+08	2.59923e+08	2.1649e+08	4.30638e+09	4.62201e+09	4.51756e+09	Yes	Yes	0.191078	5.95052	91.3837	4.47325	-1.1059	1.74666
Q8TED0	UTP15	U3 small nucleolar RNA-associated protein 15 homolog	0.0778935	0.0460462	0.0318473	366	0.531911	21	2.59031e+08	1.50412e+09	1.09209e+09	3.66236e+09	3.73725e+09	3.71247e+09	Yes	Yes	0.812713	0.927687	59.1143	1.9604	-1.1085	1.74407
Q9H0Z9	RBM38	RNA-binding protein 38 (CLL-associated antigen KW-5) (HSRNASEB) (RNA-binding motif protein 38) (RNA-binding region-containing protein 1) (ssDNA-binding protein SEB4)	0.0777269	0.0705537	0.00717312	77	3.29805	5	1.41681e+08	2.54758e+08	2.17338e+08	2.71321e+09	5.81914e+09	4.7913e+09	Yes	Yes	1.49341	5.74895	90.7714	4.36959	-1.10943	1.74314
Q16666	IFI16	Gamma-interferon-inducible protein 16 (Ifi-16) (Interferon-inducible myeloid differentiation transcriptional activator)	0.075495	0.0429894	0.0325056	407	0.403291	24	2.57203e+08	1.54059e+09	1.11588e+09	3.42741e+09	3.63191e+09	3.56424e+09	Yes	Yes	0.964031	0.697888	56.9433	1.86594	-1.12208	1.73048
P11142	HSPA8	Heat shock cognate 71 kDa protein	0.075474	0.0383974	0.0370766	563	0.0504986	13	8.4401e+08	1.31849e+09	1.16147e+09	3.45848e+09	3.35905e+09	3.39196e+09	Yes	Yes	0.286443	0.0873809	50.875	1.61882	-1.1222	1.73036
Q9BVP2	GNL3	Guanine nucleotide-binding protein-like 3 (E2-induced gene 3 protein) (Novel nucleolar protein 47) (NNP47) (Nucleolar GTP-binding protein 3) (Nucleostemin)	0.075162	0.0438801	0.0312819	383	0.488239	19	1.58294e+08	1.55357e+09	1.09183e+09	3.42065e+09	3.66742e+09	3.58575e+09	Yes	Yes	1.04358	0.843953	58.3807	1.92807	-1.124	1.72856
Q5T749	KPRP	Keratinocyte proline-rich protein (hKPRP)	0.0744362	0.0419237	0.0325125	420	0.366773	9	8.44233e+08	7.61e+08	7.88544e+08	6.80531e+09	1.1361e+09	3.0122e+09	Yes	Yes	3.20904	0.632445	56.3217	1.83953	-1.12822	1.72435
Q06787	FMR1	Synaptic functional regulator FMR1 (Fragile X mental retardation protein 1) (FMRP) (Protein FMR-1)	0.0739381	0.0691794	0.00475865	58	3.86172	9	5.62447e+07	2.10767e+08	1.59631e+08	4.28809e+09	4.2684e+09	4.27492e+09	Yes	Yes	0.0595724	6.64769	93.564	4.9105	-1.13113	1.72143
P98179	RBM3	RNA-binding protein 3 (RNA-binding motif protein 3) (RNPL)	0.0737471	0.0666647	0.00708244	86	3.23461	3	1.43453e+08	2.55848e+08	2.18653e+08	2.92427e+09	5.22079e+09	4.4608e+09	Yes	Yes	1.15169	5.56452	90.3963	4.30927	-1.13225	1.72031
P83881	RPL36A	60S ribosomal protein L36a (60S ribosomal protein L44) (Cell growth-inhibiting gene 15 protein) (Cell migration-inducing gene 6 protein) (Large ribosomal subunit protein eL42)	0.07333	0.018455	0.054875	697	-1.57213	3	1.31139e+09	1.89606e+09	1.70257e+09	2.45569e+09	2.97809e+09	2.80522e+09	No	Yes	1.34611	-2.70069	25.1671	0.742111	-1.13472	1.71785
P52756	RBM5	RNA-binding protein 5 (Protein G15) (Putative tumor suppressor LUCA15) (RNA-binding motif protein 5) (Renal carcinoma antigen NY-REN-9)	0.0725923	0.0573083	0.015284	137	1.90672	6	2.48335e+08	6.13929e+08	4.92943e+08	3.09214e+09	4.52114e+09	4.04825e+09	Yes	Yes	0.947404	3.26708	78.9454	3.08731	-1.13911	1.71346
P46777	RPL5	60S ribosomal protein L5 (Large ribosomal subunit protein uL18)	0.0725912	0.0396069	0.0329843	468	0.263972	13	4.42656e+08	1.41858e+09	1.09562e+09	3.2699e+09	3.41968e+09	3.37011e+09	Yes	Yes	0.794874	0.452303	54.5616	1.7662	-1.13912	1.71345
Q8IWR0	ZC3H7A	Zinc finger CCCH domain-containing protein 7A	0.0720956	0.0416798	0.0304158	391	0.454526	16	7.02071e+08	1.07389e+09	9.50844e+08	3.45741e+09	3.35474e+09	3.38872e+09	Yes	Yes	0.192796	0.777454	57.8118	1.90329	-1.14209	1.71047
Q8IWA0	WDR75	WD repeat-containing protein 75 (U3 small nucleolar RNA-associated protein 17 homolog)	0.0718686	0.0449711	0.0268975	304	0.741528	23	2.01962e+08	1.28367e+09	9.25703e+08	3.55805e+09	3.43911e+09	3.47847e+09	Yes	Yes	0.620675	1.26735	62.5741	2.11899	-1.14346	1.7091
O60841	EIF5B	Eukaryotic translation initiation factor 5B (eIF-5B)	0.0715411	0.017262	0.0542791	699	-1.6528	15	1.88732e+09	1.40427e+09	1.56412e+09	2.96016e+09	2.41618e+09	2.5962e+09	No	Yes	1.2911	-2.82153	24.1288	0.710213	-1.14544	1.70712
P61247	RPS3A	40S ribosomal protein S3a (Small ribosomal subunit protein eS1) (v-fos transformation effector protein) (Fte-1)	0.0713795	0.0281009	0.0432786	667	-0.623036	10	7.69671e+08	1.70828e+09	1.39767e+09	2.74458e+09	3.15794e+09	3.02115e+09	Yes	Yes	1.20588	-1.06299	39.3683	1.20076	-1.14643	1.70614
P13639	EEF2	Elongation factor 2 (EF-2)	0.071045	0.0506116	0.0204333	190	1.30855	16	4.0445e+08	7.74111e+08	6.51779e+08	3.85981e+09	3.4581e+09	3.59104e+09	Yes	Yes	0.0192806	2.22989	71.2389	2.57382	-1.14847	1.7041
A0A0A6YYI3	PPAN-P2RY11	Protein PPAN-P2RY11	0.0689801	0.0371418	0.0318383	488	0.222283	16	4.81838e+08	1.32557e+09	1.04635e+09	3.0612e+09	3.25991e+09	3.19415e+09	Yes	Yes	0.783855	0.375944	53.8443	1.73689	-1.16128	1.69129
P46087	NOP2	Probable 28S rRNA (cytosine(4447)-C(5))-methyltransferase	0.0683303	0.0414792	0.0268511	345	0.627407	19	1.58233e+08	1.31594e+09	9.32823e+08	3.19566e+09	3.35055e+09	3.29929e+09	Yes	Yes	0.897569	1.05855	60.704	2.03195	-1.16539	1.68718
P62249	RPS16	40S ribosomal protein S16 (Small ribosomal subunit protein uS9)	0.0679731	0.0295336	0.0384395	651	-0.380232	7	1.05521e+09	1.22094e+09	1.16609e+09	3.14165e+09	2.73499e+09	2.86957e+09	Yes	Yes	0.236869	-0.640654	43.449	1.34291	-1.16766	1.6849
Q14978	NOLC1	Nucleolar and coiled-body phosphoprotein 1 (140 kDa nucleolar phosphoprotein) (Nopp140) (Hepatitis C virus NS5A-transactivated protein 13) (HCV NS5A-transactivated protein 13) (Nucleolar 130 kDa protein) (Nucleolar phosphoprotein p130)	0.0677525	0.0419791	0.0257734	322	0.703792	13	9.81363e+07	1.30619e+09	9.06409e+08	3.26169e+09	3.2935e+09	3.28297e+09	Yes	Yes	0.843803	1.18483	61.9595	2.09003	-1.16907	1.68349
P15170	GSPT1	Eukaryotic peptide chain release factor GTP-binding subunit ERF3A (Eukaryotic peptide chain release factor subunit 3a) (eRF3a) (G1 to S phase transition protein 1 homolog)	0.067652	0.0524568	0.0151951	147	1.78752	8	3.00731e+08	5.73013e+08	4.82907e+08	4.06231e+09	3.21591e+09	3.49601e+09	Yes	Yes	0.323117	3.00812	77.5392	2.98266	-1.16972	1.68285
P11388	TOP2A	DNA topoisomerase 2-alpha	0.0671043	0.0347827	0.0323216	546	0.105874	18	3.75329e+08	1.43149e+09	1.08198e+09	2.68342e+09	3.33864e+09	3.12181e+09	Yes	Yes	1.30848	0.177796	51.8338	1.6564	-1.17325	1.67932
Q9BYJ9	YTHDF1	YTH domain-containing family protein 1 (DF1) (Dermatomyositis associated with cancer putative autoantigen 1) (DACA-1)	0.0669073	0.061507	0.00540039	74	3.50961	5	6.69186e+07	2.36514e+08	1.8039e+08	4.03997e+09	3.67667e+09	3.79689e+09	Yes	Yes	0.0955374	5.88927	91.9286	4.5716	-1.17453	1.67804
Q9NX05	FAM120C	Constitutive coactivator of PPAR-gamma-like protein 2 (Protein FAM120C) (Tumor antigen BJ-HCC-21)	0.0667679	0.0417765	0.0249914	310	0.741258	17	2.89946e+08	1.11124e+09	8.39448e+08	3.26066e+09	3.23055e+09	3.24051e+09	Yes	Yes	0.551553	1.24319	62.5697	2.11878	-1.17543	1.67713
O00566	MPHOSPH10	U3 small nucleolar ribonucleoprotein protein MPP10 (M phase phosphoprotein 10)	0.0666341	0.0431186	0.0235155	265	0.874698	9	3.1493e+08	1.01022e+09	7.80125e+08	3.02332e+09	3.48653e+09	3.33324e+09	Yes	Yes	0.776964	1.46622	64.7095	2.22257	-1.1763	1.67626
P39023	RPL3	60S ribosomal protein L3 (HIV-1 TAR RNA-binding protein B) (TARBP-B) (Large ribosomal subunit protein uL3)	0.0664224	0.0427104	0.023712	270	0.84897	16	1.40641e+08	1.16149e+09	8.23663e+08	3.31661e+09	3.21762e+09	3.25038e+09	Yes	Yes	0.628171	1.42192	64.3012	2.2024	-1.17769	1.67488
Q9UKA9	PTBP2	Polypyrimidine tract-binding protein 2 (Neural polypyrimidine tract-binding protein) (Neurally-enriched homolog of PTB) (PTB-like protein)	0.0660236	0.0573573	0.00866629	108	2.72649	5	1.82186e+08	3.17532e+08	2.72742e+08	3.14717e+09	4.12071e+09	3.79854e+09	Yes	Yes	0.593691	4.55941	86.874	3.83156	-1.1803	1.67226
Q9H583	HEATR1	HEAT repeat-containing protein 1 (Protein BAP28) (U3 small nucleolar RNA-associated protein 10 homolog) [Cleaved into: HEAT repeat-containing protein 1, N-terminally processed]	0.0657616	0.0452514	0.0205102	215	1.14162	26	1.54062e+08	9.78885e+08	7.05928e+08	3.3141e+09	3.32053e+09	3.3184e+09	Yes	Yes	0.542548	1.90712	68.8113	2.43631	-1.18203	1.67054
P18583	SON	Protein SON (Bax antagonist selected in saccharomyces 1) (BASS1) (Negative regulatory element-binding protein) (NRE-binding protein) (Protein DBP-5) (SON3)	0.06556	0.0405716	0.0249884	327	0.69921	15	4.19712e+08	1.00133e+09	8.08853e+08	3.63689e+09	2.80721e+09	3.08177e+09	Yes	Yes	0.181467	1.16712	61.8847	2.08652	-1.18336	1.6692
P13796	LCP1	Plastin-2 (L-plastin) (LC64P) (Lymphocyte cytosolic protein 1) (LCP-1)	0.0654285	0.0469594	0.0184692	188	1.34629	12	5.92518e+08	5.19057e+08	5.43368e+08	3.52313e+09	3.22827e+09	3.32585e+09	Yes	Yes	0.232652	2.24606	71.772	2.60529	-1.18423	1.66833
P10809	HSPD1	60 kDa heat shock protein, mitochondrial	0.0652415	0.0239818	0.0412597	673	-0.782796	7	1.23141e+09	1.23342e+09	1.23275e+09	2.7952e+09	2.56481e+09	2.64105e+09	Yes	Yes	0.272874	-1.30499	36.7585	1.11269	-1.18548	1.66709
Q9NY93	DDX56	Probable ATP-dependent RNA helicase DDX56	0.0651063	0.0398972	0.0252091	337	0.662343	15	3.51036e+08	1.07342e+09	8.34362e+08	3.30033e+09	3.00951e+09	3.10575e+09	Yes	Yes	0.320045	1.10359	61.2801	2.05842	-1.18638	1.66619
Q6PJT7	ZC3H14	Zinc finger CCCH domain-containing protein 14 (Mammalian suppressor of tau pathology-2) (MSUT-2) (Renal carcinoma antigen NY-REN-37)	0.064376	0.0435244	0.0208516	230	1.06167	11	2.69522e+08	8.9976e+08	6.91196e+08	2.77258e+09	3.59054e+09	3.31985e+09	Yes	Yes	0.965735	1.76374	67.6097	2.37147	-1.19128	1.66129
Q14684	RRP1B	Ribosomal RNA processing protein 1 homolog B (RRP1-like protein B)	0.064046	0.0353156	0.0287304	458	0.297725	16	2.34084e+08	1.35583e+09	9.84614e+08	2.8253e+09	3.08523e+09	2.99921e+09	Yes	Yes	1.07385	0.493943	55.141	1.79011	-1.19351	1.65906
Q9NW64	RBM22	Pre-mRNA-splicing factor RBM22 (RNA-binding motif protein 22) (Zinc finger CCCH domain-containing protein 16)	0.0635656	0.0532356	0.0103301	120	2.36554	5	1.06319e+08	4.67299e+08	3.4784e+08	3.00918e+09	3.87742e+09	3.59009e+09	Yes	Yes	0.705609	3.91683	83.749	3.49913	-1.19678	1.65579
Q86U42	PABPN1	Polyadenylate-binding protein 2 (PABP-2) (Poly(A)-binding protein 2) (Nuclear poly(A)-binding protein 1) (Poly(A)-binding protein II) (PABII) (Polyadenylate-binding nuclear protein 1)	0.0634744	0.0577831	0.00569129	87	3.34382	4	8.78935e+07	2.34647e+08	1.86082e+08	3.23169e+09	3.93752e+09	3.70394e+09	Yes	Yes	0.454901	5.53457	91.0337	4.41317	-1.1974	1.65516
Q9BX40	LSM14B	Protein LSM14 homolog B (RNA-associated protein 55B) (hRAP55B)	0.0631967	0.0536346	0.00956216	118	2.48776	8	9.88731e+07	4.071e+08	3.05099e+08	2.01432e+09	4.69723e+09	3.80938e+09	Yes	Yes	1.81186	4.11291	84.8692	3.61095	-1.19931	1.65326
Q9H8H2	DDX31	Probable ATP-dependent RNA helicase DDX31	0.0624278	0.0433219	0.0191058	212	1.18108	17	1.64825e+08	8.94642e+08	6.53125e+08	3.06517e+09	3.23653e+09	3.17982e+09	Yes	Yes	0.613435	1.94636	69.3953	2.46857	-1.20462	1.64794
O75525	KHDRBS3	KH domain-containing, RNA-binding, signal transduction-associated protein 3 (RNA-binding protein T-Star) (Sam68-like mammalian protein 2) (SLM-2) (Sam68-like phosphotyrosine protein)	0.062302	0.0558278	0.00647413	96	3.10823	4	1.24267e+08	2.48407e+08	2.07325e+08	3.34101e+09	3.68163e+09	3.56891e+09	Yes	Yes	0.254834	5.11946	89.6085	4.18954	-1.2055	1.64707
Q99700	ATXN2	Ataxin-2 (Spinocerebellar ataxia type 2 protein) (Trinucleotide repeat-containing gene 13 protein)	0.0622104	0.0443923	0.0178181	194	1.31696	12	3.45831e+08	6.81319e+08	5.70297e+08	3.14565e+09	3.21798e+09	3.19405e+09	Yes	Yes	0.275897	2.16829	71.3583	2.58083	-1.20614	1.64643
P62917	RPL8	60S ribosomal protein L8 (Large ribosomal subunit protein uL2)	0.0619878	0.0289578	0.03303	631	-0.189827	7	4.14382e+08	1.44331e+09	1.10281e+09	2.82046e+09	2.63673e+09	2.69753e+09	Yes	Yes	0.795213	-0.312241	46.7153	1.46123	-1.20769	1.64487
O00541	PES1	Pescadillo homolog	0.0611065	0.0359797	0.0251268	381	0.517959	17	1.35174e+08	1.24101e+09	8.75057e+08	2.74219e+09	3.0294e+09	2.93435e+09	Yes	Yes	1.08006	0.848755	58.8804	1.95004	-1.21391	1.63865
Q7Z417	NUFIP2	Nuclear fragile X mental retardation-interacting protein 2 (82 kDa FMRP-interacting protein) (82-FIP) (Cell proliferation-inducing gene 1 protein) (FMRP-interacting protein 2)	0.0602353	0.050632	0.00960327	121	2.39845	10	1.72501e+08	3.55617e+08	2.95019e+08	2.03342e+09	4.35661e+09	3.5878e+09	Yes	Yes	1.57404	3.91527	84.0571	3.52916	-1.22015	1.63242
P55265	ADAR	Double-stranded RNA-specific adenosine deaminase (DRADA)	0.0601536	0.0374074	0.0227463	326	0.717693	20	2.64112e+08	1.01124e+09	7.63994e+08	2.9227e+09	2.91005e+09	2.91423e+09	Yes	Yes	0.570594	1.17115	62.1864	2.10067	-1.22074	1.63183
P07900	HSP90AA1	Heat shock protein HSP 90-alpha	0.0597551	0.0322658	0.0274893	487	0.231135	11	6.15995e+08	9.85305e+08	8.63089e+08	2.80449e+09	2.70683e+09	2.73915e+09	Yes	Yes	0.248906	0.376505	53.9967	1.74309	-1.22362	1.62894
O15226	NKRF	NF-kappa-B-repressing factor (NFkB-repressing factor) (NRF) (Protein ITBA4)	0.0594324	0.0416533	0.0177791	203	1.22824	18	1.24225e+08	8.55618e+08	6.13579e+08	3.14112e+09	2.92556e+09	2.9969e+09	Yes	Yes	0.369573	1.99785	70.0851	2.50732	-1.22598	1.62659
P30405	PPIF	Peptidyl-prolyl cis-trans isomerase F, mitochondrial (PPIase F)	0.0593451	0.0263606	0.0329845	645	-0.323404	3	3.1074e+08	1.42519e+09	1.05639e+09	1.36306e+09	3.61572e+09	2.87025e+09	Yes	Yes	3.03638	-0.525839	44.4192	1.3776	-1.22661	1.62595
Q9UII4	HERC5	E3 ISG15--protein ligase HERC5	0.0586738	0.0332357	0.0254381	421	0.385743	17	2.69151e+08	1.15179e+09	8.59697e+08	2.77606e+09	2.72343e+09	2.74085e+09	Yes	Yes	0.708074	0.625293	56.6449	1.85322	-1.23156	1.62101
P60842	EIF4A1	Eukaryotic initiation factor 4A-I (eIF-4A-I) (eIF4A-I)	0.0579102	0.0501903	0.00771998	113	2.70074	7	1.58504e+08	2.86185e+08	2.43932e+08	3.68835e+09	2.86777e+09	3.13932e+09	Yes	Yes	0.408991	4.36256	86.6691	3.80763	-1.23724	1.61532
Q92804	TAF15	TATA-binding protein-associated factor 2N (68 kDa TATA-binding protein-associated factor) (TAF(II)68) (TAFII68) (RNA-binding protein 56)	0.05778	0.0521647	0.00561532	95	3.21563	3	8.89611e+07	2.30025e+08	1.83343e+08	3.58913e+09	3.04451e+09	3.22474e+09	Yes	Yes	0.2325	5.19113	90.2815	4.29127	-1.23822	1.61434
Q9Y2X3	NOP58	Nucleolar protein 58 (Nucleolar protein 5)	0.0576435	0.0298704	0.0277732	548	0.105025	16	4.48642e+08	1.13412e+09	9.07277e+08	2.60911e+09	2.62041e+09	2.61667e+09	Yes	Yes	0.655729	0.169439	51.8191	1.65582	-1.23925	1.61332
Q9NVP1	DDX18	ATP-dependent RNA helicase DDX18	0.0575196	0.0326728	0.0248468	419	0.39503	16	2.82027e+08	1.10959e+09	8.35726e+08	2.62546e+09	2.75145e+09	2.70976e+09	Yes	Yes	0.820614	0.636939	56.8029	1.85995	-1.24018	1.61238
Q09666	AHNAK	Neuroblast differentiation-associated protein AHNAK (Desmoyokin)	0.0570844	0.0304846	0.0265998	506	0.196662	8	4.64492e+08	1.05381e+09	8.58789e+08	2.30152e+09	2.87329e+09	2.68407e+09	Yes	Yes	1.03991	0.316445	53.4026	1.719	-1.24348	1.60908
Q9NV06	DCAF13	DDB1- and CUL4-associated factor 13 (WD repeat and SOF domain-containing protein 1)	0.0561326	0.0380102	0.0181224	235	1.06861	22	1.76806e+08	8.32074e+08	6.15227e+08	2.69514e+09	2.9083e+09	2.83776e+09	Yes	Yes	0.669461	1.71168	67.715	2.37708	-1.25078	1.60178
Q13523	PRPF4B	Serine/threonine-protein kinase PRP4 homolog	0.0556981	0.0365687	0.0191294	259	0.934814	12	2.69543e+08	8.02137e+08	6.25886e+08	3.35163e+09	2.29411e+09	2.64408e+09	Yes	Yes	0.413909	1.49421	65.6551	2.27002	-1.25416	1.59841
Q96P11	NSUN5	28S rRNA (cytosine-C(5))-methyltransferase	0.055561	0.0246314	0.0309296	644	-0.328487	15	2.26501e+08	1.48018e+09	1.0653e+09	2.29374e+09	2.47923e+09	2.41785e+09	Yes	Yes	1.46723	-0.524704	44.3322	1.37448	-1.25523	1.59733
Q9NUD5	ZCCHC3	Zinc finger CCHC domain-containing protein 3	0.0551137	0.0419626	0.013151	159	1.67393	14	1.61236e+08	5.65951e+08	4.32019e+08	2.17275e+09	3.49393e+09	3.05671e+09	Yes	Yes	1.2379	2.66795	76.1384	2.88394	-1.25874	1.59382
Q9NVU7	SDAD1	Protein SDA1 homolog (Nucleolar protein 130) (SDA1 domain-containing protein 1) (hSDA)	0.0540645	0.0375945	0.01647	217	1.19068	11	1.80945e+08	7.33467e+08	5.50622e+08	3.2493e+09	2.33953e+09	2.6406e+09	Yes	Yes	0.279782	1.88779	69.5364	2.47643	-1.26709	1.58548
P62829	RPL23	60S ribosomal protein L23 (60S ribosomal protein L17) (Large ribosomal subunit protein uL14)	0.0536465	0.0190683	0.0345782	675	-0.858683	5	5.66055e+08	1.39642e+09	1.12163e+09	1.82559e+09	2.45986e+09	2.24996e+09	Yes	Yes	1.754	-1.35853	35.5444	1.07239	-1.27046	1.58211
P33240	CSTF2	Cleavage stimulation factor subunit 2 (CF-1 64 kDa subunit) (Cleavage stimulation factor 64 kDa subunit) (CSTF 64 kDa subunit) (CstF-64)	0.0535472	0.0489751	0.00457216	89	3.4211	4	1.0029e+08	1.65288e+08	1.43778e+08	3.2859e+09	2.88727e+09	3.01919e+09	Yes	Yes	0.205221	5.4098	91.4615	4.48692	-1.27126	1.5813
Q8WTT2	NOC3L	Nucleolar complex protein 3 homolog (NOC3 protein homolog) (Factor for adipocyte differentiation 24) (NOC3-like protein) (Nucleolar complex-associated protein 3-like protein)	0.0528988	0.0340845	0.0188143	288	0.857289	16	1.33532e+08	9.03904e+08	6.48966e+08	2.51439e+09	2.66769e+09	2.61696e+09	Yes	Yes	0.782794	1.3511	64.4335	2.20891	-1.27655	1.57601
P78344	EIF4G2	Eukaryotic translation initiation factor 4 gamma 2 (eIF-4-gamma 2) (eIF-4G 2) (eIF4G 2) (Death-associated protein 5) (DAP-5) (p97)	0.0527491	0.0393945	0.0133546	174	1.56066	15	1.21588e+08	6.20374e+08	4.55311e+08	2.79151e+09	2.72369e+09	2.74613e+09	Yes	Yes	0.329092	2.45769	74.6828	2.78655	-1.27778	1.57478
P62280	RPS11	40S ribosomal protein S11 (Small ribosomal subunit protein uS17)	0.0523974	0.0406582	0.0117392	150	1.79222	10	1.42738e+08	5.16688e+08	3.92937e+08	2.84274e+09	2.73187e+09	2.76856e+09	Yes	Yes	0.196084	2.81714	77.5959	2.98676	-1.28069	1.57187
P18621	RPL17	60S ribosomal protein L17 (60S ribosomal protein L23) (Large ribosomal subunit protein uL22) (PD-1)	0.0520872	0.0123981	0.0396891	696	-1.67862	2	7.09282e+08	1.54366e+09	1.26754e+09	1.47475e+09	2.31066e+09	2.03403e+09	Yes	Yes	2.46153	-2.63425	23.8026	0.700229	-1.28327	1.5693
Q9NWH9	SLTM	SAFB-like transcription modulator (Modulator of estrogen-induced transcription)	0.0517169	0.0284546	0.0232623	467	0.290667	8	3.26853e+08	9.87836e+08	7.69098e+08	2.24502e+09	2.51743e+09	2.42728e+09	Yes	Yes	0.910338	0.455243	55.0199	1.7851	-1.28637	1.5662
Q9P275	USP36	Ubiquitin carboxyl-terminal hydrolase 36	0.0516703	0.0328634	0.0188069	305	0.805217	14	3.16232e+08	7.53341e+08	6.08689e+08	2.89494e+09	2.23714e+09	2.45482e+09	Yes	Yes	0.198992	1.26081	63.6021	2.16826	-1.28676	1.56581
P14923	JUP	Junction plakoglobin (Catenin gamma) (Desmoplakin III) (Desmoplakin-3)	0.051467	0.0206422	0.0308248	660	-0.578497	7	8.80484e+08	9.05527e+08	8.97239e+08	3.03318e+09	1.50293e+09	2.00934e+09	Yes	Yes	1.62528	-0.904823	40.1076	1.22609	-1.28847	1.56409
Q9BVJ6	UTP14A	U3 small nucleolar RNA-associated protein 14 homolog A (Antigen NY-CO-16) (Serologically defined colon cancer antigen 16)	0.0511548	0.02883	0.0223248	438	0.368922	16	3.48509e+08	9.20841e+08	7.3144e+08	2.49156e+09	2.31017e+09	2.3702e+09	Yes	Yes	0.395541	0.576054	56.3583	1.84108	-1.29111	1.56145
P26583	HMGB2	High mobility group protein B2 (High mobility group protein 2) (HMG-2)	0.0508558	0.0113328	0.039523	698	-1.80219	5	1.21705e+09	1.14989e+09	1.17211e+09	1.70231e+09	1.98577e+09	1.89197e+09	No	Yes	0.511301	-2.80944	22.2842	0.653959	-1.29366	1.55891
Q5QJE6	DNTTIP2	Deoxynucleotidyltransferase terminal-interacting protein 2 (Estrogen receptor-binding protein) (LPTS-interacting protein 2) (LPTS-RP2) (Terminal deoxynucleotidyltransferase-interacting factor 2) (TdIF2) (TdT-interacting factor 2)	0.0503303	0.0306856	0.0196447	355	0.643423	18	1.38784e+08	9.44476e+08	6.7785e+08	2.47023e+09	2.3822e+09	2.41133e+09	Yes	Yes	0.67293	1.00013	60.9685	2.04407	-1.29817	1.55439
Q9NVV4	MTPAP	Poly(A) RNA polymerase, mitochondrial (PAP)	0.0499818	0.0298713	0.0201105	377	0.57081	9	2.3672e+08	8.91423e+08	6.74763e+08	2.4298e+09	2.35196e+09	2.37772e+09	Yes	Yes	0.558635	0.885542	59.7643	1.9894	-1.30119	1.55138
Q9H0A0	NAT10	RNA cytidine acetyltransferase	0.0494827	0.0326806	0.0168021	262	0.959795	19	1.37773e+08	7.92245e+08	5.75661e+08	2.569e+09	2.36543e+09	2.43279e+09	Yes	Yes	0.408315	1.48482	66.0445	2.28985	-1.30555	1.54702
Q9NYF8	BCLAF1	Bcl-2-associated transcription factor 1 (Btf) (BCLAF1 and THRAP3 family member 1)	0.0488698	0.025558	0.0233118	539	0.132713	7	3.43062e+08	9.75199e+08	7.66007e+08	2.48242e+09	2.02196e+09	2.17434e+09	Yes	Yes	0.199522	0.20459	52.2981	1.67478	-1.31096	1.54161
P10599	TXN	Thioredoxin (Trx) (ATL-derived factor) (ADF) (Surface-associated sulphydryl protein) (SASP) (allergen Hom s Trx)	0.0486157	0.026248	0.0223677	494	0.230788	3	4.64483e+08	8.30283e+08	7.09229e+08	2.36659e+09	2.13512e+09	2.21172e+09	Yes	Yes	0.153113	0.355262	53.9907	1.74285	-1.31322	1.53934
P62318	SNRPD3	Small nuclear ribonucleoprotein Sm D3 (Sm-D3) (snRNP core protein D3)	0.0479243	0.0389648	0.00895956	138	2.12067	5	1.19561e+08	3.85918e+08	2.97773e+08	2.56433e+09	2.62257e+09	2.6033e+09	Yes	Yes	0.252943	3.25124	81.3048	3.27767	-1.31944	1.53312
Q7Z739	YTHDF3	YTH domain-containing family protein 3 (DF3)	0.0453706	0.036721	0.00864966	141	2.08589	6	1.53298e+08	3.42324e+08	2.7977e+08	2.51029e+09	2.40801e+09	2.44185e+09	Yes	Yes	0.0719678	3.14831	80.9355	3.24652	-1.34323	1.50934
P12956	XRCC6	X-ray repair cross-complementing protein 6	0.0451879	0.033998	0.01119	177	1.60324	15	1.10488e+08	5.12869e+08	3.79709e+08	2.30095e+09	2.4189e+09	2.37987e+09	Yes	Yes	0.45904	2.41702	75.2368	2.82303	-1.34498	1.50759
Q9BQ39	DDX50	ATP-dependent RNA helicase DDX50	0.0451306	0.0307732	0.0143574	240	1.09988	15	1.22367e+08	6.73086e+08	4.90837e+08	2.39615e+09	2.16713e+09	2.24292e+09	Yes	Yes	0.31217	1.65755	68.1869	2.40237	-1.34553	1.50704
P11387	TOP1	DNA topoisomerase 1	0.0450841	0.0342313	0.0108528	172	1.65725	11	1.01744e+08	5.01504e+08	3.69212e+08	2.48608e+09	2.27846e+09	2.34717e+09	Yes	Yes	0.170056	2.4968	75.9277	2.86954	-1.34598	1.50659
P05546	SERPIND1	Heparin cofactor 2 (Heparin cofactor II) (HC-II) (Protease inhibitor leuserpin-2) (HLS2) (Serpin D1)	0.0447211	0	0.0447211	706	-10	3	1.45066e+09	1.34168e+09	1.37774e+09	1.20275e+09	1.34699e+09	1.29926e+09	No	Yes	4.15871	-14.9793		-0.117193	-1.34949	1.50308
Q86UE4	MTDH	Protein LYRIC (3D3/LYRIC) (Astrocyte elevated gene-1 protein) (AEG-1) (Lysine-rich CEACAM1 co-isolated protein) (Metadherin) (Metastasis adhesion protein)	0.0441016	0.0204403	0.0236613	633	-0.211114	11	3.4025e+08	9.99376e+08	7.81252e+08	1.86319e+09	1.98154e+09	1.94237e+09	Yes	Yes	1.00983	-0.316042	46.3482	1.44771	-1.35555	1.49702
Q02543	RPL18A	60S ribosomal protein L18a (Large ribosomal subunit protein eL20)	0.044095	0.0289851	0.0151099	277	0.939821	7	1.43021e+08	6.97283e+08	5.13862e+08	2.09461e+09	2.25566e+09	2.20237e+09	Yes	Yes	0.717743	1.40687	65.7334	2.27399	-1.35561	1.49695
Q06830	PRDX1	Peroxiredoxin-1	0.0431682	0.031259	0.0119092	199	1.3922	5	3.55343e+08	3.5575e+08	3.55615e+08	2.36602e+09	2.1119e+09	2.19599e+09	Yes	Yes	0.240639	2.07121	72.4121	2.64375	-1.36484	1.48773
Q14151	SAFB2	Scaffold attachment factor B2 (SAF-B2)	0.0428858	0.036652	0.00623382	123	2.5557	4	5.40991e+07	2.45346e+08	1.82057e+08	8.74165e+08	3.62179e+09	2.71252e+09	Yes	Yes	2.89552	3.79491	85.4641	3.67345	-1.36769	1.48488
P48200	IREB2	Iron-responsive element-binding protein 2 (IRE-BP 2) (Iron regulatory protein 2) (IRP2)	0.0422876	0.0384873	0.00380033	99	3.34019	4	9.65905e+07	1.27056e+08	1.16974e+08	2.49562e+09	2.34897e+09	2.3975e+09	Yes	Yes	0.0915775	4.93939	91.0131	4.40971	-1.37379	1.47878
P36776	LONP1	Lon protease homolog, mitochondrial	0.0422569	0.0397553	0.0025016	73	3.99022	5	4.24116e+07	9.85642e+07	7.99817e+07	3.03456e+09	1.98761e+09	2.33408e+09	Yes	Yes	0.737674	5.8994	94.08	5.03491	-1.3741	1.47846
Q9H8H0	NOL11	Nucleolar protein 11	0.0422285	0.0255227	0.0167058	373	0.611428	13	1.97582e+08	7.39821e+08	5.60379e+08	2.01703e+09	2.03096e+09	2.02635e+09	Yes	Yes	0.628089	0.903795	60.4394	2.01989	-1.37439	1.47817
P78316	NOP14	Nucleolar protein 14 (Nucleolar complex protein 14)	0.0419756	0.026669	0.0153067	324	0.801005	17	1.69189e+08	6.86616e+08	5.15384e+08	1.92833e+09	2.15037e+09	2.07689e+09	Yes	Yes	0.798088	1.18193	63.5344	2.16499	-1.377	1.47556
Q04837	SSBP1	Single-stranded DNA-binding protein, mitochondrial (Mt-SSB) (MtSSB) (PWP1-interacting protein 17)	0.041536	0.0277001	0.0138359	263	1.00147	3	2.56631e+08	5.38022e+08	4.44902e+08	1.95317e+09	2.16219e+09	2.09302e+09	Yes	Yes	0.521117	1.47316	66.6893	2.32311	-1.38158	1.47099
O43143	DHX15	ATP-dependent RNA helicase DHX15	0.0413366	0.025924	0.0154126	338	0.750179	15	2.14596e+08	6.56383e+08	5.10183e+08	2.10414e+09	1.93555e+09	1.99134e+09	Yes	Yes	0.31257	1.10194	62.7144	2.12565	-1.38366	1.4689
Q96EV2	RBM33	RNA-binding protein 33 (Proline-rich protein 8) (RNA-binding motif protein 33)	0.0407941	0.0306912	0.0101029	180	1.60305	5	1.76961e+08	3.99194e+08	3.25651e+08	1.85556e+09	2.36268e+09	2.19486e+09	Yes	Yes	0.709818	2.34553	75.2344	2.82288	-1.3894	1.46316
Q76FK4	NOL8	Nucleolar protein 8 (Nucleolar protein Nop132)	0.0406541	0.0231503	0.0175038	435	0.403364	14	1.5655e+08	8.14313e+08	5.9664e+08	1.76958e+09	2.01736e+09	1.93536e+09	Yes	Yes	1.08177	0.589584	56.9446	1.86599	-1.3909	1.46167
Q9HC36	MRM3	rRNA methyltransferase 3, mitochondrial	0.040493	0.0260131	0.0144799	314	0.845186	6	2.5632e+08	5.63582e+08	4.619e+08	1.53929e+09	2.35487e+09	2.08497e+09	Yes	Yes	1.22824	1.23393	64.241	2.19943	-1.39262	1.45995
Q01780	EXOSC10	Exosome component 10	0.0404722	0.023546	0.0169262	408	0.476219	17	1.17481e+08	8.15092e+08	5.84232e+08	2.00383e+09	1.8414e+09	1.89515e+09	Yes	Yes	0.650212	0.695147	58.1781	1.91922	-1.39284	1.45972
P26196	DDX6	Probable ATP-dependent RNA helicase DDX6	0.0402132	0.0309086	0.0093046	168	1.73199	11	9.37055e+07	4.2354e+08	3.14388e+08	2.36656e+09	1.93484e+09	2.07771e+09	Yes	Yes	0.0995166	2.5234	76.8619	2.93428	-1.39563	1.45693
Q9H307	PNN	Pinin (140 kDa nuclear and cell adhesion-related phosphoprotein) (Desmosome-associated protein) (Domain-rich serine protein) (DRS protein) (DRSP) (Melanoma metastasis clone A protein) (Nuclear protein SDK3) (SR-like protein)	0.0402081	0.027591	0.0126171	242	1.12881	9	1.50971e+08	5.57345e+08	4.22864e+08	2.00522e+09	2.04297e+09	2.03047e+09	Yes	Yes	0.476683	1.64454	68.6204	2.42588	-1.39569	1.45688
Q9UPQ9	TNRC6B	Trinucleotide repeat-containing gene 6B protein	0.0399054	0.0245885	0.0153169	357	0.68286	3	2.72273e+08	5.90339e+08	4.85082e+08	1.40173e+09	2.36194e+09	2.04418e+09	Yes	Yes	1.4534	0.992602	61.617	2.07404	-1.39897	1.4536
Q9H7E2	TDRD3	Tudor domain-containing protein 3	0.0398711	0.0234538	0.0164173	396	0.514607	7	1.38168e+08	7.70379e+08	5.61162e+08	1.73891e+09	2.0163e+09	1.9245e+09	Yes	Yes	1.08152	0.747839	58.8241	1.94756	-1.39934	1.45322
Q9BY44	EIF2A	Eukaryotic translation initiation factor 2A (eIF-2A) (65 kDa eukaryotic translation initiation factor 2A) [Cleaved into: Eukaryotic translation initiation factor 2A, N-terminally processed]	0.0398367	0.0205105	0.0193262	556	0.0858044	4	3.47004e+08	7.60299e+08	6.23528e+08	1.67572e+09	1.90653e+09	1.83015e+09	Yes	Yes	0.863655	0.124661	51.4864	1.64273	-1.39972	1.45285
A5YKK6	CNOT1	CCR4-NOT transcription complex subunit 1 (CCR4-associated factor 1) (Negative regulator of transcription subunit 1 homolog) (NOT1H) (hNOT1)	0.0397402	0.024364	0.0153762	360	0.664054	17	2.11323e+08	6.5722e+08	5.0966e+08	1.98234e+09	1.86294e+09	1.90245e+09	Yes	Yes	0.394019	0.96407	61.3082	2.05972	-1.40077	1.45179
Q14694	USP10	Ubiquitin carboxyl-terminal hydrolase 10	0.0396994	0.0299108	0.00978861	182	1.61149	9	1.09971e+08	4.37027e+08	3.28795e+08	2.27383e+09	1.92713e+09	2.04187e+09	Yes	Yes	0.0200011	2.33884	75.3432	2.83012	-1.40122	1.45135
P06733	ENO1	Alpha-enolase	0.0389126	0.0149315	0.0239811	661	-0.683543	7	5.23565e+08	8.69595e+08	7.55084e+08	1.7169e+09	1.52433e+09	1.58806e+09	Yes	Yes	0.296494	-0.986117	38.3718	1.16689	-1.40991	1.44266
B5ME19	EIF3CL	Eukaryotic translation initiation factor 3 subunit C-like protein	0.038905	0.0280791	0.0108259	206	1.37501	13	1.43121e+08	4.67399e+08	3.60086e+08	2.0113e+09	1.99432e+09	1.99994e+09	Yes	Yes	0.328174	1.98355	72.1735	2.62933	-1.41	1.44257
Q969X6	UTP4	U3 small nucleolar RNA-associated protein 4 homolog (Cirhin) (UTP4 small subunit processome component)	0.0388232	0.0205619	0.0182613	525	0.171181	12	1.88219e+08	8.3063e+08	6.18038e+08	1.83188e+09	1.72941e+09	1.76332e+09	Yes	Yes	0.734701	0.246785	52.9629	1.70131	-1.41091	1.44166
O00411	POLRMT	DNA-directed RNA polymerase, mitochondrial (MtRPOL)	0.03861	0.0228733	0.0157367	392	0.539533	14	2.04569e+08	6.82192e+08	5.24133e+08	1.84327e+09	1.83283e+09	1.83628e+09	Yes	Yes	0.58873	0.776531	59.2419	1.96606	-1.4133	1.43926
O95985	TOP3B	DNA topoisomerase 3-beta-1	0.0383533	0.0199401	0.0184133	549	0.114925	10	2.93848e+08	7.54506e+08	6.02061e+08	1.67986e+09	1.79205e+09	1.75492e+09	Yes	Yes	0.796549	0.165075	51.9904	1.66259	-1.4162	1.43637
Q07065	CKAP4	Cytoskeleton-associated protein 4 (63-kDa cytoskeleton-linking membrane protein) (Climp-63) (p63)	0.0382715	0.00967247	0.028599	689	-1.56401	4	6.07227e+08	1.0489e+09	9.02736e+08	1.2817e+09	1.55647e+09	1.46554e+09	Yes	Yes	1.58755	-2.24504	25.2733	0.745384	-1.41712	1.43544
Q13838	DDX39B	Spliceosome RNA helicase DDX39B	0.037777	0.0359105	0.00186652	69	4.26598	3	5.57638e+07	5.50913e+07	5.53138e+07	2.56064e+09	1.91706e+09	2.13004e+09	Yes	Yes	0.534751	6.09947	95.0591	5.303	-1.42277	1.42979
Q9H0J9	PARP12	Protein mono-ADP-ribosyltransferase PARP12	0.0376988	0.026349	0.0113499	232	1.21507	13	5.76595e+07	5.62433e+08	3.95389e+08	2.09512e+09	1.77101e+09	1.87827e+09	Yes	Yes	0.206427	1.7362	69.8933	2.49647	-1.42367	1.42889
Q68CQ4	UTP25	U3 small nucleolar RNA-associated protein 25 homolog (Digestive organ expansion factor homolog) (UTP25 small subunit processor component)	0.0376843	0.0189148	0.0187694	577	0.0111333	13	2.04763e+08	8.44902e+08	6.33062e+08	1.7158e+09	1.67215e+09	1.6866e+09	Yes	Yes	0.86325	0.0159064	50.1929	1.59239	-1.42384	1.42872
P63244	RACK1	Receptor of activated protein C kinase 1 (Cell proliferation-inducing gene 21 protein) (Guanine nucleotide-binding protein subunit beta-2-like 1) (Guanine nucleotide-binding protein subunit beta-like protein 12.3) (Human lung cancer oncogene 7 protein) (HLC-7) (Receptor for activated C kinase) (Small ribosomal subunit protein RACK1) [Cleaved into: Receptor of activated protein C kinase 1, N-termi…	0.0375213	0.0225537	0.0149676	382	0.591526	7	1.55817e+08	6.78765e+08	5.05707e+08	1.92991e+09	1.68907e+09	1.76877e+09	Yes	Yes	0.367936	0.844014	60.1091	2.00493	-1.42572	1.42684
Q9BRZ2	TRIM56	E3 ubiquitin-protein ligase TRIM56	0.0373649	0.025227	0.0121379	257	1.05545	14	1.48515e+08	5.33372e+08	4.06012e+08	1.93964e+09	1.81573e+09	1.85674e+09	Yes	Yes	0.308699	1.50404	67.5152	2.36645	-1.42754	1.42503
O43432	EIF4G3	Eukaryotic translation initiation factor 4 gamma 3 (eIF-4-gamma 3) (eIF-4G 3) (eIF4G 3) (eIF-4-gamma II) (eIF4GII)	0.0373124	0.0288516	0.00846084	169	1.76978	7	1.27647e+08	3.52667e+08	2.78201e+08	2.01085e+09	1.95066e+09	1.97058e+09	Yes	Yes	0.173231	2.52091	77.3244	2.96718	-1.42815	1.42442
P62861	FAU	FAU ubiquitin-like and ribosomal protein S30 [Cleaved into: Ubiquitin-like protein FUBI; 40S ribosomal protein S30 (Small ribosomal subunit protein eS30)]	0.037173	0.0112635	0.0259094	684	-1.20182	2	6.47087e+08	8.75528e+08	7.9993e+08	1.40314e+09	1.4832e+09	1.45671e+09	No	Yes	0.715957	-1.70994	30.3003	0.902618	-1.42977	1.42279
Q5T750	XP32	Skin-specific protein 32	0.0371637	0.0182773	0.0188864	599	-0.0472941	2	3.80036e+08	5.12307e+08	4.68535e+08	3.37616e+09	4.85073e+08	1.44182e+09	Yes	Yes	3.24991	-0.0672846	49.1805	1.55361	-1.42988	1.42268
Q02880	TOP2B	DNA topoisomerase 2-beta	0.036529	0.0241848	0.0123442	283	0.970266	12	1.40798e+08	5.50507e+08	4.14922e+08	1.7341e+09	1.87885e+09	1.83095e+09	Yes	Yes	0.669104	1.37312	66.2071	2.29819	-1.43736	1.4152
O15371	EIF3D	Eukaryotic translation initiation factor 3 subunit D (eIF3d) (Eukaryotic translation initiation factor 3 subunit 7) (eIF-3-zeta) (eIF3 p66)	0.0364041	0.0242423	0.0121618	276	0.995169	9	2.33523e+08	4.66432e+08	3.89356e+08	1.9313e+09	1.71831e+09	1.7888e+09	Yes	Yes	0.0250256	1.40688	66.5922	2.31806	-1.43885	1.41371
Q9BSC4	NOL10	Nucleolar protein 10	0.0362426	0.0241729	0.0120696	274	1.00201	9	4.88316e+07	6.05517e+08	4.21294e+08	2.10091e+09	1.5739e+09	1.7483e+09	Yes	Yes	0.0373562	1.41462	66.6976	2.32354	-1.44078	1.41178
P62701	RPS4X	40S ribosomal protein S4, X isoform (SCR10) (Single copy abundant mRNA protein) (Small ribosomal subunit protein eS4)	0.035972	0.0206188	0.0153533	432	0.425413	9	2.75639e+08	6.03281e+08	4.94855e+08	1.85459e+09	1.56264e+09	1.65925e+09	Yes	Yes	0.0525032	0.599206	57.3189	1.88202	-1.44403	1.40853
Q01844	EWSR1	RNA-binding protein EWS (EWS oncogene) (Ewing sarcoma breakpoint region 1 protein)	0.0355888	0.0264706	0.00911821	195	1.53757	4	8.96257e+07	4.16069e+08	3.0804e+08	1.60457e+09	2.05637e+09	1.90686e+09	Yes	Yes	0.875091	2.15856	74.379	2.76683	-1.44869	1.40388
Q9UNX4	WDR3	WD repeat-containing protein 3	0.0355364	0.0229531	0.0125833	318	0.867184	17	1.05382e+08	5.91887e+08	4.30889e+08	1.75994e+09	1.73846e+09	1.74557e+09	Yes	Yes	0.591289	1.21687	64.5905	2.21667	-1.44933	1.40324
P08238	HSP90AB1	Heat shock protein HSP 90-beta (HSP 90) (Heat shock 84 kDa) (HSP 84) (HSP84)	0.0355152	0.0218398	0.0136754	364	0.67538	7	2.27837e+08	5.52749e+08	4.45227e+08	1.76813e+09	1.67114e+09	1.70324e+09	Yes	Yes	0.309162	0.947543	61.4943	2.06834	-1.44959	1.40298
Q14498	RBM39	RNA-binding protein 39 (CAPER alpha) (CAPERalpha) (Hepatocellular carcinoma protein 1) (RNA-binding motif protein 39) (RNA-binding region-containing protein 2) (Splicing factor HCC1)	0.0354846	0.0240889	0.0113957	254	1.07987	9	1.87349e+08	4.51176e+08	3.63868e+08	2.30185e+09	1.37613e+09	1.68248e+09	Yes	Yes	0.764551	1.51464	67.8854	2.38618	-1.44996	1.4026
P16403	H1-2	Histone H1.2 (Histone H1c) (Histone H1d) (Histone H1s-1)	0.0354801	0.0120675	0.0234126	674	-0.956159	3	6.60893e+08	7.28947e+08	7.06426e+08	1.54331e+09	1.32513e+09	1.39733e+09	No	Yes	0.349211	-1.34106	34.012	1.02209	-1.45002	1.40255
O15213	WDR46	WD repeat-containing protein 46 (WD repeat-containing protein BING4)	0.0353508	0.023313	0.0120378	293	0.953567	14	9.70911e+07	5.68755e+08	4.12668e+08	1.65795e+09	1.8296e+09	1.77279e+09	Yes	Yes	0.800294	1.33591	65.9476	2.2849	-1.4516	1.40096
O60832	DKC1	H/ACA ribonucleoprotein complex subunit DKC1	0.0351846	0.0213413	0.0138434	378	0.624448	9	1.50212e+08	6.23733e+08	4.67031e+08	1.73165e+09	1.65565e+09	1.6808e+09	Yes	Yes	0.540641	0.873552	60.655	2.02972	-1.45365	1.39892
Q13823	GNL2	Nucleolar GTP-binding protein 2 (Autoantigen NGP-1)	0.0348963	0.0150412	0.0198551	648	-0.400597	7	1.89195e+08	9.15282e+08	6.74999e+08	1.42833e+09	1.5439e+09	1.50565e+09	Yes	Yes	1.40241	-0.558971	43.1024	1.33061	-1.45722	1.39534
O95478	NSA2	Ribosome biogenesis protein NSA2 homolog (Hairy cell leukemia protein 1) (TGF-beta-inducible nuclear protein 1)	0.0345835	0.0142171	0.0203664	653	-0.518564	8	2.32639e+08	9.08045e+08	6.84534e+08	1.39194e+09	1.5119e+09	1.4722e+09	Yes	Yes	1.3867	-0.721548	41.1095	1.26071	-1.46113	1.39143
Q9NVN8	GNL3L	Guanine nucleotide-binding protein-like 3-like protein	0.0345762	0.0219911	0.012585	333	0.805214	6	6.4511e+07	6.22457e+08	4.37817e+08	1.49605e+09	1.84776e+09	1.73137e+09	Yes	Yes	1.1748	1.12033	63.602	2.16826	-1.46122	1.39134
P40429	RPL13A	60S ribosomal protein L13a (23 kDa highly basic protein) (Large ribosomal subunit protein uL13)	0.0341876	0.0258932	0.00829442	186	1.64236	8	4.89405e+07	4.05584e+08	2.8756e+08	1.96353e+09	1.66252e+09	1.76214e+09	Yes	Yes	0.0653805	2.27702	75.7385	2.85669	-1.46613	1.38643
Q15061	WDR43	WD repeat-containing protein 43 (U3 small nucleolar RNA-associated protein 5 homolog)	0.0340903	0.0221306	0.0119597	315	0.887864	10	1.26939e+08	5.40142e+08	4.03401e+08	1.53941e+09	1.79352e+09	1.70942e+09	Yes	Yes	0.86922	1.22987	64.9176	2.23293	-1.46737	1.3852
Q9NY61	AATF	Protein AATF (Apoptosis-antagonizing transcription factor) (Rb-binding protein Che-1)	0.0340886	0.0248867	0.00920196	205	1.43536	11	3.80449e+07	4.6393e+08	3.22993e+08	1.78984e+09	1.74074e+09	1.75699e+09	Yes	Yes	0.452384	1.98822	73.0058	2.6801	-1.46739	1.38517
O15234	CASC3	Protein CASC3 (Cancer susceptibility candidate gene 3 protein) (Metastatic lymph node gene 51 protein) (MLN 51) (Protein barentsz) (Btz)	0.0340866	0.0230531	0.0110335	264	1.06307	5	1.97241e+08	4.3482e+08	3.56199e+08	1.59851e+09	1.79526e+09	1.73015e+09	Yes	Yes	0.554732	1.47251	67.631	2.3726	-1.46742	1.38515
O60306	AQR	RNA helicase aquarius	0.034019	0.0270216	0.00699738	158	1.94923	9	3.92245e+07	3.41121e+08	2.41214e+08	2.18159e+09	1.54275e+09	1.75416e+09	Yes	Yes	0.367399	2.69829	79.431	3.12488	-1.46828	1.38429
Q5BKZ1	ZNF326	DBIRD complex subunit ZNF326 (Zinc finger protein 326) (Zinc finger protein interacting with mRNPs and DBC1)	0.0337711	0.0185139	0.0152572	484	0.279112	5	1.98618e+08	6.59661e+08	5.07088e+08	1.41992e+09	1.67783e+09	1.59248e+09	Yes	Yes	1.06499	0.385485	54.8216	1.7769	-1.47145	1.38111
P62937	PPIA	Peptidyl-prolyl cis-trans isomerase A (PPIase A)	0.0337292	0.0220866	0.0116426	303	0.923758	3	2.64522e+08	4.13626e+08	3.64283e+08	1.5423e+09	1.76923e+09	1.69413e+09	Yes	Yes	0.500491	1.27531	65.4821	2.26126	-1.47199	1.38057
Q96E39	RBMXL1	RNA binding motif protein, X-linked-like-1 (Heterogeneous nuclear ribonucleoprotein G-like 1)	0.0336353	0.0261872	0.00744812	171	1.81391	2	7.30757e+07	3.19829e+08	2.38172e+08	1.01462e+09	2.42636e+09	1.95918e+09	Yes	Yes	1.99284	2.50204	77.8562	3.00574	-1.4732	1.37936
Q14240	EIF4A2	Eukaryotic initiation factor 4A-II (eIF-4A-II) (eIF4A-II)	0.0334312	0.028387	0.00504415	129	2.49255	6	5.70829e+07	2.24504e+08	1.69099e+08	2.06315e+09	1.67641e+09	1.8044e+09	Yes	Yes	0.231329	3.43153	84.9118	3.61535	-1.47585	1.37672
P62495	ETF1	Eukaryotic peptide chain release factor subunit 1 (Eukaryotic release factor 1) (eRF1) (Protein Cl1) (TB3-1)	0.0328498	0.0262297	0.0066201	156	1.98628	6	9.66607e+07	2.74176e+08	2.15431e+08	2.16402e+09	1.45229e+09	1.68782e+09	Yes	Yes	0.589951	2.71941	79.8474	3.15773	-1.48347	1.3691
P61313	RPL15	60S ribosomal protein L15 (Large ribosomal subunit protein eL15)	0.0324653	0.0200038	0.0124615	365	0.682797	7	1.42604e+08	5.55576e+08	4.18912e+08	1.60786e+09	1.53643e+09	1.56007e+09	Yes	Yes	0.49817	0.931324	61.616	2.07399	-1.48858	1.36398
Q9BYD1	MRPL13	39S ribosomal protein L13, mitochondrial (L13mt) (MRP-L13) (Mitochondrial large ribosomal subunit protein uL13m)	0.032368	0.016233	0.016135	578	0.00873292	2	9.82144e+07	6.02619e+08	4.35697e+08	3.24332e+08	2.53783e+09	1.80532e+09	Yes	Yes	4.7914	0.0119002	50.1513	1.59079	-1.48988	1.36268
Q9NX58	LYAR	Cell growth-regulating nucleolar protein	0.0323601	0.017874	0.014486	475	0.303199	7	1.88713e+08	6.27536e+08	4.82317e+08	1.5417e+09	1.46915e+09	1.49316e+09	Yes	Yes	0.585219	0.413131	55.2348	1.794	-1.48999	1.36257
Q8IXT5	RBM12B	RNA-binding protein 12B (RNA-binding motif protein 12B)	0.0322825	0.0273161	0.00496637	132	2.45949	6	4.5806e+07	2.25381e+08	1.65954e+08	2.26598e+09	1.39938e+09	1.68616e+09	Yes	Yes	0.729353	3.34867	84.6159	3.58501	-1.49103	1.36153
Q9H6S0	YTHDC2	3'-5' RNA helicase YTHDC2	0.0314114	0.0160284	0.015383	567	0.0592933	12	2.37738e+08	6.36201e+08	5.04338e+08	1.49771e+09	1.35455e+09	1.40193e+09	Yes	Yes	0.457178	0.0800253	51.0273	1.62476	-1.50291	1.34965
Q9H6R4	NOL6	Nucleolar protein 6 (Nucleolar RNA-associated protein) (Nrap)	0.0313494	0.0217946	0.00955486	245	1.18966	12	1.07605e+08	4.26993e+08	3.21298e+08	1.68619e+09	1.51058e+09	1.56869e+09	Yes	Yes	0.19865	1.60461	69.5214	2.4756	-1.50377	1.34879
Q9H501	ESF1	ESF1 homolog (ABT1-associated protein)	0.0313023	0.0194316	0.0118708	361	0.710991	10	7.44247e+07	5.78263e+08	4.11529e+08	1.48976e+09	1.53734e+09	1.5216e+09	Yes	Yes	0.812389	0.958517	62.0771	2.09554	-1.50442	1.34814
P55854	SUMO3	Small ubiquitin-related modifier 3 (SUMO-3) (SMT3 homolog 1) (SUMO-2) (Ubiquitin-like protein SMT3A) (Smt3A)	0.0312879	0.0222076	0.00908021	231	1.29026	2	1.81253e+08	3.3855e+08	2.86496e+08	1.28855e+09	1.85076e+09	1.66471e+09	Yes	Yes	0.95246	1.73919	70.9785	2.55862	-1.50462	1.34794
Q9Y2T7	YBX2	Y-box-binding protein 2 (Contrin) (DNA-binding protein C) (Dbpc) (Germ cell-specific Y-box-binding protein) (MSY2 homolog)	0.03113	0.0201369	0.0109931	325	0.873242	4	1.90334e+08	4.3817e+08	3.56154e+08	1.43415e+09	1.61084e+09	1.55237e+09	Yes	Yes	0.614616	1.17516	64.6865	2.22143	-1.50682	1.34574
Q13427	PPIG	Peptidyl-prolyl cis-trans isomerase G (PPIase G) (Peptidyl-prolyl isomerase G)	0.031116	0.024712	0.00640403	161	1.94816	6	5.16997e+07	2.89012e+08	2.10478e+08	2.35652e+09	1.13354e+09	1.53826e+09	Yes	Yes	1.11997	2.62134	79.4189	3.12394	-1.50702	1.34555
H3BQZ7	HNRNPUL2-BSCL2	HCG2044799 (HNRNPUL2-BSCL2 readthrough (NMD candidate))	0.0310339	0.0195235	0.0115104	353	0.76228	6	1.449e+08	5.02523e+08	3.84175e+08	1.57206e+09	1.46241e+09	1.4987e+09	Yes	Yes	0.374939	1.02481	62.9103	2.13499	-1.50816	1.3444
O95218	ZRANB2	Zinc finger Ran-binding domain-containing protein 2 (Zinc finger protein 265) (Zinc finger, splicing)	0.0310265	0.0235772	0.00744922	189	1.66223	4	5.91806e+07	3.31021e+08	2.41061e+08	2.43069e+09	1.0168e+09	1.4847e+09	Yes	Yes	1.3315	2.23453	75.9907	2.87384	-1.50827	1.3443
P07195	LDHB	L-lactate dehydrogenase B chain (LDH-B)	0.0308316	0.0112249	0.0196068	670	-0.804649	4	5.84093e+08	5.8466e+08	5.84472e+08	1.40797e+09	1.13918e+09	1.22813e+09	Yes	Yes	0.631554	-1.07949	36.407	1.10098	-1.511	1.34156
Q86V81	ALYREF	THO complex subunit 4 (Tho4) (Ally of AML-1 and LEF-1) (Aly/REF export factor) (Transcriptional coactivator Aly/REF) (bZIP-enhancing factor BEF)	0.0305933	0.0241198	0.00647351	167	1.8976	6	8.272e+07	2.51499e+08	1.95645e+08	7.72302e+08	2.35342e+09	1.83018e+09	Yes	Yes	2.36231	2.53935	78.8401	3.07927	-1.51437	1.33819
O75494	SRSF10	Serine/arginine-rich splicing factor 10 (40 kDa SR-repressor protein) (SRrp40) (FUS-interacting serine-arginine-rich protein 1) (Splicing factor SRp38) (Splicing factor, arginine/serine-rich 13A) (TLS-associated protein with Ser-Arg repeats) (TASR) (TLS-associated protein with SR repeats) (TLS-associated serine-arginine protein) (TLS-associated SR protein)	0.0305747	0.0248213	0.00575339	149	2.1091	4	1.13261e+08	2.15642e+08	1.81761e+08	1.99135e+09	1.39085e+09	1.58957e+09	Yes	Yes	0.582974	2.82182	81.1825	3.2673	-1.51464	1.33793
O43159	RRP8	Ribosomal RNA-processing protein 8	0.0304661	0.0142915	0.0161746	625	-0.17857	7	1.97465e+08	7.11377e+08	5.41309e+08	1.33172e+09	1.3423e+09	1.3388e+09	Yes	Yes	0.979837	-0.238638	46.9096	1.4684	-1.51618	1.33638
Q9Y3X0	CCDC9	Coiled-coil domain-containing protein 9	0.0302604	0.0255975	0.00466299	135	2.45667	4	9.66115e+07	1.73405e+08	1.47992e+08	1.63047e+09	1.70037e+09	1.67724e+09	Yes	Yes	0.174611	3.27583	84.5905	3.58243	-1.51912	1.33344
Q05519	SRSF11	Serine/arginine-rich splicing factor 11 (Arginine-rich 54 kDa nuclear protein) (p54) (Splicing factor, arginine/serine-rich 11)	0.0301401	0.0174367	0.0127034	426	0.456913	5	1.67314e+08	5.39269e+08	4.16178e+08	1.79475e+09	1.1342e+09	1.35279e+09	Yes	Yes	0.468547	0.608475	57.8522	1.90504	-1.52086	1.33171
P42285	MTREX	Exosome RNA helicase MTR4	0.0300455	0.0177752	0.0122704	404	0.534687	10	2.05193e+08	4.95386e+08	3.99353e+08	1.46851e+09	1.39786e+09	1.42124e+09	Yes	Yes	0.36297	0.711318	59.1608	1.96246	-1.52222	1.33034
P42696	RBM34	RNA-binding protein 34 (RNA-binding motif protein 34)	0.0299206	0.0233558	0.00656484	175	1.83095	9	7.22654e+07	2.94999e+08	2.2129e+08	1.57096e+09	1.60914e+09	1.5965e+09	Yes	Yes	0.337444	2.43248	78.0592	3.02067	-1.52403	1.32854
A8MWD9	SNRPGP15	Putative small nuclear ribonucleoprotein G-like protein 15	0.0295928	0.0157003	0.0138925	529	0.176485	2	1.86894e+08	5.93944e+08	4.5924e+08	1.16437e+09	1.50779e+09	1.39414e+09	Yes	Yes	1.28183	0.233622	53.0544	1.70498	-1.52881	1.32375
Q8NDT2	RBM15B	Putative RNA-binding protein 15B (One-twenty two protein 3) (HsOTT3) (HuOTT3) (RNA-binding motif protein 15B)	0.0295306	0.022883	0.00664758	178	1.78338	11	5.35638e+07	3.14167e+08	2.27926e+08	1.49166e+09	1.62621e+09	1.58168e+09	Yes	Yes	0.519578	2.35912	77.4892	2.97904	-1.52973	1.32284
P62241	RPS8	40S ribosomal protein S8 (Small ribosomal subunit protein eS8)	0.0294591	0.0181255	0.0113336	375	0.677414	8	1.03696e+08	5.25924e+08	3.86197e+08	1.36979e+09	1.46398e+09	1.43281e+09	Yes	Yes	0.814094	0.895396	61.5277	2.06989	-1.53078	1.32178
Q96MU7	YTHDC1	YTH domain-containing protein 1 (Splicing factor YT521) (YT521-B)	0.0294418	0.0234613	0.00598054	162	1.97193	9	5.11913e+07	2.80252e+08	2.04449e+08	1.6563e+09	1.52119e+09	1.56591e+09	Yes	Yes	0.121779	2.60597	79.6869	3.145	-1.53104	1.32153
P52758	RIDA	2-iminobutanoate/2-iminopropanoate deaminase	0.0293748	0.0145587	0.0148161	590	-0.0252815	2	2.70927e+08	5.66055e+08	4.68388e+08	9.55662e+08	1.61167e+09	1.39458e+09	Yes	Yes	1.67715	-0.0333853	49.5619	1.56816	-1.53202	1.32054
P17480	UBTF	Nucleolar transcription factor 1 (Autoantigen NOR-90) (Upstream-binding factor 1) (UBF-1)	0.0289745	0.0165972	0.0123773	445	0.423243	10	1.1948e+08	5.68868e+08	4.20153e+08	1.26731e+09	1.43811e+09	1.38159e+09	Yes	Yes	1.03756	0.556387	57.2821	1.88044	-1.53798	1.31458
Q92667	AKAP1	A-kinase anchor protein 1, mitochondrial (A-kinase anchor protein 149 kDa) (AKAP 149) (Dual specificity A-kinase-anchoring protein 1) (D-AKAP-1) (Protein kinase A-anchoring protein 1) (PRKA1) (Spermatid A-kinase anchor protein 84) (S-AKAP84)	0.0283471	0.0225915	0.00575559	164	1.97274	5	6.44817e+07	2.55467e+08	1.92264e+08	1.78825e+09	1.31256e+09	1.46998e+09	Yes	Yes	0.371297	2.57458	79.696	3.14572	-1.54749	1.30507
P25705	ATP5F1A	ATP synthase subunit alpha, mitochondrial (ATP synthase F1 subunit alpha)	0.0281594	0.0118496	0.0163098	649	-0.460896	6	6.38499e+08	3.61754e+08	4.53337e+08	1.40835e+09	1.03132e+09	1.15609e+09	Yes	Yes	1.30682	-0.600173	42.0805	1.29459	-1.55038	1.30219
Q9BWF3	RBM4	RNA-binding protein 4 (Lark homolog) (hLark) (RNA-binding motif protein 4) (RNA-binding motif protein 4a)	0.0281289	0.0203147	0.0078142	227	1.37835	2	9.11e+07	3.43723e+08	2.60123e+08	1.19017e+09	1.65654e+09	1.50221e+09	Yes	Yes	1.04494	1.79422	72.22	2.63213	-1.55085	1.30172
Q9Y3U8	RPL36	60S ribosomal protein L36 (Large ribosomal subunit protein eL36)	0.0279483	0.00688116	0.0210671	687	-1.61427	3	5.5268e+08	6.89471e+08	6.44203e+08	9.5269e+08	1.1127e+09	1.05975e+09	No	Yes	1.03084	-2.09681	24.621	0.725314	-1.55364	1.29892
P14678	SNRPB	Small nuclear ribonucleoprotein-associated proteins B and B' (snRNP-B) (Sm protein B/B') (Sm-B/B') (SmB/B')	0.0278252	0.0190854	0.00873977	266	1.12681	6	1.31131e+08	3.61286e+08	2.85121e+08	1.15557e+09	1.60203e+09	1.45428e+09	Yes	Yes	1.03169	1.46147	68.5905	2.42425	-1.55556	1.297
Q9Y6E2	BZW2	eIF5-mimic protein 1 (Basic leucine zipper and W2 domain-containing protein 2)	0.027754	0.0181285	0.00962554	323	0.913318	6	1.68244e+08	3.82601e+08	3.11664e+08	1.4391e+09	1.31738e+09	1.35766e+09	Yes	Yes	0.153925	1.18356	65.3184	2.253	-1.55667	1.29589
O00148	DDX39A	ATP-dependent RNA helicase DDX39A	0.0276472	0.0200997	0.0075475	225	1.4131	4	1.17848e+08	3.11125e+08	2.47164e+08	1.50993e+09	1.36109e+09	1.41035e+09	Yes	Yes	0.0672194	1.82886	72.7007	2.66134	-1.55835	1.29422
P09429	HMGB1	High mobility group protein B1 (High mobility group protein 1) (HMG-1)	0.0273388	0.00580392	0.0215348	693	-1.89157	2	6.09375e+08	6.68222e+08	6.48748e+08	8.78529e+08	1.08239e+09	1.01493e+09	No	Yes	1.05676	-2.43889	21.2296	0.622018	-1.56322	1.28934
P61353	RPL27	60S ribosomal protein L27 (Large ribosomal subunit protein eL27)	0.0271692	0.0143088	0.0128604	541	0.153971	5	1.0981e+08	6.03239e+08	4.39949e+08	1.24986e+09	1.23141e+09	1.23751e+09	Yes	Yes	0.912851	0.198105	52.6656	1.68941	-1.56592	1.28664
P62851	RPS25	40S ribosomal protein S25 (Small ribosomal subunit protein eS25)	0.0270592	0.0123347	0.0147245	634	-0.255499	2	2.53797e+08	5.71912e+08	4.66639e+08	8.22358e+08	1.477e+09	1.26036e+09	Yes	Yes	1.93645	-0.328286	45.5841	1.41975	-1.56768	1.28488
P42766	RPL35	60S ribosomal protein L35 (Large ribosomal subunit protein uL29)	0.0268963	0.00967791	0.0172184	668	-0.831185	2	4.29008e+08	5.82281e+08	5.31559e+08	1.15401e+09	1.04495e+09	1.08104e+09	Yes	Yes	0.135654	-1.06579	35.9823	1.08688	-1.57031	1.28226
P62266	RPS23	40S ribosomal protein S23 (Small ribosomal subunit protein uS12)	0.0266379	0.00964011	0.0169978	664	-0.818226	3	3.41736e+08	6.40556e+08	5.41668e+08	1.08762e+09	1.08145e+09	1.08349e+09	Yes	Yes	0.797288	-1.04575	36.1894	1.09375	-1.5745	1.27806
Q08J23	NSUN2	RNA cytosine C(5)-methyltransferase NSUN2	0.026546	0.0183606	0.00818545	260	1.16548	11	5.93203e+07	3.92301e+08	2.82108e+08	1.38157e+09	1.31064e+09	1.33411e+09	Yes	Yes	0.42416	1.48781	69.1651	2.45579	-1.576	1.27656
P38646	HSPA9	Stress-70 protein, mitochondrial (75 kDa glucose-regulated protein) (GRP-75) (Heat shock 70 kDa protein 9) (Mortalin) (MOT) (Peptide-binding protein 74) (PBP74)	0.0265277	0.0131915	0.0133362	586	-0.0157365	7	2.88245e+08	4.85729e+08	4.20376e+08	1.10175e+09	1.25582e+09	1.20483e+09	Yes	Yes	0.738004	-0.0200839	49.7273	1.57449	-1.5763	1.27626
Q96KR1	ZFR	Zinc finger RNA-binding protein (hZFR) (M-phase phosphoprotein homolog)	0.0262845	0.0154132	0.0108713	417	0.503644	9	2.06657e+08	4.19065e+08	3.48773e+08	1.28307e+09	1.21683e+09	1.23875e+09	Yes	Yes	0.280744	0.640769	58.6399	1.93944	-1.5803	1.27227
Q14258	TRIM25	E3 ubiquitin/ISG15 ligase TRIM25	0.0259675	0.0100135	0.015954	658	-0.671973	6	3.82642e+08	5.51159e+08	4.95392e+08	1.14645e+09	1.01929e+09	1.06137e+09	Yes	Yes	0.12311	-0.851385	38.5617	1.17332	-1.58557	1.26699
Q9UNX3	RPL26L1	60S ribosomal protein L26-like 1 (Large ribosomal subunit protein uL24-like 1)	0.0258507	0.0139744	0.0118763	513	0.234709	4	1.34861e+08	5.30302e+08	3.99439e+08	1.22391e+09	1.16342e+09	1.18344e+09	Yes	Yes	0.676529	0.296915	54.0582	1.7456	-1.58753	1.26504
P08865	RPSA	40S ribosomal protein SA (37 kDa laminin receptor precursor) (37LRP) (37/67 kDa laminin receptor) (LRP/LR) (67 kDa laminin receptor) (67LR) (Colon carcinoma laminin-binding protein) (Laminin receptor 1) (LamR) (Laminin-binding protein precursor p40) (LBP/p40) (Multidrug resistance-associated protein MGr1-Ag) (NEM/1CHD4) (Small ribosomal subunit protein uS2)	0.0257703	0.0198783	0.00589203	191	1.75436	9	8.79323e+07	2.45882e+08	1.93612e+08	1.47414e+09	1.27708e+09	1.3423e+09	Yes	Yes	0.0596621	2.21695	77.1364	2.95373	-1.58888	1.26368
Q5VTL8	PRPF38B	Pre-mRNA-splicing factor 38B (Sarcoma antigen NY-SAR-27)	0.025714	0.0206505	0.00506347	165	2.02798	5	5.03253e+07	2.21661e+08	1.64961e+08	1.93692e+09	9.56217e+08	1.28076e+09	Yes	Yes	1.10454	2.5608	80.3085	3.19482	-1.58983	1.26273
Q92499	DDX1	ATP-dependent RNA helicase DDX1	0.0257048	0.0179064	0.00779848	255	1.19921	7	9.17594e+07	3.4542e+08	2.61477e+08	1.37741e+09	1.2446e+09	1.28855e+09	Yes	Yes	0.203201	1.5141	69.6614	2.48343	-1.58999	1.26258
Q8IY67	RAVER1	Ribonucleoprotein PTB-binding 1 (Protein raver-1)	0.0253685	0.0220903	0.00327824	127	2.75242	4	2.60388e+07	1.55234e+08	1.1248e+08	1.35352e+09	1.4701e+09	1.43152e+09	Yes	Yes	0.340051	3.4594	87.0775	3.85568	-1.59571	1.25686
Q8WU90	ZC3H15	Zinc finger CCCH domain-containing protein 15 (DRG family-regulatory protein 1) (Likely ortholog of mouse immediate early response erythropoietin 4)	0.0253088	0.0126381	0.0126707	582	-0.00371501	7	1.90297e+08	5.19833e+08	4.1078e+08	8.61784e+08	1.36022e+09	1.19527e+09	Yes	Yes	1.68573	-0.00466545	49.9356	1.58249	-1.59673	1.25584
Q5JSZ5	PRRC2B	Protein PRRC2B (HLA-B-associated transcript 2-like 1) (Proline-rich coiled-coil protein 2B)	0.0251654	0.0161426	0.0090228	347	0.839221	6	1.27825e+08	3.79901e+08	2.96482e+08	1.04216e+09	1.39073e+09	1.27538e+09	Yes	Yes	1.0625	1.05185	64.1459	2.19477	-1.5992	1.25337
Q9UGR2	ZC3H7B	Zinc finger CCCH domain-containing protein 7B (Rotavirus 'X'-associated non-structural protein) (RoXaN)	0.0251198	0.0164739	0.00864586	328	0.930102	7	1.10661e+08	3.76176e+08	2.88309e+08	1.25287e+09	1.23522e+09	1.24106e+09	Yes	Yes	0.443937	1.16503	65.5815	2.26628	-1.59998	1.25258
Q99848	EBNA1BP2	Probable rRNA-processing protein EBP2 (EBNA1-binding protein 2) (Nucleolar protein p40)	0.024862	0.0136109	0.0112511	499	0.274692	8	1.46338e+08	4.87627e+08	3.74685e+08	1.1269e+09	1.16808e+09	1.15445e+09	Yes	Yes	0.786873	0.342844	54.7457	1.77377	-1.60446	1.2481
Q9Y5B9	SUPT16H	FACT complex subunit SPT16 (Chromatin-specific transcription elongation factor 140 kDa subunit) (FACT 140 kDa subunit) (FACTp140) (Facilitates chromatin transcription complex subunit SPT16) (hSPT16)	0.0248466	0.0172794	0.00756715	261	1.19123	10	5.81646e+07	3.5968e+08	2.599e+08	1.34273e+09	1.19257e+09	1.24226e+09	Yes	Yes	0.262749	1.48646	69.5445	2.47689	-1.60473	1.24783
Q92522	H1-10	Histone H1.10 (Histone H1x)	0.0248188	0.00514387	0.0196749	691	-1.93543	3	4.97045e+08	6.59833e+08	6.05962e+08	9.51614e+08	8.51344e+08	8.84526e+08	No	Yes	0.339266	-2.41415	20.7257	0.606808	-1.60522	1.24734
Q5C9Z4	NOM1	Nucleolar MIF4G domain-containing protein 1 (SGD1 homolog)	0.0244455	0.0167672	0.00767832	279	1.12678	10	8.2035e+07	3.47027e+08	2.59333e+08	1.24388e+09	1.22193e+09	1.22919e+09	Yes	Yes	0.430223	1.39807	68.5901	2.42423	-1.6118	1.24076
Q13595	TRA2A	Transformer-2 protein homolog alpha (TRA-2 alpha) (TRA2-alpha) (Transformer-2 protein homolog A)	0.0241905	0.0170959	0.00709462	248	1.26885	3	2.55522e+07	3.5442e+08	2.45588e+08	1.56824e+09	9.73537e+08	1.17034e+09	Yes	Yes	0.449511	1.56857	70.6719	2.54087	-1.61635	1.23621
Q9NR56	MBNL1	Muscleblind-like protein 1 (Triplet-expansion RNA-binding protein)	0.0241563	0.0225358	0.0016205	106	3.79771	2	7.00129e+06	8.10019e+07	5.6513e+07	1.20303e+09	1.54929e+09	1.4347e+09	Yes	Yes	0.580466	4.69243	93.2916	4.84867	-1.61697	1.23559
P18124	RPL7	60S ribosomal protein L7 (Large ribosomal subunit protein uL30)	0.0240235	0.0186001	0.00542342	192	1.77803	8	7.00483e+07	2.34919e+08	1.80358e+08	1.38622e+09	1.18475e+09	1.25142e+09	Yes	Yes	0.0596611	2.19267	77.4245	2.97438	-1.61936	1.2332
Q15459	SF3A1	Splicing factor 3A subunit 1 (SF3a120) (Spliceosome-associated protein 114) (SAP 114)	0.0239911	0.0164771	0.007514	280	1.13281	6	1.28996e+08	2.99084e+08	2.42797e+08	1.37282e+09	1.08079e+09	1.17743e+09	Yes	Yes	0.219398	1.39632	68.6801	2.42914	-1.61995	1.23262
Q5VYS8	TUT7	Terminal uridylyltransferase 7 (TUTase 7)	0.0239852	0.0163261	0.00765909	290	1.09194	10	8.26734e+07	3.45252e+08	2.58357e+08	1.26548e+09	1.15651e+09	1.19258e+09	Yes	Yes	0.281459	1.34582	68.0674	2.39594	-1.62006	1.23251
P46779	RPL28	60S ribosomal protein L28 (Large ribosomal subunit protein eL28)	0.023909	0.00667155	0.0172375	683	-1.36946	2	2.99931e+08	6.69624e+08	5.47282e+08	6.40239e+08	1.14929e+09	9.80833e+08	Yes	Yes	2.53432	-1.68597	27.9039	0.827066	-1.62144	1.23113
Q96G21	IMP4	U3 small nucleolar ribonucleoprotein protein IMP4 (U3 snoRNP protein IMP4) (Brix domain-containing protein 4)	0.023884	0.0102759	0.0136081	643	-0.405203	5	2.03511e+08	5.68388e+08	4.4764e+08	1.06829e+09	9.834e+08	1.01149e+09	Yes	Yes	0.738831	-0.498672	43.0242	1.32784	-1.62189	1.23067
P62263	RPS14	40S ribosomal protein S14 (Small ribosomal subunit protein uS11)	0.0237616	0.0129825	0.0107791	503	0.268333	3	2.18492e+08	3.94927e+08	3.36539e+08	8.05601e+08	1.34123e+09	1.16397e+09	Yes	Yes	1.47026	0.329631	54.6365	1.76928	-1.62412	1.22844
Q9Y2R4	DDX52	Probable ATP-dependent RNA helicase DDX52	0.0233141	0.0180169	0.00529714	196	1.76607	7	2.02933e+07	2.65295e+08	1.84217e+08	1.49854e+09	1.02827e+09	1.1839e+09	Yes	Yes	0.367488	2.15493	77.2792	2.96394	-1.63238	1.22018
Q13206	DDX10	Probable ATP-dependent RNA helicase DDX10	0.0229628	0.0148528	0.00811005	344	0.872953	9	3.06463e+07	4.11143e+08	2.85226e+08	1.15826e+09	1.10778e+09	1.12448e+09	Yes	Yes	0.646619	1.05941	64.6819	2.2212	-1.63897	1.21359
P78332	RBM6	RNA-binding protein 6 (Lung cancer antigen NY-LU-12) (Protein G16) (RNA-binding motif protein 6) (RNA-binding protein DEF-3)	0.0228989	0.0162167	0.00668222	251	1.27908	4	1.83511e+08	2.08405e+08	2.00167e+08	9.19005e+08	1.37253e+09	1.22245e+09	Yes	Yes	0.867742	1.55073	70.8186	2.54934	-1.64019	1.21238
Q8N3C0	ASCC3	Activating signal cointegrator 1 complex subunit 3	0.0225127	0.012518	0.00999472	481	0.324767	7	1.12961e+08	4.46666e+08	3.36233e+08	1.08327e+09	1.01806e+09	1.03964e+09	Yes	Yes	0.611595	0.391343	55.6041	1.80938	-1.64757	1.20499
O75533	SF3B1	Splicing factor 3B subunit 1 (Pre-mRNA-splicing factor SF3b 155 kDa subunit) (SF3b155) (Spliceosome-associated protein 155) (SAP 155)	0.0223942	0.0159392	0.00645497	249	1.3041	8	3.32034e+07	3.20183e+08	2.25213e+08	1.18082e+09	1.11761e+09	1.13853e+09	Yes	Yes	0.418713	1.56844	71.1757	2.57012	-1.64987	1.2027
P05109	S100A8	Protein S100-A8 (Calgranulin-A) (Calprotectin L1L subunit) (Cystic fibrosis antigen) (CFAG) (Leukocyte L1 complex light chain) (Migration inhibitory factor-related protein 8) (MRP-8) (p8) (S100 calcium-binding protein A8) (Urinary stone protein band A)	0.0223001	0.0162528	0.0060473	234	1.42632	4	1.11966e+08	2.35554e+08	1.94655e+08	1.15892e+09	1.14679e+09	1.15081e+09	Yes	Yes	0.206973	1.71283	72.8822	2.67248	-1.65169	1.20087
Q9BZE1	MRPL37	39S ribosomal protein L37, mitochondrial (L37mt) (MRP-L37) (39S ribosomal protein L2, mitochondrial) (L2mt) (MRP-L2) (Mitochondrial large ribosomal subunit protein mL37)	0.0222826	0.0161376	0.00614503	238	1.39293	8	7.46012e+07	2.7008e+08	2.0539e+08	1.24218e+09	1.07379e+09	1.12952e+09	Yes	Yes	0.051076	1.67226	72.4223	2.64437	-1.65203	1.20053
Q9NSD9	FARSB	Phenylalanine--tRNA ligase beta subunit	0.0222768	0.0105432	0.0117336	616	-0.154323	7	2.0329e+08	4.67218e+08	3.79876e+08	1.06646e+09	9.1353e+08	9.64139e+08	Yes	Yes	0.306557	-0.185253	47.3283	1.48394	-1.65215	1.20042
A0A590UJJ6	H3-3A	Histone H3	0.0222034	0.00976379	0.0124396	640	-0.349424	2	2.93919e+08	4.33831e+08	3.8753e+08	9.61699e+08	9.50301e+08	9.54073e+08	Yes	Yes	0.377424	-0.418954	43.9744	1.36165	-1.65358	1.19898
P55259	GP2	Pancreatic secretory granule membrane major glycoprotein GP2 (Pancreatic zymogen granule membrane protein GP-2) (ZAP75)	0.0219652	0.0109272	0.0110381	585	-0.0145685	2	2.09119e+08	4.25919e+08	3.54174e+08	9.3901e+08	1.01834e+09	9.92086e+08	Yes	Yes	0.749584	-0.0173991	49.7475	1.57527	-1.65826	1.1943
P68363	TUBA1B	Tubulin alpha-1B chain (Alpha-tubulin ubiquitous) (Tubulin K-alpha-1) (Tubulin alpha-ubiquitous chain) [Cleaved into: Detyrosinated tubulin alpha-1B chain]	0.0219586	0.00772366	0.0142349	665	-0.882074	4	4.69668e+08	3.87742e+08	4.14853e+08	1.00376e+09	7.96409e+08	8.65026e+08	Yes	Yes	0.926053	-1.05335	35.1738	1.06017	-1.6584	1.19417
P62995	TRA2B	Transformer-2 protein homolog beta (TRA-2 beta) (TRA2-beta) (hTRA2-beta) (Splicing factor, arginine/serine-rich 10) (Transformer-2 protein homolog B)	0.0219447	0.0190056	0.00293914	139	2.69296	3	3.35363e+07	1.22926e+08	9.33441e+07	1.78578e+09	7.83918e+08	1.11546e+09	Yes	Yes	1.37718	3.21511	86.6066	3.80041	-1.65867	1.19389
O00267	SUPT5H	Transcription elongation factor SPT5 (hSPT5) (DRB sensitivity-inducing factor 160 kDa subunit) (DSIF p160) (DRB sensitivity-inducing factor large subunit) (DSIF large subunit) (Tat-cotransactivator 1 protein) (Tat-CT1 protein)	0.0218323	0.0155514	0.00628088	250	1.30801	6	6.99696e+07	2.79018e+08	2.09838e+08	1.32094e+09	9.57366e+08	1.07768e+09	Yes	Yes	0.292549	1.55871	71.2313	2.57337	-1.6609	1.19166
Q9Y5J1	UTP18	U3 small nucleolar RNA-associated protein 18 homolog (WD repeat-containing protein 50)	0.0216073	0.0148322	0.00677512	292	1.13042	11	3.99394e+07	3.31833e+08	2.35237e+08	1.14877e+09	1.04162e+09	1.07708e+09	Yes	Yes	0.370919	1.34199	68.6444	2.42719	-1.6654	1.18717
P46781	RPS9	40S ribosomal protein S9 (Small ribosomal subunit protein uS4)	0.021547	0.0146351	0.00691191	300	1.08228	7	1.75758e+07	3.57168e+08	2.44787e+08	1.04493e+09	1.11044e+09	1.08876e+09	Yes	Yes	0.807596	1.28353	67.9218	2.38812	-1.66661	1.18595
Q8N8A6	DDX51	ATP-dependent RNA helicase DDX51	0.0215004	0.012658	0.00884248	425	0.517523	8	6.77998e+07	4.20921e+08	3.04063e+08	1.02363e+09	1.01862e+09	1.02028e+09	Yes	Yes	0.780732	0.613271	58.873	1.94972	-1.66755	1.18501
Q9H0D6	XRN2	5'-3' exoribonuclease 2	0.0214701	0.0132846	0.00818554	385	0.6986	7	7.48078e+07	3.79901e+08	2.78937e+08	1.07842e+09	1.0071e+09	1.0307e+09	Yes	Yes	0.513119	0.827421	61.8747	2.08606	-1.66817	1.1844
Q9BXJ9	NAA15	N-alpha-acetyltransferase 15, NatA auxiliary subunit (Gastric cancer antigen Ga19) (N-terminal acetyltransferase) (NMDA receptor-regulated protein 1) (Protein tubedown-1) (Tbdn100)	0.021408	0.0129934	0.00841463	397	0.626806	12	1.51697e+08	3.30973e+08	2.71645e+08	1.05459e+09	1.00705e+09	1.02278e+09	Yes	Yes	0.300285	0.741601	60.694	2.0315	-1.66942	1.18314
Q6Y7W6	GIGYF2	GRB10-interacting GYF protein 2 (PERQ amino acid-rich with GYF domain-containing protein 2) (Trinucleotide repeat-containing gene 15 protein)	0.0212109	0.0131032	0.00810768	387	0.692562	4	1.2277e+08	3.37606e+08	2.6651e+08	1.03682e+09	1.01648e+09	1.02321e+09	Yes	Yes	0.435313	0.816617	61.7759	2.08144	-1.67344	1.17912
P46776	RPL27A	60S ribosomal protein L27a (Large ribosomal subunit protein uL15)	0.0211135	0.0144944	0.00661915	296	1.13078	5	1.37586e+08	2.45832e+08	2.1001e+08	1.05112e+09	1.07457e+09	1.06681e+09	Yes	Yes	0.272129	1.33106	68.6497	2.42748	-1.67544	1.17713
P22735	TGM1	Protein-glutamine gamma-glutamyltransferase K	0.0211054	0.0125424	0.00856298	415	0.550633	4	1.98984e+08	2.76886e+08	2.51106e+08	1.52162e+09	6.18504e+08	9.17372e+08	Yes	Yes	1.6417	0.648073	59.4276	1.97433	-1.67561	1.17696
Q86U38	NOP9	Nucleolar protein 9	0.0210512	0.0132734	0.00777773	370	0.771121	8	9.46857e+07	3.42286e+08	2.60348e+08	1.03144e+09	1.02132e+09	1.02467e+09	Yes	Yes	0.522632	0.906715	63.0532	2.14182	-1.67672	1.17584
P35268	RPL22	60S ribosomal protein L22 (EBER-associated protein) (EAP) (Epstein-Barr virus small RNA-associated protein) (Heparin-binding protein HBp15) (Large ribosomal subunit protein eL22)	0.0209334	0.0141557	0.00677778	309	1.06249	3	1.02326e+08	2.81639e+08	2.223e+08	1.15427e+09	9.65278e+08	1.02782e+09	Yes	Yes	0.0208128	1.24674	67.6222	2.37214	-1.67916	1.17341
P48594	SERPINB4	Serpin B4 (Leupin) (Peptidase inhibitor 11) (PI-11) (Squamous cell carcinoma antigen 2) (SCCA-2)	0.0208051	0.00873392	0.0120712	646	-0.46687	2	2.89096e+08	4.17653e+08	3.7511e+08	8.4483e+08	9.13299e+08	8.90641e+08	Yes	Yes	0.620481	-0.546581	41.9796	1.29105	-1.68183	1.17074
Q9BYD6	MRPL1	39S ribosomal protein L1, mitochondrial (L1mt) (MRP-L1) (Mitochondrial large ribosomal subunit protein uL1m)	0.0207177	0.0164628	0.00425489	185	1.95202	3	5.70411e+07	1.76627e+08	1.37053e+08	7.58196e+08	1.39906e+09	1.18698e+09	Yes	Yes	1.4219	2.28173	79.4625	3.12735	-1.68366	1.16891
Q8IWZ3	ANKHD1	Ankyrin repeat and KH domain-containing protein 1 (HIV-1 Vpr-binding ankyrin repeat protein) (Multiple ankyrin repeats single KH domain) (hMASK)	0.0206417	0.015501	0.00514068	221	1.59233	7	7.27325e+07	2.18132e+08	1.70015e+08	1.09257e+09	1.07024e+09	1.07763e+09	Yes	Yes	0.239723	1.85874	75.0956	2.81367	-1.68526	1.16731
O76094	SRP72	Signal recognition particle subunit SRP72 (SRP72) (Signal recognition particle 72 kDa protein)	0.0202528	0.00558209	0.0146707	680	-1.39406	4	3.77168e+08	4.87228e+08	4.50806e+08	7.89755e+08	7.58073e+08	7.68557e+08	No	Yes	0.391122	-1.61579	27.5621	0.816382	-1.69352	1.15905
P30101	PDIA3	Protein disulfide-isomerase A3	0.0202198	0.00573863	0.0144812	678	-1.3354	2	2.76873e+08	5.52185e+08	4.61076e+08	6.35948e+08	8.92192e+08	8.07394e+08	Yes	Yes	1.93178	-1.54685	28.3813	0.842025	-1.69422	1.15834
Q13895	BYSL	Bystin	0.0200001	0.0123206	0.00767941	389	0.682009	7	1.04234e+08	3.28818e+08	2.54496e+08	8.90903e+08	1.02631e+09	9.81503e+08	Yes	Yes	0.834189	0.786763	61.603	2.07339	-1.69897	1.1536
P82979	SARNP	SAP domain-containing ribonucleoprotein (Cytokine-induced protein of 29 kDa) (Nuclear protein Hcc-1) (Proliferation-associated cytokine-inducible protein CIP29)	0.0199734	0.0174374	0.00253602	140	2.78155	3	4.05481e+07	1.0036e+08	8.05668e+07	7.82341e+08	1.38926e+09	1.18841e+09	Yes	Yes	1.20735	3.20717	87.303	3.88282	-1.69955	1.15302
P62857	RPS28	40S ribosomal protein S28 (Small ribosomal subunit protein eS28)	0.0196058	0.016459	0.00314673	155	2.38696	2	5.02691e+07	1.23883e+08	9.9522e+07	7.29051e+08	1.36098e+09	1.15186e+09	Yes	Yes	1.34371	2.73294	83.95	3.51867	-1.70762	1.14495
P62910	RPL32	60S ribosomal protein L32 (Large ribosomal subunit protein eL32)	0.0195065	0.00943538	0.0100711	606	-0.0940753	2	1.5734e+08	3.96254e+08	3.1719e+08	5.35947e+08	1.14655e+09	9.44487e+08	Yes	Yes	2.24518	-0.107504	48.3704	1.52293	-1.70982	1.14274
P07355	ANXA2	Annexin A2 (Annexin II) (Annexin-2) (Calpactin I heavy chain) (Calpactin-1 heavy chain) (Chromobindin-8) (Lipocortin II) (Placental anticoagulant protein IV) (PAP-IV) (Protein I) (p36)	0.0194948	0.00891623	0.0105786	627	-0.246641	4	2.87116e+08	3.13782e+08	3.04957e+08	1.27226e+09	5.37143e+08	7.80415e+08	Yes	Yes	1.79634	-0.281783	45.7364	1.42531	-1.71008	1.14248
Q14137	BOP1	Ribosome biogenesis protein BOP1 (Block of proliferation 1 protein)	0.0191936	0.0102419	0.00895169	533	0.194258	9	5.17767e+07	4.3792e+08	3.10134e+08	7.70944e+08	9.68063e+08	9.0283e+08	Yes	Yes	1.51179	0.220624	53.3612	1.71733	-1.71684	1.13572
A1L020	MEX3A	RNA-binding protein MEX3A (RING finger and KH domain-containing protein 4)	0.019177	0.0064215	0.0127555	671	-0.990136	2	3.31522e+08	3.3179e+08	3.31702e+08	1.46656e+09	2.94643e+08	6.82464e+08	No	Yes	3.18381	-1.12415	33.4854	1.00494	-1.71722	1.13535
Q8N9T8	KRI1	Protein KRI1 homolog	0.0191568	0.0121383	0.00701845	374	0.790346	6	6.71502e+07	3.22674e+08	2.38114e+08	1.02579e+09	8.63874e+08	9.17456e+08	Yes	Yes	0.230475	0.896954	63.3631	2.15671	-1.71768	1.13489
O14646	CHD1	Chromodomain-helicase-DNA-binding protein 1 (CHD-1)	0.0190874	0.00862512	0.0104623	632	-0.278586	8	1.61542e+08	4.3263e+08	3.42919e+08	7.71226e+08	8.74191e+08	8.40117e+08	Yes	Yes	1.1305	-0.315725	45.1874	1.40534	-1.71925	1.13331
P14618	PKM	Pyruvate kinase PKM	0.0190745	0.012065	0.00700953	376	0.783439	6	7.32003e+07	3.1741e+08	2.36594e+08	1.01851e+09	8.61288e+08	9.13316e+08	Yes	Yes	0.215733	0.887651	63.2519	2.15136	-1.71955	1.13302
Q9H7B2	RPF2	Ribosome production factor 2 homolog (Brix domain-containing protein 1) (Ribosome biogenesis protein RPF2 homolog)	0.018711	0.0122754	0.00643566	349	0.931605	8	8.49791e+07	2.77611e+08	2.13864e+08	9.85674e+08	8.78818e+08	9.1418e+08	Yes	Yes	0.209596	1.04774	65.605	2.26747	-1.7279	1.12466
Q9UG63	ABCF2	ATP-binding cassette sub-family F member 2 (Iron-inhibited ABC transporter 2)	0.0186517	0.0101667	0.008485	515	0.260867	7	9.00627e+07	3.83773e+08	2.86576e+08	8.2329e+08	8.91718e+08	8.69073e+08	Yes	Yes	0.981319	0.293027	54.5082	1.764	-1.72928	1.12328
Q9H0S4	DDX47	Probable ATP-dependent RNA helicase DDX47	0.0186092	0.0130224	0.00558678	284	1.22091	5	1.92614e+08	1.8437e+08	1.23356e+08	1.01018e+09	8.93941e+08	9.32408e+08	Yes	Yes	0.346113	1.37022	69.9784	2.50128	-1.73027	1.12229
P27694	RPA1	Replication protein A 70 kDa DNA-binding subunit (RP-A p70) (Replication factor A protein 1) (RF-A protein 1) (Single-stranded DNA-binding protein) [Cleaved into: Replication protein A 70 kDa DNA-binding subunit, N-terminally processed]	0.0185857	0.0124574	0.00612831	330	1.02344	7	4.89078e+07	2.89118e+08	2.09625e+08	1.0391e+09	8.40015e+08	9.05896e+08	Yes	Yes	0.0999697	1.14804	67.0268	2.34071	-1.73082	1.12174
Q13867	BLMH	Bleomycin hydrolase (BH) (BLM hydrolase) (BMH)	0.0183514	0.0131876	0.00516378	256	1.35269	2	1.28781e+08	1.43924e+08	1.38913e+08	1.60934e+09	4.41626e+08	8.28057e+08	Yes	Yes	2.31805	1.50992	71.8617	2.61064	-1.73633	1.11623
Q7Z2T5	TRMT1L	TRMT1-like protein	0.0182517	0.00973713	0.00851452	534	0.193572	9	8.01966e+07	3.9248e+08	2.89136e+08	9.19615e+08	7.71089e+08	8.20241e+08	Yes	Yes	0.48339	0.215613	53.3493	1.71685	-1.7387	1.11387
Q12986	NFX1	Transcriptional repressor NF-X1	0.0182182	0.00996029	0.00825794	511	0.270406	7	1.13852e+08	3.528e+08	2.73725e+08	8.40775e+08	8.43208e+08	8.42403e+08	Yes	Yes	0.684662	0.300981	54.6721	1.77074	-1.73949	1.11307
P62750	RPL23A	60S ribosomal protein L23a (Large ribosomal subunit protein uL23)	0.0180882	0.00505907	0.0130292	677	-1.3648	3	3.52961e+08	4.18088e+08	3.96535e+08	6.56201e+08	7.20467e+08	6.992e+08	No	Yes	0.67014	-1.51487	27.9688	0.8291	-1.7426	1.10996
P07814	EPRS1	Bifunctional glutamate/proline--tRNA ligase (Bifunctional aminoacyl-tRNA synthetase) (Cell proliferation-inducing gene 32 protein) (Glutamatyl-prolyl-tRNA synthetase) [Includes: Glutamate--tRNA ligase	0.0180084	0.00574185	0.0122665	672	-1.09514	2	2.41998e+08	4.55149e+08	3.84611e+08	5.11444e+08	8.78741e+08	7.57192e+08	Yes	Yes	2.13499	-1.21346	31.8844	0.953215	-1.74453	1.10804
Q2M296	MTHFSD	Methenyltetrahydrofolate synthase domain-containing protein	0.018008	0.0128386	0.00516942	267	1.31241	4	7.76731e+07	2.15734e+08	1.70046e+08	9.10003e+08	9.31336e+08	9.24276e+08	Yes	Yes	0.371131	1.45419	71.2938	2.57704	-1.74453	1.10803
Q9Y3T9	NOC2L	Nucleolar complex protein 2 homolog (Protein NOC2 homolog) (NOC2-like protein) (Novel INHAT repressor)	0.0178439	0.00951343	0.00833047	537	0.191567	7	2.12501e+08	3.20164e+08	2.14212e+08	8.1333e+08	8.20985e+08	8.18452e+08	Yes	Yes	0.37802	0.2115	53.3147	1.71546	-1.74851	1.10405
Q15361	TTF1	Transcription termination factor 1 (TTF-1) (RNA polymerase I termination factor) (Transcription termination factor I) (TTF-I)	0.0177256	0.0113218	0.00640374	372	0.822121	5	1.02471e+08	2.62275e+08	2.09391e+08	8.67289e+08	8.68739e+08	8.68259e+08	Yes	Yes	0.41968	0.905291	63.8729	2.18142	-1.7514	1.10116
Q8IX01	SUGP2	SURP and G-patch domain-containing protein 2 (Arginine/serine-rich-splicing factor 14) (Splicing factor, arginine/serine-rich 14)	0.0176896	0.0130443	0.00464534	243	1.48956	6	2.58136e+07	2.28712e+08	1.61567e+08	9.76081e+08	8.72815e+08	9.06988e+08	Yes	Yes	0.230422	1.63894	73.7398	2.72598	-1.75228	1.10028
P61927	RPL37	60S ribosomal protein L37 (G1.16) (Large ribosomal subunit protein eL37)	0.0176574	0.00871716	0.00894024	592	-0.0364556	3	1.85391e+08	3.32203e+08	2.83619e+08	7.53078e+08	8.16438e+08	7.95471e+08	Yes	Yes	0.671974	-0.0400826	49.3683	1.56076	-1.75307	1.09949
Q9HBD1	RC3H2	Roquin-2	0.017654	0.0130554	0.00459852	241	1.50541	4	8.30048e+07	1.80272e+08	1.48083e+08	1.00708e+09	8.47099e+08	9.00043e+08	Yes	Yes	0.144149	1.65506	73.9519	2.73944	-1.75316	1.09941
Q14146	URB2	Unhealthy ribosome biogenesis protein 2 homolog	0.0175352	0.0105693	0.00696587	413	0.601504	9	2.72858e+07	3.52268e+08	2.44722e+08	8.7635e+08	8.11019e+08	8.32639e+08	Yes	Yes	0.704024	0.659534	60.2749	2.01242	-1.75609	1.09647
P11021	HSPA5	Endoplasmic reticulum chaperone BiP	0.017467	0.00473096	0.012736	679	-1.42871	2	2.74003e+08	4.62373e+08	4.00036e+08	5.5833e+08	7.50443e+08	6.86867e+08	Yes	Yes	1.71316	-1.56412	27.0852	0.801512	-1.75778	1.09478
Q9NUU7	DDX19A	ATP-dependent RNA helicase DDX19A	0.01744	0.0120776	0.00536234	301	1.1714	3	8.46753e+07	2.20517e+08	1.75563e+08	8.91861e+08	8.74411e+08	8.80186e+08	Yes	Yes	0.293419	1.28165	69.2526	2.46064	-1.75845	1.09411
P50395	GDI2	Rab GDP dissociation inhibitor beta (Rab GDI beta) (Guanosine diphosphate dissociation inhibitor 2) (GDI-2)	0.0174207	0.0103693	0.00705137	427	0.556343	6	1.78384e+08	2.34816e+08	2.16141e+08	9.51194e+08	7.36002e+08	8.07215e+08	Yes	Yes	0.436526	0.608433	59.523	1.97859	-1.75894	1.09363
Q8IWX8	CHERP	Calcium homeostasis endoplasmic reticulum protein (ERPROT 213-21) (SR-related CTD-associated factor 6)	0.0172985	0.0133203	0.00397821	216	1.74344	2	7.90484e+07	1.50093e+08	1.26583e+08	1.01109e+09	8.39058e+08	8.95987e+08	Yes	Yes	0.225864	1.90135	77.0026	2.94423	-1.76199	1.09057
P62888	RPL30	60S ribosomal protein L30 (Large ribosomal subunit protein eL30)	0.0172907	0.00801569	0.00927503	621	-0.210526	4	1.51781e+08	3.74949e+08	3.01096e+08	6.47171e+08	8.45551e+08	7.79901e+08	Yes	Yes	1.35098	-0.229553	46.3583	1.44808	-1.76219	1.09038
Q9UKV3	ACIN1	Apoptotic chromatin condensation inducer in the nucleus (Acinus)	0.0172406	0.0119405	0.0053001	302	1.17177	3	8.27443e+07	2.09617e+08	1.67631e+08	5.71661e+08	1.12076e+09	9.3905e+08	Yes	Yes	1.65886	1.2762	69.2581	2.46094	-1.76345	1.08912
Q9Y3F4	STRAP	Serine-threonine kinase receptor-associated protein (MAP activator with WD repeats) (UNR-interacting protein) (WD-40 repeat protein PT-WD)	0.0171573	0.0119638	0.0051935	298	1.20389	5	7.08317e+07	2.19035e+08	1.6999e+08	1.07457e+09	7.10871e+08	8.31228e+08	Yes	Yes	0.516206	1.30865	69.73	2.48728	-1.76555	1.08701
P50914	RPL14	60S ribosomal protein L14 (CAG-ISL 7) (Large ribosomal subunit protein eL14)	0.0170479	0.0107075	0.00634035	386	0.755994	5	4.8605e+07	3.00608e+08	2.17213e+08	7.2768e+08	9.11881e+08	8.50923e+08	Yes	Yes	1.15341	0.819675	62.8086	2.13014	-1.76833	1.08424
P42694	HELZ	Probable helicase with zinc finger domain	0.0168771	0.0115662	0.00531093	319	1.12288	6	7.96704e+07	2.21681e+08	1.74686e+08	8.78148e+08	8.27703e+08	8.44396e+08	Yes	Yes	0.237598	1.21255	68.5318	2.42105	-1.7727	1.07986
P54577	YARS1	Tyrosine--tRNA ligase, cytoplasmic	0.0167655	0.0113395	0.00542599	331	1.0634	4	8.74763e+07	2.21666e+08	1.77259e+08	8.18723e+08	8.5689e+08	8.4426e+08	Yes	Yes	0.449932	1.14527	67.636	2.37287	-1.77558	1.07698
P26373	RPL13	60S ribosomal protein L13 (Breast basic conserved protein 1) (Large ribosomal subunit protein eL13)	0.0167301	0.0101933	0.00653683	409	0.640961	4	4.90628e+07	3.11377e+08	2.24569e+08	7.33486e+08	8.61979e+08	8.19457e+08	Yes	Yes	1.07917	0.689715	60.9278	2.0422	-1.7765	1.07606
Q96P63	SERPINB12	Serpin B12	0.0166197	0.00926956	0.00735016	493	0.334725	3	2.21962e+08	1.86978e+08	1.98556e+08	1.26497e+09	4.12837e+08	6.94831e+08	Yes	Yes	2.24969	0.359223	55.7745	1.81651	-1.77938	1.07319
E9PAV3	NACA	Nascent polypeptide-associated complex subunit alpha, muscle-specific form (Alpha-NAC, muscle-specific form) (skNAC)	0.0165574	0.00554092	0.0110165	666	-0.991467	2	1.81908e+08	4.46386e+08	3.58863e+08	6.96573e+08	6.31914e+08	6.53311e+08	Yes	Yes	0.917881	-1.06241	33.4649	1.00427	-1.78101	1.07156
Q96QD9	FYTTD1	UAP56-interacting factor (Forty-two-three domain-containing protein 1) (Protein 40-2-3)	0.0162301	0.00890844	0.00732162	512	0.283011	4	7.73903e+07	3.30732e+08	2.46894e+08	6.77604e+08	8.10869e+08	7.66768e+08	Yes	Yes	1.18184	0.300808	54.8885	1.77966	-1.78968	1.06288
P32119	PRDX2	Peroxiredoxin-2	0.0161831	0.00783448	0.00834862	605	-0.0917006	3	2.29957e+08	2.58438e+08	2.49012e+08	9.17194e+08	5.65412e+08	6.81827e+08	Yes	Yes	1.04575	-0.0973518	48.4115	1.52448	-1.79094	1.06163
Q9Y3I0	RTCB	RNA-splicing ligase RtcB homolog	0.0160224	0.011075	0.00494734	316	1.16259	6	4.68161e+07	2.28323e+08	1.68257e+08	7.77912e+08	8.35361e+08	8.1635e+08	Yes	Yes	0.63533	1.22919	69.1223	2.45343	-1.79527	1.05729
Q8NEJ9	NGDN	Neuroguidin (Centromere accumulated nuclear protein 1) (CANu1) (EIF4E-binding protein)	0.0158575	0	0.0158575	705	-10	2	1.57435e+08	7.65232e+08	5.64094e+08	4.96857e+08	4.16647e+08	4.43191e+08	No	Yes	10.1536	-10.492		-0.135943	-1.79977	1.0528
Q53F19	NCBP3	Nuclear cap-binding protein subunit 3 (Protein ELG)	0.0157336	0.0113187	0.00441492	269	1.35825	2	7.89493e+07	1.67506e+08	1.382e+08	5.47199e+08	1.02351e+09	8.65883e+08	Yes	Yes	1.47912	1.42534	71.9396	2.6153	-1.80317	1.04939
P04792	HSPB1	Heat shock protein beta-1 (HspB1) (28 kDa heat shock protein) (Estrogen-regulated 24 kDa protein) (Heat shock 27 kDa protein) (HSP 27) (Stress-responsive protein 27) (SRP27)	0.0156825	0.00684312	0.00883933	638	-0.369282	2	1.20675e+08	3.69107e+08	2.86894e+08	4.74076e+08	8.41443e+08	7.19871e+08	Yes	Yes	2.14848	-0.387	43.6355	1.34956	-1.80459	1.04798
Q9BYG3	NIFK	MKI67 FHA domain-interacting nucleolar phosphoprotein (Nucleolar phosphoprotein Nopp34) (Nucleolar protein interacting with the FHA domain of pKI-67) (hNIFK)	0.015677	0.0104994	0.0051776	343	1.01995	7	1.01801e+07	2.6951e+08	1.8369e+08	8.51378e+08	7.27704e+08	7.68631e+08	Yes	Yes	0.383509	1.06874	66.9733	2.33791	-1.80474	1.04783
Q9HAV4	XPO5	Exportin-5 (Exp5) (Ran-binding protein 21)	0.0156497	0.00939284	0.00625685	424	0.586126	6	4.51032e+07	3.00113e+08	2.15723e+08	7.37279e+08	7.573e+08	7.50675e+08	Yes	Yes	0.831647	0.613715	60.0194	2.00087	-1.80549	1.04707
Q9UKV8	AGO2	Protein argonaute-2 (Argonaute2) (hAgo2)	0.015389	0.00856668	0.00682229	500	0.32848	7	9.17456e+07	2.93276e+08	2.26584e+08	7.01192e+08	7.2771e+08	7.18934e+08	Yes	Yes	0.749959	0.341546	55.6677	1.81204	-1.81279	1.03977
P62081	RPS7	40S ribosomal protein S7 (Small ribosomal subunit protein eS7)	0.0153871	0.00817697	0.00721014	544	0.18154	4	4.72515e+07	3.45508e+08	2.46806e+08	5.53575e+08	8.28468e+08	7.37498e+08	Yes	Yes	1.83763	0.188751	53.1417	1.70849	-1.81284	1.03972
Q4G0J3	LARP7	La-related protein 7 (La ribonucleoprotein domain family member 7) (hLARP7) (P-TEFb-interaction protein for 7SK stability) (PIP7S)	0.0153235	0.00919421	0.00612929	428	0.585005	6	5.55233e+07	2.84642e+08	2.0882e+08	7.82039e+08	6.93726e+08	7.22951e+08	Yes	Yes	0.447288	0.60719	60.0007	2.00003	-1.81464	1.03792
P48444	ARCN1	Coatomer subunit delta (Archain) (Delta-coat protein) (Delta-COP)	0.0152444	0.0033092	0.0119352	686	-1.85066	2	2.37209e+08	4.4934e+08	3.7914e+08	4.71363e+08	6.23385e+08	5.73077e+08	No	Yes	2.07734	-1.91668	21.7077	0.636478	-1.81689	1.03567
Q7RTV0	PHF5A	PHD finger-like domain-containing protein 5A (PHD finger-like domain protein 5A) (Splicing factor 3B-associated 14 kDa protein) (SF3b14b)	0.0152089	0.0118529	0.00335596	218	1.82045	2	4.64131e+07	1.42943e+08	1.10999e+08	7.41537e+08	8.62673e+08	8.22586e+08	Yes	Yes	0.552863	1.88355	77.9342	3.01146	-1.8179	1.03466
P29401	TKT	Transketolase (TK)	0.015149	0.00564545	0.0095035	656	-0.751369	3	2.7191e+08	2.92782e+08	2.85875e+08	6.81646e+08	5.7434e+08	6.09851e+08	Yes	Yes	0.424209	-0.776125	37.2663	1.12966	-1.81962	1.03295
Q9Y4W2	LAS1L	Ribosomal biogenesis protein LAS1L (Protein LAS1 homolog)	0.0151466	0.0105561	0.0045905	312	1.20135	5	2.69023e+07	2.23769e+08	1.5862e+08	8.87655e+08	6.74196e+08	7.44836e+08	Yes	Yes	0.0476762	1.24085	69.6929	2.4852	-1.81969	1.03288
Q9BQ04	RBM4B	RNA-binding protein 4B (RNA-binding motif protein 30) (RNA-binding motif protein 4B) (RNA-binding protein 30)	0.0150716	0.00650296	0.00856861	639	-0.397964	2	1.09263e+08	3.68974e+08	2.83029e+08	5.13089e+08	7.53938e+08	6.74234e+08	Yes	Yes	1.85904	-0.410191	43.1472	1.3322	-1.82184	1.03072
P09874	PARP1	Poly [ADP-ribose] polymerase 1 (PARP-1)	0.0148961	0.00723492	0.00766121	602	-0.0825937	5	6.7912e+07	3.57253e+08	2.61501e+08	6.8698e+08	6.41124e+08	6.56299e+08	Yes	Yes	0.911172	-0.0847113	48.5692	1.53043	-1.82693	1.02564
O14617	AP3D1	AP-3 complex subunit delta-1 (AP-3 complex subunit delta) (Adaptor-related protein complex 3 subunit delta-1) (Delta-adaptin)	0.0147738	0.00646059	0.0083132	637	-0.363737	5	1.3337e+08	3.40098e+08	2.71686e+08	6.12862e+08	6.52041e+08	6.39075e+08	Yes	Yes	1.00012	-0.37176	43.7301	1.35293	-1.83051	1.02206
P12268	IMPDH2	Inosine-5'-monophosphate dehydrogenase 2 (IMP dehydrogenase 2) (IMPD 2) (IMPDH 2)	0.0147724	0.00488533	0.00988704	662	-1.01708	2	1.67601e+08	3.88443e+08	3.1536e+08	4.2127e+08	7.29024e+08	6.27179e+08	Yes	Yes	2.28324	-1.03947	33.0707	0.991484	-1.83055	1.02202
P63165	SUMO1	Small ubiquitin-related modifier 1 (SUMO-1) (GAP-modifying protein 1) (GMP1) (SMT3 homolog 3) (Sentrin) (Ubiquitin-homology domain protein PIC1) (Ubiquitin-like protein SMT3C) (Smt3C) (Ubiquitin-like protein UBL1)	0.0146848	0.00913458	0.00555023	398	0.718791	2	1.10868e+08	2.09732e+08	1.77015e+08	7.10797e+08	7.12698e+08	7.12069e+08	Yes	Yes	0.326589	0.73276	62.2043	2.10152	-1.83313	1.01943
Q8IUH3	RBM45	RNA-binding protein 45 (Developmentally-regulated RNA-binding protein 1) (RB-1) (RNA-binding motif protein 45)	0.0144252	0.0130375	0.00138764	136	3.23196	2	5.42231e+07	4.1434e+07	2.77223e+07	9.67939e+08	7.03974e+08	7.91328e+08	Yes	Yes	0.630554	3.26973	90.3804	4.30677	-1.84088	1.01169
Q6DKI1	RPL7L1	60S ribosomal protein L7-like 1 (Large ribosomal subunit protein uL30-like 1)	0.0143759	0.0103588	0.00401713	282	1.36662	8	1.53188e+07	2.03445e+08	1.41188e+08	7.75813e+08	7.10144e+08	7.31875e+08	Yes	Yes	0.354032	1.38056	72.0565	2.6223	-1.84237	1.0102
Q9NY12	GAR1	H/ACA ribonucleoprotein complex subunit 1 (Nucleolar protein family A member 1) (snoRNP protein GAR1)	0.0143165	0.0102574	0.00405911	289	1.33743	3	8.1994e+07	1.68799e+08	1.12939e+08	7.00109e+08	7.61863e+08	7.41427e+08	Yes	Yes	0.418257	1.34866	71.6473	2.59789	-1.84416	1.0084
P56182	RRP1	Ribosomal RNA processing protein 1 homolog A (Novel nuclear protein 1) (NNP-1) (Nucleolar protein Nop52) (RRP1-like protein)	0.0142856	0.00915995	0.00512569	384	0.837593	8	3.44217e+07	2.47654e+08	1.77089e+08	7.43485e+08	6.66784e+08	6.92167e+08	Yes	Yes	0.438797	0.843845	64.12	2.1935	-1.8451	1.00746
Q93073	SECISBP2L	Selenocysteine insertion sequence-binding protein 2-like (SECIS-binding protein 2-like)	0.0142587	0.00900604	0.00525271	390	0.777831	4	1.08162e+08	1.92385e+08	1.64513e+08	5.38993e+08	8.23425e+08	7.29298e+08	Yes	Yes	1.16062	0.783001	63.1615	2.14701	-1.84592	1.00665
Q8WVV9	HNRNPLL	Heterogeneous nuclear ribonucleoprotein L-like (hnRNPLL) (Stromal RNA-regulating factor)	0.0142584	0.0113824	0.00287594	202	1.9847	3	2.70219e+07	1.30003e+08	9.59237e+07	9.82465e+08	5.96842e+08	7.24456e+08	Yes	Yes	0.713208	1.99787	79.8298	3.15634	-1.84593	1.00664
P31146	CORO1A	Coronin-1A (Coronin-like protein A) (Clipin-A) (Coronin-like protein p57) (Tryptophan aspartate-containing coat protein) (TACO)	0.0140999	0.0077561	0.00634382	516	0.28998	5	9.97772e+07	2.60039e+08	2.07004e+08	7.36747e+08	5.87704e+08	6.37027e+08	Yes	Yes	0.0439038	0.290497	55.0081	1.78461	-1.85078	1.00178
Q9BXP5	SRRT	Serrate RNA effector molecule homolog (Arsenite-resistance protein 2)	0.0140713	0.0122289	0.00184233	154	2.73069	4	4.39669e+07	6.28961e+07	5.66319e+07	6.34935e+08	9.07458e+08	8.17272e+08	Yes	Yes	0.735106	2.73315	86.9071	3.83547	-1.85167	1.0009
P47914	RPL29	60S ribosomal protein L29 (Cell surface heparin-binding protein HIP) (Large ribosomal subunit protein eL29)	0.0140544	0.00762522	0.00642916	526	0.24615	3	1.39651e+08	2.33912e+08	2.02719e+08	6.69278e+08	6.30943e+08	6.43629e+08	Yes	Yes	0.217715	0.246242	54.2551	1.75364	-1.85219	1.00038
Q9P258	RCC2	Protein RCC2 (RCC1-like protein TD-60) (Telophase disk protein of 60 kDa)	0.013929	0.00809002	0.00583893	466	0.470438	5	7.22476e+07	2.5594e+08	1.95151e+08	6.82643e+08	6.38531e+08	6.53129e+08	Yes	Yes	0.499781	0.468783	58.0806	1.91497	-1.85608	0.996483
P25398	RPS12	40S ribosomal protein S12 (Small ribosomal subunit protein eS12)	0.0139101	0.00967621	0.00423393	320	1.19245	3	8.19405e+07	1.58813e+08	1.33374e+08	5.37957e+08	8.41281e+08	7.40902e+08	Yes	Yes	1.14696	1.18755	69.5623	2.47788	-1.85667	0.995896
P82675	MRPS5	28S ribosomal protein S5, mitochondrial (MRP-S5) (S5mt) (Mitochondrial small ribosomal subunit protein uS5m)	0.0139089	0.00764141	0.00626751	517	0.285947	4	6.83201e+07	2.82008e+08	2.11292e+08	6.76397e+08	6.18423e+08	6.37608e+08	Yes	Yes	0.581753	0.284763	54.9389	1.78175	-1.85671	0.995858
Q92665	MRPS31	28S ribosomal protein S31, mitochondrial (MRP-S31) (S31mt) (Imogen 38) (Mitochondrial small ribosomal subunit protein mS31)	0.0138242	0.011009	0.00281519	210	1.96738	3	4.56706e+07	1.14801e+08	9.19239e+07	7.48446e+08	7.37134e+08	7.40878e+08	Yes	Yes	0.159547	1.95401	79.6357	3.14096	-1.85936	0.993204
Q92973	TNPO1	Transportin-1 (Importin beta-2) (Karyopherin beta-2) (M9 region interaction protein) (MIP)	0.013788	0.00994173	0.00384623	286	1.37005	5	3.90427e+07	1.74739e+08	1.29833e+08	7.96625e+08	6.40173e+08	6.91947e+08	Yes	Yes	0.0632226	1.35918	72.1044	2.62518	-1.8605	0.992065
Q9H2U1	DHX36	ATP-dependent DNA/RNA helicase DHX36	0.0135924	0.00735216	0.00624023	530	0.236569	6	6.68359e+07	2.81869e+08	2.10708e+08	6.40387e+08	6.14454e+08	6.23036e+08	Yes	Yes	0.722872	0.233224	54.0903	1.7469	-1.8667	0.985861
O95777	LSM8	U6 snRNA-associated Sm-like protein LSm8	0.0135136	0.00661195	0.00690165	595	-0.0618663	2	1.199e+08	2.74342e+08	2.23232e+08	5.42011e+08	6.49649e+08	6.14029e+08	Yes	Yes	1.05921	-0.0608354	48.9281	1.54401	-1.86923	0.983336
Q9UNQ2	DIMT1	Probable dimethyladenosine transferase	0.0133273	0.0078174	0.00550994	460	0.50465	5	1.57575e+07	2.83398e+08	1.94828e+08	6.23702e+08	6.38485e+08	6.33593e+08	Yes	Yes	1.01047	0.493199	58.6568	1.94019	-1.87526	0.977308
O75683	SURF6	Surfeit locus protein 6	0.0131611	0.0101796	0.00298154	233	1.77154	4	2.73917e+07	1.38253e+08	1.01566e+08	7.25383e+08	6.75413e+08	6.9195e+08	Yes	Yes	0.181323	1.72169	77.3458	2.96871	-1.88071	0.971857
Q13601	KRR1	KRR1 small subunit processome component homolog (HIV-1 Rev-binding protein 2) (KRR-R motif-containing protein 1) (Rev-interacting protein 1) (Rip-1)	0.0130938	0.00964058	0.0034532	268	1.48118	6	7.39391e+06	1.79509e+08	1.22551e+08	7.09761e+08	6.55328e+08	6.73342e+08	Yes	Yes	0.366207	1.4362	73.6271	2.71887	-1.88293	0.96963
Q02413	DSG1	Desmoglein-1 (Cadherin family member 4) (Desmosomal glycoprotein 1) (DG1) (DGI) (Pemphigus foliaceus antigen)	0.0130166	0.00761915	0.0053975	463	0.497339	4	1.34717e+08	1.52872e+08	1.46864e+08	1.06e+09	2.92867e+08	5.46733e+08	Yes	Yes	2.35421	0.480958	58.5339	1.93479	-1.8855	0.967064
Q9BRJ2	MRPL45	39S ribosomal protein L45, mitochondrial (L45mt) (MRP-L45) (Mitochondrial large ribosomal subunit protein mL45)	0.0130053	0.00884491	0.0041604	346	1.08813	3	5.85273e+07	1.76802e+08	1.37662e+08	6.61713e+08	6.4607e+08	6.51246e+08	Yes	Yes	0.345722	1.05188	68.01	2.39285	-1.88588	0.966686
Q6ZN04	MEX3B	RNA-binding protein MEX3B (RING finger and KH domain-containing protein 3) (RING finger protein 195)	0.0129253	0.0104343	0.00249099	204	2.06654	2	3.72302e+07	1.04109e+08	8.19767e+07	6.85635e+08	7.0807e+08	7.00646e+08	Yes	Yes	0.259724	1.99215	80.7277	3.22922	-1.88856	0.964004
Q9NWB1	RBFOX1	RNA binding protein fox-1 homolog 1 (Ataxin-2-binding protein 1) (Fox-1 homolog A) (Hexaribonucleotide-binding protein 1)	0.0126795	0.0102041	0.00247541	211	2.04341	2	2.02782e+07	1.16586e+08	8.4715e+07	6.29837e+08	7.27201e+08	6.9498e+08	Yes	Yes	0.574513	1.95282	80.4771	3.20857	-1.8969	0.955667
Q9NRM2	ZNF277	Zinc finger protein 277 (Nuclear receptor-interacting factor 4)	0.0126602	0.0101479	0.00251228	213	2.01411	3	3.88095e+07	1.03728e+08	8.22448e+07	7.43617e+08	6.32478e+08	6.69257e+08	Yes	Yes	0.137134	1.92349	80.1561	3.18248	-1.89756	0.955005
P55081	MFAP1	Microfibrillar-associated protein 1 (Spliceosome B complex protein MFAP1)	0.0124865	0.0110474	0.0014391	151	2.94047	2	1.961e+07	6.15415e+07	4.76652e+07	6.48831e+08	7.46902e+08	7.14448e+08	Yes	Yes	0.388409	2.79053	88.4748	4.03151	-1.90356	0.949007
P52292	KPNA2	Importin subunit alpha-1 (Karyopherin subunit alpha-2) (RAG cohort protein 1) (SRP1-alpha)	0.0124685	0.00746007	0.00500847	448	0.574819	3	7.63943e+07	2.0801e+08	1.64454e+08	6.21193e+08	5.75258e+08	5.9046e+08	Yes	Yes	0.33861	0.545147	59.8311	1.9924	-1.90418	0.94838
Q9Y2K5	R3HDM2	R3H domain-containing protein 2	0.0124265	0.00893907	0.00348743	299	1.35796	2	6.33099e+07	1.35441e+08	1.11571e+08	5.28643e+08	7.27545e+08	6.61722e+08	Yes	Yes	0.894891	1.28587	71.9355	2.61505	-1.90565	0.946914
Q86Y13	DZIP3	E3 ubiquitin-protein ligase DZIP3	0.0123739	0.00911803	0.0032559	278	1.48567	8	2.39102e+07	1.55425e+08	1.11903e+08	7.05739e+08	5.92114e+08	6.29716e+08	Yes	Yes	0.0596921	1.40406	73.6874	2.72267	-1.90749	0.945073
Q6P6C2	ALKBH5	RNA demethylase ALKBH5	0.0121499	0.00900355	0.0031464	271	1.51679	3	6.02381e+07	1.15878e+08	9.74653e+07	4.22459e+08	8.04519e+08	6.78084e+08	Yes	Yes	1.45704	1.42145	74.1036	2.74912	-1.91543	0.937139
Q16630	CPSF6	Cleavage and polyadenylation specificity factor subunit 6 (Cleavage and polyadenylation specificity factor 68 kDa subunit) (CPSF 68 kDa subunit) (Cleavage factor Im complex 68 kDa subunit) (CFIm68) (Pre-mRNA cleavage factor Im 68 kDa subunit) (Protein HPBRII-4/7)	0.0121315	0.00913153	0.00299996	258	1.60592	2	5.30959e+07	1.18237e+08	9.66796e+07	5.60318e+08	6.95942e+08	6.51061e+08	Yes	Yes	0.657124	1.50391	75.2713	2.82533	-1.91609	0.936479
Q9H000	MKRN2	E3 ubiquitin-protein ligase makorin-2	0.0121051	0.00815983	0.00394526	358	1.04842	6	4.25771e+07	1.77973e+08	1.33166e+08	6.03109e+08	6.07636e+08	6.06138e+08	Yes	Yes	0.505879	0.980832	67.4083	2.36079	-1.91703	0.935533
P04075	ALDOA	Fructose-bisphosphate aldolase A	0.0119733	0.00550393	0.00646934	617	-0.233158	3	1.27427e+08	2.45728e+08	2.06578e+08	4.96869e+08	5.42777e+08	5.27584e+08	Yes	Yes	0.809386	-0.217019	45.9684	1.43378	-1.92179	0.930778
P00338	LDHA	L-lactate dehydrogenase A chain (LDH-A)	0.0119105	0.00749467	0.00441588	405	0.763163	5	8.05633e+07	1.69868e+08	1.40314e+08	7.22949e+08	4.6899e+08	5.53032e+08	Yes	Yes	0.614921	0.708594	62.9246	2.13567	-1.92407	0.928497
O60610	DIAPH1	Protein diaphanous homolog 1 (Diaphanous-related formin-1) (DRF1)	0.0118591	0.00779942	0.0040597	379	0.941993	4	4.92131e+07	1.7868e+08	1.35836e+08	6.19733e+08	5.61956e+08	5.81076e+08	Yes	Yes	0.274406	0.872867	65.7673	2.27571	-1.92595	0.926617
Q9Y383	LUC7L2	Putative RNA-binding protein Luc7-like 2	0.011824	0.00847896	0.00334503	311	1.34187	3	2.55144e+07	1.58485e+08	1.14481e+08	6.93555e+08	5.38409e+08	5.89751e+08	Yes	Yes	0.0790368	1.24167	71.7098	2.6016	-1.92724	0.925329
Q8N684	CPSF7	Cleavage and polyadenylation specificity factor subunit 7 (Cleavage and polyadenylation specificity factor 59 kDa subunit) (CPSF 59 kDa subunit) (Cleavage factor Im complex 59 kDa subunit) (CFIm59) (Pre-mRNA cleavage factor Im 59 kDa subunit)	0.0118218	0.00794091	0.00388085	362	1.03293	2	4.22919e+07	1.74486e+08	1.30739e+08	5.48266e+08	6.24644e+08	5.99369e+08	Yes	Yes	0.76563	0.955716	67.172	2.34833	-1.92732	0.925247
Q9H6R0	DHX33	ATP-dependent RNA helicase DHX33	0.0117331	0.00553866	0.00619441	611	-0.161429	5	9.63595e+07	2.55893e+08	2.03099e+08	5.22456e+08	5.11175e+08	5.14908e+08	Yes	Yes	0.735688	-0.148834	47.2056	1.47937	-1.93059	0.921976
P24928	POLR2A	DNA-directed RNA polymerase II subunit RPB1 (RNA polymerase II subunit B1)	0.0116513	0.00838836	0.00326291	308	1.36223	5	5.43059e+07	1.304e+08	1.05218e+08	7.17024e+08	5.06264e+08	5.76011e+08	Yes	Yes	0.464233	1.2518	71.9952	2.61862	-1.93363	0.918938
P62314	SNRPD1	Small nuclear ribonucleoprotein Sm D1 (Sm-D1) (Sm-D autoantigen) (snRNP core protein D1)	0.0115456	0.00814573	0.0033999	329	1.26055	3	3.09398e+07	1.5779e+08	1.15812e+08	6.2546e+08	5.59172e+08	5.81108e+08	Yes	Yes	0.223732	1.15338	70.5525	2.534	-1.93758	0.914983
O75179	ANKRD17	Ankyrin repeat domain-containing protein 17 (Gene trap ankyrin repeat protein) (Serologically defined breast cancer antigen NY-BR-16)	0.0114073	0.00660365	0.00480369	472	0.45912	6	4.807e+07	2.19456e+08	1.62739e+08	5.02988e+08	5.66649e+08	5.45582e+08	Yes	Yes	0.993373	0.417684	57.8895	1.90666	-1.94282	0.909749
P05198	EIF2S1	Eukaryotic translation initiation factor 2 subunit 1 (Eukaryotic translation initiation factor 2 subunit alpha) (eIF-2-alpha) (eIF-2A) (eIF-2alpha)	0.0113265	0.00677405	0.00455247	454	0.573369	2	7.94027e+07	1.81115e+08	1.47456e+08	5.65463e+08	5.21504e+08	5.36051e+08	Yes	Yes	0.2534	0.519851	59.807	1.99131	-1.9459	0.906662
P14625	HSP90B1	Endoplasmin (94 kDa glucose-regulated protein) (GRP-94) (Heat shock protein 90 kDa beta member 1) (Tumor rejection antigen 1) (gp96 homolog)	0.0111666	0.00415431	0.00701224	652	-0.755269	2	1.6545e+08	2.44077e+08	2.18057e+08	4.14744e+08	4.92927e+08	4.67054e+08	Yes	Yes	0.968142	-0.680107	37.2031	1.12755	-1.95208	0.900484
O14602	EIF1AY	Eukaryotic translation initiation factor 1A, Y-chromosomal (eIF-1A Y isoform) (Eukaryotic translation initiation factor 4C) (eIF-4C)	0.0111611	0.00949285	0.0016682	187	2.50855	2	3.22818e+07	5.96742e+07	5.06092e+07	3.72426e+08	8.16672e+08	6.69658e+08	Yes	Yes	1.59009	2.25837	85.0534	3.63005	-1.95229	0.90027
P62847	RPS24	40S ribosomal protein S24 (Small ribosomal subunit protein eS24)	0.0111305	0.0067818	0.00434869	437	0.641089	5	5.05002e+07	1.93271e+08	1.46024e+08	5.52743e+08	5.21478e+08	5.31825e+08	Yes	Yes	0.479765	0.57639	60.93	2.0423	-1.95349	0.899079
Q12874	SF3A3	Splicing factor 3A subunit 3 (SF3a60) (Spliceosome-associated protein 61) (SAP 61)	0.011105	0.00948873	0.0016163	183	2.55352	4	1.44192e+07	7.50531e+07	5.49876e+07	6.83739e+08	5.61275e+08	6.01802e+08	Yes	Yes	0.195719	2.29328	85.4453	3.67144	-1.95448	0.898084
Q8N3Z6	ZCCHC7	Zinc finger CCHC domain-containing protein 7 (TRAMP-like complex RNA-binding factor ZCCHC7)	0.0110905	0.0050407	0.00604975	624	-0.26325	4	7.87807e+07	2.62101e+08	2.01435e+08	4.95369e+08	4.71547e+08	4.7943e+08	Yes	Yes	0.852346	-0.236271	45.4508	1.4149	-1.95505	0.897514
Q9NXF1	TEX10	Testis-expressed protein 10	0.0110813	0.00845733	0.00262394	253	1.68847	4	3.27533e+07	1.14685e+08	8.75716e+07	6.22042e+08	5.53668e+08	5.76295e+08	Yes	Yes	0.0488234	1.51481	76.3209	2.89652	-1.95541	0.897154
P62316	SNRPD2	Small nuclear ribonucleoprotein Sm D2 (Sm-D2) (snRNP core protein D2)	0.0110383	0.00583405	0.00520429	553	0.164797	4	5.05839e+07	2.38935e+08	1.76604e+08	4.69829e+08	5.31964e+08	5.11401e+08	Yes	Yes	1.15931	0.147571	52.8526	1.69689	-1.9571	0.895469
Q5TAX3	TUT4	Terminal uridylyltransferase 4 (TUTase 4)	0.0110313	0.0062682	0.00476311	495	0.396149	3	8.28631e+07	1.87791e+08	1.53067e+08	4.22748e+08	5.94155e+08	5.37432e+08	Yes	Yes	1.21025	0.354629	56.8219	1.86076	-1.95737	0.895192
Q8TDN6	BRIX1	Ribosome biogenesis protein BRX1 homolog (Brix domain-containing protein 2)	0.0110241	0.0077025	0.00332161	339	1.21344	5	1.04388e+07	1.70044e+08	1.17226e+08	5.80231e+08	5.43302e+08	5.55523e+08	Yes	Yes	0.472839	1.08592	69.8696	2.49513	-1.95766	0.894908
Q9Y3A2	UTP11	Probable U3 small nucleolar RNA-associated protein 11 (U3 snoRNA-associated protein 11) (UTP11-like protein)	0.0110187	0.00672437	0.00429437	436	0.646951	6	4.12878e+07	1.97603e+08	1.45873e+08	5.59232e+08	5.07313e+08	5.24494e+08	Yes	Yes	0.454018	0.578826	61.0267	2.04674	-1.95787	0.894697
P46782	RPS5	40S ribosomal protein S5 (Small ribosomal subunit protein uS7) [Cleaved into: 40S ribosomal protein S5, N-terminally processed]	0.0110119	0.00556402	0.00544788	575	0.0304342	4	4.21144e+07	2.59053e+08	1.87262e+08	4.99638e+08	4.91989e+08	4.9452e+08	Yes	Yes	1.01625	0.0272212	50.5274	1.60532	-1.95814	0.894427
P52566	ARHGDIB	Rho GDP-dissociation inhibitor 2 (Rho GDI 2) (Ly-GDI) (Rho-GDI beta)	0.0109737	0.00681762	0.00415608	418	0.714046	2	1.39236e+08	1.12074e+08	1.21062e+08	5.60724e+08	5.08708e+08	5.25922e+08	Yes	Yes	0.336975	0.637584	62.1269	2.09788	-1.95965	0.892918
P23193	TCEA1	Transcription elongation factor A protein 1 (Transcription elongation factor S-II protein 1) (Transcription elongation factor TFIIS.o)	0.0109616	0.00239792	0.00856366	681	-1.83645	2	1.3131e+08	3.46329e+08	2.75173e+08	2.74393e+08	5.07793e+08	4.30554e+08	No	Yes	3.06473	-1.63891	21.8757	0.641566	-1.96013	0.892438
Q9P1Y6	PHRF1	PHD and RING finger domain-containing protein 1	0.0107266	0.00576151	0.00496508	543	0.214629	3	1.01943e+08	1.85377e+08	1.57766e+08	4.79944e+08	5.03009e+08	4.95376e+08	Yes	Yes	0.529075	0.189523	53.7124	1.73154	-1.96954	0.883027
Q9GZR2	REXO4	RNA exonuclease 4	0.0107063	0.00462224	0.00608408	636	-0.396449	3	1.5522e+08	2.03042e+08	1.87216e+08	4.58785e+08	4.57557e+08	4.57963e+08	Yes	Yes	0.292682	-0.349749	43.173	1.33311	-1.97036	0.882205
P15311	EZR	Ezrin (Cytovillin) (Villin-2) (p81)	0.010664	0.00517984	0.00548419	600	-0.0823698	3	1.18228e+08	2.00315e+08	1.7315e+08	4.72874e+08	4.74003e+08	4.7363e+08	Yes	Yes	0.458897	-0.0725255	48.573	1.53058	-1.97208	0.880486
Q8NE71	ABCF1	ATP-binding cassette sub-family F member 1 (ATP-binding cassette 50) (TNF-alpha-stimulated ABC protein)	0.0106075	0.00679514	0.0038124	399	0.833805	5	5.71217e+07	1.59205e+08	1.25423e+08	5.34194e+08	5.08874e+08	5.17253e+08	Yes	Yes	0.335042	0.73223	64.0595	2.19054	-1.97439	0.87818
O15042	U2SURP	U2 snRNP-associated SURP motif-containing protein (140 kDa Ser/Arg-rich domain protein) (U2-associated protein SR140)	0.010573	0.00464012	0.0059329	630	-0.354574	2	1.16201e+08	2.2456e+08	1.88701e+08	5.253e+08	3.99791e+08	4.41326e+08	Yes	Yes	0.110217	-0.310877	43.8864	1.35851	-1.9758	0.876764
Q15029	EFTUD2	116 kDa U5 small nuclear ribonucleoprotein component (Elongation factor Tu GTP-binding domain-containing protein 2) (SNU114 homolog) (hSNU114) (U5 snRNP-specific protein, 116 kDa) (U5-116 kDa)	0.0105651	0.00741332	0.00315177	340	1.23396	3	4.05437e+07	1.36633e+08	1.04834e+08	5.87213e+08	4.97827e+08	5.27407e+08	Yes	Yes	0.0275471	1.08149	70.1681	2.51203	-1.97613	0.876438
Q9BY77	POLDIP3	Polymerase delta-interacting protein 3 (46 kDa DNA polymerase delta interaction protein) (p46) (S6K1 Aly/REF-like target) (SKAR)	0.0105222	0.00648774	0.0040345	431	0.685325	3	7.11119e+07	1.56961e+08	1.28551e+08	3.86829e+08	6.08308e+08	5.35014e+08	Yes	Yes	1.32769	0.599436	61.6574	2.07592	-1.97789	0.874673
Q7L4I2	RSRC2	Arginine/serine-rich coiled-coil protein 2	0.0105208	0.00475453	0.00576623	626	-0.278326	2	5.94589e+07	2.60965e+08	1.94281e+08	5.25342e+08	4.02985e+08	4.43476e+08	Yes	Yes	0.471596	-0.243427	45.1919	1.4055	-1.97795	0.874612
P46778	RPL21	60S ribosomal protein L21 (Large ribosomal subunit protein eL21)	0.0105088	0.0039892	0.00651962	650	-0.708689	2	1.19225e+08	2.54849e+08	2.09967e+08	4.05195e+08	4.55966e+08	4.39165e+08	Yes	Yes	1.1681	-0.619478	37.9605	1.153	-1.97845	0.874119
Q15287	RNPS1	RNA-binding protein with serine-rich domain 1 (SR-related protein LDC2)	0.0103985	0.00737361	0.00302492	334	1.28547	4	3.21316e+07	1.34752e+08	1.00792e+08	6.58367e+08	4.31783e+08	5.06766e+08	Yes	Yes	0.484347	1.11777	70.9101	2.55465	-1.98303	0.869537
P55072	VCP	Transitional endoplasmic reticulum ATPase (TER ATPase)	0.0102976	0.00619699	0.00410063	455	0.595722	2	1.02419e+08	1.38568e+08	1.26605e+08	4.80159e+08	5.03181e+08	4.95563e+08	Yes	Yes	0.283098	0.515479	60.1789	2.00808	-1.98726	0.865301
Q86XP3	DDX42	ATP-dependent RNA helicase DDX42	0.0102897	0.00838194	0.00190777	223	2.1354	2	4.96207e+07	7.27334e+07	4.86638e+07	5.44427e+08	5.68859e+08	5.60774e+08	Yes	Yes	0.170588	1.84705	81.4594	3.29089	-1.9876	0.864968
Q9P2E3	ZNFX1	NFX1-type zinc finger-containing protein 1	0.0102733	0.00490317	0.00537013	609	-0.131242	4	6.83391e+07	2.33961e+08	1.79152e+08	4.48026e+08	4.57975e+08	4.54683e+08	Yes	Yes	0.961191	-0.113429	47.7273	1.49881	-1.98829	0.864275
O43823	AKAP8	A-kinase anchor protein 8 (AKAP-8) (A-kinase anchor protein 95 kDa) (AKAP 95)	0.0102686	0.00828643	0.00198221	229	2.06364	4	2.61915e+07	8.5432e+07	6.58276e+07	5.12199e+08	5.88441e+08	5.6321e+08	Yes	Yes	0.495105	1.78315	80.6965	3.22663	-1.98849	0.864078
Q9H0L4	CSTF2T	Cleavage stimulation factor subunit 2 tau variant (CF-1 64 kDa subunit tau variant) (Cleavage stimulation factor 64 kDa subunit tau variant) (CSTF 64 kDa subunit tau variant) (TauCstF-64)	0.0102467	0.00663961	0.00360706	395	0.880275	2	9.20895e+07	1.2031e+08	1.10971e+08	4.95237e+08	5.12181e+08	5.06573e+08	Yes	Yes	0.203988	0.759807	64.7977	2.22696	-1.98942	0.863148
Q86XN8	MEX3D	RNA-binding protein MEX3D (RING finger and KH domain-containing protein 1) (RING finger protein 193) (TINO)	0.0102218	0.0088189	0.00140288	184	2.65221	2	2.02642e+07	5.85854e+07	4.59038e+07	6.71378e+08	4.88049e+08	5.48718e+08	Yes	Yes	0.484646	2.28645	86.2756	3.76262	-1.99047	0.862091
Q14204	DYNC1H1	Cytoplasmic dynein 1 heavy chain 1 (Cytoplasmic dynein heavy chain 1) (Dynein heavy chain, cytosolic)	0.0100695	0.00410498	0.00596456	642	-0.539039	5	1.03434e+08	2.37473e+08	1.93116e+08	4.59603e+08	3.95355e+08	4.16617e+08	Yes	Yes	0.477041	-0.461188	40.7663	1.24881	-1.99699	0.855574
Q5T280	SPOUT1	Putative methyltransferase C9orf114	0.0100307	0.00350772	0.00652294	655	-0.894989	3	1.28889e+08	2.46834e+08	2.07803e+08	4.49342e+08	3.69701e+08	3.96057e+08	Yes	Yes	0.312713	-0.764225	34.97	1.05346	-1.99867	0.853894
Q6P5R6	RPL22L1	60S ribosomal protein L22-like 1 (Large ribosomal subunit protein eL22-like 1)	0.0100032	0.00478216	0.00522108	607	-0.126686	2	1.24842e+08	1.78408e+08	1.60682e+08	5.36543e+08	3.68874e+08	4.2436e+08	Yes	Yes	0.644604	-0.108025	47.8061	1.50175	-1.99986	0.852705
O14776	TCERG1	Transcription elongation regulator 1 (TATA box-binding protein-associated factor 2S) (Transcription factor CA150)	0.00994241	0.00756296	0.00237945	272	1.66832	3	4.73532e+07	8.38013e+07	7.17396e+07	3.07592e+08	7.01304e+08	5.71013e+08	Yes	Yes	1.74391	1.41817	76.0677	2.8791	-2.00251	0.850057
P62826	RAN	GTP-binding nuclear protein Ran (Androgen receptor-associated protein 24) (GTPase Ran) (Ras-like protein TC4) (Ras-related nuclear protein)	0.00988612	0.0075243	0.00236182	273	1.67166	4	2.79445e+07	1.04572e+08	7.92141e+07	5.30875e+08	5.11914e+08	5.18189e+08	Yes	Yes	0.231694	1.41688	76.1097	2.88198	-2.00497	0.847591
Q9Y262	EIF3L	Eukaryotic translation initiation factor 3 subunit L (eIF3l) (Eukaryotic translation initiation factor 3 subunit 6-interacting protein) (Eukaryotic translation initiation factor 3 subunit E-interacting protein)	0.00987704	0.00448077	0.00539626	620	-0.268213	4	8.88653e+07	2.18976e+08	1.75919e+08	4.19439e+08	4.36816e+08	4.31066e+08	Yes	Yes	0.883075	-0.227228	45.3656	1.4118	-2.00537	0.847192
P26641	EEF1G	Elongation factor 1-gamma (EF-1-gamma) (eEF-1B gamma)	0.00982288	0.00786734	0.00195553	236	2.00832	2	1.38165e+07	9.387e+07	6.7378e+07	5.69756e+08	4.96084e+08	5.20464e+08	Yes	Yes	0.0247417	1.69663	80.0921	3.17732	-2.00776	0.844804
O60524	NEMF	Ribosome quality control complex subunit NEMF (Antigen NY-CO-1) (Nuclear export mediator factor) (Serologically defined colon cancer antigen 1)	0.00964544	0.00508199	0.00456345	555	0.155269	3	6.99912e+07	1.89315e+08	1.49827e+08	4.35419e+08	4.43904e+08	4.41096e+08	Yes	Yes	0.705101	0.129942	52.688	1.69031	-2.01568	0.836887
O95232	LUC7L3	Luc7-like protein 3 (Cisplatin resistance-associated-overexpressed protein) (Luc7A) (Okadaic acid-inducible phosphoprotein OA48-18) (cAMP regulatory element-associated protein 1) (CRE-associated protein 1) (CREAP-1)	0.00952172	0.00658885	0.00293287	359	1.16772	4	1.19687e+07	1.45879e+08	1.01564e+08	5.99506e+08	3.89471e+08	4.58978e+08	Yes	Yes	0.337688	0.970698	69.1981	2.45762	-2.02128	0.83128
Q08554	DSC1	Desmocollin-1 (Cadherin family member 1) (Desmosomal glycoprotein 2/3) (DG2/DG3)	0.00949774	0.00527153	0.00422622	522	0.318855	3	1.05056e+08	1.3403e+08	1.24442e+08	6.41869e+08	2.90736e+08	4.06936e+08	Yes	Yes	1.50935	0.264709	55.503	1.80516	-2.02238	0.830185
Q9Y388	RBMX2	RNA-binding motif protein, X-linked 2	0.00938191	0.00696182	0.00242009	306	1.5244	3	2.34685e+07	1.10931e+08	8.1987e+07	5.40764e+08	4.47071e+08	4.78077e+08	Yes	Yes	0.0272292	1.25741	74.2047	2.7556	-2.02771	0.824856
Q8IZH2	XRN1	5'-3' exoribonuclease 1	0.00935807	0.00472588	0.00463219	576	0.0288877	3	8.04197e+07	1.84692e+08	1.50185e+08	4.16685e+08	4.24277e+08	4.21764e+08	Yes	Yes	0.662514	0.0237963	50.5006	1.60429	-2.02881	0.823751
Q9NRX1	PNO1	RNA-binding protein PNO1 (Partner of NOB1)	0.00929554	0.00701711	0.00227843	295	1.62283	2	7.29577e+07	7.86004e+07	5.25893e+07	5.12407e+08	4.67737e+08	4.8252e+08	Yes	Yes	0.218992	1.33209	75.489	2.83988	-2.03173	0.82084
Q7L1Q6	BZW1	eIF5-mimic protein 2 (Basic leucine zipper and W2 domain-containing protein 1) (Protein Orf)	0.00927745	0.00615536	0.00312209	388	0.97933	2	5.42085e+07	1.24456e+08	1.01209e+08	4.49544e+08	4.70551e+08	4.63599e+08	Yes	Yes	0.438152	0.803044	66.3475	2.30542	-2.03257	0.819994
Q86W50	METTL16	RNA N6-adenosine-methyltransferase METTL16 (Methyltransferase 10 domain-containing protein) (Methyltransferase-like protein 16) (N6-adenosine-methyltransferase METTL16)	0.0092317	0.00579377	0.00343793	423	0.752959	4	4.76549e+07	1.46626e+08	1.13874e+08	4.64114e+08	4.37073e+08	4.46022e+08	Yes	Yes	0.366647	0.615805	62.7595	2.1278	-2.03472	0.817847
P84098	RPL19	60S ribosomal protein L19 (Large ribosomal subunit protein eL19)	0.00915661	0.00398473	0.00517188	629	-0.376207	2	1.45449e+08	1.61833e+08	1.56411e+08	3.93455e+08	3.92162e+08	3.9259e+08	Yes	Yes	0.113352	-0.306345	43.5175	1.34535	-2.03827	0.8143
Q9BZB8	CPEB1	Cytoplasmic polyadenylation element-binding protein 1 (CPE-BP1) (CPE-binding protein 1) (h-CPEB) (hCPEB-1)	0.00910135	0.00559291	0.00350844	447	0.672772	6	7.48669e+07	1.27725e+08	1.10233e+08	5.09153e+08	3.84357e+08	4.25656e+08	Yes	Yes	0.371111	0.546069	61.4515	2.06635	-2.04089	0.811671
O60231	DHX16	Pre-mRNA-splicing factor ATP-dependent RNA helicase DHX16	0.00901987	0.00579241	0.00322746	411	0.843765	4	4.57713e+07	1.36832e+08	1.06697e+08	4.56241e+08	4.3189e+08	4.39948e+08	Yes	Yes	0.341477	0.681564	64.2183	2.19832	-2.0448	0.807765
P62841	RPS15	40S ribosomal protein S15 (RIG protein) (Small ribosomal subunit protein uS19)	0.00899641	0.004683	0.00431341	560	0.118604	2	7.35855e+07	1.72999e+08	1.401e+08	4.17992e+08	4.01524e+08	4.06974e+08	Yes	Yes	0.50645	0.0956703	52.0541	1.66511	-2.04593	0.806634
P05141	SLC25A5	ADP/ATP translocase 2 (ADP,ATP carrier protein 2) (ADP,ATP carrier protein, fibroblast isoform) (Adenine nucleotide translocator 2) (ANT 2) (Solute carrier family 25 member 5) [Cleaved into: ADP/ATP translocase 2, N-terminally processed]	0.00895389	0.00542949	0.0035244	457	0.623439	2	4.82104e+07	1.50845e+08	1.16881e+08	4.41184e+08	4.2085e+08	4.27579e+08	Yes	Yes	0.443371	0.501605	60.6383	2.02895	-2.04799	0.804577
O14647	CHD2	Chromodomain-helicase-DNA-binding protein 2 (CHD-2)	0.00894745	0.00635874	0.00258871	350	1.29651	5	3.87177e+07	1.08168e+08	8.51846e+07	4.67138e+08	4.4971e+08	4.55477e+08	Yes	Yes	0.246005	1.04273	71.0676	2.56381	-2.0483	0.804264
P04843	RPN1	Dolichyl-diphosphooligosaccharide--protein glycosyltransferase subunit 1 (Dolichyl-diphosphooligosaccharide--protein glycosyltransferase 67 kDa subunit) (Ribophorin I) (RPN-I) (Ribophorin-1)	0.00872716	0.00452514	0.00420202	565	0.106881	3	5.20984e+07	1.81235e+08	1.385e+08	3.02391e+08	4.73676e+08	4.16993e+08	Yes	Yes	1.72925	0.0848034	51.8513	1.65709	-2.05913	0.793438
Q99873	PRMT1	Protein arginine N-methyltransferase 1	0.00863822	0.00499611	0.00364212	492	0.456027	3	5.44802e+07	1.51933e+08	1.19683e+08	4.39805e+08	3.81949e+08	4.01095e+08	Yes	Yes	0.23554	0.3598	57.8372	1.90439	-2.06358	0.788989
Q92979	EMG1	Ribosomal RNA small subunit methyltransferase NEP1	0.00855755	0.00582117	0.00273638	380	1.08904	4	4.2018e+07	1.13011e+08	8.95174e+07	4.80714e+08	3.8952e+08	4.19699e+08	Yes	Yes	0.104416	0.854805	68.0238	2.3936	-2.06765	0.784914
Q07020	RPL18	60S ribosomal protein L18 (Large ribosomal subunit protein eL18)	0.00855359	0.00511832	0.00343527	469	0.575245	4	5.28785e+07	1.42361e+08	1.12749e+08	4.12482e+08	4.05493e+08	4.07806e+08	Yes	Yes	0.469702	0.451402	59.8382	1.99272	-2.06785	0.784713
P22102	GART	Trifunctional purine biosynthetic protein adenosine-3 [Includes: Phosphoribosylamine--glycine ligase	0.00855302	0.00505291	0.0035001	473	0.529718	3	5.90741e+07	1.40852e+08	1.13789e+08	3.91933e+08	4.18387e+08	4.09632e+08	Yes	Yes	0.615831	0.415661	59.0776	1.95877	-2.06788	0.784684
Q14966	ZNF638	Zinc finger protein 638 (Cutaneous T-cell lymphoma-associated antigen se33-1) (CTCL-associated antigen se33-1) (Nuclear protein 220) (Zinc finger matrin-like protein)	0.00841173	0.00439254	0.00401919	559	0.128152	3	5.33413e+07	1.73353e+08	1.33638e+08	3.77409e+08	3.86859e+08	3.83732e+08	Yes	Yes	0.816278	0.0996314	52.2192	1.67165	-2.07511	0.77745
Q99590	SCAF11	Protein SCAF11 (CTD-associated SR protein 11) (Renal carcinoma antigen NY-REN-40) (SC35-interacting protein 1) (SR-related and CTD-associated factor 11) (SRSF2-interacting protein) (Serine/arginine-rich splicing factor 2-interacting protein) (Splicing factor, arginine/serine-rich 2-interacting protein) (Splicing regulatory protein 129) (SRrp129)	0.0083707	0.00376756	0.00460314	619	-0.288987	2	6.2729e+07	1.95488e+08	1.51554e+08	2.97236e+08	4.16761e+08	3.77207e+08	Yes	Yes	1.66361	-0.22406	45.0089	1.39887	-2.07724	0.775327
P81605	DCD	Dermcidin	0.00835528	0.00316507	0.00519021	647	-0.713554	2	1.41102e+08	1.65847e+08	1.57658e+08	3.75809e+08	3.19595e+08	3.38198e+08	Yes	Yes	0.284425	-0.552666	37.8811	1.15032	-2.07804	0.774526
O95793	STAU1	Double-stranded RNA-binding protein Staufen homolog 1	0.00834552	0.00604203	0.00230349	341	1.39121	4	4.23326e+07	8.99763e+07	7.42096e+07	4.34106e+08	4.26691e+08	4.29145e+08	Yes	Yes	0.200918	1.07682	72.3985	2.64293	-2.07855	0.774018
Q9Y5S9	RBM8A	RNA-binding protein 8A (Binder of OVCA1-1) (BOV-1) (RNA-binding motif protein 8A) (RNA-binding protein Y14) (Ribonucleoprotein RBM8A)	0.00822195	0.00592357	0.00229838	348	1.36585	2	2.114e+07	1.03823e+08	7.64611e+07	2.99832e+08	5.23539e+08	4.49508e+08	Yes	Yes	1.53614	1.04834	72.0458	2.62165	-2.08502	0.76754
Q8WV60	PTCD2	Pentatricopeptide repeat-containing protein 2, mitochondrial	0.00808753	0.00529163	0.0027959	406	0.920399	2	3.80116e+07	1.19193e+08	9.23275e+07	4.5693e+08	3.55004e+08	3.88734e+08	Yes	Yes	0.117641	0.699854	65.4295	2.2586	-2.09218	0.760381
Q9Y324	FCF1	rRNA-processing protein FCF1 homolog	0.00807363	0.00471732	0.00335632	490	0.491088	2	2.99832e+07	1.55768e+08	1.14142e+08	3.35888e+08	4.19857e+08	3.92069e+08	Yes	Yes	1.22945	0.373047	58.4287	1.93017	-2.09293	0.759634
Q96SB4	SRPK1	SRSF protein kinase 1	0.00806774	0.00416571	0.00390204	569	0.0943345	3	4.79743e+07	1.71116e+08	1.30365e+08	3.92352e+08	3.44505e+08	3.60339e+08	Yes	Yes	0.515817	0.0716298	51.6341	1.64853	-2.09325	0.759317
P27635	RPL10	60S ribosomal protein L10 (Laminin receptor homolog) (Large ribosomal subunit protein uL16) (Protein QM) (Ribosomal protein L10) (Tumor suppressor QM)	0.00802386	0.00394788	0.00407598	591	-0.0460671	2	3.9463e+07	1.8483e+08	1.36724e+08	2.75459e+08	4.26074e+08	3.76231e+08	Yes	Yes	1.90111	-0.0348704	49.2018	1.55442	-2.09562	0.756948
Q01804	OTUD4	OTU domain-containing protein 4	0.00801532	0.00622081	0.0017945	287	1.79352	2	1.10337e+07	8.75671e+07	6.224e+07	4.10744e+08	4.37212e+08	4.28453e+08	Yes	Yes	0.49844	1.35677	77.6116	2.9879	-2.09608	0.756486
Q8NI36	WDR36	WD repeat-containing protein 36 (T-cell activation WD repeat-containing protein) (TA-WDRP)	0.00800115	0.00451151	0.00348964	519	0.37053	5	2.4223e+07	1.68086e+08	1.20478e+08	3.61039e+08	3.84289e+08	3.76595e+08	Yes	Yes	1.02537	0.280016	56.3857	1.84224	-2.09685	0.755717
Q8NHQ9	DDX55	ATP-dependent RNA helicase DDX55	0.00797249	0.00469139	0.0032811	482	0.515835	4	3.53029e+07	1.48079e+08	1.10758e+08	3.86755e+08	3.71876e+08	3.768e+08	Yes	Yes	0.60035	0.389022	58.8447	1.94847	-2.09841	0.754159
Q9H3H3	C11orf68	UPF0696 protein C11orf68 (Basophilic leukemia-expressed protein Bles03) (Protein p5326)	0.0079608	0.00647996	0.00148084	244	2.12957	4	1.21782e+07	6.98344e+07	5.07543e+07	4.32087e+08	4.31157e+08	4.31464e+08	Yes	Yes	0.265781	1.60468	81.3983	3.28566	-2.09904	0.753522
Q9BRS2	RIOK1	Serine/threonine-protein kinase RIO1	0.00791959	0.00244429	0.0054753	659	-1.16352	2	7.89243e+07	2.31158e+08	1.8078e+08	3.03717e+08	3.14545e+08	3.10961e+08	Yes	Yes	1.51432	-0.874116	30.8639	0.920555	-2.1013	0.751268
O75153	CLUH	Clustered mitochondria protein homolog	0.00788838	0.00475397	0.00313441	470	0.60094	5	1.9629e+07	1.525e+08	1.08529e+08	4.06818e+08	3.54919e+08	3.72094e+08	Yes	Yes	0.495717	0.450436	60.2655	2.012	-2.10301	0.749553
Q09028	RBBP4	Histone-binding protein RBBP4 (Chromatin assembly factor 1 subunit C) (CAF-1 subunit C) (Chromatin assembly factor I p48 subunit) (CAF-I 48 kDa subunit) (CAF-I p48) (Nucleosome-remodeling factor subunit RBAP48) (Retinoblastoma-binding protein 4) (RBBP-4) (Retinoblastoma-binding protein p48)	0.00781411	0.00560247	0.00221163	356	1.34095	2	2.14792e+07	1.00841e+08	7.45777e+07	4.7088e+08	3.4604e+08	3.87353e+08	Yes	Yes	0.240543	0.999604	71.6969	2.60083	-2.10712	0.745444
P62913	RPL11	60S ribosomal protein L11 (CLL-associated antigen KW-12) (Large ribosomal subunit protein uL5)	0.00778875	0.00371926	0.0040695	604	-0.129837	2	1.56865e+08	1.23949e+08	8.2931e+07	3.0306e+08	3.77172e+08	3.52646e+08	Yes	Yes	0.487098	-0.0966026	47.7516	1.49972	-2.10853	0.744033
Q8IY37	DHX37	Probable ATP-dependent RNA helicase DHX37	0.00778764	0.00517002	0.00261762	400	0.981911	2	5.16734e+07	9.92301e+07	8.34922e+07	4.15811e+08	3.64642e+08	3.81575e+08	Yes	Yes	0.0212646	0.730513	66.3875	2.30748	-2.10859	0.743971
P00558	PGK1	Phosphoglycerate kinase 1	0.00773607	0.0047727	0.00296337	456	0.687569	4	1.04443e+08	7.57284e+07	8.52309e+07	3.9975e+08	3.53332e+08	3.68693e+08	Yes	Yes	0.449372	0.509547	61.6941	2.07763	-2.11148	0.741085
O95819	MAP4K4	Mitogen-activated protein kinase kinase kinase kinase 4	0.00760413	0.00380979	0.00379434	579	0.00586066	3	6.61339e+07	1.5081e+08	1.22788e+08	3.68723e+08	3.19365e+08	3.35699e+08	Yes	Yes	0.272139	0.00429947	50.1016	1.58887	-2.11895	0.733615
P60228	EIF3E	Eukaryotic translation initiation factor 3 subunit E (eIF3e) (Eukaryotic translation initiation factor 3 subunit 6) (Viral integration site protein INT-6 homolog) (eIF-3 p48)	0.00755575	0.00508499	0.00247076	394	1.04129	2	4.6921e+07	9.51022e+07	7.91577e+07	4.08673e+08	3.53339e+08	3.71651e+08	Yes	Yes	0.0426843	0.761017	67.2996	2.35505	-2.12172	0.730842
P49411	TUFM	Elongation factor Tu, mitochondrial (EF-Tu) (P43)	0.00746529	0.00420894	0.00325634	520	0.370205	2	5.89256e+07	1.27703e+08	1.04943e+08	3.76172e+08	3.27364e+08	3.43516e+08	Yes	Yes	0.142338	0.268625	56.3802	1.842	-2.12695	0.725611
P62277	RPS13	40S ribosomal protein S13 (Small ribosomal subunit protein uS15)	0.00744882	0.00361291	0.00383591	597	-0.0864103	2	7.25383e+07	1.45886e+08	1.21613e+08	2.56879e+08	3.91681e+08	3.47071e+08	Yes	Yes	1.48471	-0.0626175	48.5031	1.52793	-2.12791	0.724652
Q9BQ67	GRWD1	Glutamate-rich WD repeat-containing protein 1	0.00738384	0.00586915	0.00151469	275	1.95413	3	8.34418e+06	7.42729e+07	5.24552e+07	3.3929e+08	4.41788e+08	4.07868e+08	Yes	Yes	0.86864	1.40863	79.4864	3.12922	-2.13172	0.720847
O60333	KIF1B	Kinesin-like protein KIF1B (Klp)	0.00738247	0.00471549	0.00266698	434	0.822203	2	2.06975e+07	1.25597e+08	9.08826e+07	4.31164e+08	3.07205e+08	3.48226e+08	Yes	Yes	0.121159	0.592616	63.8742	2.18149	-2.1318	0.720766
Q01082	SPTBN1	Spectrin beta chain, non-erythrocytic 1 (Beta-II spectrin) (Fodrin beta chain) (Spectrin, non-erythroid beta chain 1)	0.00731176	0.00576393	0.00154782	285	1.89682	4	2.03602e+07	6.6901e+07	5.14993e+07	3.97942e+08	3.85064e+08	3.89326e+08	Yes	Yes	0.177243	1.35923	78.8311	3.07858	-2.13598	0.716587
Q9HAU5	UPF2	Regulator of nonsense transcripts 2 (Up-frameshift suppressor 2 homolog) (hUpf2)	0.00727116	0.00545157	0.0018196	332	1.58305	4	5.57713e+07	6.42964e+07	4.30189e+07	3.6652e+08	3.91185e+08	3.83023e+08	Yes	Yes	0.194408	1.13056	74.9751	2.80572	-2.1384	0.714169
P08621	SNRNP70	U1 small nuclear ribonucleoprotein 70 kDa (U1 snRNP 70 kDa) (U1-70K) (snRNP70)	0.0072374	0.00566971	0.00156769	297	1.85464	3	9.0793e+06	7.64884e+07	5.41808e+07	4.45184e+08	3.38813e+08	3.74014e+08	Yes	Yes	0.205337	1.32078	78.3391	3.04146	-2.14042	0.712148
P05388	RPLP0	60S acidic ribosomal protein P0 (60S ribosomal protein L10E) (Large ribosomal subunit protein uL10)	0.00706024	0.00323049	0.00382975	614	-0.245496	3	8.19753e+07	1.40205e+08	1.20935e+08	2.89466e+08	3.22107e+08	3.11305e+08	Yes	Yes	0.766626	-0.172187	45.7561	1.42602	-2.15118	0.701384
Q92552	MRPS27	28S ribosomal protein S27, mitochondrial (MRP-S27) (S27mt) (Mitochondrial ribosomal protein S27) (Mitochondrial small ribosomal subunit protein mS27)	0.00704551	0.00444801	0.0025975	449	0.776035	2	5.93857e+07	9.19939e+07	8.12029e+07	3.69597e+08	3.22851e+08	3.38321e+08	Yes	Yes	0.0956106	0.543595	63.1325	2.14562	-2.15209	0.700477
Q13263	TRIM28	Transcription intermediary factor 1-beta (TIF1-beta) (E3 SUMO-protein ligase TRIM28)	0.00697947	0.0032215	0.00375798	613	-0.222224	2	7.91684e+07	1.38723e+08	1.19015e+08	2.99546e+08	3.09112e+08	3.05946e+08	Yes	Yes	0.598402	-0.154754	46.1568	1.44068	-2.15618	0.696388
Q5SY16	NOL9	Polynucleotide 5'-hydroxyl-kinase NOL9	0.00693976	0.0034183	0.00352147	589	-0.0428991	3	2.10686e+08	6.27718e+07	4.19988e+07	2.90116e+08	3.25216e+08	3.136e+08	Yes	Yes	1.08928	-0.0297681	49.2567	1.55651	-2.15866	0.693909
Q14669	TRIP12	E3 ubiquitin-protein ligase TRIP12	0.0069176	0.00458136	0.00233624	412	0.971589	4	6.17407e+07	7.57427e+07	7.1109e+07	3.9031e+08	3.06966e+08	3.34547e+08	Yes	Yes	0.435578	0.672845	66.2276	2.29924	-2.16004	0.69252
Q14562	DHX8	ATP-dependent RNA helicase DHX8	0.00690197	0.00498606	0.00191591	363	1.37987	2	5.52846e+06	9.67125e+07	6.65371e+07	4.53688e+08	2.78603e+08	3.36544e+08	Yes	Yes	0.485694	0.95423	72.2411	2.6334	-2.16103	0.691538
P61204	ARF3	ADP-ribosylation factor 3	0.00688661	0.00446069	0.00242592	429	0.878735	2	2.52138e+07	1.10156e+08	8.20461e+07	3.53071e+08	3.28045e+08	3.36327e+08	Yes	Yes	0.397004	0.606828	64.7734	2.22574	-2.16199	0.690571
Q5T3I0	GPATCH4	G patch domain-containing protein 4	0.00684255	0.00411282	0.00272973	478	0.591367	3	4.35467e+07	1.11819e+08	8.92258e+07	3.4448e+08	3.1388e+08	3.24006e+08	Yes	Yes	0.271839	0.406732	60.1065	2.00481	-2.16478	0.687783
Q08945	SSRP1	FACT complex subunit SSRP1 (Chromatin-specific transcription elongation factor 80 kDa subunit) (Facilitates chromatin transcription complex 80 kDa subunit) (FACT 80 kDa subunit) (FACTp80) (Facilitates chromatin transcription complex subunit SSRP1) (Recombination signal sequence recognition protein 1) (Structure-specific recognition protein 1) (hSSRP1) (T160)	0.00677972	0.00326064	0.00351908	601	-0.110044	4	6.78424e+07	1.34908e+08	1.12714e+08	2.92336e+08	3.06247e+08	3.01643e+08	Yes	Yes	0.688328	-0.0752454	48.094	1.51254	-2.16879	0.683776
P78559	MAP1A	Microtubule-associated protein 1A (MAP-1A) (Proliferation-related protein p80) [Cleaved into: MAP1A heavy chain; MAP1 light chain LC2]	0.00676723	0.00524956	0.00151767	317	1.79034	4	1.9497e+07	6.58311e+07	5.04978e+07	3.29002e+08	3.83296e+08	3.65328e+08	Yes	Yes	0.576528	1.22276	77.5732	2.98512	-2.16959	0.682976
O75083	WDR1	WD repeat-containing protein 1 (Actin-interacting protein 1) (AIP1) (NORI-1)	0.00671751	0.00344714	0.00327038	572	0.0759415	2	1.45213e+08	8.85478e+07	5.92448e+07	2.86482e+08	3.17688e+08	3.07361e+08	Yes	Yes	0.529634	0.051623	51.3157	1.63603	-2.17279	0.679774
O43175	PHGDH	D-3-phosphoglycerate dehydrogenase (3-PGDH)	0.0066998	0.0051639	0.0015359	321	1.74938	2	3.9334e+07	5.06333e+07	4.6894e+07	4.11266e+08	3.09833e+08	3.434e+08	Yes	Yes	0.506562	1.18718	77.0755	2.9494	-2.17394	0.678627
P62899	RPL31	60S ribosomal protein L31 (Large ribosomal subunit protein eL31)	0.00669973	0.00332233	0.0033774	584	-0.0237172	2	5.10803e+07	1.40443e+08	1.1087e+08	3.23984e+08	2.80248e+08	2.94722e+08	Yes	Yes	0.396237	-0.016095	49.589	1.56919	-2.17394	0.678622
Q86TB9	PATL1	Protein PAT1 homolog 1 (PAT1-like protein 1) (Protein PAT1 homolog b) (Pat1b) (hPat1b)	0.00667316	0.00432002	0.00235314	433	0.876452	2	2.64083e+07	1.05264e+08	7.91686e+07	3.45855e+08	3.14807e+08	3.25081e+08	Yes	Yes	0.328668	0.593267	64.7373	2.22395	-2.17567	0.676897
Q86VM9	ZC3H18	Zinc finger CCCH domain-containing protein 18 (Nuclear protein NHN1)	0.00666961	0.00413088	0.00253873	464	0.70234	2	6.69558e+07	9.59917e+07	6.42253e+07	3.53035e+08	2.98914e+08	3.16825e+08	Yes	Yes	0.274837	0.475249	61.9358	2.08892	-2.1759	0.676665
Q8IYB8	SUPV3L1	ATP-dependent RNA helicase SUPV3L1, mitochondrial	0.00665318	0.00391785	0.00273533	497	0.518343	4	4.92685e+07	1.07624e+08	8.83122e+07	3.07814e+08	3.22406e+08	3.17577e+08	Yes	Yes	0.538445	0.35019	58.8868	1.95033	-2.17697	0.675594
Q8NDF8	TENT4B	Terminal nucleotidyltransferase 4B (Non-canonical poly(A) RNA polymerase PAPD5)	0.00660795	0.00381963	0.00278832	509	0.45404	2	5.11842e+07	1.07626e+08	8.89475e+07	3.76088e+08	2.61575e+08	2.99471e+08	Yes	Yes	0.432692	0.305402	57.8036	1.90294	-2.17993	0.672632
P62244	RPS15A	40S ribosomal protein S15a (Small ribosomal subunit protein uS8)	0.00655683	0.00525227	0.00130456	291	2.00937	4	1.13829e+07	6.09833e+07	4.45691e+07	3.4221e+08	3.61478e+08	3.55102e+08	Yes	Yes	0.396869	1.34479	80.1037	3.17826	-2.18331	0.669259
P09001	MRPL3	39S ribosomal protein L3, mitochondrial (L3mt) (MRP-L3) (Mitochondrial large ribosomal subunit protein uL3m)	0.00653125	0.00513266	0.0013986	307	1.87572	2	9.40106e+06	6.76211e+07	4.83544e+07	3.40524e+08	3.55017e+08	3.50221e+08	Yes	Yes	0.427602	1.25216	78.5861	3.06	-2.185	0.667561
Q6P158	DHX57	Putative ATP-dependent RNA helicase DHX57	0.00648144	0.00390032	0.00258112	480	0.595593	4	3.70707e+07	1.07883e+08	8.44493e+07	3.73008e+08	2.61436e+08	2.98358e+08	Yes	Yes	0.304089	0.395615	60.1767	2.00798	-2.18833	0.664236
A0A1B0GW87	U2AF1L5	Splicing factor U2AF 35 kDa subunit (U2 small nuclear RNA auxiliary factor 1-like 5)	0.00642476	0.00339177	0.00303299	558	0.161295	3	7.31984e+07	1.04114e+08	9.38833e+07	3.26869e+08	2.67099e+08	2.86879e+08	Yes	Yes	0.248228	0.106523	52.7921	1.69447	-2.19214	0.660422
Q9UBU9	NXF1	Nuclear RNA export factor 1 (Tip-associated protein) (Tip-associating protein) (mRNA export factor TAP)	0.00634412	0.00431943	0.00202469	403	1.09314	4	4.8057e+07	7.97953e+07	5.33888e+07	3.45051e+08	2.97832e+08	3.13458e+08	Yes	Yes	0.179154	0.715936	68.0855	2.39691	-2.19763	0.654936
Q96D46	NMD3	60S ribosomal export protein NMD3 (hNMD3)	0.00632033	0.00366663	0.0026537	510	0.466453	3	5.32781e+07	9.97237e+07	8.43535e+07	2.6802e+08	3.23081e+08	3.0486e+08	Yes	Yes	0.783619	0.304736	58.0133	1.91204	-2.19926	0.653305
Q969S3	ZNF622	Zinc finger protein 622 (Zinc finger-like protein 9)	0.006209	0.00341247	0.00279653	545	0.287179	4	2.12699e+07	1.33228e+08	9.61776e+07	2.78691e+08	2.94631e+08	2.89356e+08	Yes	Yes	1.03086	0.185399	54.9601	1.78262	-2.20698	0.645587
Q9Y333	LSM2	U6 snRNA-associated Sm-like protein LSm2 (Protein G7b) (Small nuclear ribonuclear protein D homolog) (snRNP core Sm-like protein Sm-x5)	0.00616989	0.00469376	0.00147613	342	1.66892	3	2.29009e+07	6.10307e+07	4.84125e+07	3.26447e+08	3.23245e+08	3.24305e+08	Yes	Yes	0.225004	1.07285	76.0752	2.87961	-2.20972	0.642843
Q12931	TRAP1	Heat shock protein 75 kDa, mitochondrial (HSP 75) (TNFR-associated protein 1) (Tumor necrosis factor type 1 receptor-associated protein) (TRAP-1)	0.00604919	0.00300393	0.00304526	583	-0.0197161	2	5.12801e+07	1.22505e+08	9.89347e+07	2.9065e+08	2.54719e+08	2.66609e+08	Yes	Yes	0.3415	-0.0125052	49.6584	1.57185	-2.2183	0.634262
P05161	ISG15	Ubiquitin-like protein ISG15 (Interferon-induced 15 kDa protein) (Interferon-induced 17 kDa protein) (IP17) (Ubiquitin cross-reactive protein) (hUCRP)	0.00602934	0.00495487	0.00107447	281	2.20522	2	6.72145e+06	5.20423e+07	3.70444e+07	3.7704e+08	2.89692e+08	3.18598e+08	Yes	Yes	0.253023	1.39554	82.1793	3.35373	-2.21973	0.632834
O43148	RNMT	mRNA cap guanine-N7 methyltransferase	0.00590564	0.00291292	0.00299272	587	-0.0389889	2	3.4962e+07	1.32656e+08	1.00327e+08	2.85296e+08	2.46427e+08	2.5929e+08	Yes	Yes	0.569678	-0.0243225	49.3244	1.55909	-2.22873	0.623832
P06576	ATP5F1B	ATP synthase subunit beta, mitochondrial	0.005806	0.00285817	0.00294783	588	-0.0445593	2	1.13004e+08	6.79077e+07	8.28314e+07	2.8518e+08	2.38332e+08	2.53835e+08	Yes	Yes	0.843532	-0.0274682	49.2279	1.55541	-2.23612	0.616442
O75400	PRPF40A	Pre-mRNA-processing factor 40 homolog A (Fas ligand-associated factor 1) (Formin-binding protein 11) (Formin-binding protein 3) (Huntingtin yeast partner A) (Huntingtin-interacting protein 10) (HIP-10) (Huntingtin-interacting protein A) (Renal carcinoma antigen NY-REN-6)	0.00577417	0.0036005	0.00217367	471	0.728064	3	5.95643e+07	7.8469e+07	5.25014e+07	3.71302e+08	2.101e+08	2.63446e+08	Yes	Yes	1.06961	0.447071	62.3553	2.10863	-2.23851	0.614054
P62306	SNRPF	Small nuclear ribonucleoprotein F (snRNP-F) (Sm protein F) (Sm-F) (SmF)	0.00572781	0.0029646	0.00276321	571	0.10149	2	3.15878e+07	1.22294e+08	9.22766e+07	2.16089e+08	2.95562e+08	2.69262e+08	Yes	Yes	1.50857	0.061965	51.758	1.65341	-2.24201	0.610554
Q12873	CHD3	Chromodomain-helicase-DNA-binding protein 3 (CHD-3)	0.00566587	0.0031891	0.00247676	532	0.364694	2	4.47338e+07	9.7099e+07	7.97698e+07	2.90645e+08	2.44168e+08	2.59548e+08	Yes	Yes	0.0559691	0.220943	56.2862	1.83803	-2.24673	0.605831
Q9NWT1	PAK1IP1	p21-activated protein kinase-interacting protein 1 (PAK/PLC-interacting protein 1) (hPIP1) (PAK1-interacting protein 1) (WD repeat-containing protein 84)	0.00564771	0.00419215	0.00145555	367	1.52613	4	1.21624e+07	6.83883e+07	4.97815e+07	3.15605e+08	2.76996e+08	2.89773e+08	Yes	Yes	0.127431	0.922447	74.2276	2.75707	-2.24813	0.604437
Q9NUL5	SHFL	Shiftless antiviral inhibitor of ribosomal frameshifting protein (SFL) (SHFL) (Interferon-regulated antiviral protein) (IRAV) (Repressor of yield of DENV protein) (RyDEN)	0.00560641	0.00338325	0.00222316	491	0.605794	3	3.92638e+07	8.78263e+07	7.17556e+07	2.41402e+08	2.90681e+08	2.74373e+08	Yes	Yes	0.82272	0.364234	60.346	2.01565	-2.25131	0.60125
O15117	FYB1	FYN-binding protein 1 (Adhesion and degranulation promoting adaptor protein) (ADAP) (FYB-120/130) (p120/p130) (FYN-T-binding protein) (SLAP-130) (SLP-76-associated phosphoprotein)	0.00558006	0.00363441	0.00194564	451	0.901474	2	4.66221e+07	6.72022e+07	6.03916e+07	2.9612e+08	2.58974e+08	2.71267e+08	Yes	Yes	0.136395	0.540166	65.1322	2.24365	-2.25336	0.599204
Q5VV67	PPRC1	Peroxisome proliferator-activated receptor gamma coactivator-related protein 1 (PGC-1-related coactivator) (PRC)	0.0055753	0.00284557	0.00272972	573	0.0599653	2	7.74205e+07	7.97833e+07	7.90014e+07	1.57488e+08	3.31868e+08	2.74161e+08	Yes	Yes	1.61601	0.0359092	51.039	1.62521	-2.25373	0.598833
P30876	POLR2B	DNA-directed RNA polymerase II subunit RPB2	0.00557295	0.00367268	0.00190026	439	0.950635	4	1.7767e+07	8.79068e+07	6.46955e+07	2.7456e+08	2.77707e+08	2.76665e+08	Yes	Yes	0.58438	0.569097	65.902	2.28257	-2.25392	0.59865
O94874	UFL1	E3 UFM1-protein ligase 1	0.0055539	0.00373401	0.00181989	422	1.03688	4	2.88392e+07	7.46445e+07	5.94862e+07	2.97615e+08	2.6171e+08	2.73592e+08	Yes	Yes	0.0804137	0.619184	67.2322	2.3515	-2.2554	0.597163
Q5H9U9	DDX60L	Probable ATP-dependent RNA helicase DDX60-like	0.00551211	0.00362592	0.00188618	443	0.942877	3	2.22479e+07	8.35222e+07	6.32447e+07	2.86553e+08	2.62419e+08	2.70406e+08	Yes	Yes	0.30512	0.559958	65.7811	2.27641	-2.25868	0.593883
O75369	FLNB	Filamin-B (FLN-B) (ABP-278) (ABP-280 homolog) (Actin-binding-like protein) (Beta-filamin) (Filamin homolog 1) (Fh1) (Filamin-3) (Thyroid autoantigen) (Truncated actin-binding protein) (Truncated ABP)	0.00549664	0.00290183	0.00259482	561	0.16133	2	5.27059e+07	9.70535e+07	8.23776e+07	2.76693e+08	2.30801e+08	2.45988e+08	Yes	Yes	0.0161919	0.095614	52.7927	1.69449	-2.2599	0.592663
Q9Y490	TLN1	Talin-1	0.0054022	0.00302885	0.00237334	538	0.35185	2	5.37091e+07	8.45305e+07	7.43308e+07	2.69307e+08	2.38267e+08	2.48539e+08	Yes	Yes	0.00219757	0.20588	56.0671	1.82879	-2.26743	0.585135
Q86X55	CARM1	Histone-arginine methyltransferase CARM1	0.00537208	0.00342244	0.00194964	465	0.811819	2	3.67269e+07	7.54412e+07	6.26295e+07	2.6306e+08	2.62644e+08	2.62782e+08	Yes	Yes	0.331817	0.473053	63.7079	2.1734	-2.26986	0.582707
O95453	PARN	Poly(A)-specific ribonuclease PARN	0.0053424	0.00195841	0.00338398	641	-0.789035	4	5.58271e+07	1.37258e+08	1.1031e+08	2.17164e+08	2.19006e+08	2.18396e+08	Yes	Yes	1.07089	-0.457878	36.658	1.10934	-2.27226	0.580301
Q92541	RTF1	RNA polymerase-associated protein RTF1 homolog	0.00531908	0.00228903	0.00303005	623	-0.404605	2	4.83975e+07	1.24146e+08	9.90785e+07	2.21083e+08	2.32412e+08	2.28663e+08	Yes	Yes	0.996911	-0.234024	43.0343	1.3282	-2.27416	0.578402
Q9BU76	MMTAG2	Multiple myeloma tumor-associated protein 2 (hMMTAG2)	0.00519064	0.00314516	0.00204548	496	0.620689	2	3.53764e+07	8.05813e+07	6.56217e+07	3.02831e+08	2.07375e+08	2.38964e+08	Yes	Yes	0.45501	0.352419	60.5928	2.02688	-2.28478	0.567786
P49756	RBM25	RNA-binding protein 25 (Arg/Glu/Asp-rich protein of 120 kDa) (RED120) (Protein S164) (RNA-binding motif protein 25) (RNA-binding region-containing protein 7)	0.00512453	0.00362987	0.00149466	401	1.2801	2	1.21026e+07	7.04776e+07	5.11596e+07	2.38093e+08	2.80557e+08	2.66505e+08	Yes	Yes	0.817857	0.719698	70.8333	2.55019	-2.29035	0.562219
P22314	UBA1	Ubiquitin-like modifier-activating enzyme 1	0.0050306	0.0033648	0.0016658	442	1.01431	4	4.37572e+07	5.45519e+07	5.09796e+07	2.61471e+08	2.42508e+08	2.48784e+08	Yes	Yes	0.0733406	0.562112	66.8866	2.33338	-2.29838	0.554185
P07437	TUBB	Tubulin beta chain (Tubulin beta-5 chain)	0.00501654	0.00341638	0.00160016	430	1.09425	4	1.74061e+07	7.20687e+07	5.39793e+07	2.47554e+08	2.55591e+08	2.52932e+08	Yes	Yes	0.541263	0.605087	68.1023	2.39782	-2.2996	0.552969
P07737	PFN1	Profilin-1 (Epididymis tissue protein Li 184a) (Profilin I)	0.00498969	0.00361374	0.00137595	393	1.39306	2	9.41608e+06	6.61738e+07	4.7391e+07	2.28442e+08	2.80213e+08	2.63081e+08	Yes	Yes	0.887951	0.767074	72.4241	2.64448	-2.30193	0.550639
Q8N1G4	LRRC47	Leucine-rich repeat-containing protein 47	0.00489586	0.00329872	0.00159714	440	1.04642	3	1.55588e+07	7.33234e+07	5.42074e+07	2.58661e+08	2.33987e+08	2.42153e+08	Yes	Yes	0.2995	0.567571	67.3778	2.35918	-2.31017	0.542394
A0A0C4DGM5	ZNF106	Zinc finger protein 106 (Zinc finger protein 106 homolog (Mouse), isoform CRA_c)	0.00489357	0.00327602	0.00161755	446	1.01813	3	9.36681e+06	7.9304e+07	5.61598e+07	2.25894e+08	2.58828e+08	2.47929e+08	Yes	Yes	0.910426	0.552021	66.9453	2.33645	-2.31037	0.542191
Q9Y2P8	RCL1	RNA 3'-terminal phosphate cyclase-like protein	0.00486184	0.00317645	0.00168539	461	0.914328	2	9.53779e+06	8.29059e+07	5.86263e+07	2.32501e+08	2.46412e+08	2.41808e+08	Yes	Yes	0.795492	0.493157	65.3342	2.2538	-2.3132	0.539366
P78362	SRPK2	SRSF protein kinase 2	0.00478587	0.0027496	0.00203627	531	0.433287	2	2.74591e+07	8.70287e+07	6.73154e+07	1.94897e+08	2.49822e+08	2.31646e+08	Yes	Yes	1.15006	0.230737	57.4524	1.88776	-2.32004	0.532526
Q9Y6V7	DDX49	Probable ATP-dependent RNA helicase DDX49	0.0047795	0.00343476	0.00134474	402	1.35288	3	3.75523e+07	4.96065e+07	3.31903e+07	2.24561e+08	2.62304e+08	2.49813e+08	Yes	Yes	0.418149	0.719662	71.8644	2.6108	-2.32062	0.531948
P19525	EIF2AK2	Interferon-induced, double-stranded RNA-activated protein kinase	0.00477819	0.00231395	0.00246425	593	-0.0907895	2	2.95592e+07	1.08786e+08	8.25679e+07	2.07322e+08	2.15657e+08	2.12899e+08	Yes	Yes	1.01339	-0.0482844	48.4273	1.52508	-2.32074	0.531829
Q96PZ0	PUS7	Pseudouridylate synthase 7 homolog	0.0047601	0.00318986	0.00157024	450	1.02251	2	1.69795e+07	7.06775e+07	5.29073e+07	2.57148e+08	2.22122e+08	2.33713e+08	Yes	Yes	0.176202	0.542113	67.0124	2.33996	-2.32238	0.530181
Q9NUL7	DDX28	Probable ATP-dependent RNA helicase DDX28	0.00475321	0.00224088	0.00251233	603	-0.16496	2	3.53513e+07	1.06052e+08	8.26551e+07	2.4334e+08	1.82368e+08	2.02545e+08	Yes	Yes	0.129827	-0.0873547	47.1446	1.47711	-2.32301	0.529551
Q9NYH9	UTP6	U3 small nucleolar RNA-associated protein 6 homolog (Hepatocellular carcinoma-associated antigen 66) (Multiple hat domains protein)	0.00474532	0.00300183	0.00174349	474	0.783859	2	2.78189e+07	7.14697e+07	5.70244e+07	2.29547e+08	2.33108e+08	2.3193e+08	Yes	Yes	0.461571	0.414529	63.2587	2.15168	-2.32373	0.528831
Q9BRL6	SRSF8	Serine/arginine-rich splicing factor 8 (Pre-mRNA-splicing factor SRP46) (Splicing factor SRp46) (Splicing factor, arginine/serine-rich 2B)	0.00472794	0.00260427	0.00212367	552	0.294322	2	2.04971e+07	9.73638e+07	7.19264e+07	2.46326e+08	1.97806e+08	2.13862e+08	Yes	Yes	0.319535	0.155177	55.0826	1.78769	-2.32533	0.527237
P62906	RPL10A	60S ribosomal protein L10a (CSA-19) (Large ribosomal subunit protein uL1) (Neural precursor cell expressed developmentally down-regulated protein 6) (NEDD-6)	0.00470085	0.00184209	0.00285876	635	-0.634044	2	5.91679e+07	1.06063e+08	9.05438e+07	1.75741e+08	2.11645e+08	1.99763e+08	Yes	Yes	1.13593	-0.332709	39.1864	1.19455	-2.32782	0.524741
Q9BXR0	QTRT1	Queuine tRNA-ribosyltransferase catalytic subunit 1	0.00468147	0.00316906	0.00151241	444	1.0672	2	2.24873e+07	6.31774e+07	4.97119e+07	2.54395e+08	2.18979e+08	2.30699e+08	Yes	Yes	0.0505989	0.558092	67.6937	2.37594	-2.32962	0.522947
P62304	SNRPE	Small nuclear ribonucleoprotein E (snRNP-E) (Sm protein E) (Sm-E) (SmE)	0.00460116	0.00313714	0.00146402	441	1.09951	2	8.98061e+06	7.14797e+07	5.0797e+07	2.295e+08	2.3267e+08	2.31621e+08	Yes	Yes	0.615441	0.566723	68.1814	2.40208	-2.33713	0.515432
Q96AK3	APOBEC3D	DNA dC->dU-editing enzyme APOBEC-3D (A3D) (A3DE)	0.00459144	0.0029141	0.00167734	476	0.796874	2	4.61011e+07	6.22937e+07	4.1679e+07	2.45919e+08	2.07259e+08	2.20053e+08	Yes	Yes	0.308017	0.410003	63.4681	2.16178	-2.33805	0.514514
Q86UK7	ZNF598	E3 ubiquitin-protein ligase ZNF598	0.00456697	0.0026504	0.00191657	527	0.467683	2	3.45553e+07	7.53948e+07	6.18798e+07	2.13775e+08	2.17227e+08	2.16085e+08	Yes	Yes	0.484688	0.239544	58.0341	1.91295	-2.34037	0.512193
Q8NEF9	SRFBP1	Serum response factor-binding protein 1 (SRF-dependent transcription regulation-associated protein) (p49/STRAP)	0.00454862	0.00306797	0.00148065	452	1.05106	2	7.3865e+06	7.35771e+07	5.16727e+07	2.13994e+08	2.38564e+08	2.30433e+08	Yes	Yes	0.860444	0.536507	67.4484	2.36292	-2.34212	0.510445
Q8IWS0	PHF6	PHD finger protein 6 (PHD-like zinc finger protein)	0.0042558	0.00203742	0.00221837	594	-0.122756	2	2.95455e+07	9.52135e+07	7.34821e+07	2.12207e+08	1.69223e+08	1.83448e+08	Yes	Yes	0.323632	-0.0591125	47.8741	1.5043	-2.37102	0.481546
Q14674	ESPL1	Separin	0.00415753	0.00260038	0.00155715	498	0.739809	2	2.01635e+07	6.73992e+07	5.17675e+07	2.21149e+08	1.86832e+08	1.98188e+08	Yes	Yes	0.149459	0.348746	62.5462	2.11766	-2.38116	0.4714
O75643	SNRNP200	U5 small nuclear ribonucleoprotein 200 kDa helicase	0.00407003	0.00216669	0.00190334	564	0.186956	2	2.52309e+07	8.19379e+07	6.31719e+07	2.03699e+08	1.72767e+08	1.83003e+08	Yes	Yes	0.347249	0.086404	53.2352	1.71225	-2.3904	0.462163
Q9Y6K0	CEPT1	Choline/ethanolaminephosphotransferase 1 (hCEPT1)	0.00403336	0.00213987	0.0018935	566	0.176466	2	2.18242e+07	8.39814e+07	6.34118e+07	2.07553e+08	1.66427e+08	1.80037e+08	Yes	Yes	0.288846	0.0808626	53.0541	1.70497	-2.39433	0.458232
Q8N5C6	SRBD1	S1 RNA-binding domain-containing protein 1	0.00397167	0.00258235	0.00138932	479	0.894306	2	1.01988e+07	6.64671e+07	4.78463e+07	1.87808e+08	2.02329e+08	1.97523e+08	Yes	Yes	0.792931	0.403813	65.0193	2.238	-2.40103	0.451538
Q9Y295	DRG1	Developmentally-regulated GTP-binding protein 1 (DRG-1) (Neural precursor cell expressed developmentally down-regulated protein 3) (NEDD-3) (Translation factor GTPase DRG1) (TRAFAC GTPase DRG1)	0.00394742	0.0023341	0.00161332	528	0.532834	3	1.63754e+07	7.35632e+07	5.46381e+07	1.79177e+08	1.94584e+08	1.89485e+08	Yes	Yes	0.87817	0.239177	59.1298	1.96108	-2.40369	0.448878
P78371	CCT2	T-complex protein 1 subunit beta (TCP-1-beta) (CCT-beta)	0.00392376	0.00253248	0.00139129	483	0.864127	4	1.23093e+07	6.49191e+07	4.7509e+07	1.93759e+08	1.92301e+08	1.92784e+08	Yes	Yes	0.589489	0.385632	64.542	2.21427	-2.4063	0.446268
Q7Z478	DHX29	ATP-dependent RNA helicase DHX29	0.00391247	0.00234289	0.00156958	523	0.577907	3	2.1099e+07	6.73089e+07	5.20167e+07	2.05412e+08	1.72397e+08	1.83323e+08	Yes	Yes	0.168832	0.257178	59.8826	1.99471	-2.40755	0.445016
P61221	ABCE1	ATP-binding cassette sub-family E member 1 (2'-5'-oligoadenylate-binding protein) (HuHP68) (RNase L inhibitor) (Ribonuclease 4 inhibitor) (RNS4I)	0.00384256	0.00175378	0.00208879	608	-0.252201	2	5.03957e+07	7.17228e+07	6.46651e+07	1.48681e+08	1.82349e+08	1.71207e+08	Yes	Yes	0.845936	-0.110259	45.6408	1.42182	-2.41538	0.437186
Q9BZI7	UPF3B	Regulator of nonsense transcripts 3B (Nonsense mRNA reducing factor 3B) (Up-frameshift suppressor 3 homolog B) (hUpf3B) (Up-frameshift suppressor 3 homolog on chromosome X) (hUpf3p-X)	0.00346193	0.00162809	0.00183384	598	-0.171689	2	2.82021e+07	7.58138e+07	6.00577e+07	1.3708e+08	1.64314e+08	1.55302e+08	Yes	Yes	1.20123	-0.0672821	47.0284	1.4728	-2.46068	0.391884
Q99714	HSD17B10	3-hydroxyacyl-CoA dehydrogenase type-2	0.00345316	0.0021294	0.00132375	521	0.685814	2	3.27628e+07	4.47646e+07	4.07928e+07	1.86562e+08	1.51327e+08	1.62987e+08	Yes	Yes	0.317323	0.268003	61.6654	2.07629	-2.46178	0.390781
Q9NVS2	MRPS18A	39S ribosomal protein S18a, mitochondrial (MRP-S18-a) (Mrps18a) (S18mt-a) (39S ribosomal protein S18-3, mitochondrial) (MRP-S18-3) (Mitochondrial large ribosomal subunit protein bS18a) (Mitochondrial large ribosomal subunit protein mL66)	0.00339693	0.00260198	0.000794944	414	1.71069	2	1.17241e+07	3.30116e+07	2.5967e+07	2.12172e+08	1.53393e+08	1.72845e+08	Yes	Yes	0.421071	0.656307	76.5982	2.91578	-2.46891	0.383651
Q7KZ85	SUPT6H	Transcription elongation factor SPT6 (hSPT6) (Histone chaperone suppressor of Ty6) (Tat-cotransactivator 2 protein) (Tat-CT2 protein)	0.00339295	0.00240747	0.000985485	459	1.28861	2	1.27075e+07	4.26208e+07	3.27216e+07	1.94512e+08	1.56656e+08	1.69183e+08	Yes	Yes	0.0994245	0.493721	70.9549	2.55725	-2.46942	0.383143
Q66PJ3	ARL6IP4	ADP-ribosylation factor-like protein 6-interacting protein 4 (ARL-6-interacting protein 4) (Aip-4) (HSP-975) (HSVI-binding protein) (SR-15) (SRp25) (SR-25) (Splicing factor SRrp37)	0.00338378	0.00201634	0.00136743	535	0.560268	2	1.94283e+07	5.79613e+07	4.52096e+07	1.61044e+08	1.61657e+08	1.61454e+08	Yes	Yes	0.561272	0.214004	59.5885	1.98152	-2.4706	0.381966
Q8WWY3	PRPF31	U4/U6 small nuclear ribonucleoprotein Prp31 (Pre-mRNA-processing factor 31) (Serologically defined breast cancer antigen NY-BR-99) (U4/U6 snRNP 61 kDa protein) (Protein 61K) (hPrp31)	0.00329751	0.00220877	0.00108874	485	1.02058	2	2.03548e+07	4.22239e+07	3.49868e+07	1.72091e+08	1.58579e+08	1.63051e+08	Yes	Yes	0.114443	0.378382	66.983	2.33842	-2.48181	0.370751
Q86US8	SMG6	Telomerase-binding protein EST1A	0.00314142	0.00179222	0.0013492	554	0.409641	2	2.22164e+07	5.4657e+07	4.39215e+07	1.59374e+08	1.38033e+08	1.45095e+08	Yes	Yes	0.184959	0.143248	57.0512	1.87055	-2.50287	0.349691
O00139	KIF2A	Kinesin-like protein KIF2A (Kinesin-2) (hK2)	0.00310188	0.00198071	0.00112118	518	0.821	2	5.14271e+07	2.94062e+07	1.96749e+07	1.48351e+08	1.5473e+08	1.52619e+08	Yes	Yes	0.396635	0.28258	63.8549	2.18055	-2.50837	0.34419
Q8TCS8	PNPT1	Polyribonucleotide nucleotidyltransferase 1, mitochondrial	0.00307458	0.00214016	0.000934422	477	1.19557	2	7.33978e+06	4.43041e+07	3.20715e+07	1.47236e+08	1.62747e+08	1.57614e+08	Yes	Yes	0.720884	0.406914	69.6082	2.48045	-2.51221	0.340351
P25205	MCM3	DNA replication licensing factor MCM3	0.00303905	0.00176846	0.00127059	550	0.477001	2	5.41727e+07	3.577e+07	2.39327e+07	1.49505e+08	1.39051e+08	1.4251e+08	Yes	Yes	0.597741	0.15994	58.1913	1.9198	-2.51726	0.335303
Q9BVI4	NOC4L	Nucleolar complex protein 4 homolog (NOC4 protein homolog) (NOC4-like protein) (Nucleolar complex-associated protein 4-like protein)	0.00293331	0.00196801	0.000965297	504	1.02769	2	2.62619e+07	3.58745e+07	2.40026e+07	1.2617e+08	1.62915e+08	1.50755e+08	Yes	Yes	0.661752	0.328781	67.0918	2.34412	-2.53264	0.319922
P13667	PDIA4	Protein disulfide-isomerase A4	0.00283096	0.00105346	0.0017775	622	-0.754715	2	4.2159e+07	6.17034e+07	5.52356e+07	1.05444e+08	1.24734e+08	1.18351e+08	Yes	Yes	0.948444	-0.22981	37.2121	1.12785	-2.54807	0.304498
P30419	NMT1	Glycylpeptide N-tetradecanoyltransferase 1	0.00281492	0.00189327	0.000921654	507	1.03858	3	1.23711e+07	3.95874e+07	3.05808e+07	1.50557e+08	1.32907e+08	1.38748e+08	Yes	Yes	0.152398	0.313684	67.2583	2.35288	-2.55053	0.302031
Q9Y285	FARSA	Phenylalanine--tRNA ligase alpha subunit	0.00278917	0.00110083	0.00168834	615	-0.617018	2	3.0458e+07	6.63818e+07	5.44936e+07	1.1213e+08	1.19566e+08	1.17105e+08	Yes	Yes	1.01367	-0.183896	39.4679	1.20416	-2.55452	0.29804
Q9Y6X9	MORC2	ATPase MORC2	0.0027526	0.00127644	0.00147616	596	-0.209728	2	3.38221e+07	5.23117e+07	4.6193e+07	1.17101e+08	1.23061e+08	1.21088e+08	Yes	Yes	0.538826	-0.0613052	46.3721	1.44858	-2.56026	0.292308
Q53R41	FASTKD1	FAST kinase domain-containing protein 1, mitochondrial	0.0027499	0.00208637	0.000663534	462	1.65275	2	2.47629e+07	2.07861e+07	1.39074e+07	1.51513e+08	1.3899e+08	1.43134e+08	Yes	Yes	0.287537	0.482408	75.8706	2.86565	-2.56068	0.291882
Q07021	C1QBP	Complement component 1 Q subcomponent-binding protein, mitochondrial (ASF/SF2-associated protein p32) (Glycoprotein gC1qBP) (C1qBP) (Hyaluronan-binding protein 1) (Mitochondrial matrix protein p32) (gC1q-R protein) (p33) (SF2AP32)	0.00272466	0.0018906	0.000834055	502	1.18063	2	6.28812e+06	3.97877e+07	2.87017e+07	1.36932e+08	1.38726e+08	1.38132e+08	Yes	Yes	0.551825	0.339877	69.3887	2.4682	-2.56469	0.287877
Q9BQ75	CMSS1	Protein CMSS1 (Cms1 ribosomal small subunit homolog)	0.00261174	0.00189416	0.000717579	486	1.40035	2	1.59073e+07	2.5861e+07	2.2567e+07	1.3516e+08	1.34263e+08	1.3456e+08	Yes	Yes	0.144723	0.377385	72.5248	2.6506	-2.58307	0.269494
Q9C0B0	UNK	RING finger protein unkempt homolog (Zinc finger CCCH domain-containing protein 5)	0.00261104	0.0016367	0.000974338	540	0.748296	2	6.91645e+06	4.675e+07	3.35679e+07	1.36978e+08	1.19019e+08	1.24962e+08	Yes	Yes	0.393812	0.201575	62.6839	2.1242	-2.58319	0.269378
P48735	IDH2	Isocitrate dehydrogenase [NADP], mitochondrial (IDH)	0.00259723	0.000940227	0.001657	618	-0.817493	3	9.57868e+07	3.15748e+07	2.11258e+07	1.11154e+08	1.01428e+08	1.04647e+08	Yes	Yes	1.87781	-0.218332	36.2012	1.09414	-2.58549	0.267075
Q15050	RRS1	Ribosome biogenesis regulatory protein homolog	0.00254609	0.00104083	0.00150527	610	-0.532292	3	5.40377e+06	7.62152e+07	5.27817e+07	9.21085e+07	1.19562e+08	1.10477e+08	Yes	Yes	2.18786	-0.137565	40.8793	1.25273	-2.59413	0.258439
Q8IYB7	DIS3L2	DIS3-like exonuclease 2 (hDIS3L2)	0.00253687	0.00185972	0.000677149	489	1.45754	2	2.6701e+07	2.00093e+07	1.33877e+07	1.58837e+08	1.09878e+08	1.2608e+08	Yes	Yes	0.860159	0.374387	73.3077	2.69884	-2.5957	0.256863
P49588	AARS1	Alanine--tRNA ligase, cytoplasmic	0.00245875	0.00150184	0.000956907	551	0.65028	2	1.46079e+07	3.97302e+07	3.14165e+07	1.23673e+08	1.14154e+08	1.17304e+08	Yes	Yes	0.307673	0.158199	61.0815	2.04926	-2.60929	0.243279
Q06265	EXOSC9	Exosome complex component RRP45 (Autoantigen PM/Scl 1) (Exosome component 9) (P75 polymyositis-scleroderma overlap syndrome-associated autoantigen) (Polymyositis/scleroderma autoantigen 1) (Polymyositis/scleroderma autoantigen 75 kDa) (PM/Scl-75)	0.00243706	0.00164506	0.000792003	524	1.05456	2	1.71403e+07	3.22303e+07	2.15644e+07	1.13974e+08	1.28437e+08	1.23651e+08	Yes	Yes	0.511135	0.252496	67.5018	2.36574	-2.61313	0.239432
P35579	MYH9	Myosin-9 (Cellular myosin heavy chain, type A) (Myosin heavy chain 9) (Myosin heavy chain, non-muscle IIa) (Non-muscle myosin heavy chain A) (NMMHC-A) (Non-muscle myosin heavy chain IIa) (NMMHC II-a) (NMMHC-IIA)	0.002417	0.00176788	0.000649123	501	1.44546	2	1.67767e+07	2.14552e+07	1.9907e+07	1.3324e+08	1.18586e+08	1.23435e+08	Yes	Yes	0.168761	0.340899	73.1435	2.68862	-2.61672	0.235842
P50991	CCT4	T-complex protein 1 subunit delta (TCP-1-delta) (CCT-delta) (Stimulator of TAR RNA-binding)	0.00238747	0.00173382	0.000653644	505	1.40738	2	6.29518e+06	2.99153e+07	2.20987e+07	1.41244e+08	1.08928e+08	1.19622e+08	Yes	Yes	0.150305	0.324404	72.6218	2.65652	-2.62206	0.230502
Q8IZ69	TRMT2A	tRNA (uracil-5-)-methyltransferase homolog A	0.00232998	0.00132468	0.0010053	562	0.39802	3	9.81061e+06	4.54733e+07	3.36715e+07	8.37213e+07	1.3026e+08	1.14859e+08	Yes	Yes	1.67715	0.0875311	56.8537	1.86211	-2.63265	0.219916
P53582	METAP1	Methionine aminopeptidase 1 (MAP 1) (MetAP 1)	0.00224736	0.001476	0.000771366	542	0.9362	2	2.56041e+07	2.05942e+07	2.22522e+07	1.35273e+08	9.25612e+07	1.06696e+08	Yes	Yes	0.88387	0.191208	65.6768	2.27112	-2.64833	0.204238
Q96QA5	GSDMA	Gasdermin-A (Gasdermin-1) [Cleaved into: Gasdermin-A, N-terminal (GSDMA-NT); Gasdermin-A, C-terminal (GSDMA-CT)]	0.00224231	0.00144576	0.000796555	547	0.859981	2	6.02832e+06	3.24376e+07	2.3698e+07	1.97058e+08	4.6518e+07	9.6336e+07	Yes	Yes	2.16104	0.174801	64.4762	2.21102	-2.6493	0.203261
Q14331	FRG1	Protein FRG1 (FSHD region gene 1 protein)	0.00220211	0.00081386	0.00138825	612	-0.770419	2	9.81835e+06	6.65353e+07	4.7766e+07	7.95201e+07	9.88047e+07	9.24229e+07	Yes	Yes	2.09163	-0.150543	36.9581	1.11935	-2.65716	0.195404
Q6UN15	FIP1L1	Pre-mRNA 3'-end-processing factor FIP1 (hFip1) (FIP1-like 1 protein) (Factor interacting with PAP) (Rearranged in hypereosinophilia)	0.00220111	0.00191482	0.000286287	453	2.74168	2	5.31572e+06	1.20201e+07	8.04232e+06	9.81816e+07	1.42976e+08	1.28152e+08	Yes	Yes	0.822591	0.535193	86.9935	3.84569	-2.65736	0.195207
Q63HN8	RNF213	E3 ubiquitin-protein ligase RNF213	0.00215967	0.00148514	0.000674523	536	1.13866	2	6.5983e+06	3.08811e+07	2.28452e+07	1.20279e+08	9.99652e+07	1.06688e+08	Yes	Yes	0.0810812	0.212875	68.7673	2.4339	-2.66561	0.186952
P40926	MDH2	Malate dehydrogenase, mitochondrial	0.00192095	0.00112742	0.000793534	570	0.506655	2	2.76483e+07	2.59875e+07	1.73875e+07	9.92248e+07	8.46979e+07	8.95053e+07	Yes	Yes	0.51558	0.0689461	58.6905	1.94167	-2.71648	0.136081
Q8WVV4	POF1B	Protein POF1B (Premature ovarian failure protein 1B)	0.00171516	0.000958064	0.000757096	574	0.339646	2	9.2346e+06	3.33027e+07	2.53379e+07	8.10987e+07	7.89292e+07	7.96472e+07	Yes	Yes	0.649894	0.0295048	55.8586	1.82003	-2.7657	0.0868693
Q8TEQ6	GEMIN5	Gem-associated protein 5 (Gemin5)	0.00160811	0.00115095	0.000457163	568	1.33205	3	9.91067e+06	1.6543e+07	1.43482e+07	9.39843e+07	7.33746e+07	8.0195e+07	Yes	Yes	0.355138	0.0784334	71.5715	2.5934	-2.79368	0.058882
Q12788	TBL3	Transducin beta-like protein 3 (WD repeat-containing protein SAZD)	0.00141888	0.000819745	0.000599132	580	0.452302	2	1.59247e+07	2.24142e+07	1.49967e+07	7.91927e+07	5.73298e+07	6.45649e+07	Yes	Yes	0.586192	0.00203968	57.7742	1.90167	-2.84806	0.00450954
Q8NC60	NOA1	Nitric oxide-associated protein 1	0.00140422	0.000925437	0.000478783	581	0.950761	2	9.24953e+06	2.01694e+07	1.34948e+07	6.71876e+07	7.15722e+07	7.01212e+07	Yes	Yes	0.470745		65.904	2.28267	-2.85256	0
