# Supplementary material for: Signal-noise metrics for RNA binding protein identification reveal broad spectrum protein-RNA interaction frequencies and dynamics
Source: Nat Commun. 2023 Sep 21;14:5868. doi: 10.1038/s41467-023-41284-9 (PMC10514315; doi:10.1038/s41467-023-41284-9)
Supplement: Supplementary file 20 — Supplementary Dataset 16 [file 41467_2023_41284_MOESM20_ESM.xlsx]

## Sheet: TRAPP 400
Supplementary Data 16	TRAPP 400.
Referenced MS dataset	TRAPP 400 mJ/cm2 (Shchepachev, 2019)
SILAC labeling?	Yes
Pooled UV-crosslinked and non-crosslinked samples prior to RNA-centric protein enrichment?	Yes
# of replicates	3
UV-enrichment* status was based on conclusions of referenced study, no independent statistical analysis was performed on referenced MS dataset.
GO-annotations were exported from PANTHER V17.0 (Thomas et al., 2003) and made available in Supplementary Data 7.
Proteins not detected in all three UV-crosslinked samples were excluded from downstream sample normalization procedures and data analysis.
Replicate samples were mean-normalized to total SPI and SPInCL values equal to 0 were replaced with the average non-zero SPInCL value of the same protein ID.
Proteins only detected in UV-crosslinked samples were given the following pseudo-values: log2(S/N) = 10, log2(CL/nCL) = 10.
Average log2(CL/nCL) and log2(S/N) ratios were generated with SPICL values and average SPInCL values according to equations (2) and (3). Proteins displaying negative average log2(CL/nCL) ratios were given pseudo-log2(S/N) ratios of −10.
%TP values were calculated with average SPI values and average total SPI according to equation (8); %TPS and %TPN values were estimated with %TP values and average log2(S/N) ratios according to equations (9-11).
Log10(%TP) values were adjusted by subtracting the minimum log10(%TP) value of the MS dataset.
Detectable ∆log2(SPIS) values were estimated with SD of log2(SPI) values and average log2(S/N) ratios according to equations (5-7) (see Methods).
RCS ranking only included proteins identified in at least one non-crosslinked sample to avoid low-abundant species with pseudo-log2(S/N) ratios of 10 from being inaccurately ranked.
RBP confidence scores (RCS) represent the product of adj. log10(%TP) values and average log2(S/N) ratios.
%TP ranking only includes proteins detected in all UV-crosslinked samples.
S/N and %TPS were considered overestimated for non-SILAC experiments and for experiments where UV-crosslinked and non-crosslinked samples weren't pooled prior to RNA-centric protein enrichment.
Average log2(CL/nCL) and S/N ratio summary statistics for GO terms or categories only included proteins identified in at least one non-crosslinked samples to avoid low-abundant species with pseudo-log2(S/N) ratios of 10 from skewing the data.
Category or GO term	Total MS dataset	GO RNA binding	GO nucleic acid binding	GO nucleotide binding	GO mRNA binding	GO rRNA binding	GO dsRNA binding	GO tRNA binding	GO snRNA binding	GO snoRNA binding	GO miRNA binding	GO translation	GO mRNA processing	GO ncRNA processing	GO rRNA processing	GO RNA splicing	GO regulation of RNA stability	GO RNA modification	GO RNA localization	GO ribonucleoprotein complex	GO plasma membrane	GO cytosol	GO integral component of membrane	GO nucleus	GO DNA binding	GO exclusive DNA binding	GO exclusive nucleotide binder	GO endoplasmic reticulum	GO integral component of ER membrane	GO glycoprotein	GO unfolded protein binding	GO protein binding	"Core RBP" (Beckmann, 2015)	Classical metabolic enzymes (Beckmann, 2015)	EnigmRBPs (Beckmann, 2015)
# of protein IDs in category or GO term (Homo sapien & Saccharommyces cerevisiae)	1696	2389	5254	3055	525	147	82	119	69	63	31	717	646	796	504	500	254	284	343	1230	6435	6382	7023	10013	3095	2715	2345	2703	1543	4577	203	15171	498	216	597
# of detected protein IDs	1696	387	498	350	161	61	4	26	11	26	0	235	68	224	188	43	40	40	81	341	198	455	190	768	128	102	246	159	72	0	39	0	212	92	189
# of detected protein IDs identified as UV-enriched*	567	243	265	143	102	45	4	17	8	14	0	185	28	128	110	20	18	22	46	227	41	215	18	254	33	20	91	28	13	0	18	0	147	49	91
% of detected protein IDs identified as UV-enriched*	33.4316	62.7907	53.2129	40.8571	63.354	73.7705	100	65.3846	72.7273	53.8462	0	78.7234	41.1765	57.1429	58.5106	46.5116	45	55	56.7901	66.5689	20.7071	47.2527	9.47368	33.0729	25.7812	19.6078	36.9919	17.6101	18.0556	0	46.1538	0	69.3396	53.2609	48.1481
Average log2(CL/nCL) of detected protein IDs	1.20871	3.01651	2.36317	1.23651	2.95937	3.9955	3.84749	2.63695	3.45619	2.17695	0	4.28271	2.22161	2.62538	2.90293	2.95279	2.52644	1.6437	2.41123	3.42066	0.395166	2.06739	0.244255	1.17902	0.795525	0.617077	1.0336	0.601287	0.729369	0	1.08889	0	3.03189	1.1596	1.10287
Average S/N of detected protein IDs	7.58316	28.4255	21.3985	3.75403	29.0173	63.9648	19.3132	5.26571	20.228	6.68419	0	49.3073	15.4962	28.4961	33.9894	23.6261	12.299	3.71338	15.3372	39.02	0.63201	19.9156	0.267627	7.53701	3.33403	2.9117	1.14488	1.05105	0.973329	0	0.93002	0	28.7224	0.890993	1.3395
%TP of detected protein IDs	100	59.0991	61.6284	17.5596	19.5677	25.8171	0.0586264	0.679644	0.360398	0.610835	0	59.0827	2.46139	27.5956	26.9312	0.90344	0.798732	0.691133	10.2954	61.7224	16.3738	71.1522	9.31064	36.8449	3.84437	2.32674	11.5514	1.93477	0.834828	0	1.07964	0	40.9852	14.2248	16.7704
%TPS of detected protein IDs	59.7029	48.2037	48.3936	3.68058	12.0788	24.4797	0.0520311	0.320761	0.0847224	0.311177	0	53.4553	1.56889	23.5136	23.4324	0.514551	0.579153	0.12175	8.56716	54.2129	1.99661	54.779	0.369756	20.5134	0.426303	0.168075	1.36428	0.397524	0.208139	0	0.298718	0	30.2625	1.87439	2.35667
%TPN of detected protein IDs	40.2971	10.8954	13.2348	13.8791	7.48891	1.33742	0.00659521	0.358884	0.275675	0.299659	0	5.62737	0.892502	4.08206	3.49875	0.388889	0.219579	0.569383	1.72823	7.50948	14.3772	16.3732	8.94088	16.3315	3.41807	2.15867	10.1871	1.53725	0.626689	0	0.78092	0	10.7227	12.3504	14.4137
Average log2(CL/nCL) of UV-enriched* protein IDs	4.49148	6.15741	5.94471	3.23256	5.92563	6.4126	6.92375	4.59732	6.13492	6.98518	0	5.82552	6.69461	6.2975	6.54854	7.92468	5.65652	5.7805	5.53111	6.58586	1.68019	4.39336	1.64896	4.90535	4.15908	3.3376	2.10385	3.04888	2.9623	0	2.14174	0	5.42924	1.78273	2.44942
Average S/N of UV-enriched* protein IDs	24.0555	45.924	42.7395	8.95133	47.2079	79.9409	19.3132	7.30558	30.176	13.2037	0	58.4433	39.8745	52.7935	60.8989	57.3405	24.7979	7.3876	29.0722	59.2265	2.64693	42.3363	1.57534	25.2159	14.2248	15.1023	2.41023	5.3745	4.46862	0	1.52176	0	42.8911	1.28911	2.49809
%TP of UV-enriched* protein IDs	63.2089	49.6947	49.9123	5.48357	12.128	24.9073	0.0586264	0.490947	0.0833268	0.346565	0	54.9054	1.62002	24.0653	24.0093	0.514336	0.574808	0.239844	9.41884	55.2792	2.99258	57.1549	0.0333332	21.6057	0.513023	0.195915	2.30874	0.399371	0.219413	0	0.743261	0	32.6971	3.1901	4.11773
%TPS of UV-enriched* protein IDs	57.8197	47.5884	47.7213	2.93859	11.6089	24.428	0.0520311	0.298299	0.0775766	0.289935	0	53.1856	1.52728	23.3025	23.2616	0.497416	0.536035	0.0875409	8.51588	53.8008	1.23698	53.8541	0.0142432	19.7651	0.341203	0.118084	0.893493	0.347538	0.188746	0	0.261237	0	29.6724	1.12012	1.51532
%TPN of UV-enriched* protein IDs	5.38919	2.10633	2.19099	2.54498	0.519116	0.479321	0.00659521	0.192649	0.00575015	0.0566298	0	1.71988	0.0927453	0.762786	0.747634	0.0169195	0.0387738	0.152303	0.902959	1.47844	1.7556	3.30081	0.01909	1.84055	0.171819	0.0778307	1.41525	0.0518333	0.0306669	0	0.482024	0	3.02463	2.06998	2.60242
	log2(S/N) < 0	0 < log2(S/N) < 1	1 < log2(S/N) < 2	2 < log2(S/N) < 3	3 < log2(S/N) < 4	4 < log2(S/N) < 5	5 < log2(S/N) < 6	6 < log2(S/N) < 7	7 < log2(i/N) < 8	8 < log2(S/N) < 9	9 < log2(S/N) < 10	10 < log2(S/N); (includes undetected in non-crosslinked)
# of total protein IDs	1105	131	68	60	30	26	19	22	9	13	1	212
# of GO-annotated RBPs	116	23	20	30	20	19	17	15	6	9	1	111
	RCS rank 1–100	RCS rank 101–200	RCS rank 201–300	RCS rank 301–400	RCS rank 401–500	RCS rank 501–600	RCS rank 601–700	RCS rank 701–800	RCS rank 801–900	RCS rank 901–1000	RCS rank 1001–1100	RCS rank 1101–1200	RCS rank 1201–1300	RCS rank 1301–1400	RCS rank 1401–1500
# of GO-annotated RBPs	52	32	32	26	28	23	20	22	18	15	19	14	22	16	16
Average S/N	143.382	6.61468	2.25328	1.17909	0.709357	0.44061	0.311944	0.233072	0.177616	0.0903981	0.040493	0.0233229	0.0117733	0.00582711	0.0013584
Average RCS	20.3179	5.22925	1.68596	0.270599	-0.549244	-1.48322	-2.47453	-3.73822	-5.39381	-7.73367	-10.6029	-13.4897	-17.0474	-21.6053	-29.8795
Average detectable ∆log2(SPIS)	0.864032	1.23925	1.6175	1.60218	1.86686	2.31517	2.59444	2.93671	2.98942	4.46376	5.97827	7.65174	8.02869	8.89454	9.53967
Average # of unique peptides	22	19	13	10	8	9	10	12	16	17	17	18	21	24	34
%TP	54.2261	1.5165	0.734686	0.469532	0.376989	0.862946	0.447195	1.43934	3.42599	1.88334	1.49498	5.27619	3.22632	16.1462	7.94893
%TPS	53.6667	1.19907	0.451154	0.244558	0.176483	0.363498	0.149063	0.433767	0.908718	0.331718	0.111409	0.465714	0.104296	0.558642	0.0137737
%TPN	0.559358	0.317431	0.283533	0.224974	0.200507	0.499448	0.298132	1.00557	2.51727	1.55162	1.38357	4.81048	3.12202	15.5875	7.93516
																																					%TPS	%TPN
																																				GO-annotated RBP	48.2042	10.8949
	%TP rank 1–100	%TP rank 101–201	%TP rank 201–301	%TP rank 301–401	%TP rank 401–501	%TP rank 501–601	%TP rank 601–701	%TP rank 701–801	%TP rank 801–901	%TP rank 901–1001	%TP rank 1001–1101	%TP rank 1101–1201	%TP rank 1201–1301	%TP rank 1301–1401	%TP rank 1401–1501	%TP rank 1501–1601	%TP rank 1601–1701																			Non-RBP, non-ribosomal protein	3.27047	28.5055			Percentage of %TPS from GO-annotated RBPs	0.807392
%TP	82.7636	7.55342	3.67341	2.00965	1.26011	0.83877	0.567481	0.3949	0.279478	0.20593	0.141493	0.102819	0.0779127	0.0555862	0.0381263	0.0253889	0.0119122																			Non-RBP, ribosomal protein	8.22894	0.338186			Percentage of %TPS from GO-annotated RBPs & non-RBP ribosomal proteins	0.945222
%TPS	54.9795	1.5828	1.15143	0.610192	0.373349	0.305698	0.196633	0.143525	0.0898305	0.0803766	0.058607	0.0418011	0.0314865	0.0228908	0.0163939	0.0119012	0.00649657																			All	59.7036	39.7385
%TPN	27.7841	5.97062	2.52197	1.39945	0.88676	0.533071	0.370848	0.251375	0.189648	0.125553	0.082886	0.0610182	0.0464262	0.0326955	0.0217324	0.0134877	0.00541566
																							See Supplementary Data 7 for GO-annotation lists.		GO-annotated RBPs (Yeast)					Non-RBPs (Yeast)					Ribosomal protein, non-RBPs (Yeast)					Top 30 TRAPP 1360 non-RBPs (%TPS rank). Supplementary Data 13.
Primary Uniprot ID	Primary gene name	Protein name	%TP	%TPS	%TPN	RCS Rank	Log2(S/N)	# of unique peptides	SPInCL R1	SPInCL R2	SPInCL R3	SPICL R1	SPICL R2	SPICL R3	UV-enriched*?	Detected?	Detectable ∆log2(SPIS)	RBP confidence score (RCS)	% RNA-bound	Average log2(CL/nCL)	Log10(%TP)	Adjusted log10(%TP)	GO-annotated as RBP in yeast?		Primary Uniprot ID	Primary gene name	Protein name	%TPS	%TPN	Primary Uniprot ID	Primary gene name	Protein name	%TPS	%TPN	Primary Uniprot ID	Primary gene name	Protein name	%TPS	%TPN	Primary Uniprot ID	Primary gene name	Protein name	%TPS	%TPN
Q02326	RPL6A	60S ribosomal protein L6-A (L17) (Large ribosomal subunit protein eL6-A) (RP18) (YL16)	9.35691	9.31052	0.0463896	5	7.64892	20	5.08491e+07	2.44589e+08	3.75511e+09	6.07676e+11	6.74766e+11	3.9115e+11	Yes	Yes	1.02114	41.3045	99.5042	8.65251	0.971132	5.40005	Yes		Q02326	RPL6A	60S ribosomal protein L6-A (L17) (Large ribosomal subunit protein eL6-A) (RP18) (YL16)	9.31052	0.0463896	P0CX38	RPS6B	40S ribosomal protein S6-B (RP9) (S10) (Small ribosomal subunit protein eS6-B) (YS4)	2.44138	0.0230634	P0CX38	RPS6B	40S ribosomal protein S6-B (RP9) (S10) (Small ribosomal subunit protein eS6-B) (YS4)	2.44138	0.0230634	P0CX38	RPS6B	40S ribosomal protein S6-B (RP9) (S10) (Small ribosomal subunit protein eS6-B) (YS4)	2.44138	0.0230634
P05030	PMA1	Plasma membrane ATPase 1	7.34539	0.313675	7.03171	1387	-4.48653	25	1.70929e+11	1.59275e+11	2.96796e+11	2.32629e+11	1.88912e+11	2.68447e+11	No	Yes	4.38983	-23.7559	4.27036	0.123292	0.866015	5.29493	No		P0CX46	RPL2B	60S ribosomal protein L2-B (L5) (Large ribosomal subunit protein uL2-B) (RP8) (YL6)	5.91462	0.0109014	P0CX32	RPS24B	40S ribosomal protein S24-B (RP50) (Small ribosomal subunit protein eS24-B)	1.12962	0.00299832	P0CX32	RPS24B	40S ribosomal protein S24-B (RP50) (Small ribosomal subunit protein eS24-B)	1.12962	0.00299832	P06169	PDC1	Pyruvate decarboxylase isozyme 1	0.159845	0.470309
P0CX46	RPL2B	60S ribosomal protein L2-B (L5) (Large ribosomal subunit protein uL2-B) (RP8) (YL6)	5.92552	5.91462	0.0109014	2	9.08363	31	6.07998e+07	1.30803e+08	7.82127e+08	3.52846e+11	3.91232e+11	3.17362e+11	Yes	Yes	0.371536	47.2498	99.816	10.085	0.772727	5.20164	Yes		P26783	RPS5	40S ribosomal protein S5 (RP14) (S2) (Small ribosomal subunit protein uS7) (YS8)	5.85932	0.0365466	P0CX40	RPS8B	40S ribosomal protein S8-B (RP19) (S14) (Small ribosomal subunit protein eS8-B) (YS9)	0.93332	0.0381293	P0CX40	RPS8B	40S ribosomal protein S8-B (RP19) (S14) (Small ribosomal subunit protein eS8-B) (YS9)	0.93332	0.0381293	P00560	PGK1	Phosphoglycerate kinase	0.146641	0.270158
P26783	RPS5	40S ribosomal protein S5 (RP14) (S2) (Small ribosomal subunit protein uS7) (YS8)	5.89587	5.85932	0.0365466	9	7.32485	21	4.6448e+07	3.75032e+07	3.14827e+09	2.9475e+11	3.26039e+11	4.33076e+11	Yes	Yes	0.732363	38.0853	99.3801	8.32934	0.770548	5.19946	Yes		P05755	RPS9B	40S ribosomal protein S9-B (RP21) (S13) (Small ribosomal subunit protein uS4-B) (YP28) (YS11)	5.43632	0.0203475	P14127	RPS17B	40S ribosomal protein S17-B (RP51B) (Small ribosomal subunit protein eS17-B)	0.814971	0.0017824	P14127	RPS17B	40S ribosomal protein S17-B (RP51B) (Small ribosomal subunit protein eS17-B)	0.814971	0.0017824	P00549	CDC19	Pyruvate kinase 1 (PK 1)	0.227584	0.577125
P05755	RPS9B	40S ribosomal protein S9-B (RP21) (S13) (Small ribosomal subunit protein uS4-B) (YP28) (YS11)	5.45667	5.43632	0.0203475	4	8.06163	3	1.89024e+07	1.09632e+08	1.68004e+09	3.76225e+11	3.27427e+11	2.72892e+11	Yes	Yes	0.567253	41.6451	99.6271	9.06433	0.736928	5.16584	Yes		P26321	RPL5	60S ribosomal protein L5 (L1) (L1a) (Large ribosomal subunit protein uL18) (Ribosomal 5S RNA-binding protein) (YL3)	3.74484	0.00768536	P23248	RPS1B	40S ribosomal protein S1-B (RP10B) (Small ribosomal subunit protein eS1-B)	0.73426	0.00528721	P23248	RPS1B	40S ribosomal protein S1-B (RP10B) (Small ribosomal subunit protein eS1-B)	0.73426	0.00528721	P00330	ADH1	Alcohol dehydrogenase 1	0.107102	0.886734
P26321	RPL5	60S ribosomal protein L5 (L1) (L1a) (Large ribosomal subunit protein uL18) (Ribosomal 5S RNA-binding protein) (YL3)	3.75253	3.74484	0.00768536	3	8.92858	32	9.50323e+06	2.37555e+07	6.54205e+08	2.03788e+11	2.37848e+11	2.30485e+11	Yes	Yes	0.295083	44.6718	99.7952	9.93006	0.574324	5.00324	Yes		P05739	RPL6B	60S ribosomal protein L6-B (L17) (Large ribosomal subunit protein eL6-B) (RP18) (YL16)	2.90298	0.000676047	P0CX24	RPL20B	60S ribosomal protein L20-B (L18a) (Large ribosomal subunit protein eL20-B)	0.462503	0.00556341	P0CX24	RPL20B	60S ribosomal protein L20-B (L18a) (Large ribosomal subunit protein eL20-B)	0.462503	0.00556341	P00925	ENO2	Enolase 2	0.163929	0.220833
P32497	NIP1	Eukaryotic translation initiation factor 3 subunit C (eIF3c) (Eukaryotic translation initiation factor 3 93 kDa subunit) (eIF3 p93) (Nuclear transport protein NIP1) (Translation initiation factor eIF3, p93 subunit)	3.23639	0.123906	3.11248	1376	-4.65075	87	8.16801e+10	7.97095e+10	1.17537e+11	1.00924e+11	9.5678e+10	1.04739e+11	No	Yes	3.41416	-22.9699	3.82853	0.110522	0.510061	4.93897	Yes		P26785	RPL16B	60S ribosomal protein L16-B (L21) (Large ribosomal subunit protein uL13-B) (RP23) (YL15)	1.52714	0.00405761	P04650	RPL39	60S ribosomal protein L39 (L46) (Large ribosomal subunit protein eL39) (YL40)	0.389108	0.00131511	P04650	RPL39	60S ribosomal protein L39 (L46) (Large ribosomal subunit protein eL39) (YL40)	0.389108	0.00131511	P33442	RPS1A	40S ribosomal protein S1-A (RP10A) (Small ribosomal subunit protein eS1-A)	0.0895283	0.00111476
P05739	RPL6B	60S ribosomal protein L6-B (L17) (Large ribosomal subunit protein eL6-B) (RP18) (YL16)	2.90366	2.90298	0.000676047	1	12.0681	18	2.69687e+07	1.54447e+07	3.92067e+06	2.29616e+11	2.50335e+11	4.06124e+10	Yes	Yes	3.6751	59.0356	99.9767	13.0683	0.462945	4.89186	Yes		P0CX36	RPS4B	40S ribosomal protein S4-B (RP5) (S7) (Small ribosomal subunit protein eS4-B) (YS6)	1.35304	0.0290232	P05030	PMA1	Plasma membrane ATPase 1	0.313675	7.03171	P26786	RPS7A	40S ribosomal protein S7-A (RP30) (RP40) (Small ribosomal subunit protein eS7-A)	0.241418	0.00373096	P0CX40	RPS8B	40S ribosomal protein S8-B (RP19) (S14) (Small ribosomal subunit protein eS8-B) (YS9)	0.93332	0.0381293
P0CX38	RPS6B	40S ribosomal protein S6-B (RP9) (S10) (Small ribosomal subunit protein eS6-B) (YS4)	2.46445	2.44138	0.0230634	14	6.72595	26	2.81143e+07	2.2522e+08	1.81108e+09	1.51583e+11	1.52913e+11	1.35301e+11	Yes	Yes	0.220875	32.4233	99.0642	7.73275	0.391719	4.82063	No		P29453	RPL8B	60S ribosomal protein L8-B (L4) (L4-1) (Large ribosomal subunit protein eL8-B) (RP6) (YL5)	1.17668	0.00349352	P26786	RPS7A	40S ribosomal protein S7-A (RP30) (RP40) (Small ribosomal subunit protein eS7-A)	0.241418	0.00373096	P0C2H8	RPL31A	60S ribosomal protein L31-A (L34) (Large ribosomal subunit protein eL31-A) (YL28)	0.177063	0.0013541	P40150	SSB2	Ribosome-associated molecular chaperone SSB2	0.104538	0.0980446
P00359	TDH3	Glyceraldehyde-3-phosphate dehydrogenase 3 (GAPDH 3)	1.65698	0.207817	1.44916	1137	-2.80183	15	3.4557e+10	4.05673e+10	5.47535e+10	5.33565e+10	5.7425e+10	5.6428e+10	No	Yes	1.88794	-13.0236	12.5419	0.363799	0.219317	4.64823	Yes		P04147	PAB1	Polyadenylate-binding protein, cytoplasmic and nuclear (PABP) (Poly(A)-binding protein) (ARS consensus-binding protein ACBP-67) (Polyadenylate tail-binding protein)	0.974438	0.0150396	P00549	CDC19	Pyruvate kinase 1 (PK 1)	0.227584	0.577125	P41805	RPL10	60S ribosomal protein L10 (L9) (Large ribosomal subunit protein uL16) (Ubiquinol-cytochrome C reductase complex subunit VI-requiring protein)	0.155955	0.00655257	P0CX24	RPL20B	60S ribosomal protein L20-B (L18a) (Large ribosomal subunit protein eL20-B)	0.462503	0.00556341
P26785	RPL16B	60S ribosomal protein L16-B (L21) (Large ribosomal subunit protein uL13-B) (RP23) (YL15)	1.5312	1.52714	0.00405761	6	8.55599	20	7.21824e+06	2.00724e+07	3.2233e+08	1.03729e+11	1.12247e+11	5.82101e+10	Yes	Yes	1.27523	39.4769	99.735	9.55791	0.185032	4.61395	Yes		P49626	RPL4B	60S ribosomal protein L4-B (L2) (Large ribosomal subunit protein uL4-B) (RP2) (YL2)	0.944044	0.0140166	P0C2H8	RPL31A	60S ribosomal protein L31-A (L34) (Large ribosomal subunit protein eL31-A) (YL28)	0.177063	0.0013541	P48164	RPS7B	40S ribosomal protein S7-B (Small ribosomal subunit protein eS7-B)	0.136894	0.00139962	P41805	RPL10	60S ribosomal protein L10 (L9) (Large ribosomal subunit protein uL16) (Ubiquinol-cytochrome C reductase complex subunit VI-requiring protein)	0.155955	0.00655257
P0CX36	RPS4B	40S ribosomal protein S4-B (RP5) (S7) (Small ribosomal subunit protein eS4-B) (YS6)	1.38206	1.35304	0.0290232	25	5.54285	37	7.22964e+08	9.35575e+08	9.39699e+08	8.5371e+10	8.41026e+10	7.57239e+10	Yes	Yes	0.232733	25.3277	97.9	6.55824	0.140527	4.56944	Yes		P0CX48	RPS11B	40S ribosomal protein S11-B (RP41) (S18) (Small ribosomal subunit protein uS17-B) (YS12)	0.721747	0.0025106	P00925	ENO2	Enolase 2	0.163929	0.220833	P46654	RPS0B	40S ribosomal protein S0-B (Nucleic acid-binding protein NAB1B) (Small ribosomal subunit protein uS2-B)	0.108301	0.00918644	P14540	FBA1	Fructose-bisphosphate aldolase (FBP aldolase) (FBPA)	0.0944472	0.112761
P29453	RPL8B	60S ribosomal protein L8-B (L4) (L4-1) (Large ribosomal subunit protein eL8-B) (RP6) (YL5)	1.18017	1.17668	0.00349352	10	8.39582	6	1.81903e+07	5.10901e+07	2.30864e+08	8.20015e+10	8.53756e+10	4.39216e+10	Yes	Yes	1.32731	37.7884	99.704	9.39796	0.0719462	4.50086	Yes		P02406	RPL28	60S ribosomal protein L28 (L27a) (L29) (Large ribosomal subunit protein uL15) (RP44) (RP62) (YL24)	0.440766	0.00217633	P06169	PDC1	Pyruvate decarboxylase isozyme 1	0.159845	0.470309	P33442	RPS1A	40S ribosomal protein S1-A (RP10A) (Small ribosomal subunit protein eS1-A)	0.0895283	0.00111476	P05694	MET6	5-methyltetrahydropteroyltriglutamate--homocysteine methyltransferase	0.0342371	0.0361781
P0CX32	RPS24B	40S ribosomal protein S24-B (RP50) (Small ribosomal subunit protein eS24-B)	1.13262	1.12962	0.00299832	7	8.55747	20	6.47888e+06	2.90089e+07	2.28385e+08	7.5698e+10	7.69011e+10	5.02096e+10	Yes	Yes	0.858545	38.3631	99.7353	9.55938	0.0540842	4.483	No		P32324	EFT1	Elongation factor 2 (EF-2) (Eukaryotic elongation factor 2) (eEF2) (Ribosomal translocase) (Translation elongation factor 2)	0.367022	0.0861223	P41805	RPL10	60S ribosomal protein L10 (L9) (Large ribosomal subunit protein uL16) (Ubiquinol-cytochrome C reductase complex subunit VI-requiring protein)	0.155955	0.00655257	P05759	RPS31	Ubiquitin-40S ribosomal protein S31 [Cleaved into: Ubiquitin; 40S ribosomal protein S31 (CEP76) (S37) (Small ribosomal subunit protein eS31) (YS24)]	0.0652153	0.069451	P15108	HSC82	ATP-dependent molecular chaperone HSC82 (82 kDa heat shock cognate protein) (Heat shock protein Hsp90 constitutive isoform)	0.0532822	0.169982
P34216	EDE1	EH domain-containing and endocytosis protein 1 (Bud site selection protein 15)	1.04621	0	1.04621	1485	-10	94	2.92587e+10	2.72745e+10	3.88385e+10	2.61449e+10	3.05632e+10	3.54991e+10	No	Yes	8.92078	-44.3331		-0.0598955	0.019617	4.44853	No		P26784	RPL16A	60S ribosomal protein L16-A (L13a) (L21) (Large ribosomal subunit protein uL13-A) (RP22) (YL15)	0.326099	0.00104709	P00560	PGK1	Phosphoglycerate kinase	0.146641	0.270158	P0C2H7	RPL27B	60S ribosomal protein L27-B (Large ribosomal subunit protein eL27-B)	0.0580989	0.0147961	P37291	SHM2	Serine hydroxymethyltransferase, cytosolic (SHMT)	0.0219154	0.0123302
P00330	ADH1	Alcohol dehydrogenase 1	0.993836	0.107102	0.886734	1153	-3.04951	24	2.32874e+10	2.30369e+10	3.31383e+10	3.45073e+10	3.15129e+10	3.27066e+10	No	Yes	1.81109	-13.4978	10.7766	0.312161	-0.00268507	4.42623	No		P10081	TIF1	ATP-dependent RNA helicase eIF4A	0.300611	0.02789	P48164	RPS7B	40S ribosomal protein S7-B (Small ribosomal subunit protein eS7-B)	0.136894	0.00139962	P46990	RPL17B	60S ribosomal protein L17-B (L20) (Large ribosomal subunit protein uL22-B) (YL17)	0.0502486	0.00136417	Q02753	RPL21A	60S ribosomal protein L21-A (Large ribosomal subunit protein eL21-A)	0.0502007	0.0101007
P04147	PAB1	Polyadenylate-binding protein, cytoplasmic and nuclear (PABP) (Poly(A)-binding protein) (ARS consensus-binding protein ACBP-67) (Polyadenylate tail-binding protein)	0.989477	0.974438	0.0150396	21	6.01773	60	2.90071e+08	3.26837e+08	7.22672e+08	6.71033e+10	5.82269e+10	5.07381e+10	Yes	Yes	0.489502	26.6244	98.48	7.02882	-0.00459424	4.42432	Yes		P02994	TEF1	Elongation factor 1-alpha (EF-1-alpha) (Eukaryotic elongation factor 1A) (eEF1A) (Translation elongation factor 1A)	0.267085	0.559276	P46654	RPS0B	40S ribosomal protein S0-B (Nucleic acid-binding protein NAB1B) (Small ribosomal subunit protein uS2-B)	0.108301	0.00918644	Q02753	RPL21A	60S ribosomal protein L21-A (Large ribosomal subunit protein eL21-A)	0.0502007	0.0101007	P39954	SAH1	Adenosylhomocysteinase (AdoHcyase)	0.0199676	0.0454412
P0CX40	RPS8B	40S ribosomal protein S8-B (RP19) (S14) (Small ribosomal subunit protein eS8-B) (YS9)	0.971449	0.93332	0.0381293	38	4.6134	16	7.83924e+08	1.00208e+09	1.62555e+09	6.00487e+10	5.87323e+10	5.1983e+10	Yes	Yes	0.25393	20.3743	96.075	5.64257	-0.0125798	4.41633	No		P32588	PUB1	Nuclear and cytoplasmic polyadenylated RNA-binding protein PUB1 (ARS consensus-binding protein ACBP-60) (Poly uridylate-binding protein) (Poly(U)-binding protein)	0.259424	0.00467661	P00330	ADH1	Alcohol dehydrogenase 1	0.107102	0.886734	P87262	RPL34A	60S ribosomal protein L34-A (Large ribosomal subunit protein eL34-A)	0.0394467	0.000150492	P23248	RPS1B	40S ribosomal protein S1-B (RP10B) (Small ribosomal subunit protein eS1-B)	0.73426	0.00528721
P49626	RPL4B	60S ribosomal protein L4-B (L2) (Large ribosomal subunit protein uL4-B) (RP2) (YL2)	0.958061	0.944044	0.0140166	20	6.07365	3	1.89603e+08	2.69511e+08	7.91396e+08	6.49262e+10	5.2709e+10	5.28894e+10	Yes	Yes	0.418945	26.7866	98.537	7.08432	-0.018607	4.41031	Yes		P06634	DED1	ATP-dependent RNA helicase DED1	0.257575	0.00701927	P40150	SSB2	Ribosome-associated molecular chaperone SSB2	0.104538	0.0980446	P38061	RPL32	60S ribosomal protein L32 (Large ribosomal subunit protein eL32)	0.0324295	0.000382241	P48164	RPS7B	40S ribosomal protein S7-B (Small ribosomal subunit protein eS7-B)	0.136894	0.00139962
P53278	YGR130C	Uncharacterized protein YGR130C	0.94043	0.039262	0.901168	1317	-4.52059	95	2.37991e+10	1.94647e+10	3.72469e+10	2.90232e+10	2.54231e+10	3.36571e+10	No	Yes	4.29466	-19.9007	4.1749	0.120532	-0.0266734	4.40224	No		P05750	RPS3	40S ribosomal protein S3 (RP13) (Small ribosomal subunit protein uS3) (YS3)	0.244358	0.0320908	P14540	FBA1	Fructose-bisphosphate aldolase (FBP aldolase) (FBPA)	0.0944472	0.112761	P05744	RPL33A	60S ribosomal protein L33-A (L37) (Large ribosomal subunit protein eL33-A) (RP47) (YL37)	0.0227049	0.00295595	P0CX32	RPS24B	40S ribosomal protein S24-B (RP50) (Small ribosomal subunit protein eS24-B)	1.12962	0.00299832
P02994	TEF1	Elongation factor 1-alpha (EF-1-alpha) (Eukaryotic elongation factor 1A) (eEF1A) (Translation elongation factor 1A)	0.826361	0.267085	0.559276	818	-1.06626	45	1.49003e+10	1.38252e+10	2.12531e+10	3.68335e+10	2.89896e+10	3.23605e+10	Yes	Yes	1.05856	-4.63407	32.3206	0.967249	-0.0828303	4.34608	Yes		P53221	RPL26B	60S ribosomal protein L26-B (L33) (Large ribosomal subunit protein uL24-B) (YL33)	0.235143	0.00235057	P33442	RPS1A	40S ribosomal protein S1-A (RP10A) (Small ribosomal subunit protein eS1-A)	0.0895283	0.00111476	Q3E7Y3	RPS22B	40S ribosomal protein S22-B (RP50) (S24) (Small ribosomal subunit protein uS8-B) (YP58) (YS22)	0.0156754	0.00939217	P07702	LYS2	L-2-aminoadipate reductase	0.0210722	0.0519822
P14127	RPS17B	40S ribosomal protein S17-B (RP51B) (Small ribosomal subunit protein eS17-B)	0.816754	0.814971	0.0017824	8	8.83679	14	6.14573e+06	1.64907e+07	1.35276e+08	5.31256e+10	5.45331e+10	3.86229e+10	Yes	Yes	0.682323	38.3605	99.7818	9.83836	-0.0879088	4.341	No		P10080	SBP1	Single-stranded nucleic acid-binding protein	0.234683	0.00415447	P05759	RPS31	Ubiquitin-40S ribosomal protein S31 [Cleaved into: Ubiquitin; 40S ribosomal protein S31 (CEP76) (S37) (Small ribosomal subunit protein eS31) (YS24)]	0.0652153	0.069451	P0CX30	RPS23B	40S ribosomal protein S23-B (RP37) (S28) (Small ribosomal subunit protein uS12-B) (YS14)	0.0143305	0.011539	P46654	RPS0B	40S ribosomal protein S0-B (Nucleic acid-binding protein NAB1B) (Small ribosomal subunit protein uS2-B)	0.108301	0.00918644
P00549	CDC19	Pyruvate kinase 1 (PK 1)	0.80471	0.227584	0.577125	869	-1.34248	48	1.39742e+10	1.33524e+10	2.42437e+10	3.30461e+10	2.66262e+10	3.30375e+10	Yes	Yes	1.58184	-5.81906	28.2816	0.838898	-0.0943608	4.33455	No		P05737	RPL7A	60S ribosomal protein L7-A (L6) (Large ribosomal subunit protein uL30-A) (RP11) (YL8)	0.22381	0.00224349	P48570	LYS20	Homocitrate synthase, cytosolic isozyme (HCS)	0.0610193	0.139965	P41057	RPS29A	40S ribosomal protein S29-A (S36) (Small ribosomal subunit protein uS14-A) (YS29)	0.0140069	0.000501902	P00950	GPM1	Phosphoglycerate mutase 1 (PGAM 1)	0.0378471	0.0180452
P27476	NSR1	Nuclear localization sequence-binding protein (p67)	0.740366	0.0147422	0.725624	1396	-5.6212	35	1.04735e+10	1.62433e+10	3.67783e+10	1.47442e+10	2.30057e+10	3.14986e+10	No	Yes	6.95582	-24.1619	1.9912	0.0574616	-0.130554	4.29836	Yes		P00359	TDH3	Glyceraldehyde-3-phosphate dehydrogenase 3 (GAPDH 3)	0.207817	1.44916	P0C2H7	RPL27B	60S ribosomal protein L27-B (Large ribosomal subunit protein eL27-B)	0.0580989	0.0147961	P05740	RPL17A	60S ribosomal protein L17-A (L20A) (Large ribosomal subunit protein uL22-A) (YL17)	0.0112904	0	P60010	ACT1	Actin	0.023543	0.0202772
P23248	RPS1B	40S ribosomal protein S1-B (RP10B) (Small ribosomal subunit protein eS1-B)	0.739547	0.73426	0.00528721	16	7.11764	9	4.80057e+07	7.40244e+07	3.51724e+08	4.24882e+10	4.58382e+10	4.37966e+10	Yes	Yes	0.137728	30.5908	99.2851	8.12283	-0.131034	4.29788	No		P25443	RPS2	40S ribosomal protein S2 (Omnipotent suppressor protein SUP44) (RP12) (S4) (Small ribosomal subunit protein uS5) (YS5)	0.203721	0.00955093	P15108	HSC82	ATP-dependent molecular chaperone HSC82 (82 kDa heat shock cognate protein) (Heat shock protein Hsp90 constitutive isoform)	0.0532822	0.169982	Q3E792	RPS25A	40S ribosomal protein S25-A (RP45) (S31) (Small ribosomal subunit protein eS25-A) (YS23)	0.0109683	0.000282595	P05740	RPL17A	60S ribosomal protein L17-A (L20A) (Large ribosomal subunit protein uL22-A) (YL17)	0.0112904	0
P0CX48	RPS11B	40S ribosomal protein S11-B (RP41) (S18) (Small ribosomal subunit protein uS17-B) (YS12)	0.724258	0.721747	0.0025106	11	8.16732	16	1.38286e+07	4.9779e+07	1.58878e+08	4.70501e+10	4.82627e+10	3.43203e+10	Yes	Yes	0.673997	35.0281	99.6534	9.16983	-0.140107	4.28881	Yes		P39938	RPS26A	40S ribosomal protein S26-A (Small ribosomal subunit protein eS26-A)	0.201781	0.000739825	P46990	RPL17B	60S ribosomal protein L17-B (L20) (Large ribosomal subunit protein uL22-B) (YL17)	0.0502486	0.00136417	P0CX26	RPL43B	60S ribosomal protein L43-B (L37a) (Large ribosomal subunit protein eL43-B) (YL35)	0.00618484	0.0282279	P54115	ALD6	Magnesium-activated aldehyde dehydrogenase, cytosolic	0.0275867	0.0933209
Q08977	CUB1	Cu(2+) suppressing and bleomycin sensitive protein 1	0.716002	0.00891429	0.707088	1425	-6.30963	57	1.58772e+10	2.28108e+10	2.42371e+10	1.68352e+10	2.38577e+10	2.47574e+10	No	Yes	5.89592	-27.0293	1.24501	0.0359252	-0.145086	4.28383	No		P24000	RPL24B	60S ribosomal protein L24-B (L30) (Large ribosomal subunit protein eL24-B) (RP29) (YL21)	0.18103	0.00162895	Q02753	RPL21A	60S ribosomal protein L21-A (Large ribosomal subunit protein eL21-A)	0.0502007	0.0101007	P0C2H9	RPL31B	60S ribosomal protein L31-B (L34) (Large ribosomal subunit protein eL31-B) (YL28)	0.00437492	0	P14127	RPS17B	40S ribosomal protein S17-B (RP51B) (Small ribosomal subunit protein eS17-B)	0.814971	0.0017824
P06169	PDC1	Pyruvate decarboxylase isozyme 1	0.630155	0.159845	0.470309	911	-1.55693	30	8.54587e+09	1.02325e+10	2.32738e+10	2.6604e+10	2.29123e+10	2.14149e+10	Yes	Yes	1.53517	-6.58327	25.3661	0.748243	-0.200553	4.22836	No		P06105	SCP160	Protein SCP160 (Protein HX)	0.165466	0.0087064	P87262	RPL34A	60S ribosomal protein L34-A (Large ribosomal subunit protein eL34-A)	0.0394467	0.000150492	P41056	RPL33B	60S ribosomal protein L33-B (L37) (Large ribosomal subunit protein eL33-B) (RP47) (YL37)	0.00428502	0.000414668	P12709	PGI1	Glucose-6-phosphate isomerase (GPI)	0.0269853	0.0686114
P32558	SPT16	FACT complex subunit SPT16 (Cell division control protein 68) (Facilitates chromatin transcription complex subunit SPT16) (Suppressor of Ty protein 16)	0.626304	0.001792	0.624512	1476	-8.44501	94	1.70058e+10	1.30971e+10	2.55588e+10	2.02914e+10	1.50192e+10	2.13207e+10	No	Yes	8.28318	-35.6861	0.286123	0.00825579	-0.203215	4.2257	No		P36105	RPL14A	60S ribosomal protein L14-A (Large ribosomal subunit protein eL14-A)	0.162656	0.00376312	P53278	YGR130C	Uncharacterized protein YGR130C	0.039262	0.901168	P49167	RPL38	60S ribosomal protein L38 (Large ribosomal subunit protein eL38)	0.00327877	0.000374393	P03965	CPA2	Carbamoyl-phosphate synthase arginine-specific large chain	0.0217001	0.0683964
P18899	DDR48	Stress protein DDR48 (DNA damage-responsive protein 48) (DDRP 48) (Flocculent-specific protein) (YP 75)	0.490171	0	0.490171	1484	-10	25	1.037e+10	1.6461e+10	1.66027e+10	9.46349e+09	1.71857e+10	1.7802e+10	No	Yes	10.1931	-41.0517		-0.0226211	-0.309653	4.11926	No		P0CX56	RPS18B	40S ribosomal protein S18-B (Small ribosomal subunit protein uS13-B)	0.15934	0.00525229	P00950	GPM1	Phosphoglycerate mutase 1 (PGAM 1)	0.0378471	0.0180452	P48589	RPS12	40S ribosomal protein S12 (Small ribosomal subunit protein eS12)	0.00311645	0.0818338	Q00955	ACC1	Acetyl-CoA carboxylase (ACC)	0.0049851	0.00372655
P52286	SKP1	Suppressor of kinetochore protein 1 (Centromere DNA-binding protein complex CBF3 subunit D) (E3 ubiquitin ligase complex SCF subunit SKP1)	0.479571	0	0.479571	1483	-10	27	1.0055e+10	1.46092e+10	1.81288e+10	1.10755e+10	1.62011e+10	1.5915e+10	No	Yes	9.76348	-40.957		-0.00779546	-0.319147	4.10977	No		P14126	RPL3	60S ribosomal protein L3 (Large ribosomal subunit protein uL3) (Maintenance of killer protein 8) (RP1) (Trichodermin resistance protein) (YL1)	0.152383	0.0311723	P38011	ASC1	Guanine nucleotide-binding protein subunit beta-like protein (Receptor for activated C kinase) (Receptor of activated protein kinase C 1) (RACK1) (Small ribosomal subunit protein RACK1)	0.0368164	0.112887	Q3E754	RPS21B	40S ribosomal protein S21-B (S26) (Small ribosomal subunit protein eS21-B) (YS25)	0.00201347	0.00396331
P0CX24	RPL20B	60S ribosomal protein L20-B (L18a) (Large ribosomal subunit protein eL20-B)	0.468067	0.462503	0.00556341	22	6.37735	18	2.54903e+07	8.37415e+07	3.85348e+08	3.15644e+10	2.87821e+10	2.30807e+10	Yes	Yes	0.551389	26.1422	98.8114	7.386	-0.329692	4.09922	No		P0CX83	RPL19B	60S ribosomal protein L19-B (L23) (Large ribosomal subunit protein eL19) (RP15L) (RP33) (YL14)	0.149488	0.00534293	P39015	STM1	Suppressor protein STM1 (3BP1) (GU4 nucleic-binding protein 2) (G4p2 protein) (POP2 multicopy suppressor protein 4) (Ribosomal subunits association factor) (AF) (TOM1 suppressor protein 1) (Triplex-binding protein 1)	0.0357026	0.00262775	Q3E7X9	RPS28A	40S ribosomal protein S28-A (S33) (Small ribosomal subunit protein eS28-A) (YS27)	0.00198163	0.000267517
P00127	QCR6	Cytochrome b-c1 complex subunit 6, mitochondrial (Complex III subunit 6) (Complex III subunit VI) (Cytochrome c1 non-heme 17 kDa protein) (Mitochondrial hinge protein) (Ubiquinol-cytochrome c oxidoreductase subunit 6) (Ubiquinol-cytochrome c reductase 17 kDa protein)	0.459715	0	0.459715	1482	-10	8	9.40504e+09	1.35356e+10	1.9472e+10	9.20311e+09	1.39111e+10	1.68977e+10	No	Yes	10.3531	-40.774		-0.128448	-0.337511	4.0914	No		P38934	BFR1	Nuclear segregation protein BFR1 (Brefeldin A resistance protein 1)	0.145773	0.00229664	P05694	MET6	5-methyltetrahydropteroyltriglutamate--homocysteine methyltransferase	0.0342371	0.0361781	Q12672	RPL21B	60S ribosomal protein L21-B (Large ribosomal subunit protein eL21-B)	0.00194728	0.000389266
P32324	EFT1	Elongation factor 2 (EF-2) (Eukaryotic elongation factor 2) (eEF2) (Ribosomal translocase) (Translation elongation factor 2)	0.453144	0.367022	0.0861223	100	2.09141	76	1.44497e+09	1.54809e+09	4.66163e+09	2.67122e+10	1.99321e+10	2.69473e+10	Yes	Yes	0.836072	8.54371	80.9945	3.25146	-0.343764	4.08515	Yes		Q05022	RRP5	rRNA biogenesis protein RRP5 (Ribosomal RNA-processing protein 5) (U3 small nucleolar RNA-associated protein RRP5) (U3 snoRNA-associated protein RRP5)	0.135128	0.0513175	P38013	AHP1	Peroxiredoxin AHP1 (Prx)	0.0334338	0.383913	P0CX34	RPS30B	40S ribosomal protein S30-B (Small ribosomal subunit protein eS30-B)	0.0014095	0
Q04636	POB3	FACT complex subunit POB3 (Facilitates chromatin transcription complex subunit POB3)	0.450591	0.00852891	0.442062	1381	-5.69574	46	1.14668e+10	1.1922e+10	1.62192e+10	1.29884e+10	1.36485e+10	1.45436e+10	No	Yes	4.29496	-23.254	1.89283	0.0546221	-0.346218	4.0827	No		P07284	SES1	Serine--tRNA ligase, cytoplasmic	0.127984	0.00456215	P38061	RPL32	60S ribosomal protein L32 (Large ribosomal subunit protein eL32)	0.0324295	0.000382241	P0CX28	RPL42B	60S ribosomal protein L42-B (L41) (Large ribosomal subunit protein eL42-B) (Maintenance of killer protein 18) (YL27) (YP44)	0.000670637	0
P02406	RPL28	60S ribosomal protein L28 (L27a) (L29) (Large ribosomal subunit protein uL15) (RP44) (RP62) (YL24)	0.442942	0.440766	0.00217633	15	7.66197	19	2.23967e+07	1.96099e+07	1.47812e+08	3.23243e+10	2.84834e+10	1.84196e+10	Yes	Yes	1.04566	31.2245	99.5087	8.66553	-0.353653	4.07526	Yes		P05749	RPL22A	60S ribosomal protein L22-A (L1c) (Large ribosomal subunit protein eL22-A) (RP4) (YL31)	0.125964	0.000853562	Q03558	OYE2	NADPH dehydrogenase 2	0.0306615	0.0052151	P41058	RPS29B	40S ribosomal protein S29-B (S36) (Small ribosomal subunit protein uS14-B) (YS29)	0.000580777	8.33989e-05
P38013	AHP1	Peroxiredoxin AHP1 (Prx)	0.417346	0.0334338	0.383913	1180	-3.5214	20	8.43131e+09	1.22337e+10	1.36863e+10	1.32684e+10	1.4985e+10	1.22233e+10	No	Yes	2.40538	-14.2596	8.01105	0.231646	-0.379503	4.04941	No		P32497	NIP1	Eukaryotic translation initiation factor 3 subunit C (eIF3c) (Eukaryotic translation initiation factor 3 93 kDa subunit) (eIF3 p93) (Nuclear transport protein NIP1) (Translation initiation factor eIF3, p93 subunit)	0.123906	3.11248	P54115	ALD6	Magnesium-activated aldehyde dehydrogenase, cytosolic	0.0275867	0.0933209	P0C0V8	RPS21A	40S ribosomal protein S21-A (S26) (Small ribosomal subunit protein eS21-A) (YS25)	0.000152918	0.000238082
P00560	PGK1	Phosphoglycerate kinase	0.416799	0.146641	0.270158	738	-0.881518	41	5.59866e+09	7.88279e+09	1.07044e+10	1.5364e+10	1.74475e+10	1.77324e+10	Yes	Yes	1.216	-3.56912	35.1826	1.06046	-0.380073	4.04884	No		P16521	YEF3	Elongation factor 3A (EF-3) (EF-3A)	0.0991427	0.0738845	P12709	PGI1	Glucose-6-phosphate isomerase (GPI)	0.0269853	0.0686114
Q05515	SVF1	Survival factor 1	0.413522	0.0133611	0.400161	1316	-4.90447	25	9.35069e+09	1.19217e+10	1.45354e+10	1.13867e+10	1.39723e+10	1.29755e+10	No	Yes	3.89067	-19.8406	3.23105	0.0932609	-0.383502	4.04541	No		Q03612	TY1B-ER1	Transposon Ty1-ER1 Gag-Pol polyprotein (Gag-Pol-p199) (TY1A-TY1B) (Transposon Ty1 TYA-TYB polyprotein) (p190) [Cleaved into: Capsid protein (CA) (Gag-p45) (p54); Ty1 protease (PR)	0.0977956	0.0443378	P60010	ACT1	Actin	0.023543	0.0202772
P04650	RPL39	60S ribosomal protein L39 (L46) (Large ribosomal subunit protein eL39) (YL40)	0.390423	0.389108	0.00131511	12	8.20884	4	1.18619e+07	1.49489e+07	9.00114e+07	2.44576e+10	1.90984e+10	2.6328e+10	Yes	Yes	0.607478	33.0032	99.6632	9.21128	-0.408465	4.02045	No		P24783	DBP2	ATP-dependent RNA helicase DBP2	0.0736508	0.00146493	P32445	RIM1	Single-stranded DNA-binding protein RIM1, mitochondrial (Mitochondrial ssDNA-binding protein)	0.0231825	0.000336082
P00925	ENO2	Enolase 2	0.384762	0.163929	0.220833	574	-0.429892	16	5.07878e+09	5.47497e+09	9.13838e+09	1.92835e+10	1.45734e+10	1.54367e+10	Yes	Yes	0.828962	-1.72563	42.6052	1.31303	-0.414808	4.01411	No		P38701	RPS20	40S ribosomal protein S20 (Small ribosomal subunit protein uS10)	0.0704348	0.00105419	P00942	TPI1	Triosephosphate isomerase (TIM)	0.0228016	0.0792061
P11075	SEC7	Protein transport protein SEC7	0.382358	0.0207331	0.361625	1237	-4.12448	115	8.5295e+09	9.65407e+09	1.41912e+10	1.10775e+10	1.19148e+10	1.31875e+10	No	Yes	3.43588	-16.5449	5.42244	0.156612	-0.41753	4.01138	No		P0CX85	RPL35B	60S ribosomal protein L35-B (Large ribosomal subunit protein uL29-B)	0.0679017	0	P05744	RPL33A	60S ribosomal protein L33-A (L37) (Large ribosomal subunit protein eL33-A) (RP47) (YL37)	0.0227049	0.00295595
P27637	BUD14	Bud site selection protein 14	0.352317	0	0.352317	1480	-10	50	7.74748e+09	1.09648e+10	1.33806e+10	9.09469e+09	1.15956e+10	1.03853e+10	No	Yes	9.19719	-39.6224		-0.0535483	-0.453067	3.97585	No		P10592	SSA2	Heat shock protein SSA2	0.0677859	0.167441	P37291	SHM2	Serine hydroxymethyltransferase, cytosolic (SHMT)	0.0219154	0.0123302
P10081	TIF1	ATP-dependent RNA helicase eIF4A	0.328501	0.300611	0.02789	67	3.43008	38	5.3526e+08	6.55157e+08	1.29771e+09	2.0754e+10	1.93613e+10	1.62949e+10	Yes	Yes	0.377043	13.5332	91.5099	4.4955	-0.483463	3.94545	Yes		P40693	RLP7	Ribosome biogenesis protein RLP7 (Ribosomal protein L7-like)	0.0675753	0.000220191	P38635	HIS2	Histidinol-phosphatase (HolPase)	0.0217485	0.0616789
P26784	RPL16A	60S ribosomal protein L16-A (L13a) (L21) (Large ribosomal subunit protein uL13-A) (RP22) (YL15)	0.327146	0.326099	0.00104709	13	8.28278	19	1.42398e+07	1.12068e+07	5.78414e+07	2.26524e+10	2.76131e+10	8.30673e+09	Yes	Yes	2.29715	32.6644	99.6799	9.28509	-0.485258	3.94365	Yes		P14120	RPL30	60S ribosomal protein L30 (L32) (Large ribosomal subunit protein eL30) (RP73) (YL38)	0.0631202	0.0102725	P03965	CPA2	Carbamoyl-phosphate synthase arginine-specific large chain	0.0217001	0.0683964
P05750	RPS3	40S ribosomal protein S3 (RP13) (Small ribosomal subunit protein uS3) (YS3)	0.276448	0.244358	0.0320908	86	2.92876	26	7.68757e+08	7.1026e+08	1.39132e+09	1.56872e+10	1.68148e+10	1.41933e+10	Yes	Yes	0.235812	11.3359	88.3918	4.02052	-0.558386	3.87053	Yes		Q01560	NPL3	Nucleolar protein 3 (Mitochondrial targeting suppressor 1 protein) (Nuclear polyadenylated RNA-binding protein 1)	0.0554648	0.00421983	P07702	LYS2	L-2-aminoadipate reductase	0.0210722	0.0519822
P27692	SPT5	Transcription elongation factor SPT5 (Chromatin elongation factor SPT5)	0.276222	0.00685426	0.269368	1331	-5.29643	70	7.45729e+09	6.61807e+09	1.0034e+10	9.20603e+09	7.59929e+09	8.61041e+09	No	Yes	4.10549	-20.4981	2.48143	0.0716137	-0.558742	3.87017	Yes		P10664	RPL4A	60S ribosomal protein L4-A (L2) (Large ribosomal subunit protein uL4-A) (RP2) (YL2)	0.0486075	0.000621934	P11075	SEC7	Protein transport protein SEC7	0.0207331	0.361625
P14906	SEC63	Protein translocation protein SEC63 (Protein NPL1) (Sec62/63 complex 73 kDa subunit)	0.265764	0.00459095	0.261173	1368	-5.83007	46	5.81492e+09	7.82768e+09	9.71756e+09	7.15249e+09	9.01905e+09	8.11828e+09	No	Yes	4.97233	-22.4656	1.72746	0.0498488	-0.575504	3.85341	No		Q08925	MRN1	RNA-binding protein MRN1 (Multicopy suppressor of RSC-NHP6 synthetic lethality protein 1) (Post-transcriptional regulator of 69 kDa)	0.0482844	0.000244301	P39954	SAH1	Adenosylhomocysteinase (AdoHcyase)	0.0199676	0.0454412
P06634	DED1	ATP-dependent RNA helicase DED1	0.264594	0.257575	0.00701927	40	5.19753	36	1.5523e+08	1.40673e+08	3.24332e+08	1.92248e+10	1.27296e+10	1.48657e+10	Yes	Yes	0.753083	20.0182	97.3472	6.21705	-0.57742	3.85149	Yes		P39990	SNU13	13 kDa ribonucleoprotein-associated protein (Small nuclear ribonucleoprotein-associated protein 1)	0.0477522	0.00227348	P16861	PFK1	ATP-dependent 6-phosphofructokinase subunit alpha	0.0186013	0.0301186
P32588	PUB1	Nuclear and cytoplasmic polyadenylated RNA-binding protein PUB1 (ARS consensus-binding protein ACBP-60) (Poly uridylate-binding protein) (Poly(U)-binding protein)	0.2641	0.259424	0.00467661	33	5.7937	21	6.28045e+07	1.08941e+08	2.46017e+08	1.68541e+10	1.62368e+10	1.3843e+10	Yes	Yes	0.35378	22.3097	98.2292	6.80665	-0.578231	3.85068	Yes		P36421	TYS1	Tyrosine--tRNA ligase, cytoplasmic	0.0465908	9.95947e-05	P41277	GPP1	Glycerol-1-phosphate phosphohydrolase 1	0.0171445	0.0352009
Q04373	PUF6	Pumilio homology domain family member 6	0.260743	0.0198852	0.240858	1164	-3.59841	51	6.67965e+09	5.676e+09	9.19266e+09	8.88749e+09	7.39066e+09	8.9233e+09	No	Yes	2.91937	-13.8364	7.62636	0.220478	-0.583788	3.84513	Yes		P04456	RPL25	60S ribosomal protein L25 (Large ribosomal subunit protein uL23) (RP16L) (YL25) (YP42')	0.0452309	0.00247397	P04801	THS1	Threonine--tRNA ligase, cytoplasmic	0.0167711	0.00533429
P38439	LEO1	RNA polymerase-associated protein LEO1	0.247592	0.00308066	0.244511	1395	-6.31052	37	5.54723e+09	6.76552e+09	9.53116e+09	6.3728e+09	7.71634e+09	8.45883e+09	No	Yes	5.77149	-24.1229	1.24425	0.0359033	-0.606264	3.82265	Yes		P15424	MSS116	ATP-dependent RNA helicase MSS116, mitochondrial	0.0405882	0.000595941	Q3E7Y3	RPS22B	40S ribosomal protein S22-B (RP50) (S24) (Small ribosomal subunit protein uS8-B) (YP58) (YS22)	0.0156754	0.00939217
P26786	RPS7A	40S ribosomal protein S7-A (RP30) (RP40) (Small ribosomal subunit protein eS7-A)	0.245149	0.241418	0.00373096	32	6.01584	11	2.16421e+07	3.25701e+07	2.78417e+08	1.67034e+10	1.30815e+10	1.38364e+10	Yes	Yes	0.452689	22.9705	98.4781	7.02695	-0.610571	3.81834	No		P23301	HYP2	Eukaryotic translation initiation factor 5A-1 (eIF-5A-1) (Hypusine-containing protein HP2) (eIF-4D)	0.0400466	0.00692049	Q02204	MRPL13	54S ribosomal protein L13, mitochondrial (Mitochondrial large ribosomal subunit protein mL50) (YmL13)	0.0153847	0.000888869
P28263	UBC8	Ubiquitin-conjugating enzyme E2-24 kDa	0.239265	0.00113822	0.238127	1451	-7.70881	10	5.02413e+09	7.75776e+09	8.33541e+09	5.29123e+09	8.64359e+09	7.84687e+09	No	Yes	7.6116	-29.3536	0.475714	0.0137263	-0.62112	3.80779	No		P40991	NOP2	25S rRNA (cytosine(2870)-C(5))-methyltransferase	0.0399731	0.136543	P0CX30	RPS23B	40S ribosomal protein S23-B (RP37) (S28) (Small ribosomal subunit protein uS12-B) (YS14)	0.0143305	0.011539
P10080	SBP1	Single-stranded nucleic acid-binding protein	0.238838	0.234683	0.00415447	34	5.81991	26	6.16414e+07	1.08021e+08	2.0257e+08	1.47483e+10	1.41056e+10	1.35962e+10	Yes	Yes	0.129354	22.1565	98.2605	6.83262	-0.621897	3.80702	Yes		P25555	GBP2	Single-strand telomeric DNA-binding protein GBP2 (G-strand-binding protein 2) (RAP1 localization factor 6)	0.0394729	0.000732981	P41057	RPS29A	40S ribosomal protein S29-A (S36) (Small ribosomal subunit protein uS14-A) (YS29)	0.0140069	0.000501902
P53221	RPL26B	60S ribosomal protein L26-B (L33) (Large ribosomal subunit protein uL24-B) (YL33)	0.237493	0.235143	0.00235057	26	6.64438	4	6.87595e+07	3.4951e+07	1.02568e+08	1.30372e+10	1.81996e+10	1.11381e+10	Yes	Yes	0.892018	25.279	99.0103	7.65158	-0.624349	3.80456	Yes		P53261	NOP7	Pescadillo homolog (Nucleolar protein 7) (Ribosomal RNA-processing protein 13)	0.0390705	0.0151826	P32589	SSE1	Heat shock protein homolog SSE1 (Chaperone protein MSI3)	0.0139883	0.0319464
P10592	SSA2	Heat shock protein SSA2	0.235227	0.0677859	0.167441	834	-1.3046	12	3.86453e+09	4.40901e+09	6.62808e+09	8.62448e+09	7.67301e+09	1.09758e+10	Yes	Yes	1.74484	-4.95798	28.8172	0.855726	-0.628513	3.8004	Yes		O14455	RPL36B	60S ribosomal protein L36-B (L39) (Large ribosomal subunit protein eL36-B) (YL39)	0.0383988	0.000375005	P38707	DED81	Asparagine--tRNA ligase, cytoplasmic	0.0139209	0.00683337
Q04660	ERB1	Ribosome biogenesis protein ERB1 (Eukaryotic ribosome biogenesis protein 1)	0.231995	0.00647968	0.225516	1305	-5.12116	55	6.11154e+09	5.48865e+09	8.59607e+09	7.32052e+09	6.52117e+09	7.55754e+09	No	Yes	4.09708	-19.4317	2.79302	0.0806106	-0.634521	3.79439	Yes		P05756	RPS13	40S ribosomal protein S13 (S27a) (Small ribosomal subunit protein uS15) (YS15)	0.0375827	0.000802588	Q05515	SVF1	Survival factor 1	0.0133611	0.400161
Q12176	MAK21	Ribosome biogenesis protein MAK21 (Maintenance of killer protein 21) (Nucleolar complex protein 1)	0.231055	0.00685446	0.224201	1295	-5.0316	60	7.08381e+09	3.7648e+09	8.88899e+09	9.23934e+09	4.83919e+09	7.61079e+09	No	Yes	5.71029	-19.083	2.96659	0.0856229	-0.636284	3.79263	Yes		P53316	YGR250C	Uncharacterized RNA-binding protein YGR250C	0.0371032	0.00230314	P26637	CDC60	Leucine--tRNA ligase, cytoplasmic	0.0131211	0.00239745
P05737	RPL7A	60S ribosomal protein L7-A (L6) (Large ribosomal subunit protein uL30-A) (RP11) (YL8)	0.226053	0.22381	0.00224349	27	6.64038	1	1.96894e+07	3.04777e+07	1.46711e+08	1.66738e+10	1.36397e+10	1.00197e+10	Yes	Yes	0.900355	25.1214	99.0075	7.6476	-0.645789	3.78312	Yes		P51401	RPL9B	60S ribosomal protein L9-B (L8) (Large ribosomal subunit protein uL6-B) (RP24) (YL11)	0.0367522	0.0623506	P40495	LYS12	Homoisocitrate dehydrogenase, mitochondrial (HIcDH)	0.0130359	0.00599998
P23615	SPT6	Transcription elongation factor SPT6 (Chromatin elongation factor SPT6)	0.224813	0.0110321	0.213781	1227	-4.27635	103	6.07676e+09	5.08507e+09	7.96312e+09	7.8068e+09	6.27529e+09	7.10074e+09	No	Yes	3.29933	-16.1677	4.90725	0.141707	-0.648178	3.78073	No		P0CX52	RPS16B	40S ribosomal protein S16-B (RP61R) (Small ribosomal subunit protein uS9-B)	0.0361448	0.00483064	P07264	LEU1	3-isopropylmalate dehydratase	0.0129079	0.0211785
P15108	HSC82	ATP-dependent molecular chaperone HSC82 (82 kDa heat shock cognate protein) (Heat shock protein Hsp90 constitutive isoform)	0.223264	0.0532822	0.169982	897	-1.67365	19	4.11381e+09	4.23002e+09	6.81858e+09	8.12534e+09	7.08512e+09	9.65714e+09	Yes	Yes	1.87327	-6.32261	23.8651	0.702141	-0.651182	3.77773	No		P40212	RPL13B	60S ribosomal protein L13-B (Large ribosomal subunit protein eL13-B)	0.0343247	0.0026214	P38720	GND1	6-phosphogluconate dehydrogenase, decarboxylating 1	0.0128666	0.00459524
P25443	RPS2	40S ribosomal protein S2 (Omnipotent suppressor protein SUP44) (RP12) (S4) (Small ribosomal subunit protein uS5) (YS5)	0.213272	0.203721	0.00955093	56	4.41481	20	2.84761e+08	1.90968e+08	3.61761e+08	1.6362e+10	1.04924e+10	1.05466e+10	Yes	Yes	0.927347	16.5902	95.5217	5.44824	-0.671066	3.75785	Yes		P34167	TIF3	Eukaryotic translation initiation factor 4B (eIF-4B)	0.0324809	0.000859901	P38088	GRS1	Glycine--tRNA ligase 1, mitochondrial	0.0124592	0.00428009
Q00816	REG1	Resistance to glucose repression protein 1 (Protein HEX2) (Second-site suppressor of the rna1-1 mutation 1)	0.209938	0	0.209938	1478	-10	61	5.7819e+09	5.38262e+09	7.76903e+09	6.38946e+09	5.75923e+09	6.55843e+09	No	Yes	8.54681	-37.3817		-0.0196044	-0.67791	3.751	No		Q08962	NIP7	60S ribosome subunit biogenesis protein NIP7 (Nuclear import protein 7)	0.0317028	0.00130608	P04807	HXK2	Hexokinase-2	0.0122779	0.00806105
P14540	FBA1	Fructose-bisphosphate aldolase (FBP aldolase) (FBPA)	0.207208	0.0944472	0.112761	506	-0.255683	23	2.51665e+09	3.16604e+09	4.4023e+09	9.90418e+09	9.02741e+09	8.13467e+09	Yes	Yes	0.108881	-0.957613	45.5809	1.41964	-0.683594	3.74532	No		P38199	HEK2	Heterogeneous nuclear rnp K-like protein 2 (KH domain-containing protein 1)	0.0316379	0.000586622	P05740	RPL17A	60S ribosomal protein L17-A (L20A) (Large ribosomal subunit protein uL22-A) (YL17)	0.0112904	0
P40150	SSB2	Ribosome-associated molecular chaperone SSB2	0.202583	0.104538	0.0980446	344	0.0925228	3	2.19931e+09	2.21017e+09	4.35698e+09	9.54181e+09	8.1431e+09	9.87068e+09	Yes	Yes	0.960299	0.34562	51.6027	1.6473	-0.693397	3.73552	No		P46655	GUS1	Glutamate--tRNA ligase, cytoplasmic	0.031476	0.00808042	P06168	ILV5	Ketol-acid reductoisomerase, mitochondrial	0.0111282	0.031725
P39938	RPS26A	40S ribosomal protein S26-A (Small ribosomal subunit protein eS26-A)	0.202521	0.201781	0.000739825	17	8.09139	3	5.16878e+06	4.31324e+06	5.32991e+07	1.78735e+10	1.00371e+10	8.33746e+09	Yes	Yes	1.41892	30.2244	99.6347	9.09403	-0.693531	3.73538	Yes		P22147	XRN1	5'-3' exoribonuclease 1	0.0308099	0.000605263	P23615	SPT6	Transcription elongation factor SPT6 (Chromatin elongation factor SPT6)	0.0110321	0.213781
P48570	LYS20	Homocitrate synthase, cytosolic isozyme (HCS)	0.200984	0.0610193	0.139965	798	-1.19773	12	3.38293e+09	3.33324e+09	5.78875e+09	8.83431e+09	6.87801e+09	7.81819e+09	Yes	Yes	1.27947	-4.47002	30.3602	0.904519	-0.696837	3.73208	No		P0CX50	RPL18B	60S ribosomal protein L18-B (Large ribosomal subunit protein eL18-B) (RP28)	0.030227	0.00690028	Q3E792	RPS25A	40S ribosomal protein S25-A (RP45) (S31) (Small ribosomal subunit protein eS25-A) (YS23)	0.0109683	0.000282595
Q05022	RRP5	rRNA biogenesis protein RRP5 (Ribosomal RNA-processing protein 5) (U3 small nucleolar RNA-associated protein RRP5) (U3 snoRNA-associated protein RRP5)	0.186445	0.135128	0.0513175	146	1.3968	123	1.46448e+09	1.00063e+09	2.06995e+09	1.21868e+10	8.18186e+09	8.52489e+09	Yes	Yes	0.919737	5.16743	72.4759	2.64763	-0.729448	3.69946	Yes		P06367	RPS14A	40S ribosomal protein S14-A (RP59A) (Small ribosomal subunit protein uS11-A)	0.0295384	0.0169457	P00817	IPP1	Inorganic pyrophosphatase	0.010617	0.00601874
P14126	RPL3	60S ribosomal protein L3 (Large ribosomal subunit protein uL3) (Maintenance of killer protein 8) (RP1) (Trichodermin resistance protein) (YL1)	0.183555	0.152383	0.0311723	101	2.28937	29	7.78079e+08	7.92079e+08	1.2106e+09	1.15208e+10	9.07415e+09	9.53474e+09	Yes	Yes	0.467468	8.4539	83.0175	3.42986	-0.736233	3.69268	Yes		P49166	RPL37A	60S ribosomal protein L37-A (L43) (Large ribosomal subunit protein eL37-A) (YL35) (YP55)	0.0291976	0.000170953	Q05506	YDR341C	Arginine--tRNA ligase, cytoplasmic	0.0102789	0.00238186
P24000	RPL24B	60S ribosomal protein L24-B (L30) (Large ribosomal subunit protein eL24-B) (RP29) (YL21)	0.182659	0.18103	0.00162895	28	6.79614	2	3.31922e+07	5.09951e+07	6.1718e+07	1.08814e+10	1.14139e+10	1.03085e+10	Yes	Yes	0.181246	25.0815	99.1082	7.80262	-0.738359	3.69055	Yes		P17255	VMA1	V-type proton ATPase catalytic subunit A (V-ATPase subunit A)	0.0291838	0.0373011	P16140	VMA2	V-type proton ATPase subunit B (V-ATPase subunit B) (V-ATPase 57 kDa subunit) (Vacuolar proton pump subunit B)	0.00945291	0.0223807
P46682	APL6	AP-3 complex subunit beta (Adaptor-related protein complex 3 subunit beta) (Beta-3-adaptin) (Clathrin assembly protein complex 3 beta large chain) (Clathrin assembly protein large beta chain)	0.180353	0.00320205	0.177151	1347	-5.78984	63	4.35578e+09	4.47285e+09	7.03008e+09	5.41543e+09	5.03224e+09	6.02995e+09	No	Yes	4.99394	-21.3358	1.77544	0.0512336	-0.743876	3.68504	No		P25635	PWP2	Periodic tryptophan protein 2 (U three protein 1) (U3 small nucleolar RNA-associated protein 1) (U3 snoRNA-associated protein 1)	0.0288325	0.0202206	P53292	MRPS35	37S ribosomal protein S35, mitochondrial (Mitochondrial small ribosomal subunit protein mS45)	0.00919173	0.0029208
P32447	ASF1	Histone chaperone ASF1 (Anti-silencing function protein 1) (yASF1)	0.180246	0.00456568	0.17568	1304	-5.26597	16	3.40952e+09	5.02198e+09	7.14274e+09	4.03841e+09	6.48241e+09	6.22199e+09	No	Yes	5.50549	-19.4039	2.53303	0.0731036	-0.744136	3.68478	No		P38249	RPG1	Eukaryotic translation initiation factor 3 subunit A (eIF3a) (Eukaryotic translation initiation factor 3 110 kDa subunit homolog) (eIF3 p110) (Translation initiation factor eIF3, p110 subunit homolog)	0.0274204	0.000880497	P34760	TSA1	Peroxiredoxin TSA1 (Prx)	0.00907366	0.0239402
P0C2H8	RPL31A	60S ribosomal protein L31-A (L34) (Large ribosomal subunit protein eL31-A) (YL28)	0.178417	0.177063	0.0013541	23	7.03079	1	5.96075e+07	4.76129e+07	2.72441e+06	1.43313e+10	1.26266e+10	4.92136e+09	Yes	Yes	2.10715	25.8758	99.241	8.03629	-0.748564	3.68035	No		Q01855	RPS15	40S ribosomal protein S15 (RIG protein) (RP52) (S21) (Small ribosomal subunit protein uS19) (YS21)	0.02695	0.000239097	P40024	ARB1	ABC transporter ATP-binding protein ARB1 (ATP-binding cassette protein involved in ribosome biogenesis 1)	0.00906157	0.000519092
P40991	NOP2	25S rRNA (cytosine(2870)-C(5))-methyltransferase	0.176516	0.0399731	0.136543	908	-1.77226	41	3.34523e+09	2.44133e+09	6.36332e+09	6.55837e+09	5.24848e+09	7.69171e+09	Yes	Yes	2.57282	-6.51429	22.6455	0.664938	-0.753215	3.6757	Yes		P15180	KRS1	Lysine--tRNA ligase, cytoplasmic	0.0251087	0.00396914	P33302	PDR5	Pleiotropic ABC efflux transporter of multiple drugs (Pleiotropic drug resistance protein 5) (Suppressor of toxicity of sporidesmin)	0.00895575	0.0312271
P06105	SCP160	Protein SCP160 (Protein HX)	0.174173	0.165466	0.0087064	61	4.24832	107	1.80003e+08	3.94766e+08	1.93967e+08	1.27488e+10	8.59533e+09	9.11534e+09	Yes	Yes	0.747435	15.5909	95.0013	5.28578	-0.75902	3.66989	Yes		P38922	HRB1	Protein HRB1 (Protein TOM34)	0.0247945	0.0151389	Q08977	CUB1	Cu(2+) suppressing and bleomycin sensitive protein 1	0.00891429	0.707088
P16521	YEF3	Elongation factor 3A (EF-3) (EF-3A)	0.173027	0.0991427	0.0738845	252	0.424236	60	1.47582e+09	1.5069e+09	3.56333e+09	1.01982e+10	6.92285e+09	7.35577e+09	Yes	Yes	0.948147	1.55569	57.2989	1.88116	-0.761886	3.66703	Yes		P53849	GIS2	Zinc finger protein GIS2	0.0243887	0.000916215	P23254	TKL1	Transketolase 1 (TK 1)	0.00882171	0.0085547
P36105	RPL14A	60S ribosomal protein L14-A (Large ribosomal subunit protein eL14-A)	0.166419	0.162656	0.00376312	42	5.43375	1	7.3664e+07	7.03724e+07	1.92969e+08	1.03782e+10	9.27822e+09	9.84456e+09	Yes	Yes	0.206631	19.8338	97.7388	6.45034	-0.778798	3.65012	Yes		P39935	TIF4631	Eukaryotic initiation factor 4F subunit p150 (eIF-4F p150) (eIF4F p150) (eIF4G1) (mRNA cap-binding protein complex subunit p150)	0.0223678	0.0557468	P22768	ARG1	Argininosuccinate synthase	0.00871972	0.0285576
P0CX56	RPS18B	40S ribosomal protein S18-B (Small ribosomal subunit protein uS13-B)	0.164593	0.15934	0.00525229	48	4.92302	18	1.0688e+08	1.51454e+08	2.10293e+08	8.62214e+09	9.4804e+09	1.09394e+10	Yes	Yes	0.453588	17.946	96.8089	5.94661	-0.783589	3.64532	Yes		Q08208	NOP12	Nucleolar protein 12	0.0219229	0	Q04636	POB3	FACT complex subunit POB3 (Facilitates chromatin transcription complex subunit POB3)	0.00852891	0.442062
P47083	MPP10	U3 small nucleolar RNA-associated protein MPP10 (U3 snoRNA-associated protein MPP10) (M phase phosphoprotein 10)	0.163863	0.0066967	0.157167	1239	-4.5527	48	3.98844e+09	3.91498e+09	6.17436e+09	4.82628e+09	4.97068e+09	5.50505e+09	No	Yes	3.69506	-16.5873	4.08676	0.117985	-0.785518	3.64339	No		P05748	RPL15A	60S ribosomal protein L15-A (L13) (Large ribosomal subunit protein eL15-A) (RP15R) (YL10) (YP18)	0.0215502	0.0038477	P35732	DEF1	RNA polymerase II degradation factor 1 (RRM3-interacting protein 1)	0.00849515	0.00460751
P32501	GCD6	Translation initiation factor eIF-2B subunit epsilon (GCD complex subunit GCD6) (Guanine nucleotide exchange factor subunit GCD6) (eIF-2B GDP-GTP exchange factor subunit epsilon)	0.162717	0.000103471	0.162613	1479	-10.618	52	3.96039e+09	3.87508e+09	6.71001e+09	4.67491e+09	4.43295e+09	5.52092e+09	No	Yes	10.0993	-38.6532	0.0635894	0.0018348	-0.788567	3.64035	Yes		O13516	RPS9A	40S ribosomal protein S9-A (RP21) (S13) (Small ribosomal subunit protein uS4-A) (YP28) (YS11)	0.0211489	0	P33416	HSP78	Heat shock protein 78, mitochondrial	0.00844977	0.00263385
P41805	RPL10	60S ribosomal protein L10 (L9) (Large ribosomal subunit protein uL16) (Ubiquinol-cytochrome C reductase complex subunit VI-requiring protein)	0.162508	0.155955	0.00655257	55	4.57293	24	7.62474e+07	1.10731e+08	3.99334e+08	1.01815e+10	8.75379e+09	9.61514e+09	Yes	Yes	0.291025	16.6445	95.9678	5.60292	-0.789126	3.63979	No		Q12159	YRA1	RNA annealing protein YRA1	0.0210646	0	P38175	MRP21	37S ribosomal protein MRP21, mitochondrial (Mitochondrial small ribosomal subunit protein bS21m)	0.00843774	0
P32486	KRE6	Beta-glucan synthesis-associated protein KRE6 (Killer toxin-resistance protein 6)	0.16213	0	0.16213	1477	-10	22	4.32919e+09	4.27144e+09	6.64959e+09	4.6527e+09	4.40597e+09	4.76015e+09	No	Yes	8.81179	-36.2633		-0.142951	-0.790137	3.63878	No		P05317	RPP0	60S acidic ribosomal protein P0 (A0) (L10e) (Large ribosomal subunit protein uL10)	0.0205194	0.0127031	P38788	SSZ1	Ribosome-associated complex subunit SSZ1 (DnaK-related protein SSZ1) (Heat shock protein 70 homolog SSZ1) (Pleiotropic drug resistance protein 13)	0.00780946	0.00841239
P0CX83	RPL19B	60S ribosomal protein L19-B (L23) (Large ribosomal subunit protein eL19) (RP15L) (RP33) (YL14)	0.154831	0.149488	0.00534293	50	4.80625	17	1.00097e+08	1.88312e+08	1.88406e+08	1.00968e+10	9.20108e+09	7.98565e+09	Yes	Yes	0.412643	17.3927	96.5492	5.83181	-0.810143	3.61877	Yes		Q04373	PUF6	Pumilio homology domain family member 6	0.0198852	0.240858	P00358	TDH2	Glyceraldehyde-3-phosphate dehydrogenase 2 (GAPDH 2)	0.00776221	0.0726831
P17065	SEC2	Rab guanine nucleotide exchange factor SEC2 (GDP-GTP exchange factor SEC2)	0.151011	0.00283225	0.148179	1333	-5.70924	57	4.14099e+09	4.09853e+09	5.0417e+09	4.76345e+09	4.45347e+09	4.57728e+09	No	Yes	3.25157	-20.5985	1.87553	0.0541227	-0.820992	3.60792	No		P38998	LYS1	Saccharopine dehydrogenase [NAD(+), L-lysine-forming] (SDH)	0.0197176	0.0405969	P23542	AAT2	Aspartate aminotransferase, cytoplasmic	0.00766466	0.00453423
P38011	ASC1	Guanine nucleotide-binding protein subunit beta-like protein (Receptor for activated C kinase) (Receptor of activated protein kinase C 1) (RACK1) (Small ribosomal subunit protein RACK1)	0.149703	0.0368164	0.112887	870	-1.61646	20	3.08631e+09	2.89918e+09	4.12546e+09	6.00458e+09	5.36894e+09	5.35654e+09	No	Yes	0.826794	-5.82594	24.5929	0.72445	-0.824768	3.60414	No		Q3E757	RPL11B	60S ribosomal protein L11-B (L16) (Large ribosomal subunit protein uL5-B) (RP39) (YL22)	0.0195516	0.0179894	P39533	ACO2	Homocitrate dehydratase, mitochondrial	0.00762359	0.0178253
P38934	BFR1	Nuclear segregation protein BFR1 (Brefeldin A resistance protein 1)	0.14807	0.145773	0.00229664	35	5.98805	60	5.48089e+07	7.40814e+07	7.69324e+07	9.09644e+09	8.62003e+09	8.62577e+09	Yes	Yes	0.106555	21.5533	98.4489	6.99937	-0.829534	3.59938	Yes		Q03735	NAB6	RNA-binding protein NAB6 (Nucleic acid-binding protein 6)	0.0188948	0.00468875	P38911	FPR3	Peptidyl-prolyl cis-trans isomerase (PPIase)	0.00756776	0.0748959
P38996	NAB3	Nuclear polyadenylated RNA-binding protein 3	0.147405	0.015227	0.132178	1073	-3.11778	45	3.82567e+09	3.1603e+09	4.84839e+09	4.86866e+09	4.45993e+09	5.2659e+09	No	Yes	2.34503	-11.216	10.3301	0.299129	-0.831489	3.59742	Yes		P04802	DPS1	Aspartate--tRNA ligase, cytoplasmic	0.0179344	0.0103413	P00958	MES1	Methionine--tRNA ligase, cytoplasmic	0.00755862	0.000274386
Q03612	TY1B-ER1	Transposon Ty1-ER1 Gag-Pol polyprotein (Gag-Pol-p199) (TY1A-TY1B) (Transposon Ty1 TYA-TYB polyprotein) (p190) [Cleaved into: Capsid protein (CA) (Gag-p45) (p54); Ty1 protease (PR)	0.142133	0.0977956	0.0443378	172	1.14123	1	1.03288e+09	9.39945e+08	1.96666e+09	8.67445e+09	6.22893e+09	6.64088e+09	Yes	Yes	0.739535	4.08745	68.8055	2.436	-0.847304	3.58161	Yes		P04449	RPL24A	60S ribosomal protein L24-A (L30) (Large ribosomal subunit protein eL24-A) (RP29) (YL21)	0.0176973	0.000557442	P46669	RPA43	DNA-directed RNA polymerase I subunit RPA43 (A43) (DNA-directed DNA-dependent RNA polymerase 36 kDa polypeptide)	0.00728605	0.0879253
Q08641	ABP140	tRNA(Thr) (cytosine(32)-N(3))-methyltransferase	0.141394	0.00701143	0.134383	1205	-4.26049	48	3.43144e+09	3.56867e+09	5.03392e+09	4.12725e+09	4.37101e+09	4.81889e+09	No	Yes	3.24064	-15.2498	4.95879	0.143198	-0.849569	3.57934	No		Q99383	HRP1	Nuclear polyadenylated RNA-binding protein 4 (Cleavage factor IB) (CFIB)	0.0173769	0.0533977	P07262	GDH1	NADP-specific glutamate dehydrogenase 1 (NADP-GDH 1)	0.00725508	0.101097
P48164	RPS7B	40S ribosomal protein S7-B (Small ribosomal subunit protein eS7-B)	0.138294	0.136894	0.00139962	31	6.61188	12	2.71496e+06	4.79739e+07	7.38649e+07	8.48771e+09	9.26872e+09	6.91434e+09	Yes	Yes	0.530165	23.6025	98.9879	7.61923	-0.859197	3.56972	No		P17076	RPL8A	60S ribosomal protein L8-A (L4) (L4-2) (L7a-1) (Large ribosomal subunit protein eL8-A) (Maintenance of killer protein 7) (RP6) (YL5)	0.0172773	0	P36520	MRPL10	54S ribosomal protein L10, mitochondrial (Mitochondrial large ribosomal subunit protein uL15m) (YmL10/YmL18)	0.00714067	0
P05759	RPS31	Ubiquitin-40S ribosomal protein S31 [Cleaved into: Ubiquitin; 40S ribosomal protein S31 (CEP76) (S37) (Small ribosomal subunit protein eS31) (YS24)]	0.134666	0.0652153	0.069451	423	-0.0907834	4	1.64547e+09	1.74392e+09	2.81746e+09	5.39001e+09	5.83295e+09	6.71514e+09	Yes	Yes	0.996114	-0.323023	48.4274	1.52508	-0.870741	3.55817	No		P46672	ARC1	tRNA-aminoacylation cofactor ARC1 (Acyl-RNA-complex protein 1) (GU4 nucleic-binding protein 1) (G4p1 protein) (P42) (tRNA-interacting factor ARC1)	0.0172771	0.00224272	P34730	BMH2	Protein BMH2	0.0071152	0.0175425
Q05050	EIS1	Eisosome protein 1	0.133828	0.0019126	0.131916	1356	-6.10794	73	3.4478e+09	3.04762e+09	5.30379e+09	4.0203e+09	3.61864e+09	4.55654e+09	No	Yes	5.53576	-21.7165	1.42915	0.0412392	-0.873452	3.55546	No		Q07478	SUB2	ATP-dependent RNA helicase SUB2	0.0168556	0.00217577	P41940	PSA1	Mannose-1-phosphate guanyltransferase	0.00708305	0.0223535
P39985	POL5	rDNA transcriptional regulator POL5	0.133544	0.00679052	0.126753	1197	-4.22236	64	2.75509e+09	3.16246e+09	5.40877e+09	3.75319e+09	4.00239e+09	4.8618e+09	No	Yes	4.09278	-15.0085	5.08485	0.146845	-0.874376	3.55454	Yes		P07263	HTS1	Histidine--tRNA ligase, mitochondrial	0.0165209	0.000547943	Q12495	RLF2	Chromatin assembly factor 1 subunit p90 (CAF-1 90 kDa subunit) (RAP1 localization factor 2)	0.00704919	0
P07284	SES1	Serine--tRNA ligase, cytoplasmic	0.132547	0.127984	0.00456215	52	4.81011	41	9.47606e+07	7.19457e+07	2.42074e+08	8.11277e+09	7.73496e+09	7.50837e+09	Yes	Yes	0.115575	17.0821	96.5581	5.8356	-0.877631	3.55128	Yes		Q03690	CLU1	Clustered mitochondria protein 1 (Translation initiation factor 31) (eIF3-associated protein p135)	0.0158468	0.0022739	Q08641	ABP140	tRNA(Thr) (cytosine(32)-N(3))-methyltransferase	0.00701143	0.134383
P40477	NUP159	Nucleoporin NUP159 (Nuclear pore protein NUP159)	0.1291	0	0.1291	1475	-10	84	3.7301e+09	3.2241e+09	4.66603e+09	4.24649e+09	3.39804e+09	3.88221e+09	No	Yes	8.60471	-35.2773		-0.0176547	-0.889073	3.53984	No		P38996	NAB3	Nuclear polyadenylated RNA-binding protein 3	0.015227	0.132178	P19358	SAM2	S-adenosylmethionine synthase 2 (AdoMet synthase 2)	0.00698734	0.00896683
P05749	RPL22A	60S ribosomal protein L22-A (L1c) (Large ribosomal subunit protein eL22-A) (RP4) (YL31)	0.126817	0.125964	0.000853562	24	7.20529	5	1.71289e+07	1.09746e+07	4.20386e+07	7.97747e+09	1.08572e+10	3.83279e+09	Yes	Yes	1.90378	25.4498	99.3269	8.21017	-0.896822	3.53209	Yes		P39517	DHH1	ATP-dependent RNA helicase DHH1	0.0150917	0.00148982	P39976	DLD3	D-2-hydroxyglutarate--pyruvate transhydrogenase DLD3 (D-2HG--pyruvate transhydrogenase DLD3)	0.00697183	0.00475793
P39730	FUN12	Eukaryotic translation initiation factor 5B (eIF-5B)	0.125518	0.000708827	0.124809	1418	-7.46007	59	3.86863e+09	2.20051e+09	4.95224e+09	4.4905e+09	2.60083e+09	4.3919e+09	No	Yes	7.9839	-26.3163	0.564724	0.0162947	-0.901296	3.52762	Yes		P27476	NSR1	Nuclear localization sequence-binding protein (p67)	0.0147422	0.725624	P25582	SPB1	27S pre-rRNA (guanosine(2922)-2'-O)-methyltransferase	0.00692638	0.0567431
P36049	EBP2	rRNA-processing protein EBP2 (EBNA1-binding protein homolog)	0.12529	0.00783035	0.117459	1162	-3.90694	41	3.53723e+09	3.11511e+09	3.85195e+09	4.5206e+09	3.82492e+09	3.61397e+09	No	Yes	2.09055	-13.7791	6.24979	0.180566	-0.902084	3.52683	Yes		P09436	ILS1	Isoleucine--tRNA ligase, cytoplasmic	0.014638	0.00420044	Q06709	REH1	Cytoplasmic 60S subunit biogenesis factor REH1 (REI1-homolog 1) (pre-60S factor REH1)	0.00684975	0.0450165
Q06205	FPR4	FK506-binding protein 4	0.125025	0.00202907	0.122996	1340	-5.92165	16	2.38398e+09	3.53428e+09	5.02491e+09	2.94428e+09	4.14337e+09	4.38555e+09	No	Yes	6.03129	-20.8792	1.62293	0.046832	-0.903002	3.52591	No		P37838	NOP4	Nucleolar protein 4 (Nucleolar protein NOP77)	0.0145673	0.00310467	P43603	LSB3	LAS seventeen-binding protein 3 (LAS17-binding protein 3)	0.00674544	0.032296
P0CS90	SSC1	Import motor subunit, mitochondrial	0.121339	0.0062553	0.115084	1190	-4.20146	48	2.63285e+09	2.83462e+09	4.82903e+09	3.58925e+09	3.57228e+09	4.29742e+09	No	Yes	3.86156	-14.7594	5.15522	0.14888	-0.915999	3.51291	No		Q08972	NEW1	[NU+] prion formation protein 1	0.0142563	0.00057428	P07149	FAS1	Fatty acid synthase subunit beta	0.0067145	0.00825166
P54115	ALD6	Magnesium-activated aldehyde dehydrogenase, cytosolic	0.120908	0.0275867	0.0933209	885	-1.75823	41	2.18441e+09	2.46497e+09	3.70682e+09	4.50336e+09	4.08105e+09	4.73747e+09	No	Yes	1.5062	-6.17378	22.8163	0.670135	-0.917546	3.51137	No		P49687	NUP145	Nucleoporin NUP145	0.0138196	0	P47083	MPP10	U3 small nucleolar RNA-associated protein MPP10 (U3 snoRNA-associated protein MPP10) (M phase phosphoprotein 10)	0.0066967	0.157167
Q05942	RSA3	Ribosome assembly protein 3	0.120754	0.00398951	0.116764	1254	-4.87124	12	2.93435e+09	3.54636e+09	3.96097e+09	3.68598e+09	4.20874e+09	3.31409e+09	No	Yes	2.92833	-17.102	3.30384	0.0953635	-0.9181	3.51081	No		P53883	NOP13	Nucleolar protein 13	0.0136245	0	Q02892	NOG1	Nucleolar GTP-binding protein 1	0.00667874	0
P43597	YFR016C	Uncharacterized protein YFR016C	0.119677	0.0022394	0.117437	1320	-5.71264	92	2.98052e+09	3.06332e+09	4.47507e+09	3.47089e+09	3.51968e+09	3.94791e+09	No	Yes	4.63341	-20.0338	1.8712	0.0539978	-0.92199	3.50692	No		P53140	RMD9	RNA-binding protein RMD9, mitochondrial (Dodecamer binding protein) (DBP) (Required for meiotic nuclear division protein 9)	0.0119029	0	P40858	MRPL49	54S ribosomal protein L49, mitochondrial (Mitochondrial large ribosomal subunit protein bL21m) (YmL49)	0.00665582	0
P46654	RPS0B	40S ribosomal protein S0-B (Nucleic acid-binding protein NAB1B) (Small ribosomal subunit protein uS2-B)	0.117487	0.108301	0.00918644	79	3.5594	12	6.8506e+07	2.81862e+08	4.70997e+08	6.06741e+09	6.95705e+09	7.21904e+09	Yes	Yes	0.449085	12.454	92.1809	4.61932	-0.930008	3.4989	No		P38861	NMD3	60S ribosomal export protein NMD3 (Nonsense-mediated mRNA decay protein 3)	0.0110953	0.000317568	P07806	VAS1	Valine--tRNA ligase, mitochondrial	0.00655372	0.000896785
P47018	MTC1	Maintenance of telomere capping protein 1	0.115617	0.00153964	0.114077	1355	-6.21127	43	2.54772e+09	3.11652e+09	4.50451e+09	2.88651e+09	3.50661e+09	4.16755e+09	No	Yes	5.91538	-21.6893	1.33168	0.0384264	-0.93698	3.49193	No		P33399	LHP1	La protein homolog (La autoantigen homolog) (La ribonucleoprotein)	0.0110628	0.00174385	P10964	RPA190	DNA-directed RNA polymerase I subunit RPA190	0.00644499	0.0284196
P53158	KXD1	Biogenesis of lysosome-related organelles complex 1 subunit KXD1 (BLOC-1 subunit KXD1) (KxDL homolog)	0.108933	0.000389388	0.108544	1440	-8.12285	16	2.3132e+09	3.56449e+09	3.78481e+09	2.64021e+09	3.97882e+09	3.24957e+09	No	Yes	7.71958	-28.1544	0.357456	0.0103141	-0.962841	3.46607	No		Q08745	RPS10A	40S ribosomal protein S10-A (Small ribosomal subunit protein eS10-A)	0.010898	0.000998809	P00931	TRP5	Tryptophan synthase	0.00639958	0.0121606
P07262	GDH1	NADP-specific glutamate dehydrogenase 1 (NADP-GDH 1)	0.108352	0.00725508	0.101097	1142	-3.80061	35	2.518e+09	2.34819e+09	4.17211e+09	3.67867e+09	2.98077e+09	3.7292e+09	No	Yes	3.39579	-13.1643	6.69584	0.193491	-0.965163	3.46375	No		P32831	NGR1	Negative growth regulatory protein NGR1 (RNA-binding protein RBP1)	0.010713	0	P32861	UGP1	UTP--glucose-1-phosphate uridylyltransferase	0.00637599	0.0166972
P45976	FIP1	Pre-mRNA polyadenylation factor FIP1	0.107437	0.00309808	0.104339	1260	-5.07377	22	2.3087e+09	3.50889e+09	3.47591e+09	2.71555e+09	3.99935e+09	3.25453e+09	No	Yes	4.60864	-17.5556	2.88361	0.0832265	-0.968845	3.46007	Yes		P07281	RPS19B	40S ribosomal protein S19-B (RP55B) (S16a) (Small ribosomal subunit protein eS19-B) (YS16B)	0.0105371	0.00112858	P0CS90	SSC1	Import motor subunit, mitochondrial	0.0062553	0.115084
P53334	SCW4	Probable family 17 glucosidase SCW4	0.107153	0	0.107153	1473	-10	20	2.98841e+09	3.57099e+09	3.75726e+09	3.07696e+09	2.53588e+09	3.28255e+09	No	Yes	7.86708	-34.4708		-0.222338	-0.969994	3.45892	Yes		P41812	POP1	Ribonucleases P/MRP protein subunit POP1	0.0101691	0	P0CX26	RPL43B	60S ribosomal protein L43-B (L37a) (Large ribosomal subunit protein eL43-B) (YL35)	0.00618484	0.0282279
P38623	RCK2	Serine/threonine-protein kinase RCK2	0.104992	0	0.104992	1472	-10	33	2.9361e+09	2.76922e+09	3.78543e+09	2.88692e+09	2.8174e+09	3.62944e+09	No	Yes	8.85535	-34.3826		-0.0336775	-0.978844	3.45007	No		Q12754	RRP12	Ribosomal RNA-processing protein 12	0.0100333	0.000100683	P53090	ARO8	Aromatic/aminoadipate aminotransferase 1 (2-aminoadipate aminotransferase)	0.00612315	0.00979918
P36123	SAP190	SIT4-associating protein SAP190	0.103898	0.00235993	0.101538	1291	-5.42713	62	2.65202e+09	2.67216e+09	3.76965e+09	3.13891e+09	2.96022e+09	3.43536e+09	No	Yes	4.21018	-18.6993	2.2714	0.06555	-0.983394	3.44552	No		Q08818	MSC6	Meiotic sister-chromatid recombination protein 6, mitochondrial	0.00978857	0	P04050	RPO21	DNA-directed RNA polymerase II subunit RPB1 (RNA polymerase II subunit 1) (RNA polymerase II subunit B1)	0.00592534	0.00603792
P00942	TPI1	Triosephosphate isomerase (TIM)	0.102008	0.0228016	0.0792061	886	-1.79648	20	1.81005e+09	2.14081e+09	3.14786e+09	3.58457e+09	3.75746e+09	3.84867e+09	No	Yes	1.45239	-6.17548	22.3528	0.656041	-0.991367	3.43755	No		Q06106	MRD1	Multiple RNA-binding domain-containing protein 1	0.00967673	0.000221661	Q12373	HIF1	HAT1-interacting factor 1	0.00591527	0.0351751
P40157	VID27	Vacuolar import and degradation protein 27	0.100417	0.00550509	0.0949118	1173	-4.10775	57	2.44859e+09	2.47519e+09	3.56799e+09	2.86929e+09	3.10603e+09	3.53711e+09	No	Yes	3.25935	-14.0925	5.48224	0.158343	-0.998193	3.43072	No		Q12389	DBP10	ATP-dependent RNA helicase DBP10	0.00918846	0.0467513	P31373	CYS3	Cystathionine gamma-lyase (gamma-CTLase)	0.00590126	0.00776209
P53734	DBP6	ATP-dependent RNA helicase DBP6	0.100332	0.00336226	0.0969702	1243	-4.85004	48	2.46186e+09	2.28408e+09	3.9325e+09	3.19151e+09	2.76667e+09	3.35245e+09	No	Yes	4.22502	-16.6374	3.35112	0.096729	-0.998559	3.43035	Yes		P0CX44	RPL1B	60S ribosomal protein L1-B (L10a) (Large ribosomal subunit protein uL1-B)	0.00903048	0.000372148	P25694	CDC48	Cell division control protein 48	0.00579596	0.01227
P32478	HSP150	Cell wall mannoprotein HSP150 (150 kDa heat shock glycoprotein) (Covalently-linked cell wall protein 7) (Protein with internal repeats 2)	0.0992068	0	0.0992068	1471	-10	10	2.70818e+09	3.67017e+09	3.6679e+09	1.93507e+09	2.81737e+09	2.98855e+09	No	Yes	9.34088	-34.1373		-0.401563	-1.00346	3.42545	No		P25644	PAT1	DNA topoisomerase 2-associated protein PAT1 (Decapping activator and translational repressor PAT1) (Topoisomerase II-associated protein PAT1) (mRNA turnover protein 1)	0.00883757	0.00101705	P32836	GSP2	GTP-binding nuclear protein GSP2/CNR2	0.00569984	0.00411412
P51401	RPL9B	60S ribosomal protein L9-B (L8) (Large ribosomal subunit protein uL6-B) (RP24) (YL11)	0.0991028	0.0367522	0.0623506	661	-0.762575	4	1.56323e+09	1.77048e+09	2.25369e+09	4.2386e+09	3.90624e+09	4.03635e+09	Yes	Yes	0.472209	-2.61182	37.0849	1.12359	-1.00391	3.425	Yes		P40825	ALA1	Alanine--tRNA ligase, mitochondrial	0.00866768	0.00541356	P38009	ADE17	Bifunctional purine biosynthesis protein ADE17 [Includes: Phosphoribosylaminoimidazolecarboxamide formyltransferase	0.00556217	0.00469272
P12709	PGI1	Glucose-6-phosphate isomerase (GPI)	0.0955967	0.0269853	0.0686114	810	-1.34628	31	1.6284e+09	1.48706e+09	2.98814e+09	3.67809e+09	2.98742e+09	4.37085e+09	Yes	Yes	2.03337	-4.58994	28.2283	0.837226	-1.01956	3.40936	No		P38687	SRP68	Signal recognition particle subunit SRP68 (Signal recognition particle 68 kDa protein homolog)	0.00865873	0	P40078	NSA2	Ribosome biogenesis protein NSA2 (NOP7-associated protein 2)	0.00551358	0
P46669	RPA43	DNA-directed RNA polymerase I subunit RPA43 (A43) (DNA-directed DNA-dependent RNA polymerase 36 kDa polypeptide)	0.0952113	0.00728605	0.0879253	1106	-3.59307	19	1.96216e+09	2.68379e+09	3.2086e+09	2.59401e+09	3.25302e+09	3.36929e+09	No	Yes	3.14558	-12.2437	7.65251	0.221237	-1.02131	3.4076	No		P16862	PFK2	ATP-dependent 6-phosphofructokinase subunit beta	0.00849355	0.0142055	P40157	VID27	Vacuolar import and degradation protein 27	0.00550509	0.0949118
Q06338	BCP1	Protein BCP1	0.0949319	0.00066912	0.0942628	1398	-7.13828	18	2.04226e+09	2.82725e+09	3.54484e+09	2.35972e+09	3.15277e+09	3.09394e+09	No	Yes	6.64667	-24.3153	0.704841	0.0203378	-1.02259	3.40633	No		P12385	SUP45	Eukaryotic peptide chain release factor subunit 1 (Eukaryotic release factor 1) (eRF1) (Omnipotent suppressor protein 1)	0.0082958	0.00227762	P53912	YNL134C	Uncharacterized protein YNL134C	0.00548412	0.00320723
Q12532	RQC2	Ribosome quality control complex subunit 2 (Translation-associated element 2)	0.0942876	0.00170897	0.0925787	1309	-5.75948	59	2.76003e+09	1.88798e+09	3.60455e+09	3.33003e+09	2.32459e+09	2.99808e+09	No	Yes	5.51823	-19.6016	1.81251	0.0523036	-1.02555	3.40337	Yes		P33750	SOF1	Protein SOF1 (U3 small nucleolar RNA-associated protein SOF1) (U3 snoRNA-associated protein SOF1)	0.00823643	0	P32527	ZUO1	Zuotin (DnaJ-related protein ZUO1) (J protein ZUO1) (Heat shock protein 40 homolog ZUO1) (Ribosome-associated complex subunit ZUO1)	0.00544193	0.000994014
P25037	UBP1	Ubiquitin carboxyl-terminal hydrolase 1	0.0942583	0.000114172	0.0941441	1468	-9.68752	43	2.36267e+09	2.31311e+09	3.74251e+09	2.79577e+09	2.49439e+09	3.19155e+09	No	Yes	9.00264	-32.9689	0.121126	0.00349497	-1.02568	3.40323	No		P53131	PRP43	Pre-mRNA-splicing factor ATP-dependent RNA helicase PRP43	0.00810137	7.76516e-05	P19097	FAS2	Fatty acid synthase subunit alpha	0.00532443	0.032136
P38248	ECM33	Cell wall protein ECM33 (Extracellular mutant protein 33)	0.0931387	0.00221104	0.0909277	1282	-5.36192	8	2.67043e+09	2.26747e+09	3.19006e+09	3.29263e+09	2.67569e+09	2.60299e+09	No	Yes	3.70078	-18.22	2.37392	0.0685099	-1.03087	3.39804	No		Q02931	NAN1	NET1-associated nuclear protein 1 (U three protein 17) (t-17) (U3 protein 17 required for transcription) (U3 small nucleolar RNA-associated protein 17) (U3 snoRNA-associated protein 17)	0.00803753	0	P49367	LYS4	Homoaconitase, mitochondrial	0.0053074	0.0021562
P33442	RPS1A	40S ribosomal protein S1-A (RP10A) (Small ribosomal subunit protein eS1-A)	0.090643	0.0895283	0.00111476	37	6.32754	6	3.2079e+07	1.26616e+07	5.14965e+07	6.62792e+09	6.0545e+09	3.47315e+09	Yes	Yes	1.24112	21.4266	98.7702	7.33649	-1.04267	3.38625	No		P53742	NOG2	Nucleolar GTP-binding protein 2	0.00798625	0	P38427	TSL1	Trehalose synthase complex regulatory subunit TSL1 (Alpha,alpha-trehalose-phosphate synthase [UDP-forming] 123 kDa subunit)	0.00529434	0.0144263
P03965	CPA2	Carbamoyl-phosphate synthase arginine-specific large chain	0.0900965	0.0217001	0.0683964	862	-1.65622	57	1.3537e+09	1.55254e+09	3.16819e+09	4.18921e+09	2.80463e+09	3.08554e+09	No	Yes	1.76702	-5.60401	24.0854	0.708885	-1.04529	3.38362	No		P38205	NCL1	Multisite-specific tRNA:(cytosine-C(5))-methyltransferase	0.00794235	0.0281468	P49089	ASN1	Asparagine synthetase [glutamine-hydrolyzing] 1	0.00525317	0.00820302
Q08965	BMS1	Ribosome biogenesis protein BMS1	0.0856929	0.00640802	0.0792849	1105	-3.6291	58	2.21553e+09	1.41212e+09	3.38548e+09	3.27509e+09	1.96623e+09	3.10981e+09	No	Yes	4.2241	-12.2005	7.47789	0.21617	-1.06706	3.36186	Yes		P32471	EFB1	Elongation factor 1-beta (EF-1-beta) (Eukaryotic elongation factor 1Balpha) (eEF1Balpha) (Translation elongation factor 1B alpha)	0.0078439	0.0508136	P13663	HOM2	Aspartate-semialdehyde dehydrogenase (ASA dehydrogenase) (ASADH)	0.00508603	0.0128705
Q00402	NUM1	Nuclear migration protein NUM1	0.0851457	0.00368706	0.0814586	1196	-4.46552	103	2.69901e+09	1.91132e+09	2.63157e+09	3.35166e+09	2.45999e+09	2.21262e+09	No	Yes	3.67733	-15	4.3303	0.125024	-1.06984	3.35908	No		P36049	EBP2	rRNA-processing protein EBP2 (EBNA1-binding protein homolog)	0.00783035	0.117459	Q00955	ACC1	Acetyl-CoA carboxylase (ACC)	0.0049851	0.00372655
Q12161	PSH1	RING finger protein PSH1 (POB3/SPT16 histone-associated protein 1)	0.0851349	6.07213e-05	0.0850742	1474	-10.4523	20	1.69003e+09	2.69735e+09	3.15007e+09	1.84498e+09	3.06567e+09	2.81613e+09	No	Yes	10.5494	-35.1095	0.0713236	0.00205797	-1.06989	3.35902	No		Q06132	SGD1	Suppressor of glycerol defect protein 1	0.00781274	0.050946	P17967	PDI1	Protein disulfide-isomerase (PDI)	0.00497982	0.0161793
Q12500	AVL9	Late secretory pathway protein AVL9 (APL2 VPS1 synthetic lethal protein 9)	0.0850557	0.00346775	0.0815879	1209	-4.55628	46	2.06602e+09	1.97262e+09	3.25776e+09	2.34493e+09	2.63781e+09	2.97088e+09	No	Yes	3.96027	-15.3028	4.07703	0.117704	-1.0703	3.35862	No		P13188	GLN4	Glutamine--tRNA ligase	0.00772205	0.000844933	P47136	BUD4	Bud site selection protein 4	0.00495768	0.0323333
P48589	RPS12	40S ribosomal protein S12 (Small ribosomal subunit protein eS12)	0.0849503	0.00311645	0.0818338	1219	-4.71472	9	1.36863e+09	2.60277e+09	3.23477e+09	1.7623e+09	3.0727e+09	3.18996e+09	No	Yes	5.47583	-15.8324	3.66856	0.1059	-1.07084	3.35808	No		P08518	RPB2	DNA-directed RNA polymerase II subunit RPB2 (RNA polymerase II subunit 2)	0.00764902	0.000386259	P32449	ARO4	Phospho-2-dehydro-3-deoxyheptonate aldolase, tyrosine-inhibited	0.00488004	0.0105647
P10962	MAK16	Protein MAK16 (Maintenance of killer protein 16)	0.0834953	0.00128441	0.0822109	1324	-6.00015	19	2.07342e+09	2.10277e+09	3.19236e+09	2.62609e+09	2.51985e+09	2.45576e+09	No	Yes	4.43782	-20.1039	1.53831	0.0443896	-1.07834	3.35058	No		P06103	PRT1	Eukaryotic translation initiation factor 3 subunit B (eIF3b) (Cell cycle regulation and translation initiation protein) (Eukaryotic translation initiation factor 3 90 kDa subunit) (eIF3 p90) (Translation initiation factor eIF3 p90 subunit)	0.00760856	0.00407884	Q12230	LSP1	Sphingolipid long chain base-responsive protein LSP1	0.00484156	0.00606528
P38635	HIS2	Histidinol-phosphatase (HolPase)	0.0834275	0.0217485	0.0616789	837	-1.50386	43	1.34905e+09	1.74852e+09	2.4278e+09	3.34669e+09	3.10219e+09	2.98384e+09	No	Yes	0.8299	-5.03827	26.0688	0.769955	-1.07869	3.35022	No		P33322	CBF5	H/ACA ribonucleoprotein complex subunit CBF5	0.00759978	0.0072924	P40160	RIO2	Serine/threonine-protein kinase RIO2	0.00481802	0.0621991
P38911	FPR3	Peptidyl-prolyl cis-trans isomerase (PPIase)	0.0824637	0.00756776	0.0748959	1064	-3.30695	12	1.58252e+09	2.04269e+09	3.06936e+09	2.36633e+09	2.67501e+09	3.04939e+09	No	Yes	3.15857	-11.0623	9.17709	0.265542	-1.08374	3.34518	No		Q06218	DBP9	ATP-dependent RNA helicase DBP9	0.00743683	0	O14467	MBF1	Multiprotein-bridging factor 1 (Suppressor of frameshift mutations protein 13)	0.00478548	0
P38112	MAK5	ATP-dependent RNA helicase MAK5	0.0818171	0.0031358	0.0786813	1217	-4.64912	47	2.39061e+09	1.64831e+09	2.96192e+09	3.00098e+09	1.99272e+09	2.67484e+09	No	Yes	4.47983	-15.5362	3.83269	0.110642	-1.08716	3.34176	Yes		P38431	TIF5	Eukaryotic translation initiation factor 5 (eIF-5)	0.00730396	0	P37302	APE3	Aminopeptidase Y	0.0047765	0.0462231
P89105	CTR9	RNA polymerase-associated protein CTR9 (Centromere-binding factor 1-dependent protein 1) (Cln three-requiring protein 9)	0.0817944	0	0.0817944	1470	-10	64	2.0878e+09	1.7242e+09	3.51176e+09	2.35659e+09	2.06922e+09	2.91573e+09	No	Yes	9.90626	-33.302		-0.0110718	-1.08728	3.34164	No		P24276	SSD1	Protein SSD1 (Protein SRK1)	0.00728277	0.00184633	P25369	LSB5	LAS seventeen-binding protein 5 (LAS17-binding protein 5)	0.00475552	0.066605
P22146	GAS1	1,3-beta-glucanosyltransferase GAS1	0.0813432	2.05701e-05	0.0813226	1481	-11.9489	21	2.13768e+09	2.15195e+09	3.00048e+09	2.46718e+09	2.42834e+09	2.39877e+09	No	Yes	10.0137	-39.9002	0.025288	0.000729657	-1.08968	3.33923	No		P25567	SRO9	RNA-binding protein SRO9 (Suppressor of RHO3 protein 9)	0.00705353	0.00100045	Q12122	LYS21	Homocitrate synthase, mitochondrial (HCS)	0.0045942	0.0104793
P40161	RTT106	Histone chaperone RTT106 (Regulator of Ty1 transposition protein 106)	0.0808438	0.00236516	0.0784787	1249	-5.05229	36	1.83349e+09	2.03076e+09	3.15488e+09	2.1662e+09	2.66695e+09	2.64258e+09	No	Yes	4.39781	-16.8573	2.9256	0.084439	-1.09235	3.33656	No		P15705	STI1	Heat shock protein STI1	0.0068926	0.0195464	P14906	SEC63	Protein translocation protein SEC63 (Protein NPL1) (Sec62/63 complex 73 kDa subunit)	0.00459095	0.261173
P09620	KEX1	Pheromone-processing carboxypeptidase KEX1	0.0805187	0.000304679	0.080214	1424	-8.04042	35	2.06222e+09	1.96448e+09	3.15744e+09	2.56502e+09	2.21689e+09	2.47051e+09	No	Yes	6.92157	-26.8133	0.378395	0.0109182	-1.0941	3.33481	No		Q12176	MAK21	Ribosome biogenesis protein MAK21 (Maintenance of killer protein 21) (Nucleolar complex protein 1)	0.00685446	0.224201	P32447	ASF1	Histone chaperone ASF1 (Anti-silencing function protein 1) (yASF1)	0.00456568	0.17568
P00358	TDH2	Glyceraldehyde-3-phosphate dehydrogenase 2 (GAPDH 2)	0.0804453	0.00776221	0.0726831	1055	-3.22708	9	1.89469e+09	1.94598e+09	2.66941e+09	2.76917e+09	2.71324e+09	2.43093e+09	No	Yes	1.27882	-10.7604	9.64905	0.279282	-1.0945	3.33441	No		P27692	SPT5	Transcription elongation factor SPT5 (Chromatin elongation factor SPT5)	0.00685426	0.269368	P12687	MRP7	54S ribosomal protein L2, mitochondrial (Mitochondrial large ribosomal subunit protein bL27m) (YMR6) (YmL2)	0.00456026	0
P21538	REB1	DNA-binding protein REB1 (QBP)	0.0786135	0.00299507	0.0756185	1215	-4.65808	44	1.77946e+09	2.06207e+09	2.91885e+09	2.12736e+09	2.47136e+09	2.73588e+09	No	Yes	4.0365	-15.4854	3.80986	0.109983	-1.1045	3.32441	No		P07260	CDC33	Eukaryotic translation initiation factor 4E (eIF-4E) (eIF4E) (eIF-4F 25 kDa subunit) (mRNA cap-binding protein)	0.0068237	0.000821328	P11484	SSB1	Ribosome-associated molecular chaperone SSB1	0.00453426	0.00434161
P39935	TIF4631	Eukaryotic initiation factor 4F subunit p150 (eIF-4F p150) (eIF4F p150) (eIF4G1) (mRNA cap-binding protein complex subunit p150)	0.0781145	0.0223678	0.0557468	793	-1.31747	50	1.72393e+09	1.41406e+09	1.82455e+09	3.18129e+09	2.42321e+09	3.43848e+09	Yes	Yes	1.47473	-4.37615	28.6346	0.849982	-1.10727	3.32164	Yes		P39985	POL5	rDNA transcriptional regulator POL5	0.00679052	0.126753	P41911	GPD2	Glycerol-3-phosphate dehydrogenase [NAD(+)] 2, mitochondrial	0.00450715	0.00133732
P46949	FYV8	Protein FYV8 (Function required for yeast viability protein 8)	0.0777682	0.00332754	0.0744406	1193	-4.48356	44	2.02254e+09	2.01548e+09	2.63454e+09	2.38722e+09	2.49952e+09	2.38412e+09	No	Yes	2.42193	-14.8842	4.27879	0.123535	-1.1092	3.31971	No		P36008	TEF4	Elongation factor 1-gamma 2 (EF-1-gamma 2) (Eukaryotic elongation factor 1Bgamma 2) (eEF1Bgamma 2) (Translation elongation factor 1B gamma 2)	0.006736	0.00366522	P07245	ADE3	C-1-tetrahydrofolate synthase, cytoplasmic (C1-THF synthase) [Includes: Methylenetetrahydrofolate dehydrogenase	0.00441233	0.00325093
Q04934	IVY1	Protein IVY1 (Interaction with VPS33 and YPT7 protein 1)	0.0772471	0	0.0772471	1469	-10	30	1.71362e+09	2.32018e+09	2.86979e+09	1.81046e+09	2.44536e+09	2.69056e+09	No	Yes	9.6082	-33.0545		-0.0109472	-1.11212	3.31679	No		P25339	PUF4	Pumilio homology domain family member 4	0.0066358	0	P52910	ACS2	Acetyl-coenzyme A synthetase 2	0.0043897	0.00456631
P39744	NOC2	Nucleolar complex protein 2	0.0757718	0.00502821	0.0707436	1123	-3.81448	49	2.28082e+09	1.57451e+09	2.4553e+09	2.87379e+09	2.07199e+09	2.32907e+09	No	Yes	3.26567	-12.6199	6.63599	0.191756	-1.12049	3.30842	Yes		P53276	UTP8	U3 small nucleolar RNA-associated protein 8 (U3 snoRNA-associated protein 8) (U three protein 8) (U3 protein 8 required for transcription) (t-UTP8)	0.00660916	0	P0C2H9	RPL31B	60S ribosomal protein L31-B (L34) (Large ribosomal subunit protein eL31-B) (YL28)	0.00437492	0
Q12499	NOP58	Nucleolar protein 58 (Nucleolar protein 5)	0.0755499	0.0044665	0.0710834	1143	-3.9923	27	1.63562e+09	1.85545e+09	2.86805e+09	2.15521e+09	2.35667e+09	2.67469e+09	No	Yes	3.53732	-13.2031	5.91199	0.170783	-1.12177	3.30715	Yes		Q04660	ERB1	Ribosome biogenesis protein ERB1 (Eukaryotic ribosome biogenesis protein 1)	0.00647968	0.225516	P41056	RPL33B	60S ribosomal protein L33-B (L37) (Large ribosomal subunit protein eL33-B) (RP47) (YL37)	0.00428502	0.000414668
P24783	DBP2	ATP-dependent RNA helicase DBP2	0.0751157	0.0736508	0.00146493	46	5.6518	44	3.85255e+07	3.86976e+07	5.38983e+07	4.7617e+09	4.14983e+09	4.42519e+09	Yes	Yes	0.248582	18.6772	98.0498	6.66608	-1.12427	3.30464	Yes		Q08965	BMS1	Ribosome biogenesis protein BMS1	0.00640802	0.0792849	P34239	LST4	Protein LST4 (Lethal with SEC30 protein 4)	0.00419525	0.00212679
P54858	DOS2	Protein DOS2	0.0748174	0.000826878	0.0739905	1350	-6.48352	32	1.62656e+09	2.6671e+09	2.267e+09	1.8339e+09	2.96326e+09	2.05653e+09	No	Yes	6.25185	-21.4145	1.1052	0.0318905	-1.126	3.30292	No		Q07807	PUF3	mRNA-binding protein PUF3 (Pumilio homology domain family member 3)	0.00624123	0.00667599	P53252	PIL1	Sphingolipid long chain base-responsive protein PIL1	0.00414657	0.00894251
P06786	TOP2	DNA topoisomerase 2	0.0744695	0	0.0744695	1467	-10	68	2.41487e+09	1.28652e+09	2.8956e+09	2.75094e+09	1.45913e+09	2.54492e+09	No	Yes	10.6221	-32.896		-0.0192956	-1.12802	3.30089	No		P10591	SSA1	Heat shock protein SSA1 (Heat shock protein YG100)	0.00613309	0.0271768	P53313	SDA1	Protein SDA1 (Severe depolymerization of actin protein 1)	0.00411828	0.0470648
P53076	VID30	Vacuolar import and degradation protein 30 (Glucose-induced degradation protein 1)	0.0744629	0	0.0744629	1466	-10	55	1.93478e+09	1.84223e+09	2.88756e+09	2.19405e+09	1.97987e+09	2.5123e+09	No	Yes	9.15575	-32.8956		-0.00221204	-1.12806	3.30085	No		P38333	ENP1	Essential nuclear protein 1	0.00591509	0	P38219	OLA1	Obg-like ATPase 1	0.00409129	0.00078924
P53753	DSE4	Endo-1,3(4)-beta-glucanase 1 (Endo-1,3-beta-glucanase 1) (Endo-1,4-beta-glucanase 1)	0.0737589	0	0.0737589	1465	-10	20	2.05577e+09	1.96593e+09	2.58993e+09	2.43132e+09	1.87928e+09	2.30234e+09	No	Yes	8.4721	-32.8545		-0.00836891	-1.13219	3.29673	No		Q04067	TIF35	Eukaryotic translation initiation factor 3 subunit G (eIF3g) (Eukaryotic translation initiation factor 3 RNA-binding subunit) (eIF-3 RNA-binding subunit) (Translation initiation factor eIF3 p33 subunit) (eIF3 p33)	0.00590907	9.67944e-05	P07244	ADE57	Bifunctional purine biosynthetic protein ADE5,7 [Includes: Phosphoribosylamine--glycine ligase	0.00406385	0.00244343
P14120	RPL30	60S ribosomal protein L30 (L32) (Large ribosomal subunit protein eL30) (RP73) (YL38)	0.0733927	0.0631202	0.0102725	99	2.61931	9	3.05358e+08	2.82546e+08	3.17685e+08	4.83271e+09	3.07092e+09	4.34971e+09	Yes	Yes	0.898445	8.62949	86.0033	3.73217	-1.13435	3.29457	Yes		P36036	YRA2	RNA annealing protein YRA2	0.00579597	0	Q05942	RSA3	Ribosome assembly protein 3	0.00398951	0.116764
P07702	LYS2	L-2-aminoadipate reductase	0.0730543	0.0210722	0.0519822	787	-1.30268	69	1.33008e+09	1.42371e+09	1.86711e+09	3.42238e+09	2.74786e+09	2.3071e+09	Yes	Yes	0.774358	-4.28915	28.8445	0.856584	-1.13635	3.29256	No		P38688	SRP72	Signal recognition particle subunit SRP72 (Signal recognition particle 72 kDa protein homolog)	0.00558936	0.000364185	Q12306	SMT3	Ubiquitin-like protein SMT3	0.00391035	0.023473
P0C2H7	RPL27B	60S ribosomal protein L27-B (Large ribosomal subunit protein eL27-B)	0.072895	0.0580989	0.0147961	125	1.9733	9	3.36569e+08	4.43865e+08	5.44872e+08	3.88587e+09	4.13653e+09	3.72198e+09	Yes	Yes	0.196306	6.49533	79.7022	3.14621	-1.1373	3.29161	No		P56628	RPL22B	60S ribosomal protein L22-B (L1c) (Large ribosomal subunit protein eL22-B) (RP4) (YL31)	0.00546787	7.72849e-05	Q00362	CDC55	Protein phosphatase PP2A regulatory subunit B (Cell division control protein 55) (PR55)	0.00389859	0.00231382
P53200	EFM5	Protein-lysine N-methyltransferase EFM5	0.0715166	0.00213722	0.0693794	1234	-5.0207	14	1.55777e+09	2.02479e+09	2.61277e+09	1.85202e+09	2.28241e+09	2.49279e+09	No	Yes	4.51617	-16.4846	2.98842	0.0862532	-1.14559	3.28332	No		P51402	RPL37B	60S ribosomal protein L37-B (L43) (Large ribosomal subunit protein eL37-B) (YL35) (YP55)	0.00544949	0	P32288	GLN1	Glutamine synthetase (GS)	0.00383564	0.00343618
P38701	RPS20	40S ribosomal protein S20 (Small ribosomal subunit protein uS10)	0.071489	0.0704348	0.00105419	41	6.06208	14	1.81105e+07	2.26326e+07	5.14095e+07	4.83973e+09	4.90874e+09	2.97698e+09	Yes	Yes	1.0038	19.9027	98.5254	7.07284	-1.14576	3.28315	Yes		Q05900	YHC1	U1 small nuclear ribonucleoprotein C (U1 snRNP C) (U1-C) (U1C)	0.00519163	5.97929e-05	P16120	THR4	Threonine synthase (TS)	0.00377577	0.00800543
P25369	LSB5	LAS seventeen-binding protein 5 (LAS17-binding protein 5)	0.0713605	0.00475552	0.066605	1115	-3.80796	17	1.50367e+09	2.13735e+09	2.29773e+09	2.05615e+09	2.75797e+09	2.04168e+09	No	Yes	3.06438	-12.4991	6.66407	0.19257	-1.14654	3.28237	No		P05743	RPL26A	60S ribosomal protein L26-A (L33) (Large ribosomal subunit protein uL24-A) (YL33)	0.00518429	0	Q04894	ADH6	NADP-dependent alcohol dehydrogenase 6	0.00371617	0.00469742
Q99383	HRP1	Nuclear polyadenylated RNA-binding protein 4 (Cleavage factor IB) (CFIB)	0.0707745	0.0173769	0.0533977	845	-1.61961	23	1.49312e+09	1.38738e+09	1.90536e+09	2.70357e+09	2.5371e+09	2.66296e+09	Yes	Yes	0.885437	-5.31036	24.5524	0.723207	-1.15012	3.27879	Yes		P14832	CPR1	Peptidyl-prolyl cis-trans isomerase (PPIase)	0.00507195	0.00136561	Q00402	NUM1	Nuclear migration protein NUM1	0.00368706	0.0814586
P05694	MET6	5-methyltetrahydropteroyltriglutamate--homocysteine methyltransferase	0.0704152	0.0342371	0.0361781	414	-0.0795553	50	5.81317e+08	6.79288e+08	1.97818e+09	3.3464e+09	2.88402e+09	3.15585e+09	Yes	Yes	1.15857	-0.260669	48.6218	1.53242	-1.15233	3.27658	No		P39744	NOC2	Nucleolar complex protein 2	0.00502821	0.0707436	P53184	PNC1	Nicotinamidase	0.0036336	0.00148285
P36046	MIA40	Mitochondrial intermembrane space import and assembly protein 40 (Mitochondrial import inner membrane translocase TIM40)	0.0700662	0	0.0700662	1464	-10	34	1.69369e+09	2.84131e+09	1.66171e+09	1.87399e+09	3.11435e+09	1.37744e+09	No	Yes	10.4461	-32.6322		-0.0441908	-1.15449	3.27442	No		Q04600	TMA64	Translation machinery-associated protein 64	0.00500116	7.81073e-05	P32902	MRP4	37S ribosomal protein MRP4, mitochondrial (Mitochondrial small ribosomal subunit protein uS2m)	0.00361377	0.00084009
P35845	SWH1	Oxysterol-binding protein homolog 1 (Oxysterol-binding protein-related protein 1) (ORP 1) (OSBP-related protein 1)	0.0698561	0.000214904	0.0696412	1431	-8.3401	65	1.92943e+09	1.54965e+09	2.74397e+09	2.27036e+09	1.77413e+09	2.25727e+09	No	Yes	7.7595	-27.2981	0.307638	0.00887659	-1.1558	3.27312	No		P45978	SCD6	Protein SCD6	0.00498071	0.00943971	P38708	YHR020W	Putative proline--tRNA ligase YHR020W	0.0036014	0.000804167
P0CX85	RPL35B	60S ribosomal protein L35-B (Large ribosomal subunit protein uL29-B)	0.0679017	0.0679017	0		10	10				3.7415e+09	4.53974e+09	3.89317e+09	Yes	Yes	0.366106		99.8049	10	-1.16812	3.26079	Yes		P22336	RFA1	Replication factor A protein 1 (RF-A protein 1) (DNA-binding protein BUF2) (Replication protein A 69 kDa DNA-binding subunit) (Single-stranded DNA-binding protein)	0.00493897	0.000936531	P39729	RBG1	Ribosome-interacting GTPase 1 (GTP-binding protein RBG1) (Genetically interacts with ribosomal genes protein 1)	0.00355628	0.00344582
P40693	RLP7	Ribosome biogenesis protein RLP7 (Ribosomal protein L7-like)	0.0677955	0.0675753	0.000220191	19	8.2616	23	5.60305e+06	7.51226e+06	6.55766e+06	4.04192e+09	4.45347e+09	3.6403e+09	Yes	Yes	0.361971	26.9337	99.6752	9.26395	-1.1688	3.26011	Yes		P38912	TIF11	Eukaryotic translation initiation factor 1A (eIF-1A) (Eukaryotic translation initiation factor 4C) (eIF-4C)	0.00488309	0.00572099	P33892	GCN1	eIF-2-alpha kinase activator GCN1 (General control non-derepressible protein 1) (Translational activator GCN1)	0.00351988	0.00249133
P40160	RIO2	Serine/threonine-protein kinase RIO2	0.0670171	0.00481802	0.0621991	1099	-3.69038	28	1.58795e+09	1.72883e+09	2.2585e+09	2.1347e+09	2.20857e+09	2.09724e+09	No	Yes	2.01394	-12.0126	7.18924	0.207796	-1.17381	3.2551	No		P53145	LSG1	Large subunit GTPase 1	0.00476502	0	P08566	ARO1	Pentafunctional AROM polypeptide [Includes: 3-dehydroquinate synthase (DHQS)	0.00349155	0.00605846
P17255	VMA1	V-type proton ATPase catalytic subunit A (V-ATPase subunit A)	0.0664849	0.0291838	0.0373011	522	-0.35405	60	6.71588e+08	8.58583e+08	1.8053e+09	2.69573e+09	3.20742e+09	2.68175e+09	Yes	Yes	0.9958	-1.15124	43.8954	1.35883	-1.17728	3.25164	Yes		P05738	RPL9A	60S ribosomal protein L9-A (L8) (Large ribosomal subunit protein uL6-A) (RP24) (YL11)	0.00475798	0.0078766	Q12500	AVL9	Late secretory pathway protein AVL9 (APL2 VPS1 synthetic lethal protein 9)	0.00346775	0.0815879
P39954	SAH1	Adenosylhomocysteinase (AdoHcyase)	0.0654088	0.0199676	0.0454412	761	-1.18634	27	1.11906e+09	1.11293e+09	1.83131e+09	2.76315e+09	2.24802e+09	2.65297e+09	Yes	Yes	1.26892	-3.84915	30.5274	0.909835	-1.18436	3.24455	No		P40217	TIF34	Eukaryotic translation initiation factor 3 subunit I (eIF3i) (Eukaryotic translation initiation factor 3 39 kDa subunit) (eIF-3 39 kDa subunit) (eIF3 p39)	0.00459497	0.0137347	P38972	ADE6	Phosphoribosylformylglycinamidine synthase (FGAM synthase) (FGAMS)	0.00346095	0.00117568
P33441	MFT1	THO complex subunit MFT1 (Mitochondrial fusion target protein 1)	0.0645362	0.00133613	0.0632	1280	-5.56379	34	1.30557e+09	1.98234e+09	2.31944e+09	1.46992e+09	2.38213e+09	2.11158e+09	No	Yes	5.52812	-18.0195	2.07036	0.0597466	-1.1902	3.23872	No		P40070	LSM4	U6 snRNA-associated Sm-like protein LSm4	0.00449622	7.64793e-05	P33330	SER1	Phosphoserine aminotransferase (PSAT)	0.00345346	0.00166932
P25582	SPB1	27S pre-rRNA (guanosine(2922)-2'-O)-methyltransferase	0.0636695	0.00692638	0.0567431	1022	-3.03427	46	1.6974e+09	1.29496e+09	2.06718e+09	2.52925e+09	1.82e+09	2.00681e+09	No	Yes	2.51321	-9.80933	10.8786	0.315138	-1.19607	3.23284	No		Q12499	NOP58	Nucleolar protein 58 (Nucleolar protein 5)	0.0044665	0.0710834	P00830	ATP2	ATP synthase subunit beta, mitochondrial	0.00340103	0.00598243
Q04217	ECM16	Probable ATP-dependent RNA helicase DHR1	0.0632846	0.0015855	0.0616991	1252	-5.28224	83	1.896e+09	1.42398e+09	2.18061e+09	2.28465e+09	1.59351e+09	1.96784e+09	No	Yes	4.61073	-17.0628	2.50534	0.072304	-1.1987	3.23021	Yes		Q00539	NAM8	Protein NAM8	0.00445209	0	P22515	UBA1	Ubiquitin-activating enzyme E1 1	0.0033984	0.00460371
P14164	ABF1	ARS-binding factor 1 (Bidirectionally acting factor 1) (DNA replication enhancer-binding protein OBF1) (SFB-B)	0.0623363	0	0.0623363	1463	-10	45	1.58594e+09	1.82198e+09	2.20053e+09	1.61803e+09	2.01385e+09	1.93624e+09	No	Yes	8.59495	-32.1262		-0.0168231	-1.20526	3.22365	No		P35194	UTP20	U3 small nucleolar RNA-associated protein 20 (U3 snoRNA-associated protein 20) (U three protein 20)	0.00436268	0	P24031	PHO3	Constitutive acid phosphatase	0.003379	0.0287936
P38998	LYS1	Saccharopine dehydrogenase [NAD(+), L-lysine-forming] (SDH)	0.0603145	0.0197176	0.0405969	721	-1.04188	23	7.48213e+08	1.0408e+09	1.84161e+09	2.25332e+09	2.24152e+09	2.68861e+09	Yes	Yes	1.66777	-3.34376	32.6913	0.97921	-1.21958	3.20934	Yes		P20459	SUI2	Eukaryotic translation initiation factor 2 subunit alpha (eIF-2-alpha)	0.00424425	0.0148421	P46949	FYV8	Protein FYV8 (Function required for yeast viability protein 8)	0.00332754	0.0744406
Q02753	RPL21A	60S ribosomal protein L21-A (Large ribosomal subunit protein eL21-A)	0.0603015	0.0502007	0.0101007	115	2.31325	1	1.93618e+08	3.29308e+08	3.7993e+08	3.62958e+09	3.29551e+09	2.98379e+09	Yes	Yes	0.272585	7.42377	83.2496	3.45154	-1.21967	3.20924	No		P32582	CYS4	Cystathionine beta-synthase	0.00417858	0.00189171	P39522	ILV3	Dihydroxy-acid dehydratase, mitochondrial (DAD)	0.00329187	0.00631737
Q01560	NPL3	Nucleolar protein 3 (Mitochondrial targeting suppressor 1 protein) (Nuclear polyadenylated RNA-binding protein 1)	0.0596847	0.0554648	0.00421983	84	3.71632	18	4.28448e+07	5.42747e+07	2.70715e+08	3.61847e+09	2.39744e+09	4.31739e+09	Yes	Yes	1.19547	11.91	92.9298	4.77018	-1.22414	3.20478	Yes		Q08235	BRX1	Ribosome biogenesis protein BRX1	0.00415969	0	P49167	RPL38	60S ribosomal protein L38 (Large ribosomal subunit protein eL38)	0.00327877	0.000374393
Q06132	SGD1	Suppressor of glycerol defect protein 1	0.0587587	0.00781274	0.050946	984	-2.70507	54	1.31048e+09	1.29306e+09	1.9622e+09	2.05761e+09	2.01107e+09	1.9007e+09	No	Yes	1.47088	-8.65077	13.2963	0.385935	-1.23093	3.19799	Yes		P47150	RSM7	37S ribosomal protein S7, mitochondrial (Mitochondrial small ribosomal subunit protein uS7m)	0.0040911	0.000685814	Q03661	ESC1	Silent chromatin protein ESC1 (Establishes silent chromatin protein 1)	0.00326564	0.0431268
P32471	EFB1	Elongation factor 1-beta (EF-1-beta) (Eukaryotic elongation factor 1Balpha) (eEF1Balpha) (Translation elongation factor 1B alpha)	0.0586575	0.0078439	0.0508136	981	-2.69557	14	1.10556e+09	1.59639e+09	1.82215e+09	1.78036e+09	2.45034e+09	1.76218e+09	No	Yes	2.31102	-8.61838	13.3724	0.38817	-1.23168	3.19724	Yes		P15625	FRS2	Phenylalanine--tRNA ligase alpha subunit	0.00404811	0.000536151	P32327	PYC2	Pyruvate carboxylase 2	0.00325094	0.00253418
P32567	PAH1	Phosphatidic acid phosphohydrolase 1 (PAP1)	0.0584331	0	0.0584331	1462	-10	44	1.69269e+09	1.50732e+09	2.19116e+09	1.71438e+09	1.60327e+09	1.76791e+09	No	Yes	8.46937	-31.8464		-0.0853859	-1.23334	3.19557	No		P53741	BRE5	UBP3-associated protein BRE5 (Brefeldin-A sensitivity protein 5)	0.0039765	0.00109881	P46959	GCD14	tRNA (adenine(58)-N(1))-methyltransferase catalytic subunit TRM61	0.00323749	0.000590298
P40362	UTP18	U3 small nucleolar RNA-associated protein 18 (U3 snoRNA-associated protein 18) (U three protein 18)	0.0579228	0.00137496	0.0565478	1255	-5.36201	21	1.57995e+09	1.30378e+09	2.17088e+09	1.91386e+09	1.51644e+09	1.90034e+09	No	Yes	4.67018	-17.1142	2.37379	0.0685059	-1.23715	3.19176	No		Q12153	SSF2	Ribosome biogenesis protein SSF2	0.00388094	0.0435227	P07283	SEC53	Phosphomannomutase (PMM)	0.00322243	0.0130281
P38758	TDA3	Putative oxidoreductase TDA3	0.0563837	0	0.0563837	1461	-10	33	1.32272e+09	1.60263e+09	2.21288e+09	1.6971e+09	1.55383e+09	1.72014e+09	No	Yes	8.72226	-31.6919		-0.0491643	-1.24885	3.18007	No		P0CX54	RPL12B	60S ribosomal protein L12-B (L15) (Large ribosomal subunit protein uL11-B) (YL23)	0.00385645	0.00013371	P47143	ADO1	Adenosine kinase	0.00320236	0.00871594
P09032	GCD1	Translation initiation factor eIF-2B subunit gamma (GCD complex subunit GCD1) (Guanine nucleotide exchange factor subunit GCD1) (eIF-2B GDP-GTP exchange factor subunit gamma)	0.0563756	0	0.0563756	1460	-10	32	1.42597e+09	1.4727e+09	2.15183e+09	1.53509e+09	1.73366e+09	1.7886e+09	No	Yes	8.79298	-31.6912		-0.0011385	-1.24891	3.18	Yes		P09064	SUI3	Eukaryotic translation initiation factor 2 subunit beta (eIF-2-beta)	0.0038553	0.000265491	P46682	APL6	AP-3 complex subunit beta (Adaptor-related protein complex 3 subunit beta) (Beta-3-adaptin) (Clathrin assembly protein complex 3 beta large chain) (Clathrin assembly protein large beta chain)	0.00320205	0.177151
Q12389	DBP10	ATP-dependent RNA helicase DBP10	0.0559398	0.00918846	0.0467513	946	-2.34711	59	1.6374e+09	9.50054e+08	1.53092e+09	2.63936e+09	1.47323e+09	1.79874e+09	No	Yes	2.85907	-7.45592	16.4256	0.478276	-1.25228	3.17663	Yes		P05453	SUP35	Eukaryotic peptide chain release factor GTP-binding subunit (ERF-3) (ERF3) (ERF2) (G1 to S phase transition protein 1) (Omnipotent suppressor protein 2) (PSI no more protein 2) (Polypeptide release factor 3) (Translation release factor 3)	0.00381185	0.00347414	P32521	PAN1	Actin cytoskeleton-regulatory complex protein PAN1 (Mitochondrial distribution of proteins protein 3)	0.00317708	0.0240339
P00950	GPM1	Phosphoglycerate mutase 1 (PGAM 1)	0.0558923	0.0378471	0.0180452	187	1.06857	19	3.00624e+08	4.71569e+08	8.39635e+08	3.14446e+09	2.75812e+09	2.50677e+09	Yes	Yes	0.167921	3.39406	67.7144	2.37704	-1.25265	3.17626	No		P19414	ACO1	Aconitate hydratase, mitochondrial (Aconitase)	0.00379327	0.0126516	P31539	HSP104	Heat shock protein 104 (Protein aggregation-remodeling factor HSP104)	0.00317052	0.0245792
P53261	NOP7	Pescadillo homolog (Nucleolar protein 7) (Ribosomal RNA-processing protein 13)	0.0542531	0.0390705	0.0151826	163	1.36366	38	3.52174e+08	3.69407e+08	6.23888e+08	2.59561e+09	2.34671e+09	3.4395e+09	Yes	Yes	0.976107	4.31372	72.0153	2.61982	-1.26558	3.16334	Yes		P25270	MRM1	rRNA methyltransferase 1, mitochondrial	0.00365824	0	P48589	RPS12	40S ribosomal protein S12 (Small ribosomal subunit protein eS12)	0.00311645	0.0818338
P41277	GPP1	Glycerol-1-phosphate phosphohydrolase 1	0.0523454	0.0171445	0.0352009	716	-1.03786	15	8.06426e+08	9.38197e+08	1.39787e+09	2.29812e+09	1.76638e+09	2.17826e+09	Yes	Yes	1.17979	-3.26698	32.7527	0.981192	-1.28112	3.14779	No		P38151	PBP2	PAB1-binding protein 2	0.00359828	0	Q01217	ARG5,6	Protein ARG5,6, mitochondrial [Cleaved into: N-acetyl-gamma-glutamyl-phosphate reductase	0.00308592	0.0274882
P47035	NET1	Nucleolar protein NET1	0.0523389	0	0.0523389	1459	-10	63	1.70587e+09	8.07242e+08	2.11732e+09	2.02996e+09	9.68675e+08	1.75501e+09	No	Yes	10.9548	-31.3697		-0.0305123	-1.28118	3.14774	No		Q12211	PUS1	tRNA pseudouridine synthase 1	0.00359013	0	P00445	SOD1	Superoxide dismutase [Cu-Zn]	0.00308212	0.00371156
Q06214	JIP5	WD repeat-containing protein JIP5 (Jumonji domain-interacting protein 5)	0.0522269	0.000157675	0.0520692	1419	-8.36733	31	1.4153e+09	1.25654e+09	1.97905e+09	1.60113e+09	1.3292e+09	1.78277e+09	No	Yes	7.63354	-26.3304	0.301904	0.00871114	-1.28211	3.14681	No		P53972	RCM1	25S rRNA (cytosine(2278)-C(5))-methyltransferase	0.00344905	8.34413e-05	P14742	GFA1	Glutamine--fructose-6-phosphate aminotransferase [isomerizing] (GFAT)	0.00299563	0.0045822
Q06709	REH1	Cytoplasmic 60S subunit biogenesis factor REH1 (REI1-homolog 1) (pre-60S factor REH1)	0.0518662	0.00684975	0.0450165	976	-2.71633	25	1.26985e+09	1.04346e+09	1.71409e+09	1.60748e+09	1.70101e+09	1.96343e+09	No	Yes	2.20539	-8.53959	13.2066	0.3833	-1.28512	3.1438	No		Q05775	HCR1	Eukaryotic translation initiation factor 3 subunit J (eIF3j) (Eukaryotic translation initiation factor 3 30 kDa subunit) (eIF-3 30 kDa)	0.00344311	0	P21538	REB1	DNA-binding protein REB1 (QBP)	0.00299507	0.0756185
P46990	RPL17B	60S ribosomal protein L17-B (L20) (Large ribosomal subunit protein uL22-B) (YL17)	0.0516128	0.0502486	0.00136417	58	5.20299	1	5.22285e+07	1.97896e+07	4.57564e+07	3.72835e+09	3.44873e+09	1.95903e+09	Yes	Yes	1.25467	16.3461	97.3569	6.22244	-1.28724	3.14167	No		P53235	YGR054W	Eukaryotic translation initiation factor 2A (eIF-2A)	0.00342222	0.000264462	Q03048	COF1	Cofilin (Actin-depolymerizing factor 1)	0.00298711	0.0360665
P53313	SDA1	Protein SDA1 (Severe depolymerization of actin protein 1)	0.0511831	0.00411828	0.0470648	1062	-3.51454	38	1.33251e+09	9.40363e+08	1.92016e+09	1.941e+09	1.3406e+09	1.70221e+09	No	Yes	3.49821	-11.0288	8.04617	0.232666	-1.29087	3.13804	No		P40010	NUG1	Nuclear GTP-binding protein NUG1 (Nuclear GTPase 1)	0.0034032	0	P31116	HOM6	Homoserine dehydrogenase (HDH)	0.00292464	0.00883655
Q06631	BFR2	Protein BFR2 (Brefeldin A resistance protein 2)	0.0510283	0.00211585	0.0489124	1177	-4.53089	35	1.024e+09	1.30336e+09	2.05085e+09	1.43704e+09	1.60152e+09	1.73232e+09	No	Yes	4.18591	-14.2122	4.14642	0.119709	-1.29219	3.13672	No		P40561	SGN1	RNA-binding protein SGN1	0.0033999	0	P25491	YDJ1	Mitochondrial protein import protein MAS5 (Yeast dnaJ protein 1)	0.00290814	0.000395387
P37302	APE3	Aminopeptidase Y	0.0509996	0.0047765	0.0462231	1038	-3.27459	25	1.31533e+09	1.40308e+09	1.40443e+09	1.79576e+09	1.86021e+09	1.36515e+09	No	Yes	1.80236	-10.2707	9.36576	0.271033	-1.29243	3.13648	No		P32481	GCD11	Eukaryotic translation initiation factor 2 subunit gamma (eIF-2-gamma)	0.00338781	0.000811018	P32599	SAC6	Fimbrin (ABP67)	0.00289169	0.00694128
P40856	SAP185	SIT4-associating protein SAP185	0.0508754	0.00226121	0.0486142	1165	-4.42621	51	1.12946e+09	1.35185e+09	1.87218e+09	1.51142e+09	1.52195e+09	1.73483e+09	No	Yes	3.59398	-13.878	4.4446	0.128329	-1.29349	3.13542	No		P53734	DBP6	ATP-dependent RNA helicase DBP6	0.00336226	0.0969702	P00360	TDH1	Glyceraldehyde-3-phosphate dehydrogenase 1 (GAPDH 1)	0.00283929	0.038987
Q06344	ESF1	Pre-rRNA-processing protein ESF1 (18S rRNA factor 1)	0.0505302	0.0012788	0.0492514	1235	-5.2673	36	1.42164e+09	8.89326e+08	2.04214e+09	1.47308e+09	1.16974e+09	2.06386e+09	No	Yes	5.76983	-16.4996	2.53076	0.0730379	-1.29645	3.13246	Yes		P12962	CAF20	Cap-associated protein CAF20 (20 kDa cap-associated protein) (CCR4-associated factor 2) (p20)	0.00334766	0.000188817	P17065	SEC2	Rab guanine nucleotide exchange factor SEC2 (GDP-GTP exchange factor SEC2)	0.00283225	0.148179
P39990	SNU13	13 kDa ribonucleoprotein-associated protein (Small nuclear ribonucleoprotein-associated protein 1)	0.0500257	0.0477522	0.00227348	65	4.39259	6	6.74586e+07	6.74586e+07	6.74586e+07	2.47156e+09	3.31295e+09	2.98246e+09	Yes	Yes	0.539888	13.7405	95.4554	5.42653	-1.30081	3.12811	Yes		Q06506	RRP9	Ribosomal RNA-processing protein 9	0.00334476	0.034026	P32387	MRP20	54S ribosomal protein L41, mitochondrial (Mitochondrial large ribosomal subunit protein uL23m) (YmL41)	0.00277864	0.00072397
P15703	BGL2	Glucan 1,3-beta-glucosidase	0.0493608	0.00130959	0.0480512	1228	-5.19738	15	1.10649e+09	1.31662e+09	1.86916e+09	1.28783e+09	1.71534e+09	1.55468e+09	No	Yes	4.49243	-16.2278	2.65311	0.0765704	-1.30662	3.12229	No		P53927	NOP15	Ribosome biogenesis protein 15 (Nucleolar protein 15)	0.00323891	0.00376931	P31688	TPS2	Trehalose-phosphatase	0.00276022	0.00463
P10664	RPL4A	60S ribosomal protein L4-A (L2) (Large ribosomal subunit protein uL4-A) (RP2) (YL2)	0.0492294	0.0486075	0.000621934	43	6.28827	3	1.85575e+07	9.33371e+06	2.77813e+07	2.87736e+09	3.13902e+09	2.75452e+09	Yes	Yes	0.228551	19.6266	98.7367	7.29747	-1.30778	3.12114	Yes		P39960	BEM2	GTPase-activating protein BEM2/IPL2 (Bud emergence protein 2)	0.00323409	0.0113802	Q07896	NOC3	Nucleolar complex-associated protein 3	0.00275225	0.00233935
P25635	PWP2	Periodic tryptophan protein 2 (U three protein 1) (U3 small nucleolar RNA-associated protein 1) (U3 snoRNA-associated protein 1)	0.0490531	0.0288325	0.0202206	251	0.511875	54	5.04195e+08	5.32144e+08	7.76084e+08	2.39447e+09	2.29187e+09	2.29619e+09	Yes	Yes	0.253752	1.59684	58.7782	1.94553	-1.30933	3.11958	Yes		P38112	MAK5	ATP-dependent RNA helicase MAK5	0.0031358	0.0786813	P38993	FET3	Iron transport multicopper oxidase FET3	0.00275048	0.0283607
P16861	PFK1	ATP-dependent 6-phosphofructokinase subunit alpha	0.0487199	0.0186013	0.0301186	627	-0.695256	54	6.27227e+08	7.04674e+08	1.36377e+09	2.15638e+09	1.82935e+09	2.05382e+09	Yes	Yes	1.14399	-2.16685	38.18	1.1604	-1.31229	3.11662	No		Q03195	RLI1	Translation initiation factor RLI1 (ATP-binding cassette sub-family E member RLI1) (RNase L inhibitor)	0.00310981	0.000722762	P25386	USO1	Intracellular protein transport protein USO1 (Int-1)	0.00271194	0.0393396
Q08925	MRN1	RNA-binding protein MRN1 (Multicopy suppressor of RSC-NHP6 synthetic lethality protein 1) (Post-transcriptional regulator of 69 kDa)	0.0485287	0.0482844	0.000244301	30	7.62675	35	7.25437e+06	7.24055e+06	7.2682e+06	3.12196e+09	2.44631e+09	3.11089e+09	Yes	Yes	0.501512	23.7567	99.4966	8.6304	-1.314	3.11491	Yes		P45976	FIP1	Pre-mRNA polyadenylation factor FIP1	0.00309808	0.104339	P38713	OSH3	Oxysterol-binding protein homolog 3 (Oxysterol-binding protein-related protein 3) (ORP 3) (OSBP-related protein 3)	0.00268602	0.00939617
Q12451	OSH2	Oxysterol-binding protein homolog 2 (Oxysterol-binding protein-related protein 2) (ORP 2) (OSBP-related protein 2)	0.0482218	0.00088741	0.0473344	1269	-5.73714	71	1.56382e+09	9.02969e+08	1.72121e+09	1.64132e+09	1.04464e+09	1.77196e+09	No	Yes	6.03471	-17.8549	1.84027	0.0531049	-1.31676	3.11216	No		P38439	LEO1	RNA polymerase-associated protein LEO1	0.00308066	0.244511	Q03834	MSH6	DNA mismatch repair protein MSH6 (MutS protein homolog 6) (Postmeiotic segregation protein 3)	0.00268304	0.0362867
Q03532	HAS1	ATP-dependent RNA helicase HAS1	0.0477997	0	0.0477997	1458	-10	26	1.9474e+09	1.9474e+09	1.9474e+09	3.83677e+08	2.65266e+08	2.07906e+09	Yes	Yes	10.3223	-30.977		-1.70841	-1.32058	3.10834	Yes		Q02354	UTP6	U3 small nucleolar RNA-associated protein 6 (U3 snoRNA-associated protein 6) (U three protein 6)	0.00305517	0	P07259	URA2	Protein URA2 [Includes: Glutamine-dependent carbamoyl-phosphate synthase	0.00264177	0.00118114
P04456	RPL25	60S ribosomal protein L25 (Large ribosomal subunit protein uL23) (RP16L) (YL25) (YP42')	0.0477049	0.0452309	0.00247397	75	4.19241	13	6.20739e+07	6.08186e+07	9.82152e+07	2.68676e+09	2.56131e+09	3.08406e+09	Yes	Yes	0.378969	13.0278	94.814	5.23133	-1.32144	3.10748	Yes		Q12460	NOP56	Nucleolar protein 56 (Ribosome biosynthesis protein SIK1) (Suppressor of I kappa b protein 1)	0.00289574	0.0075951	P54786	ZDS2	Protein ZDS2	0.00260488	0.00173668
P17891	CLC1	Clathrin light chain (CLC)	0.0474966	0.000292333	0.0472042	1374	-7.33516	22	1.3428e+09	1.72674e+09	1.12257e+09	1.47249e+09	1.75688e+09	1.0944e+09	No	Yes	6.9464	-22.7799	0.615483	0.0177593	-1.32334	3.10558	No		P38711	RPS27B	40S ribosomal protein S27-B (RP61) (Small ribosomal subunit protein eS27-B) (YS20)	0.00289046	0.00479671	P41811	SEC27	Coatomer subunit beta' (Beta'-coat protein) (Beta'-COP)	0.00260273	0.0226635
P39538	UBP12	Ubiquitin carboxyl-terminal hydrolase 12	0.047477	0.000655243	0.0468218	1299	-6.15901	51	1.37819e+09	1.11202e+09	1.70621e+09	1.48713e+09	1.37929e+09	1.44954e+09	No	Yes	4.69333	-19.1262	1.38013	0.0398245	-1.32352	3.1054	No		P38779	CIC1	Proteasome-interacting protein CIC1 (Core interacting component 1)	0.00288049	0.000399867	Q02950	MRP51	37S ribosomal protein MRP51, mitochondrial (Mitochondrial small ribosomal subunit protein bS1m)	0.00259121	0
Q12153	SSF2	Ribosome biogenesis protein SSF2	0.0474036	0.00388094	0.0435227	1057	-3.48729	11	1.26082e+09	9.36563e+08	1.68316e+09	1.78337e+09	1.26228e+09	1.57301e+09	No	Yes	3.22596	-10.8271	8.18701	0.236757	-1.32419	3.10472	Yes		P15646	NOP1	rRNA 2'-O-methyltransferase fibrillarin	0.00279854	0	P00498	HIS1	ATP phosphoribosyltransferase (ATP-PRT) (ATP-PRTase)	0.00257494	0.00852074
P40498	UTP25	U3 small nucleolar RNA-associated protein 25 (U3 snoRNA-associated protein 25) (U three protein 25)	0.0473265	0.000836074	0.0464905	1276	-5.79716	34	1.19563e+09	1.00679e+09	1.95995e+09	1.53459e+09	1.30074e+09	1.48769e+09	No	Yes	5.23938	-17.9945	1.76661	0.0509788	-1.3249	3.10402	Yes		P50109	PSP2	Protein PSP2 (Mitochondrial regulator of splicing 15) (Polymerase suppressor protein 2)	0.00270763	0.0139305	P40470	RRT14	Regulator of rDNA transcription protein 14	0.00256414	0.00323334
P43612	SAP155	SIT4-associating protein SAP155	0.0472275	0.00108853	0.046139	1247	-5.40553	47	1.36279e+09	1.25263e+09	1.5156e+09	1.40048e+09	1.34843e+09	1.58771e+09	No	Yes	3.56375	-16.7739	2.30487	0.0665162	-1.3258	3.10311	No		P0CX42	RPL23B	60S ribosomal protein L23-B (L17a) (Large ribosomal subunit protein uL14-B) (YL32)	0.00270161	0.000274833	P23369	MRPL25	54S ribosomal protein L25, mitochondrial (Mitochondrial large ribosomal subunit protein mL59) (YmL25)	0.00252388	0
P23301	HYP2	Eukaryotic translation initiation factor 5A-1 (eIF-5A-1) (Hypusine-containing protein HP2) (eIF-4D)	0.0469671	0.0400466	0.00692049	109	2.53274	17	1.22321e+08	1.39757e+08	3.26872e+08	3.64097e+09	2.60604e+09	1.58499e+09	Yes	Yes	1.34901	7.85327	85.2653	3.6523	-1.32821	3.10071	Yes		P15624	FRS1	Phenylalanine--tRNA ligase beta subunit	0.00264794	0.00252649	P53723	YNR021W	UPF0674 endoplasmic reticulum membrane protein YNR021W	0.00248576	0.000256578
P36421	TYS1	Tyrosine--tRNA ligase, cytoplasmic	0.0466904	0.0465908	9.95947e-05	18	8.86976	38	3.17749e+06	3.60986e+06	2.05704e+06	3.33938e+09	2.45289e+09	2.57022e+09	Yes	Yes	0.596073	27.4798	99.7867	9.8713	-1.33077	3.09814	Yes		Q12080	NOP53	Ribosome biogenesis protein NOP53 (Nucleolar protein 53)	0.00260967	0.0117278	P22353	MRPL8	54S ribosomal protein L8, mitochondrial (Mitochondrial large ribosomal subunit protein bL17m) (YmL8)	0.00247797	0
P06367	RPS14A	40S ribosomal protein S14-A (RP59A) (Small ribosomal subunit protein uS11-A)	0.0464841	0.0295384	0.0169457	213	0.801672	14	3.74822e+08	4.71417e+08	6.71411e+08	2.15609e+09	2.42325e+09	2.23735e+09	Yes	Yes	0.42315	2.48215	63.5452	2.16551	-1.3327	3.09622	Yes		P30771	NAM7	ATP-dependent helicase NAM7	0.00255493	0.000948402	P23776	EXG1	Glucan 1,3-beta-glucosidase I/II	0.00247456	0.00802574
Q03661	ESC1	Silent chromatin protein ESC1 (Establishes silent chromatin protein 1)	0.0463925	0.00326564	0.0431268	1083	-3.72315	62	1.13963e+09	1.09822e+09	1.61966e+09	1.42161e+09	1.35956e+09	1.67922e+09	No	Yes	2.98088	-11.5245	7.03915	0.203443	-1.33355	3.09536	No		P34160	STO1	Nuclear cap-binding protein complex subunit 1 (80 kDa nuclear cap-binding protein) (CBP80) (NCBP 80 kDa subunit) (Glycolysis regulation protein 3) (Protein SUT1) (Suppressor of TOP1 protein)	0.00253161	0	P29509	TRR1	Thioredoxin reductase 1 (TR) (TrxR)	0.0024555	0.00371909
P32589	SSE1	Heat shock protein homolog SSE1 (Chaperone protein MSI3)	0.0459346	0.0139883	0.0319464	752	-1.19144	38	7.64578e+08	7.90103e+08	1.30575e+09	1.88978e+09	1.64146e+09	1.84417e+09	Yes	Yes	1.18229	-3.6828	30.4525	0.907454	-1.33786	3.09105	No		P50095	IMD3	Inosine-5'-monophosphate dehydrogenase 3 (IMP dehydrogenase 3) (IMPD 3) (IMPDH 3)	0.00251543	0.014984	P38845	CRP1	Cruciform DNA-recognizing protein 1 [Cleaved into: CRP1 short N-terminal subpeptide; CRP1 short C-terminal subpeptide]	0.00243583	0.00557561
Q12386	ARP8	Actin-like protein ARP8	0.0455842	0.00115174	0.0444324	1229	-5.26973	48	1.42515e+09	1.0283e+09	1.51571e+09	1.62305e+09	1.22276e+09	1.35803e+09	No	Yes	4.35115	-16.2715	2.52662	0.0729183	-1.34119	3.08773	Yes		P45818	ROK1	ATP-dependent RNA helicase ROK1	0.00232679	0	P49090	ASN2	Asparagine synthetase [glutamine-hydrolyzing] 2	0.00243494	0.00623626
Q08438	VHS3	Phosphopantothenoylcysteine decarboxylase subunit VHS3 (Viable in a HAL3 SIT4 background protein 3)	0.0455609	0	0.0455609	1457	-10	31	1.39145e+09	1.12733e+09	1.60112e+09	1.50186e+09	1.22998e+09	1.31706e+09	No	Yes	8.45611	-30.7694		-0.0300816	-1.34141	3.0875	No		P47077	NOP9	Nucleolar protein 9 (Pumilio domain-containing protein NOP9)	0.00231211	0	P25294	SIS1	Protein SIS1	0.00242247	0.00151773
P38915	SPT8	Transcription factor SPT8	0.0449565	0.000794751	0.0441617	1270	-5.79615	32	1.21892e+09	1.08029e+09	1.6595e+09	1.39905e+09	1.35352e+09	1.34917e+09	No	Yes	4.19728	-17.862	1.76782	0.0510139	-1.34721	3.08171	No		P32892	DRS1	ATP-dependent RNA helicase DRS1	0.00222388	0.0173859	P00899	TRP2	Anthranilate synthase component 1	0.0024028	0.0025468
P60010	ACT1	Actin	0.0438202	0.023543	0.0202772	311	0.21544	20	4.44959e+08	5.52741e+08	8.07219e+08	2.38401e+09	1.71584e+09	1.95196e+09	Yes	Yes	0.72378	0.661527	53.7264	1.7321	-1.35833	3.07059	No		Q08287	NOP8	60S ribosome subunit biogenesis protein NOP8 (Nucleolar protein 8)	0.00220945	0.000154776	P41338	ERG10	Acetyl-CoA acetyltransferase	0.00238927	0.00206409
P32466	HXT3	Low-affinity glucose transporter HXT3	0.0434469	0.00129842	0.0421485	1211	-5.02065	12	9.6929e+08	6.11455e+08	2.13304e+09	1.55739e+09	9.00917e+08	1.61772e+09	No	Yes	6.15357	-15.3977	2.98852	0.0862563	-1.36204	3.06687	No		Q01662	MAP1	Methionine aminopeptidase 1 (MAP 1) (MetAP 1)	0.00219423	0.000216839	Q00055	GPD1	Glycerol-3-phosphate dehydrogenase [NAD(+)] 1	0.00237166	0.0138573
Q03707	SRC1	Inner nuclear membrane protein SRC1 (Helix-extension-helix domain-containing protein 1)	0.0433617	0.000996791	0.0423649	1238	-5.40943	34	1.31506e+09	8.74961e+08	1.57332e+09	1.54824e+09	1.00151e+09	1.46142e+09	No	Yes	5.35555	-16.5854	2.29878	0.0663406	-1.36289	3.06602	No		Q08647	PUS7	Multisubstrate pseudouridine synthase 7	0.00210644	8.44175e-05	P40161	RTT106	Histone chaperone RTT106 (Regulator of Ty1 transposition protein 106)	0.00236516	0.0784787
P06168	ILV5	Ketol-acid reductoisomerase, mitochondrial	0.0428532	0.0111282	0.031725	816	-1.51139	28	8.02276e+08	9.09581e+08	1.13133e+09	1.68296e+09	1.56386e+09	1.59334e+09	Yes	Yes	0.639908	-4.62622	25.9683	0.766845	-1.36802	3.0609	No		P53166	MRH4	ATP-dependent RNA helicase MRH4, mitochondrial	0.00193683	0	P36123	SAP190	SIT4-associating protein SAP190	0.00235993	0.101538
P25386	USO1	Intracellular protein transport protein USO1 (Int-1)	0.0420516	0.00271194	0.0393396	1094	-3.85858	101	1.04483e+09	1.1732e+09	1.30462e+09	1.4343e+09	1.3588e+09	1.22386e+09	No	Yes	0.547055	-11.7791	6.44909	0.18634	-1.37622	3.0527	No		P32770	NRP1	Putative RNA-binding protein involved in heterochromatin assembly (Asparagine-rich protein) (Protein ARP)	0.00193063	0.00156486	P40055	UTP7	U3 small nucleolar RNA-associated protein 7 (U3 snoRNA-associated protein 7) (U three protein 7)	0.00235369	0
P17536	TPM1	Tropomyosin-1	0.0419121	0.00200875	0.0399033	1141	-4.31214	22	1.06736e+09	1.35497e+09	1.10398e+09	1.22333e+09	1.75798e+09	1.00699e+09	No	Yes	3.89002	-13.1574	4.79277	0.138396	-1.37766	3.05125	No		P40033	RSM18	37S ribosomal protein RSM18, mitochondrial (Mitochondrial small ribosomal subunit protein bS18m)	0.00186645	0.000228982	P28777	ARO2	Chorismate synthase	0.00235182	0.00139424
P00360	TDH1	Glyceraldehyde-3-phosphate dehydrogenase 1 (GAPDH 1)	0.0418263	0.00283929	0.038987	1084	-3.77939	19	1.08101e+09	1.37043e+09	9.54089e+08	8.21973e+08	1.63675e+09	1.63497e+09	No	Yes	3.65056	-11.5285	6.7883	0.196171	-1.37855	3.05036	No		P34241	URB1	Nucleolar pre-ribosomal-associated protein 1 (Unhealthy ribosome biogenesis protein 1)	0.00180506	0.000906398	P53866	SQS1	Protein SQS1 (Squelch of splicing suppression protein 1)	0.00234061	0.0391069
Q12163	NBP2	NAP1-binding protein 2	0.0417029	0.000912538	0.0407903	1246	-5.4822	12	8.01604e+08	1.44959e+09	1.36433e+09	9.30744e+08	1.51857e+09	1.41226e+09	No	Yes	5.6441	-16.7157	2.18819	0.0631479	-1.37983	3.04908	No		Q04305	UTP15	U3 small nucleolar RNA-associated protein 15 (U3 snoRNA-associated protein 15) (U three protein 15) (U3 protein 15 required for transcription) (t-UTP15)	0.00179722	0	Q12136	SAS10	Something about silencing protein 10 (U three protein 3) (U3 small nucleolar RNA-associated protein 3) (U3 snoRNA-associated protein 11)	0.00232959	0.0333843
P53866	SQS1	Protein SQS1 (Squelch of splicing suppression protein 1)	0.0414476	0.00234061	0.0391069	1109	-4.06247	39	1.08513e+09	1.07839e+09	1.34088e+09	1.3745e+09	1.30408e+09	1.24834e+09	No	Yes	1.55849	-12.376	5.64716	0.163116	-1.3825	3.04641	No		P41819	DIM1	Dimethyladenosine transferase	0.00174667	0	P51998	YML6	54S ribosomal protein YmL6, mitochondrial (Mitochondrial large ribosomal subunit protein uL4m)	0.00232504	0
P15424	MSS116	ATP-dependent RNA helicase MSS116, mitochondrial	0.0411842	0.0405882	0.000595941	47	6.08975	42	1.77218e+07	9.76541e+06	2.56781e+07	2.14189e+09	2.45931e+09	2.72974e+09	Yes	Yes	0.442558	18.535	98.553	7.1003	-1.38527	3.04364	Yes		Q12532	RQC2	Ribosome quality control complex subunit 2 (Translation-associated element 2)	0.00170897	0.0925787	P35691	TMA19	Translationally-controlled tumor protein homolog (TCTP) (Microtubule and mitochondria-interacting protein 1) (Translation machinery-associated protein 19)	0.00232405	0.0135992
Q12373	HIF1	HAT1-interacting factor 1	0.0410904	0.00591527	0.0351751	953	-2.57204	16	6.926e+08	9.9881e+08	1.38691e+09	1.88145e+09	1.48425e+09	9.23261e+08	No	Yes	1.01281	-7.82582	14.3958	0.418279	-1.38626	3.04265	No		Q99181	HSH49	Protein HSH49	0.00170663	0	Q03862	ARX1	Probable metalloprotease ARX1	0.00229764	0
P0CX52	RPS16B	40S ribosomal protein S16-B (RP61R) (Small ribosomal subunit protein uS9-B)	0.0409755	0.0361448	0.00483064	96	2.9035	16	7.12034e+07	1.16898e+08	2.41434e+08	2.46756e+09	1.89376e+09	2.55583e+09	Yes	Yes	0.672654	8.83082	88.2109	3.99682	-1.38748	3.04144	Yes		P36160	RPF2	Ribosome biogenesis protein RPF2	0.00165312	0	Q08746	RRS1	Regulator of ribosome biosynthesis	0.00228749	0
P14682	CDC34	Ubiquitin-conjugating enzyme E2-34 kDa	0.0405146	0.000364871	0.0401497	1332	-6.78186	13	7.86671e+08	1.30309e+09	1.47259e+09	9.50528e+08	1.55706e+09	1.19411e+09	No	Yes	6.74128	-20.5933	0.900591	0.0259863	-1.39239	3.03652	No		Q05672	RBS1	RNA-binding suppressor of PAS kinase protein 1	0.00164068	0.00646993	P07258	CPA1	Carbamoyl-phosphate synthase arginine-specific small chain (CPS-A)	0.00227808	0.0144763
P32657	CHD1	Chromo domain-containing protein 1	0.0405047	0	0.0405047	1456	-10	62	1.40355e+09	6.3513e+08	1.55186e+09	1.59205e+09	7.48338e+08	1.33135e+09	No	Yes	10.9296	-30.2603		-0.0373946	-1.39249	3.03642	No		Q04217	ECM16	Probable ATP-dependent RNA helicase DHR1	0.0015855	0.0616991	Q04177	UTP5	U3 small nucleolar RNA-associated protein 5 (U3 snoRNA-associated protein 5) (U three protein 5) (U3 protein 5 required for transcription) (t-UTP5)	0.00227382	0.0314474
P25555	GBP2	Single-strand telomeric DNA-binding protein GBP2 (G-strand-binding protein 2) (RAP1 localization factor 6)	0.0402058	0.0394729	0.000732981	49	5.75094	30	1.86841e+07	1.33699e+07	3.17767e+07	2.28529e+09	3.12955e+09	1.73002e+09	Yes	Yes	1.05115	17.4438	98.1769	6.76427	-1.39571	3.0332	Yes		Q06053	DUS3	tRNA-dihydrouridine(47) synthase [NAD(P)(+)]	0.00158231	0.000622409	P42846	KRI1	Protein KRI1 (KRR1-interacting protein 1)	0.00226259	0.021841
P33302	PDR5	Pleiotropic ABC efflux transporter of multiple drugs (Pleiotropic drug resistance protein 5) (Suppressor of toxicity of sporidesmin)	0.0401828	0.00895575	0.0312271	855	-1.80191	43	8.13732e+08	8.28561e+08	1.14776e+09	1.50496e+09	1.27125e+09	1.6383e+09	No	Yes	1.54592	-5.46512	22.2875	0.654058	-1.39596	3.03295	No		P50896	PSP1	Protein PSP1 (Growth inhibitory protein 5) (Polymerase suppressor protein 1)	0.00157551	0	P40856	SAP185	SIT4-associating protein SAP185	0.00226121	0.0486142
P38922	HRB1	Protein HRB1 (Protein TOM34)	0.0399334	0.0247945	0.0151389	227	0.711765	27	3.399e+08	3.52033e+08	6.61732e+08	1.842e+09	1.80784e+09	2.15634e+09	Yes	Yes	0.79157	2.15682	62.0897	2.09613	-1.39866	3.03025	Yes		P38882	UTP9	U3 small nucleolar RNA-associated protein 9 (U3 snoRNA-associated protein 9) (U three protein 9) (U3 protein 9 required for transcription) (t-UTP9)	0.00154434	0.000515769	Q07551	YDL124W	NADPH-dependent alpha-keto amide reductase (AKR-E)	0.00224021	0.00140181
P87262	RPL34A	60S ribosomal protein L34-A (Large ribosomal subunit protein eL34-A)	0.0395972	0.0394467	0.000150492	29	8.03407	8	4.28945e+06	4.28945e+06	4.28945e+06	2.78972e+09	1.42964e+09	2.86734e+09	Yes	Yes	1.412	24.3157	99.6199	9.03682	-1.40234	3.02658	No		Q04599	MRPL1	54S ribosomal protein L1, mitochondrial (Mitochondrial large ribosomal subunit protein uL1m)	0.00151289	0	P54885	PRO2	Gamma-glutamyl phosphate reductase (GPR)	0.00223965	0.0111521
P46655	GUS1	Glutamate--tRNA ligase, cytoplasmic	0.0395565	0.031476	0.00808042	137	1.96175	42	1.39724e+08	1.51978e+08	4.26726e+08	2.48418e+09	1.78108e+09	2.10856e+09	Yes	Yes	0.72023	5.93651	79.5724	3.13598	-1.40278	3.02613	Yes		P0C2J0	TY1B-PR2	Transposon Ty1-PR2 Gag-Pol polyprotein (Gag-Pol-p199) (TY1A-TY1B) (Transposon Ty1 TYA-TYB polyprotein) (p190) [Cleaved into: Capsid protein (CA) (Gag-p45) (p54); Ty1 protease (PR)	0.00142796	0.000848627	P43597	YFR016C	Uncharacterized protein YFR016C	0.0022394	0.117437
P39004	HXT7	High-affinity hexose transporter HXT7	0.0394347	0	0.0394347	1455	-10	15	8.55522e+08	5.91807e+08	2.04772e+09	1.32702e+09	7.49288e+08	1.49906e+09	No	Yes	11.197	-30.1444		-0.0284055	-1.40412	3.02479	No		Q05946	UTP13	U3 small nucleolar RNA-associated protein 13 (U3 snoRNA-associated protein 13) (U three protein 13)	0.00140171	0.000252048	P21954	IDP1	Isocitrate dehydrogenase [NADP], mitochondrial (IDH)	0.00223686	0.0114161
P53316	YGR250C	Uncharacterized RNA-binding protein YGR250C	0.0394064	0.0371032	0.00230314	82	4.00987	54	7.78605e+07	6.16965e+07	6.41607e+07	2.04881e+09	1.97288e+09	2.83994e+09	Yes	Yes	0.728406	12.1278	94.1554	5.05397	-1.40443	3.02448	Yes		P40040	THO1	Protein THO1	0.00139339	0	P38248	ECM33	Cell wall protein ECM33 (Extracellular mutant protein 33)	0.00221104	0.0909277
Q03048	COF1	Cofilin (Actin-depolymerizing factor 1)	0.0390537	0.00298711	0.0360665	1058	-3.59384	12	6.33364e+08	1.08443e+09	1.46926e+09	8.85272e+08	1.49519e+09	1.43459e+09	No	Yes	4.22717	-10.8555	7.64874	0.221128	-1.40834	3.02057	No		P21242	PRE10	Probable proteasome subunit alpha type-7 (Macropain subunit C1) (Multicatalytic endopeptidase complex subunit C1) (Proteasome component C1) (Proteinase YSCE subunit 1)	0.0013719	0.0358194	Q01163	RSM23	37S ribosomal protein S23, mitochondrial (DAP-3) (Mitochondrial small ribosomal subunit protein mS29)	0.00220848	0
P43603	LSB3	LAS seventeen-binding protein 3 (LAS17-binding protein 3)	0.0390414	0.00674544	0.032296	921	-2.25937	19	7.56395e+08	8.1241e+08	1.3036e+09	1.51019e+09	1.0712e+09	1.54612e+09	No	Yes	2.29216	-6.82429	17.2777	0.503579	-1.40847	3.02044	No		P39936	TIF4632	Eukaryotic initiation factor 4F subunit p130 (eIF-4F p130) (eIF4F p130) (eIF4G2) (mRNA cap-binding protein complex subunit p130)	0.00131503	0.00112418	P47075	VTC4	Vacuolar transporter chaperone 4 (Phosphate metabolism protein 3)	0.00218429	0.0100014
Q03834	MSH6	DNA mismatch repair protein MSH6 (MutS protein homolog 6) (Postmeiotic segregation protein 3)	0.0389697	0.00268304	0.0362867	1076	-3.7575	45	1.03069e+09	9.93908e+08	1.22093e+09	1.36623e+09	1.28151e+09	1.09379e+09	No	Yes	0.991439	-11.3463	6.88493	0.198972	-1.40927	3.01964	No		Q06344	ESF1	Pre-rRNA-processing protein ESF1 (18S rRNA factor 1)	0.0012788	0.0492514	Q02642	EGD1	Nascent polypeptide-associated complex subunit beta-1 (NAC-beta-1) (BTF3 homolog EGD1) (Beta-1-NAC) (GAL4 DNA-binding enhancer protein 1)	0.0021767	0
O14455	RPL36B	60S ribosomal protein L36-B (L39) (Large ribosomal subunit protein eL36-B) (YL39)	0.0387738	0.0383988	0.000375005	39	6.678	2	1.09548e+07	1.09548e+07	1.09548e+07	2.97087e+09	1.77295e+09	2.17524e+09	Yes	Yes	0.933293	20.1506	99.0328	7.68503	-1.41146	3.01745	Yes		P20449	DBP5	ATP-dependent RNA helicase DBP5	0.00126743	0	P39676	YHB1	Flavohemoprotein	0.00216673	0.000390442
P22211	NPR1	Nitrogen permease reactivator protein	0.0387526	0.00120661	0.037546	1194	-4.95963	32	1.00617e+09	1.06155e+09	1.29013e+09	1.28999e+09	1.03848e+09	1.26181e+09	No	Yes	3.29308	-14.9643	3.11362	0.0898692	-1.4117	3.01721	No		P15565	TRM1	tRNA (guanine(26)-N(2))-dimethyltransferase, mitochondrial	0.00126542	0	Q00764	TPS1	Alpha,alpha-trehalose-phosphate synthase [UDP-forming] 56 kDa subunit	0.00216597	0.0132833
Q04225	RRB1	Ribosome assembly protein RRB1	0.0385106	0.00144439	0.0370662	1174	-4.68158	27	7.89184e+08	9.45683e+08	1.58407e+09	1.08615e+09	1.22443e+09	1.27523e+09	No	Yes	4.30123	-14.1126	3.75062	0.108271	-1.41442	3.01449	No		Q03246	MRPS17	37S ribosomal protein S17, mitochondrial (Mitochondrial small ribosomal subunit protein uS17m)	0.00122596	0	P17709	GLK1	Glucokinase-1	0.0021609	0.00748745
P05756	RPS13	40S ribosomal protein S13 (S27a) (Small ribosomal subunit protein uS15) (YS15)	0.0383853	0.0375827	0.000802588	54	5.54927	10	1.06897e+07	2.52733e+07	3.58207e+07	2.08902e+09	2.25281e+09	2.46867e+09	Yes	Yes	0.322038	16.7204	97.9091	6.56459	-1.41583	3.01308	Yes		Q02455	MLP1	Protein MLP1 (Myosin-like protein 1)	0.00122505	0.00998311	P53200	EFM5	Protein-lysine N-methyltransferase EFM5	0.00213722	0.0693794
P39015	STM1	Suppressor protein STM1 (3BP1) (GU4 nucleic-binding protein 2) (G4p2 protein) (POP2 multicopy suppressor protein 4) (Ribosomal subunits association factor) (AF) (TOM1 suppressor protein 1) (Triplex-binding protein 1)	0.0383303	0.0357026	0.00262775	85	3.76413	27	6.5008e+07	2.24513e+07	1.44545e+08	2.48661e+09	1.68437e+09	2.46944e+09	Yes	Yes	0.904349	11.3393	93.1445	4.81626	-1.41646	3.01246	No		Q04214	TY1B-MR1	Transposon Ty1-MR1 Gag-Pol polyprotein (Gag-Pol-p199) (TY1A-TY1B) (Transposon Ty1 TYA-TYB polyprotein) (p190) [Cleaved into: Capsid protein (CA) (Gag-p45) (p54); Ty1 protease (PR)	0.00122339	0	P19882	HSP60	Heat shock protein 60, mitochondrial (CPN60) (P66) (Stimulator factor I 66 kDa component)	0.00212958	0.0235107
P23201	SPA2	Protein SPA2	0.0379593	0.00104779	0.0369116	1214	-5.13866	69	1.19928e+09	7.369e+08	1.35414e+09	1.37719e+09	9.56932e+08	1.18146e+09	No	Yes	4.91315	-15.4583	2.76029	0.0796653	-1.42068	3.00823	No		P33759	MRPS5	37S ribosomal protein S5, mitochondrial (Mitochondrial small ribosomal subunit protein uS5m)	0.00122026	0	P53336	YGR283C	Putative methyltransferase YGR283C	0.0021237	0
P32566	SMI1	Cell wall assembly regulator SMI1 (Killer toxin-resistance protein 4)	0.0376273	0.00198511	0.0356422	1117	-4.16629	23	7.75595e+08	1.13851e+09	1.26591e+09	1.0429e+09	1.41733e+09	1.10613e+09	No	Yes	3.53588	-12.5173	5.27572	0.152367	-1.4245	3.00442	No		P29547	CAM1	Elongation factor 1-gamma 1 (EF-1-gamma 1) (Calcium and membrane-binding protein 1) (Calcium phospholipid-binding protein) (CPBP) (Eukaryotic elongation factor 1Bgamma 1) (eEF1Bgamma 1) (Translation elongation factor 1B gamma 1)	0.00118728	0.00122756	Q06631	BFR2	Protein BFR2 (Brefeldin A resistance protein 2)	0.00211585	0.0489124
Q3E757	RPL11B	60S ribosomal protein L11-B (L16) (Large ribosomal subunit protein uL5-B) (RP39) (YL22)	0.037541	0.0195516	0.0179894	342	0.120137	12	4.00598e+08	5.30662e+08	6.8109e+08	1.71823e+09	1.65135e+09	1.74897e+09	Yes	Yes	0.461201	0.360822	52.0806	1.66615	-1.42549	3.00342	Yes		P53919	NAF1	H/ACA ribonucleoprotein complex non-core subunit NAF1 (Nuclear assembly factor 1)	0.00115873	0.0166714	Q04728	ARG7	Arginine biosynthesis bifunctional protein ArgJ, mitochondrial (Extracellular mutant protein 40) [Cleaved into: Arginine biosynthesis bifunctional protein ArgJ alpha chain; Arginine biosynthesis bifunctional protein ArgJ beta chain] [Includes: Glutamate N-acetyltransferase (GAT)	0.00208978	0.00709012
P19097	FAS2	Fatty acid synthase subunit alpha	0.0374604	0.00532443	0.032136	952	-2.59349	61	6.05075e+08	5.5943e+08	1.70027e+09	1.52983e+09	1.09389e+09	1.22796e+09	No	Yes	3.05085	-7.78692	14.2135	0.41291	-1.42643	3.00249	No		Q12386	ARP8	Actin-like protein ARP8	0.00115174	0.0444324	P38804	RTC3	Restriction of telomere capping protein 3	0.00207419	0.00070754
P53874	UBP10	Ubiquitin carboxyl-terminal hydrolase 10	0.037409	0.00109905	0.0363099	1198	-5.04603	38	1.05363e+09	8.86362e+08	1.31082e+09	1.26892e+09	1.0788e+09	1.10869e+09	No	Yes	3.54958	-15.1476	2.93793	0.0847953	-1.42702	3.00189	No		P20424	SRP54	Signal recognition particle subunit SRP54 (Signal recognition particle 54 kDa protein homolog)	0.00107982	0	P32499	NUP2	Nucleoporin NUP2 (Nuclear pore protein NUP2) (p95)	0.00206493	0.0239398
Q06506	RRP9	Ribosomal RNA-processing protein 9	0.0373708	0.00334476	0.034026	1028	-3.34666	32	8.12943e+08	9.20792e+08	1.31251e+09	1.13557e+09	1.18092e+09	1.33765e+09	No	Yes	2.69133	-10.0448	8.95021	0.258941	-1.42747	3.00145	Yes		P25384	TY2B-C	Transposon Ty2-C Gag-Pol polyprotein (TY2A-TY2B) (Transposon Ty2 TYA-TYB polyprotein) [Cleaved into: Capsid protein (CA); Ty2 protease (PR)	0.00107131	0	Q06630	MHR1	Mitochondrial homologous recombination protein 1 (Cross-linked transcription component 1) (Mitochondrial large ribosomal subunit protein mL67)	0.00206036	1.23781e-05
P47136	BUD4	Bud site selection protein 4	0.037291	0.00495768	0.0323333	962	-2.70528	58	8.65955e+08	7.48452e+08	1.16026e+09	2.05036e+09	8.59685e+08	1.00136e+09	No	Yes	3.20569	-8.11725	13.2946	0.385885	-1.4284	3.00052	No		P36516	MRPL3	54S ribosomal protein L3, mitochondrial (Mitochondrial large ribosomal subunit protein mL44) (YmL3)	0.00105702	0	P53952	YNL050C	Uncharacterized protein YNL050C	0.00205434	0.000171403
P22768	ARG1	Argininosuccinate synthase	0.0372773	0.00871972	0.0285576	838	-1.71152	26	5.75326e+08	8.11612e+08	1.16338e+09	1.50063e+09	1.46483e+09	1.16784e+09	No	Yes	0.767365	-5.13518	23.3915	0.687666	-1.42856	3.00036	No		P53297	PBP1	PAB1-binding protein 1 (Poly(A)-binding protein-binding protein)	0.0010556	0	Q06205	FPR4	FK506-binding protein 4	0.00202907	0.122996
P21242	PRE10	Probable proteasome subunit alpha type-7 (Macropain subunit C1) (Multicatalytic endopeptidase complex subunit C1) (Proteasome component C1) (Proteinase YSCE subunit 1)	0.0371913	0.0013719	0.0358194	1175	-4.70649	12	9.00117e+08	1.1436e+09	1.16318e+09	1.09583e+09	1.27174e+09	1.09374e+09	No	Yes	3.06241	-14.1164	3.68877	0.106484	-1.42956	2.99935	Yes		P03874	CBP2	Cytochrome B pre-mRNA-processing protein 2	0.00104906	0	Q3E754	RPS21B	40S ribosomal protein S21-B (S26) (Small ribosomal subunit protein eS21-B) (YS25)	0.00201347	0.00396331
P0CX50	RPL18B	60S ribosomal protein L18-B (Large ribosomal subunit protein eL18-B) (RP28)	0.0371273	0.030227	0.00690028	128	2.13111	9	2.04355e+08	1.72021e+08	2.3686e+08	2.14379e+09	1.63915e+09	2.26055e+09	Yes	Yes	0.720113	6.39036	81.4145	3.28704	-1.43031	2.99861	Yes		Q12220	DIP2	U3 small nucleolar RNA-associated protein 12 (U3 snoRNA-associated protein 12) (DOM34-interacting protein 2) (U three protein 12)	0.0010473	0.000380314	P17536	TPM1	Tropomyosin-1	0.00200875	0.0399033
P40212	RPL13B	60S ribosomal protein L13-B (Large ribosomal subunit protein eL13-B)	0.0369461	0.0343247	0.0026214	87	3.71084	15	3.12634e+07	3.08676e+07	1.71937e+08	2.1112e+09	1.90273e+09	2.37624e+09	Yes	Yes	0.531551	11.1195	92.9048	4.7649	-1.43243	2.99648	Yes		Q06698	YLR419W	Putative ATP-dependent RNA helicase YLR419W	0.0010326	0.000164309	P19146	ARF2	ADP-ribosylation factor 2	0.00199952	0.00749703
Q06689	YLR413W	Cell membrane protein YLR413W	0.0368971	0.000139799	0.0367573	1394	-8.03853	14	1.36588e+09	7.11324e+08	1.10956e+09	1.7564e+09	8.67779e+08	8.04505e+08	No	Yes	8.52614	-24.0827	0.37889	0.0109325	-1.43301	2.99591	No		P33201	MRT4	Ribosome assembly factor MRT4 (mRNA turnover protein 4)	0.000999347	0	P38631	FKS1	1,3-beta-glucan synthase component FKS1	0.00199289	0.0143227
P36041	EAP1	Protein EAP1 (eIF4E-associated protein 1)	0.0362535	0	0.0362535	1454	-10	26	1.12543e+09	9.9463e+08	1.14485e+09	1.27868e+09	1.02066e+09	9.35807e+08	No	Yes	8.04505	-29.7804		-0.0259316	-1.44065	2.98826	Yes		Q08444	NOB1	20S-pre-rRNA D-site endonuclease NOB1	0.000968858	0	P25293	NAP1	Nucleosome assembly protein	0.00199249	0.00885371
Q08979	KEL3	Kelch repeat-containing protein 3	0.0362476	0.00183105	0.0344166	1124	-4.23236	24	6.41108e+08	9.32991e+08	1.48964e+09	9.00848e+08	1.2003e+09	1.33412e+09	No	Yes	4.53497	-12.6471	5.0515	0.14588	-1.44072	2.98819	No		P47047	MTR4	ATP-dependent RNA helicase DOB1	0.000962048	0.00205944	P32566	SMI1	Cell wall assembly regulator SMI1 (Killer toxin-resistance protein 4)	0.00198511	0.0356422
P47068	BBC1	Myosin tail region-interacting protein MTI1 (Protein BBC1)	0.0361023	0.00197424	0.0341281	1108	-4.11159	54	1.03875e+09	6.81987e+08	1.30692e+09	1.31033e+09	8.438e+08	1.29115e+09	No	Yes	4.29349	-12.2791	5.46845	0.157944	-1.44247	2.98645	No		Q08920	CBC2	Nuclear cap-binding protein subunit 2 (20 kDa nuclear cap-binding protein) (NCBP 20 kDa subunit) (CBP20)	0.000951716	8.27208e-05	Q3E7X9	RPS28A	40S ribosomal protein S28-A (S33) (Small ribosomal subunit protein eS28-A) (YS27)	0.00198163	0.000267517
P38205	NCL1	Multisite-specific tRNA:(cytosine-C(5))-methyltransferase	0.0360891	0.00794235	0.0281468	853	-1.82533	51	6.79479e+08	6.58957e+08	1.17859e+09	1.47331e+09	1.2972e+09	1.18305e+09	No	Yes	1.13556	-5.45097	22.0076	0.645565	-1.44262	2.98629	Yes		P48567	PUS4	tRNA pseudouridine synthase 4	0.000951108	0	P47068	BBC1	Myosin tail region-interacting protein MTI1 (Protein BBC1)	0.00197424	0.0341281
Q03558	OYE2	NADPH dehydrogenase 2	0.0358766	0.0306615	0.0052151	111	2.55566	27	1.03384e+08	1.77371e+08	1.82199e+08	2.39707e+09	1.70592e+09	1.86654e+09	Yes	Yes	0.593928	7.62539	85.4638	3.67342	-1.44519	2.98372	No		P38798	NMD2	Nonsense-mediated mRNA decay protein 2 (Up-frameshift suppressor 2)	0.000939465	0.0127137	P80210	ADE12	Adenylosuccinate synthetase (AMPSase) (AS-synthetase) (AdSS)	0.00195164	0
Q12136	SAS10	Something about silencing protein 10 (U three protein 3) (U3 small nucleolar RNA-associated protein 3) (U3 snoRNA-associated protein 11)	0.0357139	0.00232959	0.0333843	1079	-3.84102	25	8.02715e+08	7.90711e+08	1.38917e+09	1.05585e+09	1.03803e+09	1.32684e+09	No	Yes	3.63148	-11.453	6.52292	0.188479	-1.44716	2.98175	No		P53254	UTP22	U3 small nucleolar RNA-associated protein 22 (U3 snoRNA-associated protein 22) (U three protein 22)	0.00088636	0	Q12672	RPL21B	60S ribosomal protein L21-B (Large ribosomal subunit protein eL21-B)	0.00194728	0.000389266
P10964	RPA190	DNA-directed RNA polymerase I subunit RPA190	0.0348646	0.00644499	0.0284196	901	-2.14064	64	6.58146e+08	6.32204e+08	1.23031e+09	1.17099e+09	9.9349e+08	1.56589e+09	No	Yes	2.71652	-6.36047	18.4858	0.53959	-1.45762	2.9713	No		Q01477	UBP3	Ubiquitin carboxyl-terminal hydrolase 3	0.000884349	0.000205535	Q06178	NMA1	Nicotinamide/nicotinic acid mononucleotide adenylyltransferase 1 (NMN/NaMN adenylyltransferase 1)	0.00193958	0.00178153
P53094	MDS3	Negative regulator of sporulation MDS3 (MCK1 dosage suppressor 3)	0.0345212	0	0.0345212	1453	-10	68	1.03364e+09	7.75396e+08	1.46557e+09	9.58886e+08	7.7836e+08	1.17762e+09	No	Yes	9.87138	-29.5685		-0.188422	-1.46191	2.967	No		P27929	NAM9	37S ribosomal protein NAM9, mitochondrial (Mitochondrial small ribosomal subunit protein uS4m) (Nuclear accommodation of mitochondria protein 9)	0.000874713	8.85731e-05	P49723	RNR4	Ribonucleoside-diphosphate reductase small chain 2	0.00193465	0.00122434
P0CX26	RPL43B	60S ribosomal protein L43-B (L37a) (Large ribosomal subunit protein eL43-B) (YL35)	0.0344128	0.00618484	0.0282279	907	-2.19031	10	6.04199e+08	8.17388e+08	1.10029e+09	1.03595e+09	1.29831e+09	1.31389e+09	No	Yes	2.16948	-6.49567	17.9725	0.524272	-1.46328	2.96563	No		P39016	MPT5	Suppressor protein MPT5 (Protein HTR1) (Pumilio homology domain family member 5)	0.000874028	0	Q05050	EIS1	Eisosome protein 1	0.0019126	0.131916
P37291	SHM2	Serine hydroxymethyltransferase, cytosolic (SHMT)	0.0342456	0.0219154	0.0123302	214	0.829754	32	2.77569e+08	3.91498e+08	4.09996e+08	2.27474e+09	1.30511e+09	1.48114e+09	Yes	Yes	1.05605	2.45899	63.9949	2.18738	-1.4654	2.96352	No		P0CX73	TY1A-PL	Transposon Ty1-PL Gag polyprotein (Gag-p49) (Transposon Ty1 protein A) (TY1A) (TYA) (p58) [Cleaved into: Capsid protein (CA) (Gag-p45) (p54); Gag-p4]	0.000868842	0.000598591	P07172	HIS5	Histidinol-phosphate aminotransferase	0.00189469	0.0022455
P07264	LEU1	3-isopropylmalate dehydratase	0.0340864	0.0129079	0.0211785	622	-0.714344	55	4.96293e+08	4.3471e+08	9.40657e+08	1.58529e+09	1.03058e+09	1.62396e+09	Yes	Yes	1.88331	-2.11553	37.8682	1.14989	-1.46742	2.96149	No		P32911	SUI1	Eukaryotic translation initiation factor eIF-1 (Protein translation factor SUI1)	0.000866066	0	P32454	APE2	Aminopeptidase 2, mitochondrial (AP-II) (Aminopeptidase II)	0.00188197	0.00429772
Q04177	UTP5	U3 small nucleolar RNA-associated protein 5 (U3 snoRNA-associated protein 5) (U three protein 5) (U3 protein 5 required for transcription) (t-UTP5)	0.0337212	0.00227382	0.0314474	1071	-3.78975	29	9.95825e+08	8.08572e+08	1.00899e+09	1.21281e+09	9.97328e+08	1.02251e+09	No	Yes	2.38759	-11.2056	6.74301	0.194858	-1.4721	2.95682	No		Q06287	EMG1	Ribosomal RNA small subunit methyltransferase NEP1	0.000865421	0	P36152	DRE2	Fe-S cluster assembly protein DRE2 (Anamorsin homolog)	0.00185174	0.0157334
P34167	TIF3	Eukaryotic translation initiation factor 4B (eIF-4B)	0.0333408	0.0324809	0.000859901	62	5.23928	31	9.53158e+06	1.08413e+07	5.50402e+07	2.5644e+09	1.75532e+09	1.58269e+09	Yes	Yes	0.884632	15.4658	97.4209	6.25825	-1.47702	2.95189	Yes		P28241	IDH2	Isocitrate dehydrogenase [NAD] subunit 2, mitochondrial	0.000849822	0.00126955	P22138	RPA135	DNA-directed RNA polymerase I subunit RPA135	0.00184167	0.000593796
P10591	SSA1	Heat shock protein SSA1 (Heat shock protein YG100)	0.0333099	0.00613309	0.0271768	899	-2.14769	12	6.18635e+08	8.47296e+08	9.24643e+08	9.00439e+08	1.05889e+09	1.62238e+09	No	Yes	2.56097	-6.33887	18.4122	0.537393	-1.47743	2.95149	Yes		P32769	HBS1	Elongation factor 1 alpha-like protein	0.000846761	0.000404412	P36076	CAB3	Coenzyme A biosynthesis protein 3	0.00183517	0.0148132
Q08581	SLK19	Kinetochore protein SLK19 (Synthetic lethal KAR3 protein 19)	0.0332713	0	0.0332713	1452	-10	61	7.79774e+08	1.07276e+09	1.22673e+09	8.95588e+08	1.11487e+09	8.75636e+08	No	Yes	8.75134	-29.4089		-0.10223	-1.47793	2.95098	No		P02992	TUF1	Elongation factor Tu, mitochondrial (tufM)	0.000841112	0.00100895	Q08979	KEL3	Kelch repeat-containing protein 3	0.00183105	0.0344166
P05317	RPP0	60S acidic ribosomal protein P0 (A0) (L10e) (Large ribosomal subunit protein uL10)	0.0332226	0.0205194	0.0127031	232	0.691804	14	2.89413e+08	3.63377e+08	4.82647e+08	1.71552e+09	1.41744e+09	1.68823e+09	Yes	Yes	0.540558	2.04106	61.7635	2.08086	-1.47857	2.95035	Yes		P40498	UTP25	U3 small nucleolar RNA-associated protein 25 (U3 snoRNA-associated protein 25) (U three protein 25)	0.000836074	0.0464905	Q05911	ADE13	Adenylosuccinate lyase (ASL)	0.00182838	0.000260372
P34760	TSA1	Peroxiredoxin TSA1 (Prx)	0.0330138	0.00907366	0.0239402	776	-1.39968	13	5.05773e+08	7.68213e+08	8.59556e+08	1.12593e+09	1.51074e+09	1.14899e+09	Yes	Yes	1.53231	-4.1257	27.4844	0.813958	-1.4813	2.94761	No		P28007	GAR1	H/ACA ribonucleoprotein complex subunit GAR1 (snoRNP protein GAR1)	0.000807795	0	P04806	HXK1	Hexokinase-1	0.0018107	0.00131703
Q08962	NIP7	60S ribosome subunit biogenesis protein NIP7 (Nuclear import protein 7)	0.0330088	0.0317028	0.00130608	66	4.6013	14	2.81862e+07	1.13588e+07	7.18422e+07	2.84439e+09	1.55482e+09	1.4077e+09	Yes	Yes	1.35224	13.5625	96.0432	5.63071	-1.48137	2.94754	Yes		P53327	SLH1	RQC trigger complex helicase SLH1	0.000774531	0.00337836	P32558	SPT16	FACT complex subunit SPT16 (Cell division control protein 68) (Facilitates chromatin transcription complex subunit SPT16) (Suppressor of Ty protein 16)	0.001792	0.624512
P38061	RPL32	60S ribosomal protein L32 (Large ribosomal subunit protein eL32)	0.0328117	0.0324295	0.000382241	45	6.40668	8	9.83375e+06	7.56547e+06	1.61685e+07	2.39225e+09	1.45244e+09	2.00471e+09	Yes	Yes	0.913339	18.8673	98.835	7.41516	-1.48397	2.94494	No		Q08285	RRP40	Exosome complex component RRP40 (Ribosomal RNA-processing protein 40)	0.000761422	8.29425e-05	P53598	LSC1	Succinate--CoA ligase [ADP-forming] subunit alpha, mitochondrial	0.00176813	0.000114728
P35817	BDF1	Bromodomain-containing factor 1	0.0326905	3.95889e-05	0.0326509	1446	-9.68781	41	9.25688e+08	6.6937e+08	1.31491e+09	1.06944e+09	7.80602e+08	1.10121e+09	No	Yes	9.5351	-28.5145	0.121102	0.00349427	-1.48558	2.94333	No		P38805	RPF1	Ribosome production factor 1 (Ribosome biogenesis protein RPF1)	0.000758258	0	P33202	UFD4	Ubiquitin fusion degradation protein 4 (UB fusion protein 4)	0.00171327	0.00876798
P38199	HEK2	Heterogeneous nuclear rnp K-like protein 2 (KH domain-containing protein 1)	0.0322245	0.0316379	0.000586622	53	5.75308	21	1.33646e+07	1.94784e+07	1.96323e+07	2.0254e+09	1.73601e+09	1.96379e+09	Yes	Yes	0.28997	16.8974	98.1796	6.76639	-1.49181	2.9371	Yes		P53914	KRE33	RNA cytidine acetyltransferase	0.000732592	0	P17558	PET123	37S ribosomal protein PET123, mitochondrial (Mitochondrial small ribosomal subunit protein mS26)	0.00170174	0.000138263
P24031	PHO3	Constitutive acid phosphatase	0.0321726	0.003379	0.0287936	994	-3.09108	8	9.36062e+08	8.43268e+08	7.52937e+08	1.25846e+09	1.26855e+09	7.09101e+08	No	Yes	3.0164	-9.07664	10.5027	0.304166	-1.49251	2.9364	No		Q08162	DIS3	Exosome complex exonuclease DIS3	0.000714398	0	Q12068	GRE2	NADPH-dependent methylglyoxal reductase GRE2	0.00169769	0.000330171
P16140	VMA2	V-type proton ATPase subunit B (V-ATPase subunit B) (V-ATPase 57 kDa subunit) (Vacuolar proton pump subunit B)	0.0318336	0.00945291	0.0223807	749	-1.24343	33	3.93292e+08	5.08811e+08	1.09748e+09	1.28984e+09	1.06516e+09	1.35301e+09	Yes	Yes	1.89597	-3.64548	29.6947	0.883415	-1.49711	2.9318	No		P39730	FUN12	Eukaryotic translation initiation factor 5B (eIF-5B)	0.000708827	0.124809	Q12118	SGT2	Small glutamine-rich tetratricopeptide repeat-containing protein 2 (SGT/UBP) (Viral protein U-binding protein)	0.00168764	0.00729141
P22147	XRN1	5'-3' exoribonuclease 1	0.0314151	0.0308099	0.000605263	57	5.66969	77	3.51005e+06	1.43838e+07	3.22606e+07	2.70053e+09	9.97974e+08	1.8839e+09	Yes	Yes	1.8054	16.5898	98.0733	6.68379	-1.50286	2.92605	Yes		Q00916	SNP1	U1 small nuclear ribonucleoprotein 70 kDa homolog (U1 70K) (U1 snRNP 70 kDa homolog) (U1-70K) (U1 small nuclear ribonucleoprotein SNP1) (U1 snRNP protein SNP1)	0.000704561	0	P29311	BMH1	Protein BMH1	0.00167582	0.00282623
Q04500	UTP14	U3 small nucleolar RNA-associated protein 14 (U3 snoRNA-associated protein 14) (U three protein 14)	0.0311408	0.00154326	0.0295975	1111	-4.26143	31	7.82901e+08	5.72806e+08	1.25582e+09	1.09574e+09	6.7488e+08	1.20123e+09	No	Yes	4.80227	-12.4529	4.95574	0.14311	-1.50667	2.92224	No		P36048	SNU114	Pre-mRNA-splicing factor SNU114 (114 kDa U5 small nuclear ribonucleoprotein component) (Growth inhibitory protein 10)	0.000698166	0	P00937	TRP3	Multifunctional tryptophan biosynthesis protein [Includes: Anthranilate synthase component 2 (AS)	0.00167293	0.006104
P38993	FET3	Iron transport multicopper oxidase FET3	0.0311112	0.00275048	0.0283607	1024	-3.36614	8	7.40118e+08	6.3912e+08	1.16128e+09	1.08703e+09	9.60124e+08	9.90397e+08	No	Yes	2.59629	-9.83528	8.84081	0.25576	-1.50708	2.92183	No		P43586	LOC1	60S ribosomal subunit assembly/export protein LOC1 (Localization of ASH1 mRNA protein 1)	0.000675028	0	P54839	ERG13	Hydroxymethylglutaryl-CoA synthase (HMG-CoA synthase)	0.00166561	0.00127722
P25371	ADP1	Probable ATP-dependent permease	0.0309686	0	0.0309686	1450	-10	31	8.91701e+08	7.4032e+08	1.29243e+09	9.57746e+08	7.70494e+08	8.99807e+08	No	Yes	9.20437	-29.0984		-0.160118	-1.50908	2.91983	No		P17505	MDH1	Malate dehydrogenase, mitochondrial	0.000666535	0	P24280	SEC14	SEC14 cytosolic factor (Phosphatidylinositol/phosphatidylcholine transfer protein) (PI/PC TP)	0.00163806	0.000749892
Q01217	ARG5,6	Protein ARG5,6, mitochondrial [Cleaved into: N-acetyl-gamma-glutamyl-phosphate reductase	0.0305741	0.00308592	0.0274882	1003	-3.15504	42	6.02065e+08	7.30211e+08	1.1092e+09	1.21182e+09	1.05255e+09	7.7593e+08	No	Yes	0.789599	-9.19463	10.0932	0.292224	-1.51465	2.91427	No		Q08492	BUD21	Bud site selection protein 21 (U three protein 16) (U3 small nucleolar RNA-associated protein 16) (U3 snoRNA-associated protein 16)	0.000650365	0.00395732	P04821	CDC25	Cell division control protein 25	0.00161059	0.0283848
P36053	ELF1	Transcription elongation factor 1	0.0302138	0.00090807	0.0293058	1186	-5.01224	6	8.0178e+08	8.89592e+08	9.1732e+08	9.39628e+08	1.12171e+09	7.4715e+08	No	Yes	3.35818	-14.5812	3.00548	0.0867458	-1.51979	2.90912	No		P38828	LSM12	Protein LSM12 (Sm-like protein 12)	0.000631108	5.3164e-05	P22137	CHC1	Clathrin heavy chain	0.0015708	0.00716387
P04821	CDC25	Cell division control protein 25	0.0299954	0.00161059	0.0283848	1100	-4.13945	52	9.0038e+08	6.38664e+08	9.9224e+08	9.50177e+08	7.85656e+08	1.11089e+09	No	Yes	3.68633	-12.0291	5.36947	0.155079	-1.52295	2.90597	No		P36080	RRP14	Ribosomal RNA-processing protein 14 (Ribosome biogenesis protein RRP14)	0.000628257	0.00670241	Q04500	UTP14	U3 small nucleolar RNA-associated protein 14 (U3 snoRNA-associated protein 14) (U three protein 14)	0.00154326	0.0295975
P41940	PSA1	Mannose-1-phosphate guanyltransferase	0.0294366	0.00708305	0.0223535	825	-1.65806	35	5.26075e+08	5.77515e+08	8.98071e+08	1.06797e+09	1.02524e+09	1.18294e+09	No	Yes	1.54131	-4.80472	24.0621	0.70817	-1.53111	2.8978	No		P32505	NAB2	Nuclear polyadenylated RNA-binding protein NAB2	0.00062041	0	P47018	MTC1	Maintenance of telomere capping protein 1	0.00153964	0.114077
P49166	RPL37A	60S ribosomal protein L37-A (L43) (Large ribosomal subunit protein eL37-A) (YL35) (YP55)	0.0293685	0.0291976	0.000170953	36	7.4161	5	1.65786e+06	6.51661e+06	4.08723e+06	1.65993e+09	3.05142e+09	5.42004e+08	Yes	Yes	3.13602	21.4829	99.4179	8.42032	-1.53212	2.8968	Yes		Q99257	MEX67	mRNA export factor MEX67	0.000618816	0.000594727	P39940	RSP5	E3 ubiquitin-protein ligase RSP5	0.00153245	0.00244394
Q03656	SKY1	Serine/threonine-protein kinase SKY1 (SRPK)	0.0292284	0.00130923	0.0279192	1129	-4.41447	33	7.83252e+08	7.90065e+08	9.22339e+08	1.03802e+09	9.04109e+08	8.02713e+08	No	Yes	1.6724	-12.7786	4.4793	0.129332	-1.53419	2.89472	No		P53978	HEF3	Elongation factor 3B (EF-3B)	0.000581183	0.000237512	P32368	SAC1	Phosphatidylinositol-3-phosphatase SAC1	0.00150941	0.000398356
P15180	KRS1	Lysine--tRNA ligase, cytoplasmic	0.0290778	0.0251087	0.00396914	110	2.66129	37	1.98548e+08	3.46078e+07	1.17035e+08	1.64222e+09	1.25069e+09	1.9704e+09	Yes	Yes	1.00362	7.69771	86.3499	3.77104	-1.53644	2.89248	Yes		P36068	SHE2	SWI5-dependent HO expression protein 2	0.000572522	0	P40054	SER3	D-3-phosphoglycerate dehydrogenase 1 (3-PGDH 1)	0.00147119	0.00193639
Q03254	FCP1	RNA polymerase II subunit A C-terminal domain phosphatase	0.0286001	0	0.0286001	1449	-10	31	7.17791e+08	7.72128e+08	1.12426e+09	8.16976e+08	7.89001e+08	9.07693e+08	No	Yes	8.90486	-28.7541		-0.0591479	-1.54363	2.88528	No		P89886	TMA20	Translation machinery-associated protein 20	0.000555133	0	P38244	PFF1	Vacuolar membrane protease	0.00146444	0.0142422
P38249	RPG1	Eukaryotic translation initiation factor 3 subunit A (eIF3a) (Eukaryotic translation initiation factor 3 110 kDa subunit homolog) (eIF3 p110) (Translation initiation factor eIF3, p110 subunit homolog)	0.0283009	0.0274204	0.000880497	63	4.96079	61	2.38748e+07	1.30131e+07	3.88144e+07	2.37597e+09	1.2375e+09	1.38502e+09	Yes	Yes	1.2622	14.2906	96.8888	5.98377	-1.5482	2.88071	Yes		P25586	KRR1	KRR1 small subunit processome component (KRR-R motif-containing protein 1) (Ribosomal RNA assembly protein KRR1)	0.000552254	0	Q12019	MDN1	Midasin (Dynein-related AAA-ATPase REA1) (MIDAS-containing protein) (Ribosome export/assembly protein 1)	0.00145317	0.000802804
P04802	DPS1	Aspartate--tRNA ligase, cytoplasmic	0.0282757	0.0179344	0.0103413	220	0.794311	33	2.42591e+08	2.54808e+08	4.23069e+08	1.64061e+09	1.30317e+09	1.20543e+09	Yes	Yes	0.526243	2.28788	63.4269	2.15979	-1.54859	2.88033	Yes		Q99207	NOP14	Nucleolar complex protein 14 (U three protein 2) (U3 small nucleolar RNA-associated protein 2) (U3 snoRNA-associated protein 2)	0.000502729	0	Q12089	AEP3	ATPase expression protein 3	0.00145286	0
P31539	HSP104	Heat shock protein 104 (Protein aggregation-remodeling factor HSP104)	0.0277497	0.00317052	0.0245792	975	-2.95465	48	7.39095e+08	8.18642e+08	6.17846e+08	7.16914e+08	8.8165e+08	1.20123e+09	No	Yes	1.95138	-8.48625	11.4254	0.331114	-1.55674	2.87217	No		P38120	MRPS9	37S ribosomal protein S9, mitochondrial (Mitochondrial small ribosomal subunit protein uS9m)	0.000497122	0.000112014	Q04225	RRB1	Ribosome assembly protein RRB1	0.00144439	0.0370662
P36024	SIS2	Phosphopantothenoylcysteine decarboxylase subunit SIS2 (Halotolerance protein HAL3) (Sit4 suppressor 2)	0.0273933	0	0.0273933	1448	-10	30	8.78083e+08	6.31976e+08	9.90192e+08	1.00599e+09	6.22285e+08	7.82946e+08	No	Yes	9.50432	-28.5675		-0.080025	-1.56236	2.86656	No		P38203	LSM2	U6 snRNA-associated Sm-like protein LSm2 (Small nuclear ribonucleoprotein D homolog SNP3)	0.000484769	0	P48234	ENP2	Ribosome biogenesis protein ENP2 (Essential nuclear protein 2)	0.00143788	0.0153091
Q12306	SMT3	Ubiquitin-like protein SMT3	0.0273834	0.00391035	0.023473	945	-2.58563	5	7.35325e+08	6.18713e+08	7.44539e+08	9.29224e+08	8.29169e+08	1.05272e+09	No	Yes	1.67335	-7.41146	14.28	0.41487	-1.56251	2.8664	No		P53064	RTF1	RNA polymerase-associated protein RTF1	0.00048326	0.012097	P34223	SHP1	UBX domain-containing protein 1 (Suppressor of high-copy PP1 protein)	0.00141475	0.0017186
P38250	IST2	Increased sodium tolerance protein 2	0.0272564	0	0.0272564	1447	-10	30	9.52924e+08	5.00602e+08	9.74214e+08	9.56957e+08	5.34576e+08	9.6766e+08	No	Yes	10.4894	-28.5458		-0.0327969	-1.56453	2.86438	No		Q12034	SLF1	Protein SLF1	0.000465211	0	P0CX34	RPS30B	40S ribosomal protein S30-B (Small ribosomal subunit protein eS30-B)	0.0014095	0
P32521	PAN1	Actin cytoskeleton-regulatory complex protein PAN1 (Mitochondrial distribution of proteins protein 3)	0.027211	0.00317708	0.0240339	968	-2.9193	43	1.02648e+09	4.26308e+08	6.71155e+08	1.16608e+09	6.68268e+08	9.20495e+08	No	Yes	3.67132	-8.35987	11.6757	0.338434	-1.56526	2.86366	No		Q07655	WHI4	Protein WHI4	0.000456224	8.72513e-05	P07246	ADH3	Alcohol dehydrogenase 3, mitochondrial	0.00140359	0.0105121
Q01855	RPS15	40S ribosomal protein S15 (RIG protein) (RP52) (S21) (Small ribosomal subunit protein uS19) (YS21)	0.0271891	0.02695	0.000239097	44	6.81655	6	1.98426e+06	6.38968e+06	1.28705e+07	1.92628e+09	1.41824e+09	1.5091e+09	Yes	Yes	0.574214	19.5179	99.1206	7.82293	-1.5656	2.86331	Yes		Q07623	NOP6	Nucleolar protein 6	0.000451146	0	P00890	CIT1	Citrate synthase, mitochondrial	0.00139655	0.00292062
P35724	MNR2	Manganese resistance protein MNR2	0.0267148	0	0.0267148	1445	-10	32	9.1996e+08	4.90114e+08	1.1132e+09	9.45268e+08	4.46829e+08	8.74458e+08	No	Yes	10.8291	-28.4589		-0.229316	-1.57325	2.85567	No		P53743	ESF2	Pre-rRNA-processing protein ESF2 (18S rRNA factor 2)	0.000443378	0.00204561	P06104	RAD6	Ubiquitin-conjugating enzyme E2 2	0.00139081	0.0119364
P31380	FUN30	ATP-dependent helicase FUN30	0.0267052	0.000637731	0.0260675	1207	-5.35316	53	8.31675e+08	5.43317e+08	9.40621e+08	9.78875e+08	6.22171e+08	8.71436e+08	No	Yes	5.24432	-15.286	2.38804	0.0689174	-1.5734	2.85551	No		P36102	PAN3	PAN2-PAN3 deadenylation complex subunit PAN3 (PAB1P-dependent poly(A)-specific ribonuclease) (Poly(A)-nuclease deadenylation complex subunit 3) (PAN deadenylation complex subunit 3)	0.000442392	0.000293915	P00924	ENO1	Enolase 1	0.0013891	0.00998113
P38288	TOS1	Protein TOS1 (Target of SBF 1)	0.0266375	0.000496445	0.0261411	1230	-5.71854	11	6.86726e+08	7.7912e+08	8.62167e+08	8.75979e+08	6.40412e+08	9.31557e+08	No	Yes	4.26247	-16.323	1.86371	0.0537814	-1.57451	2.85441	No		P50094	IMD4	Inosine-5'-monophosphate dehydrogenase 4 (IMP dehydrogenase 4) (IMPD 4) (IMPDH 4)	0.000433511	0.00245224	P38075	PDX3	Pyridoxamine 5'-phosphate oxidase	0.00138889	0.00128744
P15705	STI1	Heat shock protein STI1	0.026439	0.0068926	0.0195464	786	-1.50379	35	5.25032e+08	5.85385e+08	6.35923e+08	9.08066e+08	9.39641e+08	1.14633e+09	Yes	Yes	1.15943	-4.28753	26.0698	0.769986	-1.57775	2.85116	Yes		P38712	RRP3	ATP-dependent rRNA helicase RRP3	0.00043273	0.000108138	P38625	GUA1	GMP synthase [glutamine-hydrolyzing]	0.0013857	0.00052134
Q08732	HRK1	Serine/threonine-protein kinase HRK1	0.0263474	0	0.0263474	1444	-10	28	9.63971e+08	6.4482e+08	7.90679e+08	8.4278e+08	5.89565e+08	8.92125e+08	No	Yes	9.35572	-28.399		-0.0689965	-1.57926	2.84965	No		Q03434	TY1B-ML2	Transposon Ty1-ML2 Gag-Pol polyprotein (Gag-Pol-p199) (TY1A-TY1B) (Transposon Ty1 TYA-TYB polyprotein) (p190) [Cleaved into: Capsid protein (CA) (Gag-p45) (p54); Ty1 protease (PR)	0.000426176	0.000527509	P40362	UTP18	U3 small nucleolar RNA-associated protein 18 (U3 snoRNA-associated protein 18) (U three protein 18)	0.00137496	0.0565478
Q04739	GAL83	SNF1 protein kinase subunit beta-3 (Glucose repression protein GAL83) (Protein SPM1)	0.0262896	0	0.0262896	1443	-10	13	6.22376e+08	7.4317e+08	1.02558e+09	6.73488e+08	8.5767e+08	7.91293e+08	No	Yes	9.04815	-28.3895		-0.049225	-1.58022	2.8487	No		P38789	SSF1	Ribosome biogenesis protein SSF1	0.000423786	0.00988528	P46680	AIP1	Actin-interacting protein 1	0.00137364	0.0129652
P32499	NUP2	Nucleoporin NUP2 (Nuclear pore protein NUP2) (p95)	0.0260048	0.00206493	0.0239398	1029	-3.53525	39	6.06361e+08	5.28534e+08	9.63921e+08	1.21588e+09	6.60021e+08	6.87798e+08	No	Yes	3.37263	-10.0541	7.94059	0.2296	-1.58495	2.84397	No		Q02908	ELP3	Elongator complex protein 3	0.000410725	7.99654e-05	P38187	UBP13	Ubiquitin carboxyl-terminal hydrolase 13	0.00136016	0.00208324
P40019	CHZ1	Histone H2A.Z-specific chaperone CHZ1	0.0259432	0	0.0259432	1442	-10	10	7.72264e+08	8.63371e+08	7.31634e+08	6.94529e+08	6.3779e+08	9.51887e+08	No	Yes	7.66002	-28.3321		-0.0735533	-1.58598	2.84294	No		P15442	GCN2	eIF-2-alpha kinase GCN2	0.0004098	0.00332266	P04046	ADE4	Amidophosphoribosyltransferase (ATase)	0.00135508	8.27513e-05
P0CX30	RPS23B	40S ribosomal protein S23-B (RP37) (S28) (Small ribosomal subunit protein uS12-B) (YS14)	0.0258695	0.0143305	0.011539	294	0.312568	10	2.70047e+08	3.46549e+08	4.17114e+08	1.21085e+09	1.2589e+09	1.13481e+09	Yes	Yes	0.252397	0.888225	55.3953	1.80068	-1.58721	2.8417	No		P42945	UTP10	U3 small nucleolar RNA-associated protein 10 (U3 snoRNA-associated protein 10) (U three protein 10) (U3 protein 10 required for transcription) (t-UTP10)	0.000409577	0	P31412	VMA5	V-type proton ATPase subunit C (V-ATPase subunit C) (V-ATPase 42 kDa subunit) (Vacuolar proton pump subunit C)	0.00135109	0.00116085
Q03655	GAS3	Probable 1,3-beta-glucanosyltransferase GAS3	0.0256698	0.000312715	0.0253571	1278	-6.3414	16	6.43534e+08	7.85998e+08	8.38969e+08	8.28256e+08	8.24761e+08	6.80936e+08	No	Yes	3.44207	-17.999	1.21822	0.0351522	-1.59058	2.83834	No		Q02260	SMD1	Small nuclear ribonucleoprotein Sm D1 (Sm-D1) (snRNP core protein D1)	0.000409435	0	P30624	FAA1	Long-chain-fatty-acid--CoA ligase 1	0.0013464	0.00273295
P05744	RPL33A	60S ribosomal protein L33-A (L37) (Large ribosomal subunit protein eL33-A) (RP47) (YL37)	0.0256609	0.0227049	0.00295595	102	2.94131	2	5.37978e+07	7.91699e+07	1.31937e+08	1.42866e+09	1.40859e+09	1.4987e+09	Yes	Yes	0.216805	8.34798	88.4807	4.03229	-1.59073	2.83818	No		P25368	RRP7	Ribosomal RNA-processing protein 7	0.000403954	0	P33441	MFT1	THO complex subunit MFT1 (Mitochondrial fusion target protein 1)	0.00133613	0.0632
P19882	HSP60	Heat shock protein 60, mitochondrial (CPN60) (P66) (Stimulator factor I 66 kDa component)	0.0256403	0.00212958	0.0235107	1023	-3.46468	32	5.9511e+08	6.96009e+08	8.15925e+08	7.92457e+08	8.40874e+08	8.5679e+08	No	Yes	2.05276	-9.8322	8.30558	0.240202	-1.59108	2.83784	No		P38754	RPL14B	60S ribosomal protein L14-B (Large ribosomal subunit protein eL14-B)	0.000381703	6.44382e-05	P38174	MAP2	Methionine aminopeptidase 2 (MAP 2) (MetAP 2)	0.00133164	0.000305686
P39533	ACO2	Homocitrate dehydratase, mitochondrial	0.0254489	0.00762359	0.0178253	731	-1.22538	33	4.11644e+08	4.74457e+08	7.10074e+08	1.05062e+09	9.11368e+08	1.00468e+09	Yes	Yes	1.04025	-3.47345	29.9565	0.891705	-1.59433	2.83458	No		Q12000	TMA46	Translation machinery-associated protein 46 (DRG family-regulatory protein 1)	0.000381217	0	P07991	CAR2	Ornithine aminotransferase (OTAse)	0.00133128	0.000322298
P05748	RPL15A	60S ribosomal protein L15-A (L13) (Large ribosomal subunit protein eL15-A) (RP15R) (YL10) (YP18)	0.0253979	0.0215502	0.0038477	119	2.48563	9	6.74335e+07	1.11852e+08	1.63436e+08	1.6362e+09	1.24168e+09	1.33309e+09	Yes	Yes	0.475824	7.04356	84.8503	3.609	-1.5952	2.83371	Yes		Q06217	SMD2	Small nuclear ribonucleoprotein Sm D2 (Sm-D2) (snRNP core protein D2)	0.000380366	0	P53051	IMA1	Oligo-1,6-glucosidase IMA1	0.00132515	0
P08678	CYR1	Adenylate cyclase	0.0253157	0	0.0253157	1441	-10	73	8.06076e+08	5.25114e+08	9.49685e+08	9.83317e+08	5.21998e+08	7.52783e+08	No	Yes	10.0868	-28.2261		-0.0619077	-1.59661	2.8323	No		P40968	CDC40	Pre-mRNA-processing factor 17 (Cell division control protein 40)	0.00037837	0.00279877	P54838	DAK1	Dihydroxyacetone kinase 1 (DHA kinase 1)	0.00132514	0.00504937
P53849	GIS2	Zinc finger protein GIS2	0.0253049	0.0243887	0.000916215	69	4.73438	14	2.06062e+07	2.10011e+07	4.0488e+07	1.49456e+09	1.42307e+09	1.53732e+09	Yes	Yes	0.164444	13.4083	96.3793	5.76123	-1.5968	2.83212	Yes		P47017	LSM1	Sm-like protein LSm1 (SPB8 protein)	0.000353087	0	P15703	BGL2	Glucan 1,3-beta-glucosidase	0.00130959	0.0480512
P41811	SEC27	Coatomer subunit beta' (Beta'-coat protein) (Beta'-COP)	0.0252663	0.00260273	0.0226635	987	-3.12228	42	4.71319e+08	5.62546e+08	9.87324e+08	7.36114e+08	7.71444e+08	1.00136e+09	No	Yes	3.32064	-8.84058	10.3012	0.298288	-1.59746	2.83145	No		Q06706	IKI3	Elongator complex protein 1 (Gamma-toxin target 1) (Protein IKI3)	0.000349822	0.000166551	Q03656	SKY1	Serine/threonine-protein kinase SKY1 (SRPK)	0.00130923	0.0279192
Q3E7Y3	RPS22B	40S ribosomal protein S22-B (RP50) (S24) (Small ribosomal subunit protein uS8-B) (YP58) (YS22)	0.0250676	0.0156754	0.00939217	231	0.738969	9	2.06795e+08	3.27902e+08	3.07064e+08	1.21924e+09	1.25468e+09	1.1788e+09	Yes	Yes	0.289789	2.08982	62.5325	2.11702	-1.60089	2.82802	No		P32899	IMP3	U3 small nucleolar ribonucleoprotein protein IMP3 (U3 snoRNP protein IMP3) (Interacting with MPP10 protein 3)	0.000341926	0	P32466	HXT3	Low-affinity glucose transporter HXT3	0.00129842	0.0421485
P12630	BAR1	Barrierpepsin	0.0247474	0	0.0247474	1439	-10	9	7.1069e+08	5.6589e+08	9.69145e+08	9.37757e+08	5.00754e+08	7.52835e+08	No	Yes	9.86391	-28.1278		-0.0822629	-1.60647	2.82244	No		P34761	WHI3	Protein WHI3	0.0003415	0	P10962	MAK16	Protein MAK16 (Maintenance of killer protein 16)	0.00128441	0.0822109
P34730	BMH2	Protein BMH2	0.0246577	0.0071152	0.0175425	751	-1.30188	4	4.4794e+08	5.04631e+08	6.15592e+08	8.36527e+08	1.05213e+09	9.64177e+08	Yes	Yes	1.10467	-3.67243	28.8559	0.856941	-1.60805	2.82087	No		Q99216	PNO1	Pre-rRNA-processing protein PNO1 (Partner of NOB1) (Ribosomal RNA-processing protein 20)	0.00033444	0.000190161	P05318	RPP1A	60S acidic ribosomal protein P1-alpha (A1) (L12eIIA) (Large ribosomal subunit protein P1-A) (P1A) (YP1alpha)	0.00127822	0.00165964
P36135	UTH1	Probable secreted beta-glucosidase UTH1	0.0244658	0.000216742	0.024249	1301	-6.8058	7	6.80502e+08	7.48718e+08	7.3189e+08	9.02514e+08	6.88675e+08	6.34284e+08	No	Yes	4.58762	-19.1752	0.8859	0.0255623	-1.61144	2.81747	No		Q07381	TSR1	Ribosome biogenesis protein TSR1 (20S rRNA accumulation protein 1)	0.000334241	0	P40047	ALD5	Aldehyde dehydrogenase 5, mitochondrial	0.00126469	0.00204062
P43587	YPI1	Type 1 phosphatases regulator YPI1	0.0241803	0	0.0241803	1438	-10	9	5.69423e+08	6.68952e+08	9.56701e+08	6.39004e+08	7.39978e+08	7.61335e+08	No	Yes	9.1061	-28.0275		-0.0406227	-1.61654	2.81237	No		P53207	SNU71	U1 small nuclear ribonucleoprotein component SNU71	0.000327861	0.0010901	P32074	SEC21	Coatomer subunit gamma (Gamma-coat protein) (Gamma-COP)	0.00126195	0.000432379
P42846	KRI1	Protein KRI1 (KRR1-interacting protein 1)	0.0241036	0.00226259	0.021841	1004	-3.271	27	4.53259e+08	5.13105e+08	9.736e+08	6.52885e+08	7.28159e+08	1.00064e+09	No	Yes	3.71763	-9.19475	9.38692	0.271649	-1.61792	2.811	No		P14065	GCY1	Glycerol 2-dehydrogenase (NADP(+))	0.00031323	0.000510306	P41920	YRB1	Ran-specific GTPase-activating protein 1 (Chromosome stability protein 20) (Perinuclear array-localized protein) (Ran-binding protein 1) (RANBP1)	0.00123998	0.000322609
P36169	SKG1	Suppressor of lethality of KEX2 GAS1 double null mutant protein 1	0.0239744	0	0.0239744	1437	-10	24	5.857e+08	7.88735e+08	1.03613e+09	5.11881e+08	6.93045e+08	6.82984e+08	No	Yes	9.58036	-27.9905		-0.366131	-1.62025	2.80866	No		P40018	SMB1	Small nuclear ribonucleoprotein-associated protein B (snRNP-B) (Sm protein B) (Sm-B) (SmB)	0.000305556	0	P53981	PYP1	Polyol phosphate phosphatase PYP1	0.00123021	0.000967764
Q03735	NAB6	RNA-binding protein NAB6 (Nucleic acid-binding protein 6)	0.0235835	0.0188948	0.00468875	138	2.01071	38	1.7633e+08	1.00641e+08	1.37017e+08	1.56554e+09	9.971e+08	1.25177e+09	Yes	Yes	0.975169	5.63305	80.1185	3.17945	-1.62739	2.80152	Yes		P43321	SMD3	Small nuclear ribonucleoprotein Sm D3 (Sm-D3) (snRNP core protein D3)	0.000296251	0	P01123	YPT1	GTP-binding protein YPT1 (Protein YP2) (Rab GTPase YPT1) (Transport GTPase YPT1)	0.00121897	0.0173559
P32445	RIM1	Single-stranded DNA-binding protein RIM1, mitochondrial (Mitochondrial ssDNA-binding protein)	0.0235186	0.0231825	0.000336082	51	6.10808	12	1.8607e+06	9.20032e+06	1.69023e+07	7.24162e+08	1.74916e+09	1.71548e+09	Yes	Yes	1.82884	17.1046	98.571	7.1185	-1.62859	2.80033	No		P47089	TMA22	Translation machinery-associated protein 22 (Density-regulated protein homolog)	0.000280304	0.000103249	P22211	NPR1	Nitrogen permease reactivator protein	0.00120661	0.037546
Q07657	SHS1	Seventh homolog of septin 1 (Septation protein 7)	0.0234637	0	0.0234637	1436	-10	25	6.86609e+08	6.61883e+08	7.92676e+08	7.09375e+08	7.03496e+08	6.52873e+08	No	Yes	6.23064	-27.8973		-0.0527333	-1.6296	2.79931	No		P38336	POP4	RNases MRP/P 32.9 kDa subunit (RNA-processing protein POP4)	0.000274149	0	P15454	GUK1	Guanylate kinase	0.00120321	0.00319198
P53066	YGL242C	Ankyrin repeat-containing protein YGL242C	0.0233597	0.000248476	0.0231113	1283	-6.53934	10	4.35841e+08	7.72888e+08	8.48699e+08	5.53671e+08	8.18452e+08	7.58724e+08	No	Yes	6.55623	-18.293	1.0637	0.0306929	-1.63153	2.79738	No		P21771	MRPS28	37S ribosomal protein S28, mitochondrial (Mitochondrial small ribosomal subunit protein uS15m)	0.000273402	0	P02294	HTB2	Histone H2B.2	0.00119328	0.000377829
P32861	UGP1	UTP--glucose-1-phosphate uridylyltransferase	0.0230731	0.00637599	0.0166972	762	-1.38888	28	3.27597e+08	5.06227e+08	6.51849e+08	7.74397e+08	7.96449e+08	1.08037e+09	Yes	Yes	1.91288	-3.87779	27.6338	0.818622	-1.63689	2.79202	No		P30822	CRM1	Exportin-1 (Chromosome region maintenance protein 1) (Karyopherin-124)	0.000266516	0.000500209	P25087	ERG6	Sterol 24-C-methyltransferase ERG6 (SCMT)	0.00119257	0.00129129
Q12196	RIO1	Serine/threonine-protein kinase RIO1	0.0229847	0	0.0229847	1435	-10	23	3.59451e+08	5.58822e+08	1.13809e+09	5.36429e+08	6.24337e+08	9.03903e+08	No	Yes	10.8404	-27.808		-0.0297631	-1.63856	2.79035	No		P53905	LSM7	U6 snRNA-associated Sm-like protein LSm7	0.00025581	0.000444221	P09938	RNR2	Ribonucleoside-diphosphate reductase small chain 1	0.00118925	0.00224171
P16862	PFK2	ATP-dependent 6-phosphofructokinase subunit beta	0.0226991	0.00849355	0.0142055	616	-0.742013	35	2.25756e+08	3.39344e+08	6.95377e+08	8.48917e+08	7.91053e+08	1.16937e+09	Yes	Yes	2.00755	-2.06645	37.418	1.13475	-1.64399	2.78492	Yes		Q12487	MRPL23	54S ribosomal protein L23, mitochondrial (Mitochondrial large ribosomal subunit protein uL13m) (YmL23)	0.000251753	0	P39726	GCV3	Glycine cleavage system H protein, mitochondrial (Glycine decarboxylase complex subunit H)	0.00118164	0.00777114
P04801	THS1	Threonine--tRNA ligase, cytoplasmic	0.0221054	0.0167711	0.00533429	155	1.65261	36	8.89363e+07	1.10408e+08	2.75677e+08	1.37044e+09	1.05357e+09	1.06434e+09	Yes	Yes	0.518134	4.58336	75.8688	2.86553	-1.6555	2.77341	No		P40032	TPA1	Prolyl 3,4-dihydroxylase TPA1	0.000248743	0	P22803	TRX2	Thioredoxin-2 (Thioredoxin II) (TR-II) (Thioredoxin-1)	0.00117605	0.00368527
Q08208	NOP12	Nucleolar protein 12	0.0219229	0.0219229	0		10	33				1.57176e+09	1.2646e+09	1.0943e+09	Yes	Yes	0.653293		99.8049	10	-1.6591	2.76981	Yes		P22136	AEP2	ATPase expression protein 2, mitochondrial	0.000239683	0	P12612	TCP1	T-complex protein 1 subunit alpha (TCP-1-alpha) (CCT-alpha)	0.00116782	0.00229334
P32900	SKG6	Protein SKG6 (Suppressor of lethality of KEX2-GAS1 double null mutant 6)	0.0218511	0	0.0218511	1434	-10	21	4.6787e+08	6.32508e+08	9.57008e+08	5.92948e+08	6.41666e+08	6.25783e+08	No	Yes	9.33518	-27.5891		-0.145981	-1.66053	2.76839	No		Q04031	RRP17	Ribosomal RNA-processing protein 17	0.000234429	0.000113896	P32457	CDC3	Cell division control protein 3	0.00116266	0.00245365
P35734	ASK1	DASH complex subunit ASK1 (Associated with spindles and kinetochores protein 1) (Outer kinetochore protein ASK1)	0.0214363	0	0.0214363	1433	-10	16	4.00978e+08	8.48056e+08	6.82472e+08	4.06705e+08	8.89554e+08	6.15644e+08	No	Yes	10.6566	-27.5062		-0.0869709	-1.66885	2.76006	No		Q12009	TRM8	tRNA (guanine-N(7)-)-methyltransferase	0.00022825	0	P10869	HOM3	Aspartokinase	0.00116176	0.00117643
P40069	KAP123	Importin subunit beta-4 (Importin-123) (Karyopherin subunit beta-4) (Karyopherin-123) (Ran-binding protein YRB4)	0.0214008	0	0.0214008	1432	-10	27	2.46794e+07	1.82179e+07	1.29781e+09	4.4265e+08	7.24435e+07	1.98125e+09	Yes	Yes	16.3842	-27.499		-0.163479	-1.66957	2.75934	No		P48237	CCM1	Mitochondrial group I intron splicing factor CCM1 (COB and COX1 mRNA maturation protein 1) (Required for respiratory growth protein 2)	0.000224357	0	P39743	RVS167	Reduced viability upon starvation protein 167	0.0011602	0.00047766
P17967	PDI1	Protein disulfide-isomerase (PDI)	0.0211591	0.00497982	0.0161793	820	-1.69998	35	4.13398e+08	4.64614e+08	5.7232e+08	7.9725e+08	7.73116e+08	7.73011e+08	No	Yes	0.704182	-4.68244	23.5352	0.692053	-1.6745	2.75441	No		P53632	PAP2	Poly(A) RNA polymerase protein 2	0.000207522	0.00287675	P53691	CPR6	Peptidyl-prolyl cis-trans isomerase CPR6 (PPIase CPR6)	0.00115961	0.00213025
O13516	RPS9A	40S ribosomal protein S9-A (RP21) (S13) (Small ribosomal subunit protein uS4-A) (YP28) (YS11)	0.0211489	0.0211489	0		10	2				4.17577e+08	3.31747e+09	5.68275e+07	No	Yes	7.28501		99.8049	10	-1.67471	2.7542	Yes		P28834	IDH1	Isocitrate dehydrogenase [NAD] subunit 1, mitochondrial	0.000207038	0.000574498	P37303	GLY1	Low specificity L-threonine aldolase (Low specificity L-TA) (TA)	0.00114978	0.00231825
Q05543	RTT103	Regulator of Ty1 transposition protein 103	0.0211435	0.000658577	0.0204849	1157	-4.95906	25	5.11794e+08	6.29962e+08	6.93585e+08	6.10102e+08	6.83583e+08	6.61886e+08	No	Yes	3.34837	-13.6577	3.1148	0.0899033	-1.67482	2.75409	No		P38772	BCD1	Box C/D snoRNA protein 1	0.000204371	0.000589154	P47079	CCT8	T-complex protein 1 subunit theta (TCP-1-theta) (CCT-theta)	0.0011481	0.000218899
Q12159	YRA1	RNA annealing protein YRA1	0.0210646	0.0210646	0		10	11				1.507e+09	1.32951e+09	9.40262e+08	Yes	Yes	0.875788		99.8049	10	-1.67645	2.75247	Yes		P42847	MRPS18	37S ribosomal protein S18, mitochondrial (Mitochondrial small ribosomal subunit protein uS11m) (YmS18)	0.000202051	0	P28263	UBC8	Ubiquitin-conjugating enzyme E2-24 kDa	0.00113822	0.238127
Q08412	CUE5	Ubiquitin-binding protein CUE5 (Coupling of ubiquitin conjugation to ER degradation protein 5)	0.0210592	0.000447738	0.0206115	1202	-5.52465	23	4.99841e+08	6.65684e+08	6.73408e+08	5.25412e+08	6.9924e+08	7.12225e+08	No	Yes	4.6808	-15.2058	2.12609	0.0613551	-1.67656	2.75236	No		Q12186	MSL5	Branchpoint-bridging protein (Mud synthetic-lethal 5 protein) (Splicing factor 1) (Zinc finger protein BBP)	0.000191875	0.00104575	P02829	HSP82	ATP-dependent molecular chaperone HSP82 (82 kDa heat shock protein) (Heat shock protein Hsp90 heat-inducible isoform)	0.0011375	0.0111959
P38707	DED81	Asparagine--tRNA ligase, cytoplasmic	0.0207543	0.0139209	0.00683337	199	1.02659	28	1.18817e+08	1.73966e+08	3.15165e+08	9.13297e+08	9.61226e+08	1.23866e+09	Yes	Yes	1.03263	2.81903	67.0749	2.34324	-1.68289	2.74602	No		P25039	MEF1	Elongation factor G, mitochondrial (EF-Gmt) (Elongation factor G 1, mitochondrial) (mEF-G 1) (Elongation factor G1)	0.000188271	0	P25588	MRC1	Mediator of replication checkpoint protein 1 (DNA replication checkpoint mediator MRC1)	0.0011374	0.0154441
P33336	SKN1	Beta-glucan synthesis-associated protein SKN1	0.0203422	0	0.0203422	1430	-10	19	5.40959e+08	5.99028e+08	7.7803e+08	5.67377e+08	5.96596e+08	5.65253e+08	No	Yes	8.09305	-27.2794		-0.149928	-1.6916	2.73731	No		P36084	MUD2	Splicing factor MUD2	0.00018336	0	P48361	ASK10	Activator of SKN7 protein 10 (Regulator of the glycerol channel 2)	0.00113502	0.00481874
P04807	HXK2	Hexokinase-2	0.020339	0.0122779	0.00806105	247	0.607027	23	1.64906e+08	2.08142e+08	3.37395e+08	1.25521e+09	7.66047e+08	9.14965e+08	Yes	Yes	1.00787	1.66158	60.3665	2.01658	-1.69167	2.73724	No		P38230	ZTA1	Probable quinone oxidoreductase	0.000181287	0.000450271	P47120	LIA1	Deoxyhypusine hydroxylase (DOHH)	0.00113174	0.000603001
Q12124	MED2	Mediator of RNA polymerase II transcription subunit 2 (Mediator complex subunit 2)	0.0202818	0	0.0202818	1429	-10	16	5.56126e+08	7.21053e+08	6.2691e+08	5.12466e+08	7.14554e+08	5.05302e+08	No	Yes	8.89524	-27.2666		-0.155518	-1.69289	2.73602	No		P53550	DCP2	m7GpppN-mRNA hydrolase	0.000180662	0.00620661	P32793	YSC84	Protein YSC84 (LAS seventeen-binding protein 4) (LAS17-binding protein 4)	0.00112668	0.00571455
P53115	INO80	Chromatin-remodeling ATPase INO80	0.0201527	0	0.0201527	1428	-10	49	5.66208e+08	4.5481e+08	8.26372e+08	6.41137e+08	4.72595e+08	6.52156e+08	No	Yes	9.62375	-27.239		-0.0803021	-1.69567	2.73325	No		P38985	SRP14	Signal recognition particle subunit SRP14 (Signal recognition particle 14 kDa protein homolog)	0.000178031	6.99009e-05	P02557	TUB2	Tubulin beta chain (Beta-tubulin)	0.0011241	0.00280703
P29469	MCM2	DNA replication licensing factor MCM2	0.0201127	0	0.0201127	1427	-10	34	4.9575e+08	5.15119e+08	8.0261e+08	5.68809e+08	5.79495e+08	6.44321e+08	No	Yes	9.0376	-27.2304		-0.0188861	-1.69653	2.73238	No		Q02933	RNY1	Ribonuclease T2-like (RNase T2-like)	0.000176005	0.00207262	P32568	SNQ2	Protein SNQ2	0.00111237	0.00312378
Q08001	LAM6	Membrane-anchored lipid-binding protein LAM6 (Lipid transfer at contact site protein 1) (Lipid transfer protein anchored at membrane contact sites 1)	0.020065	0.000138773	0.0199263	1308	-7.1658	30	4.96919e+08	6.42274e+08	6.4596e+08	6.19483e+08	6.31558e+08	5.61361e+08	No	Yes	4.74887	-19.5723	0.691617	0.0199562	-1.69756	2.73135	No		P29478	SEC65	Signal recognition particle subunit SEC65	0.000171774	0	P07267	PEP4	Saccharopepsin	0.00110686	0.0146354
P38427	TSL1	Trehalose synthase complex regulatory subunit TSL1 (Alpha,alpha-trehalose-phosphate synthase [UDP-forming] 123 kDa subunit)	0.0197207	0.00529434	0.0144263	766	-1.44618	15	5.23892e+08	4.82969e+08	1.04965e+08	1.27114e+09	9.27822e+08	2.25021e+08	No	Yes	5.0662	-3.93916	26.8466	0.794089	-1.70508	2.72383	No		P38282	SPP381	Pre-mRNA-splicing factor SPP381 (Suppressor of PRP38-1 mutation)	0.000158328	0.00499689	P15891	ABP1	Actin-binding protein	0.00110663	0.000650428
P32892	DRS1	ATP-dependent RNA helicase DRS1	0.0196098	0.00222388	0.0173859	961	-2.96677	33	5.77985e+08	4.62258e+08	5.04846e+08	8.22441e+08	6.00966e+08	5.47432e+08	No	Yes	2.42472	-8.07372	11.3407	0.328636	-1.70753	2.72139	Yes		P57743	LSM3	U6 snRNA-associated Sm-like protein LSm3 (SmX4 protein)	0.000151413	8.64639e-05	P38278	BMT2	25S rRNA (adenine(2142)-N(1))-methyltransferase	0.00110363	0.000332993
P32583	SRP40	Suppressor protein SRP40	0.0195289	0.000694241	0.0188346	1133	-4.76181	11	3.92707e+08	5.70298e+08	6.41812e+08	3.10326e+08	6.57285e+08	9.28996e+08	No	Yes	5.67454	-12.9502	3.55494	0.102617	-1.70932	2.71959	No		Q12221	PUF2	mRNA-binding protein PUF2 (Pumilio homology domain family member 2)	0.000144621	0.000727408	P53121	FLC3	Putative flavin carrier protein 3 (FAD transporter 3) (TRP-like ion channel FLC3)	0.00109933	0.00566528
P46672	ARC1	tRNA-aminoacylation cofactor ARC1 (Acyl-RNA-complex protein 1) (GU4 nucleic-binding protein 1) (G4p1 protein) (P42) (tRNA-interacting factor ARC1)	0.0195198	0.0172771	0.00224272	106	2.94554	17	1.41814e+07	9.31547e+07	9.14606e+07	1.33447e+09	1.0443e+09	9.22236e+08	Yes	Yes	0.56955	8.01008	88.5106	4.03627	-1.70952	2.71939	Yes		P38827	SET1	Histone-lysine N-methyltransferase, H3 lysine-4 specific	0.000142184	0.000234288	P53874	UBP10	Ubiquitin carboxyl-terminal hydrolase 10	0.00109905	0.0363099
P32773	TOA1	Transcription initiation factor IIA large subunit (TFIIA large subunit) (TFIIA 32 kDa subunit)	0.0192095	0	0.0192095	1426	-10	9	2.78379e+08	6.2981e+08	8.12955e+08	3.29555e+08	6.24337e+08	7.69119e+08	No	Yes	11.2607	-27.0315		-0.0849818	-1.71648	2.71243	No		P38064	MRPL16	54S ribosomal protein L16, mitochondrial (Mitochondrial large ribosomal subunit protein uL16m) (YmL47)	0.000127391	0	P32787	MGM101	Mitochondrial genome maintenance protein MGM101	0.00109067	0.00142893
P20459	SUI2	Eukaryotic translation initiation factor 2 subunit alpha (eIF-2-alpha)	0.0190863	0.00424425	0.0148421	831	-1.80611	25	3.04452e+08	5.07823e+08	5.04052e+08	5.96893e+08	8.93925e+08	6.14927e+08	No	Yes	2.09871	-4.8939	22.2371	0.65253	-1.71928	2.70963	Yes		P05745	RPL36A	60S ribosomal protein L36-A (L39) (Large ribosomal subunit protein eL36-A) (YL39)	0.000117659	0	P43612	SAP155	SIT4-associating protein SAP155	0.00108853	0.046139
P40495	LYS12	Homoisocitrate dehydrogenase, mitochondrial (HIcDH)	0.0190359	0.0130359	0.00599998	194	1.11946	24	1.2698e+08	1.4925e+08	2.59905e+08	1.05819e+09	8.533e+08	9.65406e+08	Yes	Yes	0.532861	3.03204	68.4806	2.41827	-1.72043	2.70849	No		Q06525	URN1	Pre-mRNA-splicing factor URN1 (U2-U5-U6 snRNP, RES complex and NTC-interacting pre-mRNA-splicing factor 1)	0.000114103	0.0106304	P38764	RPN1	26S proteasome regulatory subunit RPN1 (HMG-CoA reductase degradation protein 2) (Proteasome non-ATPase subunit 1)	0.00108251	0.00878365
Q07478	SUB2	ATP-dependent RNA helicase SUB2	0.0190313	0.0168556	0.00217577	107	2.95363	28	2.43272e+07	6.52003e+07	1.04729e+08	9.49359e+08	1.19274e+09	1.07587e+09	Yes	Yes	0.529329	7.99955	88.5674	4.04386	-1.72053	2.70838	Yes		Q06151	DCS1	m7GpppX diphosphatase	0.000111362	0.000772706	P10659	SAM1	S-adenosylmethionine synthase 1 (AdoMet synthase 1)	0.00106866	0.00191127
P09436	ILS1	Isoleucine--tRNA ligase, cytoplasmic	0.0188384	0.014638	0.00420044	152	1.8011	60	8.13644e+07	6.80314e+07	2.13212e+08	1.4343e+09	8.28447e+08	7.52271e+08	Yes	Yes	1.21359	4.8701	77.7028	2.99453	-1.72496	2.70396	Yes		P32501	GCD6	Translation initiation factor eIF-2B subunit epsilon (GCD complex subunit GCD6) (Guanine nucleotide exchange factor subunit GCD6) (eIF-2B GDP-GTP exchange factor subunit epsilon)	0.000103471	0.162613	Q04491	SEC13	Protein transport protein SEC13	0.00106386	0.0157508
P38193	PSY4	Serine/threonine-protein phosphatase 4 regulatory subunit 2 (PP4R2)	0.0187257	0.000506752	0.0182189	1169	-5.16801	22	4.45719e+08	5.29788e+08	6.55178e+08	5.43414e+08	6.4064e+08	5.4267e+08	No	Yes	3.57826	-13.9606	2.70619	0.0781032	-1.72756	2.70135	No		P53072	TAN1	tRNA acetyltransferase TAN1	9.93888e-05	0	P22203	VMA4	V-type proton ATPase subunit E (V-ATPase subunit E) (V-ATPase 27 kDa subunit) (Vacuolar proton pump subunit E)	0.00106361	0.00217688
P01123	YPT1	GTP-binding protein YPT1 (Protein YP2) (Rab GTPase YPT1) (Transport GTPase YPT1)	0.0185748	0.00121897	0.0173559	1042	-3.83168	15	5.42508e+08	4.47779e+08	5.63307e+08	6.55749e+08	5.58024e+08	5.63e+08	No	Yes	2.25021	-10.3373	6.5625	0.189626	-1.73108	2.69784	No		P32522	PET309	Pentatricopeptide repeat-containing protein PET309, mitochondrial	9.84391e-05	0	P23201	SPA2	Protein SPA2	0.00104779	0.0369116
P00931	TRP5	Tryptophan synthase	0.0185601	0.00639958	0.0121606	651	-0.926162	31	2.01512e+08	3.34875e+08	5.47893e+08	8.36234e+08	6.20689e+08	7.86531e+08	Yes	Yes	1.35977	-2.49832	34.4802	1.03739	-1.73142	2.69749	No		P34909	MOT2	General negative regulator of transcription subunit 4 (Modulator of transcription 2)	8.20581e-05	0	Q07915	RLP24	Ribosome biogenesis protein RLP24 (Ribosomal protein L24-like)	0.0010461	0
P40217	TIF34	Eukaryotic translation initiation factor 3 subunit I (eIF3i) (Eukaryotic translation initiation factor 3 39 kDa subunit) (eIF-3 39 kDa subunit) (eIF3 p39)	0.0183297	0.00459497	0.0137347	783	-1.5797	21	3.25347e+08	3.91194e+08	5.12814e+08	6.78924e+08	7.483e+08	6.29829e+08	No	Yes	0.84913	-4.25265	25.0685	0.739074	-1.73685	2.69207	Yes		P38719	DBP8	ATP-dependent RNA helicase DBP8	8.1794e-05	0	P38777	FSH1	Family of serine hydrolases 1	0.00104106	0.000164897
P04449	RPL24A	60S ribosomal protein L24-A (L30) (Large ribosomal subunit protein eL24-A) (RP29) (YL21)	0.0182547	0.0176973	0.000557442	68	4.98856	2	1.61593e+07	2.14811e+07	1.08375e+07	1.45779e+09	9.45037e+08	8.21661e+08	No	Yes	1.08467	13.4207	96.9463	6.0111	-1.73863	2.69029	Yes		P35207	SKI2	Antiviral helicase SKI2	7.9149e-05	0.000475434	P32598	GLC7	Serine/threonine-protein phosphatase PP1-2	0.00102442	0.000614582
P36148	GPT2	Glycerol-3-phosphate O-acyltransferase 2 (G-3-P acyltransferase 2) (GPAT 2)	0.0182266	0	0.0182266	1423	-10	29	4.6489e+08	3.68355e+08	8.83676e+08	5.65828e+08	4.25928e+08	5.59262e+08	No	Yes	10.1091	-26.8042		-0.158623	-1.73929	2.68962	No		Q03776	PRP42	U1 small nuclear ribonucleoprotein component PRP42 (U1 snRNP protein PRP42) (65 kDa snRNP protein) (Pre-mRNA-processing factor 42)	7.61684e-05	0.000312577	P14843	ARO3	Phospho-2-dehydro-3-deoxyheptonate aldolase, phenylalanine-inhibited	0.00102144	0.00116924
Q03690	CLU1	Clustered mitochondria protein 1 (Translation initiation factor 31) (eIF3-associated protein p135)	0.0181207	0.0158468	0.0022739	114	2.80095	56	4.67754e+07	4.02329e+07	1.10961e+08	1.38254e+09	7.78664e+08	8.89769e+08	Yes	Yes	1.11108	7.52639	87.4513	3.90091	-1.74182	2.68709	Yes		Q03264	NGL2	RNA exonuclease NGL2	7.57291e-05	0	P17555	SRV2	Adenylyl cyclase-associated protein (CAP)	0.00101324	0.00693679
P25694	CDC48	Cell division control protein 48	0.018066	0.00579596	0.01227	684	-1.08202	38	2.61534e+08	2.99218e+08	5.37139e+08	7.79862e+08	6.47671e+08	7.1371e+08	Yes	Yes	1.20913	-2.90606	32.0821	0.959573	-1.74314	2.68577	No		Q05636	RRP45	Exosome complex component RRP45 (Ribosomal RNA-processing protein 45)	7.32495e-05	0.000164151	P32606	PET127	Putative mitochondrial translation system component PET127	0.00100623	0
P13663	HOM2	Aspartate-semialdehyde dehydrogenase (ASA dehydrogenase) (ASADH)	0.0179565	0.00508603	0.0128705	744	-1.33945	20	3.14709e+08	3.08209e+08	5.27e+08	7.47745e+08	5.93024e+08	7.28817e+08	Yes	Yes	1.48499	-3.59393	28.3242	0.840235	-1.74578	2.68313	No		P25299	RNA15	mRNA 3'-end-processing protein RNA15	6.35249e-05	7.0038e-05	P40156	RRG9	Required for respiratory growth protein 9, mitochondrial	0.00099729	0
P53919	NAF1	H/ACA ribonucleoprotein complex non-core subunit NAF1 (Nuclear assembly factor 1)	0.0178301	0.00115873	0.0166714	1040	-3.84676	15	4.27133e+08	4.23496e+08	6.40634e+08	6.03673e+08	4.9722e+08	6.04685e+08	No	Yes	3.01557	-10.3096	6.49872	0.187778	-1.74885	2.68007	Yes		P36519	MRPL7	54S ribosomal protein L7, mitochondrial (Mitochondrial large ribosomal subunit protein uL5m) (YmL5) (YmL7)	6.24262e-05	0	Q03707	SRC1	Inner nuclear membrane protein SRC1 (Helix-extension-helix domain-containing protein 1)	0.000996791	0.0423649
Q08193	GAS5	1,3-beta-glucanosyltransferase GAS5	0.0177972	0.000847493	0.0169497	1087	-4.32192	8	6.00195e+08	3.50178e+08	5.51683e+08	7.31848e+08	4.51846e+08	5.052e+08	No	Yes	4.28183	-11.5796	4.76194	0.137504	-1.74965	2.67927	No		Q12517	DCP1	mRNA-decapping enzyme subunit 1	5.98083e-05	0	P40106	GPP2	Glycerol-1-phosphate phosphohydrolase 2	0.000993987	0.00277667
P39521	FHL1	Pre-rRNA-processing protein FHL1	0.0176768	5.34692e-05	0.0176233	1365	-8.36456	41	6.08495e+08	1.912e+08	7.05773e+08	8.6952e+08	2.98404e+08	4.95961e+08	No	Yes	10.0918	-22.3862	0.302482	0.00872782	-1.7526	2.67632	No		P34217	PIN4	RNA-binding protein PIN4 (Psi inducibility protein 4)	5.56568e-05	0.0151454	Q05468	RQC1	Ribosome quality control complex subunit 1	0.000989934	0.00199885
P37838	NOP4	Nucleolar protein 4 (Nucleolar protein NOP77)	0.0176719	0.0145673	0.00310467	136	2.23022	31	6.61243e+07	5.84815e+07	1.51228e+08	1.10416e+09	1.00124e+09	7.87248e+08	Yes	Yes	0.467959	5.9685	82.4316	3.3763	-1.75272	2.6762	Yes		Q01532	LAP3	Cysteine proteinase 1, mitochondrial	4.64495e-05	0.000320426	P11745	RNA1	Ran GTPase-activating protein 1 (Protein involved in RNA production/processing)	0.000988571	0.000997828
P36152	DRE2	Fe-S cluster assembly protein DRE2 (Anamorsin homolog)	0.0175851	0.00185174	0.0157334	965	-3.08688	20	4.80495e+08	3.29745e+08	5.95569e+08	6.74131e+08	5.31384e+08	5.41594e+08	No	Yes	2.53891	-8.2545	10.5301	0.304966	-1.75485	2.67406	No		Q07938	MEU1	S-methyl-5'-thioadenosine phosphorylase	4.61685e-05	4.14994e-05	P29952	PMI40	Mannose-6-phosphate isomerase	0.000961223	0.000186917
P50095	IMD3	Inosine-5'-monophosphate dehydrogenase 3 (IMP dehydrogenase 3) (IMPD 3) (IMPDH 3)	0.0174994	0.00251543	0.014984	925	-2.57454	6	3.07053e+08	4.09929e+08	6.24657e+08	5.50953e+08	5.98534e+08	6.46421e+08	No	Yes	2.4339	-6.879	14.3744	0.41765	-1.75698	2.67194	Yes		P15992	HSP26	Heat shock protein 26 (26 kDa heat shock protein)	4.40062e-05	0.0125266	Q12074	SPE3	Spermidine synthase SPE3 (SPDSY)	0.000953752	0.00046928
P38720	GND1	6-phosphogluconate dehydrogenase, decarboxylating 1	0.0174618	0.0128666	0.00459524	176	1.48542	29	9.8206e+07	1.32399e+08	1.78696e+08	9.7905e+08	7.55901e+08	9.86556e+08	Yes	Yes	0.643742	3.96755	73.6841	2.72246	-1.75791	2.671	No		P38859	DNA2	DNA replication ATP-dependent helicase/nuclease DNA2 [Includes: DNA replication nuclease DNA2	2.75883e-05	9.58708e-05	Q05016	YMR226C	NADP-dependent 3-hydroxy acid dehydrogenase (L-allo-threonine dehydrogenase)	0.000952826	0.00184099
P38691	KSP1	Serine/threonine-protein kinase KSP1	0.0173952	0	0.0173952	1422	-10	30	5.40696e+08	4.04609e+08	6.15183e+08	6.47508e+08	4.49945e+08	4.60919e+08	No	Yes	9.0314	-26.6021		-0.0225756	-1.75957	2.66934	Yes		P53830	CUS2	Cold sensitive U2 snRNA suppressor 2	2.50011e-05	5.70352e-05	P47166	SGM1	Protein SGM1 (Slow growth on galactose and mannose protein 1)	0.000948268	0.00198319
P23254	TKL1	Transketolase 1 (TK 1)	0.0173764	0.00882171	0.0085547	366	0.0443416	31	1.45347e+08	2.04588e+08	4.0953e+08	9.23759e+08	6.24337e+08	8.07936e+08	Yes	Yes	1.15757	0.118342	50.7683	1.61467	-1.76004	2.66887	No		P32419	MDH3	Malate dehydrogenase, peroxisomal	1.89331e-05	0.000131464	Q02773	RPM2	Ribonuclease P protein component, mitochondrial (RNase P)	0.000944338	0.000678811
P17076	RPL8A	60S ribosomal protein L8-A (L4) (L4-2) (L7a-1) (Large ribosomal subunit protein eL8-A) (Maintenance of killer protein 7) (RP6) (YL5)	0.0172773	0.0172773	0		10	6				1.13025e+09	1.05532e+09	9.12148e+08	Yes	Yes	0.392487		99.8049	10	-1.76252	2.66639	Yes		P34087	RPB7	DNA-directed RNA polymerase II subunit RPB7 (RNA polymerase II subunit B7) (B16)	1.3057e-05	0.000566065	P05150	ARG3	Ornithine carbamoyltransferase	0.000944254	0.0031699
Q04233	GIS4	Protein GIS4	0.0170792	0.000741391	0.0163378	1097	-4.46184	23	4.08663e+08	3.55263e+08	6.93585e+08	6.35585e+08	5.10103e+08	4.59014e+08	No	Yes	3.46354	-11.8747	4.34089	0.12533	-1.76753	2.66138	No		P53725	MPP6	M-phase phosphoprotein 6 homolog (Exosome-associated RNA-binding protein MPP6)	1.15387e-05	0.000139026	P37012	PGM2	Phosphoglucomutase 2 (PGM 2)	0.000944224	0.00246618
P07263	HTS1	Histidine--tRNA ligase, mitochondrial	0.0170689	0.0165209	0.000547943	74	4.91413	2	1.25206e+07	1.57146e+07	2.01521e+07	8.9962e+08	1.25878e+09	8.53564e+08	Yes	Yes	0.759328	13.0771	96.7898	5.93785	-1.7678	2.66112	Yes		Q12522	TIF6	Eukaryotic translation initiation factor 6 (eIF-6)	0	0.00277833	P38833	YHR127W	Uncharacterized protein YHR127W	0.000942499	0
P32465	HXT1	Low-affinity glucose transporter HXT1	0.016953	0.000128398	0.0168246	1290	-7.03381	12	3.60561e+08	3.00817e+08	7.51708e+08	4.30143e+08	2.76367e+08	9.19983e+08	No	Yes	8.57529	-18.697	0.757375	0.0218536	-1.77075	2.65816	No		Q07834	YLL032C	KH domain-containing protein YLL032C	0	0.00127056	P34247	UTP11	U3 small nucleolar RNA-associated protein 11 (U3 snoRNA-associated protein 11) (U three protein 11)	0.000939794	0
Q04491	SEC13	Protein transport protein SEC13	0.0168146	0.00106386	0.0157508	1041	-3.88804	24	3.37854e+08	3.90624e+08	6.83445e+08	5.23366e+08	5.36248e+08	5.43233e+08	No	Yes	3.36692	-10.3212	6.32701	0.182803	-1.77431	2.6546	No		Q03532	HAS1	ATP-dependent RNA helicase HAS1	0	0.0477997	P09624	LPD1	Dihydrolipoyl dehydrogenase, mitochondrial	0.000937572	0.00407004
P07258	CPA1	Carbamoyl-phosphate synthase arginine-specific small chain (CPS-A)	0.0167544	0.00227808	0.0144763	930	-2.66781	18	3.01676e+08	4.24446e+08	5.71194e+08	5.83742e+08	5.81889e+08	5.41031e+08	No	Yes	1.77126	-7.07781	13.5969	0.394767	-1.77587	2.65304	No		Q03497	STE20	Serine/threonine-protein kinase STE20	0	0.0166287	Q06511	RRP15	Ribosomal RNA-processing protein 15	0.00091921	0.00656529
P48234	ENP2	Ribosome biogenesis protein ENP2 (Essential nuclear protein 2)	0.0167469	0.00143788	0.0153091	992	-3.41238	29	4.21756e+08	2.88235e+08	6.53488e+08	6.25941e+08	4.33985e+08	5.79234e+08	No	Yes	3.62671	-9.05252	8.5859	0.248348	-1.77606	2.65285	No		P53617	NRD1	Protein NRD1	0	0.00357647	P07251	ATP1	ATP synthase subunit alpha, mitochondrial	0.000918785	0.00562987
P38088	GRS1	Glycine--tRNA ligase 1, mitochondrial	0.0167393	0.0124592	0.00428009	171	1.5415	41	7.66302e+07	9.09961e+07	2.14113e+08	9.68793e+08	7.47692e+08	9.03033e+08	Yes	Yes	0.684001	4.08905	74.4308	2.77018	-1.77626	2.65265	No		P53334	SCW4	Probable family 17 glucosidase SCW4	0	0.107153	Q12163	NBP2	NAP1-binding protein 2	0.000912538	0.0407903
Q04951	SCW10	Probable family 17 glucosidase SCW10	0.0166682	0.000229116	0.0164391	1232	-6.16491	11	4.44404e+08	4.55228e+08	5.36985e+08	5.5107e+08	3.16003e+08	6.84828e+08	No	Yes	5.83752	-16.3419	1.37457	0.0396643	-1.77811	2.6508	No		P47135	JSN1	Protein JSN1 (Pumilio homology domain family member 1)	0	0.00132271	P43564	MIL1	Probable lipase MIL1	0.000912518	0.0125111
P36076	CAB3	Coenzyme A biosynthesis protein 3	0.0166484	0.00183517	0.0148132	958	-3.01289	34	3.92298e+08	3.19222e+08	6.04992e+08	6.55545e+08	4.28702e+08	5.84201e+08	No	Yes	3.06647	-7.98502	11.0231	0.319359	-1.77863	2.65028	No		P39998	EDC3	Enhancer of mRNA-decapping protein 3	0	0.00231026	P36053	ELF1	Transcription elongation factor 1	0.00090807	0.0293058
P50109	PSP2	Protein PSP2 (Mitochondrial regulator of splicing 15) (Polymerase suppressor protein 2)	0.0166382	0.00270763	0.0139305	891	-2.36315	23	4.86837e+08	2.15484e+08	5.28485e+08	7.50697e+08	4.34175e+08	5.67455e+08	No	Yes	3.20684	-6.26238	16.2736	0.47377	-1.77889	2.65002	Yes		P38691	KSP1	Serine/threonine-protein kinase KSP1	0	0.0173952	P32614	FRD1	Fumarate reductase 1 (FRDS1)	0.000902226	0.00184743
P00817	IPP1	Inorganic pyrophosphatase	0.0166357	0.010617	0.00601874	226	0.818837	20	1.40756e+08	1.61091e+08	2.33901e+08	9.71248e+08	7.44728e+08	7.30968e+08	Yes	Yes	0.552656	2.16988	63.8203	2.17886	-1.77896	2.64995	No		P36168	ESL2	EST/SMG-like protein 2	0	0.000245361	P21576	VPS1	Vacuolar protein sorting-associated protein 1	0.000900959	0.00104489
Q03497	STE20	Serine/threonine-protein kinase STE20	0.0166287	0	0.0166287	1421	-10	39	6.23457e+08	2.24195e+08	6.0539e+08	7.90762e+08	1.99964e+08	5.37669e+08	No	Yes	11.9425	-26.4071		-0.139475	-1.77914	2.64977	Yes		P36041	EAP1	Protein EAP1 (eIF4E-associated protein 1)	0	0.0362535	P38426	TPS3	Trehalose synthase complex regulatory subunit TPS3 (Alpha,alpha-trehalose-phosphate synthase [UDP-forming] 115 kDa subunit)	0.000900534	0.00258458
P39517	DHH1	ATP-dependent RNA helicase DHH1	0.0165815	0.0150917	0.00148982	95	3.34055	23	2.55491e+07	3.50646e+07	7.25796e+07	1.03706e+09	8.61699e+08	9.4103e+08	Yes	Yes	0.341259	8.84758	91.0152	4.41006	-1.78037	2.64854	Yes		P21560	CBP3	Protein CBP3, mitochondrial	0	0.00162578	P17106	CBF1	Centromere-binding protein 1 (CBP-1) (Centromere promoter factor 1) (Centromere-binding factor 1)	0.00089399	0.00237896
P25588	MRC1	Mediator of replication checkpoint protein 1 (DNA replication checkpoint mediator MRC1)	0.0165815	0.0011374	0.0154441	1026	-3.76325	36	5.38358e+08	2.60208e+08	5.35193e+08	7.64899e+08	3.0445e+08	5.69862e+08	No	Yes	4.91699	-9.9671	6.85944	0.198233	-1.78038	2.64854	No		P09032	GCD1	Translation initiation factor eIF-2B subunit gamma (GCD complex subunit GCD1) (Guanine nucleotide exchange factor subunit GCD1) (eIF-2B GDP-GTP exchange factor subunit gamma)	0	0.0563756	Q12451	OSH2	Oxysterol-binding protein homolog 2 (Oxysterol-binding protein-related protein 2) (ORP 2) (OSBP-related protein 2)	0.00088741	0.0473344
Q07800	PSR1	Phosphatase PSR1	0.0165296	0	0.0165296	1420	-10	15	5.21934e+08	4.47057e+08	6.97016e+08	4.18775e+08	4.12475e+08	4.66403e+08	No	Yes	8.88369	-26.3812		-0.362674	-1.78174	2.64717	No							P07342	ILV2	Acetolactate synthase catalytic subunit, mitochondrial	0.000886991	0.00242844
P19414	ACO1	Aconitate hydratase, mitochondrial (Aconitase)	0.0164448	0.00379327	0.0126516	811	-1.7378	29	2.26632e+08	2.91769e+08	6.05112e+08	6.99113e+08	4.66275e+08	6.59566e+08	No	Yes	2.28976	-4.59639	23.0666	0.677758	-1.78397	2.64494	Yes							P38959	VPS41	Vacuolar protein sorting-associated protein 41 (Vacuolar morphogenesis protein 2)	0.000886837	0.0124735
Q06523	YPR148C	Uncharacterized protein YPR148C	0.0163936	0.000506519	0.0158871	1140	-4.97109	21	3.63776e+08	4.60966e+08	5.89373e+08	4.04543e+08	5.12307e+08	6.08321e+08	No	Yes	4.63309	-13.1415	3.08974	0.0891793	-1.78533	2.64359	No							P40075	SCS2	Vesicle-associated membrane protein-associated protein SCS2 (VAMP-associated protein SCS2) (Choline sensitivity suppressor protein 2) (VAP homolog 1)	0.000876727	0.000731084
P38631	FKS1	1,3-beta-glucan synthase component FKS1	0.0163155	0.00199289	0.0143227	948	-2.84537	22	3.74238e+08	3.38835e+08	5.64792e+08	6.39589e+08	4.64652e+08	5.43182e+08	No	Yes	2.37109	-7.51608	12.2147	0.354209	-1.7874	2.64151	No							P34221	PTC3	Protein phosphatase 2C homolog 3 (PP2C-3)	0.00087666	0.00387857
Q02204	MRPL13	54S ribosomal protein L13, mitochondrial (Mitochondrial large ribosomal subunit protein mL50) (YmL13)	0.0162736	0.0153847	0.000888869	90	4.11338	18	1.9486e+07	2.3925e+07	3.57777e+07	9.12245e+08	1.09279e+09	8.33541e+08	Yes	Yes	0.485844	10.861	94.538	5.15447	-1.78852	2.6404	No							P16550	APA1	Protein APA1 [Includes: Diadenosine 5',5'''-P1,P4-tetraphosphate phosphorylase 1 (Ap4A phosphorylase 1)	0.000868325	0.00120718
P07283	SEC53	Phosphomannomutase (PMM)	0.0162505	0.00322243	0.0130281	847	-2.0154	19	2.48629e+08	3.64547e+08	5.51734e+08	5.62789e+08	5.2804e+08	6.57892e+08	No	Yes	2.14399	-5.32022	19.8297	0.579846	-1.78913	2.63978	No							P15019	TAL1	Transaldolase	0.000865962	0.0030036
Q00055	GPD1	Glycerol-3-phosphate dehydrogenase [NAD(+)] 1	0.0162289	0.00237166	0.0138573	916	-2.54667	19	4.19096e+08	3.27628e+08	4.91521e+08	5.4318e+08	4.92052e+08	6.36281e+08	No	Yes	2.11301	-6.72119	14.6138	0.424705	-1.78971	2.6392	No							P25348	MRPL32	54S ribosomal protein L32, mitochondrial (Mitochondrial large ribosomal subunit protein bL32m) (YmL32)	0.00086569	0
P38788	SSZ1	Ribosome-associated complex subunit SSZ1 (DnaK-related protein SSZ1) (Heat shock protein 70 homolog SSZ1) (Pleiotropic drug resistance protein 13)	0.0162218	0.00780946	0.00841239	420	-0.107293	26	1.55671e+08	1.78439e+08	4.18276e+08	7.38306e+08	6.42122e+08	7.75674e+08	Yes	Yes	1.20555	-0.283148	48.1416	1.51433	-1.7899	2.63901	No							P04840	POR1	Mitochondrial outer membrane protein porin 1 (Voltage-dependent anion-selective channel protein 1) (VDAC-1)	0.000861132	0.00746351
P53853	VPS75	Vacuolar protein sorting-associated protein 75	0.0161249	0.000635701	0.0154892	1102	-4.60678	17	3.40075e+08	4.86732e+08	5.53936e+08	4.03169e+08	5.44153e+08	5.63051e+08	No	Yes	4.24616	-12.1454	3.94234	0.113811	-1.7925	2.63641	No							P39078	CCT4	T-complex protein 1 subunit delta (TCP-1-delta) (CCT-delta)	0.000856253	0.000655469
P19358	SAM2	S-adenosylmethionine synthase 2 (AdoMet synthase 2)	0.0159542	0.00698734	0.00896683	505	-0.359855	11	1.62372e+08	1.84253e+08	4.49069e+08	6.74511e+08	5.53881e+08	8.36409e+08	Yes	Yes	1.7731	-0.947061	43.7963	1.35529	-1.79713	2.63179	No							Q08193	GAS5	1,3-beta-glucanosyltransferase GAS5	0.000847493	0.0169497
P35691	TMA19	Translationally-controlled tumor protein homolog (TCTP) (Microtubule and mitochondria-interacting protein 1) (Translation machinery-associated protein 19)	0.0159233	0.00232405	0.0135992	915	-2.54882	12	2.84738e+08	5.21275e+08	4.08884e+08	6.27315e+08	5.32068e+08	4.8068e+08	No	Yes	1.45489	-6.7058	14.5953	0.424159	-1.79797	2.63095	No							Q04347	BUD22	Bud site selection protein 22	0.000842537	0.00937778
P53090	ARO8	Aromatic/aminoadipate aminotransferase 1 (2-aminoadipate aminotransferase)	0.0159223	0.00612315	0.00979918	582	-0.678387	23	2.24598e+08	2.54117e+08	3.94843e+08	7.82229e+08	6.02714e+08	5.96286e+08	Yes	Yes	0.715946	-1.78478	38.4564	1.16975	-1.79799	2.63092	No							P28272	URA1	Dihydroorotate dehydrogenase (fumarate) (DHOD) (DHODase) (DHOdehase)	0.000835414	0.000420125
P07267	PEP4	Saccharopepsin	0.0157423	0.00110686	0.0146354	1021	-3.72492	18	3.06761e+08	4.28474e+08	5.62078e+08	3.71695e+08	6.02638e+08	5.50863e+08	No	Yes	3.84165	-9.78158	7.03111	0.20321	-1.80293	2.62598	No							P32915	SEC61	Protein transport protein SEC61 (Sec61 complex subunit SEC61) (Sec61 complex subunit alpha)	0.000835287	0.000451011
P38244	PFF1	Vacuolar membrane protease	0.0157066	0.00146444	0.0142422	980	-3.28175	29	3.80813e+08	4.03545e+08	4.89171e+08	5.41105e+08	5.55249e+08	4.46226e+08	No	Yes	0.62406	-8.61457	9.32372	0.269809	-1.80392	2.625	No							P54858	DOS2	Protein DOS2	0.000826878	0.0739905
P26637	CDC60	Leucine--tRNA ligase, cytoplasmic	0.0155185	0.0131211	0.00239745	126	2.45231	39	4.15268e+07	4.6507e+07	1.21162e+08	1.14963e+09	6.49837e+08	7.73728e+08	Yes	Yes	1.08497	6.42449	84.5511	3.57844	-1.80915	2.61976	No							Q04869	YMR315W	Uncharacterized protein YMR315W	0.000825939	0.00121334
Q00764	TPS1	Alpha,alpha-trehalose-phosphate synthase [UDP-forming] 56 kDa subunit	0.0154492	0.00216597	0.0132833	923	-2.61652	19	2.97058e+08	4.30032e+08	4.5758e+08	4.34146e+08	5.53121e+08	5.98028e+08	No	Yes	2.44206	-6.84959	14.0199	0.407212	-1.81109	2.61782	No							P06780	RHO1	GTP-binding protein RHO1 (Rho-type GTPase 1)	0.000819914	0.000958297
P32449	ARO4	Phospho-2-dehydro-3-deoxyheptonate aldolase, tyrosine-inhibited	0.0154448	0.00488004	0.0105647	687	-1.11429	13	2.57823e+08	2.46661e+08	4.37772e+08	7.03588e+08	5.18121e+08	6.05197e+08	Yes	Yes	1.3524	-2.91687	31.5968	0.943987	-1.81122	2.61769	No							P32642	GRX4	Monothiol glutaredoxin-4	0.000816765	0.00484339
P38616	YGP1	Protein YGP1 (GP38)	0.0154365	0	0.0154365	1417	-10	12	6.56743e+08	4.12019e+08	4.23377e+08	4.56502e+08	3.58136e+08	4.60908e+08	No	Yes	9.20204	-26.0851		-0.235811	-1.81145	2.61746	No							P32835	GSP1	GTP-binding nuclear protein GSP1/CNR1 (Chromosome stability protein 17) (GTPase Ran homolog) (Genetic suppressor of PRP20-1)	0.000811813	0.00115324
P13259	PCT1	Choline-phosphate cytidylyltransferase	0.0153525	0.00024324	0.0151093	1218	-5.95691	23	4.2722e+08	3.76468e+08	5.46562e+08	4.93324e+08	3.96742e+08	5.12302e+08	No	Yes	4.96361	-15.5779	1.58437	0.045719	-1.81382	2.61509	No							P18544	ARG8	Acetylornithine aminotransferase, mitochondrial (ACOAT)	0.000805954	0.00134912
P34217	PIN4	RNA-binding protein PIN4 (Psi inducibility protein 4)	0.015201	5.56568e-05	0.0151454	1344	-8.0881	18	3.59509e+08	2.98549e+08	6.74689e+08	3.25931e+08	6.31026e+08	4.35759e+08	No	Yes	7.83543	-21.1163	0.366139	0.0105646	-1.81813	2.61079	Yes							Q12449	AHA1	Hsp90 co-chaperone AHA1 (Activator of Hsp90 ATPase protein 1)	0.000802282	0.00150622
P48415	SEC16	COPII coat assembly protein SEC16 (Protein transport protein SEC16)	0.0151935	3.63456e-05	0.0151572	1373	-8.704	60	5.12407e+08	2.47884e+08	5.65356e+08	6.63873e+08	3.11971e+08	4.22624e+08	No	Yes	9.40698	-22.7224	0.239218	0.00690238	-1.81834	2.61057	No							Q06146	YLR257W	Uncharacterized protein YLR257W	0.0008013	0.000786858
Q12122	LYS21	Homocitrate synthase, mitochondrial (HCS)	0.0150735	0.0045942	0.0104793	707	-1.18965	10	2.6358e+08	2.64871e+08	4.04706e+08	6.69777e+08	6.22361e+08	4.77301e+08	Yes	Yes	0.337325	-3.10158	30.4787	0.908287	-1.82179	2.60713	No							P38915	SPT8	Transcription factor SPT8	0.000794751	0.0441617
P46367	ALD4	Potassium-activated aldehyde dehydrogenase, mitochondrial	0.0150136	0.000463859	0.0145498	1134	-4.97117	25	1.45165e+08	2.29282e+08	7.45512e+08	2.13309e+08	2.69618e+08	1.08898e+09	No	Yes	7.93389	-12.9519	3.08958	0.089175	-1.82351	2.6054	No							P01120	RAS2	Ras-like protein 2	0.000794702	0.00260215
P07149	FAS1	Fatty acid synthase subunit beta	0.0149662	0.0067145	0.00825166	479	-0.297405	47	1.58009e+08	1.09157e+08	4.5779e+08	8.64844e+08	4.91938e+08	6.01612e+08	Yes	Yes	1.87738	-0.77445	44.8645	1.39365	-1.82489	2.60402	No							P15731	UBC4	Ubiquitin-conjugating enzyme E2 4	0.000790025	0.000146798
P33322	CBF5	H/ACA ribonucleoprotein complex subunit CBF5	0.0148922	0.00759978	0.0072924	359	0.0595644	26	1.92487e+08	1.48714e+08	3.08477e+08	7.82317e+08	5.70982e+08	6.67109e+08	Yes	Yes	1.04913	0.154979	51.032	1.62494	-1.82704	2.60187	Yes							P53172	SDS23	Protein SDS23	0.000787816	0.00268038
P32832	NPL6	Chromatin structure-remodeling complex subunit RSC7 (Nuclear protein localization protein 6) (Remodel the structure of chromatin complex subunit 7)	0.0148705	0	0.0148705	1416	-10	19	2.98432e+08	3.33461e+08	7.63333e+08	4.03286e+08	4.20988e+08	4.46703e+08	No	Yes	10.0857	-25.9234		-0.135832	-1.82767	2.60124	No							P08679	CIT2	Citrate synthase, peroxisomal	0.000782751	0.00372731
Q08972	NEW1	[NU+] prion formation protein 1	0.0148306	0.0142563	0.00057428	83	4.6337	50	5.47388e+06	1.6231e+07	2.69881e+07	1.29782e+09	6.05374e+08	7.07155e+08	Yes	Yes	1.4267	12.048	96.1277	5.66247	-1.82884	2.60007	Yes							P12688	YPK1	Serine/threonine-protein kinase YPK1	0.000772072	0.000324037
P39960	BEM2	GTPase-activating protein BEM2/IPL2 (Bud emergence protein 2)	0.0146143	0.00323409	0.0113802	822	-1.81509	60	2.82821e+08	2.90245e+08	4.37055e+08	6.63786e+08	4.28056e+08	5.18294e+08	No	Yes	1.69522	-4.70777	22.1297	0.64927	-1.83522	2.59369	Yes							P38143	GPX2	Glutathione peroxidase-like peroxiredoxin 2	0.000766374	0.000143884
Q04053	SNX41	Sorting nexin-41	0.0145195	0	0.0145195	1415	-10	21	3.9335e+08	5.0064e+08	4.30121e+08	3.73712e+08	4.94864e+08	4.10579e+08	No	Yes	8.6073	-25.82		-0.0597837	-1.83805	2.59086	No							P28274	URA7	CTP synthase 1	0.000766108	0.000799115
P41057	RPS29A	40S ribosomal protein S29-A (S36) (Small ribosomal subunit protein uS14-A) (YS29)	0.0145088	0.0140069	0.000501902	80	4.80258	6	7.70657e+06	2.98693e+07	6.37766e+06	6.41371e+08	8.22024e+08	1.09399e+09	Yes	Yes	0.970071	12.4413	96.5407	5.8282	-1.83837	2.59054	No							P33753	TRM2	tRNA (uracil(54)-C(5))-methyltransferase	0.000765917	0.0102399
P45978	SCD6	Protein SCD6	0.0144204	0.00498071	0.00943971	644	-0.922392	18	2.37071e+08	2.51027e+08	3.57352e+08	5.40403e+08	5.85081e+08	6.14568e+08	Yes	Yes	0.960275	-2.38705	34.5393	1.03933	-1.84102	2.58789	Yes							Q12094	TSR3	18S rRNA aminocarboxypropyltransferase	0.000759359	0.00799075
Q08223	AIM39	Altered inheritance of mitochondria protein 39, mitochondrial	0.0144047	0	0.0144047	1414	-10	1	4.2722e+08	4.88252e+07	8.2335e+08	5.601e+08	5.16791e+07	6.71514e+08	No	Yes	15.1344	-25.7856		-0.687888	-1.8415	2.58742	No							P53303	ZPR1	Zinc finger protein ZPR1	0.000755539	0.000271987
P46680	AIP1	Actin-interacting protein 1	0.0143388	0.00137364	0.0129652	969	-3.23856	29	2.9029e+08	3.31018e+08	5.33708e+08	4.22165e+08	4.17834e+08	5.75854e+08	No	Yes	3.26729	-8.37307	9.57988	0.277267	-1.84349	2.58543	No							P40079	LCP5	U3 small nucleolar ribonucleoprotein protein LCP5	0.000755196	0.000519514
Q12080	NOP53	Ribosome biogenesis protein NOP53 (Nucleolar protein 53)	0.0143374	0.00260967	0.0117278	863	-2.16799	20	3.34289e+08	2.70925e+08	4.45351e+08	5.41339e+08	4.79359e+08	4.99362e+08	No	Yes	1.51575	-5.60509	18.2018	0.53111	-1.84353	2.58538	Yes							Q03799	MRPS8	37S ribosomal protein S8, mitochondrial (Mitochondrial small ribosomal subunit protein uS8m)	0.000753787	0
P38742	NPR3	Nitrogen permease regulator 3 (Required for meiotic nuclear division protein 11)	0.0143219	0	0.0143219	1413	-10	37	4.78537e+08	2.58779e+08	5.49173e+08	5.20531e+08	3.13016e+08	4.47799e+08	No	Yes	10.2575	-25.7607		-0.0373817	-1.844	2.58491	No							P36525	MRPL24	54S ribosomal protein L24, mitochondrial (Mitochondrial large ribosomal subunit protein bL28m) (YmL14/YmL24)	0.000745392	0.000573271
P54784	ORC1	Origin recognition complex subunit 1 (Origin recognition complex 120 kDa subunit)	0.0141368	0	0.0141368	1412	-10	34	4.91512e+08	2.08738e+08	5.6638e+08	5.4654e+08	2.49853e+08	4.71626e+08	No	Yes	11.1217	-25.7044		-0.0749443	-1.84965	2.57926	No							P29704	ERG9	Squalene synthase ERG9 (SQS) (SS)	0.000745293	0.000738408
P40825	ALA1	Alanine--tRNA ligase, mitochondrial	0.0140812	0.00866768	0.00541356	242	0.679067	44	1.34502e+08	1.20258e+08	2.27735e+08	7.83135e+08	6.75526e+08	5.83535e+08	Yes	Yes	0.42618	1.75033	61.5548	2.07115	-1.85136	2.57755	Yes							P11972	SST2	Protein SST2	0.000743875	7.05972e-05
P49687	NUP145	Nucleoporin NUP145	0.0138196	0.0138196	0		10	4				2.40233e+09	2.17665e+06	7.3276e+07	No	Yes	12.5487		99.8049	10	-1.8595	2.56941	Yes							P39958	GDI1	Rab GDP-dissociation inhibitor (Rab GDI) (Secretory pathway GDP dissociation inhibitor)	0.000743612	0.000299826
P31373	CYS3	Cystathionine gamma-lyase (gamma-CTLase)	0.0136633	0.00590126	0.00776209	513	-0.395423	18	2.1207e+08	1.65378e+08	3.17982e+08	5.96601e+08	5.51563e+08	6.0617e+08	Yes	Yes	0.893887	-1.01405	43.1904	1.33373	-1.86444	2.56447	No							Q04233	GIS4	Protein GIS4	0.000741391	0.0163378
P38798	NMD2	Nonsense-mediated mRNA decay protein 2 (Up-frameshift suppressor 2)	0.0136532	0.000939465	0.0127137	1017	-3.7584	45	4.12053e+08	2.3914e+08	4.79129e+08	5.15125e+08	3.38048e+08	4.64447e+08	No	Yes	3.9549	-9.6371	6.88092	0.198856	-1.86477	2.56415	Yes							Q06147	LCB5	Sphingoid long chain base kinase 5 (LCB kinase 5)	0.000736667	0.00106028
P21954	IDP1	Isocitrate dehydrogenase [NADP], mitochondrial (IDH)	0.0136529	0.00223686	0.0114161	879	-2.35152	19	2.61753e+08	2.76728e+08	4.82109e+08	5.25704e+08	4.15211e+08	4.8639e+08	No	Yes	2.06897	-6.02962	16.3838	0.477035	-1.86477	2.56414	No							Q3E705	EFG1	rRNA-processing protein EFG1 (Exit from G1 protein 1)	0.000732234	0
P53883	NOP13	Nucleolar protein 13	0.0136245	0.0136245	0		10	33				9.19434e+08	8.82828e+08	6.40532e+08	Yes	Yes	0.709732		99.8049	10	-1.86568	2.56323	Yes							P11412	ZWF1	Glucose-6-phosphate 1-dehydrogenase (G6PD)	0.000719575	0.00065858
Q05471	SWR1	Helicase SWR1	0.0136242	0	0.0136242	1411	-10	49	4.80027e+08	2.43218e+08	4.81413e+08	6.01978e+08	2.54124e+08	3.81994e+08	No	Yes	10.7324	-25.5446		-0.0493242	-1.86569	2.56323	No							P32476	ERG1	Squalene epoxidase ERG1 (SE)	0.000719019	0.00107091
P38080	AKL1	Serine/threonine-protein kinase AKL1	0.0135132	0	0.0135132	1410	-10	38	5.3751e+08	3.00399e+08	4.16166e+08	4.58373e+08	3.32705e+08	3.77698e+08	No	Yes	9.56313	-25.5091		-0.114258	-1.86924	2.55967	No							P32356	NTH1	Cytosolic neutral trehalase	0.00071587	0.000968793
P49089	ASN1	Asparagine synthetase [glutamine-hydrolyzing] 1	0.0134562	0.00525317	0.00820302	561	-0.642967	17	1.33584e+08	2.39619e+08	3.58443e+08	6.29039e+08	4.70809e+08	5.81128e+08	Yes	Yes	1.07921	-1.6446	39.0391	1.18953	-1.87108	2.55783	No							Q08237	REX4	RNA exonuclease 4	0.000713417	0
P43564	MIL1	Probable lipase MIL1	0.0134236	0.000912518	0.0125111	1018	-3.77721	34	3.55973e+08	3.01045e+08	4.5739e+08	5.27896e+08	3.86026e+08	3.78455e+08	No	Yes	2.7481	-9.65752	6.79784	0.196447	-1.87213	2.55678	No							P04786	TOP1	DNA topoisomerase 1	0.000711867	0.000709724
P54885	PRO2	Gamma-glutamyl phosphate reductase (GPR)	0.0133917	0.00223965	0.0111521	874	-2.31596	17	2.83496e+08	2.35176e+08	4.79006e+08	4.74855e+08	4.16808e+08	5.11724e+08	No	Yes	2.36144	-5.91903	16.7242	0.487133	-1.87316	2.55575	No							Q06704	IMH1	Golgin IMH1 (Integrins and myosins homology protein 1)	0.000705934	0.000747936
P38959	VPS41	Vacuolar protein sorting-associated protein 41 (Vacuolar morphogenesis protein 2)	0.0133604	0.000886837	0.0124735	1020	-3.81406	32	3.28386e+08	3.15703e+08	4.72866e+08	4.14596e+08	4.64804e+08	3.99088e+08	No	Yes	2.13763	-9.7439	6.63781	0.191809	-1.87418	2.55473	No							P40462	TMA108	Protein TMA108	0.00070296	0
P06104	RAD6	Ubiquitin-conjugating enzyme E2 2	0.0133272	0.00139081	0.0119364	957	-3.10137	7	2.30823e+08	4.64804e+08	3.25581e+08	2.91471e+08	7.28653e+08	3.4817e+08	No	Yes	4.2341	-7.91983	10.4358	0.302215	-1.87526	2.55365	No							P04912	HTA2	Histone H2A.2	0.00069876	0.000405996
Q03063	DIG1	Down-regulator of invasive growth 1 (Regulator of STE12 protein 1) (Regulator of sterile twelve 1)	0.0132303	0.000666801	0.0125635	1056	-4.23583	14	2.97321e+08	2.854e+08	5.38471e+08	4.19213e+08	3.49491e+08	4.82222e+08	No	Yes	4.15116	-10.8034	5.03997	0.145546	-1.87843	2.55048	No							Q05905	HRI1	Protein HRI1 (HRR25-interacting protein 1)	0.000696744	0.003586
P35732	DEF1	RNA polymerase II degradation factor 1 (RRM3-interacting protein 1)	0.0131027	0.00849515	0.00460751	221	0.882653	21	1.76797e+08	8.78572e+07	1.39997e+08	8.59379e+08	5.2538e+08	5.59825e+08	Yes	Yes	1.31844	2.24747	64.8353	2.22883	-1.88264	2.54627	No							P32583	SRP40	Suppressor protein SRP40	0.000694241	0.0188346
P53252	PIL1	Sphingolipid long chain base-responsive protein PIL1	0.0130891	0.00414657	0.00894251	681	-1.10876	13	1.70666e+08	1.98345e+08	4.29599e+08	4.69712e+08	4.82399e+08	5.96082e+08	Yes	Yes	1.92805	-2.82271	31.6796	0.946643	-1.88309	2.54582	No							P38351	PAF1	RNA polymerase II-associated protein 1 (Protein PAF1)	0.00069192	0.00324897
Q06681	YSP2	Membrane-anchored lipid-binding protein YSP2 (Lipid transfer at contact site protein 4) (Lipid transfer protein anchored at membrane contact sites 3) (Yeast suicide protein 2)	0.0130732	0	0.0130732	1409	-10	39	4.38618e+08	2.52129e+08	5.17065e+08	4.73774e+08	3.09581e+08	3.52784e+08	No	Yes	9.88255	-25.3659		-0.111595	-1.88362	2.54529	No							P40414	TPM2	Tropomyosin-2	0.000690094	0.00495705
P32319	PEP1	Vacuolar protein sorting/targeting protein VPS10 (Carboxypeptidase Y receptor) (CPY receptor) (Carboxypeptidase Y-deficient protein 1) (Sortilin VPS10) (Vacuolar carboxypeptidase sorting receptor VPS10) (Vacuolar protein sorting-associated protein 10) (Vacuolar protein-targeting protein 1)	0.0130182	0	0.0130182	1408	-10	40	3.87126e+08	3.70677e+08	4.46083e+08	3.49865e+08	3.84126e+08	3.9621e+08	No	Yes	7.60438	-25.3476		-0.0931158	-1.88545	2.54346	No							P40581	HYR1	Glutathione peroxidase-like peroxiredoxin HYR1	0.000681763	0
P41698	BUD8	Bud site selection protein 8	0.0129185	0	0.0129185	1407	-10	9	1.05775e+08	5.23404e+07	1.01994e+09	1.39549e+08	8.92708e+07	9.09332e+08	No	Yes	14.8511	-25.3143		-0.8061	-1.88879	2.54012	No							P43593	UBP6	Ubiquitin carboxyl-terminal hydrolase 6	0.000678217	0.000514863
Q07807	PUF3	mRNA-binding protein PUF3 (Pumilio homology domain family member 3)	0.0129172	0.00624123	0.00667599	411	-0.0971524	27	1.99332e+08	9.05477e+07	2.9822e+08	7.59084e+08	4.74533e+08	4.94271e+08	Yes	Yes	1.56173	-0.246775	48.3171	1.52093	-1.88883	2.54008	Yes							P47096	BNA1	3-hydroxyanthranilate 3,4-dioxygenase	0.00067763	0.000817837
P33399	LHP1	La protein homolog (La autoantigen homolog) (La ribonucleoprotein)	0.0128067	0.0110628	0.00174385	121	2.66537	18	9.27266e+07	5.15403e+07	1.03541e+07	7.30357e+08	8.36465e+08	5.74727e+08	Yes	Yes	0.889318	6.76032	86.3833	3.77482	-1.89256	2.53635	Yes							P35719	MRP8	Uncharacterized protein MRP8	0.000674732	0.0020898
P39520	IFH1	Protein IFH1 (Ribosomal RNA-processing protein 3)	0.0127701	6.73705e-05	0.0127027	1300	-7.5588	17	2.72844e+08	2.93308e+08	5.65356e+08	3.39053e+08	3.43425e+08	4.75616e+08	No	Yes	7.69106	-19.1624	0.527567	0.0152225	-1.89381	2.53511	No							P18562	FUR1	Uracil phosphoribosyltransferase (UPRTase)	0.000674715	0.00136545
Q05506	YDR341C	Arginine--tRNA ligase, cytoplasmic	0.0126608	0.0102789	0.00238186	143	2.10953	41	4.75673e+07	6.45162e+07	9.87785e+07	8.36877e+08	6.6424e+08	5.58033e+08	Yes	Yes	0.641798	5.34	81.1871	3.26769	-1.89754	2.53137	No							P14907	NSP1	Nucleoporin NSP1 (Nuclear pore protein NSP1) (Nucleoskeletal-like protein) (p110)	0.000674557	0.000544263
P05738	RPL9A	60S ribosomal protein L9-A (L8) (Large ribosomal subunit protein uL6-A) (RP24) (YL11)	0.0126346	0.00475798	0.0078766	588	-0.727225	3	2.06298e+08	2.71438e+08	2.14502e+08	5.73777e+08	6.37904e+08	3.61392e+08	Yes	Yes	1.62	-1.84022	37.6584	1.14282	-1.89844	2.53047	Yes							P39714	BDH1	(R,R)-butanediol dehydrogenase	0.000673894	0.00171007
P53064	RTF1	RNA polymerase-associated protein RTF1	0.0125802	0.00048326	0.012097	1092	-4.6457	16	2.9586e+08	3.04868e+08	4.81382e+08	3.81398e+08	3.52668e+08	4.39395e+08	No	Yes	4.02898	-11.7471	3.84142	0.110894	-1.90031	2.5286	Yes							P40302	PRE5	Proteasome subunit alpha type-6 (Macropain subunit PRE5) (Multicatalytic endopeptidase complex subunit PRE5) (Proteasome component PRE5) (Proteinase YSCE subunit PRE5)	0.000673064	0.000288461
P15992	HSP26	Heat shock protein 26 (26 kDa heat shock protein)	0.0125706	4.40062e-05	0.0125266	1334	-8.15307	16	4.97123e+08	3.92334e+08	1.81559e+08	2.17021e+08	3.44778e+08	6.21021e+08	No	Yes	5.5605	-20.6131	0.350073	0.010101	-1.90064	2.52827	Yes							P0CX28	RPL42B	60S ribosomal protein L42-B (L41) (Large ribosomal subunit protein eL42-B) (Maintenance of killer protein 18) (YL27) (YP44)	0.000670637	0
Q08269	ALR1	Magnesium transporter ALR1 (Aluminum resistance protein 1)	0.0125216	0	0.0125216	1406	-10	24	4.32247e+08	2.97089e+08	4.18117e+08	4.98906e+08	2.99503e+08	2.99198e+08	No	Yes	9.53969	-25.1793		-0.107922	-1.90234	2.52657	No							Q06338	BCP1	Protein BCP1	0.00066912	0.0942628
P02829	HSP82	ATP-dependent molecular chaperone HSP82 (82 kDa heat shock protein) (Heat shock protein Hsp90 heat-inducible isoform)	0.0123334	0.0011375	0.0111959	966	-3.29903	12	3.21665e+08	3.04203e+08	3.73432e+08	3.44897e+08	3.9735e+08	4.69757e+08	No	Yes	2.29118	-8.31353	9.22295	0.266877	-1.90892	2.51999	No							P38783	FYV4	Protein FYV4, mitochondrial (Function required for yeast viability protein 4) (Mitochondrial small ribosomal subunit protein mS41)	0.000666829	0
P23542	AAT2	Aspartate aminotransferase, cytoplasmic	0.0121989	0.00766466	0.00453423	235	0.757363	16	7.04699e+07	9.49256e+07	1.97793e+08	4.53317e+08	3.10341e+08	1.06035e+09	Yes	Yes	2.66972	1.90494	62.8308	2.13119	-1.91368	2.51523	No							Q03063	DIG1	Down-regulator of invasive growth 1 (Regulator of STE12 protein 1) (Regulator of sterile twelve 1)	0.000666801	0.0125635
P47075	VTC4	Vacuolar transporter chaperone 4 (Phosphate metabolism protein 3)	0.0121857	0.00218429	0.0100014	858	-2.19497	14	7.21561e+07	5.12915e+07	5.95825e+08	2.40411e+08	1.59575e+08	1.06557e+09	Yes	Yes	6.32515	-5.51984	17.925	0.522854	-1.91415	2.51476	No							P39966	PTC2	Protein phosphatase 2C homolog 2 (PP2C-2)	0.000660478	0.0017014
P53292	MRPS35	37S ribosomal protein S35, mitochondrial (Mitochondrial small ribosomal subunit protein mS45)	0.0121125	0.00919173	0.0029208	169	1.65397	17	8.62383e+07	8.62383e+07	8.62383e+07	5.52648e+08	5.6931e+08	7.91037e+08	Yes	Yes	0.784636	4.15503	75.8861	2.86671	-1.91677	2.51215	No							Q05543	RTT103	Regulator of Ty1 transposition protein 103	0.000658577	0.0204849
P38713	OSH3	Oxysterol-binding protein homolog 3 (Oxysterol-binding protein-related protein 3) (ORP 3) (OSBP-related protein 3)	0.0120822	0.00268602	0.00939617	806	-1.8066	33	3.06819e+08	1.91079e+08	3.29478e+08	4.5846e+08	3.13183e+08	5.6725e+08	No	Yes	2.56386	-4.53649	22.2312	0.652349	-1.91785	2.51106	No							P40482	SEC24	Protein transport protein SEC24 (Abnormal nuclear morphology 1)	0.000655366	0.00030598
Q00723	PRP38	Pre-mRNA-splicing factor 38 (Pre-mRNA-processing factor 38)	0.01198	0.000119239	0.0118608	1244	-6.63619	11	3.44664e+08	3.31041e+08	3.87054e+08	3.46914e+08	3.84202e+08	3.54074e+08	No	Yes	3.32376	-16.6394	0.995319	0.0287198	-1.92154	2.50737	No							P39538	UBP12	Ubiquitin carboxyl-terminal hydrolase 12	0.000655243	0.0468218
P04050	RPO21	DNA-directed RNA polymerase II subunit RPB1 (RNA polymerase II subunit 1) (RNA polymerase II subunit B1)	0.0119633	0.00592534	0.00603792	388	-0.0271555	44	6.63493e+07	2.22495e+08	2.51117e+08	5.48352e+08	5.79267e+08	4.77367e+08	Yes	Yes	0.848534	-0.0680725	49.5294	1.56692	-1.92215	2.50676	No							P32916	SRP101	Signal recognition particle receptor subunit alpha homolog (SR-alpha) (Docking protein alpha) (DP-alpha)	0.000652965	0
P47143	ADO1	Adenosine kinase	0.0119183	0.00320236	0.00871594	747	-1.44452	17	1.6609e+08	3.08577e+08	2.9503e+08	5.74566e+08	4.56254e+08	3.36371e+08	No	Yes	1.05698	-3.6187	26.8693	0.794794	-1.92379	2.50513	No							Q12114	CHS5	Chitin biosynthesis protein CHS5 (Protein CAL3)	0.00064173	0.00666719
P07246	ADH3	Alcohol dehydrogenase 3, mitochondrial	0.0119157	0.00140359	0.0105121	937	-2.90486	15	2.4985e+08	2.97473e+08	3.93245e+08	4.41014e+08	3.94766e+08	3.60071e+08	No	Yes	1.07567	-7.27677	11.7793	0.341465	-1.92388	2.50503	No							P05319	RPP2A	60S acidic ribosomal protein P2-alpha (A2) (L12eIB) (L44) (Large ribosomal subunit protein P2-A) (P2A) (YP2alpha)	0.000639053	0.000205354
P53140	RMD9	RNA-binding protein RMD9, mitochondrial (Dodecamer binding protein) (DBP) (Required for meiotic nuclear division protein 9)	0.0119029	0.0119029	0		10	37				6.47245e+08	7.28767e+08	7.58109e+08	Yes	Yes	0.294985		99.8049	10	-1.92435	2.50456	Yes							Q12680	GLT1	Glutamate synthase [NADH]	0.000637972	0.0014306
Q08745	RPS10A	40S ribosomal protein S10-A (Small ribosomal subunit protein eS10-A)	0.0118968	0.010898	0.000998809	98	3.44772	6	1.727e+07	2.3252e+07	4.64252e+07	6.00166e+08	5.21693e+08	9.24234e+08	Yes	Yes	1.15624	8.63427	91.6044	4.51236	-1.92457	2.50434	Yes							P31380	FUN30	ATP-dependent helicase FUN30	0.000637731	0.0260675
P16120	THR4	Threonine synthase (TS)	0.0117812	0.00377577	0.00800543	666	-1.08421	17	2.50631e+08	1.52662e+08	2.54538e+08	8.46959e+08	2.73555e+08	3.33959e+08	No	Yes	3.03124	-2.71063	32.0491	0.95851	-1.92881	2.5001	No							P53853	VPS75	Vacuolar protein sorting-associated protein 75	0.000635701	0.0154892
Q03640	TCB3	Tricalbin-3	0.0117712	0.000626167	0.011145	1043	-4.15371	41	4.36075e+08	2.38984e+08	3.04012e+08	4.3701e+08	2.4196e+08	4.52469e+08	No	Yes	4.51804	-10.3832	5.31949	0.153633	-1.92918	2.49973	No							P18239	PET9	ADP,ATP carrier protein 2 (ADP/ATP translocase 2) (Adenine nucleotide translocator 2) (ANT 2) (Petite colonies protein 9)	0.000631145	0.00180406
P31116	HOM6	Homoserine dehydrogenase (HDH)	0.0117612	0.00292464	0.00883655	769	-1.59523	18	1.93709e+08	2.47398e+08	3.49778e+08	4.03082e+08	4.80537e+08	4.34213e+08	No	Yes	1.42571	-3.98705	24.8669	0.732869	-1.92955	2.49936	No							P43616	DUG1	Cys-Gly metallodipeptidase DUG1	0.000628463	0.00045894
P39976	DLD3	D-2-hydroxyglutarate--pyruvate transhydrogenase DLD3 (D-2HG--pyruvate transhydrogenase DLD3)	0.0117298	0.00697183	0.00475793	260	0.551204	27	1.16298e+08	1.38677e+08	1.69064e+08	6.44498e+08	5.55857e+08	4.78688e+08	Yes	Yes	0.457368	1.37702	59.4371	1.97476	-1.93071	2.4982	No							Q03640	TCB3	Tricalbin-3	0.000626167	0.011145
P06103	PRT1	Eukaryotic translation initiation factor 3 subunit B (eIF3b) (Cell cycle regulation and translation initiation protein) (Eukaryotic translation initiation factor 3 90 kDa subunit) (eIF3 p90) (Translation initiation factor eIF3 p90 subunit)	0.0116874	0.00760856	0.00407884	222	0.899465	31	9.68968e+07	8.25255e+07	1.8179e+08	7.21006e+08	5.25722e+08	4.87548e+08	Yes	Yes	0.76501	2.24563	65.1005	2.24207	-1.93228	2.49663	Yes							P43639	CKB1	Casein kinase II subunit beta (CK II beta)	0.000625493	0.00378395
P36037	DOA1	Protein DOA1 (Degradation of alpha protein 1) (Ubiquitin fusion degradation protein 3)	0.0116773	0.000231655	0.0114457	1171	-5.62668	32	3.22249e+08	2.82512e+08	4.20606e+08	3.34815e+08	3.535e+08	3.79997e+08	No	Yes	4.26786	-14.0456	1.9838	0.057248	-1.93266	2.49626	No							P32628	RAD23	UV excision repair protein RAD23	0.000624059	0.00309201
P07281	RPS19B	40S ribosomal protein S19-B (RP55B) (S16a) (Small ribosomal subunit protein eS19-B) (YS16B)	0.0116656	0.0105371	0.00112858	105	3.2229	11	3.24908e+07	1.8298e+07	4.61277e+07	6.45083e+08	4.35239e+08	9.1435e+08	Yes	Yes	1.43562	8.04378	90.3256	4.29816	-1.93309	2.49582	Yes							P53852	YNL247W	Cysteine--tRNA ligase	0.000622666	0.000228615
P38861	NMD3	60S ribosomal export protein NMD3 (Nonsense-mediated mRNA decay protein 3)	0.0114128	0.0110953	0.000317568	78	5.12674	24	6.43008e+06	9.31412e+06	1.21982e+07	8.61893e+08	6.01308e+08	5.55114e+08	Yes	Yes	0.832561	12.7466	97.2174	6.14724	-1.94261	2.48631	Yes							Q08971	YPL225W	Protein PBDC1 homolog	0.000622626	0.000145646
P00924	ENO1	Enolase 1	0.0113702	0.0013891	0.00998113	928	-2.84505	12	3.00887e+08	3.06784e+08	2.75027e+08	2.7678e+08	4.08485e+08	4.70659e+08	No	Yes	2.10941	-7.06904	12.217	0.354278	-1.94423	2.48468	No							P53724	MRPL50	54S ribosomal protein L50, mitochondrial (Mitochondrial large ribosomal subunit protein bL9m)	0.000616151	0
P05740	RPL17A	60S ribosomal protein L17-A (L20A) (Large ribosomal subunit protein uL22-A) (YL17)	0.0112904	0.0112904	0		10	1				9.81651e+08	1.40695e+08	9.01957e+08	No	Yes	3.93381		99.8049	10	-1.94729	2.48162	No							Q08693	TRE2	Putative zinc metalloprotease TRE2	0.000614333	0.00969811
P47069	MPS3	Spindle pole body assembly component MPS3 (98 kDa nuclear envelope protein) (Monopolar spindle protein 3)	0.0112749	0.000238397	0.0110365	1160	-5.53278	28	3.69095e+08	2.69982e+08	3.3866e+08	4.5773e+08	2.90462e+08	2.95603e+08	No	Yes	4.96135	-13.727	2.1144	0.0610178	-1.94789	2.48103	No							P00812	CAR1	Arginase	0.000607721	0.000555448
P26570	PPZ1	Serine/threonine-protein phosphatase PP-Z1	0.0112516	0.000309295	0.0109423	1127	-5.14479	12	2.70547e+08	2.59855e+08	4.10426e+08	2.38883e+08	2.6671e+08	5.70938e+08	No	Yes	5.79779	-12.7598	2.74889	0.0793362	-1.94878	2.48013	No							P20081	FPR1	FK506-binding protein 1 (FKBP) (12-kDa cytosolic FK506-binding protein) (FKBP-12) (Peptidyl-prolyl cis-trans isomerase) (PPIase)	0.000605836	0.000306801
Q3E792	RPS25A	40S ribosomal protein S25-A (RP45) (S31) (Small ribosomal subunit protein eS25-A) (YS23)	0.0112509	0.0109683	0.000282595	73	5.27846	6	8.44291e+06	1.11867e+07	5.69913e+06	6.52447e+08	6.56563e+08	6.82882e+08	Yes	Yes	0.0783883	13.0911	97.4882	6.29693	-1.94881	2.4801	No							P40546	FAF1	Protein FAF1 (Forty S assembly factor)	0.000605157	0.00198631
Q02455	MLP1	Protein MLP1 (Myosin-like protein 1)	0.0112082	0.00122505	0.00998311	947	-3.02664	60	3.20057e+08	2.39406e+08	3.25955e+08	4.71348e+08	2.92172e+08	3.60624e+08	No	Yes	2.79606	-7.50138	10.93	0.316639	-1.95047	2.47845	Yes							P43610	IRC5	Uncharacterized ATP-dependent helicase IRC5	0.00060129	0.00368584
P38167	ECM21	Protein ECM21 (Extracellular mutant protein 21)	0.01117	0	0.01117	1405	-10	29	4.04397e+08	3.23478e+08	3.33278e+08	2.99308e+08	2.60725e+08	3.81528e+08	No	Yes	8.33392	-24.6849		-0.190614	-1.95195	2.47696	No							P06101	CDC37	Hsp90 co-chaperone Cdc37 (Cell division control protein 37) (Hsp90 chaperone protein kinase-targeting subunit)	0.000599953	0.000631063
P00498	HIS1	ATP phosphoribosyltransferase (ATP-PRT) (ATP-PRTase)	0.0110957	0.00257494	0.00852074	784	-1.72644	17	1.67925e+08	2.84628e+08	3.11156e+08	3.9525e+08	4.2057e+08	4.09868e+08	No	Yes	1.45477	-4.27132	23.2067	0.682029	-1.95485	2.47407	No							Q06672	TSR2	Pre-rRNA-processing protein TSR2 (20S rRNA accumulation protein 2)	0.000596509	0.00043497
P33416	HSP78	Heat shock protein 78, mitochondrial	0.0110836	0.00844977	0.00263385	168	1.68174	17	5.85116e+07	4.84033e+07	5.64731e+07	9.65724e+08	7.69441e+08	8.86799e+07	No	Yes	4.19614	4.15993	76.2365	2.89069	-1.95532	2.47359	No							P38840	ARO9	Aromatic amino acid aminotransferase 2	0.00059612	0.00137115
Q12363	WTM1	Transcriptional modulator WTM1	0.011006	0.000476434	0.0105296	1063	-4.46602	15	2.68331e+08	2.78852e+08	3.90541e+08	3.37621e+08	2.81984e+08	4.15987e+08	No	Yes	3.91164	-11.0335	4.32886	0.124983	-1.95837	2.47054	No							Q04867	YMR310C	Putative methyltransferase YMR310C	0.000595539	0
P33753	TRM2	tRNA (uracil(54)-C(5))-methyltransferase	0.0110058	0.000765917	0.0102399	1006	-3.74087	28	2.18938e+08	2.36864e+08	4.42529e+08	5.06475e+08	2.99989e+08	2.68482e+08	No	Yes	3.07944	-9.24193	6.95922	0.201126	-1.95838	2.47053	No							Q12109	WRS1	Tryptophan--tRNA ligase, cytoplasmic	0.0005931	0.000582543
P07274	PFY1	Profilin	0.0109493	0	0.0109493	1404	-10	6	2.02242e+08	4.6108e+08	3.28977e+08	1.84585e+08	4.59294e+08	3.26964e+08	No	Yes	10.9373	-24.5985		-0.1282	-1.96062	2.4683	No							P19524	MYO2	Myosin-2 (Cell division control protein 66) (Class V unconventional myosin MYO2) (Type V myosin heavy chain MYO2) (Myosin V MYO2)	0.000590126	0.00315286
Q12230	LSP1	Sphingolipid long chain base-responsive protein LSP1	0.0109068	0.00484156	0.00606528	484	-0.325102	16	1.43617e+08	1.56732e+08	2.38264e+08	4.8745e+08	3.74412e+08	5.55063e+08	Yes	Yes	1.29872	-0.801901	44.3901	1.37656	-1.9623	2.46661	No							P40531	GVP36	Protein GVP36 (36 kDa Golgi vesicle protein)	0.000588785	0.00126537
P29029	CTS1	Endochitinase	0.0108668	0	0.0108668	1403	-10	6	3.0755e+08	3.90928e+08	2.64084e+08	4.19009e+08	3.27199e+08	2.39595e+08	No	Yes	9.4065	-24.5658		-0.00266785	-1.9639	2.46502	No							P38115	ARA1	D-arabinose dehydrogenase [NAD(P)+] heavy chain	0.000585964	0.000727171
P32047	MLF3	Protein MLF3 (Multicopy suppressor of leflunomide sensitivity 3)	0.010852	0	0.010852	1402	-10	17	2.24525e+08	3.79326e+08	3.61136e+08	1.41372e+08	4.65374e+08	3.73975e+08	No	Yes	10.999	-24.5599		-0.145271	-1.96449	2.46442	No							P53719	YNR014W	Uncharacterized protein YNR014W	0.000582945	0.00572994
P25293	NAP1	Nucleosome assembly protein	0.0108462	0.00199249	0.00885371	842	-2.15171	13	1.97043e+08	2.55074e+08	3.41272e+08	3.64565e+08	3.98111e+08	3.886e+08	No	Yes	1.63334	-5.30223	18.3704	0.536143	-1.96472	2.46419	No							P41058	RPS29B	40S ribosomal protein S29-B (S36) (Small ribosomal subunit protein uS14-B) (YS29)	0.000580777	8.33989e-05
Q06525	URN1	Pre-mRNA-splicing factor URN1 (U2-U5-U6 snRNP, RES complex and NTC-interacting pre-mRNA-splicing factor 1)	0.0107445	0.000114103	0.0106304	1226	-6.54172	24	2.46171e+08	2.74949e+08	4.29788e+08	2.84878e+08	3.35027e+08	3.55621e+08	No	Yes	5.9295	-16.0933	1.06196	0.0306429	-1.96881	2.4601	Yes							P14904	APE1	Vacuolar aminopeptidase 1	0.000578498	0.00303232
P32831	NGR1	Negative growth regulatory protein NGR1 (RNA-binding protein RBP1)	0.010713	0.010713	0		10	19				6.3804e+08	6.50977e+08	6.31775e+08	Yes	Yes	0.0547001		99.8049	10	-1.97009	2.45883	Yes							P07560	SEC4	Ras-related protein SEC4 (Suppressor of RHO3 protein 6)	0.000576779	0.00538496
P39928	SLN1	Osmosensing histidine protein kinase SLN1	0.0107087	0	0.0107087	1401	-10	32	3.71374e+08	2.4378e+08	4.10221e+08	3.90019e+08	2.29088e+08	2.75534e+08	No	Yes	9.75413	-24.5024		-0.232558	-1.97026	2.45865	No							Q12127	CCW12	Covalently-linked cell wall protein 12 (Protein Alpha0.6)	0.000567855	0.00280269
Q08951	APL5	AP-3 complex subunit delta (Adaptor-related protein complex 3 subunit delta) (Delta-adaptin 3) (Delta-adaptin)	0.0106251	0.000457427	0.0101676	1061	-4.4743	30	2.99718e+08	1.87829e+08	4.12561e+08	3.97325e+08	2.3852e+08	3.69064e+08	No	Yes	4.87957	-10.9855	4.30516	0.124298	-1.97367	2.45524	No							Q06679	UTP4	U3 small nucleolar RNA-associated protein 4 (U3 snoRNA-associated protein 4) (U three protein 4) (U3 protein 4 required for transcription) (t-UTP4)	0.000567514	0.000781354
P38912	TIF11	Eukaryotic translation initiation factor 1A (eIF-1A) (Eukaryotic translation initiation factor 4C) (eIF-4C)	0.0106041	0.00488309	0.00572099	452	-0.22847	9	1.06278e+08	1.66438e+08	2.3917e+08	4.19564e+08	5.00488e+08	4.69317e+08	Yes	Yes	1.02847	-0.560753	46.0492	1.43674	-1.97453	2.45439	Yes							P53622	COP1	Coatomer subunit alpha (Alpha-coat protein) (Alpha-COP) (Retrieval from endoplasmic reticulum protein 1) (Secretory protein 22) (Suppressor of osmo-sensitivity 1)	0.000563517	0.000641438
P12385	SUP45	Eukaryotic peptide chain release factor subunit 1 (Eukaryotic release factor 1) (eRF1) (Omnipotent suppressor protein 1)	0.0105734	0.0082958	0.00227762	156	1.86485	23	5.80937e+07	5.48523e+07	9.10612e+07	5.29415e+08	5.78697e+08	5.83638e+08	Yes	Yes	0.309413	4.57473	78.459	3.05044	-1.97578	2.45313	Yes							P32784	SCT1	Glycerol-3-phosphate O-acyltransferase 1 (G-3-P acyltransferase 1) (GPAT 1)	0.000561882	0.00379826
P46992	YJL171C	Cell wall protein YJL171C	0.0105619	0	0.0105619	1400	-10	7	2.67545e+08	3.32728e+08	3.31189e+08	2.06798e+08	3.49301e+08	4.06129e+08	No	Yes	9.63619	-24.4426		-0.00965741	-1.97626	2.45265	No							P39076	CCT2	T-complex protein 1 subunit beta (TCP-1-beta) (CCT-beta)	0.000560094	0.000822253
P23776	EXG1	Glucan 1,3-beta-glucosidase I/II	0.0105003	0.00247456	0.00802574	777	-1.69746	16	1.8024e+08	1.78823e+08	3.41881e+08	3.82537e+08	2.62538e+08	5.36627e+08	No	Yes	2.77643	-4.15898	23.5665	0.693012	-1.9788	2.45011	No							P12945	NAT1	N-terminal acetyltransferase A complex subunit NAT1 (NatA complex subunit NAT1) (Amino-terminal, alpha-amino, acetyltransferase 1)	0.000558293	7.06013e-05
Q12460	NOP56	Nucleolar protein 56 (Ribosome biosynthesis protein SIK1) (Suppressor of I kappa b protein 1)	0.0104908	0.00289574	0.0075951	727	-1.39114	22	1.91529e+08	1.60947e+08	3.24757e+08	3.67867e+08	4.76547e+08	3.59303e+08	No	Yes	1.03209	-3.4079	27.6025	0.817646	-1.97919	2.44972	Yes							P35844	KES1	Oxysterol-binding protein homolog 4 (Bypass SECl4 recessive protein 3) (KRE11-1 suppressor protein 1) (Protein KES1) (Oxysterol-binding protein-related protein 4) (ORP 4) (OSBP-related protein 4)	0.000554266	0.000421975
P33202	UFD4	Ubiquitin fusion degradation protein 4 (UB fusion protein 4)	0.0104812	0.00171327	0.00876798	868	-2.35549	36	2.26752e+08	2.46832e+08	3.10664e+08	4.0878e+08	3.55255e+08	3.30948e+08	No	Yes	0.626339	-5.76937	16.346	0.475916	-1.97959	2.44933	No							P36534	MRPL40	54S ribosomal protein L40, mitochondrial (Mitochondrial large ribosomal subunit protein uL24m) (YmL40)	0.000550217	0
P36008	TEF4	Elongation factor 1-gamma 2 (EF-1-gamma 2) (Eukaryotic elongation factor 1Bgamma 2) (eEF1Bgamma 2) (Translation elongation factor 1B gamma 2)	0.0104012	0.006736	0.00366522	228	0.877992	15	8.39391e+07	7.15846e+07	1.6638e+08	6.6624e+08	3.87128e+08	4.89611e+08	Yes	Yes	1.23804	2.14757	64.7616	2.22516	-1.98292	2.446	Yes							P53890	BNI5	Bud neck protein 5	0.000548367	0.0019052
P53210	YGR017W	Uncharacterized protein YGR017W	0.0103864	0	0.0103864	1399	-10	15	2.50973e+08	3.45166e+08	3.36504e+08	3.15002e+08	3.23375e+08	2.91209e+08	No	Yes	7.86661	-24.3701		-0.00615358	-1.98353	2.44538	No							P21304	PWP1	Periodic tryptophan protein 1	0.000545436	0.005382
Q08693	TRE2	Putative zinc metalloprotease TRE2	0.0103124	0.000614333	0.00969811	1019	-3.98061	1	2.36785e+08	2.69165e+08	3.63123e+08	3.11115e+08	3.27157e+08	3.4162e+08	No	Yes	2.86488	-9.72174	5.9572	0.172092	-1.98664	2.44227	No							P36018	YPT52	GTP-binding protein YPT52	0.000544381	0.000789048
P38789	SSF1	Ribosome biogenesis protein SSF1	0.0103091	0.000423786	0.00988528	1067	-4.54387	8	3.3464e+08	2.55021e+08	2.70976e+08	4.58811e+08	3.28282e+08	2.0063e+08	No	Yes	4.53868	-11.0967	4.11081	0.11868	-1.98678	2.44213	Yes							P35842	PHO11	Acid phosphatase PHO11	0.000538229	0.00227748
P38009	ADE17	Bifunctional purine biosynthesis protein ADE17 [Includes: Phosphoribosylaminoimidazolecarboxamide formyltransferase	0.0102549	0.00556217	0.00469272	318	0.245223	26	8.72501e+07	1.40061e+08	1.91391e+08	5.47826e+08	4.25016e+08	4.47102e+08	Yes	Yes	0.427209	0.598306	54.2392	1.75298	-1.98907	2.43984	No							Q03161	YMR099C	Glucose-6-phosphate 1-epimerase	0.00053448	0.00149417
Q04347	BUD22	Bud site selection protein 22	0.0102203	0.000842537	0.00937778	974	-3.47643	18	3.12693e+08	1.58845e+08	3.56604e+08	4.03608e+08	2.32193e+08	3.68505e+08	No	Yes	4.17089	-8.47686	8.24375	0.238405	-1.99054	2.43838	No							P41807	VMA13	V-type proton ATPase subunit H (V-ATPase subunit H) (V-ATPase 54 kDa subunit) (Vacuolar proton pump subunit H)	0.000533831	0.000573899
Q12263	GIN4	Serine/threonine-protein kinase GIN4	0.0101997	0	0.0101997	1397	-10	40	3.35195e+08	1.33049e+08	4.48813e+08	4.27366e+08	1.46217e+08	3.38102e+08	No	Yes	11.6981	-24.2916		-0.145034	-1.99141	2.4375	No							P32578	SIP1	SNF1 protein kinase subunit beta-1 (SNF1-interacting protein 1)	0.000528717	0.00769219
P41812	POP1	Ribonucleases P/MRP protein subunit POP1	0.0101691	0.0101691	0		10	37				8.27292e+08	5.44685e+08	4.51291e+08	Yes	Yes	1.11179		99.8049	10	-1.99272	2.4362	Yes							P32379	PUP2	Proteasome subunit alpha type-5 (Macropain subunit PUP2) (Multicatalytic endopeptidase complex subunit PUP2) (Proteasome component PUP2) (Proteinase YSCE subunit PUP2)	0.000521605	0.0018854
P40541	IRR1	Cohesin subunit SCC3 (Irregular cell behavior protein 1)	0.0101635	0.000268638	0.00989486	1126	-5.20294	34	2.8083e+08	1.96026e+08	3.95616e+08	3.76956e+08	2.11824e+08	3.61008e+08	No	Yes	5.57711	-12.6741	2.64317	0.0762834	-1.99296	2.43596	No							P08524	ERG20	Farnesyl pyrophosphate synthase (FPP synthase) (FPS)	0.000521166	0.000530968
Q06340	ESC2	Protein ESC2 (Establishes silent chromatin protein 2)	0.0101564	0.000278978	0.00987745	1118	-5.14592	13	2.49991e+08	2.6299e+08	3.70579e+08	2.73025e+08	3.27913e+08	3.36494e+08	No	Yes	4.14127	-12.5337	2.74681	0.0792762	-1.99326	2.43565	No							P28707	SBA1	Co-chaperone protein SBA1	0.000515209	0.00105857
Q12754	RRP12	Ribosomal RNA-processing protein 12	0.010134	0.0100333	0.000100683	59	6.63884	43	2.93094e+06	2.93094e+06	2.93094e+06	8.04059e+08	5.22264e+08	4.81858e+08	Yes	Yes	0.988661	16.1635	99.0065	7.64606	-1.99422	2.43469	Yes							P36526	MRPL27	54S ribosomal protein L27, mitochondrial (Mitochondrial large ribosomal subunit protein mL41) (YmL27)	0.000512307	0
Q06106	MRD1	Multiple RNA-binding domain-containing protein 1	0.00989839	0.00967673	0.000221661	71	5.44809	44	4.53405e+06	5.33094e+06	9.45434e+06	7.40965e+08	6.02296e+08	4.12146e+08	Yes	Yes	1.05106	13.2088	97.7606	6.46452	-2.00444	2.42448	Yes							Q03177	YMR102C	WD repeat-containing protein YMR102C	0.000511635	0.00583339
P38764	RPN1	26S proteasome regulatory subunit RPN1 (HMG-CoA reductase degradation protein 2) (Proteasome non-ATPase subunit 1)	0.00986616	0.00108251	0.00878365	940	-3.02044	28	1.74977e+08	2.44848e+08	3.64931e+08	3.10618e+08	2.94076e+08	3.795e+08	No	Yes	2.95069	-7.31871	10.9719	0.317863	-2.00585	2.42306	No							P38193	PSY4	Serine/threonine-protein phosphatase 4 regulatory subunit 2 (PP4R2)	0.000506752	0.0182189
P25644	PAT1	DNA topoisomerase 2-associated protein PAT1 (Decapping activator and translational repressor PAT1) (Topoisomerase II-associated protein PAT1) (mRNA turnover protein 1)	0.00985462	0.00883757	0.00101705	112	3.11926	11	1.60799e+07	1.60799e+07	1.60799e+07	2.60742e+08	7.13946e+07	1.3865e+09	Yes	Yes	5.14528	7.55656	89.6794	4.19997	-2.00636	2.42255	Yes							Q06523	YPR148C	Uncharacterized protein YPR148C	0.000506519	0.0158871
P32599	SAC6	Fimbrin (ABP67)	0.00983297	0.00289169	0.00694128	701	-1.26329	23	1.35764e+08	1.70599e+08	3.02926e+08	2.67598e+08	3.8443e+08	5.01681e+08	Yes	Yes	2.4903	-3.05918	29.4081	0.874354	-2.00732	2.4216	No							P11433	CDC24	Cell division control protein 24 (Calcium regulatory protein)	0.000505727	0.00167943
P32836	GSP2	GTP-binding nuclear protein GSP2/CNR2	0.00981395	0.00569984	0.00411412	279	0.470338	1	9.11427e+07	1.2673e+08	1.50577e+08	4.74855e+08	4.84755e+08	4.31529e+08	Yes	Yes	0.233471	1.13857	58.0789	1.9149	-2.00816	2.42076	No							P41818	GLC8	Protein GLC8	0.000505573	0.00758643
Q08818	MSC6	Meiotic sister-chromatid recombination protein 6, mitochondrial	0.00978857	0.00978857	0		10	32				6.29915e+08	6.19093e+08	5.06029e+08	Yes	Yes	0.436399		99.8049	10	-2.00928	2.41963	Yes							P10622	RPP1B	60S acidic ribosomal protein P1-beta (Ax) (L12eIIB) (L44') (Large ribosomal subunit protein P1-B) (P1B) (YP1beta)	0.000505207	0.00180957
P17709	GLK1	Glucokinase-1	0.00964835	0.0021609	0.00748745	790	-1.79284	20	1.86835e+08	1.56937e+08	3.24045e+08	3.70556e+08	2.93255e+08	3.98268e+08	Yes	Yes	2.1928	-4.32679	22.3965	0.65737	-2.01555	2.41337	No							P25642	IMG2	54S ribosomal protein IMG2, mitochondrial (Integrity of mitochondrial genome protein 2) (Mitochondrial large ribosomal subunit protein mL49)	0.000500305	0
P38041	BOI1	Protein BOB1 (BEM1-binding protein) (Growth inhibitory protein 7)	0.00964685	0	0.00964685	1393	-10	32	3.23243e+08	2.25702e+08	3.25156e+08	3.68013e+08	2.07534e+08	2.79979e+08	No	Yes	9.67876	-24.0504		-0.070031	-2.01561	2.4133	No							P11076	ARF1	ADP-ribosylation factor 1	0.000499585	0.00241334
P39522	ILV3	Dihydroxy-acid dehydratase, mitochondrial (DAD)	0.00960924	0.00329187	0.00631737	637	-0.940415	19	1.28979e+08	1.37294e+08	2.99997e+08	3.80141e+08	3.95678e+08	3.80796e+08	Yes	Yes	1.25287	-2.26791	34.2574	1.0301	-2.01731	2.4116	No							P40957	MAD1	Spindle assembly checkpoint component MAD1 (Mitotic arrest deficient protein 1)	0.00049942	0.00654086
P40024	ARB1	ABC transporter ATP-binding protein ARB1 (ATP-binding cassette protein involved in ribosome biogenesis 1)	0.00958066	0.00906157	0.000519092	93	4.1257	28	9.03566e+06	9.19006e+06	2.66332e+07	7.65455e+08	3.9412e+08	5.13327e+08	Yes	Yes	1.2159	9.94421	94.5819	5.16644	-2.0186	2.41031	No							P38288	TOS1	Protein TOS1 (Target of SBF 1)	0.000496445	0.0261411
Q04004	PLP1	Phosducin-like protein 1	0.00955335	0	0.00955335	1392	-10	14	2.01517e+08	3.8291e+08	3.25243e+08	2.3151e+08	3.15604e+08	2.56079e+08	No	Yes	9.68265	-24.0083		-0.191788	-2.01984	2.40907	No							P53879	RHO5	GTP-binding protein RHO5	0.000496258	0.00194121
P08566	ARO1	Pentafunctional AROM polypeptide [Includes: 3-dehydroquinate synthase (DHQS)	0.00955	0.00349155	0.00605846	596	-0.795084	45	1.00155e+08	1.28728e+08	3.08103e+08	4.78888e+08	3.05925e+08	3.90464e+08	No	Yes	1.68487	-1.91529	36.5607	1.10609	-2.02	2.40892	No							P32623	UTR2	Probable glycosidase CRH2	0.000495278	0.00394152
P19146	ARF2	ADP-ribosylation factor 2	0.00949656	0.00199952	0.00749703	809	-1.90667	4	1.65467e+08	1.70485e+08	3.32249e+08	3.86921e+08	2.80631e+08	3.66928e+08	No	Yes	2.14952	-4.58835	21.0552	0.616749	-2.02243	2.40648	No							P12686	MRP13	37S ribosomal protein MRP13, mitochondrial (Mitochondrial small ribosomal subunit protein mS44) (YmS-A)	0.000492327	0
Q03178	PIR1	Cell wall mannoprotein PIR1 (Covalently-linked cell wall protein 6) (Protein with internal repeats 1)	0.00945882	0	0.00945882	1391	-10	5	1.56621e+08	2.79437e+08	4.8216e+08	1.76309e+08	2.87425e+08	3.13962e+08	No	Yes	10.9514	-23.9652		-0.283247	-2.02416	2.40475	No							P39079	CCT6	T-complex protein 1 subunit zeta (TCP-1-zeta) (CCT-zeta)	0.000491045	0.000260721
Q03516	RSN1	Uncharacterized protein RSN1 (Rescuer of SRO7 at high Nacl protein 1)	0.00941031	0	0.00941031	1390	-10	24	3.39286e+08	1.92215e+08	3.06839e+08	3.96711e+08	2.125e+08	2.39667e+08	No	Yes	10.1072	-23.943		-0.037045	-2.0264	2.40252	No							P15303	SEC23	Protein transport protein SEC23	0.00049055	0.000190986
P0CX44	RPL1B	60S ribosomal protein L1-B (L10a) (Large ribosomal subunit protein uL1-B)	0.00940262	0.00903048	0.000372148	89	4.60085	11	1.36249e+07	1.11073e+07	7.99179e+06	6.84739e+08	5.48257e+08	4.2012e+08	Yes	Yes	0.904455	11.052	96.0421	5.63028	-2.02675	2.40216	Yes							Q06010	STE23	A-factor-processing enzyme	0.000490221	0.0013154
P00830	ATP2	ATP synthase subunit beta, mitochondrial	0.00938346	0.00340103	0.00598243	604	-0.814761	18	9.40241e+07	1.38012e+08	2.56633e+08	7.03676e+08	2.54934e+08	2.35124e+08	No	Yes	2.32653	-1.95647	36.2449	1.09559	-2.02764	2.40128	No							Q06451	TPO3	Polyamine transporter 3	0.000487454	0.00499717
P32565	RPN2	26S proteasome regulatory subunit RPN2	0.00931749	0	0.00931749	1389	-10	7	3.85197e+07	1.34592e+09	6.06938e+07	6.59285e+07	7.92497e+07	8.0261e+07	No	Yes	15.0476	-23.9001		-2.6861	-2.0307	2.39821	No							P27616	ADE1	Phosphoribosylaminoimidazole-succinocarboxamide synthase	0.000482639	0.000521238
Q04007	SND1	SRP-independent targeting protein 1	0.00919343	0	0.00919343	1388	-10	23	2.6697e+08	2.26276e+08	3.59723e+08	3.56119e+08	2.31665e+08	2.07579e+08	No	Yes	8.91056	-23.842		-0.141511	-2.03652	2.39239	No							P38234	RFS1	Protein RFS1 (RAD55 suppressor protein 1)	0.000480618	0.00121883
Q04728	ARG7	Arginine biosynthesis bifunctional protein ArgJ, mitochondrial (Extracellular mutant protein 40) [Cleaved into: Arginine biosynthesis bifunctional protein ArgJ alpha chain; Arginine biosynthesis bifunctional protein ArgJ beta chain] [Includes: Glutamate N-acetyltransferase (GAT)	0.0091799	0.00208978	0.00709012	780	-1.76246	18	1.28265e+08	2.19804e+08	2.73399e+08	2.57232e+08	2.92138e+08	4.75068e+08	No	Yes	2.73243	-4.21536	22.7648	0.668566	-2.03716	2.39175	No							Q03430	RSM28	37S ribosomal protein RSM28, mitochondrial (Mitochondrial small ribosomal subunit protein mS46)	0.000480453	0
P24276	SSD1	Protein SSD1 (Protein SRK1)	0.0091291	0.00728277	0.00184633	153	1.97983	44	5.61035e+07	5.40049e+07	4.96402e+07	6.53791e+08	3.2656e+08	4.96699e+08	Yes	Yes	1.30646	4.73049	79.7754	3.15201	-2.03957	2.38934	Yes							Q12447	PAA1	Polyamine N-acetyltransferase 1	0.000476698	0.000367982
P36015	YKT6	Synaptobrevin homolog YKT6	0.00900451	0.000367512	0.008637	1059	-4.55467	16	1.88761e+08	2.79137e+08	3.03735e+08	2.56394e+08	3.27567e+08	2.58865e+08	No	Yes	3.70925	-10.8555	4.08142	0.11783	-2.04554	2.38337	No							Q12363	WTM1	Transcriptional modulator WTM1	0.000476434	0.0105296
Q12118	SGT2	Small glutamine-rich tetratricopeptide repeat-containing protein 2 (SGT/UBP) (Viral protein U-binding protein)	0.00897905	0.00168764	0.00729141	836	-2.11119	19	1.54184e+08	2.40014e+08	2.41474e+08	1.98163e+08	4.04267e+08	3.71793e+08	No	Yes	2.98274	-5.02916	18.7953	0.548843	-2.04677	2.38214	No							P21524	RNR1	Ribonucleoside-diphosphate reductase large chain 1	0.000476378	0.000237416
P52910	ACS2	Acetyl-coenzyme A synthetase 2	0.00895601	0.0043897	0.00456631	396	-0.0569085	25	8.9626e+07	9.79315e+07	2.1862e+08	4.8371e+08	3.52744e+08	3.63133e+08	Yes	Yes	0.904778	-0.135501	49.014	1.54727	-2.04789	2.38103	No							P02309	HHF1	Histone H4	0.000474923	0.000668025
P39726	GCV3	Glycine cleavage system H protein, mitochondrial (Glycine decarboxylase complex subunit H)	0.00895279	0.00118164	0.00777114	905	-2.71733	5	1.10366e+08	2.61527e+08	3.17168e+08	2.53676e+08	3.926e+08	2.6985e+08	No	Yes	3.30088	-6.46962	13.1986	0.383066	-2.04804	2.38087	No							P50107	GLO1	Glyoxalase I (Glx I)	0.000473956	0.001199
P47122	NPA3	GPN-loop GTPase 1	0.00890552	0.000135727	0.00876979	1182	-6.01376	16	2.07032e+08	2.20523e+08	3.5791e+08	2.54664e+08	2.63469e+08	2.93114e+08	No	Yes	5.30672	-14.3042	1.52408	0.043979	-2.05034	2.37857	No							P40202	CCS1	Superoxide dismutase 1 copper chaperone	0.000473643	0.000429912
P11484	SSB1	Ribosome-associated molecular chaperone SSB1	0.00887587	0.00453426	0.00434161	360	0.0626376	3	1.00988e+08	1.12015e+08	1.74671e+08	4.53025e+08	3.52546e+08	3.98151e+08	Yes	Yes	0.705784	0.148897	51.0853	1.62702	-2.05179	2.37712	No							P48015	GCV1	Aminomethyltransferase, mitochondrial	0.00047338	0.000404263
P40038	PCL6	PHO85 cyclin-6	0.00881185	0.000321806	0.00849004	1072	-4.72151	14	2.25098e+08	2.44954e+08	2.89852e+08	2.93639e+08	2.81995e+08	2.44378e+08	No	Yes	1.01408	-11.2088	3.65197	0.10542	-2.05493	2.37398	No							Q06408	ARO10	Transaminated amino acid decarboxylase	0.000467763	0.00435588
Q12094	TSR3	18S rRNA aminocarboxypropyltransferase	0.00875011	0.000759359	0.00799075	960	-3.39548	10	2.57928e+08	1.94864e+08	2.62634e+08	3.12342e+08	2.67455e+08	2.73624e+08	No	Yes	2.18237	-8.05043	8.67828	0.251034	-2.05799	2.37093	No							P25349	YCP4	Flavoprotein-like protein YCP4	0.000465484	0.00314248
P22137	CHC1	Clathrin heavy chain	0.00873467	0.0015708	0.00716387	840	-2.18924	28	1.462e+08	1.70481e+08	3.22074e+08	3.69358e+08	2.85039e+08	2.72928e+08	No	Yes	1.6729	-5.18886	17.9835	0.524598	-2.05875	2.37016	No							P32473	PDB1	Pyruvate dehydrogenase E1 component subunit beta, mitochondrial	0.000464757	0.0018468
Q00955	ACC1	Acetyl-CoA carboxylase (ACC)	0.00871165	0.0049851	0.00372655	291	0.419782	54	5.52853e+07	4.20266e+07	2.23812e+08	6.0341e+08	3.44318e+08	2.93099e+08	Yes	Yes	1.40294	0.99447	57.2234	1.87792	-2.0599	2.36901	No							P32895	PRS1	Ribose-phosphate pyrophosphokinase 1	0.000464343	0.000678011
P53912	YNL134C	Uncharacterized protein YNL134C	0.00869135	0.00548412	0.00320723	239	0.773931	18	6.36169e+07	9.58642e+07	1.27574e+08	4.231e+08	3.91422e+08	4.56735e+08	Yes	Yes	0.558609	1.83267	63.0986	2.144	-2.06091	2.368	No							P32388	MRP49	54S ribosomal protein MRP49, mitochondrial (Mitochondrial large ribosomal subunit protein mL61)	0.000463883	0.000238425
P18494	GLN3	Nitrogen regulatory protein GLN3	0.00868513	0.000291208	0.00839392	1081	-4.84922	22	2.48538e+08	1.56379e+08	3.33565e+08	2.59798e+08	1.90672e+08	3.68244e+08	No	Yes	5.41721	-11.4815	3.35295	0.0967819	-2.06122	2.36769	No							P46367	ALD4	Potassium-activated aldehyde dehydrogenase, mitochondrial	0.000463859	0.0145498
P49090	ASN2	Asparagine synthetase [glutamine-hydrolyzing] 2	0.0086712	0.00243494	0.00623626	714	-1.35679	14	1.37415e+08	1.24525e+08	2.93918e+08	3.84232e+08	2.76868e+08	3.37739e+08	Yes	Yes	1.88949	-3.21152	28.0808	0.832605	-2.06192	2.36699	No							P14306	TFS1	Carboxypeptidase Y inhibitor (CPY inhibitor) (CDC25 suppressor 1) (I(C)) (Ic) (Protein DKA1) (Protein NSP1)	0.000462054	0.00104908
P38687	SRP68	Signal recognition particle subunit SRP68 (Signal recognition particle 68 kDa protein homolog)	0.00865873	0.00865873	0		10	27				5.28188e+08	4.01873e+08	6.22403e+08	Yes	Yes	0.792086		99.8049	10	-2.06255	2.36637	Yes							P27809	KRE2	Glycolipid 2-alpha-mannosyltransferase	0.000461454	0.00356854
P39923	NPR2	Nitrogen permease regulator 2	0.00859826	0	0.00859826	1386	-10	22	2.82151e+08	2.38452e+08	2.87056e+08	2.51542e+08	2.46531e+08	2.35887e+08	No	Yes	7.07122	-23.5524		-0.138561	-2.06559	2.36332	No							Q08951	APL5	AP-3 complex subunit delta (Adaptor-related protein complex 3 subunit delta) (Delta-adaptin 3) (Delta-adaptin)	0.000457427	0.0101676
P13188	GLN4	Glutamine--tRNA ligase	0.00856698	0.00772205	0.000844933	113	3.19207	38	2.92219e+07	1.24487e+07	3.19185e+07	5.73952e+08	3.29824e+08	5.58647e+08	Yes	Yes	1.23466	7.53885	90.1373	4.26892	-2.06717	2.36174	Yes							P31334	MRPL9	54S ribosomal protein L9, mitochondrial (Mitochondrial large ribosomal subunit protein uL3m) (YmL9)	0.00045003	0
Q99271	NHA1	Na(+)/H(+) antiporter	0.00855486	0	0.00855486	1385	-10	19	2.78782e+08	9.48914e+07	3.84667e+08	3.31951e+08	1.20072e+08	3.23477e+08	No	Yes	11.9744	-23.5305		-0.108374	-2.06779	2.36113	No							P16649	TUP1	General transcriptional corepressor TUP1 (Flocculation suppressor protein) (Glucose repression regulatory protein TUP1) (Repressor AER2)	0.000449987	0.00414693
P38175	MRP21	37S ribosomal protein MRP21, mitochondrial (Mitochondrial small ribosomal subunit protein bS21m)	0.00843774	0.00843774	0		10	9				4.56415e+08	5.40847e+08	5.1558e+08	Yes	Yes	0.313731		99.8049	10	-2.07377	2.35514	No							Q02256	YVH1	Tyrosine-protein phosphatase YVH1 (PTPase YVH1)	0.000449058	0
Q04894	ADH6	NADP-dependent alcohol dehydrogenase 6	0.00841358	0.00371617	0.00469742	483	-0.338052	14	1.2693e+08	1.46282e+08	1.46562e+08	3.70117e+08	3.18583e+08	4.00035e+08	Yes	Yes	0.591633	-0.79574	44.1687	1.36861	-2.07502	2.35389	No							P54000	SUB1	RNA polymerase II transcriptional coactivator SUB1	0.000448443	0.00406949
Q07653	HBT1	Protein HBT1 (HUB1 target protein 1)	0.00837462	0	0.00837462	1384	-10	36	2.87374e+08	1.83889e+08	3.71061e+08	1.73171e+08	1.77877e+08	3.08155e+08	No	Yes	10.233	-23.4383		-0.407169	-2.07703	2.35188	No							P09733	TUB1	Tubulin alpha-1 chain	0.00044819	0.00211258
P04840	POR1	Mitochondrial outer membrane protein porin 1 (Voltage-dependent anion-selective channel protein 1) (VDAC-1)	0.00832465	0.000861132	0.00746351	941	-3.11555	18	1.37269e+08	2.59015e+08	2.66793e+08	2.09437e+08	3.09448e+08	3.10603e+08	No	Yes	3.48496	-7.31929	10.3444	0.299547	-2.07963	2.34928	No							Q08412	CUE5	Ubiquitin-binding protein CUE5 (Coupling of ubiquitin conjugation to ER degradation protein 5)	0.000447738	0.0206115
P25558	BUD3	Bud site selection protein 3	0.00828913	0	0.00828913	1383	-10	39	2.90997e+08	7.44842e+07	3.88426e+08	3.53869e+08	8.7861e+07	2.90559e+08	No	Yes	12.668	-23.3939		-0.270978	-2.08149	2.34742	No							Q12154	GET3	ATPase GET3	0.000441342	0.000573845
P16474	KAR2	Endoplasmic reticulum chaperone BiP	0.00826525	0.000345579	0.00791967	1048	-4.51835	25	2.19499e+08	2.11588e+08	2.78668e+08	2.68808e+08	2.46991e+08	2.56361e+08	No	Yes	2.60327	-10.6008	4.18111	0.120712	-2.08274	2.34617	No							P38879	EGD2	Nascent polypeptide-associated complex subunit alpha (NAC-alpha) (Alpha-NAC) (GAL4 DNA-binding enhancer protein 2)	0.000439956	0.000432215
P33750	SOF1	Protein SOF1 (U3 small nucleolar RNA-associated protein SOF1) (U3 snoRNA-associated protein SOF1)	0.00823643	0.00823643	0		10	23				5.49258e+08	4.53252e+08	4.74238e+08	Yes	Yes	0.360044		99.8049	10	-2.08426	2.34465	Yes							P27472	GSY2	Glycogen [starch] synthase isoform 2	0.000437816	0.00129468
P32578	SIP1	SNF1 protein kinase subunit beta-1 (SNF1-interacting protein 1)	0.00822091	0.000528717	0.00769219	993	-3.86283	20	2.90518e+08	1.14751e+08	2.8129e+08	3.09128e+08	2.2796e+08	2.50318e+08	No	Yes	4.14968	-9.05382	6.43137	0.185827	-2.08508	2.34383	No							Q03280	TOM1	E3 ubiquitin-protein ligase TOM1	0.000436929	0.000732632
P53131	PRP43	Pre-mRNA-splicing factor ATP-dependent RNA helicase PRP43	0.00817902	0.00810137	7.76516e-05	60	6.70501	25	1.09589e+06	2.29622e+06	3.49655e+06	5.76495e+08	4.04039e+08	4.79031e+08	Yes	Yes	0.634747	15.7005	99.0506	7.7119	-2.0873	2.34161	Yes							P13185	KIN1	Serine/threonine protein kinase KIN1	0.00042448	0.00186841
Q07532	IWR1	RNA polymerase II nuclear localization protein IWR1 (Interacting with RNA polymerase II protein 1)	0.0081259	0	0.0081259	1382	-10	10	1.68425e+08	2.45969e+08	3.23625e+08	2.1307e+08	2.42203e+08	2.63638e+08	No	Yes	9.47793	-23.3078		-0.0433284	-2.09013	2.33878	No							P32790	SLA1	Actin cytoskeleton-regulatory complex protein SLA1	0.000423047	0.00193041
Q05672	RBS1	RNA-binding suppressor of PAS kinase protein 1	0.00811061	0.00164068	0.00646993	817	-1.97945	14	1.54818e+08	1.71257e+08	2.48623e+08	2.77262e+08	2.38961e+08	3.63267e+08	No	Yes	2.18197	-4.6279	20.2288	0.591844	-2.09095	2.33797	Yes							P43599	YFR018C	Uncharacterized protein YFR018C	0.000422232	0.00232647
Q12152	YPL150W	Putative serine/threonine-protein kinase YPL150W	0.00810529	0.000252001	0.00785329	1088	-4.9618	29	2.23131e+08	1.77611e+08	2.97595e+08	2.82455e+08	1.9169e+08	2.80752e+08	No	Yes	4.68904	-11.5991	3.10909	0.0897384	-2.09123	2.33768	No							P08468	PET111	Protein PET111, mitochondrial	0.000419228	0
P41818	GLC8	Protein GLC8	0.00809201	0.000505573	0.00758643	998	-3.90743	12	2.01015e+08	2.44631e+08	2.31227e+08	2.14767e+08	2.98017e+08	2.61195e+08	No	Yes	2.87962	-9.13154	6.24781	0.180509	-2.09194	2.33697	No							P32771	SFA1	S-(hydroxymethyl)glutathione dehydrogenase	0.000408034	0.00412194
P25567	SRO9	RNA-binding protein SRO9 (Suppressor of RHO3 protein 9)	0.00805398	0.00705353	0.00100045	124	2.81769	18	4.93237e+07	2.94087e+06	2.93176e+07	6.3199e+08	2.10889e+08	5.19574e+08	Yes	Yes	2.35908	6.5791	87.5782	3.91654	-2.09399	2.33492	Yes							P01119	RAS1	Ras-like protein 1	0.000403627	0.0024362
Q02931	NAN1	NET1-associated nuclear protein 1 (U three protein 17) (t-17) (U3 protein 17 required for transcription) (U3 small nucleolar RNA-associated protein 17) (U3 snoRNA-associated protein 17)	0.00803753	0.00803753	0		10	33				5.59107e+08	4.6336e+08	4.18619e+08	Yes	Yes	0.52628		99.8049	10	-2.09488	2.33404	Yes							P17883	SKI3	Superkiller protein 3	0.000402391	0.00051011
P08518	RPB2	DNA-directed RNA polymerase II subunit RPB2 (RNA polymerase II subunit 2)	0.00803528	0.00764902	0.000386259	92	4.30763	39	6.61068e+06	6.31558e+06	2.09811e+07	5.86928e+08	4.67692e+08	3.52154e+08	Yes	Yes	0.862924	10.0536	95.193	5.34361	-2.095	2.33391	Yes							Q03835	GRX3	Monothiol glutaredoxin-3	0.000400351	0.00117614
P38845	CRP1	Cruciform DNA-recognizing protein 1 [Cleaved into: CRP1 short N-terminal subpeptide; CRP1 short C-terminal subpeptide]	0.00801144	0.00243583	0.00557561	677	-1.19472	18	1.70453e+08	1.43017e+08	1.63538e+08	3.02669e+08	1.85359e+08	4.7137e+08	Yes	Yes	2.37258	-2.78683	30.4044	0.905924	-2.09629	2.33262	No							P25623	SYP1	Suppressor of yeast profilin deletion	0.000399033	0.000412063
P22515	UBA1	Ubiquitin-activating enzyme E1 1	0.0080021	0.0033984	0.00460371	516	-0.437942	29	8.28695e+07	7.0798e+07	2.5081e+08	4.4943e+08	2.51358e+08	3.29468e+08	Yes	Yes	1.93662	-1.02133	42.4688	1.30823	-2.0968	2.33212	No							Q08723	RPN8	26S proteasome regulatory subunit RPN8	0.0003981	0.000809915
P53742	NOG2	Nucleolar GTP-binding protein 2	0.00798625	0.00798625	0		10	26				5.14307e+08	5.39745e+08	3.77841e+08	Yes	Yes	0.693484		99.8049	10	-2.09766	2.33126	Yes							P54113	ADE16	Bifunctional purine biosynthesis protein ADE16 [Includes: Phosphoribosylaminoimidazolecarboxamide formyltransferase	0.000393551	0.000466075
P40340	YTA7	ATPase histone chaperone YTA7	0.0079703	0	0.0079703	1380	-10	42	2.86564e+08	1.54726e+08	2.60299e+08	3.05913e+08	1.54429e+08	2.671e+08	No	Yes	10.4181	-23.2241		-0.00651446	-2.09853	2.33039	No							Q12458	YPR1	Putative reductase 1	0.000391708	0.000589363
P54785	MOT3	Transcriptional activator/repressor MOT3 (Hypoxic gene repressor protein 7) (Modulator of transcription protein 3)	0.00795543	4.8924e-05	0.00790651	1253	-7.33636	11	2.82861e+08	2.1871e+08	2.01618e+08	2.92228e+08	2.42005e+08	1.88944e+08	No	Yes	6.6683	-17.0906	0.614976	0.0177447	-2.09934	2.32958	No							P40303	PRE6	Proteasome subunit alpha type-4 (Macropain subunit PRE6) (Multicatalytic endopeptidase complex subunit PRE6) (Proteasome component PRE6) (Proteinase YSCE subunit PRE6)	0.000391064	0.00216519
P17555	SRV2	Adenylyl cyclase-associated protein (CAP)	0.00795003	0.00101324	0.00693679	904	-2.7753	18	2.16489e+08	1.20212e+08	2.67407e+08	3.60561e+08	1.65473e+08	2.95255e+08	No	Yes	3.83508	-6.46445	12.7451	0.369756	-2.09963	2.32928	No							P38968	SEC31	Protein transport protein SEC31 (Protein WEB1)	0.000390959	0.00058638
P00958	MES1	Methionine--tRNA ligase, cytoplasmic	0.007833	0.00755862	0.000274386	88	4.78384	31	1.21807e+06	4.90836e+06	1.76838e+07	4.51827e+08	3.21738e+08	6.0704e+08	Yes	Yes	1.18991	11.1121	96.4971	5.80979	-2.10607	2.32284	No							Q05518	PAL1	Protein PAL1 (Pears and lemons protein 1)	0.000389568	0.00624687
P00937	TRP3	Multifunctional tryptophan biosynthesis protein [Includes: Anthranilate synthase component 2 (AS)	0.00777693	0.00167293	0.006104	791	-1.86737	15	1.3428e+08	1.97566e+08	2.14927e+08	2.74562e+08	2.70024e+08	3.03003e+08	No	Yes	1.37397	-4.33179	21.5115	0.630539	-2.10919	2.31972	No							P53158	KXD1	Biogenesis of lysosome-related organelles complex 1 subunit KXD1 (BLOC-1 subunit KXD1) (KxDL homolog)	0.000389388	0.108544
P32336	NUD1	Protein NUD1	0.00774038	0	0.00774038	1379	-10	25	3.14651e+08	1.87556e+08	2.67883e+08	2.44105e+08	1.3433e+08	2.39283e+08	No	Yes	10.0759	-23.0975		-0.369398	-2.11124	2.31768	No							P41921	GLR1	Glutathione reductase (GR) (GRase)	0.000387391	0.00318937
P38711	RPS27B	40S ribosomal protein S27-B (RP61) (Small ribosomal subunit protein eS27-B) (YS20)	0.00768718	0.00289046	0.00479671	569	-0.730745	4	1.47635e+08	1.5932e+08	1.0329e+08	4.25788e+08	3.66519e+08	1.75716e+08	Yes	Yes	2.4333	-1.69144	37.6011	1.1409	-2.11423	2.31468	Yes							P21264	ADE2	Phosphoribosylaminoimidazole carboxylase	0.000386319	0.000507193
P07245	ADE3	C-1-tetrahydrofolate synthase, cytoplasmic (C1-THF synthase) [Includes: Methylenetetrahydrofolate dehydrogenase	0.00766326	0.00441233	0.00325093	288	0.440688	28	5.76202e+07	7.75054e+07	1.55478e+08	3.74589e+08	3.89522e+08	3.19267e+08	Yes	Yes	0.29891	1.01945	57.5777	1.89317	-2.11559	2.31333	No							P47117	ARP3	Actin-related protein 3 (Actin-like protein ARP3) (Actin-like protein 3)	0.000385467	0.000471247
P52911	EXG2	Glucan 1,3-beta-glucosidase 2	0.00765312	0.000357488	0.00729563	1030	-4.35107	13	2.05664e+08	2.39786e+08	1.95427e+08	2.86535e+08	2.88797e+08	1.55954e+08	No	Yes	4.034	-10.0629	4.67114	0.134879	-2.11616	2.31275	No							P47160	ENT3	Epsin-3	0.000384341	0.00032808
P30605	ITR1	Myo-inositol transporter 1	0.00765229	0	0.00765229	1378	-10	9	1.61282e+08	1.37059e+08	4.3578e+08	2.28278e+08	1.70231e+08	2.39385e+08	No	Yes	10.7547	-23.0479		-0.218517	-2.11621	2.3127	No							P38891	BAT1	Branched-chain-amino-acid aminotransferase, mitochondrial (BCAT)	0.000384152	0.000497203
P07260	CDC33	Eukaryotic translation initiation factor 4E (eIF-4E) (eIF4E) (eIF-4F 25 kDa subunit) (mRNA cap-binding protein)	0.00764502	0.0068237	0.000821328	118	3.05452	11	9.04004e+06	3.68598e+07	2.76328e+07	4.64714e+08	4.12247e+08	4.20217e+08	Yes	Yes	0.126568	7.06295	89.2567	4.13884	-2.11662	2.31229	Yes							P07170	ADK1	Adenylate kinase	0.000382553	0.000357505
P14742	GFA1	Glutamine--fructose-6-phosphate aminotransferase [isomerizing] (GFAT)	0.00757782	0.00299563	0.0045822	538	-0.613183	28	9.92464e+07	8.41254e+07	2.13181e+08	3.90252e+08	1.90847e+08	3.81011e+08	Yes	Yes	2.40943	-1.41551	39.5315	1.20633	-2.12046	2.30846	No							P54783	ALO1	D-arabinono-1,4-lactone oxidase (ALO)	0.000381659	0.000497889
P08004	CHS1	Chitin synthase 1	0.00756881	0	0.00756881	1377	-10	22	2.79027e+08	2.84959e+08	1.24184e+08	2.01336e+08	3.19765e+08	1.47776e+08	No	Yes	10.7971	-23.0004		-0.114459	-2.12097	2.30794	No							P32366	VMA6	V-type proton ATPase subunit d (V-ATPase subunit d) (V-ATPase 39 kDa subunit) (V-ATPase subunit M39) (Vacuolar proton pump subunit d)	0.000381052	0.000308761
Q06511	RRP15	Ribosomal RNA-processing protein 15	0.0074845	0.00091921	0.00656529	909	-2.83639	8	1.72402e+08	1.62653e+08	2.53191e+08	2.55008e+08	2.3643e+08	2.62245e+08	No	Yes	2.05988	-6.53242	12.2815	0.356168	-2.12584	2.30308	No							P25343	RVS161	Reduced viability upon starvation protein 161	0.000377614	6.36732e-05
P49367	LYS4	Homoaconitase, mitochondrial	0.00746361	0.0053074	0.0021562	195	1.29951	26	3.26603e+07	3.90092e+07	1.18802e+08	4.48057e+08	4.10613e+08	2.89043e+08	Yes	Yes	0.400947	2.9913	71.1104	2.56631	-2.12705	2.30186	No							P53731	ARC35	Actin-related protein 2/3 complex subunit 2 (Arp2/3 complex 34 kDa subunit) (p34-ARC)	0.000377534	0.000190754
P07806	VAS1	Valine--tRNA ligase, mitochondrial	0.00745051	0.00655372	0.000896785	123	2.86948	41	2.44619e+07	2.28917e+07	3.04493e+07	5.6577e+08	3.95108e+08	2.97155e+08	Yes	Yes	1.15867	6.60296	87.9634	3.96496	-2.12781	2.3011	No							Q08689	NAT5	N-alpha-acetyltransferase NAT5 (NatA complex subunit NAT5)	0.000371602	0.000870381
Q06218	DBP9	ATP-dependent RNA helicase DBP9	0.00743683	0.00743683	0		10	23				4.85142e+08	5.27546e+08	3.20696e+08	Yes	Yes	0.955176		99.8049	10	-2.12861	2.3003	Yes							P02400	RPP2B	60S acidic ribosomal protein P2-beta (L12eIA) (L45) (Large ribosomal subunit protein P2-B) (P2B) (YL44C) (YP2beta) (YPA1)	0.000370723	0.000773939
P31688	TPS2	Trehalose-phosphatase	0.00739022	0.00276022	0.00463	573	-0.746226	28	1.1356e+08	1.34125e+08	1.6592e+08	2.62253e+08	3.32682e+08	3.16487e+08	Yes	Yes	1.0512	-1.71451	37.3497	1.13246	-2.13134	2.29757	No							P36015	YKT6	Synaptobrevin homolog YKT6	0.000367512	0.008637
P36080	RRP14	Ribosomal RNA-processing protein 14 (Ribosome biogenesis protein RRP14)	0.00733067	0.000628257	0.00670241	955	-3.41525	16	2.11491e+08	1.70709e+08	2.1674e+08	2.52925e+08	2.59349e+08	2.03134e+08	No	Yes	1.39513	-7.83478	8.57026	0.247894	-2.13486	2.29406	Yes							P40578	MGA2	Protein MGA2	0.000367118	0.000637351
Q12114	CHS5	Chitin biosynthesis protein CHS5 (Protein CAL3)	0.00730892	0.00064173	0.00666719	950	-3.37704	15	1.52945e+08	1.79135e+08	2.62194e+08	1.98545e+08	2.83177e+08	2.34454e+08	No	Yes	2.91187	-7.74276	8.7801	0.253994	-2.13615	2.29277	No							P49435	APT1	Adenine phosphoribosyltransferase 1 (APRT 1)	0.000365372	0.000254158
P38431	TIF5	Eukaryotic translation initiation factor 5 (eIF-5)	0.00730396	0.00730396	0		10	19				5.32338e+08	3.74545e+08	4.02678e+08	Yes	Yes	0.665401		99.8049	10	-2.13644	2.29247	Yes							P08536	MET3	Sulfate adenylyltransferase	0.000365069	0.000530057
P05453	SUP35	Eukaryotic peptide chain release factor GTP-binding subunit (ERF-3) (ERF3) (ERF2) (G1 to S phase transition protein 1) (Omnipotent suppressor protein 2) (PSI no more protein 2) (Polypeptide release factor 3) (Translation release factor 3)	0.00728598	0.00381185	0.00347414	346	0.133835	29	1.14045e+08	4.00049e+07	1.31619e+08	5.69773e+08	1.87636e+08	2.63259e+08	Yes	Yes	2.71714	0.30667	52.3175	1.67555	-2.13751	2.2914	Yes							P14682	CDC34	Ubiquitin-conjugating enzyme E2-34 kDa	0.000364871	0.0401497
P31385	DEP1	Transcriptional regulatory protein DEP1	0.0072758	0	0.0072758	1375	-10	16	1.81429e+08	2.61394e+08	2.95557e+08	1.54245e+08	1.97338e+08	2.14548e+08	No	Yes	9.48749	-22.8296		-0.397003	-2.13812	2.29079	No							Q06315	SKG3	Protein SKG3 (Suppressor of lethality of KEX2-GAS1 double null mutant protein 3)	0.00036404	0.00668723
P32288	GLN1	Glutamine synthetase (GS)	0.00727181	0.00383564	0.00343618	340	0.158662	14	1.00336e+08	8.21644e+07	1.24798e+08	3.62782e+08	2.9864e+08	3.35076e+08	Yes	Yes	0.679507	0.363424	52.7466	1.69265	-2.13836	2.29056	No							P32862	RGT1	Glucose transport transcription regulator RGT1 (Restores glucose transport protein 1)	0.000363217	0.00403077
O13563	RPN13	26S proteasome regulatory subunit RPN13 (Proteasome non-ATPase subunit 13)	0.00723254	0.000276406	0.00695614	1050	-4.65343	6	1.3591e+08	2.27773e+08	2.53739e+08	1.76727e+08	2.84575e+08	2.18031e+08	No	Yes	4.66129	-10.648	3.82169	0.110324	-2.14071	2.2882	No							Q12272	TPT1	tRNA 2'-phosphotransferase	0.000362391	0
P53125	ITC1	Imitation switch two complex protein 1	0.00722411	0.000284374	0.00693973	1046	-4.60902	32	2.7704e+08	1.03092e+08	2.21001e+08	3.05153e+08	1.2793e+08	2.61026e+08	No	Yes	5.93048	-10.544	3.93646	0.113641	-2.14122	2.2877	No							Q12335	PST2	Protoplast secreted protein 2	0.000362007	0.00322933
P36520	MRPL10	54S ribosomal protein L10, mitochondrial (Mitochondrial large ribosomal subunit protein uL15m) (YmL10/YmL18)	0.00714067	0.00714067	0		10	16				4.74533e+08	4.97334e+08	3.08416e+08	Yes	Yes	0.943957		99.8049	10	-2.14626	2.28265	No							P53111	ARI1	NADPH-dependent aldehyde reductase ARI1	0.000360778	0.000736804
Q06315	SKG3	Protein SKG3 (Suppressor of lethality of KEX2-GAS1 double null mutant protein 3)	0.00705127	0.00036404	0.00668723	1014	-4.19924	28	2.21691e+08	1.55338e+08	2.19644e+08	2.60123e+08	1.87411e+08	2.20048e+08	No	Yes	3.54008	-9.56243	5.16276	0.149098	-2.15173	2.27718	No							P36521	MRPL11	54S ribosomal protein L11, mitochondrial (Mitochondrial large ribosomal subunit protein uL10m) (YmL11)	0.000360301	0
Q12495	RLF2	Chromatin assembly factor 1 subunit p90 (CAF-1 90 kDa subunit) (RAP1 localization factor 2)	0.00704919	0.00704919	0		10	1				5.21262e+08	7.23257e+08	1.93624e+07	No	Yes	7.17335		99.8049	10	-2.15186	2.27705	No							P40480	HOS4	Protein HOS4	0.00036015	0.00324911
P40957	MAD1	Spindle assembly checkpoint component MAD1 (Mitotic arrest deficient protein 1)	0.00704028	0.00049942	0.00654086	971	-3.71116	28	1.05033e+08	1.9527e+08	2.78832e+08	1.68989e+08	2.86852e+08	2.2731e+08	No	Yes	4.30598	-8.44846	7.09375	0.205027	-2.15241	2.2765	No							P52911	EXG2	Glucan 1,3-beta-glucosidase 2	0.000357488	0.00729563
P53927	NOP15	Ribosome biogenesis protein 15 (Nucleolar protein 15)	0.00700821	0.00323891	0.00376931	443	-0.218792	8	7.59142e+07	6.34218e+07	1.95841e+08	2.64486e+08	3.72315e+08	2.84557e+08	Yes	Yes	1.13662	-0.497648	46.2159	1.44285	-2.15439	2.27452	Yes							Q05584	GLO2	Hydroxyacylglutathione hydrolase, cytoplasmic isozyme	0.000355646	0.000528903
P39729	RBG1	Ribosome-interacting GTPase 1 (GTP-binding protein RBG1) (Genetically interacts with ribosomal genes protein 1)	0.0070021	0.00355628	0.00344582	367	0.0455215	11	1.16427e+08	1.27243e+08	1.7375e+07	4.87479e+08	4.12703e+08	9.42106e+07	Yes	Yes	4.28971	0.103522	50.7888	1.61547	-2.15477	2.27414	No							P17423	THR1	Homoserine kinase (HK) (HSK)	0.000355535	0.000170819
Q08926	UIP4	ULP1-interacting protein 4	0.00692289	0	0.00692289	1372	-10	16	1.73638e+08	2.28013e+08	2.52669e+08	1.84924e+08	2.49229e+08	1.52764e+08	No	Yes	8.74536	-22.6144		-0.186463	-2.15971	2.2692	No							P50861	RIB4	6,7-dimethyl-8-ribityllumazine synthase (DMRL synthase) (LS) (Lumazine synthase)	0.000355422	0.000155959
Q03897	MTC5	Maintenance of telomere capping protein 5 (SEH-associated protein 3)	0.00685958	0.000188554	0.00667103	1089	-5.14486	23	1.93911e+08	1.2055e+08	2.82089e+08	2.35186e+08	1.84846e+08	2.13304e+08	No	Yes	5.00126	-11.6542	2.74877	0.0793327	-2.1637	2.26521	No							Q04182	PDR15	ATP-dependent permease PDR15	0.000353256	0.00150811
P32793	YSC84	Protein YSC84 (LAS seventeen-binding protein 4) (LAS17-binding protein 4)	0.00684123	0.00112668	0.00571455	843	-2.34256	12	1.36495e+08	1.43781e+08	2.28221e+08	2.44692e+08	1.91086e+08	2.82319e+08	No	Yes	2.40853	-5.30366	16.469	0.479563	-2.16487	2.26405	No							P32639	BRR2	Pre-mRNA-splicing helicase BRR2	0.000352983	0.00203301
P13134	KEX2	Kexin	0.0068329	0	0.0068329	1371	-10	15	1.73358e+08	1.7693e+08	2.63874e+08	2.0944e+08	1.87791e+08	2.13709e+08	No	Yes	8.74903	-22.5577		-0.0098849	-2.1654	2.26352	No							P47039	BNA3	Probable kynurenine--oxoglutarate transaminase BNA3	0.000352067	0.00028533
P39996	GTT3	Glutathione transferase 3	0.00682011	0	0.00682011	1370	-10	11	2.10846e+08	2.11015e+08	2.09018e+08	1.98636e+08	2.08674e+08	1.84621e+08	No	Yes	6.40324	-22.5496		-0.09375	-2.16621	2.2627	No							P38295	EHT1	Medium-chain fatty acid ethyl ester synthase/esterase 2 (Alcohol O-acetyltransferase)	0.000351812	0.000616791
P00445	SOD1	Superoxide dismutase [Cu-Zn]	0.00679368	0.00308212	0.00371156	455	-0.268101	6	6.68111e+07	1.04939e+08	1.59324e+08	2.4829e+08	3.22486e+08	3.1622e+08	Yes	Yes	1.34572	-0.606181	45.3675	1.41187	-2.16789	2.26102	No							P50273	ATP22	Mitochondrial translation factor ATP22	0.000351688	0
P53121	FLC3	Putative flavin carrier protein 3 (FAD transporter 3) (TRP-like ion channel FLC3)	0.00676461	0.00109933	0.00566528	848	-2.36552	12	1.64626e+08	1.18505e+08	2.22665e+08	2.20364e+08	2.75776e+08	2.10923e+08	No	Yes	1.02844	-5.34408	16.2512	0.473106	-2.16976	2.25916	No							P33767	WBP1	Dolichyl-diphosphooligosaccharide--protein glycosyltransferase subunit WBP1 (Oligosaccharyl transferase subunit WBP1) (Oligosaccharyl transferase subunit beta)	0.000351357	0.00153874
Q05021	TAF7	Transcription initiation factor TFIID subunit 7 (TAFII-67) (TBP-associated factor 67 kDa) (TBP-associated factor 7)	0.00672073	0	0.00672073	1369	-10	14	2.94691e+08	8.29283e+07	2.12853e+08	3.01851e+08	9.97974e+07	2.12869e+08	No	Yes	11.7919	-22.4861		-0.0832831	-2.17258	2.25633	No							P43579	IES1	Ino eighty subunit 1	0.000350264	0.000493127
P40472	SIM1	Probable secreted beta-glucosidase SIM1	0.00672007	5.99145e-05	0.00666015	1210	-6.7965	6	1.93534e+08	1.75399e+08	2.15624e+08	2.9434e+08	1.55953e+08	1.70022e+08	No	Yes	6.14597	-15.3349	0.891577	0.0257262	-2.17263	2.25629	No							P32602	SEC17	Alpha-soluble NSF attachment protein (SNAP-alpha) (N-ethylmaleimide-sensitive factor attachment protein alpha) (Vesicular-fusion protein SEC17) (alpha-SNAP chaperone)	0.00034897	0.00116671
Q02892	NOG1	Nucleolar GTP-binding protein 1	0.00667874	0.00667874	0		10	27				5.13839e+08	3.63479e+08	3.20143e+08	Yes	Yes	0.877752		99.8049	10	-2.17531	2.25361	No							P16603	NCP1	NADPH--cytochrome P450 reductase (CPR) (P450R)	0.000346556	0.000277734
P40858	MRPL49	54S ribosomal protein L49, mitochondrial (Mitochondrial large ribosomal subunit protein bL21m) (YmL49)	0.00665582	0.00665582	0		10	6				2.95919e+08	5.03262e+08	3.94172e+08	Yes	Yes	0.952665		99.8049	10	-2.1768	2.25211	No							Q05580	HEL2	E3 ubiquitin-protein ligase HEL2	0.000346186	0
P38145	RIB5	Riboflavin synthase (RS)	0.00664178	0	0.00664178	1367	-10	12	1.80295e+08	1.64808e+08	2.65768e+08	1.85982e+08	2.05812e+08	1.8817e+08	No	Yes	8.4532	-22.435		-0.076396	-2.17772	2.2512	No							P16474	KAR2	Endoplasmic reticulum chaperone BiP	0.000345579	0.00791967
Q05518	PAL1	Protein PAL1 (Pears and lemons protein 1)	0.00663644	0.000389568	0.00624687	990	-4.00319	18	2.60035e+08	7.67871e+07	2.09033e+08	2.63816e+08	1.29667e+08	2.50539e+08	No	Yes	5.44317	-9.01057	5.87013	0.169571	-2.17807	2.25085	No							P18759	SEC18	Vesicular-fusion protein SEC18	0.000343293	0.000185502
P25339	PUF4	Pumilio homology domain family member 4	0.0066358	0.0066358	0		10	26				5.72959e+08	3.5057e+08	2.66234e+08	Yes	Yes	1.39148		99.8049	10	-2.17811	2.25081	Yes							P43585	VTC2	Vacuolar transporter chaperone 2 (Phosphate metabolism protein 1)	0.000341139	0.0010346
P53276	UTP8	U3 small nucleolar RNA-associated protein 8 (U3 snoRNA-associated protein 8) (U three protein 8) (U3 protein 8 required for transcription) (t-UTP8)	0.00660916	0.00660916	0		10	29				4.42767e+08	3.87812e+08	3.54407e+08	Yes	Yes	0.401383		99.8049	10	-2.17985	2.24906	Yes							Q12179	YPL245W	Uncharacterized protein YPL245W	0.000337867	0
P38966	YDR089W	Uncharacterized protein YDR089W	0.00657968	0	0.00657968	1366	-10	19	1.49865e+08	1.76049e+08	2.76195e+08	1.82972e+08	1.9033e+08	2.04291e+08	No	Yes	9.243	-22.3943		-0.0614758	-2.1818	2.24712	No							P23180	AIM17	Probable oxidoreductase AIM17	0.000336714	0.000419042
P07251	ATP1	ATP synthase subunit alpha, mitochondrial	0.00654865	0.000918785	0.00562987	871	-2.6153	17	9.33695e+07	1.33201e+08	2.76246e+08	1.96459e+08	2.16274e+08	2.58589e+08	No	Yes	3.23459	-5.87152	14.0301	0.407512	-2.18385	2.24507	No							Q04279	SEG1	Eisosome protein SEG1 (Stability of eisosomes guaranteed protein 1)	0.000334016	0.00581179
P07244	ADE57	Bifunctional purine biosynthetic protein ADE5,7 [Includes: Phosphoribosylamine--glycine ligase	0.00650728	0.00406385	0.00244343	248	0.733936	24	3.21051e+07	7.1064e+07	9.90755e+07	3.50187e+08	1.53882e+08	4.60406e+08	Yes	Yes	2.13288	1.64571	62.4508	2.11315	-2.1866	2.24231	No							Q06833	NVJ2	Nucleus-vacuole junction protein 2	0.000333072	0.00112467
P14832	CPR1	Peptidyl-prolyl cis-trans isomerase (PPIase)	0.00643756	0.00507195	0.00136561	165	1.893	7	3.63542e+07	5.78393e+07	2.81413e+07	3.39783e+08	3.6267e+08	3.29432e+08	Yes	Yes	0.367623	4.23584	78.7869	3.07521	-2.19128	2.23763	Yes							P40159	YNL208W	Uncharacterized protein YNL208W	0.0003327	0.000272257
P32527	ZUO1	Zuotin (DnaJ-related protein ZUO1) (J protein ZUO1) (Heat shock protein 40 homolog ZUO1) (Ribosome-associated complex subunit ZUO1)	0.00643594	0.00544193	0.000994014	141	2.45278	18	3.80375e+06	2.15115e+07	6.36179e+07	3.24821e+08	3.59021e+08	3.81154e+08	Yes	Yes	0.622336	5.48816	84.5553	3.57887	-2.19139	2.23753	No							P53075	SHE10	Outer spore wall assembly protein SHE10 (Sensitivity to high expression protein 10)	0.000332576	0.000245995
P53550	DCP2	m7GpppN-mRNA hydrolase	0.00638727	0.000180662	0.00620661	1077	-5.10244	27	3.05007e+08	6.15901e+07	1.69028e+08	2.12783e+08	1.10845e+08	2.8595e+08	No	Yes	6.94055	-11.4	2.82847	0.0816343	-2.19468	2.23423	Yes							P35197	GCS1	ADP-ribosylation factor GTPase-activating protein GCS1 (ARF GAP GCS1)	0.000331703	0.000179698
P54838	DAK1	Dihydroxyacetone kinase 1 (DHA kinase 1)	0.00637451	0.00132514	0.00504937	789	-1.92996	19	9.35741e+07	1.3053e+08	2.22911e+08	1.73942e+08	2.35036e+08	2.86923e+08	No	Yes	2.7871	-4.31029	20.7881	0.60869	-2.19555	2.23336	No							Q07844	RIX7	Ribosome biogenesis ATPase RIX7	0.000328985	0.000721969
P40059	DOT6	Transcriptional regulatory protein DOT6 (Disrupter of telomere silencing protein 6) (PAC-binding factor 2)	0.00637147	0	0.00637147	1364	-10	20	1.6514e+08	1.40277e+08	2.7898e+08	2.19861e+08	1.42884e+08	1.95227e+08	No	Yes	9.82321	-22.2551		-0.0897907	-2.19576	2.23315	No							P38787	PAN5	2-dehydropantoate 2-reductase	0.000328645	6.05794e-05
Q03177	YMR102C	WD repeat-containing protein YMR102C	0.00634502	0.000511635	0.00583339	954	-3.51115	29	1.87791e+08	1.49694e+08	1.83761e+08	1.75295e+08	2.27378e+08	2.13709e+08	No	Yes	1.31096	-7.83458	8.06357	0.233172	-2.19757	2.23135	No							P38853	KEL1	Kelch repeat-containing protein 1	0.000328263	0.000895346
P34239	LST4	Protein LST4 (Lethal with SEC30 protein 4)	0.00632204	0.00419525	0.00212679	225	0.98008	5	6.77608e+07	3.7521e+07	7.65893e+07	4.75585e+08	2.3917e+08	2.36881e+08	Yes	Yes	1.66349	2.18535	66.3591	2.30601	-2.19914	2.22977	No							P40093	YER156C	MYG1 protein YER156C	0.000323348	0.000205274
P53719	YNR014W	Uncharacterized protein YNR014W	0.00631288	0.000582945	0.00572994	944	-3.29709	3	4.13953e+07	1.14976e+08	3.52881e+08	2.30092e+08	2.34519e+08	1.58003e+08	No	Yes	3.81077	-7.34967	9.23421	0.267204	-2.19977	2.22914	No							Q08985	SAM4	Homocysteine S-methyltransferase 2	0.00032334	0.000309888
P47001	CIS3	Cell wall mannoprotein CIS3 (Covalently-linked cell wall protein 5/11) (Protein with internal repeats 4) (Soluble cell wall protein 8)	0.00631106	7.01814e-05	0.00624088	1184	-6.47452	5	1.35624e+08	1.95738e+08	2.28047e+08	1.84962e+08	1.9486e+08	1.92308e+08	No	Yes	5.26363	-14.4318	1.11204	0.0320879	-2.1999	2.22902	No							P38152	CTP1	Tricarboxylate transport protein (Citrate transport protein) (CTP)	0.00032317	0.00176154
P36016	LHS1	Heat shock protein 70 homolog LHS1	0.00630552	0	0.00630552	1363	-10	23	2.38757e+08	1.24411e+08	1.99273e+08	2.48264e+08	1.44971e+08	1.74871e+08	No	Yes	10.0911	-22.2101		-0.0220979	-2.20028	2.22863	No							P25382	RSA4	Ribosome assembly protein 4 (Notchless protein homolog 1) (Ribosome biogenesis factor RSA4)	0.000322865	0
P25333	SAT4	Serine/threonine-protein kinase HAL4/SAT4	0.00627378	0	0.00627378	1362	-10	19	1.89965e+08	1.55102e+08	2.19654e+08	2.18172e+08	1.508e+08	1.91161e+08	No	Yes	9.0238	-22.1882		-0.0282796	-2.20247	2.22644	No							P40038	PCL6	PHO85 cyclin-6	0.000321806	0.00849004
Q00362	CDC55	Protein phosphatase PP2A regulatory subunit B (Cell division control protein 55) (PR55)	0.00621241	0.00389859	0.00231382	246	0.752674	5	1.62492e+07	2.17129e+07	1.93271e+07	2.48579e+07	2.3179e+07	1.00852e+09	No	Yes	7.2339	1.67257	62.7548	2.12758	-2.20674	2.22217	No							Q12167	RRG1	Required for respiratory growth protein 1, mitochondrial	0.000321765	0
P38111	MEC1	Serine/threonine-protein kinase MEC1	0.00619649	0.000254014	0.00594247	1033	-4.54808	3	1.2954e+08	1.55809e+08	2.46754e+08	1.83615e+08	1.83737e+08	2.11542e+08	No	Yes	4.06593	-10.1016	4.09933	0.118348	-2.20785	2.22106	No							Q03774	TRM82	tRNA (guanine-N(7)-)-methyltransferase non-catalytic subunit TRM82 (Transfer RNA methyltransferase 82)	0.000320282	0.000839578
P38994	MSS4	Phosphatidylinositol 4-phosphate 5-kinase MSS4	0.00618106	6.6787e-05	0.00611428	1185	-6.51647	24	2.14145e+08	1.32989e+08	1.99104e+08	2.17541e+08	1.7964e+08	1.64813e+08	No	Yes	5.54303	-14.4664	1.08051	0.0311782	-2.20894	2.21998	No							Q86ZR7	YKL033W-A	Uncharacterized hydrolase YKL033W-A	0.00031916	0.000257854
P32454	APE2	Aminopeptidase 2, mitochondrial (AP-II) (Aminopeptidase II)	0.00617968	0.00188197	0.00429772	662	-1.19133	24	8.75599e+07	8.26167e+07	2.10554e+08	2.29233e+08	1.92861e+08	3.05159e+08	Yes	Yes	2.36493	-2.64461	30.4541	0.907504	-2.20903	2.21988	No							P32381	ARP2	Actin-related protein 2 (Actin-like protein ARP2) (Actin-like protein 2)	0.000316996	0.000345312
P29509	TRR1	Thioredoxin reductase 1 (TR) (TrxR)	0.00617459	0.0024555	0.00371909	533	-0.598933	13	6.07939e+07	1.05456e+08	1.63026e+08	3.29935e+08	2.32246e+08	2.15614e+08	Yes	Yes	0.61154	-1.32934	39.7678	1.21443	-2.20939	2.21952	No							P38626	CBR1	NADH-cytochrome b5 reductase 1	0.000312775	0.000352264
Q04279	SEG1	Eisosome protein SEG1 (Stability of eisosomes guaranteed protein 1)	0.00614581	0.000334016	0.00581179	1002	-4.12099	31	2.12847e+08	1.00132e+08	2.03093e+08	2.43079e+08	1.52791e+08	1.89968e+08	No	Yes	4.45803	-9.13827	5.43486	0.156972	-2.21142	2.21749	No							Q03655	GAS3	Probable 1,3-beta-glucanosyltransferase GAS3	0.000312715	0.0253571
P32582	CYS4	Cystathionine beta-synthase	0.00607029	0.00417858	0.00189171	211	1.14332	27	1.11935e+07	5.10293e+07	1.06117e+08	3.59071e+08	2.59996e+08	3.00965e+08	Yes	Yes	0.665448	2.52917	68.8366	2.4377	-2.21679	2.21212	Yes							P07703	RPC40	DNA-directed RNA polymerases I and III subunit RPAC1 (RNA polymerases I and III subunit AC1) (C37) (DNA-directed RNA polymerases I and III 40 kDa polypeptide) (AC40) (C40)	0.00031079	0.000345911
P33892	GCN1	eIF-2-alpha kinase activator GCN1 (General control non-derepressible protein 1) (Translational activator GCN1)	0.00601121	0.00351988	0.00249133	282	0.49861	18	3.61587e+07	3.61587e+07	3.61587e+07	7.86496e+07	3.9545e+07	8.51106e+08	No	Yes	5.46764	1.10087	58.5553	1.93572	-2.22104	2.20787	No							P26570	PPZ1	Serine/threonine-protein phosphatase PP-Z1	0.000309295	0.0109423
Q04067	TIF35	Eukaryotic translation initiation factor 3 subunit G (eIF3g) (Eukaryotic translation initiation factor 3 RNA-binding subunit) (eIF-3 RNA-binding subunit) (Translation initiation factor eIF3 p33 subunit) (eIF3 p33)	0.00600586	0.00590907	9.67944e-05	72	5.93186	9	2.31083e+06	3.36832e+06	2.83958e+06	3.9563e+08	4.08295e+08	2.64375e+08	Yes	Yes	0.871301	13.0945	98.3883	6.94363	-2.22142	2.20749	Yes							Q10740	LAP2	Leucine aminopeptidase 2	0.000309233	0.000627104
P32591	SWI3	SWI/SNF complex subunit SWI3 (Transcription factor TYE2) (Transcription regulatory protein SWI3)	0.00600058	0.000154823	0.00584575	1085	-5.23869	23	2.02263e+08	1.16545e+08	2.02325e+08	1.87771e+08	1.50694e+08	2.16274e+08	No	Yes	5.03544	-11.5624	2.58014	0.0744637	-2.22181	2.20711	No							Q04432	HSP31	Glutathione-independent glyoxalase HSP31	0.000308428	0.00227775
Q3E754	RPS21B	40S ribosomal protein S21-B (S26) (Small ribosomal subunit protein eS21-B) (YS25)	0.00597678	0.00201347	0.00396331	626	-0.977022	1	6.46836e+07	1.12068e+08	1.77232e+08	2.26623e+08	2.16012e+08	2.74986e+08	Yes	Yes	1.70186	-2.15471	33.6882	1.01153	-2.22353	2.20538	No							P32917	STE5	Protein STE5	0.000308395	0.00468157
P07560	SEC4	Ras-related protein SEC4 (Suppressor of RHO3 protein 6)	0.00596174	0.000576779	0.00538496	932	-3.22285	8	1.01108e+08	1.58161e+08	2.20996e+08	1.66695e+08	1.89764e+08	2.32185e+08	No	Yes	3.39539	-7.10408	9.67467	0.280028	-2.22463	2.20429	No							P21827	SRM1	Guanine nucleotide exchange factor SRM1 (Pheromone response pathway component SRM1) (Pre-mRNA-processing protein 20) (Regulator of chromosome condensation) (Suppressor of receptor mutations 1) (mRNA transport protein 1)	0.000304997	0.0020278
P48361	ASK10	Activator of SKN7 protein 10 (Regulator of the glycerol channel 2)	0.00595376	0.00113502	0.00481874	812	-2.08593	21	1.75853e+08	9.176e+07	1.47991e+08	3.1959e+08	1.32704e+08	1.9958e+08	No	Yes	3.29205	-4.59678	19.064	0.556883	-2.22521	2.2037	No							P09620	KEX1	Pheromone-processing carboxypeptidase KEX1	0.000304679	0.080214
P38688	SRP72	Signal recognition particle subunit SRP72 (Signal recognition particle 72 kDa protein homolog)	0.00595354	0.00558936	0.000364185	97	3.93994	26	1.0592e+07	1.0592e+07	1.0592e+07	4.65036e+08	2.78864e+08	2.91762e+08	Yes	Yes	1.03077	8.6824	93.8829	4.98619	-2.22522	2.20369	Yes							P32179	MET22	3'(2'),5'-bisphosphate nucleotidase	0.000301318	0.000241147
P21304	PWP1	Periodic tryptophan protein 1	0.00592743	0.000545436	0.005382	935	-3.30266	18	1.31308e+08	1.2356e+08	2.25359e+08	1.64406e+08	1.91618e+08	2.26506e+08	No	Yes	3.21762	-7.27173	9.20189	0.266264	-2.22713	2.20178	No							P25373	GRX1	Glutaredoxin-1	0.000300073	0
P38333	ENP1	Essential nuclear protein 1	0.00591509	0.00591509	0		10	24				4.41978e+08	2.76131e+08	3.42435e+08	Yes	Yes	0.844012		99.8049	10	-2.22804	2.20087	Yes							P38883	RIX1	Pre-rRNA-processing protein RIX1 (Involved in processing IST2 protein 2) (Ribosomal export protein 1)	0.000296653	0
P22336	RFA1	Replication factor A protein 1 (RF-A protein 1) (DNA-binding protein BUF2) (Replication protein A 69 kDa DNA-binding subunit) (Single-stranded DNA-binding protein)	0.0058755	0.00493897	0.000936531	145	2.39881	23	2.52603e+07	1.86731e+07	3.88011e+07	2.91596e+08	4.06965e+08	2.72149e+08	Yes	Yes	0.724426	5.27249	84.0604	3.52949	-2.23096	2.19796	Yes							P36047	SDS22	Protein phosphatase 1 regulatory subunit SDS22	0.00029448	0.000686073
P41911	GPD2	Glycerol-3-phosphate dehydrogenase [NAD(+)] 2, mitochondrial	0.00584447	0.00450715	0.00133732	178	1.75287	13	2.6979e+07	5.56959e+07	3.65617e+07	2.73855e+08	3.56631e+08	2.98159e+08	Yes	Yes	0.708435	3.84871	77.1182	2.95244	-2.23326	2.19566	No							P34222	PTH2	Peptidyl-tRNA hydrolase 2 (PTH 2)	0.000292965	0.000817432
P38990	SAK1	SNF1-activating kinase 1	0.00583633	9.71611e-06	0.00582662	1325	-9.22806	23	1.12292e+08	5.89831e+07	3.05717e+08	1.66332e+08	7.42144e+07	3.28884e+08	No	Yes	11.8039	-20.2561	0.166476	0.00480349	-2.23386	2.19505	No							P53881	MRPL22	54S ribosomal protein L22, mitochondrial (Mitochondrial large ribosomal subunit protein uL22m)	0.000292822	0
P25441	RPC53	DNA-directed RNA polymerase III subunit RPC4 (RNA polymerase III subunit C4) (C53) (DNA-directed RNA polymerase III 47 kDa polypeptide)	0.00580218	0	0.00580218	1361	-10	14	2.37442e+08	8.56112e+07	1.81334e+08	2.47133e+08	1.02572e+08	1.86209e+08	No	Yes	11.1973	-21.85		-0.00328908	-2.23641	2.1925	No							P17891	CLC1	Clathrin light chain (CLC)	0.000292333	0.0472042
P40470	RRT14	Regulator of rDNA transcription protein 14	0.00579749	0.00256414	0.00323334	474	-0.334549	9	8.66276e+07	1.0888e+08	8.74048e+07	2.30969e+08	3.41898e+08	1.83679e+08	Yes	Yes	1.61022	-0.733383	44.2285	1.37076	-2.23676	2.19215	No							P18494	GLN3	Nitrogen regulatory protein GLN3	0.000291208	0.00839392
P36036	YRA2	RNA annealing protein YRA2	0.00579597	0.00579597	0		10	10				3.76693e+08	4.2551e+08	2.36983e+08	Yes	Yes	1.10682		99.8049	10	-2.23687	2.19204	Yes							P30656	PRE2	Proteasome subunit beta type-5	0.000290172	0.00271352
P32327	PYC2	Pyruvate carboxylase 2	0.00578513	0.00325094	0.00253418	300	0.359336	30	5.21496e+07	5.65548e+07	1.12595e+08	3.73858e+08	2.07401e+08	2.34684e+08	Yes	Yes	1.29337	0.787387	56.1948	1.83417	-2.23769	2.19123	No							P06102	NOT3	General negative regulator of transcription subunit 3	0.000289891	0.00101591
P35177	SPT7	Transcriptional activator SPT7	0.00578219	0	0.00578219	1360	-10	23	1.90924e+08	1.34638e+08	1.90029e+08	2.06094e+08	1.29652e+08	1.85379e+08	No	Yes	9.51335	-21.8351		-0.011789	-2.23791	2.19101	No							P25654	YCR090C	UPF0587 protein YCR090C	0.000289354	0.000273217
P36004	KKQ8	Probable serine/threonine-protein kinase KKQ8	0.0057819	0.000117118	0.00566479	1107	-5.59599	18	1.80774e+08	9.82052e+07	2.28093e+08	1.87733e+08	1.57888e+08	1.83971e+08	No	Yes	5.43199	-12.2607	2.02559	0.0584541	-2.23793	2.19098	No							P32523	PRP19	Pre-mRNA-processing factor 19	0.000288737	0.000142484
P42835	EGT2	Protein EGT2 (Early G1 transcript 2)	0.00574366	0	0.00574366	1359	-10	10	1.77274e+08	2.13701e+08	1.6022e+08	1.96915e+08	1.45275e+08	1.36423e+08	No	Yes	8.49719	-21.8061		-0.222787	-2.24081	2.1881	No							P53125	ITC1	Imitation switch two complex protein 1	0.000284374	0.00693973
Q03088	SVL3	Styryl dye vacuolar localization protein 3	0.00574296	9.69279e-05	0.00564603	1130	-5.86418	14	1.18598e+08	7.68479e+07	2.83979e+08	1.37556e+08	1.07618e+08	3.05082e+08	No	Yes	7.66935	-12.8311	1.68777	0.0487034	-2.24086	2.18805	No							P53133	YGL117W	Uncharacterized protein YGL117W	0.000283605	0.000554986
P32642	GRX4	Monothiol glutaredoxin-4	0.00566016	0.000816765	0.00484339	861	-2.56802	9	1.21471e+08	1.47646e+08	1.6129e+08	1.60482e+08	2.42423e+08	1.81523e+08	No	Yes	2.15945	-5.60277	14.4301	0.419291	-2.24717	2.18174	No							P39101	CAJ1	Protein CAJ1	0.000281056	0.000157804
P40414	TPM2	Tropomyosin-2	0.00564714	0.000690094	0.00495705	888	-2.84462	11	1.73659e+08	1.17867e+08	1.49773e+08	2.34099e+08	1.68593e+08	1.68511e+08	No	Yes	2.49838	-6.20337	12.2202	0.354373	-2.24817	2.18074	No							P25605	ILV6	Acetolactate synthase small subunit, mitochondrial (Acetohydroxy-acid synthase small subunit) (AHAS) (ALS)	0.000280117	0.00164553
P25353	NPP1	Ectonucleotide pyrophosphatase/phosphodiesterase 1 (E-NPP 1) [Includes: Alkaline phosphodiesterase 1	0.00564483	0	0.00564483	1358	-10	16	1.4231e+08	1.72199e+08	2.61497e+08	1.66829e+08	1.3517e+08	1.34082e+08	No	Yes	8.75258	-21.731		-0.409036	-2.24835	2.18056	No							Q04458	HFD1	Fatty aldehyde dehydrogenase HFD1	0.000279292	0.000117571
P42842	EMW1	Essential for maintenance of the cell wall protein 1	0.00564366	0	0.00564366	1357	-10	5	4.7392e+06	3.03443e+08	1.54091e+08	2.88201e+07	5.12839e+08	7.94519e+06	No	Yes	15.655	-21.7301		-1.65383	-2.24844	2.18047	No							Q06340	ESC2	Protein ESC2 (Establishes silent chromatin protein 2)	0.000278978	0.00987745
P53305	RSM27	Mitochondrial 37S ribosomal protein S27 (Mitochondrial small ribosomal subunit protein mS33)	0.00557606	0.00015673	0.00541933	1069	-5.11176	4	1.59477e+08	1.59477e+08	1.59477e+08	1.3641e+08	1.49535e+08	2.35381e+08	Yes	Yes	4.15165	-11.1193	2.81077	0.0811229	-2.25367	2.17524	No							P47134	BIR1	Protein BIR1	0.000278458	0.000609226
P56628	RPL22B	60S ribosomal protein L22-B (L1c) (Large ribosomal subunit protein eL22-B) (RP4) (YL31)	0.00554516	0.00546787	7.72849e-05	70	6.14465	3	1.85253e+06	1.85253e+06	1.85253e+06	4.56736e+08	4.40483e+08	9.14401e+07	Yes	Yes	3.27436	13.3513	98.6063	7.15481	-2.25609	2.17283	Yes							P36027	MID2	Cell wall integrity sensor MID2 (Mating pheromone-induced death protein 2) (Protein kinase A interference protein 1) (Serine-rich multicopy suppressor protein 1)	0.000278059	0.00348348
P40078	NSA2	Ribosome biogenesis protein NSA2 (NOP7-associated protein 2)	0.00551358	0.00551358	0		10	13				4.23071e+08	3.34176e+08	2.31309e+08	Yes	Yes	1.0906		99.8049	10	-2.25857	2.17035	No							O13563	RPN13	26S proteasome regulatory subunit RPN13 (Proteasome non-ATPase subunit 13)	0.000276406	0.00695614
Q06451	TPO3	Polyamine transporter 3	0.00548463	0.000487454	0.00499717	938	-3.35777	6	1.61294e+08	1.3411e+08	1.50577e+08	2.07169e+08	1.51256e+08	1.78958e+08	No	Yes	2.38227	-7.27986	8.88764	0.257122	-2.26085	2.16806	No							P53295	RBG2	Ribosome-interacting GTPase 2 (GTP-binding protein RBG2)	0.000276036	0
P51402	RPL37B	60S ribosomal protein L37-B (L43) (Large ribosomal subunit protein eL37-B) (YL35) (YP55)	0.00544949	0.00544949	0		10	4				2.75602e+08	6.57209e+08	4.42529e+07	Yes	Yes	4.93404		99.8049	10	-2.26364	2.16527	Yes							P13298	URA5	Orotate phosphoribosyltransferase 1 (OPRT 1) (OPRTase 1)	0.000275868	0.0011794
P39969	BOI2	Protein BOI2 (Protein BEB1)	0.00536126	7.35934e-05	0.00528767	1145	-6.16691	31	1.69804e+08	6.25933e+07	2.20955e+08	2.7211e+08	1.06611e+08	1.29171e+08	No	Yes	7.49746	-13.3093	1.37269	0.0396099	-2.27073	2.15818	No							P32901	PTR2	Peptide transporter PTR2 (Peptide permease PTR2)	0.000275782	0.00105007
Q04958	NTE1	Lysophospholipase NTE1	0.00534544	0	0.00534544	1354	-10	28	1.98177e+08	9.97442e+07	2.02985e+08	1.96225e+08	1.0432e+08	1.56958e+08	No	Yes	10.4802	-21.4952		-0.17828	-2.27202	2.1569	No							P39683	NPT1	Nicotinate phosphoribosyltransferase (NAPRTase)	0.000273432	7.59898e-05
P40087	DDI1	DNA damage-inducible protein 1	0.0053356	0	0.0053356	1353	-10	4	2.41101e+08	2.41101e+08	2.41101e+08	2.07087e+06	5.01058e+06	2.2626e+08	No	Yes	10.5811	-21.4872		-4.18114	-2.27282	2.1561	No							Q12265	PRS5	Ribose-phosphate pyrophosphokinase 5	0.000272605	0.000600057
P53863	JJJ1	J protein JJJ1	0.00525437	0	0.00525437	1352	-10	13	1.26673e+08	1.1835e+08	2.31115e+08	1.49958e+08	1.39358e+08	1.76628e+08	No	Yes	9.72818	-21.4208		-0.038395	-2.27948	2.14943	No							P38555	YPT31	GTP-binding protein YPT31/YPT8 (Rab GTPase YPT31)	0.000272041	0.000320168
Q05900	YHC1	U1 small nuclear ribonucleoprotein C (U1 snRNP C) (U1-C) (U1C)	0.00525142	0.00519163	5.97929e-05	64	6.44007	9	1.78118e+06	1.78118e+06	1.78118e+06	2.87277e+08	3.02585e+08	3.46347e+08	Yes	Yes	0.347321	13.8409	98.8614	7.44836	-2.27972	2.14919	Yes							P40541	IRR1	Cohesin subunit SCC3 (Irregular cell behavior protein 1)	0.000268638	0.00989486
Q07442	BDF2	Bromodomain-containing factor 2	0.00525052	0	0.00525052	1351	-10	14	6.87311e+07	1.62676e+08	2.84987e+08	5.63139e+07	1.77782e+08	1.909e+08	No	Yes	12.1756	-21.4176		-0.472015	-2.2798	2.14912	No							P32939	YPT7	Ypt/Rab-type GTPase YPT7 (Vacuolar morphology protein 4)	0.000263092	0.00450266
P38227	QDR3	Quinidine resistance protein 3 (Acids quinidine resistance protein 2)	0.00524657	7.81187e-05	0.00516845	1135	-6.04792	17	1.75736e+08	1.36485e+08	1.48964e+08	1.91193e+08	1.42652e+08	1.45651e+08	No	Yes	4.90993	-12.9957	1.48895	0.0429651	-2.28012	2.14879	No							P23638	PRE9	Proteasome subunit alpha type-3 (Macropain subunit Y13) (Multicatalytic endopeptidase complex subunit Y13) (Proteasome component Y13) (Proteinase YSCE subunit 13)	0.000261159	0.00055983
Q12256	TPO4	Polyamine transporter 4	0.00522777	0.000181861	0.0050459	1039	-4.7942	8	1.28242e+08	1.14626e+08	2.03912e+08	1.35823e+08	1.38776e+08	2.15931e+08	No	Yes	4.90267	-10.2943	3.47876	0.100416	-2.28168	2.14723	No							P35193	ATG19	Autophagy-related protein 19 (Cytoplasm-to-vacuole targeting protein 19)	0.000256615	0.0011302
P25375	PRD1	Saccharolysin	0.00522379	0	0.00522379	1349	-10	4	7.63958e+07	5.63412e+07	3.21802e+08	1.18403e+08	8.043e+07	2.83225e+08	No	Yes	12.5231	-21.3955		-0.122287	-2.28201	2.1469	No							P38197	YBL036C	Pyridoxal phosphate homeostasis protein (PLP homeostasis protein)	0.000254684	1.65879e-05
P05743	RPL26A	60S ribosomal protein L26-A (L33) (Large ribosomal subunit protein uL24-A) (YL33)	0.00518429	0.00518429	0		10	2				1.85906e+08	1.94385e+08	5.49225e+08	Yes	Yes	2.19649		99.8049	10	-2.28531	2.1436	Yes							P38111	MEC1	Serine/threonine-protein kinase MEC1	0.000254014	0.00594247
P15624	FRS1	Phenylalanine--tRNA ligase beta subunit	0.00517443	0.00264794	0.00252649	361	0.0677344	21	5.14628e+07	7.66237e+07	9.52809e+07	2.68784e+08	1.74692e+08	2.60903e+08	Yes	Yes	1.06447	0.14514	51.1735	1.63047	-2.28614	2.14278	Yes							Q02648	TRM44	tRNA (uracil-O(2)-)-methyltransferase	0.000253791	0
P32634	PMD1	Negative regulator of sporulation PMD1	0.00517055	0	0.00517055	1348	-10	25	1.90696e+08	9.30901e+07	1.94315e+08	1.81733e+08	1.23906e+08	1.4331e+08	No	Yes	10.0293	-21.3512		-0.10895	-2.28646	2.14245	No							Q12152	YPL150W	Putative serine/threonine-protein kinase YPL150W	0.000252001	0.00785329
P38282	SPP381	Pre-mRNA-splicing factor SPP381 (Suppressor of PRP38-1 mutation)	0.00515522	0.000158328	0.00499689	1051	-4.98004	10	1.66212e+08	1.2136e+08	1.55908e+08	1.88831e+08	1.73282e+08	1.18709e+08	No	Yes	3.77699	-10.6631	3.07121	0.0886444	-2.28775	2.14116	Yes							P38765	YHI9	Uncharacterized isomerase YHI9	0.0002505	0.000241097
P53739	FPK1	Flippase kinase 1	0.00513446	0	0.00513446	1346	-10	13	2.00667e+08	1.00519e+08	1.68849e+08	1.512e+08	1.21918e+08	1.77426e+08	No	Yes	9.82989	-21.3209		-0.0779407	-2.28951	2.13941	No							Q04947	RTN1	Reticulon-like protein 1	0.000250394	0
P33330	SER1	Phosphoserine aminotransferase (PSAT)	0.00512278	0.00345346	0.00166932	223	1.04878	15	6.094e+07	4.32502e+07	4.3557e+07	3.14797e+08	2.50674e+08	2.05269e+08	Yes	Yes	0.998944	2.24272	67.4137	2.36108	-2.29049	2.13842	No							P53066	YGL242C	Ankyrin repeat-containing protein YGL242C	0.000248476	0.0231113
P53184	PNC1	Nicotinamidase	0.00511645	0.0036336	0.00148285	202	1.29303	9	4.45573e+07	3.60029e+07	5.01687e+07	2.19288e+08	2.29484e+08	3.37851e+08	Yes	Yes	1.02054	2.76435	71.018	2.56092	-2.29103	2.13788	No							Q99258	RIB3	3,4-dihydroxy-2-butanone 4-phosphate synthase (DHBP synthase)	0.000247907	0.000206254
Q07896	NOC3	Nucleolar complex-associated protein 3	0.0050916	0.00275225	0.00233935	325	0.234501	17	9.48482e+07	3.81846e+07	7.29944e+07	2.95188e+08	1.74103e+08	2.37577e+08	Yes	Yes	1.64041	0.500839	54.0547	1.74545	-2.29315	2.13577	No							P29295	HRR25	Casein kinase I homolog HRR25	0.000246708	0.000116627
Q04600	TMA64	Translation machinery-associated protein 64	0.00507927	0.00500116	7.81073e-05	77	6.00066	22	2.30262e+06	2.30262e+06	2.30262e+06	3.7266e+08	2.75474e+08	2.55644e+08	Yes	Yes	0.718189	12.8097	98.4622	7.01188	-2.2942	2.13471	Yes							P23595	PPH22	Serine/threonine-protein phosphatase PP2A-2 catalytic subunit	0.000246314	0.000154933
P53741	BRE5	UBP3-associated protein BRE5 (Brefeldin-A sensitivity protein 5)	0.00507532	0.0039765	0.00109881	177	1.85556	22	4.66877e+07	1.24807e+07	2.95842e+07	4.5884e+08	1.45362e+08	2.17022e+08	Yes	Yes	2.38077	3.96045	78.3499	3.04226	-2.29454	2.13438	Yes							P32377	MVD1	Diphosphomevalonate decarboxylase	0.000245798	0.000408742
P40154	IES2	Ino eighty subunit 2	0.00507236	0.000110673	0.00496169	1090	-5.48646	14	1.40881e+08	1.28006e+08	1.75798e+08	1.58144e+08	1.47965e+08	1.58653e+08	No	Yes	3.7454	-11.7088	2.18188	0.0629658	-2.29479	2.13412	No							P23644	TOM40	Mitochondrial import receptor subunit TOM40 (Mitochondrial import site protein ISP42) (Translocase of outer membrane 40 kDa subunit)	0.000245343	0.000996236
Q04195	SIZ1	E3 SUMO-protein ligase SIZ1	0.00506759	0	0.00506759	1345	-10	20	1.42652e+08	1.50029e+08	1.84237e+08	1.64699e+08	1.28949e+08	1.38026e+08	No	Yes	7.65419	-21.2641		-0.151592	-2.2952	2.13371	No							P30665	MCM4	DNA replication licensing factor MCM4	0.000244668	0.00459983
P09624	LPD1	Dihydrolipoyl dehydrogenase, mitochondrial	0.00500761	0.000937572	0.00407004	801	-2.11804	17	1.2207e+08	1.09773e+08	1.25402e+08	2.41571e+08	1.73316e+08	1.25705e+08	No	Yes	2.06922	-4.50835	18.7229	0.546678	-2.30037	2.12854	No							P07213	TOM70	Mitochondrial import receptor subunit TOM70 (70 kDa mitochondrial outer membrane protein) (Translocase of outer membrane 70 kDa subunit)	0.000243259	0
P32917	STE5	Protein STE5	0.00498997	0.000308395	0.00468157	967	-3.92414	22	1.36729e+08	1.02606e+08	1.76919e+08	2.00159e+08	1.42546e+08	1.35716e+08	No	Yes	3.21175	-8.3467	6.18029	0.178553	-2.3019	2.12701	No							P13259	PCT1	Choline-phosphate cytidylyltransferase	0.00024324	0.0151093
P00899	TRP2	Anthranilate synthase component 1	0.00494961	0.0024028	0.0025468	402	-0.0839699	18	3.78592e+07	6.11379e+07	1.27471e+08	2.55607e+08	1.78477e+08	2.26885e+08	Yes	Yes	1.19434	-0.178309	48.5453	1.52953	-2.30543	2.12348	No							P38353	SSH1	Sec sixty-one protein homolog (Ssh1 complex subunit SSH1) (Ssh1 complex subunit alpha)	0.000242571	0.000963794
P41895	TFG1	Transcription initiation factor IIF subunit alpha (TFIIF-alpha) (TFIIF large subunit) (Transcription factor G 105 kDa subunit) (P105)	0.00494505	0.000232077	0.00471297	1005	-4.34396	15	1.15869e+08	9.14484e+07	2.12853e+08	1.53886e+08	1.28721e+08	1.83843e+08	No	Yes	4.61248	-9.22259	4.69313	0.135515	-2.30583	2.12308	No							Q12753	HAA1	Transcriptional activator HAA1	0.000242268	0.000711804
P47818	CCC1	Protein CCC1 (Cross-complementer of CSG1 protein 1)	0.00488612	0	0.00488612	1343	-10	10	7.31351e+07	9.74679e+07	2.65436e+08	1.00512e+08	1.13121e+08	2.26383e+08	No	Yes	11.5309	-21.1063		-0.0848275	-2.31104	2.11788	No							P35210	SPT23	Protein SPT23	0.000240641	0
P38219	OLA1	Obg-like ATPase 1	0.00488053	0.00409129	0.00078924	149	2.37402	14	1.3409e+07	1.09214e+07	4.52197e+07	3.39199e+08	2.13215e+08	2.53089e+08	Yes	Yes	0.936591	5.0267	83.8288	3.50686	-2.31153	2.11738	No							P06782	SNF1	Carbon catabolite-derepressing protein kinase	0.000240113	0
P22803	TRX2	Thioredoxin-2 (Thioredoxin II) (TR-II) (Thioredoxin-1)	0.00486132	0.00117605	0.00368527	733	-1.64782	7	6.4631e+07	1.16572e+08	1.36674e+08	1.07987e+08	2.58019e+08	1.87725e+08	Yes	Yes	3.06438	-3.48624	24.192	0.71215	-2.31325	2.11567	No							P42943	CCT7	T-complex protein 1 subunit eta (TCP-1-eta) (CCT-eta)	0.000239363	0.000146112
P30665	MCM4	DNA replication licensing factor MCM4	0.0048445	0.000244668	0.00459983	988	-4.23268	20	6.12118e+07	6.60249e+07	2.8085e+08	1.60026e+08	1.14599e+08	1.85881e+08	No	Yes	5.63521	-8.94858	5.05043	0.145849	-2.31475	2.11416	No							P47069	MPS3	Spindle pole body assembly component MPS3 (98 kDa nuclear envelope protein) (Monopolar spindle protein 3)	0.000238397	0.0110365
Q06408	ARO10	Transaminated amino acid decarboxylase	0.00482365	0.000467763	0.00435588	920	-3.21912	18	1.08949e+08	1.22542e+08	1.55007e+08	2.00994e+08	1.25981e+08	1.51381e+08	No	Yes	2.24134	-6.7997	9.69728	0.280687	-2.31662	2.11229	No							Q08179	MDM38	Mitochondrial distribution and morphology protein 38	0.000238164	0.00036124
O14467	MBF1	Multiprotein-bridging factor 1 (Suppressor of frameshift mutations protein 13)	0.00478548	0.00478548	0		10	9				3.40017e+08	3.96248e+08	1.21746e+08	Yes	Yes	2.29958		99.8049	10	-2.32007	2.10884	No							Q02785	PDR12	ATP-dependent permease PDR12	0.000237302	0.00010676
P47150	RSM7	37S ribosomal protein S7, mitochondrial (Mitochondrial small ribosomal subunit protein uS7m)	0.00477692	0.0040911	0.000685814	142	2.5766	12	3.09128e+07	8.45548e+06	1.96841e+07	2.16892e+08	3.80972e+08	1.99559e+08	Yes	Yes	1.20618	5.43163	85.6432	3.69272	-2.32085	2.10806	Yes							Q99369	FSH3	Family of serine hydrolases 3	0.000234645	0
P32939	YPT7	Ypt/Rab-type GTPase YPT7 (Vacuolar morphology protein 4)	0.00476575	0.000263092	0.00450266	982	-4.09714	9	1.13569e+08	1.22481e+08	1.67051e+08	1.5997e+08	1.35607e+08	1.55795e+08	No	Yes	2.81874	-8.63285	5.52047	0.159449	-2.32187	2.10704	No							P38791	DYS1	Deoxyhypusine synthase (DHS)	0.00023333	0.000208309
P53145	LSG1	Large subunit GTPase 1	0.00476502	0.00476502	0		10	16				4.09365e+08	2.26808e+08	2.18169e+08	Yes	Yes	1.26397		99.8049	10	-2.32194	2.10698	Yes							Q03219	YMR178W	Uncharacterized protein YMR178W	0.000233304	0.000132177
P34221	PTC3	Protein phosphatase 2C homolog 3 (PP2C-3)	0.00475523	0.00087666	0.00387857	803	-2.14544	10	1.0678e+08	7.79462e+07	1.60169e+08	1.49195e+08	1.48444e+08	2.10052e+08	No	Yes	2.54018	-4.51847	18.4357	0.538094	-2.32283	2.10608	No							P41895	TFG1	Transcription initiation factor IIF subunit alpha (TFIIF-alpha) (TFIIF large subunit) (Transcription factor G 105 kDa subunit) (P105)	0.000232077	0.00471297
P41056	RPL33B	60S ribosomal protein L33-B (L37) (Large ribosomal subunit protein eL33-B) (RP47) (YL37)	0.00469968	0.00428502	0.000414668	117	3.36927	2	1.33549e+07	1.1075e+07	1.21946e+07	2.47916e+08	2.22377e+08	3.35711e+08	No	Yes	0.79148	7.07878	91.1767	4.43744	-2.32793	2.10098	No							P33297	RPT5	26S proteasome regulatory subunit 6A (Tat-binding protein homolog 1) (TBP-1)	0.000231822	0.000978066
Q05812	MSC3	Meiotic sister-chromatid recombination protein 3	0.00467604	0	0.00467604	1342	-10	17	1.92952e+08	6.63822e+07	2.01956e+08	1.51902e+08	7.7304e+07	1.47894e+08	No	Yes	11.315	-20.9161		-0.355274	-2.33012	2.09879	No							P36037	DOA1	Protein DOA1 (Degradation of alpha protein 1) (Ubiquitin fusion degradation protein 3)	0.000231655	0.0114457
P28319	CWP1	Cell wall protein CWP1 (Glycoprotein GP40)	0.00467057	0	0.00467057	1341	-10	9	3.36919e+07	1.26764e+08	2.97646e+08	5.11998e+07	1.9557e+08	1.32536e+08	No	Yes	12.8894	-20.911		-0.474613	-2.33063	2.09828	No							P25043	PUP1	Proteasome subunit beta type-2	0.000229396	0.000648986
P38972	ADE6	Phosphoribosylformylglycinamidine synthase (FGAM synthase) (FGAMS)	0.00463664	0.00346095	0.00117568	191	1.55767	33	1.46399e+07	2.78814e+07	5.56752e+07	3.67663e+08	1.35554e+08	2.29911e+08	Yes	Yes	1.83748	3.2635	74.6436	2.78399	-2.3338	2.09512	No							Q04951	SCW10	Probable family 17 glucosidase SCW10	0.000229116	0.0164391
P40319	ELO3	Elongation of fatty acids protein 3	0.00463225	0	0.00463225	1339	-10	4	1.75909e+08	1.06516e+08	1.50741e+08	1.54169e+08	9.87144e+07	1.44488e+08	No	Yes	9.73982	-20.8754		-0.151024	-2.33421	2.09471	No							Q02046	MTD1	Methylenetetrahydrofolate dehydrogenase [NAD(+)]	0.000228799	7.55664e-05
Q08492	BUD21	Bud site selection protein 21 (U three protein 16) (U3 small nucleolar RNA-associated protein 16) (U3 snoRNA-associated protein 16)	0.00460769	0.000650365	0.00395732	854	-2.6052	7	1.26071e+08	1.00303e+08	1.28347e+08	1.52921e+08	1.60703e+08	1.57787e+08	No	Yes	0.91564	-5.45111	14.1148	0.410004	-2.33652	2.0924	Yes							Q04013	YHM2	Citrate/oxoglutarate carrier protein (Coc1p) (Mitochondrial DNA replication protein YHM2)	0.000227577	0.00063868
P16649	TUP1	General transcriptional corepressor TUP1 (Flocculation suppressor protein) (Glucose repression regulatory protein TUP1) (Repressor AER2)	0.00459692	0.000449987	0.00414693	914	-3.20409	22	1.08762e+08	9.87486e+07	1.64148e+08	1.57624e+08	1.46684e+08	1.48237e+08	No	Yes	2.21298	-6.70097	9.78889	0.283355	-2.33753	2.09138	No							P32608	RTG2	Retrograde regulation protein 2	0.000225737	0.00244488
P15625	FRS2	Phenylalanine--tRNA ligase alpha subunit	0.00458426	0.00404811	0.000536151	134	2.91654	22	6.91782e+06	1.32935e+07	2.70306e+07	3.08368e+08	2.72023e+08	1.943e+08	Yes	Yes	0.72131	6.0961	88.3045	4.00905	-2.33873	2.09018	Yes							P20967	KGD1	2-oxoglutarate dehydrogenase, mitochondrial	0.000224992	0.000199999
Q08921	TCO89	Target of rapamycin complex 1 subunit TCO89 (TORC1 subunit TCO89) (89 kDa TOR complex 1 protein)	0.00457456	0	0.00457456	1338	-10	17	1.67405e+08	9.51498e+07	1.4605e+08	1.62738e+08	9.95542e+07	1.49297e+08	No	Yes	9.96252	-20.8211		-0.0209809	-2.33965	2.08926	No							P47912	FAA4	Long-chain-fatty-acid--CoA ligase 4	0.000224488	5.22262e-05
P40070	LSM4	U6 snRNA-associated Sm-like protein LSm4	0.0045727	0.00449622	7.64793e-05	81	5.8775	5	2.18298e+06	2.18298e+06	2.18298e+06	1.82402e+08	3.81922e+08	2.48987e+08	Yes	Yes	1.33248	12.2786	98.3275	6.88972	-2.33983	2.08909	Yes							P36528	MRPL17	54S ribosomal protein L17, mitochondrial (Mitochondrial large ribosomal subunit protein mL46) (YmL17/YmL30)	0.000224385	0
P12687	MRP7	54S ribosomal protein L2, mitochondrial (Mitochondrial large ribosomal subunit protein bL27m) (YMR6) (YmL2)	0.00456026	0.00456026	0		10	17				2.00287e+08	3.30128e+08	2.87215e+08	Yes	Yes	0.924362		99.8049	10	-2.34101	2.0879	No							P21965	MCK1	Protein kinase MCK1	0.000223805	0
Q03212	EAR1	Protein EAR1 (Endosomal adapter of RSP5)	0.00454384	0	0.00454384	1337	-10	7	2.77373e+07	4.13501e+07	3.66283e+08	2.82224e+07	5.46851e+07	2.96407e+08	No	Yes	14.5631	-20.792		-0.913376	-2.34258	2.08634	No							P47169	MET5	Sulfite reductase [NADPH] subunit beta	0.000223088	0.000509817
P32771	SFA1	S-(hydroxymethyl)glutathione dehydrogenase	0.00452998	0.000408034	0.00412194	926	-3.33656	10	1.01929e+08	1.1767e+08	1.49077e+08	1.67364e+08	1.38529e+08	1.37631e+08	No	Yes	1.41566	-6.95676	9.00743	0.260606	-2.3439	2.08501	No							P22517	CMK2	Calcium/calmodulin-dependent protein kinase II	0.000219118	0.00022256
P54000	SUB1	RNA polymerase II transcriptional coactivator SUB1	0.00451794	0.000448443	0.00406949	912	-3.18185	9	1.27924e+08	7.35266e+07	1.51827e+08	2.08183e+08	8.97801e+07	1.58801e+08	No	Yes	4.15774	-6.63051	9.92585	0.287346	-2.34506	2.08385	No							P23639	PRE8	Proteasome subunit alpha type-2 (Macropain subunit Y7) (Multicatalytic endopeptidase complex subunit Y7) (Proteasome component Y7) (Proteinase YSCE subunit 7)	0.000218753	0
P08679	CIT2	Citrate synthase, peroxisomal	0.00451006	0.000782751	0.00372731	821	-2.25151	9	1.05041e+08	1.49485e+08	7.39264e+07	1.09852e+08	1.93974e+08	1.76351e+08	No	Yes	2.50397	-4.69011	17.3557	0.505899	-2.34582	2.0831	No							P36135	UTH1	Probable secreted beta-glucosidase UTH1	0.000216742	0.024249
P29311	BMH1	Protein BMH1	0.00450205	0.00167582	0.00282623	552	-0.75401	3	4.78216e+07	6.0222e+07	1.44355e+08	1.66291e+08	1.76106e+08	2.12398e+08	Yes	Yes	1.83817	-1.57009	37.2235	1.12823	-2.34659	2.08232	No							P53615	NCE103	Carbonic anhydrase	0.000215524	0.000482796
P32902	MRP4	37S ribosomal protein MRP4, mitochondrial (Mitochondrial small ribosomal subunit protein uS2m)	0.00445386	0.00361377	0.00084009	161	2.10489	15	2.44829e+07	2.44829e+07	2.44829e+07	1.7137e+08	2.48355e+08	3.05379e+08	Yes	Yes	1.09779	4.37322	81.1379	3.26353	-2.35126	2.07765	No							P35845	SWH1	Oxysterol-binding protein homolog 1 (Oxysterol-binding protein-related protein 1) (ORP 1) (OSBP-related protein 1)	0.000214904	0.0696412
P41338	ERG10	Acetyl-CoA acetyltransferase	0.00445337	0.00238927	0.00206409	329	0.211065	14	3.39462e+07	4.40141e+07	1.02261e+08	2.82259e+08	1.52541e+08	1.83444e+08	Yes	Yes	1.38225	0.438509	53.651	1.72905	-2.35131	2.0776	No							Q12464	RVB2	RuvB-like protein 2 (RUVBL2)	0.000214831	0.00107787
Q00539	NAM8	Protein NAM8	0.00445209	0.00445209	0		10	13				3.13044e+08	2.26645e+08	2.58548e+08	Yes	Yes	0.582098		99.8049	10	-2.35144	2.07748	Yes							P03875	AI1	Putative COX1/OXI3 intron 1 protein	0.000214189	0
Q01919	KIN4	Serine/threonine-protein kinase KIN4	0.00444056	0	0.00444056	1336	-10	20	1.7922e+08	6.45504e+07	1.58725e+08	2.06976e+08	4.5405e+07	1.41293e+08	No	Yes	12.0399	-20.6925		-0.287649	-2.35256	2.07635	No							Q04409	EMI2	Putative glucokinase-2	0.000213659	0.00033664
P32623	UTR2	Probable glycosidase CRH2	0.0044368	0.000495278	0.00394152	889	-2.99244	4	1.22847e+08	1.13429e+08	1.11735e+08	1.88627e+08	1.52601e+08	1.06255e+08	No	Yes	2.58657	-6.21226	11.1629	0.323443	-2.35293	2.07598	No							P40077	DSE1	Protein DSE1 (Daughter-specific expression protein 1)	0.000211495	0.0005658
P43639	CKB1	Casein kinase II subunit beta (CK II beta)	0.00440944	0.000625493	0.00378395	850	-2.59683	11	5.88652e+07	1.05103e+08	1.72961e+08	1.43871e+08	1.26684e+08	1.83106e+08	No	Yes	3.10193	-5.38399	14.1853	0.412081	-2.35562	2.0733	No							P32643	TMT1	Trans-aconitate 3-methyltransferase	0.000210801	0.000940811
P38708	YHR020W	Putative proline--tRNA ligase YHR020W	0.00440557	0.0036014	0.000804167	160	2.16299	25	1.14425e+07	2.19462e+07	3.83623e+07	2.5727e+08	2.05766e+08	2.55107e+08	Yes	Yes	0.54688	4.4837	81.7466	3.31569	-2.356	2.07291	No							P39105	PLB1	Lysophospholipase 1	0.000210624	0.00407933
Q08236	AVO1	Target of rapamycin complex 2 subunit AVO1 (TORC2 subunit AVO1) (Adheres voraciously to TOR2 protein 1)	0.00439799	0	0.00439799	1335	-10	23	1.34899e+08	1.08511e+08	1.3947e+08	2.15729e+08	8.49158e+07	1.05011e+08	No	Yes	10.1114	-20.6508		-0.0373107	-2.35675	2.07217	No							P53255	DRN1	CWF19-like protein DRN1 (Debranching enzyme-associated ribonuclease 1)	0.000208109	0
P15454	GUK1	Guanylate kinase	0.00439518	0.00120321	0.00319198	686	-1.40756	12	6.49671e+07	9.56058e+07	1.22647e+08	1.45557e+08	2.12462e+08	1.46793e+08	Yes	Yes	1.6992	-2.91632	27.3756	0.810563	-2.35702	2.07189	No							P40029	MXR1	Peptide methionine sulfoxide reductase	0.000207005	9.41257e-05
P32862	RGT1	Glucose transport transcription regulator RGT1 (Restores glucose transport protein 1)	0.00439399	0.000363217	0.00403077	934	-3.47215	17	1.30443e+08	8.45244e+07	1.41528e+08	1.58638e+08	1.01701e+08	1.70984e+08	No	Yes	3.71067	-7.19351	8.26621	0.239058	-2.35714	2.07177	No							P28495	CAP1	F-actin-capping protein subunit alpha	0.000206456	0.000786717
P0C2H9	RPL31B	60S ribosomal protein L31-B (L34) (Large ribosomal subunit protein eL31-B) (YL28)	0.00437492	0.00437492	0		10	1				4.35812e+08	2.20922e+08	1.27666e+08	No	Yes	2.20403		99.8049	10	-2.35903	2.06988	No							P40517	YRB2	Ran-specific GTPase-activating protein 2 (Ran-binding protein 2) (RANBP2)	0.000205225	0.00267695
P35194	UTP20	U3 small nucleolar RNA-associated protein 20 (U3 snoRNA-associated protein 20) (U three protein 20)	0.00436268	0.00436268	0		10	53				4.21785e+08	1.80818e+08	1.79603e+08	Yes	Yes	1.75949		99.8049	10	-2.36025	2.06867	Yes							Q04371	YMR027W	Damage-control phosphatase YMR027W	0.000204732	0.000299884
P32784	SCT1	Glycerol-3-phosphate O-acyltransferase 1 (G-3-P acyltransferase 1) (GPAT 1)	0.00436014	0.000561882	0.00379826	866	-2.757	22	1.06111e+08	9.45531e+07	1.37867e+08	1.76683e+08	1.2535e+08	1.41185e+08	No	Yes	2.09323	-5.70261	12.8868	0.373913	-2.3605	2.06841	No							P33775	PMT1	Dolichyl-phosphate-mannose--protein mannosyltransferase 1	0.000203499	0.000266553
P54786	ZDS2	Protein ZDS2	0.00434156	0.00260488	0.00173668	275	0.584883	10	6.05952e+07	4.73621e+07	3.61817e+07	3.43115e+08	1.23032e+08	1.68132e+08	No	Yes	2.16594	1.2087	59.9987	1.99994	-2.36235	2.06656	No							P36010	YNK1	Nucleoside diphosphate kinase (NDK) (NDP kinase)	0.00020171	0.000223196
P00890	CIT1	Citrate synthase, mitochondrial	0.00431717	0.00139655	0.00292062	633	-1.06441	12	8.00669e+07	7.92269e+07	1.01032e+08	1.42115e+08	1.75939e+08	1.95667e+08	Yes	Yes	1.22384	-2.19706	32.3487	0.968155	-2.3648	2.06411	No							P27614	CPS1	Carboxypeptidase S	0.000198014	0.00219426
P39105	PLB1	Lysophospholipase 1	0.00428996	0.000210624	0.00407933	986	-4.27559	8	8.73173e+07	8.13588e+07	1.84458e+08	1.33932e+08	8.15374e+07	2.00563e+08	No	Yes	5.34888	-8.81356	4.9097	0.141778	-2.36755	2.06137	No							P15496	IDI1	Isopentenyl-diphosphate delta-isomerase	0.000197669	0.000136932
P43610	IRC5	Uncharacterized ATP-dependent helicase IRC5	0.00428713	0.00060129	0.00368584	851	-2.61586	19	9.77501e+07	1.02944e+08	1.25756e+08	1.77034e+08	1.57082e+08	1.08094e+08	No	Yes	1.38369	-5.3915	14.0255	0.407375	-2.36783	2.06108	No							P36161	NUP133	Nucleoporin NUP133 (Nuclear pore protein NUP133)	0.000193776	0.000661391
Q05905	HRI1	Protein HRI1 (HRR25-interacting protein 1)	0.00428275	0.000696744	0.003586	828	-2.36368	11	5.09426e+07	1.43378e+08	1.20379e+08	1.10541e+08	2.08601e+08	1.34031e+08	No	Yes	3.47183	-4.87068	16.2686	0.473621	-2.36828	2.06064	No							P17649	UGA1	4-aminobutyrate aminotransferase	0.000193175	0.000824141
P32568	SNQ2	Protein SNQ2	0.00423615	0.00111237	0.00312378	704	-1.48966	25	1.10588e+08	9.15662e+07	6.85903e+07	2.40692e+08	1.31605e+08	1.16477e+08	No	Yes	2.5415	-3.06257	26.2589	0.775844	-2.37303	2.05588	No							P15873	POL30	Proliferating cell nuclear antigen (PCNA)	0.000192238	0.000176392
P53037	PSD2	Phosphatidylserine decarboxylase proenzyme 2	0.0042111	0	0.0042111	1330	-10	18	1.31711e+08	1.07546e+08	1.58551e+08	1.17792e+08	1.13581e+08	1.25848e+08	No	Yes	8.52408	-20.4628		-0.156562	-2.3756	2.05331	No							P22696	ESS1	Peptidyl-prolyl cis-trans isomerase ESS1 (PPIase ESS1)	0.00019047	0
P32481	GCD11	Eukaryotic translation initiation factor 2 subunit gamma (eIF-2-gamma)	0.00419883	0.00338781	0.000811018	166	2.06255	18	5.51625e+06	1.38389e+07	4.97708e+07	3.39725e+08	1.61859e+08	1.82117e+08	Yes	Yes	1.40046	4.23243	80.6847	3.22565	-2.37687	2.05204	Yes							Q12513	TMA17	Translation machinery-associated protein 17 (ATPase-dedicated chaperone of 17 kDa) (ADC17)	0.00019037	0.000824356
Q08235	BRX1	Ribosome biogenesis protein BRX1	0.00415969	0.00415969	0		10	11				3.03517e+08	2.95828e+08	1.46465e+08	Yes	Yes	1.48184		99.8049	10	-2.38094	2.04797	Yes							P47044	YJL055W	LOG family protein YJL055W	0.000189771	0.000223964
P53327	SLH1	RQC trigger complex helicase SLH1	0.00415289	0.000774531	0.00337836	792	-2.12493	11	6.4707e+07	9.50016e+07	1.38558e+08	1.17645e+08	1.31349e+08	1.97329e+08	No	Yes	2.84927	-4.35028	18.6504	0.544511	-2.38165	2.04726	Yes							Q12481	RRP36	rRNA biogenesis protein RRP36 (Ribosomal RNA-processing protein 36)	0.000188899	0.00198723
Q08281	RTC1	Restriction of telomere capping protein 1 (SEH-associated protein 2)	0.00414462	0	0.00414462	1329	-10	17	1.80748e+08	7.51644e+07	1.16512e+08	1.60072e+08	1.00637e+08	1.09973e+08	No	Yes	10.3375	-20.394		-0.0369748	-2.38252	2.0464	No							P53165	SGF73	SAGA-associated factor 73 (73 kDa SAGA-associated factor) (SAGA histone acetyltransferase complex 73 kDa subunit)	0.000188881	0.000313073
P07172	HIS5	Histidinol-phosphate aminotransferase	0.00414019	0.00189469	0.0022455	444	-0.245079	23	5.89768e+07	6.3684e+07	7.72272e+07	2.10241e+08	1.82684e+08	1.49501e+08	Yes	Yes	0.603507	-0.501415	45.7633	1.42629	-2.38298	2.04593	No							P34164	SIP2	SNF1 protein kinase subunit beta-2 (Protein SPM2) (SNF1-interacting protein 2)	0.000188674	0.00204528
P09064	SUI3	Eukaryotic translation initiation factor 2 subunit beta (eIF-2-beta)	0.0041208	0.0038553	0.000265491	108	3.86011	15	5.6612e+06	7.73957e+06	9.81793e+06	3.16843e+08	1.9049e+08	2.08285e+08	Yes	Yes	0.969836	7.88966	93.5573	4.90895	-2.38502	2.04389	Yes							Q03897	MTC5	Maintenance of telomere capping protein 5 (SEH-associated protein 3)	0.000188554	0.00667103
P05150	ARG3	Ornithine carbamoyltransferase	0.00411415	0.000944254	0.0031699	739	-1.74719	9	5.55892e+07	1.08173e+08	1.18228e+08	1.83574e+08	1.47144e+08	1.24936e+08	No	Yes	0.468266	-3.56984	22.9514	0.674247	-2.38572	2.04319	No							P14020	DPM1	Dolichol-phosphate mannosyltransferase	0.000188169	0.000282517
P30624	FAA1	Long-chain-fatty-acid--CoA ligase 1	0.00407935	0.0013464	0.00273295	620	-1.02136	20	7.49645e+07	3.75207e+07	1.23666e+08	1.81765e+08	9.69891e+07	2.16499e+08	Yes	Yes	2.97091	-2.08306	33.0052	0.989361	-2.38941	2.0395	No							P10614	ERG11	Lanosterol 14-alpha demethylase CYP51	0.000187893	0.000106785
P40021	ZRG8	Zinc-regulated protein 8	0.00406826	0	0.00406826	1328	-10	22	1.18914e+08	1.04301e+08	1.61362e+08	1.22295e+08	9.5279e+07	1.27266e+08	No	Yes	9.18611	-20.3135		-0.168825	-2.39059	2.03832	No							Q05785	ENT2	Epsin-2	0.000184894	0.000159785
P38852	LIN1	Protein LIN1	0.00403801	0	0.00403801	1327	-10	10	8.36351e+07	7.45184e+07	2.06995e+08	8.34393e+07	6.62909e+07	2.09115e+08	No	Yes	11.6667	-20.2812		-0.213527	-2.39383	2.03508	No							Q02793	SKI8	Antiviral protein SKI8 (Superkiller protein 8)	0.000184687	0.00032349
P27809	KRE2	Glycolipid 2-alpha-mannosyltransferase	0.00402999	0.000461454	0.00356854	876	-2.95107	12	8.35562e+07	1.10997e+08	1.24604e+08	1.30931e+08	1.21261e+08	1.51207e+08	No	Yes	2.09842	-6.00313	11.4505	0.331847	-2.3947	2.03422	No							P36060	MCR1	NADH-cytochrome b5 reductase 2	0.000183419	0.000277276
P07866	LTE1	Guanine nucleotide exchange factor LTE1 (Low temperature essential protein 1)	0.00402369	0	0.00402369	1326	-10	15	1.09255e+08	1.26296e+08	1.28337e+08	1.51811e+08	1.2733e+08	7.8397e+07	No	Yes	8.54189	-20.2658		-0.0786281	-2.39538	2.03354	No							P38755	OSH7	Oxysterol-binding protein homolog 7 (Oxysterol-binding protein-related protein 7) (ORP 7) (OSBP-related protein 7)	0.000183332	0.000221029
P0CX54	RPL12B	60S ribosomal protein L12-B (L15) (Large ribosomal subunit protein uL11-B) (YL23)	0.00399016	0.00385645	0.00013371	94	4.85009	9	2.842e+06	3.36083e+06	5.38163e+06	3.2295e+08	2.05793e+08	1.75086e+08	Yes	Yes	1.1276	9.84522	96.649	5.87489	-2.39901	2.0299	Yes							Q07505	YDL086W	Putative carboxymethylenebutenolidase	0.000181909	7.5967e-05
P39940	RSP5	E3 ubiquitin-protein ligase RSP5	0.00397638	0.00153245	0.00244394	536	-0.67337	23	3.75407e+07	7.84744e+07	1.02143e+08	1.40084e+08	1.73579e+08	1.81124e+08	Yes	Yes	1.65411	-1.36586	38.5387	1.17254	-2.40051	2.0284	No							Q12256	TPO4	Polyamine transporter 4	0.000181861	0.0050459
P38351	PAF1	RNA polymerase II-associated protein 1 (Protein PAF1)	0.00394089	0.00069192	0.00324897	802	-2.2313	12	9.71481e+07	1.17354e+08	6.52207e+07	1.8993e+08	1.59195e+08	7.77313e+07	No	Yes	3.37642	-4.51729	17.5575	0.511905	-2.40441	2.02451	No							P40052	YER079W	Uncharacterized protein YER079W	0.000181579	0.000805556
P25294	SIS1	Protein SIS1	0.0039402	0.00242247	0.00151773	262	0.67456	14	3.12839e+07	4.5481e+07	5.92907e+07	1.90915e+08	1.91842e+08	1.87643e+08	Yes	Yes	0.298848	1.3656	61.4808	2.06771	-2.40448	2.02443	No							P39077	CCT3	T-complex protein 1 subunit gamma (TCP-1-gamma) (CCT-gamma)	0.000180041	0.000496945
Q06252	YLR179C	Uncharacterized protein YLR179C	0.0039318	0.00016475	0.00376705	1001	-4.51508	9	7.42865e+07	1.50584e+08	1.05569e+08	1.12257e+08	1.74548e+08	8.77069e+07	No	Yes	4.84746	-9.13629	4.1902	0.120974	-2.40541	2.0235	No							Q06836	SYT1	Arf guanine nucleotide exchange factor SYT1 (Arf-GEF SYT1) (Suppressor of YPT3 protein 1)	0.000179872	0.00211315
P02557	TUB2	Tubulin beta chain (Beta-tubulin)	0.00393113	0.0011241	0.00280703	664	-1.32027	12	5.68721e+07	4.14223e+07	1.52421e+08	1.47056e+08	1.33832e+08	1.73227e+08	Yes	Yes	2.40605	-2.67148	28.5948	0.848733	-2.40548	2.02343	No							P33299	RPT1	26S proteasome regulatory subunit 7 homolog (Protein CIM5) (Tat-binding homolog 3)	0.000176843	0.000886073
P15019	TAL1	Transaldolase	0.00386956	0.000865962	0.0030036	746	-1.79432	16	6.06507e+07	7.1292e+07	1.36582e+08	1.46019e+08	1.23868e+08	1.55381e+08	No	Yes	2.0728	-3.61837	22.3788	0.656831	-2.41234	2.01657	No							Q12191	BUG1	Binder of USO1 and GRH1 protein 1	0.00017493	0.00160655
Q12100	RTK1	Probable serine/threonine-protein kinase RTK1	0.00383788	0	0.00383788	1323	-10	14	1.25667e+08	1.24434e+08	9.37138e+07	1.43254e+08	9.18664e+07	1.09174e+08	No	Yes	8.79575	-20.0612		-0.0223999	-2.41591	2.013	No							P32487	LYP1	Lysine-specific permease	0.00017385	0.000300735
Q03195	RLI1	Translation initiation factor RLI1 (ATP-binding cassette sub-family E member RLI1) (RNase L inhibitor)	0.00383257	0.00310981	0.000722762	164	2.10523	12	2.59515e+07	2.44122e+07	6.1293e+06	3.79527e+08	1.12334e+08	1.38804e+08	Yes	Yes	2.4306	4.23658	81.1416	3.26384	-2.41651	2.0124	Yes							P24720	MNE1	Protein MNE1	0.000173694	0
P34078	LTV1	Protein LTV1 (Low-temperature viability protein 1)	0.00383222	0	0.00383222	1322	-10	15	1.10109e+08	1.03826e+08	1.35409e+08	1.33634e+08	1.00383e+08	1.03736e+08	No	Yes	8.0981	-20.0548		-0.0607808	-2.41655	2.01236	No							Q12129	NMD4	Nonsense-mediated decay protein 4	0.000170294	0
P46959	GCD14	tRNA (adenine(58)-N(1))-methyltransferase catalytic subunit TRM61	0.00382779	0.00323749	0.000590298	150	2.45536	16	7.58821e+06	2.82926e+07	1.65208e+07	2.36343e+08	2.27925e+08	1.69632e+08	Yes	Yes	0.704755	4.93985	84.5786	3.58123	-2.41705	2.01186	No							P38698	PPX1	Polyphosphatase (PolyPase)	0.000168713	0.000116495
P07259	URA2	Protein URA2 [Includes: Glutamine-dependent carbamoyl-phosphate synthase	0.00382291	0.00264177	0.00118114	217	1.16132	37	1.32894e+07	1.16313e+07	7.69734e+07	2.80103e+08	1.60791e+08	1.4264e+08	Yes	Yes	1.23557	2.33578	69.1036	2.4524	-2.41761	2.01131	No							P50089	YGR237C	Uncharacterized protein YGR237C	0.000167506	0.00123194
P33339	TFC4	Transcription factor tau 131 kDa subunit (TFIIIC 131 kDa subunit) (Transcription factor C subunit 4)	0.00381679	0	0.00381679	1321	-10	22	1.20533e+08	6.18295e+07	1.85128e+08	1.10483e+08	8.39695e+07	1.22386e+08	No	Yes	10.5972	-20.0373		-0.231678	-2.4183	2.01061	No							P39926	SSO2	Protein SSO2	0.000167025	0.000896291
Q12296	MAM3	Protein MAM3	0.00379296	0	0.00379296	1319	-10	16	1.43839e+08	1.18939e+08	1.18038e+08	1.02137e+08	7.89229e+07	1.18182e+08	No	Yes	8.38498	-20.0102		-0.367458	-2.42102	2.00789	No							P11792	SCH9	Serine/threonine-protein kinase SCH9	0.00016555	0.00285601
P40106	GPP2	Glycerol-1-phosphate phosphohydrolase 2	0.00377066	0.000993987	0.00277667	693	-1.48206	10	6.02387e+07	9.99228e+07	8.78401e+07	1.64456e+08	1.27972e+08	1.35629e+08	No	Yes	0.132933	-2.97201	26.3611	0.779012	-2.42358	2.00533	No							Q06252	YLR179C	Uncharacterized protein YLR179C	0.00016475	0.00376705
P36027	MID2	Cell wall integrity sensor MID2 (Mating pheromone-induced death protein 2) (Protein kinase A interference protein 1) (Serine-rich multicopy suppressor protein 1)	0.00376154	0.000278059	0.00348348	939	-3.64707	3	9.96526e+07	9.29153e+07	1.1874e+08	1.23727e+08	1.04103e+08	1.35286e+08	No	Yes	2.58918	-7.30974	7.39215	0.213682	-2.42463	2.00428	No							P38795	QNS1	Glutamine-dependent NAD(+) synthetase	0.000163978	0
P28777	ARO2	Chorismate synthase	0.00374607	0.00235182	0.00139424	257	0.754294	9	3.54717e+07	4.11677e+07	4.73834e+07	2.19116e+08	1.62463e+08	1.66048e+08	Yes	Yes	0.623679	1.51047	62.7811	2.12883	-2.42642	2.00249	No							P32860	NFU1	NifU-like protein, mitochondrial	0.000162682	0.000154902
P19524	MYO2	Myosin-2 (Cell division control protein 66) (Class V unconventional myosin MYO2) (Type V myosin heavy chain MYO2) (Myosin V MYO2)	0.00374298	0.000590126	0.00315286	826	-2.41756	9	6.40611e+07	4.72101e+06	1.55109e+08	1.909e+08	2.43704e+07	2.31934e+08	No	Yes	7.60267	-4.84028	15.7662	0.458743	-2.42678	2.00213	No							P40050	MRX1	MIOREX complex component 1 (Mitochondrial organization of gene expression protein 1)	0.000159445	0
P15442	GCN2	eIF-2-alpha kinase GCN2	0.00373246	0.0004098	0.00332266	880	-3.01935	20	3.19327e+07	8.74923e+07	1.72761e+08	8.92665e+07	1.18422e+08	1.69335e+08	No	Yes	4.63913	-6.04144	10.9793	0.318079	-2.428	2.00091	Yes							P40413	CCT5	T-complex protein 1 subunit epsilon (TCP-1-epsilon) (CCT-epsilon)	0.000159355	0.00025957
Q06178	NMA1	Nicotinamide/nicotinic acid mononucleotide adenylyltransferase 1 (NMN/NaMN adenylyltransferase 1)	0.00372112	0.00193958	0.00178153	349	0.122625	9	4.9724e+07	2.22077e+07	6.7008e+07	2.38976e+08	2.31711e+08	5.75495e+07	No	Yes	2.31801	0.245199	52.1237	1.66786	-2.42933	1.99959	No							P49334	TOM22	Mitochondrial import receptor subunit TOM22 (Mitochondrial 17 kDa assembly protein) (Mitochondrial 22 kDa outer membrane protein) (Protein MAS17) (Translocase of outer membrane 22 kDa subunit)	0.000159253	0.00148727
P23585	HXT2	High-affinity glucose transporter HXT2	0.00371908	0	0.00371908	1318	-10	8	1.51904e+08	8.73137e+07	8.34156e+07	1.63497e+08	3.6278e+07	1.44401e+08	No	Yes	11.1424	-19.9251		-0.179429	-2.42956	1.99935	No							P15700	URA6	Uridylate kinase (UK)	0.000158758	0.000119152
P32628	RAD23	UV excision repair protein RAD23	0.00371607	0.000624059	0.00309201	815	-2.30879	8	3.00068e+07	1.0603e+08	1.33652e+08	8.12359e+07	1.69015e+08	1.46332e+08	No	Yes	4.09792	-4.61526	16.7935	0.489193	-2.42992	1.999	No							P28000	RPC19	DNA-directed RNA polymerases I and III subunit RPAC2 (RNA polymerases I and III subunit AC2) (AC19) (DNA-directed RNA polymerases I and III 16 kDa polypeptide) (RPA19)	0.000158403	0.000200935
P53235	YGR054W	Eukaryotic translation initiation factor 2A (eIF-2A)	0.00368668	0.00342222	0.000264462	116	3.6938	20	6.91344e+06	6.93577e+06	9.34322e+06	2.78843e+08	1.85032e+08	1.73934e+08	Yes	Yes	0.924272	7.37116	92.8266	4.74849	-2.43336	1.99555	Yes							Q06214	JIP5	WD repeat-containing protein JIP5 (Jumonji domain-interacting protein 5)	0.000157675	0.0520692
Q03780	YDR239C	Uncharacterized protein YDR239C	0.00367792	0.000106749	0.00357117	1032	-5.0641	14	1.2591e+08	5.79989e+07	1.31194e+08	1.42708e+08	7.8501e+07	1.23118e+08	No	Yes	5.75975	-10.1004	2.90243	0.0837699	-2.4344	1.99451	No							P53305	RSM27	Mitochondrial 37S ribosomal protein S27 (Mitochondrial small ribosomal subunit protein mS33)	0.00015673	0.00541933
P25270	MRM1	rRNA methyltransferase 1, mitochondrial	0.00365824	0.00365824	0		10	7				2.10697e+08	2.16939e+08	2.28267e+08	Yes	Yes	0.145323		99.8049	10	-2.43673	1.99219	Yes							P43621	RET2	Coatomer subunit delta (Delta-coat protein) (Delta-COP)	0.000155447	0.000539814
P49167	RPL38	60S ribosomal protein L38 (Large ribosomal subunit protein eL38)	0.00365317	0.00327877	0.000374393	131	3.13053	6	9.85434e+06	9.85434e+06	9.85434e+06	2.89308e+08	2.53208e+08	8.29137e+07	Yes	Yes	2.42548	6.23471	89.7516	4.21064	-2.43733	1.99158	No							P32591	SWI3	SWI/SNF complex subunit SWI3 (Transcription factor TYE2) (Transcription regulatory protein SWI3)	0.000154823	0.00584575
P25365	SED4	Putative guanine nucleotide-exchange factor SED4	0.00364688	0	0.00364688	1315	-10	16	1.03525e+08	7.90597e+07	1.56579e+08	1.1306e+08	9.62214e+07	1.0542e+08	No	Yes	9.34209	-19.8402		-0.111125	-2.43808	1.99083	No							P38328	ARC40	Actin-related protein 2/3 complex subunit 1 (Arp2/3 complex 41 kDa subunit) (p41-ARC)	0.000154304	0.00112433
Q07551	YDL124W	NADPH-dependent alpha-keto amide reductase (AKR-E)	0.00364202	0.00224021	0.00140181	265	0.676338	14	3.3651e+07	3.70297e+07	5.34835e+07	1.35498e+08	2.01035e+08	1.92298e+08	Yes	Yes	1.06565	1.34609	61.51	2.06907	-2.43866	1.99026	No							P38886	RPN10	26S proteasome regulatory subunit RPN10	0.000153263	0.000509607
P32457	CDC3	Cell division control protein 3	0.00361631	0.00116266	0.00245365	625	-1.0775	18	5.13138e+07	5.61862e+07	1.09108e+08	1.66177e+08	1.028e+08	1.62801e+08	No	Yes	1.9868	-2.14119	32.1504	0.961769	-2.44173	1.98718	No							P0C0V8	RPS21A	40S ribosomal protein S21-A (S26) (Small ribosomal subunit protein eS21-A) (YS25)	0.000152918	0.000238082
P14904	APE1	Vacuolar aminopeptidase 1	0.00361081	0.000578498	0.00303232	824	-2.39004	11	7.39153e+07	1.09078e+08	8.78862e+07	1.29014e+08	1.40141e+08	1.07366e+08	No	Yes	1.76677	-4.74785	16.0213	0.466293	-2.44239	1.98652	No							Q06440	CRN1	Coronin-like protein	0.000151501	0.000234449
P40480	HOS4	Protein HOS4	0.00360926	0.00036015	0.00324911	896	-3.17337	19	1.12447e+08	7.90901e+07	9.70578e+07	1.51218e+08	1.06763e+08	1.00545e+08	No	Yes	2.78887	-6.30337	9.97851	0.28888	-2.44258	1.98633	No							D6VTK4	STE2	Pheromone alpha factor receptor	0.000151278	0.00138705
P25349	YCP4	Flavoprotein-like protein YCP4	0.00360796	0.000465484	0.00314248	856	-2.7551	10	8.09875e+07	7.83452e+07	1.19483e+08	1.57001e+08	1.06619e+08	1.04453e+08	No	Yes	1.99748	-5.47211	12.9016	0.374348	-2.44274	1.98617	No							Q12434	RDI1	Rho GDP-dissociation inhibitor (Rho GDI)	0.000150621	0.000104735
Q04003	SAS4	Something about silencing protein 4	0.00359851	0	0.00359851	1314	-10	3	3.43875e+07	1.6393e+08	9.88912e+07	3.01179e+07	2.0626e+08	1.11607e+08	No	Yes	12.9941	-19.7824		-0.162652	-2.44388	1.98504	No							P39968	VAC8	Vacuolar protein 8	0.000147748	0.000409206
P38151	PBP2	PAB1-binding protein 2	0.00359828	0.00359828	0		10	12				2.54924e+08	1.77922e+08	2.12305e+08	Yes	Yes	0.64455		99.8049	10	-2.44391	1.98501	Yes							P47176	BAT2	Branched-chain-amino-acid aminotransferase, cytosolic (BCAT)	0.000147217	0.000129944
Q12335	PST2	Protoplast secreted protein 2	0.00359134	0.000362007	0.00322933	892	-3.15715	8	1.10758e+08	9.08745e+07	8.2673e+07	1.63354e+08	8.97991e+07	1.0645e+08	No	Yes	3.10081	-6.26431	10.08	0.291839	-2.44474	1.98417	No							P15274	AMD1	AMP deaminase	0.00014672	8.15012e-05
Q12211	PUS1	tRNA pseudouridine synthase 1	0.00359013	0.00359013	0		10	20				3.06673e+08	1.45457e+08	1.9156e+08	Yes	Yes	1.3518		99.8049	10	-2.44489	1.98402	Yes							P17157	PHO85	Cyclin-dependent protein kinase PHO85	0.000146688	0.000891572
P41921	GLR1	Glutathione reductase (GR) (GRase)	0.00357676	0.000387391	0.00318937	878	-3.04141	11	7.1595e+07	7.21281e+07	1.41211e+08	1.05015e+08	1.36979e+08	1.14367e+08	No	Yes	2.67421	-6.0293	10.8308	0.313741	-2.44651	1.9824	No							P38857	MPC2	Mitochondrial pyruvate carrier 2 (MPC2)	0.000145929	6.50972e-05
P53617	NRD1	Protein NRD1	0.00357647	0	0.00357647	1313	-10	7	1.56147e+08	1.56147e+08	1.56147e+08	6.25298e+07	5.55895e+07	5.46818e+07	Yes	Yes	5.69755	-19.7559		-1.44136	-2.44655	1.98237	Yes							P53250	TWF1	Twinfilin-1 (Twinfilin-A)	0.000145221	0.000399971
P38809	YHR097C	Uncharacterized protein YHR097C	0.00355694	0	0.00355694	1312	-10	3	1.24988e+08	1.24988e+08	1.24988e+08	4.31107e+06	7.92801e+06	2.50539e+08	No	Yes	11.7838	-19.7322		-2.61101	-2.44892	1.97999	No							P36088	YKL069W	Free methionine-R-sulfoxide reductase (fRMsr)	0.00014403	0.000343737
P12962	CAF20	Cap-associated protein CAF20 (20 kDa cap-associated protein) (CCR4-associated factor 2) (p20)	0.00353648	0.00334766	0.000188817	104	4.14809	7	3.04832e+06	5.12649e+06	7.43975e+06	2.94954e+08	2.16479e+08	1.07023e+08	Yes	Yes	1.81064	8.20278	94.6609	5.18821	-2.45143	1.97748	Yes							Q01976	YSA1	ADP-ribose pyrophosphatase	0.000142983	0.000277355
P53972	RCM1	25S rRNA (cytosine(2278)-C(5))-methyltransferase	0.00353249	0.00344905	8.34413e-05	91	5.36929	20	2.28674e+06	2.28674e+06	2.28674e+06	2.53986e+08	2.70598e+08	1.01913e+08	Yes	Yes	1.95468	10.6151	97.6379	6.38664	-2.45192	1.97699	Yes							Q05029	BCH1	Protein BCH1 (BUD7 and CHS6 homolog 1)	0.000141287	0
P32351	IMP2'	Sugar utilization regulatory protein IMP2	0.0035205	0	0.0035205	1311	-10	5	1.33739e+08	1.05106e+08	1.02389e+08	1.00786e+08	1.06543e+08	8.26423e+07	No	Yes	8.4289	-19.6876		-0.243237	-2.4534	1.97552	No							Q06689	YLR413W	Cell membrane protein YLR413W	0.000139799	0.0367573
P30771	NAM7	ATP-dependent helicase NAM7	0.00350333	0.00255493	0.000948402	198	1.42971	20	2.79863e+07	4.15515e+06	4.53232e+07	2.37603e+08	8.15982e+07	2.31463e+08	Yes	Yes	2.75999	2.82139	72.9286	2.67533	-2.45552	1.97339	Yes							Q08206	YOL036W	Uncharacterized protein YOL036W	0.000139405	0.000651598
P32387	MRP20	54S ribosomal protein L41, mitochondrial (Mitochondrial large ribosomal subunit protein uL23m) (YmL41)	0.00350261	0.00277864	0.00072397	179	1.94038	8	2.08115e+07	2.08115e+07	2.08115e+07	1.20571e+08	2.48568e+08	1.96425e+08	Yes	Yes	1.37115	3.82895	79.3305	3.11705	-2.45561	1.9733	No							P53298	OKP1	Inner kinetochore subunit OKP1 (CENP-Q homolog) (Constitutive centromere-associated network protein OKP1) (Outer kinetochore protein 1)	0.00013908	0.00177813
P38170	BRN1	Condensin complex subunit 2 (Barren homolog) (CAPH homolog)	0.00349997	3.01673e-05	0.0034698	1154	-6.84572	14	2.94691e+07	9.46558e+07	1.85082e+08	8.50788e+07	1.09731e+08	1.23508e+08	No	Yes	8.15118	-13.5065	0.861932	0.0248707	-2.45594	1.97298	No							Q08001	LAM6	Membrane-anchored lipid-binding protein LAM6 (Lipid transfer at contact site protein 1) (Lipid transfer protein anchored at membrane contact sites 1)	0.000138773	0.0199263
P32770	NRP1	Putative RNA-binding protein involved in heterochromatin assembly (Asparagine-rich protein) (Protein ARP)	0.00349549	0.00193063	0.00156486	319	0.30304	17	5.42683e+07	2.8925e+07	5.15785e+07	2.32319e+08	1.53939e+08	1.05692e+08	Yes	Yes	1.64126	0.597722	55.2321	1.79389	-2.45649	1.97242	Yes							P07256	COR1	Cytochrome b-c1 complex subunit 1, mitochondrial (Complex III subunit 1) (Core protein I) (Ubiquinol-cytochrome c oxidoreductase core protein 1) (Ubiquinol-cytochrome c reductase 44 kDa protein)	0.000138709	0.000925932
P38426	TPS3	Trehalose synthase complex regulatory subunit TPS3 (Alpha,alpha-trehalose-phosphate synthase [UDP-forming] 115 kDa subunit)	0.00348512	0.000900534	0.00258458	695	-1.52108	8	5.5972e+07	6.50103e+07	1.10301e+08	1.38847e+08	1.17434e+08	1.37298e+08	No	Yes	1.53504	-2.99825	25.8394	0.762859	-2.45778	1.97113	No							P20434	RPB5	DNA-directed RNA polymerases I, II, and III subunit RPABC1 (RNA polymerases I, II, and III subunit ABC1) (ABC27) (DNA-directed RNA polymerases I, II, and III 27 kDa polypeptide)	0.000137519	0
P53172	SDS23	Protein SDS23	0.0034682	0.000787816	0.00268038	732	-1.76651	10	4.27133e+07	9.07377e+07	4.55536e+07	7.01835e+07	3.36646e+08	3.59948e+07	No	Yes	5.14973	-3.47828	22.7154	0.667064	-2.4599	1.96902	No							Q03233	ADD37	Alpha1-proteinase inhibitor-degradation deficient protein 37	0.000136476	0
P37303	GLY1	Low specificity L-threonine aldolase (Low specificity L-TA) (TA)	0.00346804	0.00114978	0.00231825	606	-1.01168	11	6.00458e+07	4.9361e+07	9.80257e+07	1.31328e+08	1.29979e+08	1.53061e+08	No	Yes	1.42334	-1.99199	33.1537	0.994173	-2.45992	1.969	No							P47122	NPA3	GPN-loop GTPase 1	0.000135727	0.00876979
P12612	TCP1	T-complex protein 1 subunit alpha (TCP-1-alpha) (CCT-alpha)	0.00346116	0.00116782	0.00229334	597	-0.973625	16	5.31023e+07	4.34403e+07	1.06475e+08	1.19536e+08	1.19296e+08	1.78717e+08	Yes	Yes	2.13995	-1.91623	33.7408	1.01325	-2.46078	1.96813	No							Q02725	VTC3	Vacuolar transporter chaperone 3 (Phosphate metabolism protein 2)	0.000134875	0.000950332
Q06070	YLR407W	Uncharacterized protein YLR407W	0.00345233	0	0.00345233	1310	-10	9	9.96555e+07	1.26084e+08	1.16856e+08	6.99818e+07	8.8165e+07	1.18243e+08	No	Yes	9.02121	-19.603		-0.343177	-2.46189	1.96703	No							P25342	CDC10	Cell division control protein 10	0.000134871	0.000754316
P38187	UBP13	Ubiquitin carboxyl-terminal hydrolase 13	0.00344341	0.00136016	0.00208324	526	-0.615051	11	5.12641e+07	3.32065e+07	7.37369e+07	1.47173e+08	4.59126e+07	2.66091e+08	No	Yes	3.83247	-1.20913	39.5005	1.20528	-2.46301	1.9659	No							P40509	SEC28	Coatomer subunit epsilon (Epsilon-coat protein) (Epsilon-COP)	0.000134079	0
Q05775	HCR1	Eukaryotic translation initiation factor 3 subunit J (eIF3j) (Eukaryotic translation initiation factor 3 30 kDa subunit) (eIF-3 30 kDa)	0.00344311	0.00344311	0		10	9				2.01491e+08	1.66598e+08	2.49243e+08	Yes	Yes	0.722357		99.8049	10	-2.46305	1.96586	Yes							P25451	PUP3	Proteasome subunit beta type-3 (Macropain subunit PUP3) (Multicatalytic endopeptidase complex subunit PUP3) (Proteasome component PUP3)	0.000133681	0.000830137
P09938	RNR2	Ribonucleoside-diphosphate reductase small chain 1	0.00343096	0.00118925	0.00224171	583	-0.914544	10	3.7605e+07	4.25928e+07	1.17342e+08	1.25524e+08	1.08405e+08	1.83684e+08	Yes	Yes	2.45653	-1.79647	34.6624	1.04336	-2.46458	1.96433	No							P20485	CKI1	Choline kinase	0.000133367	0
P32563	VPH1	V-type proton ATPase subunit a, vacuolar isoform (V-ATPase a 1 subunit) (V-ATPase 95 kDa subunit) (Vacuolar pH protein 1) (Vacuolar proton pump a subunit) (Vacuolar proton translocating ATPase subunit a 1)	0.00341459	0	0.00341459	1307	-10	12	5.87892e+07	8.36693e+07	1.65756e+08	9.40241e+07	1.0185e+08	1.08129e+08	No	Yes	10.0944	-19.5554		-0.0222039	-2.46666	1.96225	No							P32458	CDC11	Cell division control protein 11	0.000133102	0
P37012	PGM2	Phosphoglucomutase 2 (PGM 2)	0.00341041	0.000944224	0.00246618	667	-1.38508	10	5.41982e+07	4.93534e+07	1.14597e+08	1.21939e+08	1.03248e+08	1.68132e+08	No	Yes	2.44241	-2.71713	27.6866	0.820271	-2.46719	1.96172	No							P32493	AEP1	ATPase expression protein 1, mitochondrial (Nuclear control of ATPase messenger RNA expression protein 1)	0.000132823	0
P40054	SER3	D-3-phosphoglycerate dehydrogenase 1 (3-PGDH 1)	0.00340758	0.00147119	0.00193639	481	-0.39639	8	3.82567e+07	6.79516e+07	6.43911e+07	1.38044e+08	1.9044e+08	1.11878e+08	Yes	Yes	1.42795	-0.777463	43.174	1.33315	-2.46755	1.96136	No							P08417	FUM1	Fumarate hydratase, mitochondrial (Fumarase)	0.000131964	9.26694e-05
P40010	NUG1	Nuclear GTP-binding protein NUG1 (Nuclear GTPase 1)	0.0034032	0.0034032	0		10	22				2.56806e+08	1.8235e+08	1.7102e+08	Yes	Yes	0.783409		99.8049	10	-2.46811	1.9608	Yes							P13382	POL1	DNA polymerase alpha catalytic subunit A	0.000130286	0.00192626
P40561	SGN1	RNA-binding protein SGN1	0.0033999	0.0033999	0		10	10				1.8332e+08	1.78618e+08	2.47645e+08	Yes	Yes	0.650985		99.8049	10	-2.46853	1.96038	Yes							Q12285	MDY2	Ubiquitin-like protein MDY2 (Golgi to ER traffic protein 5) (Mating-deficient protein 2) (Translation machinery-associated protein 24)	0.00012917	0
P01120	RAS2	Ras-like protein 2	0.00339685	0.000794702	0.00260215	722	-1.71122	12	4.68835e+07	7.3918e+07	1.07848e+08	9.08154e+07	1.20554e+08	1.69018e+08	Yes	Yes	2.78614	-3.35397	23.3953	0.687782	-2.46892	1.95999	No							P35184	SQT1	Ribosome assembly protein SQT1	0.000128587	0.00287403
Q12127	CCW12	Covalently-linked cell wall protein 12 (Protein Alpha0.6)	0.00337054	0.000567855	0.00280269	800	-2.30322	3	3.66084e+07	8.69869e+07	1.24542e+08	8.84921e+07	1.20775e+08	1.46916e+08	No	Yes	3.43696	-4.5065	16.8476	0.490798	-2.4723	1.95661	No							P32465	HXT1	Low-affinity glucose transporter HXT1	0.000128398	0.0168246
P09457	ATP5	ATP synthase subunit 5, mitochondrial (ATP synthase chain 5) (Oligomycin sensitivity conferral protein) (OSCP)	0.00333524	0	0.00333524	1306	-10	5	8.97867e+06	2.26474e+07	4.90543e+08	1.84778e+07	2.95683e+07	2.77741e+07	No	Yes	15.4676	-19.4536		-2.81362	-2.47687	1.95204	No							Q07418	PEX19	Peroxisomal membrane protein import receptor PEX19 (Peroxin-19)	0.000128246	0.00128131
P07342	ILV2	Acetolactate synthase catalytic subunit, mitochondrial	0.00331543	0.000886991	0.00242844	682	-1.45304	12	4.18015e+07	8.50982e+07	8.50645e+07	1.21807e+08	1.7484e+08	8.58275e+07	No	Yes	2.10879	-2.83263	26.7534	0.791191	-2.47946	1.94945	No							P49954	NIT3	Omega-amidase NIT3	0.000126855	0.000155477
P40047	ALD5	Aldehyde dehydrogenase 5, mitochondrial	0.00330531	0.00126469	0.00204062	534	-0.690223	18	7.09199e+07	2.87144e+07	7.95339e+07	1.6654e+08	9.38767e+07	1.5304e+08	No	Yes	2.33086	-1.34464	38.2624	1.16319	-2.48079	1.94813	No							Q03691	ROT1	Protein ROT1 (Reversal of TOR2 lethality protein 1)	0.000125634	0.00060145
P25491	YDJ1	Mitochondrial protein import protein MAS5 (Yeast dnaJ protein 1)	0.00330353	0.00290814	0.000395387	139	2.87876	12	1.52422e+07	8.66867e+06	1.06158e+07	2.15349e+08	1.28014e+08	2.14415e+08	Yes	Yes	1.15557	5.60751	88.0314	3.97364	-2.48102	1.94789	No							P04161	ADE8	Phosphoribosylglycinamide formyltransferase	0.000125462	0
P53691	CPR6	Peptidyl-prolyl cis-trans isomerase CPR6 (PPIase CPR6)	0.00328986	0.00115961	0.00213025	572	-0.877384	7	5.60246e+07	6.51737e+07	6.8831e+07	1.11582e+08	1.40201e+08	1.48042e+08	Yes	Yes	1.09599	-1.70747	35.248	1.06261	-2.48282	1.94609	No							P53918	ESBP6	Uncharacterized transporter ESBP6	0.000125282	0.000387211
P38779	CIC1	Proteasome-interacting protein CIC1 (Core interacting component 1)	0.00328035	0.00288049	0.000399867	140	2.84872	16	9.32117e+06	1.4019e+07	1.16701e+07	1.62799e+08	1.46331e+08	2.44009e+08	Yes	Yes	0.99065	5.54029	87.8102	3.94554	-2.48408	1.94483	Yes							P47011	GLG2	Glycogenin-2	0.000125232	0.00017597
P17106	CBF1	Centromere-binding protein 1 (CBP-1) (Centromere promoter factor 1) (Centromere-binding factor 1)	0.00327295	0.00089399	0.00237896	673	-1.412	11	5.10274e+07	7.38534e+07	8.74202e+07	1.04583e+08	1.32456e+08	1.37483e+08	No	Yes	1.69823	-2.74473	27.3145	0.808656	-2.48506	1.94385	No							P38800	LAM4	Membrane-anchored lipid-binding protein LAM4 (Lipid transfer at contact site protein 3) (Lipid transfer protein anchored at membrane contact sites 1)	0.000125104	0.00132025
P36091	DCW1	Mannan endo-1,6-alpha-mannosidase DCW1	0.00326972	0	0.00326972	1303	-10	4	1.5068e+08	8.48208e+07	5.71808e+07	1.17318e+08	8.54896e+07	9.07539e+07	No	Yes	10.1846	-19.3677		-0.00960912	-2.48549	1.94342	No							P48362	HGH1	Protein HGH1 (HMG1/2 protein homolog)	0.000124386	0
P39535	PHO90	Low-affinity phosphate transporter PHO90	0.0032651	0	0.0032651	1302	-10	2	5.75004e+07	1.46692e+08	6.07962e+07	5.19129e+07	2.21997e+08	4.65154e+07	No	Yes	12.2261	-19.3616		-0.120807	-2.4861	1.94281	No							P39931	SSP120	Protein SSP120	0.000120776	5.73777e-05
P54070	KTR6	Mannosyltransferase KTR6	0.0032525	0.000120429	0.00313207	997	-4.70086	18	8.18817e+07	8.41406e+07	1.07935e+08	1.46609e+08	9.233e+07	7.02598e+07	No	Yes	3.68255	-9.12498	3.70267	0.106885	-2.48778	1.94113	No							P37262	SOL2	6-phosphogluconolactonase-like protein 2 (Suppressor of LOS1)	0.000120664	0.000152223
P22203	VMA4	V-type proton ATPase subunit E (V-ATPase subunit E) (V-ATPase 27 kDa subunit) (Vacuolar proton pump subunit E)	0.00324049	0.00106361	0.00217688	608	-1.0333	11	2.00682e+07	7.16188e+07	9.90909e+07	1.05378e+08	1.80123e+08	1.04724e+08	No	Yes	2.41888	-2.0041	32.8224	0.983448	-2.48939	1.93952	No							P06738	GPH1	Glycogen phosphorylase	0.000120661	0.00050629
Q08923	CTI6	Histone deacetylase complex subunit CTI6 (CYC8-TUP1-interacting protein 6) (Transcriptional regulatory protein CTI6)	0.00322308	1.39157e-05	0.00320917	1201	-7.84934	13	1.02657e+08	6.17877e+07	1.13419e+08	1.42097e+08	5.6684e+07	1.01237e+08	No	Yes	8.54774	-15.2056	0.431751	0.0124578	-2.49173	1.93718	No							P54070	KTR6	Mannosyltransferase KTR6	0.000120429	0.00313207
P40968	CDC40	Pre-mRNA-processing factor 17 (Cell division control protein 40)	0.00317714	0.00037837	0.00279877	859	-2.88692	9	7.72731e+07	5.32942e+07	1.18586e+08	1.13636e+08	8.44066e+07	1.22448e+08	No	Yes	3.24513	-5.5745	11.9091	0.345264	-2.49796	1.93095	Yes							P37263	YCR087C-A	UPF0743 protein YCR087C-A	0.000119688	0
P49723	RNR4	Ribonucleoside-diphosphate reductase small chain 2	0.00315899	0.00193465	0.00122434	270	0.660073	13	3.64682e+07	3.45326e+07	3.71086e+07	1.54979e+08	1.16237e+08	1.87064e+08	Yes	Yes	1.03419	1.27292	61.2427	2.0567	-2.50045	1.92846	No							Q04602	VBA4	Vacuolar basic amino acid transporter 4	0.000119516	0.00197309
P34223	SHP1	UBX domain-containing protein 1 (Suppressor of high-copy PP1 protein)	0.00313335	0.00141475	0.0017186	448	-0.280679	11	5.10878e+07	1.90212e+07	8.31544e+07	1.13899e+08	1.49481e+08	1.45149e+08	Yes	Yes	1.17816	-0.540286	45.1515	1.40403	-2.50399	1.92492	No							Q00723	PRP38	Pre-mRNA-splicing factor 38 (Pre-mRNA-processing factor 38)	0.000119239	0.0118608
P04806	HXK1	Hexokinase-1	0.00312773	0.0018107	0.00131703	295	0.45926	15	2.40782e+07	2.45954e+07	6.46574e+07	1.04092e+08	1.25107e+08	2.18256e+08	Yes	Yes	2.05918	0.883683	57.8918	1.90677	-2.50477	1.92414	No							P43582	WWM1	WW domain-containing protein WWM1 (WW domain-containing protein interacting with metacaspase)	0.000118611	0.000127055
P53843	IST1	Vacuolar protein sorting-associated protein IST1 (Increased sodium tolerance protein 1)	0.0030952	7.72211e-05	0.00301797	1035	-5.28844	9	9.47664e+07	5.03642e+07	1.24645e+08	1.06181e+08	8.20656e+07	9.69298e+07	No	Yes	5.31933	-10.1517	2.49487	0.0720016	-2.50931	1.9196	No							P18962	DAP2	Dipeptidyl aminopeptidase B (DPAP B)	0.000118008	0.000669607
P51534	SHE4	SWI5-dependent HO expression protein 4	0.00309063	0	0.00309063	1298	-10	1	9.1996e+07	9.70537e+07	9.53218e+07	8.8533e+07	1.18574e+08	6.26551e+07	No	Yes	8.89096	-19.1239		-0.124287	-2.50995	1.91896	No							P47190	PMT3	Dolichyl-phosphate-mannose--protein mannosyltransferase 3	0.000117315	0.000466907
P53632	PAP2	Poly(A) RNA polymerase protein 2	0.00308427	0.000207522	0.00287675	936	-3.7931	13	9.18908e+07	7.52671e+07	8.93047e+07	1.1882e+08	8.46878e+07	9.30225e+07	No	Yes	2.82076	-7.27542	6.7284	0.194434	-2.51085	1.91807	Yes							P36004	KKQ8	Probable serine/threonine-protein kinase KKQ8	0.000117118	0.00566479
P36013	MAE1	NAD-dependent malic enzyme, mitochondrial (NAD-ME)	0.00308348	0	0.00308348	1297	-10	12	1.15867e+08	1.15867e+08	1.15867e+08	3.9937e+07	4.17378e+07	1.23574e+08	Yes	Yes	9.71134	-19.1139		-0.972271	-2.51096	1.91795	No							P32263	PRO3	Pyrroline-5-carboxylate reductase (P5C reductase) (P5CR)	0.000116872	0.00036383
P23900	FPS1	Glycerol uptake/efflux facilitator protein	0.00307271	0	0.00307271	1296	-10	7	8.31763e+07	8.45092e+07	1.08462e+08	1.12245e+08	7.55483e+07	8.69798e+07	No	Yes	8.37807	-19.0988		-0.0268531	-2.51248	1.91644	No							Q02969	PEX25	Peroxisomal membrane protein PEX25 (Peroxin-25)	0.000115766	0.000824475
Q02208	TOF2	Topoisomerase 1-associated factor 2	0.00306952	8.29104e-06	0.00306123	1231	-8.52834	13	1.31007e+08	4.95586e+07	8.63909e+07	1.25542e+08	5.60152e+07	1.01836e+08	No	Yes	9.57769	-16.3402	0.270108	0.0077937	-2.51293	1.91598	No							P32803	EMP24	Endosomal protein P24B (24 kDa endomembrane protein) (Basic 24 kDa late endocytic intermediate component)	0.000115289	0.000987724
Q02354	UTP6	U3 small nucleolar RNA-associated protein 6 (U3 snoRNA-associated protein 6) (U three protein 6)	0.00305517	0.00305517	0		10	18				1.99159e+08	1.94582e+08	1.54034e+08	Yes	Yes	0.509387		99.8049	10	-2.51496	1.91395	Yes							P25037	UBP1	Ubiquitin carboxyl-terminal hydrolase 1	0.000114172	0.0941441
Q12117	MRH1	Protein MRH1 (Membrane protein related to HSP30)	0.00303156	0	0.00303156	1294	-10	3	5.32835e+07	7.29337e+07	1.35767e+08	5.9248e+07	5.49929e+07	1.67318e+08	No	Yes	11.4585	-19.0404		-0.0962704	-2.51833	1.91058	No							P46982	MNN5	Alpha-1,2-mannosyltransferase MNN5	0.000114001	0.000605052
P11792	SCH9	Serine/threonine-protein kinase SCH9	0.00302156	0.00016555	0.00285601	956	-4.10866	13	5.5785e+07	3.99821e+07	1.56589e+08	1.2558e+08	7.08626e+07	9.29508e+07	No	Yes	5.0491	-7.84403	5.47895	0.158248	-2.51977	1.90914	No							Q12125	GET4	Golgi to ER traffic protein 4 (Guided entry of tail-anchored proteins 4)	0.000113717	0.000275949
P47047	MTR4	ATP-dependent RNA helicase DOB1	0.00302149	0.000962048	0.00205944	621	-1.09807	23	6.14466e+07	6.14466e+07	6.14466e+07	1.30095e+08	1.10415e+08	1.16886e+08	No	Yes	0.546473	-2.09636	31.8402	0.951798	-2.51978	1.90913	Yes							P22943	HSP12	12 kDa heat shock protein (Glucose and lipid-regulated protein)	0.000113668	0
P30656	PRE2	Proteasome subunit beta type-5	0.00300369	0.000290172	0.00271352	883	-3.22519	11	8.72063e+07	6.22969e+07	9.28023e+07	9.49418e+07	1.14934e+08	8.63652e+07	No	Yes	0.443875	-6.14904	9.6605	0.279615	-2.52234	1.90657	No							Q02875	SYH1	SMY2 homolog 2	0.000112991	0.000138197
P35184	SQT1	Ribosome assembly protein SQT1	0.00300262	0.000128587	0.00287403	977	-4.48226	7	8.34802e+07	4.41243e+07	1.21848e+08	1.10883e+08	5.41151e+07	1.23902e+08	No	Yes	5.75045	-8.54505	4.28248	0.123642	-2.5225	1.90641	No							P40154	IES2	Ino eighty subunit 2	0.000110673	0.00496169
Q05468	RQC1	Ribosome quality control complex subunit 1	0.00298878	0.000989934	0.00199885	599	-1.01376	13	5.95373e+07	3.92904e+07	7.7593e+07	1.14574e+08	9.09353e+07	1.53942e+08	Yes	Yes	2.05257	-1.93062	33.1217	0.993135	-2.52451	1.90441	No							P32849	RAD5	DNA repair protein RAD5	0.000109726	6.72995e-05
P10659	SAM1	S-adenosylmethionine synthase 1 (AdoMet synthase 1)	0.00297993	0.00106866	0.00191127	554	-0.838725	7	5.48966e+07	5.63838e+07	5.86915e+07	1.47462e+08	1.14185e+08	1.02665e+08	Yes	Yes	0.962897	-1.59619	35.862	1.08289	-2.52579	1.90312	No							P53081	NIF3	NGG1-interacting factor 3	0.000109334	0.000387497
P0CX42	RPL23B	60S ribosomal protein L23-B (L17a) (Large ribosomal subunit protein uL14-B) (YL32)	0.00297644	0.00270161	0.000274833	130	3.29719	5	6.53967e+06	4.71379e+06	1.18545e+07	2.37471e+08	1.77436e+08	9.56445e+07	Yes	Yes	1.57944	6.27327	90.7664	4.36877	-2.5263	1.90261	Yes							P25515	VMA3	V-type proton ATPase subunit c (V-ATPase subunit c) (Guanine nucleotide exchange factor 2) (V-ATPase 16 kDa proteolipid subunit 1) (Vacuolar proton pump c subunit)	0.000109245	0.00139797
P54839	ERG13	Hydroxymethylglutaryl-CoA synthase (HMG-CoA synthase)	0.00294283	0.00166561	0.00127722	306	0.38304	12	1.9541e+07	3.61704e+07	5.87222e+07	1.35981e+08	1.4494e+08	1.3228e+08	Yes	Yes	0.618848	0.726886	56.5989	1.85127	-2.53123	1.89768	No							P11632	NHP6A	Non-histone chromosomal protein 6A	0.000108191	0
P05318	RPP1A	60S acidic ribosomal protein P1-alpha (A1) (L12eIIA) (Large ribosomal subunit protein P1-A) (P1A) (YP1alpha)	0.00293786	0.00127822	0.00165964	467	-0.376737	2	2.4983e+07	5.90971e+07	6.17487e+07	1.17748e+08	1.67947e+08	9.52194e+07	Yes	Yes	1.54908	-0.714649	43.5085	1.34503	-2.53197	1.89694	No							P53885	MDG1	Signal transduction protein MDG1 (Multicopy suppressor of defective G-protein 1)	0.0001075	9.77934e-05
P47166	SGM1	Protein SGM1 (Slow growth on galactose and mannose protein 1)	0.00293146	0.000948268	0.00198319	609	-1.06446	16	4.88502e+07	8.69527e+07	3.90833e+07	8.379e+07	1.22994e+08	1.43925e+08	No	Yes	1.79017	-2.01821	32.348	0.968131	-2.53292	1.896	No							Q12242	RUP1	UBA domain-containing protein RUP1	0.000107149	0.00126715
P43565	RIM15	Serine/threonine-protein kinase RIM15	0.00292085	0	0.00292085	1293	-10	20	1.42342e+08	4.40255e+07	8.83624e+07	1.30513e+08	3.97654e+07	7.86838e+07	No	Yes	11.7161	-18.8794		-0.303749	-2.53449	1.89442	No							Q03780	YDR239C	Uncharacterized protein YDR239C	0.000106749	0.00357117
P11076	ARF1	ADP-ribosylation factor 1	0.00291293	0.000499585	0.00241334	788	-2.27223	4	6.83073e+07	5.80521e+07	8.99294e+07	9.75748e+07	1.04012e+08	1.04396e+08	No	Yes	1.38982	-4.30188	17.1506	0.499803	-2.53567	1.89324	No							Q03148	SNZ1	Pyridoxal 5'-phosphate synthase subunit SNZ1 (PLP synthase subunit SNZ1)	0.000106505	0.000392087
P53283	TPO2	Polyamine transporter 2	0.00291216	9.06622e-05	0.00282149	1010	-4.95981	4	6.88246e+07	7.50656e+07	1.07049e+08	7.91551e+07	7.84972e+07	1.13542e+08	No	Yes	4.61005	-9.38956	3.11323	0.089858	-2.53579	1.89313	No							P20436	RPB8	DNA-directed RNA polymerases I, II, and III subunit RPABC3 (RNA polymerases I, II, and III subunit ABC3) (ABC14.4) (ABC14.5) (DNA-directed RNA polymerases I, II, and III 14.5 kDa polypeptide)	0.00010589	0.000314634
P50094	IMD4	Inosine-5'-monophosphate dehydrogenase 4 (IMP dehydrogenase 4) (IMPD 4) (IMPDH 4)	0.00288575	0.000433511	0.00245224	823	-2.49996	7	7.0128e+07	5.7083e+07	9.0672e+07	1.19194e+08	7.757e+07	1.02752e+08	No	Yes	2.42426	-4.72286	15.0225	0.436762	-2.53974	1.88917	Yes							P34248	YKL100C	Probable intramembrane protease YKL100C	0.000105251	0.000545184
P40517	YRB2	Ran-specific GTPase-activating protein 2 (Ran-binding protein 2) (RANBP2)	0.00288217	0.000205225	0.00267695	927	-3.70531	10	8.02832e+07	5.51677e+07	1.02343e+08	9.00351e+07	7.3538e+07	1.15391e+08	No	Yes	3.80123	-6.99796	7.12051	0.205803	-2.54028	1.88863	No							P47116	PTK2	Serine/threonine-protein kinase PTK2/STK2	0.000103639	0.000243368
P34225	YEL1	Guanine-nucleotide exchange factor YEL1 (EFA6-like protein 1)	0.00287312	0	0.00287312	1292	-10	7	5.94789e+07	9.93452e+07	1.15396e+08	6.83775e+07	9.51536e+07	7.73831e+07	No	Yes	9.67053	-18.8081		-0.200368	-2.54165	1.88727	No							P38314	SDS24	Protein SDS24	0.000103104	0.000470458
P01119	RAS1	Ras-like protein 1	0.00283983	0.000403627	0.0024362	829	-2.59354	8	7.09521e+07	6.08528e+07	8.65701e+07	9.89921e+07	9.73729e+07	9.44257e+07	No	Yes	1.18828	-4.88157	14.2131	0.412898	-2.54671	1.8822	No							P51601	FOL2	GTP cyclohydrolase 1	0.000101616	0.000234936
P35842	PHO11	Acid phosphatase PHO11	0.00281571	0.000538229	0.00227748	763	-2.08115	1	5.94175e+07	4.67806e+07	6.98091e+07	2.05635e+08	8.72529e+07	3.59462e+07	No	Yes	3.68548	-3.90943	19.1152	0.558418	-2.55041	1.8785	No							Q12250	RPN5	26S proteasome regulatory subunit RPN5 (Proteasome non-ATPase subunit 5)	0.000100884	0.000272702
P15646	NOP1	rRNA 2'-O-methyltransferase fibrillarin	0.00279854	0.00279854	0		10	14				2.13917e+08	7.93257e+07	2.08521e+08	Yes	Yes	2.02654		99.8049	10	-2.55307	1.87585	Yes							P54861	DNM1	Dynamin-related protein DNM1	0.000100597	0.0001267
Q05016	YMR226C	NADP-dependent 3-hydroxy acid dehydrogenase (L-allo-threonine dehydrogenase)	0.00279381	0.000952826	0.00184099	581	-0.950195	11	1.76093e+07	2.8399e+07	1.11479e+08	1.00135e+08	7.0456e+07	1.72838e+08	Yes	Yes	3.32582	-1.78172	34.1049	1.02512	-2.5538	1.87511	No							Q08601	MCA1	Metacaspase-1	0.000100151	0
P38804	RTC3	Restriction of telomere capping protein 3	0.00278173	0.00207419	0.00070754	197	1.55166	6	9.53333e+06	2.14568e+07	2.05679e+07	7.1481e+07	7.67985e+07	2.98911e+08	Yes	Yes	3.02448	2.90662	74.5648	2.77886	-2.55569	1.87323	No							P53152	MMS2	Ubiquitin-conjugating enzyme variant MMS2 (UEV MMS2)	9.94793e-05	0
Q12522	TIF6	Eukaryotic translation initiation factor 6 (eIF-6)	0.00277833	0	0.00277833	1289	-10	5	4.39962e+07	8.69299e+07	1.13399e+08	3.12167e+07	1.19661e+08	1.02937e+08	No	Yes	11.7347	-18.6629		-0.163471	-2.55622	1.8727	Yes							P47137	YJR096W	Uncharacterized oxidoreductase YJR096W	9.92418e-05	0.000152685
P35719	MRP8	Uncharacterized protein MRP8	0.00276453	0.000674732	0.0020898	700	-1.63098	12	4.46333e+07	9.17296e+07	4.90011e+07	7.80856e+07	1.12175e+08	1.20041e+08	No	Yes	2.21818	-3.0508	24.4067	0.718735	-2.55838	1.87053	No							Q08687	TMA16	Translation machinery-associated protein 16	9.87261e-05	0
P32614	FRD1	Fumarate reductase 1 (FRDS1)	0.00274965	0.000902226	0.00184743	600	-1.03396	12	4.22808e+07	4.21938e+07	7.96926e+07	1.31275e+08	8.80434e+07	1.09512e+08	No	Yes	1.5382	-1.93163	32.8124	0.983122	-2.56072	1.86819	No							P53759	DUS1	tRNA-dihydrouridine(16/17) synthase [NAD(P)(+)]	9.85554e-05	0.000197434
P43599	YFR018C	Uncharacterized protein YFR018C	0.0027487	0.000422232	0.00232647	813	-2.46204	8	5.12144e+07	5.29598e+07	1.00177e+08	8.26035e+07	1.33068e+08	7.28049e+07	No	Yes	2.16798	-4.59918	15.3611	0.446765	-2.56087	1.86804	No							P12695	LAT1	Dihydrolipoyllysine-residue acetyltransferase component of pyruvate dehydrogenase complex, mitochondrial	9.80305e-05	0.000102117
P53723	YNR021W	UPF0674 endoplasmic reticulum membrane protein YNR021W	0.00274234	0.00248576	0.000256578	133	3.27622	8	5.66997e+06	7.66125e+06	9.65253e+06	1.58088e+08	1.47825e+08	1.62791e+08	Yes	Yes	0.203219	6.11682	90.6439	4.34882	-2.56188	1.86703	No							P50101	UBP15	Ubiquitin carboxyl-terminal hydrolase 15	9.80121e-05	0.000375052
P35201	MIF2	Inner kinetochore subunit MIF2 (CENP-C homolog) (Constitutive centromere-associated network protein MIF2) (Mitotic fidelity of chromosome transmission protein 2)	0.00271482	0	0.00271482	1288	-10	11	1.06406e+08	3.78741e+07	1.09061e+08	1.19025e+08	4.06547e+07	7.37318e+07	No	Yes	11.5519	-18.5628		-0.25175	-2.56626	1.86265	No							P07273	DST1	Transcription elongation factor S-II (DNA strand transfer protein alpha) (STP-alpha) (DNA strand transferase 1) (Pyrimidine pathway regulatory protein 2)	9.74964e-05	8.80048e-05
P34241	URB1	Nucleolar pre-ribosomal-associated protein 1 (Unhealthy ribosome biogenesis protein 1)	0.00271146	0.00180506	0.000906398	237	0.993829	30	2.26661e+07	2.73783e+07	2.50222e+07	1.77107e+08	1.69349e+08	6.46267e+07	Yes	Yes	2.06478	1.85062	66.5715	2.31699	-2.5668	1.86212	Yes							P53834	HCH1	Hsp90 co-chaperone HCH1 (High-copy Hsp90 suppressor protein 1)	9.74032e-05	0.000518587
P38075	PDX3	Pyridoxamine 5'-phosphate oxidase	0.00267633	0.00138889	0.00128744	351	0.109434	10	1.90985e+07	4.32426e+07	5.16502e+07	1.54175e+08	1.06311e+08	1.05374e+08	Yes	Yes	0.479579	0.20316	51.8954	1.65883	-2.57246	1.85645	No							P20606	SAR1	Small COPII coat GTPase SAR1	9.70528e-05	0.000132345
P32608	RTG2	Retrograde regulation protein 2	0.00267061	0.000225737	0.00244488	903	-3.43705	14	7.08323e+07	6.50787e+07	8.12801e+07	7.16564e+07	8.01959e+07	1.09783e+08	No	Yes	2.79656	-6.37753	8.45261	0.244474	-2.57339	1.85552	No							Q03088	SVL3	Styryl dye vacuolar localization protein 3	9.69279e-05	0.00564603
Q08157	YOL019W	Uncharacterized membrane protein YOL019W	0.00266391	0	0.00266391	1287	-10	9	8.98481e+07	7.73914e+07	8.97861e+07	9.07803e+07	4.76167e+07	8.22019e+07	No	Yes	9.33107	-18.4809		-0.274538	-2.57448	1.85443	No							Q02866	MUK1	Protein MUK1	9.64935e-05	0.00123437
P53388	DIP5	Dicarboxylic amino acid permease	0.00263844	0	0.00263844	1286	-10	8	5.24623e+07	7.55825e+07	1.39506e+08	8.03182e+07	5.64408e+07	6.87491e+07	No	Yes	9.83917	-18.4393		-0.395507	-2.57865	1.85026	No							Q06142	KAP95	Importin subunit beta-1 (Importin-95) (Karyopherin subunit beta-1) (Karyopherin-95)	9.60399e-05	0.000462799
Q12224	RLM1	Transcription factor RLM1	0.00260998	0	0.00260998	1285	-10	12	6.72991e+07	6.87991e+07	1.11463e+08	1.02569e+08	7.62741e+07	4.15516e+07	No	Yes	7.79263	-18.3924		-0.263211	-2.58336	1.84555	No							P00927	ILV1	Threonine dehydratase, mitochondrial	9.55149e-05	0.000113323
P38165	RTG3	Retrograde regulation protein 3	0.00260064	0	0.00260064	1284	-10	12	5.03845e+07	9.66547e+07	1.17578e+08	4.66935e+07	7.28197e+07	8.21507e+07	No	Yes	10.6067	-18.3768		-0.432262	-2.58492	1.84399	No							P39723	SPC72	Spindle pole component SPC72	9.52364e-05	0.00242485
P40546	FAF1	Protein FAF1 (Forty S assembly factor)	0.00259147	0.000605157	0.00198631	711	-1.71471	12	4.43001e+07	8.22899e+07	5.10234e+07	9.42959e+07	1.07003e+08	8.57251e+07	No	Yes	1.7987	-3.15929	23.3519	0.686457	-2.58645	1.84246	No							P53858	BNI4	Protein BNI4	9.48009e-05	0.000134968
Q02950	MRP51	37S ribosomal protein MRP51, mitochondrial (Mitochondrial small ribosomal subunit protein bS1m)	0.00259121	0.00259121	0		10	12				2.01626e+08	1.92663e+08	7.03008e+07	Yes	Yes	2.13439		99.8049	10	-2.5865	1.84242	No							P32469	DPH5	Diphthine methyl ester synthase	9.42933e-05	0.0004049
Q04432	HSP31	Glutathione-independent glyoxalase HSP31	0.00258618	0.000308428	0.00227775	846	-2.8846	11	5.2208e+07	6.23235e+07	8.74611e+07	6.63406e+07	8.77888e+07	1.07566e+08	No	Yes	3.0311	-5.3122	11.926	0.345758	-2.58734	1.84157	No							P53191	PIB2	Phosphatidylinositol 3-phosphate-binding protein 2	9.18139e-05	0.00180579
P09733	TUB1	Tubulin alpha-1 chain	0.00256077	0.00044819	0.00211258	774	-2.23682	7	4.89028e+07	4.24598e+07	9.77645e+07	8.21593e+07	9.07719e+07	9.70732e+07	No	Yes	2.39458	-4.10968	17.5022	0.510259	-2.59163	1.83728	No							P38931	SSN2	Mediator of RNA polymerase II transcription subunit 13 (Mediator complex subunit 13) (Protein SCA1) (Suppressor of RNA polymerase B SSN2)	9.07948e-05	0.000984555
P39676	YHB1	Flavohemoprotein	0.00255717	0.00216673	0.000390442	158	2.47234	13	3.69504e+06	4.87986e+06	2.37777e+07	2.23441e+08	1.19513e+08	8.318e+07	No	Yes	1.58176	4.54088	84.7315	3.5968	-2.59224	1.83667	No							P53283	TPO2	Polyamine transporter 2	9.06622e-05	0.00282149
P40303	PRE6	Proteasome subunit alpha type-4 (Macropain subunit PRE6) (Multicatalytic endopeptidase complex subunit PRE6) (Proteasome component PRE6) (Proteinase YSCE subunit PRE6)	0.00255625	0.000391064	0.00216519	805	-2.46901	11	7.39095e+07	5.24962e+07	6.29931e+07	1.26565e+08	7.83718e+07	6.39866e+07	No	Yes	2.76261	-4.53439	15.2983	0.44491	-2.5924	1.83652	No							Q03104	MSC1	Meiotic sister chromatid recombination protein 1	8.97178e-05	0.00129749
P41910	MAF1	Repressor of RNA polymerase III transcription MAF1	0.00253737	2.86339e-05	0.00250874	1096	-6.45309	8	2.42729e+07	7.59853e+07	1.22355e+08	5.68049e+07	8.99625e+07	8.55561e+07	No	Yes	7.73305	-11.8304	1.12849	0.0325627	-2.59562	1.8333	No							P54860	UFD2	E4 ubiquitin-protein ligase UFD2	8.70711e-05	0.000111855
P34160	STO1	Nuclear cap-binding protein complex subunit 1 (80 kDa nuclear cap-binding protein) (CBP80) (NCBP 80 kDa subunit) (Glycolysis regulation protein 3) (Protein SUT1) (Suppressor of TOP1 protein)	0.00253161	0.00253161	0		10	21				1.90316e+08	1.45278e+08	1.1831e+08	No	Yes	0.854571		99.8049	10	-2.5966	1.83231	Yes							Q04746	KAR5	Nuclear fusion protein KAR5 (Factor-induced gene 3 protein) (Karyogamy protein 5)	8.6822e-05	0.000197177
P23369	MRPL25	54S ribosomal protein L25, mitochondrial (Mitochondrial large ribosomal subunit protein mL59) (YmL25)	0.00252388	0.00252388	0		10	8				6.55369e+07	1.83976e+08	2.03006e+08	Yes	Yes	2.24425		99.8049	10	-2.59793	1.83098	No							P09880	TRL1	tRNA ligase	8.33013e-05	7.26272e-05
P39723	SPC72	Spindle pole component SPC72	0.00252009	9.52364e-05	0.00242485	978	-4.67024	13	4.1068e+07	8.52388e+07	8.08295e+07	5.52298e+07	1.33433e+08	5.60388e+07	No	Yes	5.58585	-8.54807	3.77909	0.109093	-2.59858	1.83033	No							Q08421	ETT1	Enhancer of translation termination 1	8.13212e-05	0.000103778
P32787	MGM101	Mitochondrial genome maintenance protein MGM101	0.0025196	0.00109067	0.00142893	466	-0.389731	9	4.2311e+07	4.2311e+07	4.2311e+07	8.6163e+07	1.27125e+08	1.1153e+08	Yes	Yes	0.973727	-0.713303	43.2873	1.33717	-2.59867	1.83024	No							Q04781	RKR1	E3 ubiquitin-protein ligase listerin	8.09563e-05	0
P31412	VMA5	V-type proton ATPase subunit C (V-ATPase subunit C) (V-ATPase 42 kDa subunit) (Vacuolar proton pump subunit C)	0.00251194	0.00135109	0.00116085	333	0.218941	16	1.90357e+07	3.03295e+07	5.24439e+07	8.27292e+07	1.16864e+08	1.48974e+08	Yes	Yes	1.80061	0.400427	53.7867	1.73455	-2.59999	1.82892	No							P00431	CCP1	Cytochrome c peroxidase, mitochondrial (CCP)	7.97647e-05	0.000588038
P53743	ESF2	Pre-rRNA-processing protein ESF2 (18S rRNA factor 2)	0.00248899	0.000443378	0.00204561	772	-2.20592	12	4.28857e+07	5.17893e+07	8.8557e+07	8.12008e+07	9.05743e+07	9.12558e+07	No	Yes	2.11387	-4.02567	17.8136	0.519533	-2.60398	1.82494	Yes							P38256	YBR096W	Probable thioesterase YBR096W	7.93495e-05	7.97813e-05
P25087	ERG6	Sterol 24-C-methyltransferase ERG6 (SCMT)	0.00248387	0.00119257	0.00129129	406	-0.114739	11	2.73136e+07	3.2328e+07	5.55933e+07	1.05097e+08	9.79353e+07	1.27077e+08	Yes	Yes	1.17689	-0.209288	48.0128	1.50949	-2.60487	1.82404	No							P20435	RPO26	DNA-directed RNA polymerases I, II, and III subunit RPABC2 (RNA polymerases I, II, and III subunit ABC2) (ABC23) (DNA-directed RNA polymerases I, II, and III 23 kDa polypeptide)	7.91873e-05	0.00042426
P22353	MRPL8	54S ribosomal protein L8, mitochondrial (Mitochondrial large ribosomal subunit protein bL17m) (YmL8)	0.00247797	0.00247797	0		10	11				1.41998e+08	1.42314e+08	1.59974e+08	Yes	Yes	0.244442		99.8049	10	-2.6059	1.82301	No							Q00245	RHO3	GTP-binding protein RHO3	7.89059e-05	0.000423012
P53890	BNI5	Bud neck protein 5	0.00245357	0.000548367	0.0019052	717	-1.79673	11	4.423e+07	6.30456e+07	5.90192e+07	1.07718e+08	1.09317e+08	5.65817e+07	No	Yes	1.98337	-3.26774	22.3498	0.655949	-2.6102	1.81871	No							P43590	YFR006W	Uncharacterized peptidase YFR006W	7.88854e-05	0.000117025
P39936	TIF4632	Eukaryotic initiation factor 4F subunit p130 (eIF-4F p130) (eIF4F p130) (eIF4G2) (mRNA cap-binding protein complex subunit p130)	0.00243921	0.00131503	0.00112418	332	0.226216	18	5.35903e+07	6.94375e+06	3.0267e+07	1.94971e+08	5.46547e+07	9.69093e+07	Yes	Yes	3.26756	0.410845	53.912	1.73964	-2.61275	1.81616	Yes							Q99247	DUF1	DUB-associated factor 1	7.85929e-05	0.000282683
P53879	RHO5	GTP-binding protein RHO5	0.00243747	0.000496258	0.00194121	741	-1.96779	6	3.418e+07	3.8329e+07	8.16744e+07	6.09927e+07	4.29424e+07	1.78906e+08	No	Yes	4.29841	-3.57322	20.3596	0.595778	-2.61306	1.81585	No							P38227	QDR3	Quinidine resistance protein 3 (Acids quinidine resistance protein 2)	7.81187e-05	0.00516845
P22138	RPA135	DNA-directed RNA polymerase I subunit RPA135	0.00243546	0.00184167	0.000593796	196	1.63297	14	1.5418e+07	9.66851e+06	2.11676e+07	1.88782e+08	1.54741e+08	4.68887e+07	Yes	Yes	2.40223	2.96466	75.6188	2.84861	-2.61342	1.81549	No							Q07824	TPO1	Polyamine transporter 1	7.80953e-05	0.00221507
P18239	PET9	ADP,ATP carrier protein 2 (ADP/ATP translocase 2) (Adenine nucleotide translocator 2) (ANT 2) (Petite colonies protein 9)	0.00243521	0.000631145	0.00180406	674	-1.51521	6	3.21343e+07	4.16656e+07	8.78862e+07	8.81589e+07	9.4633e+07	9.21417e+07	No	Yes	1.84091	-2.75078	25.9175	0.765274	-2.61346	1.81545	No							P36100	TFA1	Transcription initiation factor IIE subunit alpha (TFIIE-alpha) (Factor A 66 kDa subunit) (Transcription factor A large subunit)	7.77551e-05	0.00076301
P38835	YHR131C	PH domain-containing protein YHR131C	0.00241511	2.01019e-05	0.00239501	1114	-6.89656	8	6.11943e+07	6.51509e+07	8.82549e+07	7.32753e+07	6.86547e+07	7.64869e+07	No	Yes	5.39801	-12.4955	0.832336	0.0240167	-2.61706	1.81185	No							P53843	IST1	Vacuolar protein sorting-associated protein IST1 (Increased sodium tolerance protein 1)	7.72211e-05	0.00301797
P29547	CAM1	Elongation factor 1-gamma 1 (EF-1-gamma 1) (Calcium and membrane-binding protein 1) (Calcium phospholipid-binding protein) (CPBP) (Eukaryotic elongation factor 1Bgamma 1) (eEF1Bgamma 1) (Translation elongation factor 1B gamma 1)	0.00241484	0.00118728	0.00122756	392	-0.0481262	9	3.07813e+07	2.88531e+07	3.47233e+07	2.02228e+08	9.58034e+07	4.05786e+07	Yes	Yes	2.85879	-0.0871951	49.1661	1.55306	-2.61711	1.8118	Yes							P53897	IGO1	mRNA stability protein IGO1 (Initiation of G zero protein 1)	7.61593e-05	0.000352791
Q01662	MAP1	Methionine aminopeptidase 1 (MAP 1) (MetAP 1)	0.00241107	0.00219423	0.000216839	135	3.33902	12	9.20457e+06	4.44891e+06	5.7104e+06	1.53354e+08	1.23028e+08	1.36546e+08	Yes	Yes	0.472759	6.04738	91.0065	4.4086	-2.61779	1.81112	Yes							P03871	REP1	Partitioning protein REP1 (R1) (Protein Baker) (Trans-acting factor B)	7.61373e-05	0.000127545
P32379	PUP2	Proteasome subunit alpha type-5 (Macropain subunit PUP2) (Multicatalytic endopeptidase complex subunit PUP2) (Proteasome component PUP2) (Proteinase YSCE subunit PUP2)	0.00240701	0.000521605	0.0018854	723	-1.85384	9	2.86336e+07	5.71894e+07	8.24784e+07	7.35676e+07	9.59858e+07	9.37087e+07	No	Yes	2.51042	-3.35618	21.6703	0.635345	-2.61852	1.81039	No							P40553	DOT5	Peroxiredoxin DOT5 (Prx)	7.61279e-05	5.9909e-05
Q06810	OPY2	Protein OPY2 (Overproduction-induced pheromone-resistant protein 2)	0.00239491	0	0.00239491	1281	-10	5	7.72176e+07	7.40814e+07	7.86172e+07	7.08293e+07	8.76178e+07	4.10303e+07	No	Yes	8.87718	-18.0201		-0.273987	-2.62071	1.8082	No							P53246	ENV11	Late endosome and vacuole interface protein 11	7.57088e-05	0.000235697
P27614	CPS1	Carboxypeptidase S	0.00239227	0.000198014	0.00219426	893	-3.47006	6	4.73101e+07	5.09115e+07	9.73241e+07	7.4868e+07	6.52497e+07	9.32581e+07	No	Yes	3.6644	-6.27291	8.27723	0.239378	-2.62119	1.80772	No							P40986	CDC1	Cell division control protein 1	7.56207e-05	0.000270408
P14736	RAD4	DNA repair protein RAD4	0.00238806	0	0.00238806	1279	-10	17	8.41144e+07	3.62088e+07	9.68991e+07	9.43485e+07	4.76167e+07	6.89795e+07	No	Yes	10.8273	-18.0078		-0.0975927	-2.62195	1.80696	No							P49095	GCV2	Glycine dehydrogenase (decarboxylating), mitochondrial	7.48576e-05	0.000204582
P24280	SEC14	SEC14 cytosolic factor (Phosphatidylinositol/phosphatidylcholine transfer protein) (PI/PC TP)	0.00238795	0.00163806	0.000749892	233	1.12723	10	1.74714e+07	1.49337e+07	3.3824e+07	1.52886e+08	9.87562e+07	1.10275e+08	Yes	Yes	0.968287	2.03684	68.5968	2.4246	-2.62197	1.80694	No							P38066	RIB1	GTP cyclohydrolase-2	7.47018e-05	0.000244627
P32639	BRR2	Pre-mRNA-splicing helicase BRR2	0.00238599	0.000352983	0.00203301	808	-2.52595	2	6.113e+07	4.92622e+07	7.17244e+07	8.6575e+07	7.64413e+07	8.26628e+07	No	Yes	1.62413	-4.56333	14.794	0.430019	-2.62233	1.80658	No							P31382	PMT2	Dolichyl-phosphate-mannose--protein mannosyltransferase 2	7.37722e-05	0.000141393
P39714	BDH1	(R,R)-butanediol dehydrogenase	0.00238397	0.000673894	0.00171007	648	-1.34346	9	3.70819e+07	4.22166e+07	6.87901e+07	6.09079e+07	8.39695e+07	1.34467e+08	No	Yes	2.66382	-2.42658	28.2678	0.838465	-2.6227	1.80621	No							P54003	SUR7	Protein SUR7	7.37272e-05	0.000254146
P09547	SWI1	SWI/SNF chromatin-remodeling complex subunit SWI1 (Regulatory protein GAM3) (SWI/SNF complex subunit SWI1) (Transcription regulatory protein ADR6) (Transcription regulatory protein SWI1)	0.00238092	0	0.00238092	1277	-10	2	8.16684e+07	4.88138e+07	8.91869e+07	8.46521e+07	4.9703e+07	7.28612e+07	No	Yes	10.0805	-17.9948		-0.118954	-2.62326	1.80566	No							P39969	BOI2	Protein BOI2 (Protein BEB1)	7.35934e-05	0.00528767
Q08287	NOP8	60S ribosome subunit biogenesis protein NOP8 (Nucleolar protein 8)	0.00236423	0.00220945	0.000154776	120	3.83543	16	5.73017e+06	3.51102e+06	4.62059e+06	1.43114e+08	1.28508e+08	1.3841e+08	Yes	Yes	0.232965	6.91376	93.4534	4.8851	-2.62631	1.8026	Yes							P40516	EFM4	Protein-lysine N-methyltransferase EFM4	7.20132e-05	0.000250854
P39966	PTC2	Protein phosphatase 2C homolog 2 (PP2C-2)	0.00236188	0.000660478	0.0017014	650	-1.36514	6	3.04773e+07	6.24451e+07	4.92699e+07	1.47725e+08	8.72415e+07	4.63131e+07	No	Yes	2.42363	-2.46022	27.9641	0.828951	-2.62674	1.80217	No							P38682	GLO3	ADP-ribosylation factor GTPase-activating protein GLO3 (ARF GAP GLO3)	7.17307e-05	0.000131609
P40186	PCL7	PHO85 cyclin-7 (PHO85-associated protein 1)	0.00235858	0	0.00235858	1275	-10	5	1.55189e+07	5.97356e+07	1.44698e+08	3.15381e+07	7.59967e+07	9.53935e+07	No	Yes	12.7312	-17.954		-0.261851	-2.62735	1.80156	No							P46971	PMT4	Dolichyl-phosphate-mannose--protein mannosyltransferase 4	7.15365e-05	0
P40055	UTP7	U3 small nucleolar RNA-associated protein 7 (U3 snoRNA-associated protein 7) (U three protein 7)	0.00235369	0.00235369	0		10	12				2.07386e+08	1.03088e+08	1.1153e+08	Yes	Yes	1.37217		99.8049	10	-2.62825	1.80066	No							Q12329	HSP42	Heat shock protein 42 (42 kDa heat shock protein)	7.10013e-05	0.000255524
P32790	SLA1	Actin cytoskeleton-regulatory complex protein SLA1	0.00235346	0.000423047	0.00193041	767	-2.19002	12	3.74705e+07	4.58306e+07	8.92176e+07	7.21736e+07	8.46156e+07	9.26538e+07	No	Yes	2.57776	-3.94338	17.9756	0.524363	-2.62829	1.80062	No							P17629	HPR1	THO complex subunit HPR1 (Hyperrecombination protein 1)	7.04961e-05	5.88598e-05
P40463	VHS2	Protein VHS2 (Viable in a HAL3 SIT4 background protein 2)	0.00234856	0	0.00234856	1274	-10	8	6.16093e+07	6.00016e+07	9.45742e+07	5.30555e+07	8.26737e+07	6.9169e+07	No	Yes	9.13871	-17.9356		-0.10088	-2.6292	1.79971	No							P47001	CIS3	Cell wall mannoprotein CIS3 (Covalently-linked cell wall protein 5/11) (Protein with internal repeats 4) (Soluble cell wall protein 8)	7.01814e-05	0.00624088
P28321	YJU3	Monoglyceride lipase (MGL)	0.00233951	0	0.00233951	1273	-10	5	1.84804e+07	2.26774e+07	1.77846e+08	2.20802e+07	3.52915e+07	1.43085e+08	No	Yes	13.8315	-17.9189		-0.600966	-2.63088	1.79804	No							P33327	GDH2	NAD-specific glutamate dehydrogenase (NAD-GDH)	6.99676e-05	0.000238413
P10869	HOM3	Aspartokinase	0.00233818	0.00116176	0.00117643	384	-0.0181034	12	4.31925e+07	2.7059e+07	3.25904e+07	1.43018e+08	7.68593e+07	9.65048e+07	Yes	Yes	1.66522	-0.0325461	49.6863	1.57292	-2.63112	1.79779	No							P07257	QCR2	Cytochrome b-c1 complex subunit 2, mitochondrial (Complex III subunit 2) (Core protein II) (Ubiquinol-cytochrome c oxidoreductase core protein 2)	6.9948e-05	0.000236613
Q12672	RPL21B	60S ribosomal protein L21-B (Large ribosomal subunit protein eL21-B)	0.00233655	0.00194728	0.000389266	167	2.32263	1	1.1965e+07	9.94478e+06	1.09549e+07	1.68308e+08	1.46878e+08	7.08794e+07	No	Yes	1.68578	4.1749	83.3401	3.46007	-2.63143	1.79749	No							P38700	APM2	Adaptin medium chain homolog APM2 (Adaptin-mu1-II)	6.90034e-05	0.00136934
P53301	CRH1	Probable glycosidase CRH1	0.00233569	6.70259e-05	0.00226867	999	-5.08098	9	4.78917e+07	7.1463e+07	7.77825e+07	6.75943e+07	1.07774e+08	4.62716e+07	No	Yes	4.84481	-9.1322	2.86964	0.0828229	-2.63158	1.79733	No							P53177	TYW3	tRNA wybutosine-synthesizing protein 3 (tRNA-yW-synthesizing protein 3)	6.85395e-05	0
P21827	SRM1	Guanine nucleotide exchange factor SRM1 (Pheromone response pathway component SRM1) (Pre-mRNA-processing protein 20) (Regulator of chromosome condensation) (Suppressor of receptor mutations 1) (mRNA transport protein 1)	0.0023328	0.000304997	0.0020278	833	-2.73305	12	6.21587e+07	4.00315e+07	7.60772e+07	9.13356e+07	5.26938e+07	9.5962e+07	No	Yes	3.41381	-4.91072	13.0743	0.379416	-2.63212	1.79679	No							P39520	IFH1	Protein IFH1 (Ribosomal RNA-processing protein 3)	6.73705e-05	0.0127027
P45818	ROK1	ATP-dependent RNA helicase ROK1	0.00232679	0.00232679	0		10	17				1.37526e+08	1.12239e+08	1.67415e+08	Yes	Yes	0.716628		99.8049	10	-2.63324	1.79567	Yes							P23748	MIH1	M-phase inducer phosphatase	6.73228e-05	0.000958796
P32329	YPS1	Aspartic proteinase 3	0.00232619	2.73458e-05	0.00229884	1080	-6.39344	6	6.11008e+07	7.36482e+07	6.90768e+07	5.56593e+07	6.60705e+07	9.1517e+07	No	Yes	5.40675	-11.4798	1.17556	0.0339211	-2.63336	1.79556	No							P53301	CRH1	Probable glycosidase CRH1	6.70259e-05	0.00226867
P51998	YML6	54S ribosomal protein YmL6, mitochondrial (Mitochondrial large ribosomal subunit protein uL4m)	0.00232504	0.00232504	0		10	14				1.51937e+08	1.6968e+08	9.52501e+07	Yes	Yes	1.09852		99.8049	10	-2.63357	1.79534	No							P38994	MSS4	Phosphatidylinositol 4-phosphate 5-kinase MSS4	6.6787e-05	0.00611428
P11655	SEC12	Guanine nucleotide-exchange factor SEC12 (Protein transport protein SEC12)	0.00231485	0	0.00231485	1272	-10	9	8.07098e+07	6.38246e+07	6.35308e+07	5.1606e+07	5.9652e+07	9.57162e+07	No	Yes	8.59842	-17.873		-0.0597112	-2.63548	1.79344	No							P37292	SHM1	Serine hydroxymethyltransferase, mitochondrial (SHMT)	6.57342e-05	0.000149056
P10622	RPP1B	60S acidic ribosomal protein P1-beta (Ax) (L12eIIB) (L44') (Large ribosomal subunit protein P1-B) (P1B) (YP1beta)	0.00231478	0.000505207	0.00180957	718	-1.8407	1	3.9262e+07	5.82573e+07	6.46984e+07	8.37929e+07	8.55086e+07	8.35077e+07	No	Yes	1.19383	-3.30115	21.8253	0.64004	-2.63549	1.79342	No							P32621	GDA1	Guanosine-diphosphatase (GDPase)	6.49228e-05	0.000788267
P47077	NOP9	Nucleolar protein 9 (Pumilio domain-containing protein NOP9)	0.00231211	0.00231211	0		10	24				1.61878e+08	1.50599e+08	1.02071e+08	Yes	Yes	0.889082		99.8049	10	-2.63599	1.79292	Yes							P31383	TPD3	Protein phosphatase PP2A regulatory subunit A (PR65)	6.4893e-05	0.000126792
P32473	PDB1	Pyruvate dehydrogenase E1 component subunit beta, mitochondrial	0.00231156	0.000464757	0.0018468	737	-1.99048	10	4.26724e+07	3.73812e+07	8.52489e+07	8.08267e+07	7.70038e+07	9.13172e+07	No	Yes	2.28311	-3.56857	20.1058	0.588143	-2.63609	1.79282	No							P41810	SEC26	Coatomer subunit beta (Beta-coat protein) (Beta-COP)	6.45725e-05	0.000251863
P39998	EDC3	Enhancer of mRNA-decapping protein 3	0.00231026	0	0.00231026	1271	-10	9	7.56167e+07	7.56167e+07	7.56167e+07	5.1834e+07	1.07941e+08	2.75918e+07	Yes	Yes	10.0539	-17.8644		-0.495267	-2.63634	1.79257	Yes							Q12375	ORT1	Mitochondrial ornithine transporter 1	6.44998e-05	0.000227669
Q12449	AHA1	Hsp90 co-chaperone AHA1 (Activator of Hsp90 ATPase protein 1)	0.00230851	0.000802282	0.00150622	560	-0.908755	10	3.32857e+07	2.40098e+07	7.61489e+07	1.07882e+08	7.01976e+07	1.02379e+08	No	Yes	2.18399	-1.62871	34.7533	1.04634	-2.63667	1.79224	No							Q12408	NPC2	Phosphatidylglycerol/phosphatidylinositol transfer protein (PG/PI-TP) (NPC2 homolog)	6.44043e-05	0.000517496
Q06628	ATG13	Autophagy-related protein 13	0.00229919	0	0.00229919	1268	-10	17	6.82255e+07	7.3405e+07	1.13158e+08	5.96367e+07	6.62415e+07	3.15662e+07	No	Yes	7.43201	-17.8436		-0.765494	-2.63842	1.79049	No							P38260	FES1	Hsp70 nucleotide exchange factor FES1 (Factor exchange for SSA1 protein 1)	6.42406e-05	0.000278047
Q03862	ARX1	Probable metalloprotease ARX1	0.00229764	0.00229764	0		10	13				1.99507e+08	1.19369e+08	9.30788e+07	Yes	Yes	1.39339		99.8049	10	-2.63872	1.79019	No							Q06505	SPN1	Transcription factor SPN1 (Interacts with SPT6 protein 1) (Suppresses postrecruitment functions protein 1)	6.29389e-05	8.97519e-05
Q07824	TPO1	Polyamine transporter 1	0.00229317	7.80953e-05	0.00221507	983	-4.82597	5	6.31114e+07	3.70985e+07	9.61822e+07	9.05202e+07	5.45901e+07	6.96504e+07	No	Yes	5.20954	-8.63535	3.40556	0.0983018	-2.63956	1.78935	No							Q12158	MCD1	Sister chromatid cohesion protein 1	6.10751e-05	0.00107724
Q06836	SYT1	Arf guanine nucleotide exchange factor SYT1 (Arf-GEF SYT1) (Suppressor of YPT3 protein 1)	0.00229302	0.000179872	0.00211315	900	-3.55436	12	6.85499e+07	4.12703e+07	7.47765e+07	1.07175e+08	5.08621e+07	6.8493e+07	No	Yes	4.10245	-6.35989	7.8443	0.226805	-2.63959	1.78932	No							P00729	PRC1	Carboxypeptidase Y (CPD-Y) (cpY)	6.09941e-05	0.00221174
P13185	KIN1	Serine/threonine protein kinase KIN1	0.00229289	0.00042448	0.00186841	758	-2.13804	5	5.52178e+07	5.29777e+07	5.07376e+07	7.35132e+07	4.74077e+07	1.31249e+08	No	Yes	2.79491	-3.82559	18.5129	0.5404	-2.63962	1.7893	No							P28789	HEM3	Porphobilinogen deaminase (PBG)	6.07614e-05	0
Q08746	RRS1	Regulator of ribosome biosynthesis	0.00228749	0.00228749	0		10	6				2.49012e+08	8.04886e+07	8.06349e+07	Yes	Yes	2.33467		99.8049	10	-2.64064	1.78827	No							Q12161	PSH1	RING finger protein PSH1 (POB3/SPT16 histone-associated protein 1)	6.07213e-05	0.0850742
P53226	BUD9	Bud site selection protein 9	0.0022828	0	0.0022828	1267	-10	13	6.56275e+07	6.43148e+07	8.65291e+07	8.11248e+07	4.2779e+07	6.89181e+07	No	Yes	9.33764	-17.8126		-0.217166	-2.64153	1.78738	No							P28273	OXP1	5-oxoprolinase	6.06805e-05	0.000145878
P0C2J0	TY1B-PR2	Transposon Ty1-PR2 Gag-Pol polyprotein (Gag-Pol-p199) (TY1A-TY1B) (Transposon Ty1 TYA-TYB polyprotein) (p190) [Cleaved into: Capsid protein (CA) (Gag-p45) (p54); Ty1 protease (PR)	0.00227659	0.00142796	0.000848627	266	0.750754	1	2.38523e+07	1.33232e+07	3.82568e+07	1.329e+08	1.0579e+08	9.4057e+07	Yes	Yes	0.726392	1.341	62.7237	2.1261	-2.64272	1.7862	Yes							Q00711	SDH1	Succinate dehydrogenase [ubiquinone] flavoprotein subunit, mitochondrial	6.04097e-05	0.000754862
P00729	PRC1	Carboxypeptidase Y (CPD-Y) (cpY)	0.00227273	6.09941e-05	0.00221174	1007	-5.18037	7	6.21967e+07	4.21596e+07	9.22339e+07	7.97308e+07	7.80374e+07	5.31301e+07	No	Yes	3.57561	-9.24935	2.68373	0.0774548	-2.64345	1.78546	No							P40472	SIM1	Probable secreted beta-glucosidase SIM1	5.99145e-05	0.00666015
Q05359	ERP1	Protein ERP1	0.00226522	0	0.00226522	1266	-10	4	5.74595e+07	6.48507e+07	8.41837e+07	5.65214e+07	7.8444e+07	6.4683e+07	No	Yes	8.75708	-17.7792		-0.0617816	-2.64489	1.78402	No							P23293	SGV1	Serine/threonine-protein kinase BUR1	5.98581e-05	0.000523601
Q12019	MDN1	Midasin (Dynein-related AAA-ATPase REA1) (MIDAS-containing protein) (Ribosome export/assembly protein 1)	0.00225597	0.00145317	0.000802804	254	0.856082	27	3.1319e+07	8.4266e+06	2.97657e+07	1.58097e+08	8.06216e+07	9.62539e+07	Yes	Yes	1.77122	1.52575	64.4143	2.20797	-2.64667	1.78225	No							P53078	SDT1	Suppressor of disruption of TFIIS	5.98532e-05	0.000135686
Q3E7X9	RPS28A	40S ribosomal protein S28-A (S33) (Small ribosomal subunit protein eS28-A) (YS27)	0.00224915	0.00198163	0.000267517	147	2.88898	6	9.39598e+06	7.77032e+06	6.14466e+06	9.62656e+07	1.12832e+08	1.70851e+08	Yes	Yes	1.05137	5.14508	88.1058	3.98322	-2.64798	1.78093	No							Q08909	YOR385W	Uncharacterized protein YOR385W	5.85451e-05	0.000254732
Q02933	RNY1	Ribonuclease T2-like (RNase T2-like)	0.00224862	0.000176005	0.00207262	898	-3.55777	13	7.69371e+07	6.01194e+07	3.79398e+07	7.55431e+07	1.1653e+08	3.60967e+07	No	Yes	4.8478	-6.33578	7.82722	0.226309	-2.64808	1.78083	Yes							Q03361	JIP4	Uncharacterized protein JIP4 (Jumonji-interacting protein 4)	5.7947e-05	6.41075e-05
P34164	SIP2	SNF1 protein kinase subunit beta-2 (Protein SPM2) (SNF1-interacting protein 2)	0.00223395	0.000188674	0.00204528	882	-3.43833	13	6.21645e+07	4.33453e+07	7.27588e+07	9.28084e+07	8.55276e+07	4.39308e+07	No	Yes	2.60582	-6.1133	8.44576	0.244275	-2.65093	1.77799	No							P32875	LIP5	Lipoyl synthase, mitochondrial	5.74986e-05	0
P53952	YNL050C	Uncharacterized protein YNL050C	0.00222574	0.00205434	0.000171403	129	3.58321	7	4.81054e+06	4.81054e+06	4.81054e+06	1.65391e+08	1.48816e+08	7.04237e+07	Yes	Yes	1.67113	6.36517	92.2991	4.64217	-2.65253	1.77639	No							P53164	NPY1	NAD-capped RNA hydrolase NPY1 (DeNADding enzyme NPY1)	5.59077e-05	0
Q01163	RSM23	37S ribosomal protein S23, mitochondrial (DAP-3) (Mitochondrial small ribosomal subunit protein mS29)	0.00220848	0.00220848	0		10	18				1.59403e+08	1.4703e+08	8.95351e+07	Yes	Yes	1.11937		99.8049	10	-2.65591	1.77301	No							P38264	PHO88	SRP-independent targeting protein 3 (Inorganic phosphate transport protein PHO88) (Phosphate metabolism protein PHO88)	5.50213e-05	0
Q06053	DUS3	tRNA-dihydrouridine(47) synthase [NAD(P)(+)]	0.00220472	0.00158231	0.000622409	216	1.3461	18	2.39704e+07	2.00993e+07	8.28215e+06	1.6801e+08	1.10392e+08	6.45397e+07	Yes	Yes	2.09981	2.38564	71.7692	2.60513	-2.65665	1.77227	Yes							P38084	BAP2	Leu/Val/Ile amino-acid permease (Branched-chain amino-acid permease 2)	5.50071e-05	0.000711932
P53981	PYP1	Polyol phosphate phosphatase PYP1	0.00219797	0.00123021	0.000967764	316	0.346172	9	8.43686e+06	3.41681e+07	4.33511e+07	1.15983e+08	1.10742e+08	8.1403e+07	Yes	Yes	0.518176	0.613048	55.9701	1.82471	-2.65798	1.77093	No							P39704	ERP2	Protein ERP2	5.44532e-05	0.000337013
Q08647	PUS7	Multisubstrate pseudouridine synthase 7	0.00219086	0.00210644	8.44175e-05	103	4.64112	17	2.5168e+06	2.5168e+06	2.5168e+06	1.32982e+08	1.16294e+08	1.35982e+08	Yes	Yes	0.307742	8.21259	96.1468	5.66974	-2.65939	1.76953	Yes							P39521	FHL1	Pre-rRNA-processing protein FHL1	5.34692e-05	0.0176233
P14843	ARO3	Phospho-2-dehydro-3-deoxyheptonate aldolase, phenylalanine-inhibited	0.00219069	0.00102144	0.00116924	426	-0.194971	7	2.34292e+07	4.15858e+07	3.88841e+07	1.10483e+08	1.01884e+08	7.65125e+07	Yes	Yes	0.750603	-0.344999	46.6265	1.45795	-2.65942	1.76949	No							Q12486	YOR131C	Uncharacterized hydrolase YOR131C	5.29045e-05	0
P40485	SLM1	Phosphatidylinositol 4,5-bisphosphate-binding protein SLM1 (Synthetic lethal with MSS4 protein 1) (TORC2 effector protein SLM1)	0.00218993	0	0.00218993	1265	-10	14	6.45842e+07	1.13068e+08	5.40724e+07	4.7427e+07	4.80347e+07	6.54563e+07	No	Yes	9.27521	-17.6329		-0.542602	-2.65957	1.76934	No							P40989	GSC2	1,3-beta-glucan synthase component GSC2	5.2619e-05	0.000273286
Q12516	SRF1	Regulator of phospholipase D SRF1 (SPO14 regulatory factor 1)	0.00218658	0	0.00218658	1264	-10	10	5.25061e+07	7.16264e+07	1.02194e+08	4.41394e+07	4.77269e+07	7.38496e+07	No	Yes	10.1423	-17.6263		-0.48822	-2.66023	1.76868	No							P43555	EMP47	Protein EMP47 (47 kDa endomembrane protein) (Endosomal P44 protein)	5.22963e-05	0.000487397
P11433	CDC24	Cell division control protein 24 (Calcium regulatory protein)	0.00218515	0.000505727	0.00167943	703	-1.73154	17	2.61145e+07	4.12019e+07	8.13365e+07	1.04884e+08	6.65152e+07	7.17346e+07	No	Yes	1.75227	-3.06204	23.1438	0.68011	-2.66052	1.7684	No							Q08422	TMC1	AN1-type zinc finger protein TMC1 (Trivalent metalloid-sensitive Cuz1-related protein 1)	5.09148e-05	0.000127276
Q02642	EGD1	Nascent polypeptide-associated complex subunit beta-1 (NAC-beta-1) (BTF3 homolog EGD1) (Beta-1-NAC) (GAL4 DNA-binding enhancer protein 1)	0.0021767	0.0021767	0		10	6				1.09226e+08	1.13763e+08	1.67282e+08	Yes	Yes	0.843146		99.8049	10	-2.6622	1.76671	No							P00447	SOD2	Superoxide dismutase [Mn], mitochondrial	5.01285e-05	0.000327432
Q12481	RRP36	rRNA biogenesis protein RRP36 (Ribosomal RNA-processing protein 36)	0.00217613	0.000188899	0.00198723	875	-3.39507	6	3.8996e+07	4.72367e+07	9.01189e+07	5.78862e+07	6.51813e+07	9.07488e+07	No	Yes	3.94147	-5.99773	8.68049	0.251098	-2.66232	1.7666	No							Q08960	TYW1	S-adenosyl-L-methionine-dependent tRNA 4-demethylwyosine synthase	4.92293e-05	0.000375958
Q12044	RCN2	Regulator of calcineurin 2 (Weak suppressor of PAT1 ts protein 1)	0.0021663	0	0.0021663	1263	-10	7	6.44031e+07	1.33426e+08	1.71578e+07	2.0124e+07	1.10031e+08	4.32635e+07	No	Yes	12.3134	-17.5859		-0.647241	-2.66428	1.76463	No							P54785	MOT3	Transcriptional activator/repressor MOT3 (Hypoxic gene repressor protein 7) (Modulator of transcription protein 3)	4.8924e-05	0.00790651
P40451	AIM20	Altered inheritance of mitochondria protein 20	0.00216572	0	0.00216572	1262	-10	1	4.78099e+07	4.6431e+07	1.12221e+08	6.23632e+07	6.77654e+07	5.17116e+07	No	Yes	9.50697	-17.5848		-0.192264	-2.6644	1.76452	No							P33329	PPZ2	Serine/threonine-protein phosphatase PP-Z2	4.71377e-05	0.00104529
P43560	LAM5	Membrane-anchored lipid-binding protein LAM5 (Lipid transfer at contact site protein 2) (Lipid transfer protein anchored at membrane contact sites 1)	0.00216092	0	0.00216092	1261	-10	12	6.23603e+07	5.07709e+07	7.85609e+07	7.21064e+07	4.5538e+07	7.81051e+07	No	Yes	9.74242	-17.5752		-0.00821809	-2.66536	1.76355	No							P38109	ATG42	Vacuolar serine-type carboxypeptidase ATG42	4.71114e-05	0.00061056
P18544	ARG8	Acetylornithine aminotransferase, mitochondrial (ACOAT)	0.00215507	0.000805954	0.00134912	531	-0.743249	10	3.58048e+07	2.65464e+07	5.42414e+07	1.3191e+08	7.59169e+07	6.1974e+07	No	Yes	1.75474	-1.30988	37.398	1.13408	-2.66654	1.76238	No							Q12048	ATG41	Autophagy-related protein 41 (Interacting with cytoskeleton protein 2)	4.68295e-05	0.00108608
P38079	YRO2	Protein YRO2	0.0021423	0	0.0021423	1259	-10	2	5.26084e+07	4.74837e+07	9.27613e+07	4.69419e+07	4.53594e+07	9.89475e+07	No	Yes	10.7332	-17.5377		-0.11149	-2.66912	1.75979	No							P20049	TYR1	Prephenate dehydrogenase [NADP(+)] (PRDH)	4.62821e-05	0
P53336	YGR283C	Putative methyltransferase YGR283C	0.0021237	0.0021237	0		10	9				1.0256e+08	1.46593e+08	1.31614e+08	Yes	Yes	0.656763		99.8049	10	-2.67291	1.75601	No							P22133	MDH2	Malate dehydrogenase, cytoplasmic	4.62742e-05	0.000178117
P28241	IDH2	Isocitrate dehydrogenase [NAD] subunit 2, mitochondrial	0.00211937	0.000849822	0.00126955	515	-0.57908	7	2.7808e+07	2.51589e+07	5.55728e+07	5.70796e+07	1.36758e+08	7.76135e+07	Yes	Yes	2.06376	-1.01635	40.0979	1.22576	-2.67379	1.75512	Yes							P34240	ZRT3	Zinc-regulated transporter 3 (Vacuolar membrane zinc transporter)	4.59105e-05	0.00196904
Q04439	MYO5	Myosin-5 (Actin-dependent myosin-I MYO5) (Class I unconventional myosin MYO5) (Type I myosin MYO5)	0.00211921	0	0.00211921	1258	-10	6	1.28832e+08	5.03756e+06	3.17639e+07	1.70993e+08	6.69636e+06	3.66385e+07	No	Yes	15.7524	-17.4908		-0.66807	-2.67383	1.75509	No							P39010	AKR1	Palmitoyltransferase AKR1	4.48212e-05	0.000198844
P40033	RSM18	37S ribosomal protein RSM18, mitochondrial (Mitochondrial small ribosomal subunit protein bS18m)	0.00209543	0.00186645	0.000228982	144	3.02699	6	6.3931e+06	6.3931e+06	6.3931e+06	6.35263e+07	1.33988e+08	1.59006e+08	Yes	Yes	1.75282	5.2978	89.0723	4.11288	-2.67873	1.75019	Yes							P40026	KRE29	DNA repair protein KRE29 (Killer toxin-resistance protein 29)	4.46919e-05	0.000861827
Q04602	VBA4	Vacuolar basic amino acid transporter 4	0.0020926	0.000119516	0.00197309	929	-4.04518	3	5.48557e+07	2.67387e+07	9.00831e+07	9.56753e+07	4.17948e+07	6.60452e+07	No	Yes	5.28753	-7.07744	5.71136	0.164975	-2.67931	1.7496	No							P54781	ERG5	C-22 sterol desaturase ERG5	4.46292e-05	0.000127521
Q05911	ADE13	Adenylosuccinate lyase (ASL)	0.00208875	0.00182838	0.000260372	151	2.81192	16	7.41671e+06	7.41671e+06	7.41671e+06	1.708e+08	8.08344e+07	1.00617e+08	Yes	Yes	1.41276	4.91749	87.5346	3.91115	-2.68011	1.7488	No							P53236	RSC1	Chromatin structure-remodeling complex subunit RSC1 (RSC complex subunit RSC1) (Remodel the structure of chromatin complex subunit 1)	4.26866e-05	0.000409038
P38152	CTP1	Tricarboxylate transport protein (Citrate transport protein) (CTP)	0.0020847	0.00032317	0.00176154	785	-2.44647	5	3.89902e+07	4.04381e+07	7.56214e+07	9.99185e+07	5.93024e+07	5.95057e+07	No	Yes	2.24182	-4.27632	15.5019	0.450927	-2.68096	1.74796	No							Q02201	OSH6	Oxysterol-binding protein homolog 6 (Lipid-transfer protein Osh6) (LTP) (Oxysterol-binding phosphatidylserine transferase) (Oxysterol-binding protein-related protein 6) (ORP 6) (OSBP-related protein 6)	4.21223e-05	8.87948e-05
P16550	APA1	Protein APA1 [Includes: Diadenosine 5',5'''-P1,P4-tetraphosphate phosphorylase 1 (Ap4A phosphorylase 1)	0.0020755	0.000868325	0.00120718	488	-0.475332	8	3.08631e+07	4.00923e+07	3.6001e+07	1.04407e+08	9.32991e+07	6.74637e+07	Yes	Yes	1.06078	-0.829947	41.8368	1.28605	-2.68288	1.74604	No							P40094	COG3	Conserved oligomeric Golgi complex subunit 3 (COG complex subunit 3) (Component of oligomeric Golgi complex 3) (Protein SEC34)	4.1246e-05	8.65487e-05
Q06630	MHR1	Mitochondrial homologous recombination protein 1 (Cross-linked transcription component 1) (Mitochondrial large ribosomal subunit protein mL67)	0.00207274	0.00206036	1.23781e-05	76	7.37896	9	350128	350128	350128	7.14459e+07	1.51921e+08	1.47213e+08	Yes	Yes	1.52889	12.8796	99.4028	8.38328	-2.68346	1.74546	No							O13547	CCW14	Covalently-linked cell wall protein 14 (Inner cell wall protein)	4.05463e-05	0.000923218
Q12680	GLT1	Glutamate synthase [NADH]	0.00206857	0.000637972	0.0014306	611	-1.16505	18	2.64033e+07	3.43471e+07	6.74535e+07	8.31792e+07	8.23013e+07	7.71987e+07	No	Yes	1.27053	-2.03253	30.8412	0.919833	-2.68433	1.74458	No							Q04712	RRN11	RNA polymerase I-specific transcription initiation factor RRN11	4.04702e-05	0.000309118
P36003	NNK1	Nitrogen network kinase 1	0.00206647	0	0.00206647	1257	-10	15	5.75326e+07	5.24506e+07	7.43668e+07	7.34828e+07	4.60852e+07	6.6588e+07	No	Yes	9.23116	-17.3817		-0.0137545	-2.68477	1.74414	No							P11938	RAP1	DNA-binding protein RAP1 (Repressor/activator site-binding protein) (SBF-E) (TUF)	3.98849e-05	0.000272972
P38882	UTP9	U3 small nucleolar RNA-associated protein 9 (U3 snoRNA-associated protein 9) (U three protein 9) (U3 protein 9 required for transcription) (t-UTP9)	0.00206011	0.00154434	0.000515769	203	1.5822	15	1.16333e+07	1.66864e+07	1.73263e+07	1.22012e+08	1.18688e+08	8.30213e+07	Yes	Yes	0.762785	2.75746	74.964	2.80498	-2.68611	1.7428	Yes							P35817	BDF1	Bromodomain-containing factor 1	3.95889e-05	0.0326509
P13382	POL1	DNA polymerase alpha catalytic subunit A	0.00205654	0.000130286	0.00192626	919	-3.88604	17	5.80791e+07	1.82771e+07	9.09588e+07	9.80307e+07	4.26004e+07	6.07809e+07	No	Yes	5.48836	-6.76968	6.33521	0.183041	-2.68686	1.74205	No							Q07897	CMS1	Protein CMS1 (Complementation of MCM10 suppressor protein 1)	3.72466e-05	0
P18562	FUR1	Uracil phosphoribosyltransferase (UPRTase)	0.00204016	0.000674715	0.00136545	579	-1.01703	9	3.11378e+07	2.15993e+07	6.7643e+07	6.71033e+07	6.96503e+07	1.08657e+08	Yes	Yes	2.42815	-1.76818	33.0716	0.991512	-2.69033	1.73858	No							P00410	COX2	Cytochrome c oxidase subunit 2	3.70519e-05	0.000446569
Q04869	YMR315W	Uncharacterized protein YMR315W	0.00203928	0.000825939	0.00121334	507	-0.554877	7	3.15235e+07	2.37487e+07	5.22135e+07	6.89327e+07	8.17806e+07	1.07433e+08	Yes	Yes	1.66651	-0.964593	40.5015	1.23966	-2.69052	1.73839	No							P48415	SEC16	COPII coat assembly protein SEC16 (Protein transport protein SEC16)	3.63456e-05	0.0151572
Q03161	YMR099C	Glucose-6-phosphate 1-epimerase	0.00202865	0.00053448	0.00149417	657	-1.48313	9	4.36426e+07	2.56465e+07	5.82921e+07	8.90006e+07	4.11601e+07	1.05984e+08	No	Yes	3.23212	-2.5749	26.3466	0.778563	-2.69279	1.73612	No							P32477	GSH1	Glutamate--cysteine ligase	3.51619e-05	5.27245e-05
Q12068	GRE2	NADPH-dependent methylglyoxal reductase GRE2	0.00202786	0.00169769	0.000330171	170	2.36229	10	1.22786e+07	6.35206e+06	9.31533e+06	1.47474e+08	6.2829e+07	1.25336e+08	Yes	Yes	1.75953	4.10082	83.7183	3.49617	-2.69296	1.73595	No							P38349	UBX7	UBX domain-containing protein 7	3.44657e-05	0.000130919
P34240	ZRT3	Zinc-regulated transporter 3 (Vacuolar membrane zinc transporter)	0.00201495	4.59105e-05	0.00196904	1011	-5.42253	5	5.71439e+07	2.77492e+07	8.37228e+07	9.77969e+07	3.44706e+07	6.03865e+07	No	Yes	6.80329	-9.3982	2.27849	0.0657547	-2.69574	1.73318	No							P38773	DOG2	2-deoxyglucose-6-phosphate phosphatase 2 (2-DOG-6-P 2) (2-deoxyglucose-6-phosphatase 2)	3.38759e-05	0.000253402
P11745	RNA1	Ran GTPase-activating protein 1 (Protein involved in RNA production/processing)	0.0019864	0.000988571	0.000997828	382	-0.0134468	13	1.96117e+07	3.29737e+07	3.54054e+07	9.18937e+07	1.10282e+08	6.59838e+07	Yes	Yes	1.08469	-0.0232223	49.767	1.57601	-2.70193	1.72698	No							P53101	STR3	Cystathionine beta-lyase (CBL)	3.30927e-05	0.000146772
P40457	MLP2	Protein MLP2 (Myosin-like protein 2)	0.00196928	0	0.00196928	1256	-10	6	7.27504e+07	2.80482e+06	1.42696e+08	1.06234e+07	1.03415e+07	1.13865e+08	No	Yes	15.3052	-17.1732		-1.64797	-2.70569	1.72322	No							P53939	NIS1	Protein NIS1 (Jumonji domain-interacting protein 1) (Neck protein interacting with septins protein 1)	3.30221e-05	0.00136838
P38840	ARO9	Aromatic amino acid aminotransferase 2	0.00196727	0.00059612	0.00137115	617	-1.20171	12	3.15206e+07	3.52261e+07	5.52092e+07	9.35916e+07	6.48697e+07	7.23031e+07	No	Yes	1.20763	-2.07028	30.3019	0.902668	-2.70614	1.72278	No							P38354	YBR285W	Putative uncharacterized protein YBR285W	3.18807e-05	4.51009e-05
P32835	GSP1	GTP-binding nuclear protein GSP1/CNR1 (Chromosome stability protein 17) (GTPase Ran homolog) (Genetic suppressor of PRP20-1)	0.00196505	0.000811813	0.00115324	493	-0.506471	1	2.55385e+07	2.0886e+07	5.5158e+07	6.39384e+07	1.09112e+08	7.76903e+07	No	Yes	1.47593	-0.872289	41.3126	1.26777	-2.70663	1.72229	No							P39005	KRE9	Cell wall synthesis protein KRE9	3.11333e-05	0.000183709
P80210	ADE12	Adenylosuccinate synthetase (AMPSase) (AS-synthetase) (AdSS)	0.00195164	0.00195164	0		10	16				1.39064e+08	1.00215e+08	1.10639e+08	Yes	Yes	0.602304		99.8049	10	-2.7096	1.71931	No							P53214	MTL1	Protein MTL1 (MID two-like protein 1)	3.03192e-05	0.00151574
P21576	VPS1	Vacuolar protein sorting-associated protein 1	0.00194585	0.000900959	0.00104489	428	-0.213822	16	1.61145e+07	2.36138e+07	5.37242e+07	9.49505e+07	8.02681e+07	8.02098e+07	Yes	Yes	0.876068	-0.367352	46.3015	1.44599	-2.71089	1.71802	No							P38170	BRN1	Condensin complex subunit 2 (Barren homolog) (CAPH homolog)	3.01673e-05	0.0034698
P53166	MRH4	ATP-dependent RNA helicase MRH4, mitochondrial	0.00193683	0.00193683	0		10	18				8.61045e+07	5.90591e+07	2.02099e+08	Yes	Yes	2.25856		99.8049	10	-2.71291	1.716	Yes							P36025	YOR062C	Uncharacterized protein YOR062C	3.01505e-05	5.98883e-05
P25605	ILV6	Acetolactate synthase small subunit, mitochondrial (Acetohydroxy-acid synthase small subunit) (AHAS) (ALS)	0.00192565	0.000280117	0.00164553	794	-2.55445	9	3.46943e+07	4.86161e+07	6.37817e+07	6.63815e+07	5.78279e+07	7.39571e+07	No	Yes	2.17	-4.37703	14.5466	0.422725	-2.71542	1.71349	No							P33401	PGM1	Phosphoglucomutase 1 (PGM 1)	2.95461e-05	0.000155906
P53298	OKP1	Inner kinetochore subunit OKP1 (CENP-Q homolog) (Constitutive centromere-associated network protein OKP1) (Outer kinetochore protein 1)	0.00191721	0.00013908	0.00177813	895	-3.67637	10	3.9034e+07	4.62068e+07	6.33669e+07	5.51771e+07	1.08584e+08	3.13762e+07	No	Yes	3.92495	-6.29241	7.25431	0.209683	-2.71733	1.71158	No							Q04336	YMR196W	Uncharacterized protein YMR196W	2.8987e-05	0.000846948
P32368	SAC1	Phosphatidylinositol-3-phosphatase SAC1	0.00190777	0.00150941	0.000398356	190	1.92186	17	1.1477e+07	5.89109e+06	1.8074e+07	1.18268e+08	8.59533e+07	1.02389e+08	Yes	Yes	0.783454	3.28529	79.1193	3.10068	-2.71947	1.70944	No							P41910	MAF1	Repressor of RNA polymerase III transcription MAF1	2.86339e-05	0.00250874
P38625	GUA1	GMP synthase [glutamine-hydrolyzing]	0.00190704	0.0013857	0.00052134	215	1.41032	16	1.55084e+07	5.66346e+06	2.53534e+07	9.11281e+07	9.1228e+07	1.1304e+08	Yes	Yes	0.847632	2.41062	72.6623	2.65899	-2.71964	1.70927	No							P30657	PRE4	Proteasome subunit beta type-7 (Macropain subunit PRE4) (Multicatalytic endopeptidase complex subunit PRE4) (Proteasome component PRE4) (Proteinase YSCE subunit PRE4)	2.85273e-05	0.000250508
P53191	PIB2	Phosphatidylinositol 3-phosphate-binding protein 2	0.00189761	9.18139e-05	0.00180579	943	-4.29778	12	3.17281e+07	4.77611e+07	8.08346e+07	5.06738e+07	5.24544e+07	7.67788e+07	No	Yes	4.78314	-7.33682	4.8384	0.139716	-2.72179	1.70712	No							Q08986	SAM3	S-adenosylmethionine permease SAM3 (S-adenosylmethionine metabolism protein 3)	2.81497e-05	0.000290081
P33767	WBP1	Dolichyl-diphosphooligosaccharide--protein glycosyltransferase subunit WBP1 (Oligosaccharyl transferase subunit WBP1) (Oligosaccharyl transferase subunit beta)	0.00189009	0.000351357	0.00153874	748	-2.13074	7	2.4561e+07	3.2637e+07	7.99692e+07	5.69276e+07	6.52497e+07	7.9539e+07	No	Yes	3.06294	-3.63375	18.5894	0.542687	-2.72352	1.7054	No							P32329	YPS1	Aspartic proteinase 3	2.73458e-05	0.00229884
P53598	LSC1	Succinate--CoA ligase [ADP-forming] subunit alpha, mitochondrial	0.00188286	0.00176813	0.000114728	122	3.94594	8	1.77764e+06	1.38172e+06	3.86685e+06	2.38073e+07	2.31695e+08	7.50581e+07	Yes	Yes	4.04186	6.72282	93.9067	4.992	-2.72518	1.70373	No							Q05031	DFG5	Mannan endo-1,6-alpha-mannosidase DFG5	2.6837e-05	0.00173242
P53189	SCW11	Probable family 17 glucosidase SCW11	0.00187467	0	0.00187467	1251	-10	5	5.52298e+07	6.14077e+07	5.4354e+07	5.51947e+07	4.92698e+07	6.06631e+07	No	Yes	5.89586	-16.9602		-0.0555395	-2.72707	1.70184	No							P36126	SPO14	Phospholipase D1 (PLD 1)	2.64079e-05	0.0003299
Q04182	PDR15	ATP-dependent permease PDR15	0.00186136	0.000353256	0.00150811	736	-2.09396	9	5.18252e+07	3.07145e+07	4.04485e+07	1.27354e+08	3.66675e+07	4.67233e+07	No	Yes	3.83589	-3.5571	18.9783	0.554319	-2.73017	1.69874	No							P07275	PUT2	Delta-1-pyrroline-5-carboxylate dehydrogenase, mitochondrial (P5C dehydrogenase)	2.54477e-05	0.000284633
P40531	GVP36	Protein GVP36 (36 kDa Golgi vesicle protein)	0.00185415	0.000588785	0.00126537	592	-1.10374	12	1.3155e+07	5.03224e+07	4.94768e+07	6.43972e+07	7.05662e+07	8.45217e+07	Yes	Yes	2.1144	-1.87312	31.755	0.949061	-2.73185	1.69706	No							P53045	ERG25	C-4 methylsterol oxidase ERG25	2.54405e-05	9.6045e-05
P02992	TUF1	Elongation factor Tu, mitochondrial (tufM)	0.00185006	0.000841112	0.00100895	439	-0.262488	7	2.95013e+07	2.19728e+07	3.88149e+07	8.35445e+07	8.51704e+07	7.27025e+07	Yes	Yes	0.211145	-0.445206	45.4639	1.41538	-2.73281	1.6961	Yes							P29496	MCM5	Minichromosome maintenance protein 5	2.47039e-05	0.000207178
P38928	AXL2	Axial budding pattern protein 2 (Bud site selection protein 10) (Suppressor of RHO3 protein 4)	0.00184984	1.96751e-05	0.00183016	1066	-6.53946	11	6.20242e+07	4.96612e+07	4.93119e+07	6.945e+07	6.43642e+07	3.68546e+07	No	Yes	6.07264	-11.0912	1.06361	0.0306904	-2.73287	1.69605	No							Q05583	CIA1	Cytosolic iron-sulfur protein assembly protein 1	2.43111e-05	0.00107709
P25389	KCC4	Probable serine/threonine-protein kinase KCC4	0.0018427	0	0.0018427	1250	-10	14	6.40915e+07	2.75014e+07	8.58378e+07	7.8945e+07	2.3795e+07	5.02158e+07	No	Yes	11.6462	-16.8857		-0.377671	-2.73454	1.69437	No							Q07457	BRE1	E3 ubiquitin-protein ligase BRE1	2.40337e-05	0.000326236
P17558	PET123	37S ribosomal protein PET123, mitochondrial (Mitochondrial small ribosomal subunit protein mS26)	0.00184	0.00170174	0.000138263	132	3.62153	10	4.11411e+06	4.11411e+06	4.11411e+06	1.10889e+08	1.14417e+08	9.22544e+07	Yes	Yes	0.428606	6.1339	92.4857	4.67898	-2.73518	1.69373	No							P19881	PHO13	4-nitrophenylphosphatase (PNPPase)	2.37109e-05	7.98073e-05
P38970	HAL5	Serine/threonine-protein kinase HAL5	0.00182369	0	0.00182369	1248	-10	13	5.1381e+07	5.20287e+07	5.97771e+07	4.70413e+07	5.64142e+07	6.03353e+07	No	Yes	8.13841	-16.8408		-0.00249447	-2.73905	1.68986	No							P24279	MCM3	DNA replication licensing factor MCM3	2.35911e-05	0.00038833
Q06010	STE23	A-factor-processing enzyme	0.00180562	0.000490221	0.0013154	645	-1.42399	5	2.82949e+07	2.82949e+07	2.82949e+07	9.9863e+07	1.2969e+08	9.29969e+06	No	Yes	4.49672	-2.4002	27.1498	0.803523	-2.74337	1.68554	No							P40037	HMF1	Protein HMF1 (High dosage growth inhibitor) (Homologous mitochondrial matrix factor 1)	2.29646e-05	0.000165035
Q04305	UTP15	U3 small nucleolar RNA-associated protein 15 (U3 snoRNA-associated protein 15) (U three protein 15) (U3 protein 15 required for transcription) (t-UTP15)	0.00179722	0.00179722	0		10	14				1.50399e+08	1.21671e+08	5.0161e+07	Yes	Yes	2.08737		99.8049	10	-2.7454	1.68351	Yes							Q04338	VTI1	t-SNARE VTI1 (Qb-SNARE VTI1) (VPS10-interacting protein 1) (Vesicle transport v-SNARE protein VTI1)	2.27548e-05	0.000288583
Q06147	LCB5	Sphingoid long chain base kinase 5 (LCB kinase 5)	0.00179695	0.000736667	0.00106028	495	-0.525363	14	3.98114e+07	2.80479e+07	2.62107e+07	8.77907e+07	5.87247e+07	8.15976e+07	No	Yes	1.3234	-0.884421	40.9954	1.25675	-2.74546	1.68345	No							P38114	TBS1	Uncharacterized transcriptional regulatory protein TBS1 (Thiabendazole sensitive protein 1)	2.21544e-05	0.00043155
P32476	ERG1	Squalene epoxidase ERG1 (SE)	0.00178993	0.000719019	0.00107091	508	-0.574731	6	2.32965e+07	3.34157e+07	3.92072e+07	7.72878e+07	7.79538e+07	6.9763e+07	Yes	Yes	0.437841	-0.966553	40.1703	1.22825	-2.74717	1.68175	No							Q05670	FUS2	Nuclear fusion protein FUS2	2.16592e-05	0.000775787
Q12191	BUG1	Binder of USO1 and GRH1 protein 1	0.00178148	0.00017493	0.00160655	849	-3.19912	12	4.5846e+07	5.48105e+07	4.19997e+07	4.53755e+07	7.16569e+07	5.97208e+07	No	Yes	2.63386	-5.37353	9.81936	0.284243	-2.74922	1.67969	No							P32854	PEP12	Syntaxin PEP12 (Carboxypeptidase Y-deficient protein 12) (Vacuolar protein sorting-associated protein 6) (Vacuolar protein-targeting protein 13)	2.15887e-05	0.000202608
P06780	RHO1	GTP-binding protein RHO1 (Rho-type GTPase 1)	0.00177821	0.000819914	0.000958297	429	-0.225001	10	1.47687e+07	2.20416e+07	4.85694e+07	6.93068e+07	7.17291e+07	9.2408e+07	Yes	Yes	1.63067	-0.377753	46.1089	1.43893	-2.75002	1.6789	No							P38235	YBR053C	Uncharacterized protein YBR053C	2.14277e-05	9.63517e-05
Q01589	SED1	Cell wall protein SED1 (Glycoprotein GP260)	0.00176775	0	0.00176775	1245	-10	2	4.81576e+07	7.83072e+07	4.28405e+07	5.61445e+07	5.89451e+07	3.25525e+07	No	Yes	10.1132	-16.706		-0.246165	-2.75258	1.67633	No							P03872	REP2	Partitioning protein REP2 (R2) (Protein Charlie) (Trans-acting factor C)	2.12037e-05	0.00014473
[truncated: 706 more rows]
