# Supplementary material for: Signal-noise metrics for RNA binding protein identification reveal broad spectrum protein-RNA interaction frequencies and dynamics
Source: Nat Commun. 2023 Sep 21;14:5868. doi: 10.1038/s41467-023-41284-9 (PMC10514315; doi:10.1038/s41467-023-41284-9)
Supplement: Supplementary file 21 — Supplementary Dataset 17 [file 41467_2023_41284_MOESM21_ESM.xlsx]

## Sheet: TRAPP 800
Supplementary Data 17	TRAPP 800.
Referenced MS dataset	TRAPP 800 mJ/cm2 (Shchepachev, 2019)
SILAC labeling?	Yes
Pooled UV-crosslinked and non-crosslinked samples prior to RNA-centric protein enrichment?	Yes
# of replicates	3
UV-enrichment* status was based on conclusions of referenced study, no independent statistical analysis was performed on referenced MS dataset.
GO-annotations were exported from PANTHER V17.0 (Thomas et al., 2003) and made available in Supplementary Data 7.
Proteins not detected in all three UV-crosslinked samples were excluded from downstream sample normalization procedures and data analysis.
Replicate samples were mean-normalized to total SPI and SPInCL values equal to 0 were replaced with the average non-zero SPInCL value of the same protein ID.
Proteins only detected in UV-crosslinked samples were given the following pseudo-values: log2(S/N) = 10, log2(CL/nCL) = 10.
Average log2(CL/nCL) and log2(S/N) ratios were generated with SPICL values and average SPInCL values according to equations (2) and (3). Proteins displaying negative average log2(CL/nCL) ratios were given pseudo-log2(S/N) ratios of −10.
%TP values were calculated with average SPI values and average total SPI according to equation (8); %TPS and %TPN values were estimated with %TP values and average log2(S/N) ratios according to equations (9-11).
Log10(%TP) values were adjusted by subtracting the minimum log10(%TP) value of the MS dataset.
Detectable ∆log2(SPIS) values were estimated with SD of log2(SPI) values and average log2(S/N) ratios according to equations (5-7) (see Methods).
RCS ranking only included proteins identified in at least one non-crosslinked sample to avoid low-abundant species with pseudo-log2(S/N) ratios of 10 from being inaccurately ranked.
RBP confidence scores (RCS) represent the product of adj. log10(%TP) values and average log2(S/N) ratios.
%TP ranking only includes proteins detected in all UV-crosslinked samples.
S/N and %TPS were considered overestimated for non-SILAC experiments and for experiments where UV-crosslinked and non-crosslinked samples weren't pooled prior to RNA-centric protein enrichment.
Average log2(CL/nCL) and S/N ratio summary statistics for GO terms or categories only included proteins identified in at least one non-crosslinked samples to avoid low-abundant species with pseudo-log2(S/N) ratios of 10 from skewing the data.
Category or GO term	Total MS dataset	GO RNA binding	GO nucleic acid binding	GO nucleotide binding	GO mRNA binding	GO rRNA binding	GO dsRNA binding	GO tRNA binding	GO snRNA binding	GO snoRNA binding	GO miRNA binding	GO translation	GO mRNA processing	GO ncRNA processing	GO rRNA processing	GO RNA splicing	GO regulation of RNA stability	GO RNA modification	GO RNA localization	GO ribonucleoprotein complex	GO plasma membrane	GO cytosol	GO integral component of membrane	GO nucleus	GO DNA binding	GO exclusive DNA binding	GO exclusive nucleotide binder	GO endoplasmic reticulum	GO integral component of ER membrane	GO glycoprotein	GO unfolded protein binding	GO protein binding	"Core RBP" (Beckmann, 2015)	Classical metabolic enzymes (Beckmann, 2015)	EnigmRBPs (Beckmann, 2015)
# of protein IDs in category or GO term (Homo sapien & Saccharommyces cerevisiae)	1692	2389	5254	3055	525	147	82	119	69	63	31	717	646	796	504	500	254	284	343	1230	6435	6382	7023	10013	3095	2715	2345	2703	1543	4577	203	15171	498	216	597
# of detected protein IDs	1692	390	509	361	156	58	4	26	13	27	0	240	63	231	196	43	44	42	79	347	208	452	195	763	140	110	251	159	72	0	40	0	221	93	206
# of detected protein IDs identified as UV-enriched*	685	257	283	183	111	44	4	23	7	18	0	191	22	140	121	16	26	23	52	231	60	262	18	304	39	24	122	37	16	0	20	0	167	67	125
% of detected protein IDs identified as UV-enriched*	40.4846	65.8974	55.5992	50.6925	71.1538	75.8621	100	88.4615	53.8462	66.6667	0	79.5833	34.9206	60.6061	61.7347	37.2093	59.0909	54.7619	65.8228	66.5706	28.8462	57.9646	9.23077	39.8427	27.8571	21.8182	48.6056	23.2704	22.2222	0	50	0	75.5656	72.043	60.6796
Average log2(CL/nCL) of detected protein IDs	1.39198	3.29279	2.5966	1.50932	3.35403	4.11745	4.13548	3.59432	4.01509	2.75347	0	4.63936	1.93201	3.0219	3.2242	2.28754	2.97899	1.91492	2.79843	3.6643	0.506137	2.42525	0.113096	1.40105	0.946197	0.736504	1.26106	0.563123	0.632462	0	1.63451	0	3.40714	1.61848	1.48811
Average S/N of detected protein IDs	8.58684	29.3904	22.3354	6.71372	36.0404	45.2739	13.7566	19.5118	50.6381	55.9678	0	44.0643	14.8612	33.9782	38.4709	16.4166	48.5362	5.49135	22.5944	38.9789	0.96587	19.278	0.261801	8.43624	3.97798	3.4753	2.1557	1.19167	0.804592	0	3.09938	0	27.9273	2.03978	2.35541
%TP of detected protein IDs	100	62.0675	64.214	16.5997	22.8499	30.7597	0.0539565	0.577844	0.279606	0.507962	0	64.8325	2.22156	34.9995	34.5242	0.669815	0.660149	0.527654	16.7717	66.97	15.4385	78.0625	9.44803	32.1597	3.12868	2.00178	11.2181	1.59996	0.75188	0	0.952143	0	50.3761	13.7635	16.2911
%TPS of detected protein IDs	67.183	54.7261	54.9639	3.51829	18.3135	29.6587	0.0461191	0.348978	0.0961863	0.257732	0	61.1794	1.60207	31.9416	31.8575	0.405783	0.470075	0.102042	15.3917	62.0392	1.6751	62.8099	0.0625224	19.8918	0.530696	0.219875	1.16649	0.399417	0.257506	0	0.36375	0	42.9467	1.77078	2.37136
%TPN of detected protein IDs	32.817	7.34144	9.25007	13.0815	4.53632	1.10096	0.00783737	0.228865	0.18342	0.25023	0	3.65308	0.619488	3.05788	2.66667	0.264032	0.190074	0.425613	1.38007	4.93084	13.7634	15.2526	9.38551	12.2679	2.59798	1.7819	10.0516	1.20054	0.494374	0	0.588393	0	7.42944	11.9927	13.9197
Average log2(CL/nCL) of UV-enriched* protein IDs	4.52245	5.9357	5.78703	3.49014	5.90952	6.38531	5.60161	5.57139	7.1321	6.82892	0	6.10084	7.14834	6.21519	6.39212	6.07806	6.63981	5.95291	5.63245	6.58918	2.29469	4.26084	2.92883	4.87616	4.5085	4.13707	2.79336	3.56953	3.92854	0	2.3955	0	5.30968	2.39971	2.95638
Average S/N of UV-enriched* protein IDs	21.5334	42.3671	39.7503	12.7602	50.6596	55.1772	13.7566	21.8041	80.7812	89.5019	0	50.243	44.7348	56.0025	62.6675	37.5048	82.6063	9.73928	35.9953	56.3878	3.13765	31.4275	1.91184	21.9961	15.0449	16.4464	4.09288	5.01484	3.10829	0	5.35851	0	36.4553	2.62296	3.30158
%TP of UV-enriched* protein IDs	73.6262	57.5354	57.8605	6.88039	19.8457	30.1077	0.0539565	0.497254	0.0976019	0.318876	0	62.8397	1.63644	32.4073	32.3021	0.410769	0.60108	0.0964574	16.1203	63.2651	5.00979	67.0793	0.072145	22.4012	0.662992	0.303248	2.45714	0.433209	0.268909	0	0.713935	0	46.8242	5.40731	6.4388
%TPS of UV-enriched* protein IDs	66.6292	54.4716	54.69	3.4303	18.2036	29.5973	0.0461191	0.345777	0.0946859	0.242415	0	61.0089	1.57711	31.7368	31.6659	0.397835	0.466378	0.0646526	15.3794	61.7836	1.64437	62.6357	0.0186963	19.6351	0.479608	0.201255	1.11367	0.353683	0.228351	0	0.344012	0	42.7774	1.75497	2.30603
%TPN of UV-enriched* protein IDs	6.997	3.06386	3.1705	3.45009	1.6421	0.510412	0.00783737	0.151477	0.00291599	0.0764608	0	1.83074	0.0593311	0.670503	0.636173	0.0129342	0.134702	0.0318048	0.740869	1.4815	3.36541	4.44355	0.0534487	2.76602	0.183385	0.101994	1.34347	0.0795266	0.0405586	0	0.369923	0	4.04675	3.65235	4.13278
	log2(S/N) < 0	0 < log2(S/N) < 1	1 < log2(S/N) < 2	2 < log2(S/N) < 3	3 < log2(S/N) < 4	4 < log2(S/N) < 5	5 < log2(S/N) < 6	6 < log2(S/N) < 7	7 < log2(i/N) < 8	8 < log2(S/N) < 9	9 < log2(S/N) < 10	10 < log2(S/N); (includes undetected in non-crosslinked)
# of total protein IDs	986	123	94	57	42	39	38	31	14	7	1	260
# of GO-annotated RBPs	104	22	23	22	20	24	26	26	7	5	1	110
	RCS rank 1–100	RCS rank 101–200	RCS rank 201–300	RCS rank 301–400	RCS rank 401–500	RCS rank 501–600	RCS rank 601–700	RCS rank 701–800	RCS rank 801–900	RCS rank 901–1000	RCS rank 1001–1100	RCS rank 1101–1200	RCS rank 1201–1300	RCS rank 1301–1400	RCS rank 1401–1500
# of GO-annotated RBPs	49	16	22	35	32	25	24	25	17	23	19	16	28	24	16
Average S/N	112.764	14.0818	4.01771	1.92444	1.01446	0.552064	0.345039	0.20028	0.105118	0.0452265	0.00992904	0.00410051	0.00129322	0.0010091	0.000989514
Average RCS	22.6214	8.70557	3.61303	1.55586	-0.0280898	-1.28141	-2.70668	-4.48549	-6.96318	-10.764	-15.2331	-20.1919	-25.5512	-31.7934	-39.6168
Average detectable ∆log2(SPIS)	0.748649	1.16554	1.83312	1.75411	2.10714	2.57442	2.83426	3.76685	4.13301	6.76773	9.35132	9.48394	10.3195	9.78874	9.20798
Average # of unique peptides	22	22	17	16	10	10	13	13	14	16	14	16	22	36	55
%TP	60.8248	2.46399	1.11536	1.47764	0.47041	1.63552	1.2377	1.70522	0.854277	3.32323	0.957792	1.57608	2.38155	3.94655	15.4827
%TPS	60.2863	2.13397	0.758198	0.871553	0.231496	0.71789	0.456347	0.492141	0.153195	0.427399	0.0364471	0.0398037	0.0314311	7.18922e-05	0
%TPN	0.538437	0.330016	0.35716	0.606089	0.238914	0.917634	0.781357	1.21308	0.701082	2.89583	0.921345	1.53628	2.35012	3.94648	15.4827
																																					%TPS	%TPN
																																				GO-annotated RBP	54.7265	7.34105
	%TP rank 1–100	%TP rank 101–201	%TP rank 201–301	%TP rank 301–401	%TP rank 401–501	%TP rank 501–601	%TP rank 601–701	%TP rank 701–801	%TP rank 801–901	%TP rank 901–1001	%TP rank 1001–1101	%TP rank 1101–1201	%TP rank 1201–1301	%TP rank 1301–1401	%TP rank 1401–1501	%TP rank 1501–1601	%TP rank 1601–1701																			Non-RBP, non-ribosomal protein	3.11579	25.1815			Percentage of %TPS from GO-annotated RBPs	0.814582
%TP	84.5355	6.59361	3.30183	1.8183	1.1932	0.782756	0.553694	0.365422	0.254491	0.181443	0.129133	0.095758	0.0708137	0.0527102	0.0372881	0.0238775	0.0102088																			Non-RBP, ribosomal protein	9.34126	0.293952			Percentage of %TPS from GO-annotated RBPs & non-RBP ribosomal proteins	0.953623
%TPS	62.0041	2.11921	0.937003	0.69483	0.41333	0.300179	0.207141	0.112307	0.108105	0.0888359	0.0627517	0.0427728	0.0305611	0.0268479	0.0168072	0.0116617	0.00651505																			All	67.1835	32.8165
%TPN	22.5314	4.4744	2.36483	1.12347	0.779874	0.482577	0.346553	0.253114	0.146386	0.0926069	0.0663809	0.0529852	0.0402527	0.0258623	0.020481	0.0122158	0.00369376
																							See Supplementary Data 7 for GO-annotation lists.		GO-annotated RBPs (Yeast)					Non-RBPs (Yeast)					Ribosomal protein, non-RBPs (Yeast)					Top 30 TRAPP 1360 non-RBPs (%TPS rank). Supplementary Data 13.
Primary Uniprot ID	Primary gene name	Protein name	%TP	%TPS	%TPN	RCS Rank	Log2(S/N)	# of unique peptides	SPInCL R1	SPInCL R2	SPInCL R3	SPICL R1	SPICL R2	SPICL R3	UV-enriched*?	Detected?	Detectable ∆log2(SPIS)	RBP confidence score (RCS)	% RNA-bound	Average log2(CL/nCL)	Log10(%TP)	Adjusted log10(%TP)	GO-annotated as RBP in yeast?		Primary Uniprot ID	Primary gene name	Protein name	%TPS	%TPN	Primary Uniprot ID	Primary gene name	Protein name	%TPS	%TPN	Primary Uniprot ID	Primary gene name	Protein name	%TPS	%TPN	Primary Uniprot ID	Primary gene name	Protein name	%TPS	%TPN
P26783	RPS5	40S ribosomal protein S5 (RP14) (S2) (Small ribosomal subunit protein uS7) (YS8)	11.9465	11.9092	0.0372955	1	8.31886	23	7.55701e+07	2.12262e+09	1.14407e+09	6.97058e+11	7.39723e+11	7.01827e+11	Yes	Yes	0.121216	47.596	99.6878	9.32112	1.07724	5.72145	Yes		P26783	RPS5	40S ribosomal protein S5 (RP14) (S2) (Small ribosomal subunit protein uS7) (YS8)	11.9092	0.0372955	P0CX38	RPS6B	40S ribosomal protein S6-B (RP9) (S10) (Small ribosomal subunit protein eS6-B) (YS4)	2.66429	0.0159471	P0CX38	RPS6B	40S ribosomal protein S6-B (RP9) (S10) (Small ribosomal subunit protein eS6-B) (YS4)	2.66429	0.0159471	P0CX38	RPS6B	40S ribosomal protein S6-B (RP9) (S10) (Small ribosomal subunit protein eS6-B) (YS4)	2.66429	0.0159471
P05739	RPL6B	60S ribosomal protein L6-B (L17) (Large ribosomal subunit protein eL6-B) (RP18) (YL16)	9.14492	9.07206	0.0728623	4	6.96011	20	2.21464e+08	1.44376e+09	4.8525e+09	5.19005e+11	5.95986e+11	5.18127e+11	Yes	Yes	0.285022	39.0141	99.2032	7.9659	0.96118	5.60539	Yes		P05739	RPL6B	60S ribosomal protein L6-B (L17) (Large ribosomal subunit protein eL6-B) (RP18) (YL16)	9.07206	0.0728623	P0CX32	RPS24B	40S ribosomal protein S24-B (RP50) (Small ribosomal subunit protein eS24-B)	1.18103	0.00556116	P0CX32	RPS24B	40S ribosomal protein S24-B (RP50) (Small ribosomal subunit protein eS24-B)	1.18103	0.00556116	P06169	PDC1	Pyruvate decarboxylase isozyme 1	0.208785	0.3256
P05030	PMA1	Plasma membrane ATPase 1	7.57757	0	7.57757	1433	-10	70	2.47929e+11	2.10169e+11	2.21481e+11	2.38886e+11	2.39421e+11	2.00732e+11	No	Yes	7.60725	-55.0484		-0.0059627	0.87953	5.52374	No		P05755	RPS9B	40S ribosomal protein S9-B (RP21) (S13) (Small ribosomal subunit protein uS4-B) (YP28) (YS11)	5.55872	0.0214948	P0CX40	RPS8B	40S ribosomal protein S8-B (RP19) (S14) (Small ribosomal subunit protein eS8-B) (YS9)	1.01428	0.0416862	P0CX40	RPS8B	40S ribosomal protein S8-B (RP19) (S14) (Small ribosomal subunit protein eS8-B) (YS9)	1.01428	0.0416862	P00560	PGK1	Phosphoglycerate kinase	0.164893	0.214037
P05755	RPS9B	40S ribosomal protein S9-B (RP21) (S13) (Small ribosomal subunit protein uS4-B) (YP28) (YS11)	5.58022	5.55872	0.0214948	2	8.01462	3	5.24612e+07	4.52528e+08	1.41774e+09	3.41592e+11	3.54086e+11	3.02902e+11	Yes	Yes	0.286358	43.2057	99.6148	9.01741	0.746651	5.39086	Yes		P0CX46	RPL2B	60S ribosomal protein L2-B (L5) (Large ribosomal subunit protein uL2-B) (RP8) (YL6)	5.39132	0.0234443	P23248	RPS1B	40S ribosomal protein S1-B (RP10B) (Small ribosomal subunit protein eS1-B)	0.982381	0.0038568	P23248	RPS1B	40S ribosomal protein S1-B (RP10B) (Small ribosomal subunit protein eS1-B)	0.982381	0.0038568	P00549	CDC19	Pyruvate kinase 1 (PK 1)	0.224289	0.501651
P0CX46	RPL2B	60S ribosomal protein L2-B (L5) (Large ribosomal subunit protein uL2-B) (RP8) (YL6)	5.41477	5.39132	0.0234443	3	7.84526	28	6.04432e+07	1.34966e+09	6.58681e+08	2.7619e+11	4.06672e+11	2.85907e+11	Yes	Yes	0.773984	42.1902	99.567	8.84839	0.73358	5.37779	Yes		P26321	RPL5	60S ribosomal protein L5 (L1) (L1a) (Large ribosomal subunit protein uL18) (Ribosomal 5S RNA-binding protein) (YL3)	2.42154	0.0199551	P14127	RPS17B	40S ribosomal protein S17-B (RP51B) (Small ribosomal subunit protein eS17-B)	0.967754	0.00678984	P14127	RPS17B	40S ribosomal protein S17-B (RP51B) (Small ribosomal subunit protein eS17-B)	0.967754	0.00678984	P00330	ADH1	Alcohol dehydrogenase 1	0.109547	0.678775
P0CX38	RPS6B	40S ribosomal protein S6-B (RP9) (S10) (Small ribosomal subunit protein eS6-B) (YS4)	2.68023	2.66429	0.0159471	6	7.38431	28	1.09605e+07	8.63899e+08	5.30468e+08	1.40124e+11	2.02972e+11	1.36051e+11	Yes	Yes	0.806403	37.456	99.405	8.38862	0.428173	5.07238	No		Q02326	RPL6A	60S ribosomal protein L6-A (L17) (Large ribosomal subunit protein eL6-A) (RP18) (YL16)	2.41751	0.0192656	P0CX24	RPL20B	60S ribosomal protein L20-B (L18a) (Large ribosomal subunit protein eL20-B)	0.585441	0.00533663	P0CX24	RPL20B	60S ribosomal protein L20-B (L18a) (Large ribosomal subunit protein eL20-B)	0.585441	0.00533663	P00925	ENO2	Enolase 2	0.226905	0.161806
P26321	RPL5	60S ribosomal protein L5 (L1) (L1a) (Large ribosomal subunit protein uL18) (Ribosomal 5S RNA-binding protein) (YL3)	2.4415	2.42154	0.0199551	13	6.92303	31	5.86733e+08	4.2336e+08	7.50107e+08	1.6704e+11	1.10348e+11	1.58599e+11	Yes	Yes	0.814478	34.8357	99.1827	7.92896	0.387656	5.03187	Yes		P29453	RPL8B	60S ribosomal protein L8-B (L4) (L4-1) (Large ribosomal subunit protein eL8-B) (RP6) (YL5)	1.88423	0.0103244	P41805	RPL10	60S ribosomal protein L10 (L9) (Large ribosomal subunit protein uL16) (Ubiquinol-cytochrome C reductase complex subunit VI-requiring protein)	0.358764	0.00576042	P41805	RPL10	60S ribosomal protein L10 (L9) (Large ribosomal subunit protein uL16) (Ubiquinol-cytochrome C reductase complex subunit VI-requiring protein)	0.358764	0.00576042	P33442	RPS1A	40S ribosomal protein S1-A (RP10A) (Small ribosomal subunit protein eS1-A)	0.101953	0.00167049
Q02326	RPL6A	60S ribosomal protein L6-A (L17) (Large ribosomal subunit protein eL6-A) (RP18) (YL16)	2.43677	2.41751	0.0192656	12	6.97135	18	5.28616e+08	4.01519e+08	6.55713e+08	1.84046e+11	1.79903e+11	7.13649e+10	Yes	Yes	1.93077	35.073	99.2094	7.97709	0.386815	5.03102	Yes		P0CX36	RPS4B	40S ribosomal protein S4-B (RP5) (S7) (Small ribosomal subunit protein eS4-B) (YS6)	1.72563	0.029113	P00925	ENO2	Enolase 2	0.226905	0.161806	P0C2H9	RPL31B	60S ribosomal protein L31-B (L34) (Large ribosomal subunit protein eL31-B) (YL28)	0.190862	0.00371019	P0CX40	RPS8B	40S ribosomal protein S8-B (RP19) (S14) (Small ribosomal subunit protein eS8-B) (YS9)	1.01428	0.0416862
P29453	RPL8B	60S ribosomal protein L8-B (L4) (L4-1) (Large ribosomal subunit protein eL8-B) (RP6) (YL5)	1.89455	1.88423	0.0103244	8	7.51176	7	1.23584e+07	4.78927e+08	4.10785e+08	1.22455e+11	1.36695e+11	7.96314e+10	Yes	Yes	1.02116	36.9708	99.455	8.51571	0.277506	4.92172	Yes		P26785	RPL16B	60S ribosomal protein L16-B (L21) (Large ribosomal subunit protein uL13-B) (RP23) (YL15)	1.37266	0.00680384	P00549	CDC19	Pyruvate kinase 1 (PK 1)	0.224289	0.501651	P04650	RPL39	60S ribosomal protein L39 (L46) (Large ribosomal subunit protein eL39) (YL40)	0.171602	0.000539573	P40150	SSB2	Ribosome-associated molecular chaperone SSB2	0.119761	0.0767311
P0CX36	RPS4B	40S ribosomal protein S4-B (RP5) (S7) (Small ribosomal subunit protein eS4-B) (YS6)	1.75474	1.72563	0.029113	23	5.88931	40	8.75982e+08	1.057e+09	6.70975e+08	9.58303e+10	1.03102e+11	1.13079e+11	Yes	Yes	0.295485	28.7895	98.3409	6.90143	0.244212	4.88842	Yes		P04147	PAB1	Polyadenylate-binding protein, cytoplasmic and nuclear (PABP) (Poly(A)-binding protein) (ARS consensus-binding protein ACBP-67) (Polyadenylate tail-binding protein)	1.1443	0.0120228	P06169	PDC1	Pyruvate decarboxylase isozyme 1	0.208785	0.3256	P48164	RPS7B	40S ribosomal protein S7-B (Small ribosomal subunit protein eS7-B)	0.154283	0.00241681	P0CX24	RPL20B	60S ribosomal protein L20-B (L18a) (Large ribosomal subunit protein eL20-B)	0.585441	0.00533663
P32497	NIP1	Eukaryotic translation initiation factor 3 subunit C (eIF3c) (Eukaryotic translation initiation factor 3 93 kDa subunit) (eIF3 p93) (Nuclear transport protein NIP1) (Translation initiation factor eIF3, p93 subunit)	1.40119	0.0307349	1.37046	1266	-5.47863	79	4.70476e+10	3.24447e+10	4.30338e+10	4.88774e+10	3.81851e+10	4.16376e+10	No	Yes	4.47364	-26.2465	2.19348	0.0633007	0.146498	4.79071	Yes		P10664	RPL4A	60S ribosomal protein L4-A (L2) (Large ribosomal subunit protein uL4-A) (RP2) (YL2)	1.01608	0.0163772	P0C2H9	RPL31B	60S ribosomal protein L31-B (L34) (Large ribosomal subunit protein eL31-B) (YL28)	0.190862	0.00371019	P46990	RPL17B	60S ribosomal protein L17-B (L20) (Large ribosomal subunit protein uL22-B) (YL17)	0.126215	0.000482286	P41805	RPL10	60S ribosomal protein L10 (L9) (Large ribosomal subunit protein uL16) (Ubiquinol-cytochrome C reductase complex subunit VI-requiring protein)	0.358764	0.00576042
P26785	RPL16B	60S ribosomal protein L16-B (L21) (Large ribosomal subunit protein uL13-B) (RP23) (YL15)	1.37947	1.37266	0.00680384	9	7.65641	19	8.66624e+06	2.35653e+08	3.51587e+08	8.98977e+10	9.79029e+10	5.89346e+10	Yes	Yes	0.967956	36.6277	99.5068	8.65998	0.139712	4.78392	Yes		P0CX48	RPS11B	40S ribosomal protein S11-B (RP41) (S18) (Small ribosomal subunit protein uS17-B) (YS12)	0.902905	0.0128534	P04650	RPL39	60S ribosomal protein L39 (L46) (Large ribosomal subunit protein eL39) (YL40)	0.171602	0.000539573	P26786	RPS7A	40S ribosomal protein S7-A (RP30) (RP40) (Small ribosomal subunit protein eS7-A)	0.125154	0.00010341	P14540	FBA1	Fructose-bisphosphate aldolase (FBP aldolase) (FBPA)	0.114942	0.0858452
P00359	TDH3	Glyceraldehyde-3-phosphate dehydrogenase 3 (GAPDH 3)	1.35351	0.208356	1.14516	976	-2.45842	14	3.32148e+10	3.51807e+10	3.41088e+10	5.062e+10	4.71495e+10	4.24035e+10	Yes	Yes	0.871289	-11.7406	15.3937	0.447729	0.131462	4.77567	Yes		P02406	RPL28	60S ribosomal protein L28 (L27a) (L29) (Large ribosomal subunit protein uL15) (RP44) (RP62) (YL24)	0.70917	0.00519258	P00560	PGK1	Phosphoglycerate kinase	0.164893	0.214037	P46654	RPS0B	40S ribosomal protein S0-B (Nucleic acid-binding protein NAB1B) (Small ribosomal subunit protein uS2-B)	0.118881	0.0046105	P05694	MET6	5-methyltetrahydropteroyltriglutamate--homocysteine methyltransferase	0.0490956	0.0254679
P0CX32	RPS24B	40S ribosomal protein S24-B (RP50) (Small ribosomal subunit protein eS24-B)	1.18659	1.18103	0.00556116	10	7.73045	19	8.82914e+06	1.30058e+08	3.55939e+08	6.28299e+10	8.31049e+10	6.63203e+10	Yes	Yes	0.532795	36.4762	99.5313	8.73384	0.0743022	4.71851	No		P39938	RPS26A	40S ribosomal protein S26-A (Small ribosomal subunit protein eS26-A)	0.4488	0.00370401	P48164	RPS7B	40S ribosomal protein S7-B (Small ribosomal subunit protein eS7-B)	0.154283	0.00241681	P33442	RPS1A	40S ribosomal protein S1-A (RP10A) (Small ribosomal subunit protein eS1-A)	0.101953	0.00167049	P15108	HSC82	ATP-dependent molecular chaperone HSC82 (82 kDa heat shock cognate protein) (Heat shock protein Hsp90 constitutive isoform)	0.0616392	0.126527
P04147	PAB1	Polyadenylate-binding protein, cytoplasmic and nuclear (PABP) (Poly(A)-binding protein) (ARS consensus-binding protein ACBP-67) (Polyadenylate tail-binding protein)	1.15632	1.1443	0.0120228	18	6.57255	61	2.18368e+08	4.40153e+08	4.12288e+08	5.93787e+10	7.8607e+10	6.82656e+10	Yes	Yes	0.510273	30.9389	98.9603	7.58011	0.0630784	4.70729	Yes		P32324	EFT1	Elongation factor 2 (EF-2) (Eukaryotic elongation factor 2) (eEF2) (Ribosomal translocase) (Translation elongation factor 2)	0.438229	0.0786916	P46990	RPL17B	60S ribosomal protein L17-B (L20) (Large ribosomal subunit protein uL22-B) (YL17)	0.126215	0.000482286	Q12672	RPL21B	60S ribosomal protein L21-B (Large ribosomal subunit protein eL21-B)	0.092401	0.00887251	P37291	SHM2	Serine hydroxymethyltransferase, cytosolic (SHMT)	0.0337324	0.00922543
P0CX40	RPS8B	40S ribosomal protein S8-B (RP19) (S14) (Small ribosomal subunit protein eS8-B) (YS9)	1.05597	1.01428	0.0416862	42	4.60474	16	1.3224e+09	1.04336e+09	1.35749e+09	5.91135e+10	5.69972e+10	6.9495e+10	Yes	Yes	0.391238	21.4943	96.0523	5.63409	0.02365	4.66786	No		P26784	RPL16A	60S ribosomal protein L16-A (L13a) (L21) (Large ribosomal subunit protein uL13-A) (RP22) (YL15)	0.416973	0.00498034	P26786	RPS7A	40S ribosomal protein S7-A (RP30) (RP40) (Small ribosomal subunit protein eS7-A)	0.125154	0.00010341	P0C2H7	RPL27B	60S ribosomal protein L27-B (Large ribosomal subunit protein eL27-B)	0.0751521	0.0164308	Q02753	RPL21A	60S ribosomal protein L21-A (Large ribosomal subunit protein eL21-A)	0.010786	0.00173183
P10664	RPL4A	60S ribosomal protein L4-A (L2) (Large ribosomal subunit protein uL4-A) (RP2) (YL2)	1.03246	1.01608	0.0163772	26	5.95518	3	2.90764e+08	4.31143e+08	7.45114e+08	5.79467e+10	6.19755e+10	6.37249e+10	Yes	Yes	0.188779	27.7397	98.4138	6.96676	0.0138724	4.65808	Yes		P05737	RPL7A	60S ribosomal protein L7-A (L6) (Large ribosomal subunit protein uL30-A) (RP11) (YL8)	0.413626	0.00128475	P40150	SSB2	Ribosome-associated molecular chaperone SSB2	0.119761	0.0767311	P05759	RPS31	Ubiquitin-40S ribosomal protein S31 [Cleaved into: Ubiquitin; 40S ribosomal protein S31 (CEP76) (S37) (Small ribosomal subunit protein eS31) (YS24)]	0.0743637	0.0511219	P39954	SAH1	Adenosylhomocysteinase (AdoHcyase)	0.0213211	0.0482599
P23248	RPS1B	40S ribosomal protein S1-B (RP10B) (Small ribosomal subunit protein eS1-B)	0.986238	0.982381	0.0038568	7	7.99273	10	5.17149e+07	1.50216e+08	1.43102e+08	5.44728e+10	6.37529e+10	5.82563e+10	Yes	Yes	0.286112	37.0718	99.6089	8.99556	-0.00601845	4.63819	No		P02994	TEF1	Elongation factor 1-alpha (EF-1-alpha) (Eukaryotic elongation factor 1A) (eEF1A) (Translation elongation factor 1A)	0.396663	0.481874	P46654	RPS0B	40S ribosomal protein S0-B (Nucleic acid-binding protein NAB1B) (Small ribosomal subunit protein uS2-B)	0.118881	0.0046105	P87262	RPL34A	60S ribosomal protein L34-A (Large ribosomal subunit protein eL34-A)	0.0705283	0.000448924	P23248	RPS1B	40S ribosomal protein S1-B (RP10B) (Small ribosomal subunit protein eS1-B)	0.982381	0.0038568
P14127	RPS17B	40S ribosomal protein S17-B (RP51B) (Small ribosomal subunit protein eS17-B)	0.974544	0.967754	0.00678984	14	7.15512	17	5.34386e+06	1.68135e+08	4.31025e+08	6.25761e+10	6.28695e+10	4.86804e+10	Yes	Yes	0.511883	33.1497	99.3033	8.16017	-0.0111986	4.63301	No		P05750	RPS3	40S ribosomal protein S3 (RP13) (Small ribosomal subunit protein uS3) (YS3)	0.364916	0.0364137	P14540	FBA1	Fructose-bisphosphate aldolase (FBP aldolase) (FBPA)	0.114942	0.0858452	P38061	RPL32	60S ribosomal protein L32 (Large ribosomal subunit protein eL32)	0.0647628	0.000422331	P48164	RPS7B	40S ribosomal protein S7-B (Small ribosomal subunit protein eS7-B)	0.154283	0.00241681
P0CX48	RPS11B	40S ribosomal protein S11-B (RP41) (S18) (Small ribosomal subunit protein uS17-B) (YS12)	0.915759	0.902905	0.0128534	24	6.13435	18	3.78852e+08	4.01834e+08	3.55869e+08	5.47796e+10	6.50466e+10	4.32278e+10	Yes	Yes	0.739298	28.2548	98.5964	7.14458	-0.038219	4.60599	Yes		P04449	RPL24A	60S ribosomal protein L24-A (L30) (Large ribosomal subunit protein eL24-A) (RP29) (YL21)	0.313723	0.00742558	P00330	ADH1	Alcohol dehydrogenase 1	0.109547	0.678775	P05744	RPL33A	60S ribosomal protein L33-A (L37) (Large ribosomal subunit protein eL33-A) (RP47) (YL37)	0.0503494	0.00135518	P0CX32	RPS24B	40S ribosomal protein S24-B (RP50) (Small ribosomal subunit protein eS24-B)	1.18103	0.00556116
P02994	TEF1	Elongation factor 1-alpha (EF-1-alpha) (Eukaryotic elongation factor 1A) (eEF1A) (Translation elongation factor 1A)	0.878537	0.396663	0.481874	552	-0.280742	49	1.39768e+10	1.29781e+10	1.59244e+10	3.60724e+10	3.2728e+10	4.58373e+10	Yes	Yes	1.02493	-1.28803	45.1504	1.404	-0.0562399	4.58797	Yes		P25443	RPS2	40S ribosomal protein S2 (Omnipotent suppressor protein SUP44) (RP12) (S4) (Small ribosomal subunit protein uS5) (YS5)	0.278312	0.0140982	P33442	RPS1A	40S ribosomal protein S1-A (RP10A) (Small ribosomal subunit protein eS1-A)	0.101953	0.00167049	P0CX30	RPS23B	40S ribosomal protein S23-B (RP37) (S28) (Small ribosomal subunit protein uS12-B) (YS14)	0.0338712	0.0182644	P07702	LYS2	L-2-aminoadipate reductase	0.0294095	0.0222771
P34216	EDE1	EH domain-containing and endocytosis protein 1 (Bud site selection protein 15)	0.844504	0	0.844504	1432	-10	101	3.19252e+10	1.82894e+10	3.79392e+10	2.00859e+10	1.46662e+10	2.85092e+10	No	Yes	10.4736	-45.5517		-0.531693	-0.0733982	4.57081	No		P36105	RPL14A	60S ribosomal protein L14-A (Large ribosomal subunit protein eL14-A)	0.26112	0.00398101	Q12672	RPL21B	60S ribosomal protein L21-B (Large ribosomal subunit protein eL21-B)	0.092401	0.00887251	Q3E7Y3	RPS22B	40S ribosomal protein S22-B (RP50) (S24) (Small ribosomal subunit protein uS8-B) (YP58) (YS22)	0.0215608	0.00510669	P46654	RPS0B	40S ribosomal protein S0-B (Nucleic acid-binding protein NAB1B) (Small ribosomal subunit protein uS2-B)	0.118881	0.0046105
P00330	ADH1	Alcohol dehydrogenase 1	0.788322	0.109547	0.678775	981	-2.63139	24	1.90952e+10	1.91532e+10	2.25305e+10	2.61359e+10	2.5173e+10	2.92539e+10	Yes	Yes	1.42273	-11.9489	13.8962	0.403571	-0.103297	4.54091	No		P14126	RPL3	60S ribosomal protein L3 (Large ribosomal subunit protein uL3) (Maintenance of killer protein 8) (RP1) (Trichodermin resistance protein) (YL1)	0.261105	0.0321388	P39015	STM1	Suppressor protein STM1 (3BP1) (GU4 nucleic-binding protein 2) (G4p2 protein) (POP2 multicopy suppressor protein 4) (Ribosomal subunits association factor) (AF) (TOM1 suppressor protein 1) (Triplex-binding protein 1)	0.0811903	0.00215289	P05740	RPL17A	60S ribosomal protein L17-A (L20A) (Large ribosomal subunit protein uL22-A) (YL17)	0.0189812	0.000555321	P00950	GPM1	Phosphoglycerate mutase 1 (PGAM 1)	0.0393431	0.0116165
P00549	CDC19	Pyruvate kinase 1 (PK 1)	0.725941	0.224289	0.501651	791	-1.16133	50	1.46662e+10	1.48148e+10	1.54656e+10	2.91768e+10	2.67643e+10	2.92695e+10	Yes	Yes	0.39875	-5.2319	30.8964	0.921591	-0.139099	4.50511	No		P53221	RPL26B	60S ribosomal protein L26-B (L33) (Large ribosomal subunit protein uL24-B) (YL33)	0.253588	0.00211044	P0C2H7	RPL27B	60S ribosomal protein L27-B (Large ribosomal subunit protein eL27-B)	0.0751521	0.0164308	Q3E792	RPS25A	40S ribosomal protein S25-A (RP45) (S31) (Small ribosomal subunit protein eS25-A) (YS23)	0.0185642	0	P60010	ACT1	Actin	0.0282625	0.0151449
P02406	RPL28	60S ribosomal protein L28 (L27a) (L29) (Large ribosomal subunit protein uL15) (RP44) (RP62) (YL24)	0.714362	0.70917	0.00519258	17	7.09354	20	4.72219e+06	1.27884e+08	3.31771e+08	4.58467e+10	4.30652e+10	3.8705e+10	Yes	Yes	0.293245	31.9076	99.2731	8.09881	-0.146081	4.49813	Yes		P10080	SBP1	Single-stranded nucleic acid-binding protein	0.224062	0.00498151	P05759	RPS31	Ubiquitin-40S ribosomal protein S31 [Cleaved into: Ubiquitin; 40S ribosomal protein S31 (CEP76) (S37) (Small ribosomal subunit protein eS31) (YS24)]	0.0743637	0.0511219	P41057	RPS29A	40S ribosomal protein S29-A (S36) (Small ribosomal subunit protein uS14-A) (YS29)	0.0137964	0.00069619	P05740	RPL17A	60S ribosomal protein L17-A (L20A) (Large ribosomal subunit protein uL22-A) (YL17)	0.0189812	0.000555321
P53278	YGR130C	Uncharacterized protein YGR130C	0.663999	0	0.663999	1431	-10	94	2.24559e+10	1.80415e+10	2.13873e+10	1.95301e+10	1.74743e+10	2.01622e+10	No	Yes	8.04073	-44.5109		-0.117092	-0.177833	4.46638	No		P00359	TDH3	Glyceraldehyde-3-phosphate dehydrogenase 3 (GAPDH 3)	0.208356	1.14516	P87262	RPL34A	60S ribosomal protein L34-A (Large ribosomal subunit protein eL34-A)	0.0705283	0.000448924	Q02753	RPL21A	60S ribosomal protein L21-A (Large ribosomal subunit protein eL21-A)	0.010786	0.00173183	P54115	ALD6	Magnesium-activated aldehyde dehydrogenase, cytosolic	0.0281927	0.0737324
P0CX24	RPL20B	60S ribosomal protein L20-B (L18a) (Large ribosomal subunit protein eL20-B)	0.590777	0.585441	0.00533663	20	6.77745	17	6.19434e+07	2.14081e+08	2.00021e+08	3.9289e+10	3.53945e+10	3.07636e+10	Yes	Yes	0.434643	29.9267	99.0967	7.78401	-0.228576	4.41563	No		P0CX56	RPS18B	40S ribosomal protein S18-B (Small ribosomal subunit protein uS13-B)	0.208089	0.0063406	P38061	RPL32	60S ribosomal protein L32 (Large ribosomal subunit protein eL32)	0.0647628	0.000422331	P0C2H8	RPL31A	60S ribosomal protein L31-A (L34) (Large ribosomal subunit protein eL31-A) (YL28)	0.00990271	0	P14127	RPS17B	40S ribosomal protein S17-B (RP51B) (Small ribosomal subunit protein eS17-B)	0.967754	0.00678984
P06169	PDC1	Pyruvate decarboxylase isozyme 1	0.534384	0.208785	0.3256	657	-0.641083	42	9.41331e+09	9.615e+09	1.00559e+10	2.53589e+10	2.14551e+10	1.9914e+10	Yes	Yes	0.62594	-2.80286	39.0701	1.19059	-0.272146	4.37206	No		P0CX83	RPL19B	60S ribosomal protein L19-B (L23) (Large ribosomal subunit protein eL19) (RP15L) (RP33) (YL14)	0.196595	0.00730167	P15108	HSC82	ATP-dependent molecular chaperone HSC82 (82 kDa heat shock cognate protein) (Heat shock protein Hsp90 constitutive isoform)	0.0616392	0.126527	P41056	RPL33B	60S ribosomal protein L33-B (L37) (Large ribosomal subunit protein eL33-B) (RP47) (YL37)	0.00907146	0.000308077	P12709	PGI1	Glucose-6-phosphate isomerase (GPI)	0.019906	0.0458795
P32324	EFT1	Elongation factor 2 (EF-2) (Eukaryotic elongation factor 2) (eEF2) (Ribosomal translocase) (Translation elongation factor 2)	0.516921	0.438229	0.0786916	126	2.4774	75	2.40538e+09	2.3249e+09	2.27519e+09	2.41163e+10	2.89964e+10	3.25629e+10	Yes	Yes	0.565382	10.7956	84.7769	3.60145	-0.286576	4.35763	Yes		P06105	SCP160	Protein SCP160 (Protein HX)	0.195035	0.00969766	P48570	LYS20	Homocitrate synthase, cytosolic isozyme (HCS)	0.0595386	0.0882459	P0CX26	RPL43B	60S ribosomal protein L43-B (L37a) (Large ribosomal subunit protein eL43-B) (YL35)	0.00828922	0.0317489	P03965	CPA2	Carbamoyl-phosphate synthase arginine-specific large chain	0.0218681	0.0375561
Q08977	CUB1	Cu(2+) suppressing and bleomycin sensitive protein 1	0.514265	0	0.514265	1430	-10	58	1.84144e+10	1.07509e+10	2.0068e+10	1.37195e+10	9.04706e+09	2.02051e+10	No	Yes	10.5155	-43.4049		-0.272516	-0.288813	4.3554	No		P06634	DED1	ATP-dependent RNA helicase DED1	0.166434	0.00267719	P05744	RPL33A	60S ribosomal protein L33-A (L37) (Large ribosomal subunit protein eL33-A) (RP47) (YL37)	0.0503494	0.00135518	P49167	RPL38	60S ribosomal protein L38 (Large ribosomal subunit protein eL38)	0.00535333	0.000171785	Q00955	ACC1	Acetyl-CoA carboxylase (ACC)	0.0141109	0.00363867
P00127	QCR6	Cytochrome b-c1 complex subunit 6, mitochondrial (Complex III subunit 6) (Complex III subunit VI) (Cytochrome c1 non-heme 17 kDa protein) (Mitochondrial hinge protein) (Ubiquinol-cytochrome c oxidoreductase subunit 6) (Ubiquinol-cytochrome c reductase 17 kDa protein)	0.514259	0	0.514259	1429	-10	8	2.52585e+10	1.39152e+10	1.34864e+10	1.90657e+10	8.81743e+09	1.16607e+10	No	Yes	10.4981	-43.4049		-0.488061	-0.288818	4.35539	No		P05749	RPL22A	60S ribosomal protein L22-A (L1c) (Large ribosomal subunit protein eL22-A) (RP4) (YL31)	0.166197	0.0021979	P05694	MET6	5-methyltetrahydropteroyltriglutamate--homocysteine methyltransferase	0.0490956	0.0254679	Q3E7X9	RPS28A	40S ribosomal protein S28-A (S33) (Small ribosomal subunit protein eS28-A) (YS27)	0.00495619	0.00012586
P18899	DDR48	Stress protein DDR48 (DNA damage-responsive protein 48) (DDRP 48) (Flocculent-specific protein) (YP 75)	0.509698	0	0.509698	1428	-10	32	1.92248e+10	1.19621e+10	1.56295e+10	1.45041e+10	1.16876e+10	1.8378e+10	No	Yes	9.39881	-43.3663		-0.0955794	-0.292687	4.35152	No		P32588	PUB1	Nuclear and cytoplasmic polyadenylated RNA-binding protein PUB1 (ARS consensus-binding protein ACBP-60) (Poly uridylate-binding protein) (Poly(U)-binding protein)	0.162382	0.00424687	Q03558	OYE2	NADPH dehydrogenase 2	0.0397089	0.00189139	Q3E754	RPS21B	40S ribosomal protein S21-B (S26) (Small ribosomal subunit protein eS21-B) (YS25)	0.00473988	0.00311269
P38013	AHP1	Peroxiredoxin AHP1 (Prx)	0.485803	0	0.485803	1427	-10	21	1.91952e+10	8.84758e+09	1.737e+10	1.67828e+10	9.06704e+09	1.58391e+10	No	Yes	10.6269	-43.1585		-0.175075	-0.31354	4.33067	No		P16521	YEF3	Elongation factor 3A (EF-3) (EF-3A)	0.154153	0.0826865	P38011	ASC1	Guanine nucleotide-binding protein subunit beta-like protein (Receptor for activated C kinase) (Receptor of activated protein kinase C 1) (RACK1) (Small ribosomal subunit protein RACK1)	0.0395685	0.106695	P0CX34	RPS30B	40S ribosomal protein S30-B (Small ribosomal subunit protein eS30-B)	0.00397555	0
P32558	SPT16	FACT complex subunit SPT16 (Cell division control protein 68) (Facilitates chromatin transcription complex subunit SPT16) (Suppressor of Ty protein 16)	0.482287	0	0.482287	1426	-10	88	1.24626e+10	1.2854e+10	2.01434e+10	1.14806e+10	1.2217e+10	1.73139e+10	No	Yes	9.72171	-43.1271		-0.172959	-0.316694	4.32752	No		P10081	TIF1	ATP-dependent RNA helicase eIF4A	0.153539	0.0219833	P00950	GPM1	Phosphoglycerate mutase 1 (PGAM 1)	0.0393431	0.0116165	P0CX28	RPL42B	60S ribosomal protein L42-B (L41) (Large ribosomal subunit protein eL42-B) (Maintenance of killer protein 18) (YL27) (YP44)	0.00224617	0.000301923
P39938	RPS26A	40S ribosomal protein S26-A (Small ribosomal subunit protein eS26-A)	0.452504	0.4488	0.00370401	22	6.92084	4	4.63468e+06	7.29171e+07	2.51315e+08	2.25881e+10	2.6467e+10	3.17475e+10	Yes	Yes	0.628091	29.7584	99.1814	7.92678	-0.344378	4.29983	Yes		P07284	SES1	Serine--tRNA ligase, cytoplasmic	0.118172	0.0030041	P0CX30	RPS23B	40S ribosomal protein S23-B (RP37) (S28) (Small ribosomal subunit protein uS12-B) (YS14)	0.0338712	0.0182644	P48589	RPS12	40S ribosomal protein S12 (Small ribosomal subunit protein eS12)	0.00174624	0.0545951
P27476	NSR1	Nuclear localization sequence-binding protein (p67)	0.432603	0.0238688	0.408734	1109	-4.09796	38	1.38749e+10	8.20812e+09	1.43455e+10	1.54819e+10	1.09735e+10	1.46795e+10	No	Yes	3.99697	-17.5405	5.51749	0.159363	-0.363911	4.2803	Yes		Q03612	TY1B-ER1	Transposon Ty1-ER1 Gag-Pol polyprotein (Gag-Pol-p199) (TY1A-TY1B) (Transposon Ty1 TYA-TYB polyprotein) (p190) [Cleaved into: Capsid protein (CA) (Gag-p45) (p54); Ty1 protease (PR)	0.117795	0.0329191	P37291	SHM2	Serine hydroxymethyltransferase, cytosolic (SHMT)	0.0337324	0.00922543	P41058	RPS29B	40S ribosomal protein S29-B (S36) (Small ribosomal subunit protein uS14-B) (YS29)	0.00101601	0
P26784	RPL16A	60S ribosomal protein L16-A (L13a) (L21) (Large ribosomal subunit protein uL13-A) (RP22) (YL15)	0.421953	0.416973	0.00498034	27	6.38757	18	1.48052e+08	6.45803e+07	2.31523e+08	2.17596e+10	2.79118e+10	2.55385e+10	Yes	Yes	0.45026	27.2715	98.8197	7.39616	-0.374736	4.26947	Yes		Q05022	RRP5	rRNA biogenesis protein RRP5 (Ribosomal RNA-processing protein 5) (U3 small nucleolar RNA-associated protein RRP5) (U3 snoRNA-associated protein RRP5)	0.10131	0.0697257	P07702	LYS2	L-2-aminoadipate reductase	0.0294095	0.0222771	P0CH09	RPL40B	Ubiquitin-60S ribosomal protein L40 [Cleaved into: Ubiquitin; 60S ribosomal protein L40-B (CEP52) (Large ribosomal subunit protein eL40-B)]	0.00094861	2.10722e-05
P05737	RPL7A	60S ribosomal protein L7-A (L6) (Large ribosomal subunit protein uL30-A) (RP11) (YL8)	0.414911	0.413626	0.00128475	11	8.3307	1	3.79139e+06	4.89269e+07	6.1351e+07	2.38909e+10	2.93814e+10	2.10049e+10	Yes	Yes	0.606331	35.5068	99.6904	9.33294	-0.382046	4.26216	Yes		P38934	BFR1	Nuclear segregation protein BFR1 (Brefeldin A resistance protein 1)	0.0996205	0.00127341	P60010	ACT1	Actin	0.0282625	0.0151449	P05747	RPL29	60S ribosomal protein L29 (Large ribosomal subunit protein eL29) (YL43)	0.000581241	8.9083e-05
P52286	SKP1	Suppressor of kinetochore protein 1 (Centromere DNA-binding protein complex CBF3 subunit D) (E3 ubiquitin ligase complex SCF subunit SKP1)	0.402434	0	0.402434	1425	-10	24	1.46905e+10	8.74731e+09	1.49437e+10	1.28804e+10	8.20988e+09	1.26823e+10	No	Yes	9.98301	-42.3437		-0.214306	-0.395306	4.2489	No		Q01560	NPL3	Nucleolar protein 3 (Mitochondrial targeting suppressor 1 protein) (Nuclear polyadenylated RNA-binding protein 1)	0.0959859	0.0020093	P54115	ALD6	Magnesium-activated aldehyde dehydrogenase, cytosolic	0.0281927	0.0737324	P0C0V8	RPS21A	40S ribosomal protein S21-A (S26) (Small ribosomal subunit protein eS21-A) (YS25)	0.000428391	0
P05750	RPS3	40S ribosomal protein S3 (RP13) (Small ribosomal subunit protein uS3) (YS3)	0.401329	0.364916	0.0364137	94	3.32501	25	9.07918e+08	1.00855e+09	1.31595e+09	1.88815e+10	2.29787e+10	2.68635e+10	Yes	Yes	0.684073	14.1237	90.9267	4.39525	-0.396499	4.24771	Yes		P38701	RPS20	40S ribosomal protein S20 (Small ribosomal subunit protein uS10)	0.0907913	0.00188848	P07264	LEU1	3-isopropylmalate dehydratase	0.0236865	0.0141352
P00925	ENO2	Enolase 2	0.388712	0.226905	0.161806	323	0.487823	19	4.04786e+09	3.97312e+09	6.24296e+09	1.99351e+10	1.35022e+10	2.19926e+10	Yes	Yes	1.27855	2.06536	58.3737	1.92777	-0.410373	4.23384	No		P10592	SSA2	Heat shock protein SSA2	0.0903541	0.0963263	P38635	HIS2	Histidinol-phosphatase (HolPase)	0.0233498	0.0428109
P00560	PGK1	Phosphoglycerate kinase	0.37893	0.164893	0.214037	577	-0.376333	52	5.29612e+09	5.41085e+09	8.08702e+09	1.40719e+10	1.29578e+10	2.21165e+10	Yes	Yes	1.69116	-1.58917	43.5154	1.34528	-0.421441	4.22277	No		P0CX85	RPL35B	60S ribosomal protein L35-B (Large ribosomal subunit protein uL29-B)	0.0852921	0.000258348	P41277	GPP1	Glycerol-1-phosphate phosphohydrolase 1	0.0229124	0.0311679
P41805	RPL10	60S ribosomal protein L10 (L9) (Large ribosomal subunit protein uL16) (Ubiquinol-cytochrome C reductase complex subunit VI-requiring protein)	0.364525	0.358764	0.00576042	31	5.96072	25	6.32163e+07	2.61427e+08	1.74887e+08	1.4406e+10	2.66269e+10	2.38249e+10	Yes	Yes	1.19444	25.0704	98.4197	6.97225	-0.438273	4.20594	No		P40212	RPL13B	60S ribosomal protein L13-B (Large ribosomal subunit protein eL13-B)	0.0821853	0.00582289	P03965	CPA2	Carbamoyl-phosphate synthase arginine-specific large chain	0.0218681	0.0375561
P04449	RPL24A	60S ribosomal protein L24-A (L30) (Large ribosomal subunit protein eL24-A) (RP29) (YL21)	0.321148	0.313723	0.00742558	38	5.40084	2	2.48956e+08	2.80246e+08	1.35966e+08	1.79439e+10	1.96868e+10	1.92842e+10	Yes	Yes	0.174909	22.4184	97.6878	6.41782	-0.493295	4.15091	Yes		P49166	RPL37A	60S ribosomal protein L37-A (L43) (Large ribosomal subunit protein eL37-A) (YL35) (YP55)	0.0706159	0.00175136	P00942	TPI1	Triosephosphate isomerase (TIM)	0.0217865	0.0605909
P11075	SEC7	Protein transport protein SEC7	0.307181	0	0.307181	1424	-10	122	9.80957e+09	8.92927e+09	9.22879e+09	9.13486e+09	9.30789e+09	8.66544e+09	No	Yes	6.24486	-41.1747		-0.0456863	-0.512606	4.1316	No		O14455	RPL36B	60S ribosomal protein L36-B (L39) (Large ribosomal subunit protein eL36-B) (YL39)	0.0661732	0.0011225	Q3E7Y3	RPS22B	40S ribosomal protein S22-B (RP50) (S24) (Small ribosomal subunit protein uS8-B) (YP58) (YS22)	0.0215608	0.00510669
P14126	RPL3	60S ribosomal protein L3 (Large ribosomal subunit protein uL3) (Maintenance of killer protein 8) (RP1) (Trichodermin resistance protein) (YL1)	0.293243	0.261105	0.0321388	106	3.02224	39	1.00842e+09	9.60203e+08	8.80251e+08	1.41397e+10	1.53782e+10	2.02103e+10	Yes	Yes	0.681921	12.4258	89.0402	4.1084	-0.532772	4.11144	Yes		P04456	RPL25	60S ribosomal protein L25 (Large ribosomal subunit protein uL23) (RP16L) (YL25) (YP42')	0.0597052	0.00209377	P39954	SAH1	Adenosylhomocysteinase (AdoHcyase)	0.0213211	0.0482599
P25443	RPS2	40S ribosomal protein S2 (Omnipotent suppressor protein SUP44) (RP12) (S4) (Small ribosomal subunit protein uS5) (YS5)	0.29241	0.278312	0.0140982	65	4.30312	20	4.51951e+08	3.38085e+08	4.54204e+08	1.67832e+10	1.34805e+10	2.09196e+10	Yes	Yes	0.811329	17.6867	95.1786	5.33921	-0.534008	4.1102	Yes		P0CX50	RPL18B	60S ribosomal protein L18-B (Large ribosomal subunit protein eL18-B) (RP28)	0.0584516	0.0128704	P04801	THS1	Threonine--tRNA ligase, cytoplasmic	0.0208895	0.00364009
Q04636	POB3	FACT complex subunit POB3 (Facilitates chromatin transcription complex subunit POB3)	0.267959	0	0.267959	1423	-10	45	8.09458e+09	7.06488e+09	9.35455e+09	7.79833e+09	7.08977e+09	8.64142e+09	No	Yes	8.44563	-40.5834		-0.0638479	-0.571932	4.07228	No		O13516	RPS9A	40S ribosomal protein S9-A (RP21) (S13) (Small ribosomal subunit protein uS4-A) (YP28) (YS11)	0.0581812	0	P12709	PGI1	Glucose-6-phosphate isomerase (GPI)	0.019906	0.0458795
P36105	RPL14A	60S ribosomal protein L14-A (Large ribosomal subunit protein eL14-A)	0.265101	0.26112	0.00398101	32	6.03543	2	6.85579e+07	1.07547e+08	1.77741e+08	1.33684e+10	1.53947e+10	1.84142e+10	Yes	Yes	0.590197	24.5498	98.4983	7.04639	-0.576589	4.06762	Yes		P36421	TYS1	Tyrosine--tRNA ligase, cytoplasmic	0.0578573	0.000528771	P05740	RPL17A	60S ribosomal protein L17-A (L20A) (Large ribosomal subunit protein uL22-A) (YL17)	0.0189812	0.000555321
P53221	RPL26B	60S ribosomal protein L26-B (L33) (Large ribosomal subunit protein uL24-B) (YL33)	0.255699	0.253588	0.00211044	25	6.9088	4	7.0918e+07	4.60101e+07	6.76156e+07	2.01374e+10	1.34097e+10	1.21138e+10	Yes	Yes	0.966342	27.994	99.1746	7.91479	-0.592271	4.05194	Yes		P24783	DBP2	ATP-dependent RNA helicase DBP2	0.0576995	7.76973e-05	Q04958	NTE1	Lysophospholipase NTE1	0.0186801	0.0135002
P16521	YEF3	Elongation factor 3A (EF-3) (EF-3A)	0.236839	0.154153	0.0826865	247	0.898637	62	3.15157e+09	1.65691e+09	2.51664e+09	1.1778e+10	9.28195e+09	1.40789e+10	Yes	Yes	1.06662	3.61132	65.0875	2.24142	-0.625546	4.01866	Yes		P14120	RPL30	60S ribosomal protein L30 (L32) (Large ribosomal subunit protein eL30) (RP73) (YL38)	0.0574548	0.00518612	Q3E792	RPS25A	40S ribosomal protein S25-A (RP45) (S31) (Small ribosomal subunit protein eS25-A) (YS23)	0.0185642	0
P10080	SBP1	Single-stranded nucleic acid-binding protein	0.229044	0.224062	0.00498151	40	5.49117	25	1.53432e+08	1.95466e+08	9.43886e+07	1.12776e+10	1.47941e+10	1.45514e+10	Yes	Yes	0.548012	21.9874	97.8251	6.50712	-0.640081	4.00413	Yes		P05738	RPL9A	60S ribosomal protein L9-A (L8) (Large ribosomal subunit protein uL6-A) (RP24) (YL11)	0.0556824	0.044741	P16861	PFK1	ATP-dependent 6-phosphofructokinase subunit alpha	0.0177832	0.026354
Q00816	REG1	Resistance to glucose repression protein 1 (Protein HEX2) (Second-site suppressor of the rna1-1 mutation 1)	0.223376	0	0.223376	1422	-10	66	7.8222e+09	6.07485e+09	8.77001e+09	5.77042e+09	4.88217e+09	6.73047e+09	No	Yes	9.0933	-39.7958		-0.39526	-0.650963	3.99325	No		P39990	SNU13	13 kDa ribonucleoprotein-associated protein (Small nuclear ribonucleoprotein-associated protein 1)	0.0505728	0	Q02204	MRPL13	54S ribosomal protein L13, mitochondrial (Mitochondrial large ribosomal subunit protein mL50) (YmL13)	0.0168951	0.000287031
Q05515	SVF1	Survival factor 1	0.220881	0	0.220881	1421	-10	26	7.81538e+09	5.46659e+09	7.41911e+09	6.84821e+09	5.68044e+09	6.37296e+09	No	Yes	8.75114	-39.7472		-0.13544	-0.655842	3.98837	No		P40693	RLP7	Ribosome biogenesis protein RLP7 (Ribosomal protein L7-like)	0.0481549	0	P32589	SSE1	Heat shock protein homolog SSE1 (Chaperone protein MSI3)	0.0165847	0.0258167
P0CX56	RPS18B	40S ribosomal protein S18-B (Small ribosomal subunit protein uS13-B)	0.214429	0.208089	0.0063406	52	5.03644	22	1.44147e+08	2.49585e+08	1.72772e+08	1.12654e+10	1.37683e+10	1.28458e+10	Yes	Yes	0.383529	20.0223	97.043	6.05825	-0.668716	3.97549	Yes		P53849	GIS2	Zinc finger protein GIS2	0.0460818	0.00145274	P26637	CDC60	Leucine--tRNA ligase, cytoplasmic	0.0164411	0.00176414
P06105	SCP160	Protein SCP160 (Protein HX)	0.204733	0.195035	0.00969766	70	4.32995	113	2.85919e+08	4.5351e+08	1.28072e+08	1.0904e+10	1.28014e+10	1.21345e+10	Yes	Yes	0.317164	17.1267	95.2633	5.36538	-0.688813	3.9554	Yes		P22147	XRN1	5'-3' exoribonuclease 1	0.0455057	0.000583978	P07806	VAS1	Valine--tRNA ligase, mitochondrial	0.0164137	0.00153986
P0CX83	RPL19B	60S ribosomal protein L19-B (L23) (Large ribosomal subunit protein eL19) (RP15L) (RP33) (YL14)	0.203896	0.196595	0.00730167	58	4.75085	18	2.49649e+08	2.33146e+08	1.71566e+08	1.1692e+10	1.181e+10	1.24011e+10	Yes	Yes	0.102451	18.7831	96.4189	5.7774	-0.690591	3.95362	Yes		P0CX52	RPS16B	40S ribosomal protein S16-B (RP61R) (Small ribosomal subunit protein uS9-B)	0.0418774	0.00357986	O14467	MBF1	Multiprotein-bridging factor 1 (Suppressor of frameshift mutations protein 13)	0.0159098	0.000120806
P27637	BUD14	Bud site selection protein 14	0.202656	0	0.202656	1420	-10	45	7.59869e+09	5.41085e+09	6.82515e+09	6.59439e+09	4.88638e+09	5.01971e+09	No	Yes	8.94367	-39.3745		-0.279121	-0.69324	3.95097	No		P06367	RPS14A	40S ribosomal protein S14-A (RP59A) (Small ribosomal subunit protein uS11-A)	0.039935	0.00946526	P29311	BMH1	Protein BMH1	0.0159006	0.0159696
P14540	FBA1	Fructose-bisphosphate aldolase (FBP aldolase) (FBPA)	0.200787	0.114942	0.0858452	343	0.421093	25	2.27953e+09	1.89432e+09	3.36797e+09	9.87776e+09	6.78267e+09	1.17978e+10	Yes	Yes	1.46683	1.66203	57.2456	1.87888	-0.697265	3.94694	No		P38249	RPG1	Eukaryotic translation initiation factor 3 subunit A (eIF3a) (Eukaryotic translation initiation factor 3 110 kDa subunit homolog) (eIF3 p110) (Translation initiation factor eIF3, p110 subunit homolog)	0.0396791	0.000421064	P38707	DED81	Asparagine--tRNA ligase, cytoplasmic	0.0157919	0.00463774
P40150	SSB2	Ribosome-associated molecular chaperone SSB2	0.196492	0.119761	0.0767311	299	0.642273	4	2.64094e+09	1.91122e+09	2.28899e+09	1.06138e+10	8.0139e+09	9.76104e+09	Yes	Yes	0.786688	2.52899	60.9495	2.0432	-0.706655	3.93755	No		P05748	RPL15A	60S ribosomal protein L15-A (L13) (Large ribosomal subunit protein eL15-A) (RP15R) (YL10) (YP18)	0.0383052	0.00408459	P35732	DEF1	RNA polymerase II degradation factor 1 (RRM3-interacting protein 1)	0.0149573	0.00687326
P23615	SPT6	Transcription elongation factor SPT6 (Chromatin elongation factor SPT6)	0.194698	0	0.194698	1419	-10	106	6.37429e+09	4.74124e+09	6.56608e+09	6.23223e+09	4.95544e+09	6.03901e+09	No	Yes	8.83921	-39.2011		-0.0448577	-0.710639	3.93357	No		P25555	GBP2	Single-strand telomeric DNA-binding protein GBP2 (G-strand-binding protein 2) (RAP1 localization factor 6)	0.038096	0.000794738	P32527	ZUO1	Zuotin (DnaJ-related protein ZUO1) (J protein ZUO1) (Heat shock protein 40 homolog ZUO1) (Ribosome-associated complex subunit ZUO1)	0.0147405	0.000995402
P0C2H9	RPL31B	60S ribosomal protein L31-B (L34) (Large ribosomal subunit protein eL31-B) (YL28)	0.194572	0.190862	0.00371019	39	5.68489	1	3.66311e+07	9.13435e+07	2.03502e+08	1.02971e+10	1.26082e+10	1.16489e+10	Yes	Yes	0.382251	22.3603	98.0932	6.69885	-0.710919	3.93329	No		P17255	VMA1	V-type proton ATPase catalytic subunit A (V-ATPase subunit A)	0.0357167	0.0226618	P34760	TSA1	Peroxiredoxin TSA1 (Prx)	0.0142325	0.0179888
P15108	HSC82	ATP-dependent molecular chaperone HSC82 (82 kDa heat shock cognate protein) (Heat shock protein Hsp90 constitutive isoform)	0.188166	0.0616392	0.126527	727	-1.03752	16	3.63175e+09	3.21643e+09	4.40714e+09	7.51762e+09	6.09623e+09	8.86798e+09	Yes	Yes	1.42634	-4.06579	32.7579	0.98136	-0.725459	3.91875	No		P05756	RPS13	40S ribosomal protein S13 (S27a) (Small ribosomal subunit protein uS15) (YS15)	0.0352243	0.000543439	P32445	RIM1	Single-stranded DNA-binding protein RIM1, mitochondrial (Mitochondrial ssDNA-binding protein)	0.0141783	0.000733232
P14906	SEC63	Protein translocation protein SEC63 (Protein NPL1) (Sec62/63 complex 73 kDa subunit)	0.186844	0	0.186844	1418	-10	48	5.15861e+09	4.79838e+09	7.47563e+09	4.8544e+09	4.78401e+09	6.42902e+09	No	Yes	9.36363	-39.0229		-0.131385	-0.728522	3.91569	No		Q08962	NIP7	60S ribosome subunit biogenesis protein NIP7 (Nuclear import protein 7)	0.0349427	0.00158793	Q00955	ACC1	Acetyl-CoA carboxylase (ACC)	0.0141109	0.00363867
P10592	SSA2	Heat shock protein SSA2	0.18668	0.0903541	0.0963263	475	-0.0923407	12	2.76686e+09	2.15747e+09	3.52171e+09	8.10254e+09	5.99632e+09	1.09259e+10	Yes	Yes	1.64924	-0.361542	48.4004	1.52406	-0.728901	3.91531	Yes		P53261	NOP7	Pescadillo homolog (Nucleolar protein 7) (Ribosomal RNA-processing protein 13)	0.0343353	0.0162106	P41057	RPS29A	40S ribosomal protein S29-A (S36) (Small ribosomal subunit protein uS14-A) (YS29)	0.0137964	0.00069619
P27692	SPT5	Transcription elongation factor SPT5 (Chromatin elongation factor SPT5)	0.179974	0	0.179974	1417	-10	67	4.80402e+09	5.5942e+09	6.12379e+09	4.60929e+09	5.75897e+09	5.37816e+09	No	Yes	8.33223	-38.8608		-0.0755313	-0.744789	3.89942	Yes		Q01855	RPS15	40S ribosomal protein S15 (RIG protein) (RP52) (S21) (Small ribosomal subunit protein uS19) (YS21)	0.0342733	0.000686987	Q05506	YDR341C	Arginine--tRNA ligase, cytoplasmic	0.0131342	0.00150525
P10081	TIF1	ATP-dependent RNA helicase eIF4A	0.175522	0.153539	0.0219833	122	2.80412	36	6.35345e+08	4.37418e+08	8.74222e+08	8.68367e+09	8.68947e+09	1.21501e+10	Yes	Yes	0.793276	10.904	87.4755	3.90388	-0.755668	3.88854	Yes		P23301	HYP2	Eukaryotic translation initiation factor 5A-1 (eIF-5A-1) (Hypusine-containing protein HP2) (eIF-4D)	0.0332802	0.00792264	P04807	HXK2	Hexokinase-2	0.0130696	0.00274722
P04650	RPL39	60S ribosomal protein L39 (L46) (Large ribosomal subunit protein eL39) (YL40)	0.172142	0.171602	0.000539573	16	8.31304	2	8.85907e+06	6.31359e+06	1.84482e+07	1.85891e+10	1.03498e+10	1.89159e+09	Yes	Yes	4.23717	32.2554	99.6866	9.3153	-0.764113	3.8801	No		P46655	GUS1	Glutamate--tRNA ligase, cytoplasmic	0.0316952	0.00516396	P04050	RPO21	DNA-directed RNA polymerase II subunit RPB1 (RNA polymerase II subunit 1) (RNA polymerase II subunit B1)	0.012984	0.033595
Q05022	RRP5	rRNA biogenesis protein RRP5 (Ribosomal RNA-processing protein 5) (U3 small nucleolar RNA-associated protein RRP5) (U3 snoRNA-associated protein RRP5)	0.171036	0.10131	0.0697257	320	0.53902	128	1.92206e+09	1.13216e+09	3.11258e+09	7.9385e+09	6.44716e+09	1.01134e+10	Yes	Yes	1.42358	2.08994	59.2333	1.96568	-0.766912	3.8773	Yes		P53316	YGR250C	Uncharacterized RNA-binding protein YGR250C	0.03121	0.00145538	P07149	FAS1	Fatty acid synthase subunit beta	0.0120238	0.00589648
P06634	DED1	ATP-dependent RNA helicase DED1	0.169111	0.166434	0.00267719	35	5.95809	35	8.37151e+07	6.90011e+07	8.66921e+07	1.0263e+10	9.07651e+09	1.07417e+10	Yes	Yes	0.317549	23.072	98.4169	6.96964	-0.771828	3.87238	Yes		P32497	NIP1	Eukaryotic translation initiation factor 3 subunit C (eIF3c) (Eukaryotic translation initiation factor 3 93 kDa subunit) (eIF3 p93) (Nuclear transport protein NIP1) (Translation initiation factor eIF3, p93 subunit)	0.0307349	1.37046	P38788	SSZ1	Ribosome-associated complex subunit SSZ1 (DnaK-related protein SSZ1) (Heat shock protein 70 homolog SSZ1) (Pleiotropic drug resistance protein 13)	0.0119395	0.00494114
P05749	RPL22A	60S ribosomal protein L22-A (L1c) (Large ribosomal subunit protein eL22-A) (RP4) (YL31)	0.168395	0.166197	0.0021979	33	6.24062	5	2.31578e+07	6.715e+07	1.04186e+08	9.17237e+09	1.23145e+10	8.51094e+09	Yes	Yes	0.699758	24.1546	98.6948	7.25013	-0.773671	3.87054	Yes		Q08925	MRN1	RNA-binding protein MRN1 (Multicopy suppressor of RSC-NHP6 synthetic lethality protein 1) (Post-transcriptional regulator of 69 kDa)	0.0290309	0.00293121	P38720	GND1	6-phosphogluconate dehydrogenase, decarboxylating 1	0.0117451	0.00140471
P32588	PUB1	Nuclear and cytoplasmic polyadenylated RNA-binding protein PUB1 (ARS consensus-binding protein ACBP-60) (Poly uridylate-binding protein) (Poly(U)-binding protein)	0.166629	0.162382	0.00424687	48	5.25685	22	9.12047e+07	1.03211e+08	1.86121e+08	9.39967e+09	1.00424e+10	1.00531e+10	Yes	Yes	0.152035	20.3228	97.4513	6.27559	-0.77825	3.86596	Yes		P40991	NOP2	25S rRNA (cytosine(2870)-C(5))-methyltransferase	0.0280911	0.113539	Q02753	RPL21A	60S ribosomal protein L21-A (Large ribosomal subunit protein eL21-A)	0.010786	0.00173183
Q04373	PUF6	Pumilio homology domain family member 6	0.158903	0.00305067	0.155853	1177	-5.67491	53	4.12173e+09	3.85533e+09	5.93962e+09	4.66044e+09	4.22624e+09	5.68715e+09	No	Yes	5.02305	-21.822	1.91983	0.0554014	-0.798867	3.84534	Yes		P38199	HEK2	Heterogeneous nuclear rnp K-like protein 2 (KH domain-containing protein 1)	0.0272598	9.16087e-05	P40495	LYS12	Homoisocitrate dehydrogenase, mitochondrial (HIcDH)	0.0105058	0.0030972
P48164	RPS7B	40S ribosomal protein S7-B (Small ribosomal subunit protein eS7-B)	0.1567	0.154283	0.00241681	36	5.99634	13	7.08544e+07	8.58117e+07	5.8685e+07	1.02021e+10	7.89955e+09	9.77847e+09	Yes	Yes	0.48878	23.0216	98.4577	7.00759	-0.804931	3.83928	No		P49626	RPL4B	60S ribosomal protein L4-B (L2) (Large ribosomal subunit protein uL4-B) (RP2) (YL2)	0.0266668	0.00043444	P53292	MRPS35	37S ribosomal protein S35, mitochondrial (Mitochondrial small ribosomal subunit protein mS45)	0.0104466	0
Q03612	TY1B-ER1	Transposon Ty1-ER1 Gag-Pol polyprotein (Gag-Pol-p199) (TY1A-TY1B) (Transposon Ty1 TYA-TYB polyprotein) (p190) [Cleaved into: Capsid protein (CA) (Gag-p45) (p54); Ty1 protease (PR)	0.150714	0.117795	0.0329191	167	1.83928	1	7.46837e+08	6.52499e+08	1.54025e+09	7.52368e+09	9.11157e+09	7.44737e+09	Yes	Yes	0.370492	7.03039	78.1579	3.02797	-0.821846	3.82236	Yes		P25635	PWP2	Periodic tryptophan protein 2 (U three protein 1) (U3 small nucleolar RNA-associated protein 1) (U3 snoRNA-associated protein 1)	0.0265172	0.0261891	P38088	GRS1	Glycine--tRNA ligase 1, mitochondrial	0.0101883	0.00287248
P48570	LYS20	Homocitrate synthase, cytosolic isozyme (HCS)	0.147784	0.0595386	0.0882459	615	-0.567705	13	2.65469e+09	2.04304e+09	3.14357e+09	7.14673e+09	4.90987e+09	6.59906e+09	Yes	Yes	1.35673	-2.16514	40.2874	1.23228	-0.830371	3.81384	No		P39935	TIF4631	Eukaryotic initiation factor 4F subunit p150 (eIF-4F p150) (eIF4F p150) (eIF4G1) (mRNA cap-binding protein complex subunit p150)	0.0262838	0.0625542	P22768	ARG1	Argininosuccinate synthase	0.0101202	0.0193794
P38011	ASC1	Guanine nucleotide-binding protein subunit beta-like protein (Receptor for activated C kinase) (Receptor of activated protein kinase C 1) (RACK1) (Small ribosomal subunit protein RACK1)	0.146263	0.0395685	0.106695	801	-1.43107	22	3.26473e+09	2.81126e+09	3.45167e+09	5.67799e+09	4.77139e+09	6.2472e+09	Yes	Yes	1.2329	-5.45143	27.0529	0.800507	-0.834864	3.80935	No		Q12159	YRA1	RNA annealing protein YRA1	0.0256232	0	P0C2H8	RPL31A	60S ribosomal protein L31-A (L34) (Large ribosomal subunit protein eL31-A) (YL28)	0.00990271	0
P38439	LEO1	RNA polymerase-associated protein LEO1	0.144666	0	0.144666	1416	-10	37	5.2696e+09	3.69055e+09	4.51468e+09	4.96919e+09	3.63201e+09	3.86179e+09	No	Yes	9.02703	-37.9156		-0.126218	-0.839634	3.80458	Yes		P15180	KRS1	Lysine--tRNA ligase, cytoplasmic	0.024616	0.000264659	P32835	GSP1	GTP-binding nuclear protein GSP1/CNR1 (Chromosome stability protein 17) (GTPase Ran homolog) (Genetic suppressor of PRP20-1)	0.00984672	0.00499759
P40991	NOP2	25S rRNA (cytosine(2870)-C(5))-methyltransferase	0.14163	0.0280911	0.113539	868	-2.015	41	3.99596e+09	2.08371e+09	4.08835e+09	5.33211e+09	4.66587e+09	5.22743e+09	No	Yes	1.98815	-7.64765	19.8342	0.579981	-0.848846	3.79536	Yes		P27476	NSR1	Nuclear localization sequence-binding protein (p67)	0.0238688	0.408734	P07259	URA2	Protein URA2 [Includes: Glutamine-dependent carbamoyl-phosphate synthase	0.00962357	0.00521576
P47083	MPP10	U3 small nucleolar RNA-associated protein MPP10 (U3 snoRNA-associated protein MPP10) (M phase phosphoprotein 10)	0.132751	0.00198658	0.130765	1195	-6.04054	55	4.3979e+09	2.9245e+09	4.32292e+09	4.84455e+09	3.25916e+09	4.05256e+09	No	Yes	5.54164	-22.7562	1.49647	0.0431821	-0.876961	3.76725	No		P34167	TIF3	Eukaryotic translation initiation factor 4B (eIF-4B)	0.0238457	0.000932737	P00931	TRP5	Tryptophan synthase	0.00935155	0.0111642
Q08641	ABP140	tRNA(Thr) (cytosine(32)-N(3))-methyltransferase	0.129229	0	0.129229	1415	-10	50	3.73797e+09	3.28297e+09	4.99616e+09	3.45441e+09	2.92047e+09	4.77807e+09	No	Yes	9.60766	-37.4272		-0.138364	-0.88864	3.75557	No		P05317	RPP0	60S acidic ribosomal protein P0 (A0) (L10e) (Large ribosomal subunit protein uL10)	0.0237667	0.00854629	P49089	ASN1	Asparagine synthetase [glutamine-hydrolyzing] 1	0.00934982	0.00625022
Q05050	EIS1	Eisosome protein 1	0.127278	0	0.127278	1414	-10	79	3.95997e+09	3.13047e+09	4.51882e+09	3.79934e+09	3.27256e+09	4.13904e+09	No	Yes	8.85328	-37.3613		-0.0570872	-0.895248	3.74896	No		Q3E757	RPL11B	60S ribosomal protein L11-B (L16) (Large ribosomal subunit protein uL5-B) (RP39) (YL22)	0.0230197	0.0106438	P00958	MES1	Methionine--tRNA ligase, cytoplasmic	0.00929464	0.000132095
P46990	RPL17B	60S ribosomal protein L17-B (L20) (Large ribosomal subunit protein uL22-B) (YL17)	0.126697	0.126215	0.000482286	19	8.03178	1	1.88387e+07	5.84767e+06	1.84962e+07	7.39146e+09	7.20056e+09	8.0809e+09	Yes	Yes	0.219283	30.0949	99.6193	9.03453	-0.897233	3.74698	No		P38922	HRB1	Protein HRB1 (Protein TOM34)	0.0213345	0.0128157	P53090	ARO8	Aromatic/aminoadipate aminotransferase 1 (2-aminoadipate aminotransferase)	0.00920206	0.00600166
P28263	UBC8	Ubiquitin-conjugating enzyme E2-24 kDa	0.125697	0	0.125697	1413	-10	10	4.34638e+09	3.11038e+09	4.42768e+09	3.64777e+09	2.8263e+09	4.17827e+09	No	Yes	9.30083	-37.3073		-0.176427	-0.900675	3.74353	No		P17076	RPL8A	60S ribosomal protein L8-A (L4) (L4-2) (L7a-1) (Large ribosomal subunit protein eL8-A) (Maintenance of killer protein 7) (RP6) (YL5)	0.0208416	0.000168133	P23254	TKL1	Transketolase 1 (TK 1)	0.00916774	0.0103728
P05759	RPS31	Ubiquitin-40S ribosomal protein S31 [Cleaved into: Ubiquitin; 40S ribosomal protein S31 (CEP76) (S37) (Small ribosomal subunit protein eS31) (YS24)]	0.125486	0.0743637	0.0511219	326	0.540658	7	1.63687e+09	1.68909e+09	1.25109e+09	5.50107e+09	6.22349e+09	6.19727e+09	Yes	Yes	0.300355	2.02358	59.2608	1.9669	-0.901406	3.7428	No		P07281	RPS19B	40S ribosomal protein S19-B (RP55B) (S16a) (Small ribosomal subunit protein eS19-B) (YS16B)	0.0191348	0.000779728	P41056	RPL33B	60S ribosomal protein L33-B (L37) (Large ribosomal subunit protein eL33-B) (RP47) (YL37)	0.00907146	0.000308077
P26786	RPS7A	40S ribosomal protein S7-A (RP30) (RP40) (Small ribosomal subunit protein eS7-A)	0.125258	0.125154	0.00010341	5	10.2411	12	1.00138e+06	4.27006e+06	3.5081e+06	7.51951e+09	1.03621e+10	4.56767e+09	Yes	Yes	1.47845	38.3224	99.9174	11.2417	-0.902195	3.74201	No		Q08208	NOP12	Nucleolar protein 12	0.0190017	0.000437235	P19097	FAS2	Fatty acid synthase subunit alpha	0.00889126	0.0292958
P43597	YFR016C	Uncharacterized protein YFR016C	0.124284	0	0.124284	1412	-10	97	4.03649e+09	3.13373e+09	4.4606e+09	3.68721e+09	2.99844e+09	3.96697e+09	No	Yes	8.98047	-37.2583		-0.13666	-0.905585	3.73862	No		P46784	RPS10B	40S ribosomal protein S10-B (Small ribosomal subunit protein eS10-B)	0.0186062	0.000416075	P40024	ARB1	ABC transporter ATP-binding protein ARB1 (ATP-binding cassette protein involved in ribosome biogenesis 1)	0.00866601	0.000430965
P46654	RPS0B	40S ribosomal protein S0-B (Nucleic acid-binding protein NAB1B) (Small ribosomal subunit protein uS2-B)	0.123491	0.118881	0.0046105	66	4.68845	3	1.13029e+08	1.28228e+08	1.67087e+08	5.7083e+09	7.88629e+09	8.13836e+09	Yes	Yes	0.722306	17.5153	96.2665	5.71615	-0.908364	3.73585	No		P04802	DPS1	Aspartate--tRNA ligase, cytoplasmic	0.0185731	0.00639977	P10964	RPA190	DNA-directed RNA polymerase I subunit RPA190	0.00839059	0.0641078
P32447	ASF1	Histone chaperone ASF1 (Anti-silencing function protein 1) (yASF1)	0.121648	0	0.121648	1411	-10	13	3.81904e+09	2.83601e+09	4.47959e+09	3.67781e+09	3.11013e+09	3.88826e+09	No	Yes	9.08587	-37.1655		-0.0670378	-0.914895	3.72931	No		P24000	RPL24B	60S ribosomal protein L24-B (L30) (Large ribosomal subunit protein eL24-B) (RP29) (YL21)	0.0180818	0.000317688	Q02892	NOG1	Nucleolar GTP-binding protein 1	0.00830614	0.000116394
P07284	SES1	Serine--tRNA ligase, cytoplasmic	0.121176	0.118172	0.0030041	54	5.29781	45	6.53795e+07	5.37579e+07	1.489e+08	7.34941e+09	6.22805e+09	7.88071e+09	Yes	Yes	0.458311	19.7483	97.5209	6.31603	-0.916583	3.72763	Yes		P38861	NMD3	60S ribosomal export protein NMD3 (Nonsense-mediated mRNA decay protein 3)	0.0178957	0.000106452	P0CX26	RPL43B	60S ribosomal protein L43-B (L37a) (Large ribosomal subunit protein eL43-B) (YL35)	0.00828922	0.0317489
P46682	APL6	AP-3 complex subunit beta (Adaptor-related protein complex 3 subunit beta) (Beta-3-adaptin) (Clathrin assembly protein complex 3 beta large chain) (Clathrin assembly protein large beta chain)	0.119472	0	0.119472	1410	-10	63	3.44843e+09	2.93821e+09	4.57365e+09	3.53689e+09	3.04254e+09	3.88101e+09	No	Yes	9.0755	-37.0874		-0.0745218	-0.922733	3.72148	No		P25567	SRO9	RNA-binding protein SRO9 (Suppressor of RHO3 protein 9)	0.0174372	0.00220311	P00817	IPP1	Inorganic pyrophosphatase	0.00820509	0.00324989
P0CS90	SSC1	Import motor subunit, mitochondrial	0.114665	0.0046155	0.110049	1092	-4.57551	44	2.92454e+09	2.3424e+09	4.54379e+09	3.58193e+09	2.94631e+09	4.21977e+09	No	Yes	4.51186	-16.946	4.02522	0.116206	-0.940571	3.70364	No		Q03690	CLU1	Clustered mitochondria protein 1 (Translation initiation factor 31) (eIF3-associated protein p135)	0.0173184	0.000990339	P16140	VMA2	V-type proton ATPase subunit B (V-ATPase subunit B) (V-ATPase 57 kDa subunit) (Vacuolar proton pump subunit B)	0.00805521	0.01404
Q04660	ERB1	Ribosome biogenesis protein ERB1 (Eukaryotic ribosome biogenesis protein 1)	0.112112	0	0.112112	1409	-10	51	2.8307e+09	2.80737e+09	4.67563e+09	2.85854e+09	2.92334e+09	4.00555e+09	No	Yes	9.68818	-36.8122		-0.0932276	-0.950347	3.69386	Yes		P09436	ILS1	Isoleucine--tRNA ligase, cytoplasmic	0.0167267	0.00226663	P22515	UBA1	Ubiquitin-activating enzyme E1 1	0.00799189	0.0041497
P32501	GCD6	Translation initiation factor eIF-2B subunit epsilon (GCD complex subunit GCD6) (Guanine nucleotide exchange factor subunit GCD6) (eIF-2B GDP-GTP exchange factor subunit epsilon)	0.110859	0	0.110859	1408	-10	51	3.43945e+09	2.63874e+09	4.29786e+09	3.05599e+09	2.65606e+09	3.78826e+09	No	Yes	9.43742	-36.7636		-0.142735	-0.95523	3.68898	Yes		P15424	MSS116	ATP-dependent RNA helicase MSS116, mitochondrial	0.0156773	0	Q12495	RLF2	Chromatin assembly factor 1 subunit p90 (CAF-1 90 kDa subunit) (RAP1 localization factor 2)	0.00771041	0
P39730	FUN12	Eukaryotic translation initiation factor 5B (eIF-5B)	0.10735	0.000621767	0.106729	1284	-7.42336	68	2.66174e+09	2.22997e+09	4.48938e+09	2.88089e+09	2.39281e+09	4.59254e+09	No	Yes	7.90372	-27.2809	0.579194	0.0167122	-0.969197	3.67501	Yes		Q08972	NEW1	[NU+] prion formation protein 1	0.0154667	0.00036813	P39522	ILV3	Dihydroxy-acid dehydratase, mitochondrial (DAD)	0.0076337	0.00783849
P39985	POL5	rDNA transcriptional regulator POL5	0.10476	0	0.10476	1407	-10	69	4.13726e+09	2.61816e+09	3.09779e+09	3.71566e+09	2.63064e+09	2.58338e+09	No	Yes	9.45226	-36.5187		-0.162867	-0.979805	3.6644	Yes		P51402	RPL37B	60S ribosomal protein L37-B (L43) (Large ribosomal subunit protein eL37-B) (YL35) (YP55)	0.0152573	0.000146996	P39533	ACO2	Homocitrate dehydratase, mitochondrial	0.00734208	0.0165138
Q12176	MAK21	Ribosome biogenesis protein MAK21 (Maintenance of killer protein 21) (Nucleolar complex protein 1)	0.104297	0.00852402	0.0957729	998	-3.49001	60	2.9903e+09	2.37798e+09	3.20796e+09	3.55761e+09	3.07578e+09	3.49025e+09	No	Yes	2.30737	-12.7821	8.17284	0.236345	-0.981729	3.66248	Yes		P46672	ARC1	tRNA-aminoacylation cofactor ARC1 (Acyl-RNA-complex protein 1) (GU4 nucleic-binding protein 1) (G4p1 protein) (P42) (tRNA-interacting factor ARC1)	0.0142634	0.000594474	P38427	TSL1	Trehalose synthase complex regulatory subunit TSL1 (Alpha,alpha-trehalose-phosphate synthase [UDP-forming] 123 kDa subunit)	0.00729205	0.0171962
P33442	RPS1A	40S ribosomal protein S1-A (RP10A) (Small ribosomal subunit protein eS1-A)	0.103624	0.101953	0.00167049	41	5.93149	6	4.9447e+07	2.73831e+07	7.1511e+07	5.12375e+09	7.1946e+09	6.11249e+09	Yes	Yes	0.60597	21.7073	98.3879	6.94326	-0.984541	3.65967	No		P38687	SRP68	Signal recognition particle subunit SRP68 (Signal recognition particle 68 kDa protein homolog)	0.0141935	0.000856006	P00358	TDH2	Glyceraldehyde-3-phosphate dehydrogenase 2 (GAPDH 2)	0.00724837	0.0412722
P54115	ALD6	Magnesium-activated aldehyde dehydrogenase, cytosolic	0.101925	0.0281927	0.0737324	780	-1.38697	46	2.27616e+09	2.09808e+09	2.23553e+09	3.92436e+09	3.84761e+09	3.89288e+09	Yes	Yes	0.262672	-5.06591	27.6602	0.819449	-0.991719	3.65249	No		P33399	LHP1	La protein homolog (La autoantigen homolog) (La ribonucleoprotein)	0.0140424	0.000114599	P06168	ILV5	Ketol-acid reductoisomerase, mitochondrial	0.00713153	0.0220877
Q12672	RPL21B	60S ribosomal protein L21-B (Large ribosomal subunit protein eL21-B)	0.101274	0.092401	0.00887251	107	3.38049	1	2.35818e+08	2.75864e+08	2.79238e+08	6.33981e+09	6.09308e+09	4.93398e+09	Yes	Yes	0.487424	12.3378	91.2391	4.44815	-0.994504	3.64971	No		P0CX44	RPL1B	60S ribosomal protein L1-B (L10a) (Large ribosomal subunit protein uL1-B)	0.0140047	0.000479739	P38219	OLA1	Obg-like ATPase 1	0.00712119	0.000409481
P38934	BFR1	Nuclear segregation protein BFR1 (Brefeldin A resistance protein 1)	0.100894	0.0996205	0.00127341	37	6.28967	64	3.17854e+07	3.33394e+07	4.89724e+07	5.75906e+09	6.23786e+09	5.97872e+09	Yes	Yes	0.144448	22.9452	98.7379	7.29887	-0.996135	3.64807	Yes		P39517	DHH1	ATP-dependent RNA helicase DHH1	0.0137858	0.000340901	P41940	PSA1	Mannose-1-phosphate guanyltransferase	0.00705506	0.0205361
P05738	RPL9A	60S ribosomal protein L9-A (L8) (Large ribosomal subunit protein uL6-A) (RP24) (YL11)	0.100423	0.0556824	0.044741	375	0.315622	4	1.45802e+09	1.47335e+09	1.04473e+09	5.01806e+09	5.27622e+09	3.73499e+09	Yes	Yes	1.05367	1.15077	55.4476	1.80285	-0.998165	3.64604	Yes		Q03735	NAB6	RNA-binding protein NAB6 (Nucleic acid-binding protein 6)	0.0136072	0.00447337	P40078	NSA2	Ribosome biogenesis protein NSA2 (NOP7-associated protein 2)	0.006879	0
Q01560	NPL3	Nucleolar protein 3 (Mitochondrial targeting suppressor 1 protein) (Nuclear polyadenylated RNA-binding protein 1)	0.0979952	0.0959859	0.0020093	49	5.57805	19	3.53086e+07	4.29004e+07	1.01035e+08	6.605e+09	5.55739e+09	5.22837e+09	Yes	Yes	0.420654	20.2785	97.9496	6.59308	-1.0088	3.63541	Yes		P53883	NOP13	Nucleolar protein 13	0.0135368	0.000935849	P36520	MRPL10	54S ribosomal protein L10, mitochondrial (Mitochondrial large ribosomal subunit protein uL15m) (YmL10/YmL18)	0.00682303	0
P38701	RPS20	40S ribosomal protein S20 (Small ribosomal subunit protein uS10)	0.0926798	0.0907913	0.00188848	50	5.58725	14	4.04445e+07	3.76908e+07	8.84679e+07	4.57444e+09	4.97543e+09	6.90051e+09	Yes	Yes	0.799331	20.1767	97.9624	6.60218	-1.03302	3.61119	Yes		P13188	GLN4	Glutamine--tRNA ligase	0.0129274	0.000699967	P08566	ARO1	Pentafunctional AROM polypeptide [Includes: 3-dehydroquinate synthase (DHQS)	0.00677235	0.0055858
P0C2H7	RPL27B	60S ribosomal protein L27-B (Large ribosomal subunit protein eL27-B)	0.0915829	0.0751521	0.0164308	156	2.19341	9	5.33969e+08	4.74054e+08	4.63889e+08	5.08852e+09	4.70688e+09	5.15301e+09	Yes	Yes	0.202391	7.90949	82.0591	3.34308	-1.03819	3.60602	No		P37838	NOP4	Nucleolar protein 4 (Nucleolar protein NOP77)	0.0129113	0.0042016	P13663	HOM2	Aspartate-semialdehyde dehydrogenase (ASA dehydrogenase) (ASADH)	0.00676773	0.0094195
P45976	FIP1	Pre-mRNA polyadenylation factor FIP1	0.089738	0	0.089738	1406	-10	22	3.10456e+09	2.45388e+09	2.59233e+09	2.9592e+09	2.51064e+09	2.46892e+09	No	Yes	8.30562	-35.8488		-0.0429261	-1.04702	3.59719	Yes		P12385	SUP45	Eukaryotic peptide chain release factor subunit 1 (Eukaryotic release factor 1) (eRF1) (Omnipotent suppressor protein 1)	0.0126875	0.00194518	P53305	RSM27	Mitochondrial 37S ribosomal protein S27 (Mitochondrial small ribosomal subunit protein mS33)	0.00675234	0
P39935	TIF4631	Eukaryotic initiation factor 4F subunit p150 (eIF-4F p150) (eIF4F p150) (eIF4G1) (mRNA cap-binding protein complex subunit p150)	0.088838	0.0262838	0.0625542	750	-1.25094	55	2.0373e+09	1.62525e+09	1.93035e+09	3.35432e+09	3.11255e+09	3.86838e+09	Yes	Yes	0.983821	-4.49437	29.5862	0.879981	-1.0514	3.59281	Yes		Q07478	SUB2	ATP-dependent RNA helicase SUB2	0.0124206	0.00217189	P32861	UGP1	UTP--glucose-1-phosphate uridylyltransferase	0.00673435	0.0101686
P40212	RPL13B	60S ribosomal protein L13-B (Large ribosomal subunit protein eL13-B)	0.0880082	0.0821853	0.00582289	98	3.81907	1	2.06954e+07	6.24067e+07	4.11633e+08	4.08877e+09	3.61097e+09	7.58491e+09	Yes	Yes	1.57081	13.7056	93.3837	4.8693	-1.05548	3.58873	Yes		P14832	CPR1	Peptidyl-prolyl cis-trans isomerase (PPIase)	0.0123415	0.00100268	P53252	PIL1	Sphingolipid long chain base-responsive protein PIL1	0.00672335	0.00460258
Q00402	NUM1	Nuclear migration protein NUM1	0.0872832	0	0.0872832	1404	-10	117	2.63079e+09	2.09415e+09	3.25775e+09	2.66939e+09	2.30636e+09	2.69096e+09	No	Yes	8.84623	-35.7287		-0.0618287	-1.05907	3.58514	No		P38998	LYS1	Saccharopine dehydrogenase [NAD(+), L-lysine-forming] (SDH)	0.0122613	0.0200833	Q12230	LSP1	Sphingolipid long chain base-responsive protein LSP1	0.00667983	0.00353605
P38248	ECM33	Cell wall protein ECM33 (Extracellular mutant protein 33)	0.0866217	0	0.0866217	1403	-10	7	1.96703e+09	2.14401e+09	3.60145e+09	2.18596e+09	2.17268e+09	3.45968e+09	No	Yes	10.0859	-35.6958		-0.0161073	-1.06237	3.58184	No		P38996	NAB3	Nuclear polyadenylated RNA-binding protein 3	0.0122016	0.0742281	P25582	SPB1	27S pre-rRNA (guanosine(2922)-2'-O)-methyltransferase	0.0064772	0.0506858
P38996	NAB3	Nuclear polyadenylated RNA-binding protein 3	0.0864297	0.0122016	0.0742281	912	-2.6049	41	2.38038e+09	1.74319e+09	2.5035e+09	3.34008e+09	2.49697e+09	3.03227e+09	No	Yes	2.19088	-9.3278	14.1174	0.41008	-1.06334	3.58087	Yes		P07263	HTS1	Histidine--tRNA ligase, mitochondrial	0.0116963	0.000139455	P07245	ADE3	C-1-tetrahydrofolate synthase, cytoplasmic (C1-THF synthase) [Includes: Methylenetetrahydrofolate dehydrogenase	0.00621068	0.00259781
P0CX85	RPL35B	60S ribosomal protein L35-B (Large ribosomal subunit protein uL29-B)	0.0855505	0.0852921	0.000258348	21	8.36695	11	7.32116e+06	7.32116e+06	7.32116e+06	6.93534e+09	5.28604e+09	3.09539e+09	Yes	Yes	1.47053	29.9238	99.698	9.36914	-1.06778	3.57643	Yes		P36008	TEF4	Elongation factor 1-gamma 2 (EF-1-gamma 2) (Eukaryotic elongation factor 1Bgamma 2) (eEF1Bgamma 2) (Translation elongation factor 1B gamma 2)	0.0109133	0.00380823	P19358	SAM2	S-adenosylmethionine synthase 2 (AdoMet synthase 2)	0.00620323	0.00432612
P38911	FPR3	Peptidyl-prolyl cis-trans isomerase (PPIase)	0.0844286	0.00527567	0.0791529	1020	-3.90722	12	2.42428e+09	2.08917e+09	2.57721e+09	2.75482e+09	2.48799e+09	2.8041e+09	No	Yes	2.24473	-13.9515	6.24868	0.180534	-1.07351	3.5707	No		P06103	PRT1	Eukaryotic translation initiation factor 3 subunit B (eIF3b) (Cell cycle regulation and translation initiation protein) (Eukaryotic translation initiation factor 3 90 kDa subunit) (eIF3 p90) (Translation initiation factor eIF3 p90 subunit)	0.0108729	0.00315385	P39976	DLD3	D-2-hydroxyglutarate--pyruvate transhydrogenase DLD3 (D-2HG--pyruvate transhydrogenase DLD3)	0.0061603	0.00211077
P32486	KRE6	Beta-glucan synthesis-associated protein KRE6 (Killer toxin-resistance protein 6)	0.0835225	0	0.0835225	1402	-10	24	2.05283e+09	2.16416e+09	3.98718e+09	1.92274e+09	1.82932e+09	3.01889e+09	No	Yes	10.2851	-35.5381		-0.315231	-1.0782	3.56601	No		P05743	RPL26A	60S ribosomal protein L26-A (L33) (Large ribosomal subunit protein uL24-A) (YL33)	0.0107202	0.000199146	P32449	ARO4	Phospho-2-dehydro-3-deoxyheptonate aldolase, tyrosine-inhibited	0.0060419	0.00831401
P39015	STM1	Suppressor protein STM1 (3BP1) (GU4 nucleic-binding protein 2) (G4p2 protein) (POP2 multicopy suppressor protein 4) (Ribosomal subunits association factor) (AF) (TOM1 suppressor protein 1) (Triplex-binding protein 1)	0.0833432	0.0811903	0.00215289	60	5.23696	26	6.01136e+07	8.25124e+07	4.89442e+07	4.69491e+09	5.75406e+09	4.30243e+09	Yes	Yes	0.551321	18.6702	97.4168	6.25596	-1.07913	3.56508	No		P33322	CBF5	H/ACA ribonucleoprotein complex subunit CBF5	0.0106221	0.00759689	P38009	ADE17	Bifunctional purine biosynthesis protein ADE17 [Includes: Phosphoribosylaminoimidazolecarboxamide formyltransferase	0.00592943	0.00230079
P33302	PDR5	Pleiotropic ABC efflux transporter of multiple drugs (Pleiotropic drug resistance protein 5) (Suppressor of toxicity of sporidesmin)	0.0827972	0.00294999	0.0798472	1093	-4.75846	54	2.56729e+09	2.12402e+09	2.42352e+09	2.71917e+09	2.05569e+09	2.9554e+09	No	Yes	3.67281	-16.9507	3.56291	0.102847	-1.08198	3.56223	No		P08518	RPB2	DNA-directed RNA polymerase II subunit RPB2 (RNA polymerase II subunit 2)	0.0106008	0.000317249	P38845	CRP1	Cruciform DNA-recognizing protein 1 [Cleaved into: CRP1 short N-terminal subpeptide; CRP1 short C-terminal subpeptide]	0.00585567	0.00856737
P46949	FYV8	Protein FYV8 (Function required for yeast viability protein 8)	0.0827686	0	0.0827686	1401	-10	52	2.53282e+09	2.18096e+09	3.35068e+09	2.30741e+09	1.86168e+09	2.60642e+09	No	Yes	9.27693	-35.4989		-0.264965	-1.08213	3.56208	No		P15705	STI1	Heat shock protein STI1	0.0105892	0.0102618	P11484	SSB1	Ribosome-associated molecular chaperone SSB1	0.0058338	0.0039463
P47018	MTC1	Maintenance of telomere capping protein 1	0.0826186	0	0.0826186	1400	-10	42	2.57745e+09	1.53105e+09	3.4553e+09	2.38424e+09	1.55387e+09	3.31116e+09	No	Yes	10.708	-35.491		-0.128568	-1.08292	3.56129	No		P10591	SSA1	Heat shock protein SSA1 (Heat shock protein YG100)	0.0103631	0.0175886	P38804	RTC3	Restriction of telomere capping protein 3	0.00564771	0.000302769
P00942	TPI1	Triosephosphate isomerase (TIM)	0.0823774	0.0217865	0.0605909	792	-1.47567	20	1.81822e+09	1.67346e+09	1.91358e+09	3.46498e+09	2.59671e+09	3.30287e+09	Yes	Yes	1.20458	-5.2534	26.4472	0.781682	-1.08419	3.56002	No		P53741	BRE5	UBP3-associated protein BRE5 (Brefeldin-A sensitivity protein 5)	0.0103511	0	P38708	YHR020W	Putative proline--tRNA ligase YHR020W	0.00558937	0.00107701
P40477	NUP159	Nucleoporin NUP159 (Nuclear pore protein NUP159)	0.0817162	0	0.0817162	1399	-10	78	2.3653e+09	2.2375e+09	3.16552e+09	2.11004e+09	2.12641e+09	2.6465e+09	No	Yes	8.91961	-35.4435		-0.182717	-1.08769	3.55652	No		P38431	TIF5	Eukaryotic translation initiation factor 5 (eIF-5)	0.00995648	0	P07283	SEC53	Phosphomannomutase (PMM)	0.00557603	0.0117256
Q05942	RSA3	Ribosome assembly protein 3	0.0797879	0.00126889	0.078519	1163	-5.9514	13	2.45664e+09	2.14081e+09	2.43025e+09	2.66397e+09	2.4218e+09	2.19205e+09	No	Yes	3.54612	-21.1045	1.59033	0.0458912	-1.09806	3.54615	No		P40825	ALA1	Alanine--tRNA ligase, mitochondrial	0.00992374	0.00360918	P39729	RBG1	Ribosome-interacting GTPase 1 (GTP-binding protein RBG1) (Genetically interacts with ribosomal genes protein 1)	0.00556331	0.00262429
Q12161	PSH1	RING finger protein PSH1 (POB3/SPT16 histone-associated protein 1)	0.0794395	0	0.0794395	1398	-10	19	4.42973e+09	1.57666e+09	1.65127e+09	3.42354e+09	1.64446e+09	1.51741e+09	No	Yes	11.363	-35.3212		-0.32037	-1.09996	3.54425	No		Q99383	HRP1	Nuclear polyadenylated RNA-binding protein 4 (Cleavage factor IB) (CFIB)	0.00967904	0.0348976	P49367	LYS4	Homoaconitase, mitochondrial	0.00538073	0.00143521
Q06205	FPR4	FK506-binding protein 4	0.0793481	0.00106187	0.0782862	1181	-6.20408	16	2.34628e+09	1.88528e+09	2.74202e+09	2.36795e+09	1.97531e+09	2.90985e+09	No	Yes	5.53085	-21.9857	1.33825	0.0386159	-1.10046	3.54375	No		P56628	RPL22B	60S ribosomal protein L22-B (L1c) (Large ribosomal subunit protein eL22-B) (RP4) (YL31)	0.0096333	0	P49167	RPL38	60S ribosomal protein L38 (Large ribosomal subunit protein eL38)	0.00535333	0.000171785
P32478	HSP150	Cell wall mannoprotein HSP150 (150 kDa heat shock glycoprotein) (Covalently-linked cell wall protein 7) (Protein with internal repeats 2)	0.078956	0	0.078956	1397	-10	10	2.91779e+09	1.95697e+09	2.61918e+09	2.69833e+09	1.72061e+09	2.24349e+09	No	Yes	9.46794	-35.2948		-0.193851	-1.10262	3.54159	No		P16862	PFK2	ATP-dependent 6-phosphofructokinase subunit beta	0.00853499	0.0121506	P38911	FPR3	Peptidyl-prolyl cis-trans isomerase (PPIase)	0.00527567	0.0791529
P53158	KXD1	Biogenesis of lysosome-related organelles complex 1 subunit KXD1 (BLOC-1 subunit KXD1) (KxDL homolog)	0.078366	0	0.078366	1396	-10	19	3.01345e+09	2.04935e+09	2.41523e+09	2.68189e+09	1.8674e+09	2.02329e+09	No	Yes	9.24485	-35.2623		-0.204034	-1.10587	3.53834	No		Q12176	MAK21	Ribosome biogenesis protein MAK21 (Maintenance of killer protein 21) (Nucleolar complex protein 1)	0.00852402	0.0957729	P17967	PDI1	Protein disulfide-isomerase (PDI)	0.00521599	0.00887161
Q04217	ECM16	Probable ATP-dependent RNA helicase DHR1	0.0777285	0.00191043	0.0758181	1126	-5.31057	81	2.54271e+09	1.62729e+09	2.50684e+09	3.33406e+09	1.82074e+09	2.10468e+09	No	Yes	5.2947	-18.7718	2.45782	0.0709321	-1.10942	3.53479	Yes		P07260	CDC33	Eukaryotic translation initiation factor 4E (eIF-4E) (eIF4E) (eIF-4F 25 kDa subunit) (mRNA cap-binding protein)	0.0084364	0.00094849	Q02642	EGD1	Nascent polypeptide-associated complex subunit beta-1 (NAC-beta-1) (BTF3 homolog EGD1) (Beta-1-NAC) (GAL4 DNA-binding enhancer protein 1)	0.00515394	9.65586e-05
P06786	TOP2	DNA topoisomerase 2	0.0777219	0	0.0777219	1395	-10	70	2.32723e+09	1.59672e+09	3.25789e+09	2.02639e+09	1.799e+09	2.92789e+09	No	Yes	10.1229	-35.2266		-0.120733	-1.10946	3.53475	No		P53140	RMD9	RNA-binding protein RMD9, mitochondrial (Dodecamer binding protein) (DBP) (Required for meiotic nuclear division protein 9)	0.00840808	0	P32288	GLN1	Glutamine synthetase (GS)	0.00510101	0.00197901
P36046	MIA40	Mitochondrial intermembrane space import and assembly protein 40 (Mitochondrial import inner membrane translocase TIM40)	0.0769967	0	0.0769967	1394	-10	39	2.77543e+09	2.04826e+09	2.32121e+09	2.72845e+09	1.90239e+09	2.02936e+09	No	Yes	9.04631	-35.186		-0.119645	-1.11353	3.53068	No		P25339	PUF4	Pumilio homology domain family member 4	0.00816284	0	P38175	MRP21	37S ribosomal protein MRP21, mitochondrial (Mitochondrial small ribosomal subunit protein bS21m)	0.00507742	0.000184165
P53334	SCW4	Probable family 17 glucosidase SCW4	0.0757198	0	0.0757198	1393	-10	20	3.34402e+09	2.09896e+09	1.75169e+09	3.03735e+09	1.19183e+09	2.1523e+09	No	Yes	10.3991	-35.1136		-0.274675	-1.12079	3.52342	Yes		P38205	NCL1	Multisite-specific tRNA:(cytosine-C(5))-methyltransferase	0.0081475	0.0138742	P25694	CDC48	Cell division control protein 48	0.0050748	0.00669703
P05694	MET6	5-methyltetrahydropteroyltriglutamate--homocysteine methyltransferase	0.0745635	0.0490956	0.0254679	259	0.946914	57	6.75426e+08	5.54126e+08	1.02622e+09	4.10809e+09	2.85354e+09	4.15142e+09	Yes	Yes	1.08273	3.33005	65.844	2.27962	-1.12747	3.51674	No		P05453	SUP35	Eukaryotic peptide chain release factor GTP-binding subunit (ERF-3) (ERF3) (ERF2) (G1 to S phase transition protein 1) (Omnipotent suppressor protein 2) (PSI no more protein 2) (Polypeptide release factor 3) (Translation release factor 3)	0.00811765	0.00239405	P32386	YBT1	ATP-dependent bile acid permease	0.00506055	0.00234106
P38623	RCK2	Serine/threonine-protein kinase RCK2	0.0741103	0	0.0741103	1392	-10	33	2.17202e+09	2.09236e+09	2.93985e+09	1.67555e+09	1.82719e+09	2.5806e+09	No	Yes	9.36227	-35.0206		-0.269893	-1.13012	3.51409	No		P24276	SSD1	Protein SSD1 (Protein SRK1)	0.00802103	0.00109603	P33892	GCN1	eIF-2-alpha kinase activator GCN1 (General control non-derepressible protein 1) (Translational activator GCN1)	0.00500147	6.43649e-05
P36049	EBP2	rRNA-processing protein EBP2 (EBNA1-binding protein homolog)	0.0738185	0.00223548	0.071583	1110	-5.00096	38	1.88971e+09	1.96524e+09	2.55253e+09	2.04011e+09	2.34159e+09	2.44608e+09	No	Yes	3.65726	-17.5653	3.02834	0.0874063	-1.13183	3.51237	Yes		Q06106	MRD1	Multiple RNA-binding domain-containing protein 1	0.00792477	0.000104721	Q3E7X9	RPS28A	40S ribosomal protein S28-A (S33) (Small ribosomal subunit protein eS28-A) (YS27)	0.00495619	0.00012586
P07262	GDH1	NADP-specific glutamate dehydrogenase 1 (NADP-GDH 1)	0.0731375	0.00481187	0.0683256	1010	-3.82776	24	1.92752e+09	1.82308e+09	2.36958e+09	2.44978e+09	2.15368e+09	2.38951e+09	No	Yes	2.26273	-13.4291	6.57922	0.190111	-1.13586	3.50835	No		Q04067	TIF35	Eukaryotic translation initiation factor 3 subunit G (eIF3g) (Eukaryotic translation initiation factor 3 RNA-binding subunit) (eIF-3 RNA-binding subunit) (Translation initiation factor eIF3 p33 subunit) (eIF3 p33)	0.00761479	0.000116427	P35691	TMA19	Translationally-controlled tumor protein homolog (TCTP) (Microtubule and mitochondria-interacting protein 1) (Translation machinery-associated protein 19)	0.00493842	0.0154366
P10964	RPA190	DNA-directed RNA polymerase I subunit RPA190	0.0724984	0.00839059	0.0641078	940	-2.93366	95	2.08879e+09	1.32782e+09	2.27627e+09	2.79899e+09	1.83693e+09	2.66977e+09	No	Yes	3.10605	-10.2811	11.5735	0.335443	-1.13967	3.50454	No		P53742	NOG2	Nucleolar GTP-binding protein 2	0.00758965	0.000163596	P52910	ACS2	Acetyl-coenzyme A synthetase 2	0.00493818	0.00464405
P49166	RPL37A	60S ribosomal protein L37-A (L43) (Large ribosomal subunit protein eL37-A) (YL35) (YP55)	0.0723673	0.0706159	0.00175136	59	5.33345	5	4.26455e+07	4.40328e+07	6.72953e+07	5.29877e+09	3.24956e+09	4.27276e+09	Yes	Yes	0.884857	18.6871	97.5799	6.35123	-1.14046	3.50375	Yes		P38912	TIF11	Eukaryotic translation initiation factor 1A (eIF-1A) (Eukaryotic translation initiation factor 4C) (eIF-4C)	0.0073983	0.00596748	P00360	TDH1	Glyceraldehyde-3-phosphate dehydrogenase 1 (GAPDH 1)	0.00491916	0.0224345
P32466	HXT3	Low-affinity glucose transporter HXT3	0.0723519	0	0.0723519	1391	-10	14	2.68776e+09	1.68548e+09	2.21575e+09	2.68625e+09	1.94849e+09	1.74858e+09	No	Yes	9.38145	-34.9167		-0.0703839	-1.14055	3.50366	No		Q12389	DBP10	ATP-dependent RNA helicase DBP10	0.00730151	0.0462159	P53912	YNL134C	Uncharacterized protein YNL134C	0.00490558	0.00232918
P40157	VID27	Vacuolar import and degradation protein 27	0.0720534	0	0.0720534	1390	-10	57	2.11076e+09	1.72987e+09	2.87349e+09	2.04136e+09	1.77211e+09	2.3912e+09	No	Yes	9.3755	-34.8988		-0.124656	-1.14235	3.50186	No		P32471	EFB1	Elongation factor 1-beta (EF-1-beta) (Eukaryotic elongation factor 1Balpha) (eEF1Balpha) (Translation elongation factor 1B alpha)	0.00720871	0.045665	P32327	PYC2	Pyruvate carboxylase 2	0.00486528	0.00417009
P0CX50	RPL18B	60S ribosomal protein L18-B (Large ribosomal subunit protein eL18-B) (RP28)	0.071322	0.0584516	0.0128704	159	2.18318	11	4.43503e+08	3.52403e+08	3.48177e+08	3.64163e+09	3.37289e+09	4.62904e+09	Yes	Yes	0.62467	7.63554	81.9545	3.33387	-1.14678	3.49743	Yes		P53145	LSG1	Large subunit GTPase 1	0.00711536	0	P47143	ADO1	Adenosine kinase	0.00482809	0.00569473
P87262	RPL34A	60S ribosomal protein L34-A (Large ribosomal subunit protein eL34-A)	0.0709772	0.0705283	0.000448924	28	7.29559	9	1.24216e+07	1.70543e+07	7.78886e+06	2.24191e+09	4.50986e+09	5.9368e+09	Yes	Yes	1.79762	25.5005	99.3675	8.30017	-1.14888	3.49533	No		P32831	NGR1	Negative growth regulatory protein NGR1 (RNA-binding protein RBP1)	0.00695016	0.000242823	P07262	GDH1	NADP-specific glutamate dehydrogenase 1 (NADP-GDH 1)	0.00481187	0.0683256
P39954	SAH1	Adenosylhomocysteinase (AdoHcyase)	0.0695811	0.0213211	0.0482599	728	-1.17854	31	1.33759e+09	1.50322e+09	1.47337e+09	2.63211e+09	2.46068e+09	3.06854e+09	Yes	Yes	0.764638	-4.10923	30.6421	0.913489	-1.15751	3.4867	No		P41812	POP1	Ribonucleases P/MRP protein subunit POP1	0.00694027	0.000345661	P38972	ADE6	Phosphoribosylformylglycinamidine synthase (FGAM synthase) (FGAMS)	0.00480028	0.0015632
P39744	NOC2	Nucleolar complex protein 2	0.0685756	0.00146032	0.0671153	1133	-5.52228	47	1.80136e+09	1.47023e+09	2.69214e+09	2.05079e+09	1.66252e+09	2.61819e+09	No	Yes	5.48911	-19.2196	2.12951	0.061454	-1.16383	3.48038	Yes		P38688	SRP72	Signal recognition particle subunit SRP72 (Signal recognition particle 72 kDa protein homolog)	0.00686402	0	P25491	YDJ1	Mitochondrial protein import protein MAS5 (Yeast dnaJ protein 1)	0.00477647	0.000353658
P25037	UBP1	Ubiquitin carboxyl-terminal hydrolase 1	0.0674236	0	0.0674236	1389	-10	42	2.3165e+09	1.44874e+09	2.63967e+09	2.00881e+09	1.45512e+09	2.21985e+09	No	Yes	9.90215	-34.6114		-0.194903	-1.17119	3.47302	No		Q08965	BMS1	Ribosome biogenesis protein BMS1	0.00684021	0.0605222	Q3E754	RPS21B	40S ribosomal protein S21-B (S26) (Small ribosomal subunit protein eS21-B) (YS25)	0.00473988	0.00311269
Q08965	BMS1	Ribosome biogenesis protein BMS1	0.0673624	0.00684021	0.0605222	957	-3.14535	67	1.68995e+09	1.46455e+09	2.2628e+09	2.1741e+09	2.04213e+09	2.44419e+09	No	Yes	2.44462	-10.9226	10.1543	0.294006	-1.17158	3.47263	Yes		P53131	PRP43	Pre-mRNA-splicing factor ATP-dependent RNA helicase PRP43	0.00672693	0.000689807	P00924	ENO1	Enolase 1	0.00471997	0.0109663
O14455	RPL36B	60S ribosomal protein L36-B (L39) (Large ribosomal subunit protein eL36-B) (YL39)	0.0672957	0.0661732	0.0011225	47	5.88146	2	3.34884e+07	4.97683e+07	1.72084e+07	3.66944e+09	4.13929e+09	4.15656e+09	Yes	Yes	0.255288	20.4216	98.332	6.89364	-1.17201	3.4722	Yes		P33750	SOF1	Protein SOF1 (U3 small nucleolar RNA-associated protein SOF1) (U3 snoRNA-associated protein SOF1)	0.00670709	5.03685e-05	P40069	KAP123	Importin subunit beta-4 (Importin-123) (Karyopherin subunit beta-4) (Karyopherin-123) (Ran-binding protein YRB4)	0.00467475	0.00263394
P38635	HIS2	Histidinol-phosphatase (HolPase)	0.0661606	0.0233498	0.0428109	671	-0.874569	45	1.19617e+09	1.01367e+09	1.60624e+09	2.73231e+09	2.23975e+09	3.0741e+09	Yes	Yes	1.38794	-3.03022	35.2925	1.06408	-1.1794	3.46481	No		P12962	CAF20	Cap-associated protein CAF20 (20 kDa cap-associated protein) (CCR4-associated factor 2) (p20)	0.00659084	0.000322957	P23542	AAT2	Aspartate aminotransferase, cytoplasmic	0.00464987	0.00243717
P12709	PGI1	Glucose-6-phosphate isomerase (GPI)	0.0657855	0.019906	0.0458795	735	-1.20465	30	1.34123e+09	1.21693e+09	1.53417e+09	2.5829e+09	2.17296e+09	2.94678e+09	Yes	Yes	1.24403	-4.17089	30.259	0.901303	-1.18187	3.46234	No		Q07807	PUF3	mRNA-binding protein PUF3 (Pumilio homology domain family member 3)	0.00642069	0.0034837	P0CS90	SSC1	Import motor subunit, mitochondrial	0.0046155	0.110049
Q12532	RQC2	Ribosome quality control complex subunit 2 (Translation-associated element 2)	0.0655092	0.00286075	0.0626485	1051	-4.45282	60	1.53966e+09	1.7076e+09	2.32399e+09	1.70832e+09	1.89667e+09	2.5692e+09	No	Yes	4.08402	-15.409	4.36694	0.126083	-1.1837	3.46051	Yes		P32582	CYS4	Cystathionine beta-synthase	0.00641667	0.000477497	P31539	HSP104	Heat shock protein 104 (Protein aggregation-remodeling factor HSP104)	0.00460612	0.017447
P38061	RPL32	60S ribosomal protein L32 (Large ribosomal subunit protein eL32)	0.0651851	0.0647628	0.000422331	30	7.26065	9	1.21981e+07	1.21981e+07	1.21981e+07	4.17591e+09	2.59408e+09	4.88076e+09	Yes	Yes	1.18039	25.1099	99.3521	8.26534	-1.18585	3.45836	No		P35194	UTP20	U3 small nucleolar RNA-associated protein 20 (U3 snoRNA-associated protein 20) (U three protein 20)	0.00640303	0	Q12122	LYS21	Homocitrate synthase, mitochondrial (HCS)	0.00441418	0.00825433
P17065	SEC2	Rab guanine nucleotide exchange factor SEC2 (GDP-GTP exchange factor SEC2)	0.0646373	0	0.0646373	1388	-10	54	1.86349e+09	1.69761e+09	2.42625e+09	1.9471e+09	1.57067e+09	2.084e+09	No	Yes	8.94617	-34.4287		-0.106268	-1.18952	3.45469	No		Q12754	RRP12	Ribosomal RNA-processing protein 12	0.00624628	5.16011e-05	Q12019	MDN1	Midasin (Dynein-related AAA-ATPase REA1) (MIDAS-containing protein) (Ribosome export/assembly protein 1)	0.00441089	0.00479978
P46669	RPA43	DNA-directed RNA polymerase I subunit RPA43 (A43) (DNA-directed DNA-dependent RNA polymerase 36 kDa polypeptide)	0.0633592	0	0.0633592	1387	-10	20	1.65517e+09	1.42241e+09	2.54179e+09	1.74113e+09	1.42164e+09	2.57782e+09	No	Yes	10.1242	-34.3423		-0.0142027	-1.19819	3.44602	No		P09064	SUI3	Eukaryotic translation initiation factor 2 subunit beta (eIF-2-beta)	0.00622864	0.000223585	P53184	PNC1	Nicotinamidase	0.00422553	0.000309398
P53734	DBP6	ATP-dependent RNA helicase DBP6	0.0626617	0	0.0626617	1386	-10	42	1.89353e+09	1.56229e+09	2.4156e+09	1.86077e+09	1.72808e+09	1.77463e+09	No	Yes	8.45902	-34.2944		-0.13122	-1.203	3.44121	Yes		Q04600	TMA64	Translation machinery-associated protein 64	0.00622861	0.000125008	P37302	APE3	Aminopeptidase Y	0.00415494	0.0429432
P14120	RPL30	60S ribosomal protein L30 (L32) (Large ribosomal subunit protein eL30) (RP73) (YL38)	0.0626409	0.0574548	0.00518612	112	3.4697	9	1.51163e+08	1.53599e+08	1.59927e+08	3.58257e+09	3.4502e+09	3.73372e+09	Yes	Yes	0.150586	11.9395	91.7209	4.53339	-1.20314	3.44107	Yes		P38333	ENP1	Essential nuclear protein 1	0.0060788	0	P31373	CYS3	Cystathionine gamma-lyase (gamma-CTLase)	0.0041394	0.00396008
P22146	GAS1	1,3-beta-glucanosyltransferase GAS1	0.0623124	0.000702141	0.0616103	1187	-6.45527	24	1.66082e+09	1.26286e+09	2.5474e+09	1.72465e+09	1.55191e+09	2.42465e+09	No	Yes	6.56508	-22.1983	1.12681	0.0325142	-1.20543	3.43878	No		Q06218	DBP9	ATP-dependent RNA helicase DBP9	0.00583597	6.59526e-05	P49090	ASN2	Asparagine synthetase [glutamine-hydrolyzing] 2	0.00407061	0.00302479
P04456	RPL25	60S ribosomal protein L25 (Large ribosomal subunit protein uL23) (RP16L) (YL25) (YP42')	0.0617989	0.0597052	0.00209377	74	4.83368	11	6.10569e+07	4.80294e+07	7.86093e+07	3.59504e+09	3.64007e+09	3.65741e+09	Yes	Yes	0.0403181	16.6046	96.612	5.85876	-1.20902	3.43519	Yes		P53235	YGR054W	Eukaryotic translation initiation factor 2A (eIF-2A)	0.00581783	0.000421722	P0CX34	RPS30B	40S ribosomal protein S30-B (Small ribosomal subunit protein eS30-B)	0.00397555	0
P54858	DOS2	Protein DOS2	0.0606312	0	0.0606312	1385	-10	30	2.05749e+09	1.54679e+09	2.30242e+09	1.98173e+09	1.33883e+09	1.64359e+09	No	Yes	9.21807	-34.1518		-0.269196	-1.2173	3.42691	No		P45978	SCD6	Protein SCD6	0.00564795	0.00716637	Q12373	HIF1	HAT1-interacting factor 1	0.00397525	0.0317064
P10962	MAK16	Protein MAK16 (Maintenance of killer protein 16)	0.0604717	0	0.0604717	1384	-10	17	2.8893e+09	1.00013e+09	2.08801e+09	2.34298e+09	9.78889e+08	1.54294e+09	No	Yes	11.2215	-34.1404		-0.386819	-1.21845	3.42576	No		P0CX42	RPL23B	60S ribosomal protein L23-B (L17a) (Large ribosomal subunit protein uL14-B) (YL32)	0.0055295	0.000506289	P41920	YRB1	Ran-specific GTPase-activating protein 1 (Chromosome stability protein 20) (Perinuclear array-localized protein) (Ran-binding protein 1) (RANBP1)	0.00375221	0.000861185
P47068	BBC1	Myosin tail region-interacting protein MTI1 (Protein BBC1)	0.0602052	0	0.0602052	1383	-10	62	1.8053e+09	9.52139e+08	2.59549e+09	1.74249e+09	1.12164e+09	2.5774e+09	No	Yes	11.0574	-34.1213		-0.0578048	-1.22037	3.42384	No		Q08818	MSC6	Meiotic sister-chromatid recombination protein 6, mitochondrial	0.00542027	0	Q12118	SGT2	Small glutamine-rich tetratricopeptide repeat-containing protein 2 (SGT/UBP) (Viral protein U-binding protein)	0.00368649	0.00452195
P03965	CPA2	Carbamoyl-phosphate synthase arginine-specific large chain	0.0594243	0.0218681	0.0375561	654	-0.780219	59	1.06101e+09	9.04426e+08	1.37789e+09	2.65738e+09	1.96349e+09	2.69026e+09	Yes	Yes	1.34898	-2.66692	36.8	1.11407	-1.22604	3.41817	No		Q05900	YHC1	U1 small nuclear ribonucleoprotein C (U1 snRNP C) (U1-C) (U1C)	0.00541926	2.69238e-05	Q04894	ADH6	NADP-dependent alcohol dehydrogenase 6	0.00356308	0.00370989
P36421	TYS1	Tyrosine--tRNA ligase, cytoplasmic	0.0583861	0.0578573	0.000528771	34	6.77371	36	2.17395e+07	8.74837e+06	1.52439e+07	2.92404e+09	2.66016e+09	4.83837e+09	Yes	Yes	1.15554	23.1019	99.0944	7.78029	-1.23369	3.41052	Yes		P15625	FRS2	Phenylalanine--tRNA ligase alpha subunit	0.00537464	0	P80210	ADE12	Adenylosuccinate synthetase (AMPSase) (AS-synthetase) (AdSS)	0.00352025	3.73787e-05
P17255	VMA1	V-type proton ATPase catalytic subunit A (V-ATPase subunit A)	0.0583786	0.0357167	0.0226618	316	0.656337	71	6.33527e+08	5.9283e+08	7.77191e+08	2.41966e+09	2.4569e+09	3.58685e+09	Yes	Yes	1.06702	2.23841	61.1813	2.05386	-1.23375	3.41046	Yes		P40070	LSM4	U6 snRNA-associated Sm-like protein LSm4	0.00515601	7.31055e-05	P07244	ADE57	Bifunctional purine biosynthetic protein ADE5,7 [Includes: Phosphoribosylamine--glycine ligase	0.00350507	0.00536314
O13516	RPS9A	40S ribosomal protein S9-A (RP21) (S13) (Small ribosomal subunit protein uS4-A) (YP28) (YS11)	0.0581812	0.0581812	0		10	2				6.03485e+09	4.26691e+09	1.29824e+08	No	Yes	7.60715		99.8049	10	-1.23522	3.40899	Yes		Q02931	NAN1	NET1-associated nuclear protein 1 (U three protein 17) (t-17) (U3 protein 17 required for transcription) (U3 small nucleolar RNA-associated protein 17) (U3 snoRNA-associated protein 17)	0.00501251	6.25404e-05	P43603	LSB3	LAS seventeen-binding protein 3 (LAS17-binding protein 3)	0.0034422	0.0267621
P24783	DBP2	ATP-dependent RNA helicase DBP2	0.0577772	0.0576995	7.76973e-05	15	9.53648	38	1.89062e+06	2.30994e+06	2.72926e+06	3.23658e+09	3.16279e+09	3.95284e+09	Yes	Yes	0.439745	32.4809	99.8655	10.5374	-1.23824	3.40597	Yes		P36036	YRA2	RNA annealing protein YRA2	0.00487877	0	P28777	ARO2	Chorismate synthase	0.00341583	0.00175457
P38631	FKS1	1,3-beta-glucan synthase component FKS1	0.0576413	0	0.0576413	1382	-10	39	2.21285e+09	1.47121e+09	1.6354e+09	1.9224e+09	1.57866e+09	1.51425e+09	No	Yes	9.01191	-33.9329		-0.0929127	-1.23927	3.40494	No		P32481	GCD11	Eukaryotic translation initiation factor 2 subunit gamma (eIF-2-gamma)	0.00474826	0.000510329	P38625	GUA1	GMP synthase [glutamine-hydrolyzing]	0.00339941	0.000502069
P14164	ABF1	ARS-binding factor 1 (Bidirectionally acting factor 1) (DNA replication enhancer-binding protein OBF1) (SFB-B)	0.0573488	0	0.0573488	1381	-10	44	1.77341e+09	1.41957e+09	2.01269e+09	1.67472e+09	1.46581e+09	1.93615e+09	No	Yes	8.90524	-33.9109		-0.0455175	-1.24148	3.40273	No		P38779	CIC1	Proteasome-interacting protein CIC1 (Core interacting component 1)	0.00471845	0.000219817	Q12680	GLT1	Glutamate synthase [NADH]	0.0033954	0.00143073
P25582	SPB1	27S pre-rRNA (guanosine(2922)-2'-O)-methyltransferase	0.057163	0.0064772	0.0506858	936	-2.96814	46	1.32342e+09	1.22573e+09	1.97713e+09	1.77969e+09	1.71265e+09	2.2304e+09	No	Yes	2.68732	-10.0956	11.3311	0.328356	-1.24288	3.40132	No		P38711	RPS27B	40S ribosomal protein S27-B (RP61) (Small ribosomal subunit protein eS27-B) (YS20)	0.00461042	0.00562467	P14742	GFA1	Glutamine--fructose-6-phosphate aminotransferase [isomerizing] (GFAT)	0.00335352	0.0025652
P21538	REB1	DNA-binding protein REB1 (QBP)	0.0570073	0	0.0570073	1380	-10	44	1.76378e+09	1.2135e+09	2.17416e+09	1.71321e+09	1.3261e+09	2.03035e+09	No	Yes	9.78699	-33.8851		-0.0448043	-1.24407	3.40014	No		Q05775	HCR1	Eukaryotic translation initiation factor 3 subunit J (eIF3j) (Eukaryotic translation initiation factor 3 30 kDa subunit) (eIF-3 30 kDa)	0.00456129	0	P07258	CPA1	Carbamoyl-phosphate synthase arginine-specific small chain (CPS-A)	0.00307846	0.00708818
P48589	RPS12	40S ribosomal protein S12 (Small ribosomal subunit protein eS12)	0.0563414	0.00174624	0.0545951	1090	-4.96645	10	1.30047e+09	1.42721e+09	2.04985e+09	1.28084e+09	1.48383e+09	2.5595e+09	No	Yes	5.23664	-16.8613	3.09939	0.0894581	-1.24917	3.39504	No		P19414	ACO1	Aconitate hydratase, mitochondrial (Aconitase)	0.00451706	0.00817444	P31688	TPS2	Trehalose-phosphatase	0.00305983	0.00248822
P89105	CTR9	RNA polymerase-associated protein CTR9 (Centromere-binding factor 1-dependent protein 1) (Cln three-requiring protein 9)	0.054404	0	0.054404	1379	-10	65	1.65324e+09	1.61884e+09	1.78613e+09	1.54205e+09	1.57372e+09	1.58038e+09	No	Yes	6.31171	-33.6828		-0.107229	-1.26437	3.37984	No		P0CX54	RPL12B	60S ribosomal protein L12-B (L15) (Large ribosomal subunit protein uL11-B) (YL23)	0.00445961	0.000236405	P41338	ERG10	Acetyl-CoA acetyltransferase	0.00305979	0.00544238
P17891	CLC1	Clathrin light chain (CLC)	0.0543469	3.55179e-05	0.0543114	1405	-10.5785	23	1.90369e+09	1.69021e+09	1.26192e+09	1.82633e+09	1.64436e+09	1.4176e+09	No	Yes	9.63334	-35.7488	0.065354	0.00188572	-1.26483	3.37938	No		P20459	SUI2	Eukaryotic translation initiation factor 2 subunit alpha (eIF-2-alpha)	0.00436809	0.011199	P25294	SIS1	Protein SIS1	0.00305363	0.000805606
P40160	RIO2	Serine/threonine-protein kinase RIO2	0.0543372	0.00276409	0.0515731	1027	-4.22174	28	1.43302e+09	1.22969e+09	1.94368e+09	1.59429e+09	1.53859e+09	2.00308e+09	No	Yes	3.63426	-14.2666	5.08693	0.146905	-1.2649	3.37931	No		P40217	TIF34	Eukaryotic translation initiation factor 3 subunit I (eIF3i) (Eukaryotic translation initiation factor 3 39 kDa subunit) (eIF-3 39 kDa subunit) (eIF3 p39)	0.00426774	0.0106555	P23369	MRPL25	54S ribosomal protein L25, mitochondrial (Mitochondrial large ribosomal subunit protein mL59) (YmL25)	0.00305023	0
P41277	GPP1	Glycerol-1-phosphate phosphohydrolase 1	0.0540802	0.0229124	0.0311679	572	-0.443934	17	1.05733e+09	7.81267e+08	9.33335e+08	2.52805e+09	1.83988e+09	2.55644e+09	Yes	Yes	1.18364	-1.49928	42.3673	1.30466	-1.26696	3.37725	No		Q12499	NOP58	Nucleolar protein 58 (Nucleolar protein 5)	0.00426437	0.0369053	P15891	ABP1	Actin-binding protein	0.0030228	0.000164919
Q12389	DBP10	ATP-dependent RNA helicase DBP10	0.0535174	0.00730151	0.0462159	902	-2.66212	60	1.12219e+09	1.13987e+09	1.8263e+09	1.50807e+09	1.58339e+09	2.41556e+09	No	Yes	2.97697	-8.97856	13.6432	0.396131	-1.2715	3.3727	Yes		Q01662	MAP1	Methionine aminopeptidase 1 (MAP 1) (MetAP 1)	0.00420422	0.000133283	Q03280	TOM1	E3 ubiquitin-protein ligase TOM1	0.0030204	0.00650548
P32471	EFB1	Elongation factor 1-beta (EF-1-beta) (Eukaryotic elongation factor 1Balpha) (eEF1Balpha) (Translation elongation factor 1B alpha)	0.0528738	0.00720871	0.045665	901	-2.66328	15	1.08392e+09	1.36947e+09	1.62838e+09	1.54936e+09	1.89856e+09	1.95028e+09	No	Yes	2.1736	-8.96845	13.6338	0.395854	-1.27676	3.36745	Yes		Q06132	SGD1	Suppressor of glycerol defect protein 1	0.0041843	0.0348202	P16120	THR4	Threonine synthase (TS)	0.00301362	0.00204784
P25635	PWP2	Periodic tryptophan protein 2 (U three protein 1) (U3 small nucleolar RNA-associated protein 1) (U3 snoRNA-associated protein 1)	0.0527063	0.0265172	0.0261891	445	0.0179625	56	7.05089e+08	4.987e+08	1.10653e+09	2.29654e+09	1.8227e+09	3.0204e+09	Yes	Yes	1.62186	0.060463	50.3113	1.59696	-1.27814	3.36607	Yes		P22336	RFA1	Replication factor A protein 1 (RF-A protein 1) (DNA-binding protein BUF2) (Replication protein A 69 kDa DNA-binding subunit) (Single-stranded DNA-binding protein)	0.00416645	0.000575283	P33302	PDR5	Pleiotropic ABC efflux transporter of multiple drugs (Pleiotropic drug resistance protein 5) (Suppressor of toxicity of sporidesmin)	0.00294999	0.0798472
P36123	SAP190	SIT4-associating protein SAP190	0.0524575	0	0.0524575	1378	-10	59	1.68544e+09	1.30367e+09	1.9028e+09	1.7387e+09	1.24112e+09	1.53361e+09	No	Yes	9.06535	-33.5251		-0.129904	-1.28019	3.36402	No		Q08235	BRX1	Ribosome biogenesis protein BRX1	0.00411015	0	P40858	MRPL49	54S ribosomal protein L49, mitochondrial (Mitochondrial large ribosomal subunit protein bL21m) (YmL49)	0.00293784	0
P53200	EFM5	Protein-lysine N-methyltransferase EFM5	0.0522707	0	0.0522707	1377	-10	15	1.99139e+09	9.79064e+08	1.92602e+09	1.86717e+09	9.73665e+08	1.63455e+09	No	Yes	10.5716	-33.5096		-0.183033	-1.28174	3.36247	No		P40010	NUG1	Nuclear GTP-binding protein NUG1 (Nuclear GTPase 1)	0.0040022	0	P29509	TRR1	Thioredoxin reductase 1 (TR) (TrxR)	0.00292324	0.00214194
P09620	KEX1	Pheromone-processing carboxypeptidase KEX1	0.0521878	0	0.0521878	1376	-10	36	1.39029e+09	1.19646e+09	2.24655e+09	1.35252e+09	1.1655e+09	2.00567e+09	No	Yes	10.1517	-33.5028		-0.134484	-1.28243	3.36178	No		Q03264	NGL2	RNA exonuclease NGL2	0.00375485	0.00269613	P39676	YHB1	Flavohemoprotein	0.0029106	0.000393175
P0CX30	RPS23B	40S ribosomal protein S23-B (RP37) (S28) (Small ribosomal subunit protein uS12-B) (YS14)	0.0521356	0.0338712	0.0182644	274	0.891021	9	5.76853e+08	4.90075e+08	5.50628e+08	2.23471e+09	2.27298e+09	3.22237e+09	Yes	Yes	0.878028	2.99503	64.9675	2.23541	-1.28287	3.36134	No		Q12211	PUS1	tRNA pseudouridine synthase 1	0.00346701	0.000172416	P11076	ARF1	ADP-ribosylation factor 1	0.00289672	0.00820193
P05744	RPL33A	60S ribosomal protein L33-A (L37) (Large ribosomal subunit protein eL33-A) (RP47) (YL37)	0.0517046	0.0503494	0.00135518	67	5.21542	3	5.6026e+07	1.19776e+07	5.18645e+07	2.68291e+09	2.68299e+09	3.78459e+09	Yes	Yes	0.729229	17.512	97.379	6.2347	-1.28647	3.35774	No		P50109	PSP2	Protein PSP2 (Mitochondrial regulator of splicing 15) (Polymerase suppressor protein 2)	0.00344131	0.0113422	P34223	SHP1	UBX domain-containing protein 1 (Suppressor of high-copy PP1 protein)	0.0028523	0.000840849
P07702	LYS2	L-2-aminoadipate reductase	0.0516866	0.0294095	0.0222771	361	0.400722	73	5.36621e+08	5.37369e+08	9.02813e+08	2.26839e+09	2.04157e+09	2.98036e+09	Yes	Yes	1.16881	1.34546	56.8997	1.86407	-1.28662	3.35759	No		Q00539	NAM8	Protein NAM8	0.00339228	0	P12687	MRP7	54S ribosomal protein L2, mitochondrial (Mitochondrial large ribosomal subunit protein bL27m) (YMR6) (YmL2)	0.00279921	0
P17536	TPM1	Tropomyosin-1	0.0515067	0.00198481	0.0495219	1056	-4.64099	29	1.70491e+09	1.36933e+09	1.3565e+09	1.79405e+09	1.45932e+09	1.55075e+09	No	Yes	3.26806	-15.5755	3.8535	0.111244	-1.28814	3.35607	No		P39936	TIF4632	Eukaryotic initiation factor 4F subunit p130 (eIF-4F p130) (eIF4F p130) (eIF4G2) (mRNA cap-binding protein complex subunit p130)	0.00338662	0.00124464	P40160	RIO2	Serine/threonine-protein kinase RIO2	0.00276409	0.0515731
P00950	GPM1	Phosphoglycerate mutase 1 (PGAM 1)	0.0509595	0.0393431	0.0116165	191	1.75994	23	3.25878e+08	2.70974e+08	4.2623e+08	3.03167e+09	1.98319e+09	3.09882e+09	Yes	Yes	1.06084	5.89831	77.2045	2.95859	-1.29277	3.35143	No		Q12080	NOP53	Ribosome biogenesis protein NOP53 (Nucleolar protein 53)	0.00332761	0.00941243	Q00055	GPD1	Glycerol-3-phosphate dehydrogenase [NAD(+)] 1	0.00267894	0.0119048
Q06709	REH1	Cytoplasmic 60S subunit biogenesis factor REH1 (REI1-homolog 1) (pre-60S factor REH1)	0.0508006	0	0.0508006	1375	-10	23	1.28857e+09	1.21234e+09	1.9962e+09	1.22273e+09	1.30984e+09	2.07858e+09	No	Yes	9.96155	-33.3862		-0.00567241	-1.29413	3.35008	No		P25039	MEF1	Elongation factor G, mitochondrial (EF-Gmt) (Elongation factor G 1, mitochondrial) (mEF-G 1) (Elongation factor G1)	0.00329052	0	Q00764	TPS1	Alpha,alpha-trehalose-phosphate synthase [UDP-forming] 56 kDa subunit	0.00265489	0.00597247
P39990	SNU13	13 kDa ribonucleoprotein-associated protein (Small nuclear ribonucleoprotein-associated protein 1)	0.0505728	0.0505728	0		10	6				3.5034e+09	3.00016e+09	2.56388e+09	Yes	Yes	0.55957		99.8049	10	-1.29608	3.34813	Yes		Q08287	NOP8	60S ribosome subunit biogenesis protein NOP8 (Nucleolar protein 8)	0.00319811	0.00109739	P17709	GLK1	Glucokinase-1	0.00265441	0.00325687
P53261	NOP7	Pescadillo homolog (Nucleolar protein 7) (Ribosomal RNA-processing protein 13)	0.0505459	0.0343353	0.0162106	244	1.08276	48	4.41533e+08	2.8479e+08	6.9853e+08	2.35075e+09	1.97636e+09	3.31064e+09	Yes	Yes	1.35019	3.62496	67.929	2.38851	-1.29631	3.3479	Yes		P15624	FRS1	Phenylalanine--tRNA ligase beta subunit	0.00309601	0.000653625	P33330	SER1	Phosphoserine aminotransferase (PSAT)	0.00265351	0.00118361
P40161	RTT106	Histone chaperone RTT106 (Regulator of Ty1 transposition protein 106)	0.0497063	0	0.0497063	1374	-10	33	1.42158e+09	1.11214e+09	2.13803e+09	1.51633e+09	1.53992e+09	1.18406e+09	No	Yes	8.34185	-33.2919		-0.149941	-1.30359	3.34062	No		P40561	SGN1	RNA-binding protein SGN1	0.00308555	0	P22803	TRX2	Thioredoxin-2 (Thioredoxin II) (TR-II) (Thioredoxin-1)	0.00264118	0.00348655
Q06338	BCP1	Protein BCP1	0.0495168	0	0.0495168	1373	-10	18	1.84902e+09	1.03922e+09	1.6736e+09	1.79792e+09	9.53787e+08	1.56456e+09	No	Yes	10.2479	-33.2754		-0.130048	-1.30525	3.33896	No		Q04373	PUF6	Pumilio homology domain family member 6	0.00305067	0.155853	P22138	RPA135	DNA-directed RNA polymerase I subunit RPA135	0.0026167	0.000373898
P06367	RPS14A	40S ribosomal protein S14-A (RP59A) (Small ribosomal subunit protein uS11-A)	0.0494003	0.039935	0.00946526	170	2.07694	15	3.15335e+08	1.82761e+08	3.50018e+08	2.60283e+09	2.61073e+09	2.79553e+09	Yes	Yes	0.261612	6.9327	80.8397	3.23852	-1.30627	3.33794	Yes		P38151	PBP2	PAB1-binding protein 2	0.0029796	0	P32599	SAC6	Fimbrin (ABP67)	0.00260883	0.00231131
P38112	MAK5	ATP-dependent RNA helicase MAK5	0.0490608	0	0.0490608	1372	-10	41	1.44333e+09	1.11144e+09	1.83521e+09	1.51955e+09	1.19839e+09	1.68844e+09	No	Yes	9.44207	-33.2353		-0.00910959	-1.30926	3.33494	Yes		Q6Q5H1	TY1A-PR3	Transposon Ty1-PR3 Gag polyprotein (Gag-p49) (Transposon Ty1 protein A) (TY1A) (TYA) (p58) [Cleaved into: Capsid protein (CA) (Gag-p45) (p54); Gag-p4]	0.00294093	0.00033429	P41911	GPD2	Glycerol-3-phosphate dehydrogenase [NAD(+)] 2, mitochondrial	0.00255447	0.000296073
P25369	LSB5	LAS seventeen-binding protein 5 (LAS17-binding protein 5)	0.0486604	0	0.0486604	1371	-10	15	1.06813e+09	1.11004e+09	2.2059e+09	1.08965e+09	1.36947e+09	1.88137e+09	No	Yes	10.3497	-33.1999		-0.0508896	-1.31282	3.33139	No		Q12532	RQC2	Ribosome quality control complex subunit 2 (Translation-associated element 2)	0.00286075	0.0626485	Q07551	YDL124W	NADPH-dependent alpha-keto amide reductase (AKR-E)	0.00248983	0.0010203
P35845	SWH1	Oxysterol-binding protein homolog 1 (Oxysterol-binding protein-related protein 1) (ORP 1) (OSBP-related protein 1)	0.0486234	0	0.0486234	1370	-10	67	1.58721e+09	1.27057e+09	1.83893e+09	1.27914e+09	1.18703e+09	1.55504e+09	No	Yes	8.95011	-33.1966		-0.233527	-1.31315	3.33105	No		P30771	NAM7	ATP-dependent helicase NAM7	0.00284123	0	Q03048	COF1	Cofilin (Actin-depolymerizing factor 1)	0.00246239	0.0301648
P00358	TDH2	Glyceraldehyde-3-phosphate dehydrogenase 2 (GAPDH 2)	0.0485206	0.00724837	0.0412722	892	-2.50944	10	1.20561e+09	1.20641e+09	1.28769e+09	1.6787e+09	1.63212e+09	1.68895e+09	Yes	Yes	0.499778	-8.35678	14.9387	0.434291	-1.31407	3.33014	No		P50095	IMD3	Inosine-5'-monophosphate dehydrogenase 3 (IMP dehydrogenase 3) (IMPD 3) (IMPDH 3)	0.00279217	0.0113786	P39940	RSP5	E3 ubiquitin-protein ligase RSP5	0.00245382	0.00282944
Q12451	OSH2	Oxysterol-binding protein homolog 2 (Oxysterol-binding protein-related protein 2) (ORP 2) (OSBP-related protein 2)	0.0482638	0	0.0482638	1369	-10	71	1.62047e+09	1.15789e+09	1.86257e+09	1.29221e+09	9.7689e+08	1.7434e+09	No	Yes	9.85485	-33.1644		-0.250116	-1.31638	3.32783	No		Q06698	YLR419W	Putative ATP-dependent RNA helicase YLR419W	0.00278108	0.000268691	P30624	FAA1	Long-chain-fatty-acid--CoA ligase 1	0.00245325	0.00266346
P40693	RLP7	Ribosome biogenesis protein RLP7 (Ribosomal protein L7-like)	0.0481549	0.0481549	0		10	22				2.58794e+09	2.75012e+09	3.29585e+09	Yes	Yes	0.450896		99.8049	10	-1.31736	3.32685	Yes		Q08444	NOB1	20S-pre-rRNA D-site endonuclease NOB1	0.00274686	0	P54786	ZDS2	Protein ZDS2	0.00243051	0.00435602
Q12386	ARP8	Actin-like protein ARP8	0.0477204	0	0.0477204	1368	-10	50	1.56728e+09	1.2272e+09	1.86498e+09	1.34509e+09	1.1146e+09	1.43686e+09	No	Yes	9.08011	-33.1154		-0.26615	-1.3213	3.32291	Yes		P53276	UTP8	U3 small nucleolar RNA-associated protein 8 (U3 snoRNA-associated protein 8) (U three protein 8) (U3 protein 8 required for transcription) (t-UTP8)	0.00269537	0	P22137	CHC1	Clathrin heavy chain	0.00242604	0.00415466
P53849	GIS2	Zinc finger protein GIS2	0.0475346	0.0460818	0.00145274	75	4.98734	16	4.89872e+07	2.86953e+07	5.19305e+07	3.1543e+09	2.4799e+09	2.75889e+09	Yes	Yes	0.449991	16.5641	96.9438	6.00991	-1.32299	3.32122	Yes		Q08647	PUS7	Multisubstrate pseudouridine synthase 7	0.00256198	7.49946e-05	P10659	SAM1	S-adenosylmethionine synthase 1 (AdoMet synthase 1)	0.00241907	0.0013748
P37302	APE3	Aminopeptidase Y	0.0470981	0.00415494	0.0429432	963	-3.36953	22	1.13745e+09	1.11982e+09	1.58862e+09	1.48901e+09	1.44625e+09	1.66328e+09	No	Yes	2.41669	-11.1775	8.82187	0.255209	-1.327	3.31721	No		P0C2J7	TY4B-H	Transposon Ty4-H Gag-Pol polyprotein (TY4A-TY4B) (Transposon Ty4 TYA-TYB polyprotein) [Includes: Capsid protein (CA); Ty4 protease (PR)	0.00255391	0.00238941	P46959	GCD14	tRNA (adenine(58)-N(1))-methyltransferase catalytic subunit TRM61	0.00240363	8.46494e-05
P04050	RPO21	DNA-directed RNA polymerase II subunit RPB1 (RNA polymerase II subunit 1) (RNA polymerase II subunit B1)	0.046579	0.012984	0.033595	754	-1.37151	68	5.58252e+08	9.22025e+08	1.52014e+09	1.76261e+09	1.55794e+09	2.0304e+09	Yes	Yes	1.90404	-4.54297	27.8753	0.826173	-1.33181	3.3124	No		P15646	NOP1	rRNA 2'-O-methyltransferase fibrillarin	0.00250436	0	P51998	YML6	54S ribosomal protein YmL6, mitochondrial (Mitochondrial large ribosomal subunit protein uL4m)	0.00236271	0
P22147	XRN1	5'-3' exoribonuclease 1	0.0460897	0.0455057	0.000583978	45	6.28399	86	2.39413e+07	8.9829e+06	1.9312e+07	2.71936e+09	2.52232e+09	2.96972e+09	Yes	Yes	0.301163	20.7863	98.733	7.29322	-1.3364	3.30781	Yes		P53297	PBP1	PAB1-binding protein 1 (Poly(A)-binding protein-binding protein)	0.00249811	0	P21576	VPS1	Vacuolar protein sorting-associated protein 1	0.00235329	0.000500194
P0CX52	RPS16B	40S ribosomal protein S16-B (RP61R) (Small ribosomal subunit protein uS9-B)	0.0454573	0.0418774	0.00357986	115	3.5482	14	8.10443e+07	8.56186e+07	1.45829e+08	2.41356e+09	1.96626e+09	3.45793e+09	Yes	Yes	1.08564	11.7155	92.1248	4.60858	-1.3424	3.30181	Yes		Q05946	UTP13	U3 small nucleolar RNA-associated protein 13 (U3 snoRNA-associated protein 13) (U three protein 13)	0.00249627	0	P49723	RNR4	Ribonucleoside-diphosphate reductase small chain 2	0.00233443	0.000247988
P33441	MFT1	THO complex subunit MFT1 (Mitochondrial fusion target protein 1)	0.0453764	0	0.0453764	1367	-10	32	1.44363e+09	1.22521e+09	1.50436e+09	1.3021e+09	1.18783e+09	1.47261e+09	No	Yes	8.23892	-32.8974		-0.0803406	-1.34317	3.30104	No		Q12213	RPL7B	60S ribosomal protein L7-B (L6) (Large ribosomal subunit protein uL30-B) (RP11) (YL8)	0.00238375	8.72918e-05	Q07896	NOC3	Nucleolar complex-associated protein 3	0.00232872	0.00155734
Q99383	HRP1	Nuclear polyadenylated RNA-binding protein 4 (Cleavage factor IB) (CFIB)	0.0445766	0.00967904	0.0348976	825	-1.85019	23	8.07223e+08	7.80846e+08	1.51571e+09	1.43207e+09	1.4439e+09	2.01259e+09	Yes	Yes	2.39865	-6.09326	21.7133	0.636647	-1.35089	3.29332	Yes		P39939	RPS26B	40S ribosomal protein S26-B (Small ribosomal subunit protein eS26-B)	0.00237663	0	P23776	EXG1	Glucan 1,3-beta-glucosidase I/II	0.00230949	0.00501096
P09032	GCD1	Translation initiation factor eIF-2B subunit gamma (GCD complex subunit GCD1) (Guanine nucleotide exchange factor subunit GCD1) (eIF-2B GDP-GTP exchange factor subunit gamma)	0.0444749	0	0.0444749	1366	-10	33	1.44647e+09	8.86476e+08	1.7289e+09	1.41416e+09	9.09018e+08	1.5891e+09	No	Yes	10.25	-32.8106		-0.0936623	-1.35188	3.29232	Yes		Q03195	RLI1	Translation initiation factor RLI1 (ATP-binding cassette sub-family E member RLI1) (RNase L inhibitor)	0.00237447	0.00090613	P53622	COP1	Coatomer subunit alpha (Alpha-coat protein) (Alpha-COP) (Retrieval from endoplasmic reticulum protein 1) (Secretory protein 22) (Suppressor of osmo-sensitivity 1)	0.0023022	0.000597264
P16861	PFK1	ATP-dependent 6-phosphofructokinase subunit alpha	0.0441372	0.0177832	0.026354	594	-0.567509	53	8.18474e+08	6.96497e+08	8.17699e+08	2.05155e+09	1.38798e+09	2.14137e+09	Yes	Yes	1.34267	-1.86654	40.2907	1.23239	-1.35519	3.28901	No		Q12460	NOP56	Nucleolar protein 56 (Ribosome biosynthesis protein SIK1) (Suppressor of I kappa b protein 1)	0.00233941	0.00363377	P25386	USO1	Intracellular protein transport protein USO1 (Int-1)	0.00228541	0.0243554
Q03661	ESC1	Silent chromatin protein ESC1 (Establishes silent chromatin protein 1)	0.0435179	0.0018031	0.0417148	1039	-4.53201	68	1.26921e+09	1.06163e+09	1.40412e+09	1.31797e+09	1.26342e+09	1.48618e+09	No	Yes	3.08504	-14.878	4.14336	0.119621	-1.36133	3.28288	No		P36049	EBP2	rRNA-processing protein EBP2 (EBNA1-binding protein homolog)	0.00223548	0.071583	P53313	SDA1	Protein SDA1 (Severe depolymerization of actin protein 1)	0.00225459	0.0266818
P60010	ACT1	Actin	0.0434074	0.0282625	0.0151449	279	0.900062	22	3.08107e+08	2.82031e+08	7.19208e+08	2.29143e+09	1.36498e+09	2.81696e+09	Yes	Yes	1.78786	2.9538	65.1099	2.24254	-1.36244	3.28177	No		P49704	PRP31	Pre-mRNA-processing factor 31	0.00223342	0	P0CX28	RPL42B	60S ribosomal protein L42-B (L41) (Large ribosomal subunit protein eL42-B) (Maintenance of killer protein 18) (YL27) (YP44)	0.00224617	0.000301923
P37291	SHM2	Serine hydroxymethyltransferase, cytosolic (SHMT)	0.0429578	0.0337324	0.00922543	187	1.87045	38	2.0584e+08	2.55471e+08	3.23947e+08	1.64676e+09	1.80598e+09	3.4641e+09	Yes	Yes	1.60664	6.12992	78.5244	3.05535	-1.36696	3.27725	No		Q06506	RRP9	Ribosomal RNA-processing protein 9	0.00216252	0.0331288	P40055	UTP7	U3 small nucleolar RNA-associated protein 7 (U3 snoRNA-associated protein 7) (U three protein 7)	0.00222472	0
Q12163	NBP2	NAP1-binding protein 2	0.0424968	0	0.0424968	1365	-10	13	1.51489e+09	9.69002e+08	1.31623e+09	1.58217e+09	9.09614e+08	1.32754e+09	No	Yes	9.7938	-32.6137		-0.029756	-1.37164	3.27257	No		P29547	CAM1	Elongation factor 1-gamma 1 (EF-1-gamma 1) (Calcium and membrane-binding protein 1) (Calcium phospholipid-binding protein) (CPBP) (Eukaryotic elongation factor 1Bgamma 1) (eEF1Bgamma 1) (Translation elongation factor 1B gamma 1)	0.00214086	0.00035544	Q03862	ARX1	Probable metalloprotease ARX1	0.0022194	0
P32589	SSE1	Heat shock protein homolog SSE1 (Chaperone protein MSI3)	0.0424014	0.0165847	0.0258167	610	-0.638446	46	7.76386e+08	6.30868e+08	8.75729e+08	1.92354e+09	1.31036e+09	2.08546e+09	Yes	Yes	1.52588	-2.08873	39.1137	1.19207	-1.37262	3.27159	No		Q02455	MLP1	Protein MLP1 (Myosin-like protein 1)	0.00213629	0.00805764	P38879	EGD2	Nascent polypeptide-associated complex subunit alpha (NAC-alpha) (Alpha-NAC) (GAL4 DNA-binding enhancer protein 2)	0.0022079	0.000764865
P05748	RPL15A	60S ribosomal protein L15-A (L13) (Large ribosomal subunit protein eL15-A) (RP15R) (YL10) (YP18)	0.0423898	0.0383052	0.00408459	127	3.22928	10	1.20674e+08	1.15169e+08	1.30215e+08	2.44675e+09	2.32508e+09	2.46238e+09	Yes	Yes	0.128338	10.5645	90.3642	4.30422	-1.37274	3.27147	Yes		Q06706	IKI3	Elongator complex protein 1 (Gamma-toxin target 1) (Protein IKI3)	0.00211099	0.000801119	P54885	PRO2	Gamma-glutamyl phosphate reductase (GPR)	0.0021973	0.00871286
Q03558	OYE2	NADPH dehydrogenase 2	0.0416003	0.0397089	0.00189139	91	4.39194	31	3.27753e+07	3.53174e+07	9.90753e+07	2.14448e+09	2.11182e+09	3.03524e+09	Yes	Yes	0.796318	14.3322	95.4534	5.4259	-1.3809	3.26331	No		P28007	GAR1	H/ACA ribonucleoprotein complex subunit GAR1 (snoRNP protein GAR1)	0.00198264	0	P36135	UTH1	Probable secreted beta-glucosidase UTH1	0.00218717	0.0156121
P40019	CHZ1	Histone H2A.Z-specific chaperone CHZ1	0.0415973	0	0.0415973	1364	-10	11	1.42783e+09	1.328e+09	1.28265e+09	9.16782e+08	6.96812e+08	1.8061e+09	No	Yes	9.46048	-32.5211		-0.360059	-1.38094	3.26327	No		P34160	STO1	Nuclear cap-binding protein complex subunit 1 (80 kDa nuclear cap-binding protein) (CBP80) (NCBP 80 kDa subunit) (Glycolysis regulation protein 3) (Protein SUT1) (Suppressor of TOP1 protein)	0.00194665	0.00103515	P22353	MRPL8	54S ribosomal protein L8, mitochondrial (Mitochondrial large ribosomal subunit protein bL17m) (YmL8)	0.00217191	0
P23301	HYP2	Eukaryotic translation initiation factor 5A-1 (eIF-5A-1) (Hypusine-containing protein HP2) (eIF-4D)	0.0412028	0.0332802	0.00792264	173	2.07061	16	2.92143e+08	1.61137e+08	2.48842e+08	2.55358e+09	1.75542e+09	2.37632e+09	Yes	Yes	0.880734	6.7484	80.7716	3.23286	-1.38507	3.25914	Yes		Q04217	ECM16	Probable ATP-dependent RNA helicase DHR1	0.00191043	0.0758181	P02829	HSP82	ATP-dependent molecular chaperone HSP82 (82 kDa heat shock protein) (Heat shock protein Hsp90 heat-inducible isoform)	0.00214735	0.00951164
Q12499	NOP58	Nucleolar protein 58 (Nucleolar protein 5)	0.0411697	0.00426437	0.0369053	937	-3.11342	27	9.35497e+08	8.287e+08	1.49508e+09	1.24478e+09	1.0543e+09	1.82315e+09	No	Yes	3.50849	-10.146	10.358	0.299945	-1.38542	3.25879	Yes		P47047	MTR4	ATP-dependent RNA helicase DOB1	0.00184175	0	Q03640	TCB3	Tricalbin-3	0.00214644	0.0152689
P38249	RPG1	Eukaryotic translation initiation factor 3 subunit A (eIF3a) (Eukaryotic translation initiation factor 3 110 kDa subunit homolog) (eIF3 p110) (Translation initiation factor eIF3, p110 subunit homolog)	0.0401002	0.0396791	0.000421064	44	6.5582	78	1.21186e+07	3.05393e+06	2.18461e+07	1.78966e+09	2.45855e+09	2.90453e+09	Yes	Yes	0.887333	21.2968	98.95	7.56583	-1.39685	3.24736	Yes		Q01477	UBP3	Ubiquitin carboxyl-terminal hydrolase 3	0.00179817	0.000284166	P32454	APE2	Aminopeptidase 2, mitochondrial (AP-II) (Aminopeptidase II)	0.00209379	0.00430476
P0CX26	RPL43B	60S ribosomal protein L43-B (L37a) (Large ribosomal subunit protein eL43-B) (YL35)	0.0400381	0.00828922	0.0317489	830	-1.9374	12	9.54855e+08	8.33608e+08	1.05656e+09	1.39635e+09	1.41725e+09	1.52e+09	Yes	Yes	0.927572	-6.29012	20.7033	0.606133	-1.39753	3.24668	No		P53254	UTP22	U3 small nucleolar RNA-associated protein 22 (U3 snoRNA-associated protein 22) (U three protein 22)	0.00169784	0	P32387	MRP20	54S ribosomal protein L41, mitochondrial (Mitochondrial large ribosomal subunit protein uL23m) (YmL41)	0.00206059	0
P39004	HXT7	High-affinity hexose transporter HXT7	0.0399669	0	0.0399669	1363	-10	16	1.12268e+09	1.01822e+09	1.54044e+09	1.11071e+09	1.0984e+09	1.27539e+09	No	Yes	8.84159	-32.348		-0.0826602	-1.3983	3.24591	No		P47150	RSM7	37S ribosomal protein S7, mitochondrial (Mitochondrial small ribosomal subunit protein uS7m)	0.00169603	0	P47120	LIA1	Deoxyhypusine hydroxylase (DOHH)	0.0020575	0.000180147
P15703	BGL2	Glucan 1,3-beta-glucosidase	0.0399406	0	0.0399406	1362	-10	14	1.43636e+09	8.30418e+08	1.28707e+09	1.4395e+09	9.32717e+08	1.23507e+09	No	Yes	9.77647	-32.3452		-0.00119415	-1.39859	3.24562	No		P39960	BEM2	GTPase-activating protein BEM2/IPL2 (Bud emergence protein 2)	0.00169407	0.0320627	P07172	HIS5	Histidinol-phosphate aminotransferase	0.00204625	0.00141573
Q06631	BFR2	Protein BFR2 (Brefeldin A resistance protein 2)	0.0398764	0	0.0398764	1361	-10	34	1.15344e+09	7.44947e+08	1.72108e+09	1.21788e+09	8.00233e+08	1.51204e+09	No	Yes	10.5629	-32.3382		-0.0843611	-1.39928	3.24492	No		P53972	RCM1	25S rRNA (cytosine(2278)-C(5))-methyltransferase	0.00167691	0	Q02950	MRP51	37S ribosomal protein MRP51, mitochondrial (Mitochondrial small ribosomal subunit protein bS1m)	0.00202859	0
Q12136	SAS10	Something about silencing protein 10 (U three protein 3) (U3 small nucleolar RNA-associated protein 3) (U3 snoRNA-associated protein 11)	0.0391314	0.00166621	0.0374652	1035	-4.49091	29	1.17784e+09	9.03549e+08	1.26984e+09	1.31373e+09	1.06699e+09	1.28411e+09	No	Yes	3.46199	-14.5359	4.25799	0.122934	-1.40747	3.23673	No		P48567	PUS4	tRNA pseudouridine synthase 4	0.00167457	0	P32583	SRP40	Suppressor protein SRP40	0.00202417	0.01389
P40498	UTP25	U3 small nucleolar RNA-associated protein 25 (U3 snoRNA-associated protein 25) (U three protein 25)	0.0391134	0	0.0391134	1360	-10	37	1.09287e+09	1.0069e+09	1.46352e+09	1.15166e+09	1.02187e+09	1.27601e+09	No	Yes	8.85455	-32.2546		-0.0527252	-1.40767	3.23653	Yes		Q05672	RBS1	RNA-binding suppressor of PAS kinase protein 1	0.0016681	0.00493103	Q08193	GAS5	1,3-beta-glucanosyltransferase GAS5	0.00201085	0.0185123
Q06132	SGD1	Suppressor of glycerol defect protein 1	0.0390045	0.0041843	0.0348202	929	-3.05686	48	8.38401e+08	9.30509e+08	1.34237e+09	1.18166e+09	1.20291e+09	1.49743e+09	No	Yes	2.6687	-9.88995	10.7277	0.310733	-1.40889	3.23532	Yes		P50896	PSP1	Protein PSP1 (Growth inhibitory protein 5) (Polymerase suppressor protein 1)	0.00166162	0	P25293	NAP1	Nucleosome assembly protein	0.00198876	0.00598459
P25555	GBP2	Single-strand telomeric DNA-binding protein GBP2 (G-strand-binding protein 2) (RAP1 localization factor 6)	0.0388907	0.038096	0.000794738	63	5.58302	32	2.53892e+07	1.73491e+07	2.84428e+07	2.26991e+09	2.19722e+09	2.43459e+09	Yes	Yes	0.197555	18.0558	97.9565	6.59799	-1.41015	3.23406	Yes		P34241	URB1	Nucleolar pre-ribosomal-associated protein 1 (Unhealthy ribosome biogenesis protein 1)	0.00165426	0.000333675	P47083	MPP10	U3 small nucleolar RNA-associated protein MPP10 (U3 snoRNA-associated protein MPP10) (M phase phosphoprotein 10)	0.00198658	0.130765
P19097	FAS2	Fatty acid synthase subunit alpha	0.038187	0.00889126	0.0292958	803	-1.72023	93	1.00581e+09	6.42683e+08	9.49868e+08	1.78087e+09	1.14401e+09	1.32349e+09	Yes	Yes	2.05902	-5.54969	23.2835	0.68437	-1.41808	3.22613	No		P0C2J0	TY1B-PR2	Transposon Ty1-PR2 Gag-Pol polyprotein (Gag-Pol-p199) (TY1A-TY1B) (Transposon Ty1 TYA-TYB polyprotein) (p190) [Cleaved into: Capsid protein (CA) (Gag-p45) (p54); Ty1 protease (PR)	0.00160881	0.000426973	P17536	TPM1	Tropomyosin-1	0.00198481	0.0495219
P53076	VID30	Vacuolar import and degradation protein 30 (Glucose-induced degradation protein 1)	0.0378391	0	0.0378391	1359	-10	47	1.10218e+09	1.0997e+09	1.40144e+09	9.25344e+08	1.04308e+09	1.21261e+09	No	Yes	8.62491	-32.1113		-0.188691	-1.42206	3.22215	No		P40040	THO1	Protein THO1	0.001565	0	Q01163	RSM23	37S ribosomal protein S23, mitochondrial (DAP-3) (Mitochondrial small ribosomal subunit protein mS29)	0.00196723	0
P07264	LEU1	3-isopropylmalate dehydratase	0.0378216	0.0236865	0.0141352	306	0.744774	64	3.81457e+08	3.99209e+08	4.57214e+08	2.03211e+09	1.27223e+09	2.239e+09	Yes	Yes	1.24833	2.39962	62.6268	2.12149	-1.42226	3.22195	No		P20449	DBP5	ATP-dependent RNA helicase DBP5	0.00153091	0	P53952	YNL050C	Uncharacterized protein YNL050C	0.00196018	0
Q12153	SSF2	Ribosome biogenesis protein SSF2	0.0377115	7.18922e-05	0.0376396	1309	-9.0322	12	1.07529e+09	8.30629e+08	1.45278e+09	1.05206e+09	9.95716e+08	1.355e+09	No	Yes	8.56136	-29.0899	0.190637	0.00550064	-1.42353	3.22068	Yes		P25644	PAT1	DNA topoisomerase 2-associated protein PAT1 (Decapping activator and translational repressor PAT1) (Topoisomerase II-associated protein PAT1) (mRNA turnover protein 1)	0.0015094	0	P34247	UTP11	U3 small nucleolar RNA-associated protein 11 (U3 snoRNA-associated protein 11) (U three protein 11)	0.00194413	0.000211306
P36053	ELF1	Transcription elongation factor 1	0.0374461	0	0.0374461	1358	-10	8	1.26255e+09	9.49054e+08	1.22386e+09	1.26088e+09	9.29387e+08	1.08816e+09	No	Yes	8.84069	-32.0661		-0.0786512	-1.42659	3.21762	No		P39744	NOC2	Nucleolar complex protein 2	0.00146032	0.0671153	P19882	HSP60	Heat shock protein 60, mitochondrial (CPN60) (P66) (Stimulator factor I 66 kDa component)	0.00194369	0.0190851
P47035	NET1	Nucleolar protein NET1	0.0370493	0	0.0370493	1357	-10	65	1.10029e+09	8.34835e+08	1.52725e+09	1.02877e+09	8.72803e+08	1.27878e+09	No	Yes	9.74261	-32.02		-0.140328	-1.43122	3.21299	No		Q06287	EMG1	Ribosomal RNA small subunit methyltransferase NEP1	0.00144914	0	Q04233	GIS4	Protein GIS4	0.00192258	0.0105223
P46655	GUS1	Glutamate--tRNA ligase, cytoplasmic	0.0368591	0.0316952	0.00516396	152	2.61771	47	6.06023e+07	1.46735e+08	2.5409e+08	2.05799e+09	1.83557e+09	2.25366e+09	Yes	Yes	0.493939	8.40484	85.99	3.7307	-1.43345	3.21075	Yes		P45818	ROK1	ATP-dependent RNA helicase ROK1	0.00144662	0	P31116	HOM6	Homoserine dehydrogenase (HDH)	0.00191223	0.00449351
P32566	SMI1	Cell wall assembly regulator SMI1 (Killer toxin-resistance protein 4)	0.0366282	0	0.0366282	1356	-10	28	1.02539e+09	9.73805e+08	1.42075e+09	9.92171e+08	9.31631e+08	1.22349e+09	No	Yes	9.09214	-31.9705		-0.129851	-1.43618	3.20803	No		P53914	KRE33	RNA cytidine acetyltransferase	0.0014273	0.000477658	P32568	SNQ2	Protein SNQ2	0.00191161	0.0110543
Q08962	NIP7	60S ribosome subunit biogenesis protein NIP7 (Nuclear import protein 7)	0.0365306	0.0349427	0.00158793	92	4.45977	14	3.06319e+06	7.88874e+07	4.06673e+07	1.24887e+09	3.89985e+09	1.27841e+09	Yes	Yes	2.39054	14.3019	95.6531	5.49218	-1.43734	3.20687	Yes		P32769	HBS1	Elongation factor 1 alpha-like protein	0.00141976	0.00101108	Q05911	ADE13	Adenylosuccinate lyase (ASL)	0.00188071	0.000178734
P32567	PAH1	Phosphatidic acid phosphohydrolase 1 (PAP1)	0.0365204	0	0.0365204	1355	-10	45	1.36801e+09	8.96502e+08	1.30394e+09	1.07468e+09	7.72993e+08	1.13178e+09	No	Yes	9.4992	-31.9577		-0.279994	-1.43746	3.20674	No		Q06053	DUS3	tRNA-dihydrouridine(47) synthase [NAD(P)(+)]	0.00141614	0.00031345	Q12306	SMT3	Ubiquitin-like protein SMT3	0.00185957	0.0219663
P32521	PAN1	Actin cytoskeleton-regulatory complex protein PAN1 (Mitochondrial distribution of proteins protein 3)	0.0357695	0	0.0357695	1354	-10	50	1.07275e+09	5.75091e+08	1.48505e+09	9.24852e+08	6.57442e+08	1.69809e+09	No	Yes	11.136	-31.8678		-0.0471489	-1.44649	3.19772	No		P32911	SUI1	Eukaryotic translation initiation factor eIF-1 (Protein translation factor SUI1)	0.00140976	0.000100356	P32368	SAC1	Phosphatidylinositol-3-phosphatase SAC1	0.00185791	0.00017872
P05756	RPS13	40S ribosomal protein S13 (S27a) (Small ribosomal subunit protein uS15) (YS15)	0.0357677	0.0352243	0.000543439	56	6.01831	9	7.62066e+06	1.90214e+07	2.17058e+07	1.84857e+09	2.48344e+09	2.03261e+09	Yes	Yes	0.551095	19.2448	98.4806	7.02939	-1.44651	3.1977	Yes		P40018	SMB1	Small nuclear ribonucleoprotein-associated protein B (snRNP-B) (Sm protein B) (Sm-B) (SmB)	0.00139066	0	P26570	PPZ1	Serine/threonine-protein phosphatase PP-Z1	0.00180906	0.00708332
Q12373	HIF1	HAT1-interacting factor 1	0.0356817	0.00397525	0.0317064	917	-2.99566	15	8.01995e+08	7.06103e+08	1.14888e+09	2.13565e+09	7.16129e+08	8.88776e+08	No	Yes	3.81873	-9.57608	11.1409	0.322798	-1.44756	3.19665	No		Q99257	MEX67	mRNA export factor MEX67	0.00137209	0	Q03661	ESC1	Silent chromatin protein ESC1 (Establishes silent chromatin protein 1)	0.0018031	0.0417148
Q04934	IVY1	Protein IVY1 (Interaction with VPS33 and YPT7 protein 1)	0.0354249	0	0.0354249	1353	-10	27	1.14749e+09	9.16485e+08	1.23927e+09	1.16503e+09	8.7673e+08	1.00649e+09	No	Yes	8.69368	-31.8259		-0.125621	-1.45069	3.19352	No		P02992	TUF1	Elongation factor Tu, mitochondrial (tufM)	0.00136613	0.00025779	P36534	MRPL40	54S ribosomal protein L40, mitochondrial (Mitochondrial large ribosomal subunit protein uL24m) (YmL40)	0.00179496	0
Q06506	RRP9	Ribosomal RNA-processing protein 9	0.0352913	0.00216252	0.0331288	995	-3.9373	35	8.79543e+08	7.89506e+08	1.27511e+09	9.79631e+08	9.77627e+08	1.42612e+09	No	Yes	3.7752	-12.5674	6.12763	0.177028	-1.45233	3.19188	Yes		P38754	RPL14B	60S ribosomal protein L14-B (Large ribosomal subunit protein eL14-B)	0.00136454	0	P04046	ADE4	Amidophosphoribosyltransferase (ATase)	0.0017834	0.00026041
Q01855	RPS15	40S ribosomal protein S15 (RIG protein) (RP52) (S21) (Small ribosomal subunit protein uS19) (YS21)	0.0349603	0.0342733	0.000686987	64	5.64066	8	1.73992e+07	2.15719e+07	2.25428e+07	2.01431e+09	2.21195e+09	1.98042e+09	Yes	Yes	0.216051	17.9812	98.0349	6.65505	-1.45642	3.18778	Yes		P47077	NOP9	Nucleolar protein 9 (Pumilio domain-containing protein NOP9)	0.00134837	0	Q12068	GRE2	NADPH-dependent methylglyoxal reductase GRE2	0.00176833	4.94951e-05
P32465	HXT1	Low-affinity glucose transporter HXT1	0.0347934	0	0.0347934	1352	-10	14	1.50117e+09	7.94834e+08	9.91319e+08	1.3551e+09	7.7089e+08	8.24953e+08	No	Yes	10.2022	-31.7481		-0.203495	-1.4585	3.18571	No		P36516	MRPL3	54S ribosomal protein L3, mitochondrial (Mitochondrial large ribosomal subunit protein mL44) (YmL3)	0.00133966	0	P53852	YNL247W	Cysteine--tRNA ligase	0.00175476	0.000310449
P38922	HRB1	Protein HRB1 (Protein TOM34)	0.0341502	0.0213345	0.0128157	308	0.735281	29	3.62686e+08	2.87503e+08	4.96743e+08	1.64396e+09	1.53463e+09	1.79743e+09	Yes	Yes	0.615944	2.33643	62.4726	2.11418	-1.46661	3.1776	Yes		P15565	TRM1	tRNA (guanine(26)-N(2))-dimethyltransferase, mitochondrial	0.00128033	9.09291e-05	P48589	RPS12	40S ribosomal protein S12 (Small ribosomal subunit protein eS12)	0.00174624	0.0545951
P32657	CHD1	Chromo domain-containing protein 1	0.0341157	0	0.0341157	1351	-10	68	9.94974e+08	6.66101e+08	1.55834e+09	9.42051e+08	7.08627e+08	1.24666e+09	No	Yes	10.4783	-31.6629		-0.190154	-1.46705	3.17716	No		Q08162	DIS3	Exosome complex exonuclease DIS3	0.00123394	0	P00899	TRP2	Anthranilate synthase component 1	0.00171911	0.000387768
P39960	BEM2	GTPase-activating protein BEM2/IPL2 (Bud emergence protein 2)	0.0337567	0.00169407	0.0320627	1012	-4.24233	89	1.09203e+09	1.12729e+09	6.3984e+08	1.28384e+09	9.59957e+08	9.49444e+08	No	Yes	3.83198	-13.4591	5.01846	0.144924	-1.47164	3.17257	Yes		P32770	NRP1	Putative RNA-binding protein involved in heterochromatin assembly (Asparagine-rich protein) (Protein ARP)	0.00120974	0.00184559	P41811	SEC27	Coatomer subunit beta' (Beta'-coat protein) (Beta'-COP)	0.00171159	0.0196039
Q03532	HAS1	ATP-dependent RNA helicase HAS1	0.0336896	0	0.0336896	1350	-10	20	1.25702e+09	1.25702e+09	1.25702e+09	3.75475e+08	2.14986e+08	1.67883e+09	Yes	Yes	10.5724	-31.6085		-1.29116	-1.4725	3.1717	Yes		P36160	RPF2	Ribosome biogenesis protein RPF2	0.00120744	0	P16474	KAR2	Endoplasmic reticulum chaperone BiP	0.00169781	0.00494961
Q3E757	RPL11B	60S ribosomal protein L11-B (L16) (Large ribosomal subunit protein uL5-B) (RP39) (YL22)	0.0336635	0.0230197	0.0106438	251	1.11285	10	2.91438e+08	2.71201e+08	3.66325e+08	2.11921e+09	1.15428e+09	1.83323e+09	Yes	Yes	1.30618	3.52925	68.3817	2.4129	-1.47284	3.17137	Yes		P39016	MPT5	Suppressor protein MPT5 (Protein HTR1) (Pumilio homology domain family member 5)	0.00116999	0	P07170	ADK1	Adenylate kinase	0.00166818	0.000164405
P23201	SPA2	Protein SPA2	0.0333748	0	0.0333748	1349	-10	72	9.50082e+08	7.95465e+08	1.36922e+09	9.65349e+08	7.46209e+08	1.15759e+09	No	Yes	9.7333	-31.5679		-0.14153	-1.47658	3.16763	No		Q12220	DIP2	U3 small nucleolar RNA-associated protein 12 (U3 snoRNA-associated protein 12) (DOM34-interacting protein 2) (U three protein 12)	0.00115234	0.00127284	Q12136	SAS10	Something about silencing protein 10 (U three protein 3) (U3 small nucleolar RNA-associated protein 3) (U3 snoRNA-associated protein 11)	0.00166621	0.0374652
P14682	CDC34	Ubiquitin-conjugating enzyme E2-34 kDa	0.032793	0	0.032793	1348	-10	12	1.06885e+09	7.51468e+08	1.22617e+09	9.91792e+08	7.95851e+08	1.04549e+09	No	Yes	9.32864	-31.4918		-0.114566	-1.48422	3.15999	No		P42945	UTP10	U3 small nucleolar RNA-associated protein 10 (U3 snoRNA-associated protein 10) (U three protein 10) (U3 protein 10 required for transcription) (t-UTP10)	0.00113164	0	Q06523	YPR148C	Uncharacterized protein YPR148C	0.00166047	0.0152992
P53316	YGR250C	Uncharacterized RNA-binding protein YGR250C	0.0326654	0.03121	0.00145538	96	4.42254	51	6.15002e+07	5.87642e+07	7.76249e+06	1.40904e+09	2.11894e+09	2.20072e+09	Yes	Yes	0.855873	13.9677	95.5446	5.45579	-1.48591	3.1583	Yes		Q04214	TY1B-MR1	Transposon Ty1-MR1 Gag-Pol polyprotein (Gag-Pol-p199) (TY1A-TY1B) (Transposon Ty1 TYA-TYB polyprotein) (p190) [Cleaved into: Capsid protein (CA) (Gag-p45) (p54); Ty1 protease (PR)	0.00109398	0	P38764	RPN1	26S proteasome regulatory subunit RPN1 (HMG-CoA reductase degradation protein 2) (Proteasome non-ATPase subunit 1)	0.00164936	0.00576722
Q03048	COF1	Cofilin (Actin-depolymerizing factor 1)	0.0326272	0.00246239	0.0301648	969	-3.61474	13	9.46786e+08	6.14601e+08	1.11402e+09	1.11158e+09	7.87507e+08	1.27539e+09	No	Yes	3.80493	-11.4146	7.54705	0.218177	-1.48642	3.15779	No		P35207	SKI2	Antiviral helicase SKI2	0.0010926	0.000809651	P24280	SEC14	SEC14 cytosolic factor (Phosphatidylinositol/phosphatidylcholine transfer protein) (PI/PC TP)	0.00161715	0.000393974
P38998	LYS1	Saccharopine dehydrogenase [NAD(+), L-lysine-forming] (SDH)	0.0323446	0.0122613	0.0200833	620	-0.711879	20	4.36419e+08	4.46148e+08	9.06628e+08	1.47746e+09	1.09216e+09	1.44039e+09	Yes	Yes	1.49528	-2.24528	37.9084	1.15124	-1.4902	3.15401	Yes		P33201	MRT4	Ribosome assembly factor MRT4 (mRNA turnover protein 4)	0.0010904	0	P38174	MAP2	Methionine aminopeptidase 2 (MAP 2) (MetAP 2)	0.00160657	0.000572105
P05317	RPP0	60S acidic ribosomal protein P0 (A0) (L10e) (Large ribosomal subunit protein uL10)	0.032313	0.0237667	0.00854629	216	1.47557	15	2.24282e+08	1.56316e+08	3.68007e+08	1.49807e+09	1.31026e+09	2.23661e+09	Yes	Yes	1.30892	4.65334	73.5515	2.71411	-1.49062	3.15359	Yes		P38805	RPF1	Ribosome production factor 1 (Ribosome biogenesis protein RPF1)	0.00107837	0	P07991	CAR2	Ornithine aminotransferase (OTAse)	0.00160365	0.000469583
P34760	TSA1	Peroxiredoxin TSA1 (Prx)	0.0322213	0.0142325	0.0179888	533	-0.337906	12	5.71057e+08	3.9335e+08	6.29996e+08	1.39681e+09	1.09374e+09	1.69216e+09	Yes	Yes	1.43114	-1.0652	44.1712	1.3687	-1.49186	3.15235	No		P25586	KRR1	KRR1 small subunit processome component (KRR-R motif-containing protein 1) (Ribosomal RNA assembly protein KRR1)	0.00105355	0	P47079	CCT8	T-complex protein 1 subunit theta (TCP-1-theta) (CCT-theta)	0.00159531	0.000162412
Q04958	NTE1	Lysophospholipase NTE1	0.0321803	0.0186801	0.0135002	350	0.468525	37	4.02096e+08	1.81586e+08	2.91065e+08	2.10318e+09	2.54409e+09	2.4774e+08	No	Yes	3.98902	1.4767	58.0483	1.91356	-1.49241	3.1518	No		Q99207	NOP14	Nucleolar complex protein 14 (U three protein 2) (U3 small nucleolar RNA-associated protein 2) (U3 snoRNA-associated protein 2)	0.00105073	2.99934e-05	P40054	SER3	D-3-phosphoglycerate dehydrogenase 1 (3-PGDH 1)	0.00157964	0.00154324
P32190	GUT1	Glycerol kinase (GK) (Glycerokinase)	0.0321068	0	0.0321068	1347	-10	2	3.3186e+07	1.88009e+07	2.73745e+09	5.63594e+07	3.13019e+07	2.87947e+09	No	Yes	19.1825	-31.4003		-2.43535	-1.4934	3.15081	No		P53927	NOP15	Ribosome biogenesis protein 15 (Nucleolar protein 15)	0.00104614	0.00385037	P14843	ARO3	Phospho-2-dehydro-3-deoxyheptonate aldolase, phenylalanine-inhibited	0.00157956	0.000446089
Q08925	MRN1	RNA-binding protein MRN1 (Multicopy suppressor of RSC-NHP6 synthetic lethality protein 1) (Post-transcriptional regulator of 69 kDa)	0.0319622	0.0290309	0.00293121	129	3.30802	29	1.05752e+08	6.93377e+07	8.75448e+07	1.82686e+09	1.74603e+09	1.89512e+09	Yes	Yes	0.177873	10.4165	90.8291	4.37908	-1.49536	3.14885	Yes		P15992	HSP26	Heat shock protein 26 (26 kDa heat shock protein)	0.00101308	0.00762496	Q01217	ARG5,6	Protein ARG5,6, mitochondrial [Cleaved into: N-acetyl-gamma-glutamyl-phosphate reductase	0.00157588	0.00930393
P29311	BMH1	Protein BMH1	0.0318701	0.0159006	0.0159696	448	-0.00624718	5	5.24119e+08	3.69301e+08	5.21895e+08	1.59573e+09	1.09591e+09	1.60718e+09	Yes	Yes	1.26876	-0.0196636	49.8917	1.5808	-1.49662	3.14759	No		P47135	JSN1	Protein JSN1 (Pumilio homology domain family member 1)	0.00101301	0.000279966	P53691	CPR6	Peptidyl-prolyl cis-trans isomerase CPR6 (PPIase CPR6)	0.00156975	0.000536531
Q04225	RRB1	Ribosome assembly protein RRB1	0.0317449	0.000585044	0.0311598	1117	-5.735	22	8.46849e+08	5.55809e+08	1.37096e+09	9.82586e+08	7.72327e+08	1.16315e+09	No	Yes	6.08188	-18.0416	1.84296	0.0531825	-1.49833	3.14588	No		Q04305	UTP15	U3 small nucleolar RNA-associated protein 15 (U3 snoRNA-associated protein 15) (U three protein 15) (U3 protein 15 required for transcription) (t-UTP15)	0.00100933	0.000798799	P40159	YNL208W	Uncharacterized protein YNL208W	0.00155657	0.000177214
P21242	PRE10	Probable proteasome subunit alpha type-7 (Macropain subunit C1) (Multicatalytic endopeptidase complex subunit C1) (Proteasome component C1) (Proteinase YSCE subunit 1)	0.0313576	0	0.0313576	1346	-10	12	8.20179e+08	7.40109e+08	1.32904e+09	8.08663e+08	7.60688e+08	1.16357e+09	No	Yes	9.91936	-31.2981		-0.106591	-1.50366	3.14055	Yes		P34761	WHI3	Protein WHI3	0.00098387	0	Q08746	RRS1	Regulator of ribosome biosynthesis	0.00154884	0
Q12500	AVL9	Late secretory pathway protein AVL9 (APL2 VPS1 synthetic lethal protein 9)	0.0311719	0	0.0311719	1345	-10	37	8.90074e+08	9.52069e+08	1.05604e+09	8.13247e+08	8.24318e+08	1.05321e+09	No	Yes	8.34864	-31.2724		-0.117574	-1.50624	3.13797	No		P20424	SRP54	Signal recognition particle subunit SRP54 (Signal recognition particle 54 kDa protein homolog)	0.00098111	0	Q07915	RLP24	Ribosome biogenesis protein RLP24 (Ribosomal protein L24-like)	0.00154299	0
P40362	UTP18	U3 small nucleolar RNA-associated protein 18 (U3 snoRNA-associated protein 18) (U three protein 18)	0.0307705	0.000225343	0.0305451	1186	-7.08267	21	7.87145e+08	8.90753e+08	1.05095e+09	7.94229e+08	9.35837e+08	1.05806e+09	No	Yes	5.89877	-22.1854	0.732337	0.0211312	-1.51187	3.13234	No		Q02354	UTP6	U3 small nucleolar RNA-associated protein 6 (U3 snoRNA-associated protein 6) (U three protein 6)	0.000970004	0	P32074	SEC21	Coatomer subunit gamma (Gamma-coat protein) (Gamma-COP)	0.00154147	0.000472775
Q06344	ESF1	Pre-rRNA-processing protein ESF1 (18S rRNA factor 1)	0.0306209	0	0.0306209	1344	-10	36	7.56573e+08	7.31695e+08	1.25038e+09	7.78166e+08	7.6833e+08	1.20502e+09	No	Yes	9.96117	-31.1952		-0.0261658	-1.51398	3.13023	Yes		P32892	DRS1	ATP-dependent RNA helicase DRS1	0.000929806	0.0144444	P02557	TUB2	Tubulin beta chain (Beta-tubulin)	0.00153105	0.00220164
P22211	NPR1	Nitrogen permease reactivator protein	0.0305974	0	0.0305974	1343	-10	34	8.45107e+08	8.60042e+08	1.11049e+09	9.20154e+08	6.69397e+08	1.08077e+09	No	Yes	9.15203	-31.1919		-0.104187	-1.51432	3.12989	No		Q04599	MRPL1	54S ribosomal protein L1, mitochondrial (Mitochondrial large ribosomal subunit protein uL1m)	0.000924095	0	P02294	HTB2	Histone H2B.2	0.00151719	0.000528053
P43612	SAP155	SIT4-associating protein SAP155	0.0302497	0	0.0302497	1342	-10	40	8.87271e+08	8.09243e+08	1.12043e+09	8.2393e+08	7.35411e+08	1.04732e+09	No	Yes	9.07978	-31.1424		-0.127859	-1.51928	3.12493	No		P32505	NAB2	Nuclear polyadenylated RNA-binding protein NAB2	0.00091941	0	Q03219	YMR178W	Uncharacterized protein YMR178W	0.00151494	0.000429525
P43603	LSB3	LAS seventeen-binding protein 3 (LAS17-binding protein 3)	0.0302043	0.0034422	0.0267621	910	-2.95879	24	5.15861e+08	7.27523e+08	1.06777e+09	7.36797e+08	7.73764e+08	1.59376e+09	No	Yes	3.95672	-9.24408	11.3964	0.330265	-1.51993	3.12428	No		Q12034	SLF1	Protein SLF1	0.000894607	0	P04806	HXK1	Hexokinase-1	0.00150833	0.000261521
P36024	SIS2	Phosphopantothenoylcysteine decarboxylase subunit SIS2 (Halotolerance protein HAL3) (Sit4 suppressor 2)	0.0296356	0	0.0296356	1341	-10	33	8.67496e+08	8.26632e+08	1.177e+09	7.14257e+08	8.41426e+08	8.86704e+08	No	Yes	8.71311	-31.0536		-0.239337	-1.52819	3.11602	No		P53978	HEF3	Elongation factor 3B (EF-3B)	0.000881175	0.000286101	P32457	CDC3	Cell division control protein 3	0.00149412	0.00384714
P22768	ARG1	Argininosuccinate synthase	0.0294996	0.0101202	0.0193794	663	-0.93728	21	4.16909e+08	3.65129e+08	8.98998e+08	1.03543e+09	8.36168e+08	1.73648e+09	Yes	Yes	2.62071	-2.91871	34.3063	1.0317	-1.53018	3.11403	No		P41819	DIM1	Dimethyladenosine transferase	0.000864986	0	P38278	BMT2	25S rRNA (adenine(2142)-N(1))-methyltransferase	0.00148571	0
P08678	CYR1	Adenylate cyclase	0.0292295	0	0.0292295	1340	-10	78	8.10405e+08	9.49195e+08	8.62116e+08	9.76449e+08	9.27984e+08	7.14544e+08	No	Yes	7.97392	-30.9939		-0.0145875	-1.53418	3.11003	No		P27929	NAM9	37S ribosomal protein NAM9, mitochondrial (Mitochondrial small ribosomal subunit protein uS4m) (Nuclear accommodation of mitochondria protein 9)	0.000840291	0	P40462	TMA108	Protein TMA108	0.00147516	0
P06168	ILV5	Ketol-acid reductoisomerase, mitochondrial	0.0292192	0.00713153	0.0220877	781	-1.63096	25	6.22995e+08	5.29621e+08	8.15909e+08	1.13624e+09	8.93172e+08	1.24091e+09	Yes	Yes	1.76045	-5.07209	24.407	0.718742	-1.53433	3.10988	No		P39998	EDC3	Enhancer of mRNA-decapping protein 3	0.000833459	0.0021421	Q12449	AHA1	Hsp90 co-chaperone AHA1 (Activator of Hsp90 ATPase protein 1)	0.00147176	0.00177612
P53313	SDA1	Protein SDA1 (Severe depolymerization of actin protein 1)	0.0289364	0.00225459	0.0266818	962	-3.56492	33	6.9308e+08	6.28344e+08	1.06287e+09	9.25874e+08	8.14397e+08	1.06357e+09	No	Yes	3.20335	-11.0714	7.79154	0.225273	-1.53856	3.10565	No		P38882	UTP9	U3 small nucleolar RNA-associated protein 9 (U3 snoRNA-associated protein 9) (U three protein 9) (U3 protein 9 required for transcription) (t-UTP9)	0.000830244	9.76761e-05	P32356	NTH1	Cytosolic neutral trehalase	0.00147109	0.00182911
P38250	IST2	Increased sodium tolerance protein 2	0.0286504	0	0.0286504	1339	-10	30	7.69984e+08	6.31324e+08	1.23832e+09	6.63114e+08	6.6852e+08	1.1656e+09	No	Yes	10.3146	-30.9073		-0.132893	-1.54287	3.10134	No		Q07655	WHI4	Protein WHI4	0.000825094	0	P38777	FSH1	Family of serine hydrolases 1	0.00146743	7.94603e-05
P35817	BDF1	Bromodomain-containing factor 1	0.0280807	0	0.0280807	1338	-10	35	7.31683e+08	5.78492e+08	1.33003e+09	7.75022e+08	4.96701e+08	1.12278e+09	No	Yes	10.8155	-30.8204		-0.219076	-1.55159	3.09262	No		P53166	MRH4	ATP-dependent RNA helicase MRH4, mitochondrial	0.000787941	0	Q06630	MHR1	Mitochondrial homologous recombination protein 1 (Cross-linked transcription component 1) (Mitochondrial large ribosomal subunit protein mL67)	0.00146708	0
P10591	SSA1	Heat shock protein SSA1 (Heat shock protein YG100)	0.0279517	0.0103631	0.0175886	627	-0.763189	12	5.07147e+08	3.63621e+08	6.55384e+08	1.01808e+09	8.03318e+08	1.66404e+09	Yes	Yes	2.22466	-2.35873	37.075	1.12326	-1.55359	3.09062	Yes		P53919	NAF1	H/ACA ribonucleoprotein complex non-core subunit NAF1 (Nuclear assembly factor 1)	0.000782028	0.00852578	P25087	ERG6	Sterol 24-C-methyltransferase ERG6 (SCMT)	0.00145658	0.000943709
P47136	BUD4	Bud site selection protein 4	0.0279435	0	0.0279435	1337	-10	65	7.79341e+08	5.83926e+08	1.16108e+09	8.33931e+08	7.05927e+08	9.45912e+08	No	Yes	9.71794	-30.7992		-0.0324887	-1.55372	3.09049	No		Q02908	ELP3	Elongator complex protein 3	0.00077289	0	P05318	RPP1A	60S acidic ribosomal protein P1-alpha (A1) (L12eIIA) (Large ribosomal subunit protein P1-A) (P1A) (YP1alpha)	0.00145216	0.00197869
P41940	PSA1	Mannose-1-phosphate guanyltransferase	0.0275912	0.00705506	0.0205361	765	-1.54143	29	6.65425e+08	4.46053e+08	6.86047e+08	1.18351e+09	6.77301e+08	1.28861e+09	Yes	Yes	2.45934	-4.75528	25.57	0.754536	-1.55923	3.08498	No		Q99181	HSH49	Protein HSH49	0.000760406	0	P39078	CCT4	T-complex protein 1 subunit delta (TCP-1-delta) (CCT-delta)	0.00143849	0.000932556
P00360	TDH1	Glyceraldehyde-3-phosphate dehydrogenase 1 (GAPDH 1)	0.0273537	0.00491916	0.0224345	851	-2.18924	17	6.58189e+08	7.48172e+08	5.67679e+08	7.53921e+08	8.44862e+08	1.33154e+09	No	Yes	1.80308	-6.74553	17.9835	0.524601	-1.56298	3.08122	No		P51401	RPL9B	60S ribosomal protein L9-B (L8) (Large ribosomal subunit protein uL6-B) (RP24) (YL11)	0.000751819	0.00117615	P12945	NAT1	N-terminal acetyltransferase A complex subunit NAT1 (NatA complex subunit NAT1) (Amino-terminal, alpha-amino, acetyltransferase 1)	0.0014279	9.7958e-05
P38199	HEK2	Heterogeneous nuclear rnp K-like protein 2 (KH domain-containing protein 1)	0.0273514	0.0272598	9.16087e-05	29	8.21708	21	2.72467e+06	2.72467e+06	2.72467e+06	1.41654e+09	1.70603e+09	1.77322e+09	Yes	Yes	0.430559	25.3184	99.6651	9.2195	-1.56302	3.08119	Yes		Q08920	CBC2	Nuclear cap-binding protein subunit 2 (20 kDa nuclear cap-binding protein) (NCBP 20 kDa subunit) (CBP20)	0.000746164	0.000299328	P54838	DAK1	Dihydroxyacetone kinase 1 (DHA kinase 1)	0.00142446	0.00359013
P49626	RPL4B	60S ribosomal protein L4-B (L2) (Large ribosomal subunit protein uL4-B) (RP2) (YL2)	0.0271013	0.0266668	0.00043444	61	5.93975	3	1.29269e+07	1.29269e+07	1.29269e+07	1.5017e+09	1.49708e+09	1.82155e+09	Yes	Yes	0.405043	18.2778	98.397	6.95145	-1.56701	3.0772	Yes		P30822	CRM1	Exportin-1 (Chromosome region maintenance protein 1) (Karyopherin-124)	0.000736843	0.000447572	P37303	GLY1	Low specificity L-threonine aldolase (Low specificity L-TA) (TA)	0.00142076	0.00127365
Q3E7Y3	RPS22B	40S ribosomal protein S22-B (RP50) (S24) (Small ribosomal subunit protein uS8-B) (YP58) (YS22)	0.0266675	0.0215608	0.00510669	180	2.07795	9	1.6082e+08	9.08562e+07	1.82758e+08	1.68158e+09	8.27859e+08	1.83747e+09	Yes	Yes	1.75164	6.3797	80.8505	3.23942	-1.57402	3.07019	No		P40033	RSM18	37S ribosomal protein RSM18, mitochondrial (Mitochondrial small ribosomal subunit protein bS18m)	0.000715342	0	P10869	HOM3	Aspartokinase	0.00135388	0.00113971
P25386	USO1	Intracellular protein transport protein USO1 (Int-1)	0.0266408	0.00228541	0.0243554	945	-3.41372	89	6.88003e+08	6.83771e+08	8.11104e+08	8.86059e+08	8.28876e+08	8.78744e+08	No	Yes	1.4555	-10.4793	8.5786	0.248136	-1.57445	3.06976	No		P89886	TMA20	Translation machinery-associated protein 20	0.000681098	0	P38833	YHR127W	Uncharacterized protein YHR127W	0.00135123	0
P38758	TDA3	Putative oxidoreductase TDA3	0.0266343	0	0.0266343	1336	-10	28	8.46546e+08	5.68745e+08	1.04629e+09	9.26026e+08	5.00803e+08	8.86987e+08	No	Yes	10.2452	-30.5915		-0.141813	-1.57456	3.06965	No		Q07623	NOP6	Nucleolar protein 6	0.000650973	0	P07342	ILV2	Acetolactate synthase catalytic subunit, mitochondrial	0.00134925	0.00113824
P40856	SAP185	SIT4-associating protein SAP185	0.0266136	0	0.0266136	1335	-10	43	8.58176e+08	5.38561e+08	1.15189e+09	8.04306e+08	5.29866e+08	8.88871e+08	No	Yes	10.3165	-30.5881		-0.231571	-1.5749	3.06931	No		P47100	TY1B-JR2	Transposon Ty1-JR2 Gag-Pol polyprotein (Gag-Pol-p199) (TY1A-TY1B) (Transposon Ty1 TYA-TYB polyprotein) (p190) [Cleaved into: Capsid protein (CA) (Gag-p45) (p54); Ty1 protease (PR)	0.000632314	0	P00498	HIS1	ATP phosphoribosyltransferase (ATP-PRT) (ATP-PRTase)	0.00131495	0.0055804
Q04739	GAL83	SNF1 protein kinase subunit beta-3 (Glucose repression protein GAL83) (Protein SPM1)	0.0265987	0	0.0265987	1334	-10	14	8.34234e+08	6.39282e+08	1.2469e+09	5.52759e+08	5.58964e+08	9.36868e+08	No	Yes	10.2009	-30.5857		-0.45504	-1.57514	3.06907	No		Q12273	TY1B-OL	Transposon Ty1-OL Gag-Pol polyprotein (Gag-Pol-p199) (TY1A-TY1B) (Transposon Ty1 TYA-TYB polyprotein) (p190) [Cleaved into: Capsid protein (CA) (Gag-p45) (p54); Ty1 protease (PR)	0.000629066	0	P40302	PRE5	Proteasome subunit alpha type-6 (Macropain subunit PRE5) (Multicatalytic endopeptidase complex subunit PRE5) (Proteasome component PRE5) (Proteinase YSCE subunit PRE5)	0.00131432	0
P31380	FUN30	ATP-dependent helicase FUN30	0.0265474	0	0.0265474	1333	-10	55	7.38578e+08	6.47556e+08	1.09834e+09	7.01263e+08	6.85348e+08	8.88729e+08	No	Yes	9.43783	-30.5773		-0.137058	-1.57598	3.06823	No		P39730	FUN12	Eukaryotic translation initiation factor 5B (eIF-5B)	0.000621767	0.106729	P48234	ENP2	Ribosome biogenesis protein ENP2 (Essential nuclear protein 2)	0.00130277	0.0175602
Q08581	SLK19	Kinetochore protein SLK19 (Synthetic lethal KAR3 protein 19)	0.0263116	0	0.0263116	1332	-10	57	8.66132e+08	5.14686e+08	1.08237e+09	8.3825e+08	5.19173e+08	8.96925e+08	No	Yes	10.3759	-30.5387		-0.167963	-1.57985	3.06436	No		P25270	MRM1	rRNA methyltransferase 1, mitochondrial	0.000612248	0	P38713	OSH3	Oxysterol-binding protein homolog 3 (Oxysterol-binding protein-related protein 3) (ORP 3) (OSBP-related protein 3)	0.00129144	0.00983701
Q04177	UTP5	U3 small nucleolar RNA-associated protein 5 (U3 snoRNA-associated protein 5) (U three protein 5) (U3 protein 5 required for transcription) (t-UTP5)	0.0259493	0	0.0259493	1331	-10	22	7.35131e+08	5.48272e+08	1.11609e+09	7.07021e+08	6.27327e+08	9.18734e+08	No	Yes	9.95484	-30.4787		-0.10949	-1.58587	3.05834	No		P53743	ESF2	Pre-rRNA-processing protein ESF2 (18S rRNA factor 2)	0.000591863	0.00253394	Q05942	RSA3	Ribosome assembly protein 3	0.00126889	0.078519
P38915	SPT8	Transcription factor SPT8	0.0258243	0	0.0258243	1330	-10	32	7.8938e+08	6.48818e+08	9.10114e+08	8.26203e+08	6.3192e+08	8.23728e+08	No	Yes	8.91749	-30.4578		-0.0524543	-1.58797	3.05624	No		Q00916	SNP1	U1 small nuclear ribonucleoprotein 70 kDa homolog (U1 70K) (U1 snRNP 70 kDa homolog) (U1-70K) (U1 small nuclear ribonucleoprotein SNP1) (U1 snRNP protein SNP1)	0.000581883	0	P40075	SCS2	Vesicle-associated membrane protein-associated protein SCS2 (VAMP-associated protein SCS2) (Choline sensitivity suppressor protein 2) (VAP homolog 1)	0.00126662	0.000298824
Q12159	YRA1	RNA annealing protein YRA1	0.0256232	0.0256232	0		10	11				1.74908e+09	1.0889e+09	1.75612e+09	Yes	Yes	0.984884		99.8049	10	-1.59137	3.05284	Yes		Q99216	PNO1	Pre-rRNA-processing protein PNO1 (Partner of NOB1) (Ribosomal RNA-processing protein 20)	0.000581679	9.28541e-05	Q04500	UTP14	U3 small nucleolar RNA-associated protein 14 (U3 snoRNA-associated protein 14) (U three protein 14)	0.00125816	0.0204238
P36041	EAP1	Protein EAP1 (eIF4E-associated protein 1)	0.0252386	0	0.0252386	1329	-10	23	6.35648e+08	7.24824e+08	1.1209e+09	5.29991e+08	5.99e+08	9.14777e+08	No	Yes	10.0601	-30.3585		-0.320787	-1.59794	3.04627	Yes		P36048	SNU114	Pre-mRNA-splicing factor SNU114 (114 kDa U5 small nuclear ribonucleoprotein component) (Growth inhibitory protein 10)	0.000567077	0	P40079	LCP5	U3 small nucleolar ribonucleoprotein protein LCP5	0.00125298	0
P24031	PHO3	Constitutive acid phosphatase	0.0251104	0.000814262	0.0242961	1040	-4.89909	8	7.4051e+08	5.17175e+08	9.1473e+08	8.32643e+08	6.69222e+08	8.27873e+08	No	Yes	4.37281	-14.9131	3.24273	0.0935983	-1.60015	3.04406	No		P34909	MOT2	General negative regulator of transcription subunit 4 (Modulator of transcription 2)	0.000555593	0	P32598	GLC7	Serine/threonine-protein phosphatase PP1-2	0.00124277	0.000446139
P04802	DPS1	Aspartate--tRNA ligase, cytoplasmic	0.0249729	0.0185731	0.00639977	213	1.53712	39	1.7481e+08	1.46945e+08	2.47137e+08	1.17356e+09	1.16852e+09	1.56653e+09	Yes	Yes	0.808076	4.67544	74.3731	2.76645	-1.60253	3.04168	Yes		Q03246	MRPS17	37S ribosomal protein S17, mitochondrial (Mitochondrial small ribosomal subunit protein uS17m)	0.000544268	0	P15454	GUK1	Guanylate kinase	0.00123818	0.00321171
P15180	KRS1	Lysine--tRNA ligase, cytoplasmic	0.0248807	0.024616	0.000264659	53	6.53932	39	8.8102e+06	9.97434e+06	4.38317e+06	1.23599e+09	1.24673e+09	1.95508e+09	Yes	Yes	0.93584	19.88	98.9363	7.54705	-1.60414	3.04007	Yes		Q06151	DCS1	m7GpppX diphosphatase	0.000525468	0.000188823	Q12089	AEP3	ATPase expression protein 3	0.00123741	0
P39538	UBP12	Ubiquitin carboxyl-terminal hydrolase 12	0.0248304	0	0.0248304	1328	-10	47	8.64086e+08	6.40334e+08	9.03001e+08	6.63531e+08	5.21803e+08	8.59196e+08	No	Yes	9.43552	-30.2879		-0.265569	-1.60502	3.03919	No		P03874	CBP2	Cytochrome B pre-mRNA-processing protein 2	0.000523299	0.000176755	P46680	AIP1	Actin-interacting protein 1	0.00123712	0.00872096
P34167	TIF3	Eukaryotic translation initiation factor 4B (eIF-4B)	0.0247784	0.0238457	0.000932737	93	4.67611	36	4.28312e+06	6.67153e+07	1.03936e+07	1.0238e+09	1.81443e+09	1.52301e+09	Yes	Yes	1.13049	14.2074	96.2357	5.70406	-1.60593	3.03828	Yes		Q12000	TMA46	Translation machinery-associated protein 46 (DRG family-regulatory protein 1)	0.00050943	0	P38288	TOS1	Protein TOS1 (Target of SBF 1)	0.00123462	0.0192227
P53866	SQS1	Protein SQS1 (Squelch of splicing suppression protein 1)	0.0245461	0.000329156	0.0242169	1127	-6.2011	35	6.65993e+08	6.33848e+08	8.66685e+08	6.84783e+08	7.09503e+08	8.40167e+08	No	Yes	4.96037	-18.8153	1.34097	0.0386946	-1.61002	3.03419	No		P38120	MRPS9	37S ribosomal protein S9, mitochondrial (Mitochondrial small ribosomal subunit protein uS9m)	0.000500692	0	P38968	SEC31	Protein transport protein SEC31 (Protein WEB1)	0.00121774	0.000813687
P04801	THS1	Threonine--tRNA ligase, cytoplasmic	0.0245296	0.0208895	0.00364009	158	2.52073	46	1.00293e+08	9.44532e+07	1.27374e+08	1.35222e+09	1.08575e+09	1.63794e+09	Yes	Yes	0.816843	7.64765	85.1604	3.64125	-1.61031	3.0339	No		P28241	IDH2	Isocitrate dehydrogenase [NAD] subunit 2, mitochondrial	0.000485569	0.000533198	P38351	PAF1	RNA polymerase II-associated protein 1 (Protein PAF1)	0.00121514	0.00365083
P38427	TSL1	Trehalose synthase complex regulatory subunit TSL1 (Alpha,alpha-trehalose-phosphate synthase [UDP-forming] 123 kDa subunit)	0.0244883	0.00729205	0.0171962	713	-1.23769	24	7.26569e+08	4.53615e+08	8.80204e+07	1.71344e+09	1.17139e+09	2.3758e+08	Yes	Yes	5.48851	-3.75413	29.7777	0.886043	-1.61104	3.03317	No		Q07381	TSR1	Ribosome biogenesis protein TSR1 (20S rRNA accumulation protein 1)	0.000482422	0	P53723	YNR021W	UPF0674 endoplasmic reticulum membrane protein YNR021W	0.00121282	0.000225058
Q08979	KEL3	Kelch repeat-containing protein 3	0.024338	0	0.024338	1327	-10	24	7.13878e+08	6.59405e+08	8.09456e+08	7.3335e+08	6.50851e+08	7.96738e+08	No	Yes	8.17454	-30.2013		-0.0061268	-1.61371	3.03049	No		P53327	SLH1	RQC trigger complex helicase SLH1	0.000458642	0	P00445	SOD1	Superoxide dismutase [Cu-Zn]	0.00120632	0.00189062
P41698	BUD8	Bud site selection protein 8	0.0242293	0	0.0242293	1326	-10	10	9.42467e+07	5.27062e+07	2.12008e+09	1.36786e+08	1.23485e+08	1.81688e+09	No	Yes	16.1099	-30.1819		-1.27122	-1.61566	3.02855	No		P0C2I9	TY1B-PR1	Transposon Ty1-PR1 Gag-Pol polyprotein (Gag-Pol-p199) (TY1A-TY1B) (Transposon Ty1 TYA-TYB polyprotein) (p190) [Cleaved into: Capsid protein (CA) (Gag-p45) (p54); Ty1 protease (PR)	0.000457412	0.000113674	P02400	RPP2B	60S acidic ribosomal protein P2-beta (L12eIA) (L45) (Large ribosomal subunit protein P2-B) (P2B) (YL44C) (YP2beta) (YPA1)	0.00119695	0.00177313
P53094	MDS3	Negative regulator of sporulation MDS3 (MCK1 dosage suppressor 3)	0.0238744	0	0.0238744	1325	-10	62	7.32933e+08	6.94288e+08	8.21938e+08	6.10153e+08	6.19089e+08	8.02155e+08	No	Yes	8.39798	-30.118		-0.158619	-1.62207	3.02214	No		P43586	LOC1	60S ribosomal subunit assembly/export protein LOC1 (Localization of ASH1 mRNA protein 1)	0.000451328	6.85193e-05	P15019	TAL1	Transaldolase	0.00119474	0.00187351
P39533	ACO2	Homocitrate dehydratase, mitochondrial	0.0238558	0.00734208	0.0165138	696	-1.16941	36	5.05177e+08	3.70738e+08	5.93491e+08	9.08107e+08	7.77446e+08	1.12226e+09	Yes	Yes	1.63265	-3.53372	30.7769	0.917782	-1.62241	3.0218	No		P32899	IMP3	U3 small nucleolar ribonucleoprotein protein IMP3 (U3 snoRNP protein IMP3) (Interacting with MPP10 protein 3)	0.000437294	0	Q12363	WTM1	Transcriptional modulator WTM1	0.00118689	0.0093831
Q12306	SMT3	Ubiquitin-like protein SMT3	0.0238259	0.00185957	0.0219663	953	-3.56225	4	6.12539e+08	4.82783e+08	8.37341e+08	7.67862e+08	5.39542e+08	1.03178e+09	No	Yes	3.93397	-10.7625	7.80485	0.225659	-1.62295	3.02126	No		P33759	MRPS5	37S ribosomal protein S5, mitochondrial (Mitochondrial small ribosomal subunit protein uS5m)	0.000413098	0	Q12074	SPE3	Spermidine synthase SPE3 (SPDSY)	0.00118393	0.000351434
P53874	UBP10	Ubiquitin carboxyl-terminal hydrolase 10	0.0237727	0	0.0237727	1324	-10	41	6.38868e+08	6.57056e+08	8.81947e+08	6.7823e+08	6.54602e+08	7.51614e+08	No	Yes	8.5198	-30.0995		-0.0657563	-1.62392	3.02029	No		P20448	HCA4	ATP-dependent RNA helicase HCA4	0.000396535	0	P22203	VMA4	V-type proton ATPase subunit E (V-ATPase subunit E) (V-ATPase 27 kDa subunit) (Vacuolar proton pump subunit E)	0.00118221	0.000635665
Q12275	YOR093C	Uncharacterized protein YOR093C	0.0233713	0	0.0233713	1323	-10	1	5.9803e+08	8.16185e+08	6.89392e+08	5.80376e+08	8.5559e+08	6.50768e+08	No	Yes	9.11094	-30.0258		-0.0311469	-1.63132	3.01289	No		P17505	MDH1	Malate dehydrogenase, mitochondrial	0.000387396	6.796e-05	P15303	SEC23	Protein transport protein SEC23	0.00118122	0.000551569
Q08412	CUE5	Ubiquitin-binding protein CUE5 (Coupling of ubiquitin conjugation to ER degradation protein 5)	0.0230815	0.000229012	0.0228525	1149	-6.64078	21	6.50688e+08	4.76403e+08	8.96925e+08	6.67357e+08	5.36247e+08	9.10773e+08	No	Yes	6.74596	-19.972	0.992189	0.0286295	-1.63674	3.00747	No		P47017	LSM1	Sm-like protein LSm1 (SPB8 protein)	0.000384279	0	P17558	PET123	37S ribosomal protein PET123, mitochondrial (Mitochondrial small ribosomal subunit protein mS26)	0.00115465	0
P43587	YPI1	Type 1 phosphatases regulator YPI1	0.0223233	0	0.0223233	1322	-10	10	7.37593e+08	3.92649e+08	9.58677e+08	7.85099e+08	3.26926e+08	8.01496e+08	No	Yes	11.1653	-29.8273		-0.238211	-1.65124	2.99297	No		P50094	IMD4	Inosine-5'-monophosphate dehydrogenase 4 (IMP dehydrogenase 4) (IMPD 4) (IMPDH 4)	0.000380595	0.000977984	P11412	ZWF1	Glucose-6-phosphate 1-dehydrogenase (G6PD)	0.00113391	0.00038891
P16140	VMA2	V-type proton ATPase subunit B (V-ATPase subunit B) (V-ATPase 57 kDa subunit) (Vacuolar proton pump subunit B)	0.0220952	0.00805521	0.01404	630	-0.80155	33	3.50241e+08	3.71264e+08	5.20153e+08	1.0346e+09	6.65435e+08	1.01986e+09	Yes	Yes	1.49472	-2.39544	36.4568	1.10263	-1.6557	2.98851	No		P53072	TAN1	tRNA acetyltransferase TAN1	0.000335022	0	P38075	PDX3	Pyridoxamine 5'-phosphate oxidase	0.00112444	0.000875447
P31539	HSP104	Heat shock protein 104 (Protein aggregation-remodeling factor HSP104)	0.0220531	0.00460612	0.017447	812	-1.92135	47	6.19358e+08	4.38961e+08	4.79362e+08	7.23122e+08	6.17757e+08	1.07544e+09	No	Yes	1.99282	-5.74039	20.8865	0.611657	-1.65653	2.98768	No		P48237	CCM1	Mitochondrial group I intron splicing factor CCM1 (COB and COX1 mRNA maturation protein 1) (Required for respiratory growth protein 2)	0.000332041	0	P40482	SEC24	Protein transport protein SEC24 (Abnormal nuclear morphology 1)	0.00109965	0
P38205	NCL1	Multisite-specific tRNA:(cytosine-C(5))-methyltransferase	0.0220217	0.0081475	0.0138742	625	-0.767974	47	3.47324e+08	2.91532e+08	6.04042e+08	9.12009e+08	8.47456e+08	9.46006e+08	Yes	Yes	1.19523	-2.29399	36.9976	1.12067	-1.65715	2.98706	Yes		P53207	SNU71	U1 small nuclear ribonucleoprotein component SNU71	0.000289018	0.00137683	P07246	ADH3	Alcohol dehydrogenase 3, mitochondrial	0.00109375	0.0112563
P42846	KRI1	Protein KRI1 (KRR1-interacting protein 1)	0.021955	0.000483933	0.0214711	1076	-5.47144	30	6.34663e+08	4.2946e+08	8.3767e+08	7.24864e+08	4.88428e+08	8.21326e+08	No	Yes	5.68531	-16.3363	2.20421	0.0636102	-1.65847	2.98574	No		P29478	SEC65	Signal recognition particle subunit SEC65	0.00026916	1.39564e-05	P39714	BDH1	(R,R)-butanediol dehydrogenase	0.00109249	0.00192067
P35732	DEF1	RNA polymerase II degradation factor 1 (RRM3-interacting protein 1)	0.0218306	0.0149573	0.00687326	257	1.12179	27	1.73177e+08	1.30728e+08	2.99864e+08	8.86779e+08	9.69037e+08	1.45452e+09	Yes	Yes	1.30553	3.3466	68.5155	2.42017	-1.66093	2.98328	No		P38985	SRP14	Signal recognition particle subunit SRP14 (Signal recognition particle 14 kDa protein homolog)	0.000268462	0	P38853	KEL1	Kelch repeat-containing protein 1	0.00109035	0.00135366
Q04500	UTP14	U3 small nucleolar RNA-associated protein 14 (U3 snoRNA-associated protein 14) (U three protein 14)	0.021682	0.00125816	0.0204238	982	-4.02087	32	5.48403e+08	4.77595e+08	7.92075e+08	6.15002e+08	6.00753e+08	8.53638e+08	No	Yes	3.79928	-11.9834	5.80277	0.167621	-1.6639	2.98031	No		P32264	PRO1	Glutamate 5-kinase (GK)	0.00026691	0	P28274	URA7	CTP synthase 1	0.00108379	0.00112924
P48415	SEC16	COPII coat assembly protein SEC16 (Protein transport protein SEC16)	0.0215523	0	0.0215523	1321	-10	67	5.8121e+08	4.59435e+08	9.26082e+08	6.04091e+08	4.76122e+08	8.17275e+08	No	Yes	10.209	-29.6751		-0.0871214	-1.66651	2.9777	No		Q06217	SMD2	Small nuclear ribonucleoprotein Sm D2 (Sm-D2) (snRNP core protein D2)	0.000257801	0	P09938	RNR2	Ribonucleoside-diphosphate reductase small chain 1	0.00108255	0.00157213
P33202	UFD4	Ubiquitin fusion degradation protein 4 (UB fusion protein 4)	0.0213991	0	0.0213991	1320	-10	61	9.77169e+08	5.54792e+08	4.3518e+08	8.6079e+08	5.3204e+08	4.76771e+08	No	Yes	10.5268	-29.6443		-0.122901	-1.6696	2.9746	No		P0C2J1	TY1B-PR3	Transposon Ty1-PR3 Gag-Pol polyprotein (Gag-Pol-p199) (TY1A-TY1B) (Transposon Ty1 TYA-TYB polyprotein) (p190) [Cleaved into: Capsid protein (CA) (Gag-p45) (p54); Ty1 protease (PR)	0.000257153	0	Q06205	FPR4	FK506-binding protein 4	0.00106187	0.0782862
P41811	SEC27	Coatomer subunit beta' (Beta'-coat protein) (Beta'-COP)	0.0213155	0.00171159	0.0196039	943	-3.51774	36	5.1605e+08	4.38786e+08	7.85339e+08	6.19548e+08	5.76598e+08	8.85432e+08	No	Yes	3.62882	-10.4579	8.02977	0.23219	-1.6713	2.9729	No		P38336	POP4	RNases MRP/P 32.9 kDa subunit (RNA-processing protein POP4)	0.000251468	0	P32614	FRD1	Fumarate reductase 1 (FRDS1)	0.00105437	0.00126187
P19882	HSP60	Heat shock protein 60, mitochondrial (CPN60) (P66) (Stimulator factor I 66 kDa component)	0.0210288	0.00194369	0.0190851	926	-3.29558	33	5.92954e+08	5.58999e+08	5.50392e+08	8.10292e+08	6.75813e+08	5.81904e+08	No	Yes	2.11249	-9.77807	9.24297	0.267459	-1.67719	2.96702	No		P32605	MUD1	U1 small nuclear ribonucleoprotein A (U1 snRNP A) (U1-A) (U1A) (Mutant U1 die protein 1)	0.000239572	0.000412246	P25642	IMG2	54S ribosomal protein IMG2, mitochondrial (Integrity of mitochondrial genome protein 2) (Mitochondrial large ribosomal subunit protein mL49)	0.001054	0
P17076	RPL8A	60S ribosomal protein L8-A (L4) (L4-2) (L7a-1) (Large ribosomal subunit protein eL8-A) (Maintenance of killer protein 7) (RP6) (YL5)	0.0210098	0.0208416	0.000168133	46	6.95372	6	4.9609e+06	2.2375e+06	7.6843e+06	1.15265e+09	1.5355e+09	1.0639e+09	Yes	Yes	0.685579	20.6291	99.1997	7.95952	-1.67758	2.96663	Yes		P38792	RRP4	Exosome complex component RRP4 (Ribosomal RNA-processing protein 4)	0.0002361	0	P54839	ERG13	Hydroxymethylglutaryl-CoA synthase (HMG-CoA synthase)	0.00104835	0.000545789
P15705	STI1	Heat shock protein STI1	0.0208511	0.0105892	0.0102618	438	0.04531	36	3.94595e+08	2.13268e+08	2.88451e+08	1.08214e+09	6.23822e+08	1.13621e+09	Yes	Yes	1.75104	0.134269	50.7851	1.61533	-1.68087	2.96334	Yes		Q02792	RAT1	5'-3' exoribonuclease 2	0.00023002	0	P28272	URA1	Dihydroorotate dehydrogenase (fumarate) (DHOD) (DHODase) (DHOdehase)	0.00103126	0.000111088
P16862	PFK2	ATP-dependent 6-phosphofructokinase subunit beta	0.0206856	0.00853499	0.0121506	573	-0.509569	32	3.84215e+08	2.84345e+08	4.12236e+08	8.53933e+08	7.28084e+08	1.046e+09	Yes	Yes	1.25796	-1.50826	41.2605	1.26596	-1.68433	2.95988	Yes		P38828	LSM12	Protein LSM12 (Sm-like protein 12)	0.000229341	0	P41058	RPS29B	40S ribosomal protein S29-B (S36) (Small ribosomal subunit protein uS14-B) (YS29)	0.00101601	0
Q06214	JIP5	WD repeat-containing protein JIP5 (Jumonji domain-interacting protein 5)	0.0206787	0	0.0206787	1319	-10	29	6.22692e+08	5.18683e+08	7.48081e+08	6.27049e+08	4.82363e+08	7.08704e+08	No	Yes	9.22614	-29.496		-0.0736439	-1.68448	2.95973	No		P31384	CCR4	CCR4-Not complex 3'-5'-exoribonuclease subunit Ccr4	0.000228873	0	P17555	SRV2	Adenylyl cyclase-associated protein (CAP)	0.0010106	0.00593899
P36148	GPT2	Glycerol-3-phosphate O-acyltransferase 2 (G-3-P acyltransferase 2) (GPAT 2)	0.0206628	0	0.0206628	1318	-10	33	6.63265e+08	4.85272e+08	8.24058e+08	5.38666e+08	4.46989e+08	7.4648e+08	No	Yes	9.8339	-29.4927		-0.220482	-1.68481	2.9594	No		P49957	TRM9	tRNA (carboxymethyluridine(34)-5-O)-methyltransferase	0.000218012	0	P53981	PYP1	Polyol phosphate phosphatase PYP1	0.00100513	0.000471015
Q08193	GAS5	1,3-beta-glucanosyltransferase GAS5	0.0205232	0.00201085	0.0185123	914	-3.20261	7	5.08019e+08	5.02065e+08	6.43749e+08	5.87726e+08	6.64945e+08	7.73187e+08	No	Yes	2.32988	-9.46837	9.79794	0.283619	-1.68776	2.95645	No		P38827	SET1	Histone-lysine N-methyltransferase, H3 lysine-4 specific	0.000209974	0.000263291	P05319	RPP2A	60S acidic ribosomal protein P2-alpha (A2) (L12eIB) (L44) (Large ribosomal subunit protein P2-A) (P2A) (YP2alpha)	0.00100433	0.000601201
P00931	TRP5	Tryptophan synthase	0.0205157	0.00935155	0.0111642	506	-0.255598	39	3.19211e+08	2.44996e+08	4.18407e+08	8.99848e+08	6.55829e+08	1.14007e+09	Yes	Yes	1.65244	-0.755624	45.5824	1.41969	-1.68791	2.9563	No		P14065	GCY1	Glycerol 2-dehydrogenase (NADP(+))	0.000203788	0.000254395	P39743	RVS167	Reduced viability upon starvation protein 167	0.000994304	0.000381531
P38288	TOS1	Protein TOS1 (Target of SBF 1)	0.0204573	0.00123462	0.0192227	975	-3.96067	9	8.36015e+08	3.84621e+08	4.31152e+08	9.76676e+08	3.6313e+08	6.76297e+08	No	Yes	5.09944	-11.704	6.03509	0.174348	-1.68915	2.95506	No		Q03776	PRP42	U1 small nuclear ribonucleoprotein component PRP42 (U1 snRNP protein PRP42) (65 kDa snRNP protein) (Pre-mRNA-processing factor 42)	0.000198986	0	P53083	MDM34	Mitochondrial distribution and morphology protein 34 (Mitochondrial outer membrane protein MMM2)	0.000993399	0
P38707	DED81	Asparagine--tRNA ligase, cytoplasmic	0.0204297	0.0157919	0.00463774	198	1.76769	28	1.51489e+08	1.19933e+08	1.41859e+08	1.03668e+09	9.5533e+08	1.25764e+09	Yes	Yes	0.591077	5.2226	77.299	2.96536	-1.68974	2.95447	No		P32342	SRP21	Signal recognition particle subunit SRP21 (Signal recognition particle 21 kDa protein)	0.000195174	0	P43639	CKB1	Casein kinase II subunit beta (CK II beta)	0.000993367	0.00737592
Q03707	SRC1	Inner nuclear membrane protein SRC1 (Helix-extension-helix domain-containing protein 1)	0.0203761	0	0.0203761	1317	-10	32	5.26809e+08	5.16088e+08	8.42663e+08	5.63594e+08	5.1097e+08	6.93207e+08	No	Yes	9.48391	-29.4323		-0.104899	-1.69088	2.95333	No		P34087	RPB7	DNA-directed RNA polymerase II subunit RPB7 (RNA polymerase II subunit B7) (B16)	0.000191039	0.000168006	P06780	RHO1	GTP-binding protein RHO1 (Rho-type GTPase 1)	0.000990225	0.000279996
P35691	TMA19	Translationally-controlled tumor protein homolog (TCTP) (Microtubule and mitochondria-interacting protein 1) (Translation machinery-associated protein 19)	0.020375	0.00493842	0.0154366	771	-1.64423	13	5.65033e+08	3.73683e+08	4.24629e+08	9.95353e+08	5.91568e+08	7.02863e+08	Yes	Yes	2.15567	-4.85592	24.2376	0.713549	-1.6909	2.95331	No		P38203	LSM2	U6 snRNA-associated Sm-like protein LSm2 (Small nuclear ribonucleoprotein D homolog SNP3)	0.000190798	0.000101535	Q3E705	EFG1	rRNA-processing protein EFG1 (Exit from G1 protein 1)	0.000987203	0
Q03497	STE20	Serine/threonine-protein kinase STE20	0.0201957	0	0.0201957	1316	-10	42	4.93888e+08	4.65289e+08	9.27636e+08	4.24182e+08	5.01995e+08	8.07996e+08	No	Yes	10.4594	-29.3938		-0.177349	-1.69474	2.94947	Yes		Q07527	TRM3	tRNA (guanosine(18)-2'-O)-methyltransferase	0.000160351	0	P43616	DUG1	Cys-Gly metallodipeptidase DUG1	0.000975837	0.000190293
P07281	RPS19B	40S ribosomal protein S19-B (RP55B) (S16a) (Small ribosomal subunit protein eS19-B) (YS16B)	0.0199145	0.0191348	0.000779728	100	4.61708	12	3.38368e+07	5.67028e+06	3.03298e+07	1.16439e+09	1.22976e+09	1.10658e+09	Yes	Yes	0.156369	13.5898	96.0846	5.64618	-1.70083	2.94338	Yes		P36084	MUD2	Splicing factor MUD2	0.000157429	0	P32916	SRP101	Signal recognition particle receptor subunit alpha homolog (SR-alpha) (Docking protein alpha) (DP-alpha)	0.000971024	0.000299231
Q06689	YLR413W	Cell membrane protein YLR413W	0.0197944	0	0.0197944	1315	-10	14	4.765e+08	4.51757e+08	1.03465e+09	4.38086e+08	4.25569e+08	7.22458e+08	No	Yes	10.6732	-29.3069		-0.35212	-1.70346	2.94075	No		Q02933	RNY1	Ribonuclease T2-like (RNase T2-like)	0.000136521	0.000695263	Q08689	NAT5	N-alpha-acetyltransferase NAT5 (NatA complex subunit NAT5)	0.000968084	0
P25567	SRO9	RNA-binding protein SRO9 (Suppressor of RHO3 protein 9)	0.0196403	0.0174372	0.00220311	147	2.98456	20	4.02816e+07	6.56811e+07	9.08041e+07	9.89026e+08	1.10562e+09	1.22999e+09	Yes	Yes	0.494363	8.76671	88.7827	4.07293	-1.70685	2.93736	Yes		P40032	TPA1	Prolyl 3,4-dihydroxylase TPA1	0.000130522	7.05637e-05	P40470	RRT14	Regulator of rDNA transcription protein 14	0.000965462	0.00149644
P54784	ORC1	Origin recognition complex subunit 1 (Origin recognition complex 120 kDa subunit)	0.0196234	0	0.0196234	1314	-10	43	5.1014e+08	4.11651e+08	8.63388e+08	5.11049e+08	4.11125e+08	8.1101e+08	No	Yes	10.5242	-29.2693		-0.102115	-1.70723	2.93698	No		P15442	GCN2	eIF-2-alpha kinase GCN2	0.000122898	0.0147398	P43593	UBP6	Ubiquitin carboxyl-terminal hydrolase 6	0.000954589	0.000211947
Q03656	SKY1	Serine/threonine-protein kinase SKY1 (SRPK)	0.0196149	0	0.0196149	1313	-10	37	5.09951e+08	4.31494e+08	8.35221e+08	5.19763e+08	4.37243e+08	7.83173e+08	No	Yes	10.2574	-29.2675		-0.0742646	-1.70741	2.9368	No		Q06349	DXO1	Decapping and exoribonuclease protein 1	0.000121451	0	P39958	GDI1	Rab GDP-dissociation inhibitor (Rab GDI) (Secretory pathway GDP dissociation inhibitor)	0.000952988	0.000130386
P23254	TKL1	Transketolase 1 (TK 1)	0.0195406	0.00916774	0.0103728	484	-0.178169	31	3.05232e+08	3.33254e+08	2.84066e+08	1.01149e+09	7.05331e+08	8.64142e+08	Yes	Yes	0.793596	-0.522952	46.9165	1.46866	-1.70906	2.93515	No		Q12186	MSL5	Branchpoint-bridging protein (Mud synthetic-lethal 5 protein) (Splicing factor 1) (Zinc finger protein BBP)	0.000110237	0.000423058	P0CH09	RPL40B	Ubiquitin-60S ribosomal protein L40 [Cleaved into: Ubiquitin; 60S ribosomal protein L40-B (CEP52) (Large ribosomal subunit protein eL40-B)]	0.00094861	2.10722e-05
P05740	RPL17A	60S ribosomal protein L17-A (L20A) (Large ribosomal subunit protein uL22-A) (YL17)	0.0195365	0.0189812	0.000555321	85	5.09511	1	1.34687e+07	1.60692e+07	1.99338e+07	1.05282e+09	1.06152e+09	1.33898e+09	No	Yes	0.503046	14.9544	97.1575	6.11606	-1.70915	2.93506	No		P32502	GCD7	Translation initiation factor eIF-2B subunit beta (GCD complex subunit GCD7) (Guanine nucleotide exchange factor subunit GCD7) (eIF-2B GDP-GTP exchange factor subunit beta)	0.000104679	0	P40047	ALD5	Aldehyde dehydrogenase 5, mitochondrial	0.000945453	0.00137293
Q08208	NOP12	Nucleolar protein 12	0.0194389	0.0190017	0.000437235	78	5.44157	34	1.65104e+07	9.40746e+06	1.29589e+07	1.30588e+09	9.56276e+08	1.18425e+09	Yes	Yes	0.586365	15.9595	97.7507	6.45808	-1.71133	2.93288	Yes		Q12487	MRPL23	54S ribosomal protein L23, mitochondrial (Mitochondrial large ribosomal subunit protein uL13m) (YmL23)	9.93811e-05	0	P12612	TCP1	T-complex protein 1 subunit alpha (TCP-1-alpha) (CCT-alpha)	0.000895898	0.00234341
Q08732	HRK1	Serine/threonine-protein kinase HRK1	0.0191619	0	0.0191619	1312	-10	29	4.49299e+08	4.86044e+08	8.67015e+08	4.11264e+08	4.82257e+08	7.39744e+08	No	Yes	10.3229	-29.1663		-0.187886	-1.71756	2.92665	No		Q03434	TY1B-ML2	Transposon Ty1-ML2 Gag-Pol polyprotein (Gag-Pol-p199) (TY1A-TY1B) (Transposon Ty1 TYA-TYB polyprotein) (p190) [Cleaved into: Capsid protein (CA) (Gag-p45) (p54); Ty1 protease (PR)	9.34599e-05	0.00116298	P39966	PTC2	Protein phosphatase 2C homolog 2 (PP2C-2)	0.000895713	0.00199627
P46784	RPS10B	40S ribosomal protein S10-B (Small ribosomal subunit protein eS10-B)	0.0190222	0.0186062	0.000416075	77	5.48279	8	7.78924e+06	1.68043e+07	1.22968e+07	1.18541e+09	1.28631e+09	9.01965e+08	Yes	Yes	0.672662	16.0288	97.8127	6.49883	-1.72074	2.92347	Yes		Q08285	RRP40	Exosome complex component RRP40 (Ribosomal RNA-processing protein 40)	9.12339e-05	5.85721e-05	P38113	ADH5	Alcohol dehydrogenase 5	0.000894536	0.000809692
P09436	ILS1	Isoleucine--tRNA ligase, cytoplasmic	0.0189933	0.0167267	0.00226663	151	2.88353	67	3.95694e+07	5.13775e+07	1.10173e+08	1.05062e+09	8.84057e+08	1.2696e+09	Yes	Yes	0.774589	8.42803	88.0662	3.97812	-1.7214	2.92281	Yes		P38798	NMD2	Nonsense-mediated mRNA decay protein 2 (Up-frameshift suppressor 2)	9.08615e-05	0.00755885	P21954	IDP1	Isocitrate dehydrogenase [NADP], mitochondrial (IDH)	0.000889859	0.00533093
P29469	MCM2	DNA replication licensing factor MCM2	0.0188651	0	0.0188651	1311	-10	40	5.72724e+08	4.01694e+08	8.03757e+08	4.92032e+08	3.83008e+08	7.29193e+08	No	Yes	10.3453	-29.0988		-0.199886	-1.72434	2.91987	No		Q05636	RRP45	Exosome complex component RRP45 (Ribosomal RNA-processing protein 45)	8.73324e-05	7.38728e-05	P61830	HHT1	Histone H3	0.000873389	0.000290154
Q03834	MSH6	DNA mismatch repair protein MSH6 (MutS protein homolog 6) (Postmeiotic segregation protein 3)	0.0188633	0	0.0188633	1310	-10	51	5.88711e+08	4.40714e+08	6.7187e+08	6.08637e+08	4.48006e+08	6.24155e+08	No	Yes	9.32263	-29.0984		-0.0332633	-1.72438	2.91983	No		P38772	BCD1	Box C/D snoRNA protein 1	8.64149e-05	0.000506628	P32787	MGM101	Mitochondrial genome maintenance protein MGM101	0.000870646	0
P48234	ENP2	Ribosome biogenesis protein ENP2 (Essential nuclear protein 2)	0.0188629	0.00130277	0.0175602	958	-3.75266	34	4.83281e+08	3.89634e+08	6.91511e+08	5.9284e+08	4.99471e+08	7.25284e+08	No	Yes	3.6346	-10.9571	6.90649	0.199597	-1.72439	2.91982	No		P57743	LSM3	U6 snRNA-associated Sm-like protein LSm3 (SmX4 protein)	8.28561e-05	2.82105e-05	P16550	APA1	Protein APA1 [Includes: Diadenosine 5',5'''-P1,P4-tetraphosphate phosphorylase 1 (Ap4A phosphorylase 1)	0.000869697	0.000344527
Q3E792	RPS25A	40S ribosomal protein S25-A (RP45) (S31) (Small ribosomal subunit protein eS25-A) (YS23)	0.0185642	0.0185642	0		10	9				7.54944e+08	9.41657e+08	1.63186e+09	Yes	Yes	1.42257		99.8049	10	-1.73132	2.91289	No		Q12221	PUF2	mRNA-binding protein PUF2 (Pumilio homology domain family member 2)	7.78561e-05	0.000725667	P40106	GPP2	Glycerol-1-phosphate phosphohydrolase 2	0.000867153	0.00136254
P24000	RPL24B	60S ribosomal protein L24-B (L30) (Large ribosomal subunit protein eL24-B) (RP29) (YL21)	0.0183994	0.0180818	0.000317688	71	5.83078	2	8.17111e+06	8.17111e+06	8.17111e+06	1.06404e+09	1.77229e+09	4.38086e+08	Yes	Yes	2.52802	16.9618	98.2734	6.8434	-1.7352	2.90901	Yes		P53905	LSM7	U6 snRNA-associated Sm-like protein LSm7	7.76827e-05	0	Q06146	YLR257W	Uncharacterized protein YLR257W	0.000865709	0.0020567
Q03690	CLU1	Clustered mitochondria protein 1 (Translation initiation factor 31) (eIF3-associated protein p135)	0.0183087	0.0173184	0.000990339	111	4.12824	63	2.84703e+07	1.37518e+07	4.64892e+07	1.11772e+09	1.01279e+09	1.06343e+09	Yes	Yes	0.213855	12.0002	94.5909	5.16891	-1.73734	2.90687	Yes		P25808	SPB4	ATP-dependent rRNA helicase SPB4	7.34408e-05	0	P53303	ZPR1	Zinc finger protein ZPR1	0.000864792	0.000200009
P33322	CBF5	H/ACA ribonucleoprotein complex subunit CBF5	0.018219	0.0106221	0.00759689	355	0.48359	28	2.66534e+08	1.63857e+08	2.42642e+08	8.21744e+08	7.04371e+08	1.06742e+09	Yes	Yes	1.10117	1.4047	58.3024	1.92465	-1.73948	2.90473	Yes		P53632	PAP2	Poly(A) RNA polymerase protein 2	7.20576e-05	0.00295688	P41818	GLC8	Protein GLC8	0.000862799	0.00541065
P26637	CDC60	Leucine--tRNA ligase, cytoplasmic	0.0182052	0.0164411	0.00176414	140	3.22027	48	4.7237e+07	1.64166e+07	9.14447e+07	1.00327e+09	7.97499e+08	1.30822e+09	Yes	Yes	1.04535	9.35296	90.3097	4.29567	-1.7398	2.9044	No		Q12153	SSF2	Ribosome biogenesis protein SSF2	7.18922e-05	0.0376396	P38993	FET3	Iron transport multicopper oxidase FET3	0.000862558	0.0110969
P53753	DSE4	Endo-1,3(4)-beta-glucanase 1 (Endo-1,3-beta-glucanase 1) (Endo-1,4-beta-glucanase 1)	0.0181451	0	0.0181451	1308	-10	16	7.31342e+08	4.15788e+08	6.01075e+08	4.98548e+08	3.97628e+08	6.08941e+08	No	Yes	9.62589	-28.9304		-0.237689	-1.74124	2.90297	No		P53830	CUS2	Cold sensitive U2 snRNA suppressor 2	7.15562e-05	0.000116066	P32388	MRP49	54S ribosomal protein MRP49, mitochondrial (Mitochondrial large ribosomal subunit protein mL61)	0.000847026	0
Q03735	NAB6	RNA-binding protein NAB6 (Nucleic acid-binding protein 6)	0.0180806	0.0136072	0.00447337	215	1.60494	40	1.05222e+08	1.10548e+08	1.78198e+08	7.33085e+08	9.16275e+08	1.19843e+09	Yes	Yes	1.09697	4.65661	75.2587	2.8245	-1.74279	2.90142	Yes		P14741	GCN3	Translation initiation factor eIF-2B subunit alpha (GCD complex subunit GCN3) (Guanine nucleotide exchange factor subunit GCN3) (Translational activator GCN3) (eIF-2B GDP-GTP exchange factor subunit alpha)	6.35914e-05	9.13688e-05	Q06252	YLR179C	Uncharacterized protein YLR179C	0.000840849	0.0024238
P38861	NMD3	60S ribosomal export protein NMD3 (Nonsense-mediated mRNA decay protein 3)	0.0180022	0.0178957	0.000106452	43	7.39328	27	3.13269e+06	3.13269e+06	3.13269e+06	8.395e+08	1.08795e+09	1.29084e+09	Yes	Yes	0.777071	21.4371	99.4087	8.39756	-1.74467	2.89953	Yes		P38230	ZTA1	Probable quinone oxidoreductase	6.31117e-05	0.000409619	P53890	BNI5	Bud neck protein 5	0.000839559	0.00302923
P07806	VAS1	Valine--tRNA ligase, mitochondrial	0.0179536	0.0164137	0.00153986	134	3.41403	52	4.89418e+07	3.49405e+07	5.35743e+07	1.13745e+09	9.03339e+08	1.04073e+09	Yes	Yes	0.461164	9.89508	91.4231	4.48016	-1.74585	2.89836	No		P22136	AEP2	ATPase expression protein 2, mitochondrial	6.13474e-05	0	P40156	RRG9	Required for respiratory growth protein 9, mitochondrial	0.000835312	0
P07149	FAS1	Fatty acid synthase subunit beta	0.0179203	0.0120238	0.00589648	275	1.02797	65	1.5222e+08	9.94174e+07	2.66454e+08	1.12222e+09	6.54953e+08	9.17744e+08	Yes	Yes	1.33665	2.9786	67.0961	2.34435	-1.74665	2.89755	No		P38741	RIM4	Meiotic activator RIM4 (Regulator of IME2 protein 4)	4.13935e-05	0	P29295	HRR25	Casein kinase I homolog HRR25	0.000834621	0
Q05543	RTT103	Regulator of Ty1 transposition protein 103	0.017824	0	0.017824	1307	-10	27	5.56282e+08	4.72161e+08	6.45634e+08	4.57217e+08	4.48917e+08	6.15535e+08	No	Yes	8.946	-28.8531		-0.153275	-1.74899	2.89521	No		P36168	ESL2	EST/SMG-like protein 2	3.43738e-05	0.000888667	P35842	PHO11	Acid phosphatase PHO11	0.000818709	0.00188975
P36135	UTH1	Probable secreted beta-glucosidase UTH1	0.0177993	0.00218717	0.0156121	890	-2.83553	8	5.22793e+08	4.67393e+08	3.78789e+08	7.57671e+08	3.9002e+08	6.74649e+08	No	Yes	2.64411	-8.20774	12.288	0.356357	-1.7496	2.89461	No		P39112	DSS1	Exoribonuclease II, mitochondrial (RNase II) (Ribonuclease II)	2.08331e-05	0.000292415	P24031	PHO3	Constitutive acid phosphatase	0.000814262	0.0242961
Q00955	ACC1	Acetyl-CoA carboxylase (ACC)	0.0177496	0.0141109	0.00363867	193	1.95533	83	9.42998e+07	4.73984e+07	1.79913e+08	9.42089e+08	7.53396e+08	1.16532e+09	Yes	Yes	1.09554	5.65755	79.5	3.13029	-1.75081	2.8934	No		P38330	YBR238C	RNA-binding protein RMD9-like, mitochondrial	8.18e-06	0.00058412	Q12272	TPT1	tRNA 2'-phosphotransferase	0.000812498	0.000799753
Q03655	GAS3	Probable 1,3-beta-glucanosyltransferase GAS3	0.0176544	0	0.0176544	1306	-10	16	4.77788e+08	4.00187e+08	7.33433e+08	5.23248e+08	3.92684e+08	6.38003e+08	No	Yes	9.93837	-28.8117		-0.0804772	-1.75315	2.89106	No		P32522	PET309	Pentatricopeptide repeat-containing protein PET309, mitochondrial	7.88204e-06	0.000208515	P35193	ATG19	Autophagy-related protein 19 (Cytoplasm-to-vacuole targeting protein 19)	0.000810062	0.00116103
Q08438	VHS3	Phosphopantothenoylcysteine decarboxylase subunit VHS3 (Viable in a HAL3 SIT4 background protein 3)	0.0174353	0	0.0174353	1305	-10	23	4.88016e+08	5.4424e+08	5.63393e+08	4.10431e+08	4.84571e+08	6.35412e+08	No	Yes	8.75562	-28.7577		-0.0839286	-1.75857	2.88564	No		P43573	BUD27	Bud site selection protein 27	7.77876e-06	0.000206997	Q04279	SEG1	Eisosome protein SEG1 (Stability of eisosomes guaranteed protein 1)	0.000806162	0.0102993
P32499	NUP2	Nucleoporin NUP2 (Nuclear pore protein NUP2) (p95)	0.0174236	0.000520809	0.0169028	1033	-5.02036	34	4.65968e+08	4.03517e+08	6.16289e+08	4.88887e+08	3.9321e+08	7.56089e+08	No	Yes	5.09063	-14.4855	2.9891	0.0862728	-1.75886	2.88535	No		Q12123	DCS2	Inactive diphosphatase DCS2 (Histidine triad protein) (Protein Dcs2p)	7.02574e-06	0.000100479	Q06704	IMH1	Golgin IMH1 (Integrins and myosins homology protein 1)	0.000798464	0.00333244
Q03640	TCB3	Tricalbin-3	0.0174153	0.00214644	0.0152689	888	-2.83058	48	5.14269e+08	3.07963e+08	5.28725e+08	6.16063e+08	4.2918e+08	7.26273e+08	No	Yes	3.20522	-8.16661	12.325	0.357442	-1.75907	2.88514	No		Q12522	TIF6	Eukaryotic translation initiation factor 6 (eIF-6)	0	0.00214615	P17106	CBF1	Centromere-binding protein 1 (CBP-1) (Centromere promoter factor 1) (Centromere-binding factor 1)	0.000791689	0.00311772
P07283	SEC53	Phosphomannomutase (PMM)	0.0173016	0.00557603	0.0117256	674	-1.07235	17	3.62974e+08	2.95637e+08	3.70155e+08	7.26607e+08	4.70373e+08	8.76341e+08	Yes	Yes	1.88343	-3.09083	32.2284	0.964278	-1.76191	2.8823	No		Q12386	ARP8	Actin-like protein ARP8	0	0.0477204	P05150	ARG3	Ornithine carbamoyltransferase	0.000782075	0.00176331
P36169	SKG1	Suppressor of lethality of KEX2 GAS1 double null mutant protein 1	0.0172268	0	0.0172268	1304	-10	21	5.54729e+08	4.80505e+08	8.22409e+08	3.63572e+08	3.28563e+08	5.38899e+08	Yes	Yes	9.91185	-28.7056		-0.627629	-1.76379	2.88041	No		Q08492	BUD21	Bud site selection protein 21 (U three protein 16) (U3 small nucleolar RNA-associated protein 16) (U3 snoRNA-associated protein 16)	0	0.00359054	P21524	RNR1	Ribonucleoside-diphosphate reductase large chain 1	0.000777596	8.79412e-05
Q02204	MRPL13	54S ribosomal protein L13, mitochondrial (Mitochondrial large ribosomal subunit protein mL50) (YmL13)	0.0171821	0.0168951	0.000287031	72	5.87925	19	8.5113e+06	8.5113e+06	8.5113e+06	1.1112e+09	8.44792e+08	1.09914e+09	Yes	Yes	0.558764	16.9281	98.3295	6.89146	-1.76492	2.87929	No		Q06525	URN1	Pre-mRNA-splicing factor URN1 (U2-U5-U6 snRNP, RES complex and NTC-interacting pre-mRNA-splicing factor 1)	0	0.00471125	P40531	GVP36	Protein GVP36 (36 kDa Golgi vesicle protein)	0.00077672	0.000446525
P37838	NOP4	Nucleolar protein 4 (Nucleolar protein NOP77)	0.0171129	0.0129113	0.0042016	214	1.61962	33	9.17578e+07	8.77396e+07	1.96111e+08	8.64011e+08	8.30103e+08	9.98525e+08	Yes	Yes	0.641459	4.66051	75.4477	2.83711	-1.76668	2.87753	Yes		Q06344	ESF1	Pre-rRNA-processing protein ESF1 (18S rRNA factor 1)	0	0.0306209	P33401	PGM1	Phosphoglucomutase 1 (PGM 1)	0.000776093	0.000549266
Q06523	YPR148C	Uncharacterized protein YPR148C	0.0169596	0.00166047	0.0152992	908	-3.20379	23	5.52456e+08	3.31105e+08	4.4866e+08	6.2917e+08	3.38835e+08	7.40545e+08	No	Yes	3.8001	-9.2065	9.7907	0.283408	-1.77058	2.87363	No		Q04660	ERB1	Ribosome biogenesis protein ERB1 (Eukaryotic ribosome biogenesis protein 1)	0	0.112112	P04840	POR1	Mitochondrial outer membrane protein porin 1 (Voltage-dependent anion-selective channel protein 1) (VDAC-1)	0.00077552	0.00473543
P32861	UGP1	UTP--glucose-1-phosphate uridylyltransferase	0.016903	0.00673435	0.0101686	586	-0.594515	29	2.18622e+08	2.98122e+08	3.83584e+08	6.04129e+08	6.20561e+08	9.05592e+08	Yes	Yes	1.57413	-1.70755	39.8412	1.21694	-1.77204	2.87217	No		Q03532	HAS1	ATP-dependent RNA helicase HAS1	0	0.0336896	Q02486	ABF2	ARS-binding factor 2, mitochondrial	0.000768632	0
P38788	SSZ1	Ribosome-associated complex subunit SSZ1 (DnaK-related protein SSZ1) (Heat shock protein 70 homolog SSZ1) (Pleiotropic drug resistance protein 13)	0.0168806	0.0119395	0.00494114	242	1.27282	29	9.99369e+07	1.18475e+08	2.19983e+08	8.05329e+08	7.30889e+08	1.05199e+09	Yes	Yes	1.0071	3.65503	70.7289	2.54416	-1.77261	2.8716	No		Q03497	STE20	Serine/threonine-protein kinase STE20	0	0.0201957	P14020	DPM1	Dolichol-phosphate mannosyltransferase	0.000767718	0.000480595
P53115	INO80	Chromatin-remodeling ATPase INO80	0.0168505	0	0.0168505	1303	-10	53	5.10519e+08	3.69967e+08	6.8096e+08	4.48238e+08	3.93105e+08	6.18408e+08	No	Yes	9.88026	-28.61		-0.123935	-1.77339	2.87082	No		P53734	DBP6	ATP-dependent RNA helicase DBP6	0	0.0626617	P06101	CDC37	Hsp90 co-chaperone Cdc37 (Cell division control protein 37) (Hsp90 chaperone protein kinase-targeting subunit)	0.00076652	0.000166835
Q07657	SHS1	Seventh homolog of septin 1 (Septation protein 7)	0.0168463	0	0.0168463	1302	-10	25	4.59717e+08	4.38996e+08	7.17465e+08	4.321e+08	3.46317e+08	6.2585e+08	No	Yes	9.97808	-28.6089		-0.24646	-1.7735	2.87071	No		P53552	THO2	THO complex subunit 2 (Low dye-binding protein 5) (THO complex subunit RLR1) (Zinc-regulated gene 13 protein)	0	0.000398079	P36526	MRPL27	54S ribosomal protein L27, mitochondrial (Mitochondrial large ribosomal subunit protein mL41) (YmL27)	0.000765588	0
P38691	KSP1	Serine/threonine-protein kinase KSP1	0.0165683	0	0.0165683	1301	-10	29	4.51837e+08	3.50194e+08	6.73283e+08	4.50625e+08	3.63797e+08	6.80866e+08	No	Yes	10.2722	-28.5369		-0.0305108	-1.78072	2.86349	Yes		P53550	DCP2	m7GpppN-mRNA hydrolase	0	0.00857149	P00812	CAR1	Arginase	0.000758779	0.000286611
P01123	YPT1	GTP-binding protein YPT1 (Protein YP2) (Rab GTPase YPT1) (Transport GTPase YPT1)	0.0164067	0.000234325	0.0161723	1105	-6.10887	13	4.72257e+08	3.86724e+08	5.85672e+08	4.48352e+08	4.64693e+08	5.83929e+08	No	Yes	5.19228	-17.4667	1.42823	0.0412129	-1.78498	2.85923	No		P53334	SCW4	Probable family 17 glucosidase SCW4	0	0.0757198	P40562	MPH1	ATP-dependent DNA helicase MPH1	0.000758489	0.00095902
P36152	DRE2	Fe-S cluster assembly protein DRE2 (Anamorsin homolog)	0.0162608	0.000234691	0.0160261	1103	-6.09351	18	5.28855e+08	2.65242e+08	6.031e+08	6.03523e+08	2.9408e+08	6.20669e+08	No	Yes	7.06506	-17.3991	1.4433	0.0416477	-1.78886	2.85535	No		P53064	RTF1	RNA polymerase-associated protein RTF1	0	0.01283	P11745	RNA1	Ran GTPase-activating protein 1 (Protein involved in RNA production/processing)	0.000752146	0.000610931
P13663	HOM2	Aspartate-semialdehyde dehydrogenase (ASA dehydrogenase) (ASADH)	0.0161872	0.00676773	0.0094195	559	-0.476978	19	2.92143e+08	1.89348e+08	3.39208e+08	6.80427e+08	4.65324e+08	9.35832e+08	Yes	Yes	2.03772	-1.361	41.8091	1.28508	-1.79083	2.85338	No		P49955	HSH155	U2 snRNP component HSH155	0	0.00729783	P38809	YHR097C	Uncharacterized protein YHR097C	0.000751684	0.000155802
P25371	ADP1	Probable ATP-dependent permease	0.0161814	0	0.0161814	1300	-10	28	5.50903e+08	4.4436e+08	6.62638e+08	4.13385e+08	3.09236e+08	5.20718e+08	Yes	Yes	9.55857	-28.4346		-0.447424	-1.79098	2.85323	No		P45976	FIP1	Pre-mRNA polyadenylation factor FIP1	0	0.089738	P28707	SBA1	Co-chaperone protein SBA1	0.000751237	0.000727289
O14467	MBF1	Multiprotein-bridging factor 1 (Suppressor of frameshift mutations protein 13)	0.0160306	0.0159098	0.000120806	51	7.04108	11	4.97449e+06	3.58598e+06	2.19747e+06	9.41217e+08	8.26106e+08	1.09612e+09	Yes	Yes	0.505845	20.0612	99.2464	8.04655	-1.79505	2.84916	No		P40968	CDC40	Pre-mRNA-processing factor 17 (Cell division control protein 40)	0	0.00281585	P39076	CCT2	T-complex protein 1 subunit beta (TCP-1-beta) (CCT-beta)	0.000746358	0.00045255
P32583	SRP40	Suppressor protein SRP40	0.0159142	0.00202417	0.01389	882	-2.77865	9	4.36191e+08	2.88285e+08	5.06587e+08	5.75073e+08	3.99766e+08	6.47423e+08	No	Yes	3.08015	-7.90801	12.7193	0.368999	-1.79822	2.84599	No		P40498	UTP25	U3 small nucleolar RNA-associated protein 25 (U3 snoRNA-associated protein 25) (U three protein 25)	0	0.0391134	P54000	SUB1	RNA polymerase II transcriptional coactivator SUB1	0.000744862	0.00290791
Q08972	NEW1	[NU+] prion formation protein 1	0.0158348	0.0154667	0.00036813	83	5.39281	62	1.0057e+07	4.90812e+06	1.75805e+07	7.75855e+08	8.76449e+08	1.15425e+09	Yes	Yes	0.750388	15.3362	97.6752	6.40987	-1.80039	2.84382	Yes		P39985	POL5	rDNA transcriptional regulator POL5	0	0.10476	P36525	MRPL24	54S ribosomal protein L24, mitochondrial (Mitochondrial large ribosomal subunit protein bL28m) (YmL14/YmL24)	0.000742909	0
P04807	HXK2	Hexokinase-2	0.0158168	0.0130696	0.00274722	179	2.25017	26	6.1576e+07	4.06287e+07	1.31383e+08	1.02191e+09	4.94563e+08	1.08581e+09	Yes	Yes	1.78216	6.39797	82.631	3.39435	-1.80088	2.84333	No		P38789	SSF1	Ribosome biogenesis protein SSF1	0	0.0101591	P32771	SFA1	S-(hydroxymethyl)glutathione dehydrogenase	0.000742001	0.00175363
P32527	ZUO1	Zuotin (DnaJ-related protein ZUO1) (J protein ZUO1) (Heat shock protein 40 homolog ZUO1) (Ribosome-associated complex subunit ZUO1)	0.0157359	0.0147405	0.000995402	121	3.88836	24	2.51778e+07	1.67549e+07	4.50022e+07	6.53757e+08	1.1586e+09	9.22078e+08	Yes	Yes	1.04419	11.0472	93.6743	4.93627	-1.80311	2.8411	No		P38712	RRP3	ATP-dependent rRNA helicase RRP3	0	0.00946241	P31412	VMA5	V-type proton ATPase subunit C (V-ATPase subunit C) (V-ATPase 42 kDa subunit) (Vacuolar proton pump subunit C)	0.000738602	0.000256028
P00924	ENO1	Enolase 1	0.0156863	0.00471997	0.0109663	693	-1.21623	13	3.53484e+08	2.80776e+08	3.36891e+08	6.32731e+08	4.63852e+08	7.44737e+08	Yes	Yes	1.61457	-3.45378	30.0897	0.89593	-1.80448	2.83973	No		P38691	KSP1	Serine/threonine-protein kinase KSP1	0	0.0165683	P12688	YPK1	Serine/threonine-protein kinase YPK1	0.000736981	0.000520072
P15424	MSS116	ATP-dependent RNA helicase MSS116, mitochondrial	0.0156773	0.0156773	0		10	35				9.50234e+08	8.03038e+08	1.05759e+09	Yes	Yes	0.497561		99.8049	10	-1.80473	2.83948	Yes		P38439	LEO1	RNA polymerase-associated protein LEO1	0	0.144666	P54113	ADE16	Bifunctional purine biosynthesis protein ADE16 [Includes: Phosphoribosylaminoimidazolecarboxamide formyltransferase	0.000728235	0.000130688
P49089	ASN1	Asparagine synthetase [glutamine-hydrolyzing] 1	0.0156	0.00934982	0.00625022	344	0.581031	20	1.28236e+08	1.6832e+08	2.60156e+08	8.01654e+08	6.17546e+08	8.2109e+08	Yes	Yes	0.857067	1.64858	59.9346	1.99705	-1.80687	2.83734	No		P38282	SPP381	Pre-mRNA-splicing factor SPP381 (Suppressor of PRP38-1 mutation)	0	0.00207718	P32902	MRP4	37S ribosomal protein MRP4, mitochondrial (Mitochondrial small ribosomal subunit protein uS2m)	0.000724967	0.00067788
P20459	SUI2	Eukaryotic translation initiation factor 2 subunit alpha (eIF-2-alpha)	0.015567	0.00436809	0.011199	721	-1.35829	23	3.35967e+08	2.08104e+08	4.43748e+08	6.2614e+08	4.31073e+08	7.46056e+08	Yes	Yes	2.39015	-3.85267	28.0599	0.83195	-1.80779	2.83642	Yes		P38112	MAK5	ATP-dependent RNA helicase MAK5	0	0.0490608	Q04347	BUD22	Bud site selection protein 22	0.000724729	0.00588969
P53853	VPS75	Vacuolar protein sorting-associated protein 75	0.0155575	0	0.0155575	1299	-10	15	4.7578e+08	2.44091e+08	6.57456e+08	5.14497e+08	2.66893e+08	6.30655e+08	No	Yes	11.1463	-28.2644		-0.0534124	-1.80806	2.83615	No		P36080	RRP14	Ribosomal RNA-processing protein 14 (Ribosome biogenesis protein RRP14)	0	0.00847042	Q03835	GRX3	Monothiol glutaredoxin-3	0.000723411	0.00141793
P04821	CDC25	Cell division control protein 25	0.0155229	0	0.0155229	1298	-10	52	4.23122e+08	4.30021e+08	5.51805e+08	3.82018e+08	4.32195e+08	5.64005e+08	No	Yes	9.06197	-28.2548		-0.0471393	-1.80903	2.83518	No		P36041	EAP1	Protein EAP1 (eIF4E-associated protein 1)	0	0.0252386	P19524	MYO2	Myosin-2 (Cell division control protein 66) (Class V unconventional myosin MYO2) (Type V myosin heavy chain MYO2) (Myosin V MYO2)	0.000713035	0.000430294
P39522	ILV3	Dihydroxy-acid dehydratase, mitochondrial (DAD)	0.0154722	0.0076337	0.00783849	452	-0.0381933	22	2.35916e+08	1.42549e+08	2.17241e+08	4.65097e+08	1.40677e+09	3.06505e+08	Yes	Yes	2.83562	-0.108231	49.3382	1.55961	-1.81045	2.83376	No		P34217	PIN4	RNA-binding protein PIN4 (Psi inducibility protein 4)	0	0.0136298	P53051	IMA1	Oligo-1,6-glucosidase IMA1	0.00070514	0
P51402	RPL37B	60S ribosomal protein L37-B (L43) (Large ribosomal subunit protein eL37-B) (YL35) (YP55)	0.0154043	0.0152573	0.000146996	57	6.69758	5	3.86299e+06	4.17458e+06	4.48618e+06	1.34858e+09	6.69116e+08	7.3169e+08	Yes	Yes	1.36789	18.9665	99.0457	7.70451	-1.81236	2.83185	Yes		P32644	ECM32	Putative ATP-dependent RNA helicase ECM32	0	0.00601453	P22146	GAS1	1,3-beta-glucanosyltransferase GAS1	0.000702141	0.0616103
P32892	DRS1	ATP-dependent RNA helicase DRS1	0.0153742	0.000929806	0.0144444	965	-3.95744	28	3.69077e+08	3.19588e+08	5.8977e+08	4.41912e+08	3.89354e+08	6.46811e+08	No	Yes	4.20605	-11.2035	6.04783	0.174717	-1.81321	2.831	Yes		P32501	GCD6	Translation initiation factor eIF-2B subunit epsilon (GCD complex subunit GCD6) (Guanine nucleotide exchange factor subunit GCD6) (eIF-2B GDP-GTP exchange factor subunit epsilon)	0	0.110859	Q06679	UTP4	U3 small nucleolar RNA-associated protein 4 (U3 snoRNA-associated protein 4) (U three protein 4) (U3 protein 4 required for transcription) (t-UTP4)	0.000700552	0.000875485
P35734	ASK1	DASH complex subunit ASK1 (Associated with spindles and kinetochores protein 1) (Outer kinetochore protein ASK1)	0.0152953	5.19677e-05	0.0152434	1207	-8.19635	13	4.80667e+08	3.23704e+08	5.61132e+08	4.70893e+08	4.24447e+08	4.81529e+08	No	Yes	7.2961	-23.1856	0.339762	0.0098035	-1.81544	2.82877	No		P27692	SPT5	Transcription elongation factor SPT5 (Chromatin elongation factor SPT5)	0	0.179974	P00937	TRP3	Multifunctional tryptophan biosynthesis protein [Includes: Anthranilate synthase component 2 (AS)	0.000693308	0.00295113
P53090	ARO8	Aromatic/aminoadipate aminotransferase 1 (2-aminoadipate aminotransferase)	0.0152037	0.00920206	0.00600166	337	0.616597	21	1.15314e+08	1.70333e+08	2.48287e+08	6.96376e+08	6.2603e+08	8.69606e+08	Yes	Yes	0.999539	1.7426	60.5251	2.02379	-1.81805	2.82616	No		P25384	TY2B-C	Transposon Ty2-C Gag-Pol polyprotein (TY2A-TY2B) (Transposon Ty2 TYA-TYB polyprotein) [Cleaved into: Capsid protein (CA); Ty2 protease (PR)	0	0.00642143	Q12335	PST2	Protoplast secreted protein 2	0.000692368	0.00177638
P38687	SRP68	Signal recognition particle subunit SRP68 (Signal recognition particle 68 kDa protein homolog)	0.0150495	0.0141935	0.000856006	117	4.05146	30	2.53831e+07	2.53831e+07	2.53831e+07	9.63303e+08	7.24228e+08	9.34607e+08	Yes	Yes	0.571638	11.4321	94.312	5.09432	-1.82248	2.82173	Yes		P21242	PRE10	Probable proteasome subunit alpha type-7 (Macropain subunit C1) (Multicatalytic endopeptidase complex subunit C1) (Proteasome component C1) (Proteinase YSCE subunit 1)	0	0.0313576	Q04869	YMR315W	Uncharacterized protein YMR315W	0.00068768	0.000719959
P40217	TIF34	Eukaryotic translation initiation factor 3 subunit I (eIF3i) (Eukaryotic translation initiation factor 3 39 kDa subunit) (eIF-3 39 kDa subunit) (eIF3 p39)	0.0149232	0.00426774	0.0106555	709	-1.32005	21	2.92128e+08	1.87301e+08	4.60822e+08	4.83925e+08	4.84747e+08	7.66734e+08	Yes	Yes	2.36166	-3.72001	28.5979	0.84883	-1.82614	2.81807	Yes		P09032	GCD1	Translation initiation factor eIF-2B subunit gamma (GCD complex subunit GCD1) (Guanine nucleotide exchange factor subunit GCD1) (eIF-2B GDP-GTP exchange factor subunit gamma)	0	0.0444749	P43582	WWM1	WW domain-containing protein WWM1 (WW domain-containing protein interacting with metacaspase)	0.000685554	0
P32445	RIM1	Single-stranded DNA-binding protein RIM1, mitochondrial (Mitochondrial ssDNA-binding protein)	0.0149116	0.0141783	0.000733232	110	4.27327	10	2.41144e+07	1.67588e+07	2.33859e+07	7.51042e+08	7.14236e+08	1.14402e+09	Yes	Yes	0.948035	12.0409	95.0828	5.3101	-1.82648	2.81773	No							Q05580	HEL2	E3 ubiquitin-protein ligase HEL2	0.000684738	0
P15442	GCN2	eIF-2-alpha kinase GCN2	0.0148627	0.000122898	0.0147398	1139	-6.90611	56	5.93295e+08	4.51687e+08	2.51249e+08	5.85301e+08	4.8408e+08	2.99181e+08	No	Yes	7.63548	-19.4497	0.826893	0.0238596	-1.8279	2.81631	Yes							P35719	MRP8	Uncharacterized protein MRP8	0.000683677	0.00134485
P46672	ARC1	tRNA-aminoacylation cofactor ARC1 (Acyl-RNA-complex protein 1) (GU4 nucleic-binding protein 1) (G4p1 protein) (P42) (tRNA-interacting factor ARC1)	0.0148579	0.0142634	0.000594474	103	4.58456	17	9.71713e+06	1.24687e+07	2.99416e+07	9.4099e+08	6.2915e+08	1.04167e+09	Yes	Yes	0.990049	12.9109	95.9989	5.61432	-1.82804	2.81617	Yes							P09733	TUB1	Tubulin alpha-1 chain	0.00068214	0.000286876
P32835	GSP1	GTP-binding nuclear protein GSP1/CNR1 (Chromosome stability protein 17) (GTPase Ran homolog) (Genetic suppressor of PRP20-1)	0.0148443	0.00984672	0.00499759	291	0.978411	1	1.4639e+08	1.48365e+08	1.50417e+08	6.92057e+08	6.55093e+08	8.69182e+08	Yes	Yes	0.640622	2.75498	66.3333	2.30468	-1.82844	2.81577	No							P41810	SEC26	Coatomer subunit beta (Beta-coat protein) (Beta-COP)	0.000678351	0.00102396
P07259	URA2	Protein URA2 [Includes: Glutamine-dependent carbamoyl-phosphate synthase	0.0148393	0.00962357	0.00521576	301	0.883693	71	1.13189e+08	7.86701e+07	2.67895e+08	8.42e+08	5.35931e+08	8.22927e+08	Yes	Yes	1.43728	2.48815	64.8518	2.22965	-1.82859	2.81562	No							P48361	ASK10	Activator of SKN7 protein 10 (Regulator of the glycerol channel 2)	0.00067745	0.00469769
P50109	PSP2	Protein PSP2 (Mitochondrial regulator of splicing 15) (Polymerase suppressor protein 2)	0.0147835	0.00344131	0.0113422	770	-1.72067	23	2.39151e+08	2.55068e+08	5.12286e+08	4.74416e+08	4.76192e+08	6.9349e+08	Yes	Yes	2.50161	-4.84195	23.278	0.684203	-1.83022	2.81399	Yes							P21304	PWP1	Periodic tryptophan protein 1	0.000676442	0.00852616
P36008	TEF4	Elongation factor 1-gamma 2 (EF-1-gamma 2) (Eukaryotic elongation factor 1Bgamma 2) (eEF1Bgamma 2) (Translation elongation factor 1B gamma 2)	0.0147215	0.0109133	0.00380823	223	1.51889	15	8.95151e+07	7.80215e+07	1.70713e+08	7.35964e+08	6.46679e+08	9.18592e+08	Yes	Yes	0.93558	4.27137	74.1315	2.75091	-1.83205	2.81216	Yes							P08524	ERG20	Farnesyl pyrophosphate synthase (FPP synthase) (FPS)	0.000671543	0.000459198
Q05506	YDR341C	Arginine--tRNA ligase, cytoplasmic	0.0146395	0.0131342	0.00150525	146	3.12525	45	2.24138e+07	5.13003e+07	5.63911e+07	7.02702e+08	6.24628e+08	1.16734e+09	Yes	Yes	1.25028	8.78112	89.7178	4.20564	-1.83447	2.80973	No							P20081	FPR1	FK506-binding protein 1 (FKBP) (12-kDa cytosolic FK506-binding protein) (FKBP-12) (Peptidyl-prolyl cis-trans isomerase) (PPIase)	0.000669455	0.000132127
P06104	RAD6	Ubiquitin-conjugating enzyme E2 2	0.014635	0	0.014635	1297	-10	5	5.68784e+08	4.45061e+08	4.15496e+08	6.14926e+08	2.59366e+08	3.20339e+08	No	Yes	10.0302	-27.9999		-0.360648	-1.83461	2.8096	No							P42943	CCT7	T-complex protein 1 subunit eta (TCP-1-eta) (CCT-eta)	0.000664276	0.000570299
P12385	SUP45	Eukaryotic peptide chain release factor subunit 1 (Eukaryotic release factor 1) (eRF1) (Omnipotent suppressor protein 1)	0.0146327	0.0126875	0.00194518	161	2.70543	23	6.40687e+07	4.87481e+07	5.95469e+07	6.78798e+08	7.8018e+08	9.92213e+08	Yes	Yes	0.713526	7.60098	86.7066	3.81199	-1.83468	2.80953	Yes							Q08971	YPL225W	Protein PBDC1 homolog	0.000657901	8.17943e-05
Q07478	SUB2	ATP-dependent RNA helicase SUB2	0.0145925	0.0124206	0.00217189	166	2.51571	23	1.05639e+08	1.49059e+07	6.9096e+07	9.17078e+08	5.55332e+08	9.54301e+08	Yes	Yes	1.34512	7.06498	85.1164	3.63664	-1.83587	2.80834	Yes							Q03161	YMR099C	Glucose-6-phosphate 1-epimerase	0.000655742	0.000426328
Q00055	GPD1	Glycerol-3-phosphate dehydrogenase [NAD(+)] 1	0.0145837	0.00267894	0.0119048	823	-2.15181	16	4.10431e+08	2.86115e+08	3.56655e+08	6.28716e+08	3.78521e+08	5.54349e+08	No	Yes	2.37404	-6.04246	18.3693	0.536112	-1.83613	2.80808	No							P07560	SEC4	Ras-related protein SEC4 (Suppressor of RHO3 protein 6)	0.000654985	0.00445411
Q08951	APL5	AP-3 complex subunit delta (Adaptor-related protein complex 3 subunit delta) (Delta-adaptin 3) (Delta-adaptin)	0.0145762	0.000281103	0.0142951	1065	-5.66828	41	4.12704e+08	2.47902e+08	5.95752e+08	4.57179e+08	3.0132e+08	5.98578e+08	No	Yes	6.42449	-15.9157	1.92851	0.0556519	-1.83636	2.80785	No							P38426	TPS3	Trehalose synthase complex regulatory subunit TPS3 (Alpha,alpha-trehalose-phosphate synthase [UDP-forming] 115 kDa subunit)	0.000653042	0.000536884
P41057	RPS29A	40S ribosomal protein S29-A (S36) (Small ribosomal subunit protein uS14-A) (YS29)	0.0144926	0.0137964	0.00069619	109	4.30866	5	1.13446e+07	3.00464e+07	2.06955e+07	7.46799e+08	8.29226e+08	9.60325e+08	Yes	Yes	0.481392	12.0873	95.1962	5.34461	-1.83886	2.80535	No							P11972	SST2	Protein SST2	0.000651746	0.000166747
P0CX44	RPL1B	60S ribosomal protein L1-B (L10a) (Large ribosomal subunit protein uL1-B)	0.0144844	0.0140047	0.000479739	99	4.86752	12	2.89321e+07	2.26247e+06	1.05938e+07	8.07375e+08	6.23576e+08	1.12424e+09	Yes	Yes	1.09151	13.6539	96.6879	5.89202	-1.8391	2.80511	Yes							P38626	CBR1	NADH-cytochrome b5 reductase 1	0.000641275	0.000336028
P53883	NOP13	Nucleolar protein 13	0.0144726	0.0135368	0.000935849	124	3.85447	37	2.34079e+07	4.72581e+07	1.28255e+07	9.37088e+08	7.33413e+08	8.40873e+08	Yes	Yes	0.394907	10.8108	93.5337	4.90349	-1.83945	2.80476	Yes							P40957	MAD1	Spindle assembly checkpoint component MAD1 (Mitotic arrest deficient protein 1)	0.000634109	0.0042685
Q03254	FCP1	RNA polymerase II subunit A C-terminal domain phosphatase	0.0144572	0	0.0144572	1296	-10	23	5.84922e+08	3.54997e+08	4.52075e+08	4.6324e+08	2.93376e+08	4.43479e+08	No	Yes	9.71161	-27.947		-0.242994	-1.83992	2.80429	No							P41807	VMA13	V-type proton ATPase subunit H (V-ATPase subunit H) (V-ATPase 54 kDa subunit) (Vacuolar proton pump subunit H)	0.000622138	0.000186486
P38845	CRP1	Cruciform DNA-recognizing protein 1 [Cleaved into: CRP1 short N-terminal subpeptide; CRP1 short C-terminal subpeptide]	0.014423	0.00585567	0.00856737	576	-0.549019	27	2.58908e+08	1.84773e+08	3.1911e+08	5.73974e+08	5.2289e+08	7.2632e+08	Yes	Yes	1.34692	-1.53905	40.5994	1.24304	-1.84094	2.80327	No							P53295	RBG2	Ribosome-interacting GTPase 2 (GTP-binding protein RBG2)	0.000620467	0
P53066	YGL242C	Ankyrin repeat-containing protein YGL242C	0.0143933	0	0.0143933	1295	-10	10	6.03864e+08	3.09429e+08	3.72072e+08	6.72888e+08	2.88103e+08	3.34291e+08	No	Yes	10.7271	-27.9278		-0.093125	-1.84184	2.80237	No							Q04439	MYO5	Myosin-5 (Actin-dependent myosin-I MYO5) (Class I unconventional myosin MYO5) (Type I myosin MYO5)	0.000620357	0.000654893
P32449	ARO4	Phospho-2-dehydro-3-deoxyheptonate aldolase, tyrosine-inhibited	0.0143559	0.0060419	0.00831401	553	-0.460541	13	2.86892e+08	1.90943e+08	2.57914e+08	6.67281e+08	4.57822e+08	7.13084e+08	Yes	Yes	1.48965	-1.29009	42.0865	1.2948	-1.84297	2.80124	No							Q06672	TSR2	Pre-rRNA-processing protein TSR2 (20S rRNA accumulation protein 2)	0.000619214	0.000467436
P50095	IMD3	Inosine-5'-monophosphate dehydrogenase 3 (IMP dehydrogenase 3) (IMPD 3) (IMPDH 3)	0.0141707	0.00279217	0.0113786	809	-2.02686	6	3.69736e+08	3.62254e+08	2.86925e+08	5.38439e+08	4.65535e+08	5.17845e+08	Yes	Yes	0.89746	-5.66629	19.7038	0.576065	-1.84861	2.7956	Yes							P32565	RPN2	26S proteasome regulatory subunit RPN2	0.000605939	0.000815209
P33399	LHP1	La protein homolog (La autoantigen homolog) (La ribonucleoprotein)	0.014157	0.0140424	0.000114599	55	6.93705	17	1.40362e+06	3.38548e+06	5.36733e+06	1.02297e+09	7.17917e+08	7.87224e+08	Yes	Yes	0.654468	19.3903	99.1905	7.94293	-1.84903	2.79518	Yes							Q02875	SYH1	SMY2 homolog 2	0.000604476	0.000326716
P39517	DHH1	ATP-dependent RNA helicase DHH1	0.0141267	0.0137858	0.000340901	86	5.33768	24	3.74415e+06	5.08691e+06	2.11448e+07	6.18714e+08	8.92541e+08	9.91601e+08	Yes	Yes	0.924418	14.9148	97.5868	6.35541	-1.84996	2.79425	Yes							P38682	GLO3	ADP-ribosylation factor GTPase-activating protein GLO3 (ARF GAP GLO3)	0.000600326	0
P17967	PDI1	Protein disulfide-isomerase (PDI)	0.0140876	0.00521599	0.00887161	614	-0.766256	30	2.81664e+08	1.68085e+08	3.32562e+08	6.31443e+08	4.15051e+08	6.97022e+08	Yes	Yes	1.99347	-2.14019	37.0254	1.1216	-1.85116	2.79305	No							Q12447	PAA1	Polyamine N-acetyltransferase 1	0.000595535	0.000196266
P06103	PRT1	Eukaryotic translation initiation factor 3 subunit B (eIF3b) (Cell cycle regulation and translation initiation protein) (Eukaryotic translation initiation factor 3 90 kDa subunit) (eIF3 p90) (Translation initiation factor eIF3 p90 subunit)	0.0140268	0.0108729	0.00315385	200	1.78556	41	7.92145e+07	8.24774e+07	1.18208e+08	6.22275e+08	7.17146e+08	8.95606e+08	Yes	Yes	0.81603	4.98379	77.5155	2.98094	-1.85304	2.79117	Yes							P38115	ARA1	D-arabinose dehydrogenase [NAD(P)+] heavy chain	0.000595034	0.000137768
P35724	MNR2	Manganese resistance protein MNR2	0.0137975	0	0.0137975	1294	-10	25	3.99634e+08	3.57241e+08	5.16431e+08	3.56321e+08	3.60676e+08	4.83507e+08	No	Yes	9.12485	-27.7448		-0.0997378	-1.8602	2.78401	No							P21264	ADE2	Phosphoribosylaminoimidazole carboxylase	0.000593117	0.000137951
P34217	PIN4	RNA-binding protein PIN4 (Psi inducibility protein 4)	0.0136298	0	0.0136298	1293	-10	19	4.97032e+08	1.64036e+08	7.68288e+08	3.15873e+08	1.93909e+08	5.04609e+08	No	Yes	11.9455	-27.6919		-0.602368	-1.86551	2.7787	Yes							P36136	SHB17	Sedoheptulose 1,7-bisphosphatase	0.000586852	2.7348e-05
P13188	GLN4	Glutamine--tRNA ligase	0.0136274	0.0129274	0.000699967	116	4.207	48	7.01301e+06	2.28087e+07	2.83265e+07	5.41508e+08	5.81927e+08	1.26173e+09	Yes	Yes	1.72943	11.6897	94.8635	5.24554	-1.86559	2.77862	Yes							Q04225	RRB1	Ribosome assembly protein RRB1	0.000585044	0.0311598
P40495	LYS12	Homoisocitrate dehydrogenase, mitochondrial (HIcDH)	0.013603	0.0105058	0.0030972	206	1.76215	23	6.07577e+07	2.95013e+07	1.85381e+08	7.72522e+08	5.95319e+08	7.95466e+08	Yes	Yes	0.991039	4.89498	77.2315	2.96052	-1.86636	2.77784	No							P05747	RPL29	60S ribosomal protein L29 (Large ribosomal subunit protein eL29) (YL43)	0.000581241	8.9083e-05
P40825	ALA1	Alanine--tRNA ligase, mitochondrial	0.0135329	0.00992374	0.00360918	227	1.45921	45	1.22451e+08	7.38671e+07	1.24478e+08	7.7953e+08	5.68079e+08	7.57973e+08	Yes	Yes	0.866937	4.05019	73.3304	2.70025	-1.86861	2.7756	Yes							P41921	GLR1	Glutathione reductase (GR) (GRase)	0.000579847	0.00193234
P25588	MRC1	Mediator of replication checkpoint protein 1 (DNA replication checkpoint mediator MRC1)	0.0135171	2.24086e-05	0.0134946	1252	-9.23412	32	3.8126e+08	2.90894e+08	5.33483e+08	3.8573e+08	3.5973e+08	4.72438e+08	No	Yes	8.77933	-25.6255	0.16578	0.00478341	-1.86912	2.77509	No							P43585	VTC2	Vacuolar transporter chaperone 2 (Phosphate metabolism protein 1)	0.000577928	0.00141494
P32832	NPL6	Chromatin structure-remodeling complex subunit RSC7 (Nuclear protein localization protein 6) (Remodel the structure of chromatin complex subunit 7)	0.0134754	0	0.0134754	1292	-10	26	3.43623e+08	2.86378e+08	6.18832e+08	3.75491e+08	3.22474e+08	4.69272e+08	No	Yes	10.1069	-27.6426		-0.114752	-1.87046	2.77375	No							P29952	PMI40	Mannose-6-phosphate isomerase	0.000576992	0.000986192
Q04491	SEC13	Protein transport protein SEC13	0.0134692	0.000255077	0.0132141	1061	-5.695	21	4.53542e+08	2.87773e+08	4.29843e+08	5.00631e+08	3.01383e+08	4.41774e+08	No	Yes	5.58379	-15.7954	1.89379	0.0546497	-1.87066	2.77355	No							P32915	SEC61	Protein transport protein SEC61 (Sec61 complex subunit SEC61) (Sec61 complex subunit alpha)	0.000576503	0
P38912	TIF11	Eukaryotic translation initiation factor 1A (eIF-1A) (Eukaryotic translation initiation factor 4C) (eIF-4C)	0.0133658	0.0073983	0.00596748	391	0.310072	10	1.30482e+08	1.0849e+08	2.85658e+08	7.91426e+08	4.55824e+08	6.24532e+08	Yes	Yes	1.49142	0.858961	55.3525	1.7989	-1.87401	2.7702	Yes							P53336	YGR283C	Putative methyltransferase YGR283C	0.000568984	0
P14832	CPR1	Peptidyl-prolyl cis-trans isomerase (PPIase)	0.0133442	0.0123415	0.00100268	133	3.62159	7	4.97828e+07	1.51468e+07	2.12884e+07	7.35926e+08	5.12618e+08	1.05778e+09	Yes	Yes	1.35097	10.03	92.486	4.67904	-1.87471	2.7695	Yes							P40093	YER156C	MYG1 protein YER156C	0.000568959	0
P33416	HSP78	Heat shock protein 78, mitochondrial	0.0132957	0	0.0132957	1291	-10	8	6.87187e+08	6.87187e+08	6.87187e+08	5.9551e+07	2.32146e+08	3.05949e+07	No	Yes	8.6163	-27.5845		-3.19451	-1.87629	2.76792	No							P39101	CAJ1	Protein CAJ1	0.000568643	0
P38720	GND1	6-phosphogluconate dehydrogenase, decarboxylating 1	0.0131499	0.0117451	0.00140471	150	3.06372	28	3.61136e+07	2.74812e+07	6.0489e+07	7.9207e+08	5.71655e+08	8.69888e+08	Yes	Yes	0.889517	8.46547	89.3177	4.14751	-1.88108	2.76313	No							P25348	MRPL32	54S ribosomal protein L32, mitochondrial (Mitochondrial large ribosomal subunit protein bL32m) (YmL32)	0.000566666	0
P38088	GRS1	Glycine--tRNA ligase 1, mitochondrial	0.0130607	0.0101883	0.00287248	199	1.82654	40	8.59124e+07	5.55634e+07	1.02829e+08	7.5214e+08	4.04779e+08	9.40495e+08	Yes	Yes	1.75998	5.04156	78.0067	3.0168	-1.88403	2.76018	No							P06782	SNF1	Carbon catabolite-derepressing protein kinase	0.000551529	0
P32568	SNQ2	Protein SNQ2	0.012966	0.00191161	0.0110543	854	-2.53175	38	4.09067e+08	2.4962e+08	3.17744e+08	5.48289e+08	3.18148e+08	4.81858e+08	No	Yes	2.873	-6.98007	14.7433	0.428526	-1.8872	2.75701	No							P32602	SEC17	Alpha-soluble NSF attachment protein (SNAP-alpha) (N-ethylmaleimide-sensitive factor attachment protein alpha) (Vesicular-fusion protein SEC17) (alpha-SNAP chaperone)	0.000551289	0.000378137
Q08001	LAM6	Membrane-anchored lipid-binding protein LAM6 (Lipid transfer at contact site protein 1) (Lipid transfer protein anchored at membrane contact sites 1)	0.0129583	0	0.0129583	1290	-10	31	4.05051e+08	3.27831e+08	5.1629e+08	3.7721e+08	2.76383e+08	4.20592e+08	No	Yes	9.51245	-27.4733		-0.239784	-1.88745	2.75676	No							Q05016	YMR226C	NADP-dependent 3-hydroxy acid dehydrogenase (L-allo-threonine dehydrogenase)	0.000551212	0.000234972
Q06681	YSP2	Membrane-anchored lipid-binding protein YSP2 (Lipid transfer at contact site protein 4) (Lipid transfer protein anchored at membrane contact sites 3) (Yeast suicide protein 2)	0.0128343	0	0.0128343	1289	-10	39	3.34417e+08	2.67945e+08	6.19821e+08	3.10062e+08	3.13523e+08	4.55358e+08	No	Yes	10.3069	-27.4316		-0.203715	-1.89163	2.75258	No							P40202	CCS1	Superoxide dismutase 1 copper chaperone	0.000545074	0
P53064	RTF1	RNA polymerase-associated protein RTF1	0.01283	0	0.01283	1288	-10	28	3.43532e+08	3.10694e+08	5.24156e+08	3.43661e+08	2.83409e+08	4.94906e+08	No	Yes	9.9684	-27.4302		-0.110099	-1.89177	2.75244	Yes							P15496	IDI1	Isopentenyl-diphosphate delta-isomerase	0.000544604	0
P45978	SCD6	Protein SCD6	0.0128143	0.00564795	0.00716637	518	-0.343514	22	2.06268e+08	1.88272e+08	2.46836e+08	4.99874e+08	5.78106e+08	5.78183e+08	Yes	Yes	0.569109	-0.945317	44.0753	1.36527	-1.8923	2.7519	Yes							P22217	TRX1	Thioredoxin-1 (Thioredoxin I) (TR-I) (Thioredoxin-2)	0.000542235	0.000127907
P08004	CHS1	Chitin synthase 1	0.0127487	0	0.0127487	1287	-10	33	4.60247e+08	2.84916e+08	5.10826e+08	2.78122e+08	2.23218e+08	5.28443e+08	No	Yes	10.4857	-27.4027		-0.387152	-1.89453	2.74968	No							P38143	GPX2	Glutathione peroxidase-like peroxiredoxin 2	0.000540666	0
Q12080	NOP53	Ribosome biogenesis protein NOP53 (Nucleolar protein 53)	0.01274	0.00332761	0.00941243	729	-1.50008	21	2.95268e+08	1.85264e+08	3.5056e+08	6.1038e+08	3.55944e+08	4.86804e+08	Yes	Yes	2.26136	-4.12429	26.1193	0.77152	-1.89483	2.74938	Yes							P25605	ILV6	Acetolactate synthase small subunit, mitochondrial (Acetohydroxy-acid synthase small subunit) (AHAS) (ALS)	0.000534916	0.000306339
P32900	SKG6	Protein SKG6 (Suppressor of lethality of KEX2-GAS1 double null mutant 6)	0.0126919	0	0.0126919	1286	-10	20	3.63618e+08	3.16479e+08	5.50863e+08	2.99504e+08	3.73928e+08	3.71196e+08	No	Yes	9.14023	-27.3833		-0.244244	-1.89647	2.74774	No							P32606	PET127	Putative mitochondrial translation system component PET127	0.00052907	0
P19414	ACO1	Aconitate hydratase, mitochondrial (Aconitase)	0.0126915	0.00451706	0.00817444	626	-0.855735	28	2.04189e+08	2.23235e+08	3.01084e+08	6.07577e+08	4.42361e+08	4.97072e+08	Yes	Yes	0.912933	-2.35132	35.5912	1.07393	-1.89649	2.74772	Yes							P23292	YCK2	Casein kinase I homolog 2	0.00052875	0.000152812
Q12122	LYS21	Homocitrate synthase, mitochondrial (HCS)	0.0126685	0.00441418	0.00825433	636	-0.903005	9	1.72435e+08	1.84955e+08	3.75251e+08	5.24953e+08	4.0194e+08	6.11861e+08	Yes	Yes	1.87529	-2.4805	34.8437	1.04931	-1.89727	2.74693	No							P14306	TFS1	Carboxypeptidase Y inhibitor (CPY inhibitor) (CDC25 suppressor 1) (I(C)) (Ic) (Protein DKA1) (Protein NSP1)	0.000528709	0.000553365
Q04951	SCW10	Probable family 17 glucosidase SCW10	0.012522	0.000410529	0.0121114	1009	-4.88274	12	3.6372e+08	4.56244e+08	2.62408e+08	4.37593e+08	3.34306e+08	3.90852e+08	No	Yes	3.45967	-13.3879	3.27847	0.0946305	-1.90233	2.74188	No							P38891	BAT1	Branched-chain-amino-acid aminotransferase, mitochondrial (BCAT)	0.00052816	0.000181529
Q02753	RPL21A	60S ribosomal protein L21-A (Large ribosomal subunit protein eL21-A)	0.0125178	0.010786	0.00173183	163	2.63879	1	5.1552e+07	8.13625e+07	1.69456e+07	8.47986e+08	7.97358e+08	4.49174e+08	No	Yes	1.46945	7.23486	86.1651	3.75019	-1.90247	2.74174	No							P35844	KES1	Oxysterol-binding protein homolog 4 (Bypass SECl4 recessive protein 3) (KRE11-1 suppressor protein 1) (Protein KES1) (Oxysterol-binding protein-related protein 4) (ORP 4) (OSBP-related protein 4)	0.000526228	0.000422931
Q04233	GIS4	Protein GIS4	0.0124449	0.00192258	0.0105223	849	-2.45233	19	2.14228e+08	2.22608e+08	4.76724e+08	6.55158e+08	3.36732e+08	3.25855e+08	No	Yes	2.61513	-6.71744	15.4488	0.449355	-1.90501	2.7392	No							Q02773	RPM2	Ribonuclease P protein component, mitochondrial (RNase P)	0.000521216	0
P39521	FHL1	Pre-rRNA-processing protein FHL1	0.0124293	0	0.0124293	1285	-10	36	3.02944e+08	2.75138e+08	5.70222e+08	2.58756e+08	3.25601e+08	4.95848e+08	No	Yes	10.4507	-27.2929		-0.141606	-1.90555	2.73866	No							P32499	NUP2	Nucleoporin NUP2 (Nuclear pore protein NUP2) (p95)	0.000520809	0.0169028
P08566	ARO1	Pentafunctional AROM polypeptide [Includes: 3-dehydroquinate synthase (DHQS)	0.0123582	0.00677235	0.0055858	396	0.277891	53	1.93672e+08	1.29017e+08	1.68231e+08	6.8717e+08	4.04744e+08	6.32916e+08	Yes	Yes	1.4372	0.760356	54.8007	1.77604	-1.90805	2.73616	No							P21965	MCK1	Protein kinase MCK1	0.000519785	0
P07246	ADH3	Alcohol dehydrogenase 3, mitochondrial	0.01235	0.00109375	0.0112563	907	-3.36337	15	3.51112e+08	3.34397e+08	3.22906e+08	4.1312e+08	3.74209e+08	4.18548e+08	No	Yes	1.08283	-9.20176	8.85629	0.25621	-1.90833	2.73588	No							Q06147	LCB5	Sphingoid long chain base kinase 5 (LCB kinase 5)	0.000518312	0.00106236
P33336	SKN1	Beta-glucan synthesis-associated protein SKN1	0.0122684	0	0.0122684	1283	-10	21	3.40073e+08	3.20626e+08	5.80114e+08	2.70474e+08	2.55204e+08	4.33173e+08	No	Yes	10.1864	-27.2365		-0.414223	-1.91121	2.733	No							P22696	ESS1	Peptidyl-prolyl cis-trans isomerase ESS1 (PPIase ESS1)	0.000517376	0
Q12196	RIO1	Serine/threonine-protein kinase RIO1	0.0122402	8.77757e-05	0.0121524	1138	-7.1132	22	3.41562e+08	3.20539e+08	4.23409e+08	3.47586e+08	3.28935e+08	4.32566e+08	No	Yes	5.94458	-19.4332	0.717112	0.0206918	-1.91221	2.732	No							Q12154	GET3	ATPase GET3	0.000516888	0.000349174
P12630	BAR1	Barrierpepsin	0.0121738	0.000142438	0.0120313	1106	-6.40032	10	2.16838e+08	3.18898e+08	5.1304e+08	2.98784e+08	2.72776e+08	5.62356e+08	No	Yes	7.1398	-17.4705	1.17004	0.0337618	-1.91457	2.72963	No							P39683	NPT1	Nicotinate phosphoribosyltransferase (NAPRTase)	0.000515752	0
P22515	UBA1	Ubiquitin-activating enzyme E1 1	0.0121416	0.00799189	0.0041497	298	0.945531	39	9.3436e+07	1.36624e+08	1.37794e+08	6.8967e+08	6.48923e+08	4.70474e+08	Yes	Yes	0.738041	2.57987	65.8225	2.27852	-1.91572	2.72848	No							P00830	ATP2	ATP synthase subunit beta, mitochondrial	0.000514669	0.00337944
Q03063	DIG1	Down-regulator of invasive growth 1 (Regulator of STE12 protein 1) (Regulator of sterile twelve 1)	0.0120559	0	0.0120559	1282	-10	15	3.64716e+08	2.89796e+08	4.70134e+08	3.57113e+08	2.85109e+08	3.9469e+08	No	Yes	9.37409	-27.1608		-0.130233	-1.9188	2.72541	No							P33309	DOM34	Protein DOM34	0.000513876	0
P30605	ITR1	Myo-inositol transporter 1	0.0119902	0	0.0119902	1281	-10	13	4.66536e+08	2.81768e+08	4.07973e+08	4.36684e+08	3.04103e+08	2.52714e+08	No	Yes	9.53769	-27.1372		-0.256901	-1.92117	2.72304	No							P23724	PRE7	Proteasome subunit beta type-6 (Multicatalytic endopeptidase complex subunit C5) (Proteasome component C5)	0.000509446	0.000407256
P36037	DOA1	Protein DOA1 (Degradation of alpha protein 1) (Ubiquitin fusion degradation protein 3)	0.0119621	0	0.0119621	1280	-10	38	3.50809e+08	3.83359e+08	3.84441e+08	3.13142e+08	3.69827e+08	3.43156e+08	No	Yes	7.46569	-27.127		-0.127829	-1.92219	2.72202	No							P31334	MRPL9	54S ribosomal protein L9, mitochondrial (Mitochondrial large ribosomal subunit protein uL3m) (YmL9)	0.000508704	0
P40340	YTA7	ATPase histone chaperone YTA7	0.0119619	0	0.0119619	1279	-10	54	3.23329e+08	2.70763e+08	4.77478e+08	2.81812e+08	2.66034e+08	5.25287e+08	No	Yes	10.3224	-27.127		-0.0702083	-1.9222	2.72201	No							P14907	NSP1	Nucleoporin NSP1 (Nuclear pore protein NSP1) (Nucleoskeletal-like protein) (p110)	0.000506986	0.000231891
P38993	FET3	Iron transport multicopper oxidase FET3	0.0119595	0.000862558	0.0110969	934	-3.68539	8	3.33031e+08	2.21069e+08	4.37832e+08	4.21568e+08	3.30302e+08	4.00465e+08	No	Yes	3.45341	-10.0313	7.21235	0.208466	-1.92229	2.72192	No							P32628	RAD23	UV excision repair protein RAD23	0.000505032	0.00152473
Q07653	HBT1	Protein HBT1 (HUB1 target protein 1)	0.0119362	0	0.0119362	1278	-10	45	3.86943e+08	2.72208e+08	4.74322e+08	2.07909e+08	2.19403e+08	5.79313e+08	No	Yes	10.7144	-27.1177		-0.343088	-1.92313	2.72108	No							P32642	GRX4	Monothiol glutaredoxin-4	0.000499056	0.00297059
P07263	HTS1	Histidine--tRNA ligase, mitochondrial	0.0118358	0.0116963	0.000139455	69	6.39012	31	2.32048e+06	4.16874e+06	5.92596e+06	5.99583e+08	8.0111e+08	7.08986e+08	Yes	Yes	0.529398	17.3645	98.8218	7.39869	-1.9268	2.71741	Yes							P36015	YKT6	Synaptobrevin homolog YKT6	0.000494005	0.00744899
P25694	CDC48	Cell division control protein 48	0.0117718	0.0050748	0.00669703	535	-0.400169	37	2.09879e+08	1.47009e+08	2.33435e+08	5.55903e+08	3.62429e+08	6.0197e+08	Yes	Yes	1.65462	-1.08648	43.1097	1.33087	-1.92916	2.71505	No							P54783	ALO1	D-arabinono-1,4-lactone oxidase (ALO)	0.000492551	0.000432699
P02829	HSP82	ATP-dependent molecular chaperone HSP82 (82 kDa heat shock protein) (Heat shock protein Hsp90 heat-inducible isoform)	0.011659	0.00214735	0.00951164	814	-2.14714	11	2.88347e+08	2.44964e+08	3.14079e+08	3.86791e+08	3.56785e+08	4.99427e+08	No	Yes	1.8041	-5.82062	18.418	0.537564	-1.93334	2.71087	No							P38152	CTP1	Tricarboxylate transport protein (Citrate transport protein) (CTP)	0.000492239	0.00111067
P00817	IPP1	Inorganic pyrophosphatase	0.011455	0.00820509	0.00324989	246	1.33613	16	8.10216e+07	7.66543e+07	1.30733e+08	5.83445e+08	4.8089e+08	7.01073e+08	Yes	Yes	0.926534	3.61182	71.629	2.5968	-1.94101	2.7032	No							P21734	UBC1	Ubiquitin-conjugating enzyme E2 1	0.000491182	0
P32773	TOA1	Transcription initiation factor IIA large subunit (TFIIA large subunit) (TFIIA 32 kDa subunit)	0.0114446	0	0.0114446	1277	-10	10	2.37299e+08	4.06988e+08	4.76724e+08	2.50513e+08	3.29247e+08	3.51187e+08	No	Yes	9.95858	-26.9356		-0.283002	-1.9414	2.70281	No							P35197	GCS1	ADP-ribosylation factor GTPase-activating protein GCS1 (ARF GAP GCS1)	0.000491018	0.000115874
P38080	AKL1	Serine/threonine-protein kinase AKL1	0.0113528	0	0.0113528	1276	-10	41	4.50473e+08	2.34857e+08	4.42283e+08	3.10683e+08	2.24273e+08	3.72929e+08	No	Yes	10.2048	-26.9008		-0.343704	-1.9449	2.69931	No							Q02256	YVH1	Tyrosine-protein phosphatase YVH1 (PTPase YVH1)	0.000490501	0
P53252	PIL1	Sphingolipid long chain base-responsive protein PIL1	0.0113259	0.00672335	0.00460258	351	0.546736	13	9.83382e+07	6.00438e+07	2.29271e+08	5.51282e+08	2.96983e+08	7.9476e+08	Yes	Yes	2.47797	1.47525	59.3624	1.97143	-1.94593	2.69828	No							P47912	FAA4	Long-chain-fatty-acid--CoA ligase 4	0.000487105	0.000129303
P38713	OSH3	Oxysterol-binding protein homolog 3 (Oxysterol-binding protein-related protein 3) (ORP 3) (OSBP-related protein 3)	0.0111285	0.00129144	0.00983701	881	-2.92924	38	2.66886e+08	2.02965e+08	3.97173e+08	3.39539e+08	2.82876e+08	5.05833e+08	No	Yes	3.48233	-7.88153	11.6049	0.336361	-1.95357	2.69064	No							Q06178	NMA1	Nicotinamide/nicotinic acid mononucleotide adenylyltransferase 1 (NMN/NaMN adenylyltransferase 1)	0.000486691	0.00149039
Q04279	SEG1	Eisosome protein SEG1 (Stability of eisosomes guaranteed protein 1)	0.0111055	0.000806162	0.0102993	928	-3.67533	38	2.58214e+08	1.82102e+08	4.56437e+08	2.72576e+08	2.79528e+08	5.42291e+08	No	Yes	4.67023	-9.88571	7.25915	0.209824	-1.95446	2.68975	No							P00890	CIT1	Citrate synthase, mitochondrial	0.000484993	0.00111936
P11076	ARF1	ADP-ribosylation factor 1	0.0110987	0.00289672	0.00820193	725	-1.50154	4	2.54108e+08	1.61568e+08	3.07824e+08	4.46003e+08	3.00555e+08	5.1987e+08	Yes	Yes	2.38927	-4.03837	26.0998	0.770915	-1.95473	2.68948	No							P42846	KRI1	Protein KRI1 (KRR1-interacting protein 1)	0.000483933	0.0214711
P05743	RPL26A	60S ribosomal protein L26-A (L33) (Large ribosomal subunit protein uL24-A) (YL33)	0.0109194	0.0107202	0.000199146	82	5.75036	3	5.76043e+06	3.64533e+06	7.87553e+06	8.74201e+08	4.72196e+08	5.94103e+08	Yes	Yes	1.1254	15.4248	98.1762	6.7637	-1.9618	2.68241	Yes							P23291	YCK1	Casein kinase I homolog 1	0.000481176	0
P08518	RPB2	DNA-directed RNA polymerase II subunit RPB2 (RNA polymerase II subunit 2)	0.010918	0.0106008	0.000317249	101	5.06241	54	6.40346e+06	1.59854e+07	5.65701e+06	6.00076e+08	5.34564e+08	7.94854e+08	Yes	Yes	0.712378	13.5792	97.0943	6.08384	-1.96186	2.68235	Yes							P09624	LPD1	Dihydrolipoyl dehydrogenase, mitochondrial	0.000475909	0.00284569
P54885	PRO2	Gamma-glutamyl phosphate reductase (GPR)	0.0109102	0.0021973	0.00871286	796	-1.98741	18	2.44622e+08	2.29518e+08	3.02313e+08	3.53522e+08	3.52543e+08	4.73615e+08	Yes	Yes	1.76452	-5.33033	20.1399	0.58917	-1.96217	2.68204	No							P19454	CKA2	Casein kinase II subunit alpha' (CK II)	0.000474984	0
Q01217	ARG5,6	Protein ARG5,6, mitochondrial [Cleaved into: N-acetyl-gamma-glutamyl-phosphate reductase	0.0108798	0.00157588	0.00930393	853	-2.56168	32	2.2854e+08	2.50363e+08	3.51337e+08	3.36868e+08	3.41493e+08	4.4209e+08	No	Yes	2.31998	-6.86744	14.4844	0.420893	-1.96338	2.68083	No							Q02785	PDR12	ATP-dependent permease PDR12	0.000470557	0.00155004
Q12114	CHS5	Chitin biosynthesis protein CHS5 (Protein CAL3)	0.0106754	0	0.0106754	1275	-10	22	3.0161e+08	3.7817e+08	3.42397e+08	2.91291e+08	2.92569e+08	3.08003e+08	No	Yes	7.44268	-26.6345		-0.197218	-1.97162	2.67259	No							P32366	VMA6	V-type proton ATPase subunit d (V-ATPase subunit d) (V-ATPase 39 kDa subunit) (V-ATPase subunit M39) (Vacuolar proton pump subunit d)	0.000470242	0.00025257
Q12363	WTM1	Transcriptional modulator WTM1	0.01057	0.00118689	0.0093831	884	-2.98288	14	2.64155e+08	2.79524e+08	2.97212e+08	3.46165e+08	3.39789e+08	3.68299e+08	No	Yes	1.06061	-7.95916	11.2289	0.325369	-1.97593	2.66828	No							P37898	AAP1	Alanine/arginine aminopeptidase	0.000466935	0.000495181
P19358	SAM2	S-adenosylmethionine synthase 2 (AdoMet synthase 2)	0.0105293	0.00620323	0.00432612	356	0.519946	11	1.04646e+08	1.32547e+08	1.47534e+08	4.97525e+08	4.16068e+08	5.89534e+08	Yes	Yes	0.825158	1.38649	58.9137	1.95151	-1.9776	2.66661	No							Q06685	VIP1	Inositol hexakisphosphate and diphosphoinositol-pentakisphosphate kinase	0.000466902	0
P47143	ADO1	Adenosine kinase	0.0105228	0.00482809	0.00569473	495	-0.238175	15	1.99643e+08	9.10526e+07	2.17957e+08	4.6843e+08	3.99766e+08	5.09837e+08	Yes	Yes	1.30216	-0.635057	45.8821	1.43062	-1.97787	2.66634	No							P25623	SYP1	Suppressor of yeast profilin deletion	0.000460909	0.00169535
P05453	SUP35	Eukaryotic peptide chain release factor GTP-binding subunit (ERF-3) (ERF3) (ERF2) (G1 to S phase transition protein 1) (Omnipotent suppressor protein 2) (PSI no more protein 2) (Polypeptide release factor 3) (Translation release factor 3)	0.0105117	0.00811765	0.00239405	210	1.76161	35	7.30319e+07	4.98594e+07	8.07054e+07	4.10317e+08	4.23781e+08	8.46997e+08	Yes	Yes	1.6094	4.69624	77.2249	2.96005	-1.97833	2.66588	Yes							Q06511	RRP15	Ribosomal RNA-processing protein 15	0.000456388	0.00447382
P53292	MRPS35	37S ribosomal protein S35, mitochondrial (Mitochondrial small ribosomal subunit protein mS45)	0.0104466	0.0104466	0		10	19				8.10898e+08	5.43013e+08	5.19116e+08	Yes	Yes	0.880107		99.8049	10	-1.98102	2.66319	No							P32608	RTG2	Retrograde regulation protein 2	0.000456354	0.00297314
P53741	BRE5	UBP3-associated protein BRE5 (Brefeldin-A sensitivity protein 5)	0.0103511	0.0103511	0		10	24				4.235e+08	4.66131e+08	9.6626e+08	Yes	Yes	1.61667		99.8049	10	-1.98501	2.65919	Yes							Q12044	RCN2	Regulator of calcineurin 2 (Weak suppressor of PAT1 ts protein 1)	0.000455396	0.00221508
P25558	BUD3	Bud site selection protein 3	0.0102674	0	0.0102674	1274	-10	46	2.21225e+08	2.81214e+08	5.12616e+08	2.30844e+08	2.22394e+08	3.72599e+08	No	Yes	10.5038	-26.4658		-0.339305	-1.98854	2.65567	No							P40523	YIL055C	Uncharacterized protein YIL055C	0.000455369	0
P38711	RPS27B	40S ribosomal protein S27-B (RP61) (Small ribosomal subunit protein eS27-B) (YS20)	0.0102351	0.00461042	0.00562467	507	-0.28687	5	1.90107e+08	1.45729e+08	1.6678e+08	4.99154e+08	3.97067e+08	4.36258e+08	Yes	Yes	0.822437	-0.761439	45.0452	1.40019	-1.98991	2.6543	Yes							P38197	YBL036C	Pyridoxal phosphate homeostasis protein (PLP homeostasis protein)	0.000448594	0.000387173
Q07800	PSR1	Phosphatase PSR1	0.0102238	0	0.0102238	1273	-10	16	3.48453e+08	3.26292e+08	5.04797e+08	2.11432e+08	1.74031e+08	2.68065e+08	Yes	Yes	9.55656	-26.4474		-0.874485	-1.99039	2.65382	No							P25343	RVS161	Reduced viability upon starvation protein 161	0.000447939	0.000185819
Q12230	LSP1	Sphingolipid long chain base-responsive protein LSP1	0.0102159	0.00667983	0.00353605	305	0.917672	14	8.7333e+07	7.11502e+07	1.52122e+08	5.52229e+08	3.60256e+08	6.08564e+08	Yes	Yes	1.38812	2.43503	65.3867	2.25645	-1.99072	2.65349	No							P32623	UTR2	Probable glycosidase CRH2	0.000446879	0.00335491
Q02455	MLP1	Protein MLP1 (Myosin-like protein 1)	0.0101939	0.00213629	0.00805764	782	-1.91525	57	2.11553e+08	2.7869e+08	2.30633e+08	3.81109e+08	3.97768e+08	3.27965e+08	No	Yes	1.21077	-5.0803	20.9565	0.613769	-1.99166	2.65255	Yes							P47166	SGM1	Protein SGM1 (Slow growth on galactose and mannose protein 1)	0.00044675	0.00338101
P38167	ECM21	Protein ECM21 (Extracellular mutant protein 21)	0.0101692	0	0.0101692	1272	-10	28	3.28019e+08	2.52656e+08	4.48533e+08	2.33196e+08	1.38875e+08	4.22e+08	No	Yes	10.7341	-26.4242		-0.520974	-1.99271	2.6515	No							P27809	KRE2	Glycolipid 2-alpha-mannosyltransferase	0.000444597	0.00284762
P07258	CPA1	Carbamoyl-phosphate synthase arginine-specific small chain (CPS-A)	0.0101666	0.00307846	0.00708818	684	-1.20321	15	1.33388e+08	1.44453e+08	3.36707e+08	3.49711e+08	2.74683e+08	5.83882e+08	Yes	Yes	2.81774	-3.19017	30.28	0.901972	-1.99282	2.65139	No							Q04947	RTN1	Reticulon-like protein 1	0.0004421	0
P38789	SSF1	Ribosome biogenesis protein SSF1	0.0101591	0	0.0101591	1271	-10	7	2.53718e+08	2.24213e+08	4.31402e+08	2.83801e+08	2.61031e+08	3.673e+08	No	Yes	9.85179	-26.4199		-0.0111589	-1.99315	2.65106	Yes							P50861	RIB4	6,7-dimethyl-8-ribityllumazine synthase (DMRL synthase) (LS) (Lumazine synthase)	0.000440798	0
P13259	PCT1	Choline-phosphate cytidylyltransferase	0.0101413	0	0.0101413	1270	-10	21	2.82259e+08	2.40238e+08	4.64986e+08	2.47815e+08	2.40063e+08	3.42925e+08	No	Yes	9.94722	-26.4124		-0.268604	-1.9939	2.6503	No							P32793	YSC84	Protein YSC84 (LAS seventeen-binding protein 4) (LAS17-binding protein 4)	0.000435369	0.00630983
P40541	IRR1	Cohesin subunit SCC3 (Irregular cell behavior protein 1)	0.0100272	0	0.0100272	1269	-10	35	2.92658e+08	1.95753e+08	4.01803e+08	2.96882e+08	1.92132e+08	4.1859e+08	No	Yes	10.5906	-26.3634		-0.0433485	-1.99882	2.64539	No							P38624	PRE3	Proteasome subunit beta type-1	0.000433654	0.00069378
P47122	NPA3	GPN-loop GTPase 1	0.00998142	0	0.00998142	1268	-10	17	2.56563e+08	2.06243e+08	4.1941e+08	2.67333e+08	2.07967e+08	4.32099e+08	No	Yes	10.5438	-26.3436		-0.0273819	-2.00081	2.6434	No							P22943	HSP12	12 kDa heat shock protein (Glucose and lipid-regulated protein)	0.00043348	5.68709e-05
P46680	AIP1	Actin-interacting protein 1	0.00995808	0.00123712	0.00872096	861	-2.8175	24	2.79179e+08	2.77635e+08	2.24401e+08	3.17836e+08	3.27392e+08	3.58987e+08	No	Yes	0.461312	-7.44493	12.4233	0.360321	-2.00182	2.64238	No							Q03780	YDR239C	Uncharacterized protein YDR239C	0.000431139	0.00430783
P38431	TIF5	Eukaryotic translation initiation factor 5 (eIF-5)	0.00995648	0.00995648	0		10	20				5.38212e+08	5.82032e+08	6.64898e+08	Yes	Yes	0.383098		99.8049	10	-2.00189	2.64232	Yes							P07213	TOM70	Mitochondrial import receptor subunit TOM70 (70 kDa mitochondrial outer membrane protein) (Translocase of outer membrane 70 kDa subunit)	0.000428465	0
Q12263	GIN4	Serine/threonine-protein kinase GIN4	0.00994042	0.000186901	0.00975352	1045	-5.70557	36	2.52055e+08	2.26404e+08	3.87545e+08	2.90556e+08	2.40736e+08	3.84968e+08	No	Yes	5.60885	-15.0719	1.88022	0.054258	-2.0026	2.64161	No							P0C0V8	RPS21A	40S ribosomal protein S21-A (S26) (Small ribosomal subunit protein eS21-A) (YS25)	0.000428391	0
Q07807	PUF3	mRNA-binding protein PUF3 (Pumilio homology domain family member 3)	0.00990439	0.00642069	0.0034837	310	0.88211	29	9.24965e+07	5.35405e+07	1.66262e+08	4.87789e+08	4.91408e+08	4.84308e+08	Yes	Yes	0.470233	2.3288	64.8267	2.2284	-2.00417	2.64004	Yes							P47117	ARP3	Actin-related protein 3 (Actin-like protein ARP3) (Actin-like protein 3)	0.000427293	0.00013731
P0C2H8	RPL31A	60S ribosomal protein L31-A (L34) (Large ribosomal subunit protein eL31-A) (YL28)	0.00990271	0.00990271	0		10	1				3.60644e+08	6.20947e+08	7.93912e+08	No	Yes	1.44711		99.8049	10	-2.00425	2.63996	No							P53137	CUE3	RQC trigger complex subunit CUE3 (CUE domain-containing protein 3) (Coupling of ubiquitin conjugation to ER degradation protein 3)	0.000424547	0
P47075	VTC4	Vacuolar transporter chaperone 4 (Phosphate metabolism protein 3)	0.00987789	0.000154587	0.0097233	1060	-5.97495	13	7.21493e+06	7.03193e+06	3.67541e+08	5.36545e+07	3.23785e+07	1.30323e+09	Yes	Yes	13.3292	-15.7671	1.56498	0.0451595	-2.00534	2.63887	No							P50089	YGR237C	Uncharacterized protein YGR237C	0.000424343	0.00180595
Q12124	MED2	Mediator of RNA polymerase II transcription subunit 2 (Mediator complex subunit 2)	0.00978967	0	0.00978967	1267	-10	14	2.97132e+08	2.3222e+08	4.48679e+08	2.36503e+08	1.9745e+08	3.4325e+08	No	Yes	10.1814	-26.2596		-0.370717	-2.00923	2.63498	No							P16603	NCP1	NADPH--cytochrome P450 reductase (CPR) (P450R)	0.000419905	0
P11484	SSB1	Ribosome-associated molecular chaperone SSB1	0.0097801	0.0058338	0.0039463	349	0.563937	3	1.09957e+08	9.61044e+07	1.4363e+08	4.83697e+08	3.6597e+08	5.54161e+08	Yes	Yes	1.09156	1.48572	59.6497	1.98426	-2.00966	2.63455	No							P38111	MEC1	Serine/threonine-protein kinase MEC1	0.000417009	0.000167526
P38959	VPS41	Vacuolar protein sorting-associated protein 41 (Vacuolar morphogenesis protein 2)	0.00968131	0	0.00968131	1265	-10	30	3.11596e+08	2.26271e+08	3.53443e+08	2.75186e+08	2.58966e+08	3.10344e+08	No	Yes	8.91051	-26.2114		-0.0819514	-2.01407	2.63014	No							P53172	SDS23	Protein SDS23	0.000414091	0.000518749
P56628	RPL22B	60S ribosomal protein L22-B (L1c) (Large ribosomal subunit protein eL22-B) (RP4) (YL31)	0.0096333	0.0096333	0		10	3				4.9779e+08	5.79017e+08	6.50391e+08	Yes	Yes	0.480614		99.8049	10	-2.01622	2.62798	Yes							Q04951	SCW10	Probable family 17 glucosidase SCW10	0.000410529	0.0121114
P52910	ACS2	Acetyl-coenzyme A synthetase 2	0.00958224	0.00493818	0.00464405	430	0.0885963	27	9.36292e+07	2.03392e+08	1.16809e+08	4.23084e+08	3.73788e+08	5.07341e+08	Yes	Yes	0.599888	0.232625	51.5348	1.64463	-2.01853	2.62568	No							Q02725	VTC3	Vacuolar transporter chaperone 3 (Phosphate metabolism protein 2)	0.00040562	0.000154547
Q03280	TOM1	E3 ubiquitin-protein ligase TOM1	0.00952588	0.0030204	0.00650548	662	-1.10691	75	2.14065e+08	1.71286e+08	1.8865e+08	4.74605e+08	3.82728e+08	2.76605e+08	Yes	Yes	1.57668	-2.90356	31.7073	0.947533	-2.02109	2.62311	No							P34730	BMH2	Protein BMH2	0.000404233	0.000435469
P38244	PFF1	Vacuolar membrane protease	0.00949211	0	0.00949211	1264	-10	23	1.86247e+08	2.62156e+08	4.38411e+08	1.97184e+08	2.54759e+08	3.63127e+08	No	Yes	10.5639	-26.126		-0.167286	-2.02264	2.62157	No							Q12109	WRS1	Tryptophan--tRNA ligase, cytoplasmic	0.000403939	0.000151067
P38712	RRP3	ATP-dependent rRNA helicase RRP3	0.00946241	0	0.00946241	1263	-10	10	7.52102e+06	9.09719e+06	5.73237e+08	6.18222e+07	4.70162e+07	9.97866e+08	Yes	Yes	16.6355	-26.1125		-0.463307	-2.024	2.62021	Yes							P11792	SCH9	Serine/threonine-protein kinase SCH9	0.000401356	0.00215289
P00958	MES1	Methionine--tRNA ligase, cytoplasmic	0.00942674	0.00929464	0.000132095	76	6.13675	33	3.81384e+06	4.37804e+06	3.24965e+06	5.48857e+08	3.87671e+08	7.42194e+08	Yes	Yes	1.1629	16.0695	98.5987	7.14696	-2.02564	2.61857	No							P53075	SHE10	Outer spore wall assembly protein SHE10 (Sensitivity to high expression protein 10)	0.000399829	0.000726189
P07260	CDC33	Eukaryotic translation initiation factor 4E (eIF-4E) (eIF4E) (eIF-4F 25 kDa subunit) (mRNA cap-binding protein)	0.00938489	0.0084364	0.00094849	155	3.15292	10	2.42894e+07	2.7823e+07	3.13566e+07	4.00846e+08	5.48237e+08	6.50108e+08	Yes	Yes	0.92741	8.25006	89.8934	4.23183	-2.02757	2.61664	Yes							P53301	CRH1	Probable glycosidase CRH1	0.000396271	0.00152359
P41056	RPL33B	60S ribosomal protein L33-B (L37) (Large ribosomal subunit protein eL33-B) (RP47) (YL37)	0.00937954	0.00907146	0.000308077	104	4.87997	2	8.76099e+06	8.76099e+06	8.76099e+06	4.25167e+08	4.18627e+08	8.11623e+08	No	Yes	1.36223	12.7679	96.7154	5.90426	-2.02782	2.61639	No							P40510	SER33	D-3-phosphoglycerate dehydrogenase 2 (3-PGDH 2)	0.000395664	0.000222717
P53919	NAF1	H/ACA ribonucleoprotein complex non-core subunit NAF1 (Nuclear assembly factor 1)	0.00930781	0.000782028	0.00852578	903	-3.44654	13	2.28995e+08	1.887e+08	3.31309e+08	2.79838e+08	2.18902e+08	4.21096e+08	No	Yes	3.88918	-9.006	8.40185	0.242999	-2.03115	2.61306	Yes							P29029	CTS1	Endochitinase	0.000394163	0.00852587
P38193	PSY4	Serine/threonine-protein phosphatase 4 regulatory subunit 2 (PP4R2)	0.00928539	0.000393676	0.00889172	977	-4.49738	21	2.68545e+08	2.25363e+08	3.01112e+08	2.76391e+08	3.31049e+08	2.62361e+08	No	Yes	1.00735	-11.7472	4.23973	0.122406	-2.0322	2.61201	No							P38193	PSY4	Serine/threonine-protein phosphatase 4 regulatory subunit 2 (PP4R2)	0.000393676	0.00889172
P07274	PFY1	Profilin	0.00923297	0	0.00923297	1262	-10	6	3.16252e+08	2.32701e+08	4.18637e+08	2.18118e+08	2.03641e+08	2.66072e+08	No	Yes	9.55618	-26.0062		-0.50178	-2.03466	2.60955	No							P46992	YJL171C	Cell wall protein YJL171C	0.000389328	0.0054913
P40414	TPM2	Tropomyosin-2	0.00923029	0.000226241	0.00900405	1018	-5.31465	15	3.26916e+08	1.35979e+08	3.0993e+08	3.67694e+08	1.46321e+08	3.68101e+08	No	Yes	6.72793	-13.8682	2.45107	0.070737	-2.03478	2.60942	No							Q12481	RRP36	rRNA biogenesis protein RRP36 (Ribosomal RNA-processing protein 36)	0.000389278	0.00219293
Q12019	MDN1	Midasin (Dynein-related AAA-ATPase REA1) (MIDAS-containing protein) (Ribosome export/assembly protein 1)	0.00921067	0.00441089	0.00479978	472	-0.1219	78	1.75424e+08	1.64559e+08	8.99233e+07	4.13954e+08	4.27287e+08	3.80277e+08	Yes	Yes	0.853783	-0.317976	47.8889	1.50485	-2.03571	2.6085	No							P18962	DAP2	Dipeptidyl aminopeptidase B (DPAP B)	0.000389112	0.00145856
P21304	PWP1	Periodic tryptophan protein 1	0.0092026	0.000676442	0.00852616	915	-3.65586	24	2.57176e+08	1.68397e+08	3.23015e+08	2.92692e+08	2.04076e+08	4.0462e+08	No	Yes	4.22869	-9.53491	7.35055	0.212475	-2.03609	2.60812	No							P53598	LSC1	Succinate--CoA ligase [ADP-forming] subunit alpha, mitochondrial	0.000385986	0.00017822
P24276	SSD1	Protein SSD1 (Protein SRK1)	0.00911706	0.00802103	0.00109603	162	2.8715	54	2.08428e+07	3.64428e+07	3.79603e+07	3.57977e+08	5.06062e+08	6.75355e+08	Yes	Yes	1.24045	7.47756	87.9782	3.96684	-2.04015	2.60406	Yes							P36018	YPT52	GTP-binding protein YPT52	0.000383271	0.000272915
P40024	ARB1	ABC transporter ATP-binding protein ARB1 (ATP-binding cassette protein involved in ribosome biogenesis 1)	0.00909698	0.00866601	0.000430965	120	4.32972	29	1.00373e+07	1.36291e+07	1.29748e+07	3.83457e+08	4.21362e+08	7.89579e+08	Yes	Yes	1.42544	11.2707	95.2625	5.36516	-2.0411	2.60311	No							P32563	VPH1	V-type proton ATPase subunit a, vacuolar isoform (V-ATPase a 1 subunit) (V-ATPase 95 kDa subunit) (Vacuolar pH protein 1) (Vacuolar proton pump a subunit) (Vacuolar proton translocating ATPase subunit a 1)	0.000381761	0.00183991
P32327	PYC2	Pyruvate carboxylase 2	0.00903538	0.00486528	0.00417009	406	0.222444	10	1.35991e+08	1.13851e+08	1.17869e+08	4.91539e+08	3.03413e+08	4.57332e+08	Yes	Yes	1.20743	0.578389	53.847	1.737	-2.04405	2.60016	No							P53121	FLC3	Putative flavin carrier protein 3 (FAD transporter 3) (TRP-like ion channel FLC3)	0.000380932	0.00634287
P29029	CTS1	Endochitinase	0.00892003	0.000394163	0.00852587	970	-4.43498	4	2.26419e+08	2.24203e+08	2.89454e+08	2.60135e+08	1.79199e+08	4.19904e+08	No	Yes	4.61878	-11.5069	4.41885	0.127584	-2.04963	2.59458	No							P39986	SPF1	Endoplasmic reticulum transmembrane helix translocase	0.000380781	0
P26570	PPZ1	Serine/threonine-protein phosphatase PP-Z1	0.00889238	0.00180906	0.00708332	784	-1.96919	14	2.51823e+08	2.23063e+08	1.58109e+08	3.65455e+08	2.8622e+08	3.09685e+08	Yes	Yes	1.62234	-5.10655	20.3439	0.595307	-2.05098	2.59323	No							P53731	ARC35	Actin-related protein 2/3 complex subunit 2 (Arp2/3 complex 34 kDa subunit) (p34-ARC)	0.000378637	5.04866e-05
P07244	ADE57	Bifunctional purine biosynthetic protein ADE5,7 [Includes: Phosphoribosylamine--glycine ligase	0.00886821	0.00350507	0.00536314	578	-0.613634	29	2.28438e+08	1.54483e+08	9.10585e+07	4.50057e+08	2.75755e+08	3.9023e+08	Yes	Yes	1.59968	-1.59057	39.524	1.20608	-2.05216	2.59205	No							P01120	RAS2	Ras-like protein 2	0.00037679	0.00122515
Q06315	SKG3	Protein SKG3 (Suppressor of lethality of KEX2-GAS1 double null mutant protein 3)	0.00881707	0	0.00881707	1261	-10	30	2.34647e+08	2.36964e+08	3.67446e+08	2.35727e+08	1.76489e+08	3.29581e+08	No	Yes	9.91709	-25.8067		-0.224699	-2.05468	2.58953	No							P38202	YBL028C	UPF0642 protein YBL028C	0.000376762	0
P07245	ADE3	C-1-tetrahydrofolate synthase, cytoplasmic (C1-THF synthase) [Includes: Methylenetetrahydrofolate dehydrogenase	0.00880849	0.00621068	0.00259781	263	1.25746	31	1.27906e+08	7.75623e+07	2.55964e+07	3.93383e+08	4.18417e+08	5.3645e+08	Yes	Yes	0.310268	3.25569	70.5079	2.53144	-2.0551	2.58911	No							Q04728	ARG7	Arginine biosynthesis bifunctional protein ArgJ, mitochondrial (Extracellular mutant protein 40) [Cleaved into: Arginine biosynthesis bifunctional protein ArgJ alpha chain; Arginine biosynthesis bifunctional protein ArgJ beta chain] [Includes: Glutamate N-acetyltransferase (GAT)	0.000373048	0.00255162
P18494	GLN3	Nitrogen regulatory protein GLN3	0.00878331	0	0.00878331	1260	-10	21	2.83199e+08	1.6397e+08	4.40427e+08	2.61707e+08	1.51724e+08	2.73774e+08	No	Yes	10.8223	-25.7901		-0.417477	-2.05634	2.58787	No							Q07505	YDL086W	Putative carboxymethylenebutenolidase	0.000369527	0
P53125	ITC1	Imitation switch two complex protein 1	0.00875804	0	0.00875804	1259	-10	39	2.96628e+08	2.06688e+08	2.90212e+08	3.02265e+08	1.88738e+08	2.85738e+08	No	Yes	9.58573	-25.7777		-0.061022	-2.05759	2.58662	No							P15274	AMD1	AMP deaminase	0.000369423	0
P15992	HSP26	Heat shock protein 26 (26 kDa heat shock protein)	0.00863804	0.00101308	0.00762496	863	-2.91198	14	3.51541e+08	1.21336e+08	1.75692e+08	3.13134e+08	1.49564e+08	4.37488e+08	No	Yes	4.44131	-7.51473	11.7281	0.339967	-2.06358	2.58062	Yes							P38787	PAN5	2-dehydropantoate 2-reductase	0.000366918	0
Q00764	TPS1	Alpha,alpha-trehalose-phosphate synthase [UDP-forming] 56 kDa subunit	0.00862737	0.00265489	0.00597247	669	-1.16968	21	1.626e+08	1.66073e+08	2.02479e+08	3.10623e+08	2.90606e+08	4.14459e+08	Yes	Yes	1.39906	-3.01786	30.7729	0.917655	-2.06412	2.58009	No							Q12458	YPR1	Putative reductase 1	0.00036116	0.000173867
Q04007	SND1	SRP-independent targeting protein 1	0.00857438	0	0.00857438	1258	-10	22	3.31792e+08	1.75809e+08	3.01526e+08	3.31383e+08	1.60306e+08	2.36525e+08	No	Yes	10.4255	-25.6859		-0.214297	-2.0668	2.57741	No							Q08960	TYW1	S-adenosyl-L-methionine-dependent tRNA 4-demethylwyosine synthase	0.000359815	0.000506788
P53550	DCP2	m7GpppN-mRNA hydrolase	0.00857149	0	0.00857149	1257	-10	32	3.57496e+08	1.03845e+08	2.93166e+08	2.15425e+08	1.46364e+08	4.20526e+08	No	Yes	11.5256	-25.6845		-0.0875926	-2.06694	2.57727	Yes							P38961	RRP8	25S rRNA (adenine(645)-N(1))-methyltransferase	0.000355336	0
P47069	MPS3	Spindle pole body assembly component MPS3 (98 kDa nuclear envelope protein) (Monopolar spindle protein 3)	0.00852739	0	0.00852739	1256	-10	24	2.6062e+08	1.77989e+08	3.8648e+08	2.31219e+08	1.65568e+08	3.07037e+08	No	Yes	10.4451	-25.6621		-0.274556	-2.06918	2.57503	No							P40546	FAF1	Protein FAF1 (Forty S assembly factor)	0.000353857	0.00188322
P32047	MLF3	Protein MLF3 (Multicopy suppressor of leflunomide sensitivity 3)	0.00851469	0	0.00851469	1255	-10	15	2.76266e+08	1.63707e+08	3.44677e+08	2.61332e+08	1.75686e+08	3.0497e+08	No	Yes	10.3367	-25.6557		-0.117903	-2.06983	2.57438	No							P20051	URA4	Dihydroorotase (DHOase)	0.000351535	0
P41338	ERG10	Acetyl-CoA acetyltransferase	0.00850217	0.00305979	0.00544238	613	-0.830804	17	1.23682e+08	1.41862e+08	2.17439e+08	3.338e+08	2.80884e+08	4.26725e+08	Yes	Yes	1.61614	-2.13827	35.9884	1.08708	-2.07047	2.57374	No							P53128	MET13	Methylenetetrahydrofolate reductase 2	0.000350166	0.000149999
P36080	RRP14	Ribosomal RNA-processing protein 14 (Ribosome biogenesis protein RRP14)	0.00847042	0	0.00847042	1254	-10	14	1.6984e+08	2.17678e+08	3.62373e+08	1.78553e+08	2.24539e+08	3.65718e+08	No	Yes	10.5949	-25.6331		-0.0303695	-2.07209	2.57211	Yes							P32895	PRS1	Ribose-phosphate pyrophosphokinase 1	0.000349787	0.000651537
Q08269	ALR1	Magnesium transporter ALR1 (Aluminum resistance protein 1)	0.0084628	0	0.0084628	1253	-10	24	2.35651e+08	2.02737e+08	3.49293e+08	2.07087e+08	2.21167e+08	3.01399e+08	No	Yes	9.63989	-25.6292		-0.1303	-2.07249	2.57172	No							P38328	ARC40	Actin-related protein 2/3 complex subunit 1 (Arp2/3 complex 41 kDa subunit) (p41-ARC)	0.000348245	0.000685283
Q02892	NOG1	Nucleolar GTP-binding protein 1	0.00842253	0.00830614	0.000116394	80	6.15709	26	5.52456e+06	1.27057e+06	3.39757e+06	4.85175e+08	3.75331e+08	6.39416e+08	Yes	Yes	0.967284	15.8216	98.6181	7.16716	-2.07456	2.56965	No							Q08985	SAM4	Homocysteine S-methyltransferase 2	0.000346615	0.000374292
P53140	RMD9	RNA-binding protein RMD9, mitochondrial (Dodecamer binding protein) (DBP) (Required for meiotic nuclear division protein 9)	0.00840808	0.00840808	0		10	36				6.47241e+08	4.18136e+08	4.42146e+08	Yes	Yes	0.852262		99.8049	10	-2.0753	2.56891	Yes							P32179	MET22	3'(2'),5'-bisphosphate nucleotidase	0.000346062	0.000781073
P43639	CKB1	Casein kinase II subunit beta (CK II beta)	0.00836928	0.000993367	0.00737592	860	-2.89242	8	9.12767e+07	1.42725e+08	3.75157e+08	1.52682e+08	2.13535e+08	5.25193e+08	No	Yes	5.21858	-7.42455	11.8692	0.344095	-2.07731	2.5669	No							P53111	ARI1	NADPH-dependent aldehyde reductase ARI1	0.000345471	0.000687741
P39976	DLD3	D-2-hydroxyglutarate--pyruvate transhydrogenase DLD3 (D-2HG--pyruvate transhydrogenase DLD3)	0.00827107	0.0061603	0.00211077	232	1.54523	26	5.71398e+07	7.65736e+07	5.30138e+07	4.11416e+08	3.5072e+08	5.34095e+08	Yes	Yes	0.741617	3.95853	74.4801	2.77337	-2.08244	2.56177	No							P32790	SLA1	Actin cytoskeleton-regulatory complex protein SLA1	0.000345048	0.000592744
P38009	ADE17	Bifunctional purine biosynthesis protein ADE17 [Includes: Phosphoribosylaminoimidazolecarboxamide formyltransferase	0.00823022	0.00592943	0.00230079	254	1.36576	29	5.40977e+07	7.54307e+07	7.1007e+07	4.76689e+08	2.83815e+08	5.14594e+08	Yes	Yes	1.16907	3.49584	72.0446	2.62158	-2.08459	2.55962	No							P27616	ADE1	Phosphoribosylaminoimidazole-succinocarboxamide synthase	0.00034413	0.000300499
P32319	PEP1	Vacuolar protein sorting/targeting protein VPS10 (Carboxypeptidase Y receptor) (CPY receptor) (Carboxypeptidase Y-deficient protein 1) (Sortilin VPS10) (Vacuolar carboxypeptidase sorting receptor VPS10) (Vacuolar protein sorting-associated protein 10) (Vacuolar protein-targeting protein 1)	0.00822302	0	0.00822302	1251	-10	33	2.27968e+08	1.58101e+08	3.41945e+08	2.30889e+08	1.53736e+08	3.61705e+08	No	Yes	10.7731	-25.5048		-0.0515147	-2.08497	2.55924	No							Q06408	ARO10	Transaminated amino acid decarboxylase	0.000344083	0.00130616
Q12118	SGT2	Small glutamine-rich tetratricopeptide repeat-containing protein 2 (SGT/UBP) (Viral protein U-binding protein)	0.00820844	0.00368649	0.00452195	505	-0.294694	18	1.29406e+08	1.22489e+08	1.29395e+08	5.58101e+08	2.03817e+08	3.28521e+08	Yes	Yes	2.13623	-0.753967	44.911	1.39533	-2.08574	2.55847	No							Q02046	MTD1	Methylenetetrahydrofolate dehydrogenase [NAD(+)]	0.0003437	9.19171e-05
P39729	RBG1	Ribosome-interacting GTPase 1 (GTP-binding protein RBG1) (Genetically interacts with ribosomal genes protein 1)	0.0081876	0.00556331	0.00262429	289	1.08402	10	2.67553e+07	5.79648e+07	1.16192e+08	1.74283e+08	3.21447e+08	7.7135e+08	Yes	Yes	3.15142	2.77223	67.948	2.38953	-2.08684	2.55737	No							P38883	RIX1	Pre-rRNA-processing protein RIX1 (Involved in processing IST2 protein 2) (Ribosomal export protein 1)	0.000342213	0
P25339	PUF4	Pumilio homology domain family member 4	0.00816284	0.00816284	0		10	28				3.48858e+08	4.86254e+08	6.28441e+08	Yes	Yes	1.05766		99.8049	10	-2.08816	2.55605	Yes							P27472	GSY2	Glycogen [starch] synthase isoform 2	0.000341037	0.000959909
Q03516	RSN1	Uncharacterized protein RSN1 (Rescuer of SRO7 at high Nacl protein 1)	0.00810589	0	0.00810589	1250	-10	23	2.39856e+08	1.65295e+08	4.18689e+08	2.22377e+08	1.30258e+08	2.76868e+08	No	Yes	10.8897	-25.4427		-0.45621	-2.0912	2.55301	No							Q12464	RVB2	RuvB-like protein 2 (RUVBL2)	0.000339142	0.00041811
P31373	CYS3	Cystathionine gamma-lyase (gamma-CTLase)	0.00809948	0.0041394	0.00396008	437	0.0638929	15	8.48213e+07	1.13244e+08	1.55443e+08	4.13575e+08	3.66145e+08	3.18964e+08	Yes	Yes	0.176883	0.163097	51.107	1.62787	-2.09154	2.55267	No							P14736	RAD4	DNA repair protein RAD4	0.000339131	0.00281359
Q06106	MRD1	Multiple RNA-binding domain-containing protein 1	0.00802949	0.00792477	0.000104721	79	6.24175	47	3.09345e+06	3.09345e+06	3.09345e+06	4.9635e+08	5.51848e+08	3.82166e+08	Yes	Yes	0.679808	15.9096	98.6958	7.25125	-2.09531	2.5489	Yes							P38840	ARO9	Aromatic amino acid aminotransferase 2	0.000338509	0.000521451
P25293	NAP1	Nucleosome assembly protein	0.00797335	0.00198876	0.00598459	726	-1.58938	12	1.7428e+08	1.28554e+08	2.24443e+08	3.35129e+08	2.08143e+08	3.59029e+08	Yes	Yes	2.36568	-4.04633	24.9426	0.735199	-2.09836	2.54585	No							Q86ZR7	YKL033W-A	Uncharacterized hydrolase YKL033W-A	0.000337353	0.000106916
P38742	NPR3	Nitrogen permease regulator 3 (Required for meiotic nuclear division protein 11)	0.0079647	0	0.0079647	1249	-10	26	2.32461e+08	2.00963e+08	3.17018e+08	1.99086e+08	1.80492e+08	2.98008e+08	No	Yes	9.73574	-25.3667		-0.182553	-2.09883	2.54538	No							P40303	PRE6	Proteasome subunit alpha type-4 (Macropain subunit PRE6) (Multicatalytic endopeptidase complex subunit PRE6) (Proteasome component PRE6) (Proteinase YSCE subunit PRE6)	0.000336517	0.00184767
P39726	GCV3	Glycine cleavage system H protein, mitochondrial (Glycine decarboxylase complex subunit H)	0.00795478	0	0.00795478	1248	-10	6	2.85964e+08	2.02477e+08	2.57754e+08	2.81339e+08	2.13556e+08	1.8516e+08	No	Yes	8.9773	-25.3613		-0.156028	-2.09937	2.54484	No							P06102	NOT3	General negative regulator of transcription subunit 3	0.000332334	0.00211198
P36015	YKT6	Synaptobrevin homolog YKT6	0.007943	0.000494005	0.00744899	932	-3.91445	13	1.90463e+08	1.81625e+08	2.90293e+08	2.31613e+08	2.12753e+08	3.17391e+08	No	Yes	3.76119	-9.95911	6.21938	0.179685	-2.10002	2.54419	No							Q03559	YMR295C	Uncharacterized protein YMR295C	0.000331778	2.68518e-05
Q3E754	RPS21B	40S ribosomal protein S21-B (S26) (Small ribosomal subunit protein eS21-B) (YS25)	0.00785258	0.00473988	0.00311269	347	0.606688	1	9.35232e+07	1.01496e+08	7.88731e+07	3.43619e+08	2.97439e+08	4.92974e+08	Yes	Yes	0.98539	1.54051	60.3609	2.01632	-2.10499	2.53922	No							P32263	PRO3	Pyrroline-5-carboxylate reductase (P5C reductase) (P5CR)	0.000330556	0
P38966	YDR089W	Uncharacterized protein YDR089W	0.00785004	0	0.00785004	1247	-10	21	2.84847e+08	1.57522e+08	3.63848e+08	1.84364e+08	1.66115e+08	2.50774e+08	No	Yes	10.2604	-25.3039		-0.445829	-2.10513	2.53908	No							P18239	PET9	ADP,ATP carrier protein 2 (ADP/ATP translocase 2) (Adenine nucleotide translocator 2) (ANT 2) (Petite colonies protein 9)	0.000329994	0.00233507
P53742	NOG2	Nucleolar GTP-binding protein 2	0.00775324	0.00758965	0.000163596	95	5.53583	28	4.88595e+06	5.50866e+06	4.26324e+06	4.45776e+08	4.80154e+08	4.49527e+08	Yes	Yes	0.151066	14.0261	97.89	6.55129	-2.11052	2.53369	Yes							P53866	SQS1	Protein SQS1 (Squelch of splicing suppression protein 1)	0.000329156	0.0242169
P39923	NPR2	Nitrogen permease regulator 2	0.00774767	0	0.00774767	1246	-10	23	2.14281e+08	1.66708e+08	3.56311e+08	1.99828e+08	1.56113e+08	2.95874e+08	No	Yes	10.4777	-25.2471		-0.22851	-2.11083	2.53338	No							P33338	SLA2	Protein SLA2 (Transmembrane protein MOP2)	0.000327219	0
Q04067	TIF35	Eukaryotic translation initiation factor 3 subunit G (eIF3g) (Eukaryotic translation initiation factor 3 RNA-binding subunit) (eIF-3 RNA-binding subunit) (Translation initiation factor eIF3 p33 subunit) (eIF3 p33)	0.00773122	0.00761479	0.000116427	84	6.03131	12	3.45563e+06	3.45563e+06	3.45563e+06	4.13272e+08	4.26831e+08	5.35696e+08	Yes	Yes	0.509261	15.274	98.4941	7.0423	-2.11175	2.53246	Yes							P53191	PIB2	Phosphatidylinositol 3-phosphate-binding protein 2	0.000326143	0.00232906
Q12495	RLF2	Chromatin assembly factor 1 subunit p90 (CAF-1 90 kDa subunit) (RAP1 localization factor 2)	0.00771041	0.00771041	0		10	1				3.38372e+07	7.37585e+08	6.11013e+08	No	Yes	6.18871		99.8049	10	-2.11292	2.53129	No							Q12129	NMD4	Nonsense-mediated decay protein 4	0.00032503	0.000243273
P38616	YGP1	Protein YGP1 (GP38)	0.0076906	0	0.0076906	1245	-10	8	2.09129e+08	1.94761e+08	3.17023e+08	1.61418e+08	1.37024e+08	3.59528e+08	No	Yes	10.638	-25.2151		-0.26775	-2.11404	2.53017	No							Q99321	DDP1	Diphosphoinositol polyphosphate phosphohydrolase DDP1	0.000324602	0.000250217
P33339	TFC4	Transcription factor tau 131 kDa subunit (TFIIIC 131 kDa subunit) (Transcription factor C subunit 4)	0.00767714	0.000147403	0.00752974	1030	-5.67476	37	2.32378e+08	1.67654e+08	2.69266e+08	2.46107e+08	1.80378e+08	2.80688e+08	No	Yes	5.39749	-14.3538	1.92003	0.0554071	-2.1148	2.52941	No							P46367	ALD4	Potassium-activated aldehyde dehydrogenase, mitochondrial	0.00032284	0.00393272
Q04004	PLP1	Phosducin-like protein 1	0.00766409	0	0.00766409	1244	-10	13	2.55805e+08	2.22439e+08	2.48352e+08	2.39261e+08	1.61225e+08	2.47048e+08	No	Yes	8.79187	-25.2002		-0.192043	-2.11554	2.52867	No							P32473	PDB1	Pyruvate dehydrogenase E1 component subunit beta, mitochondrial	0.000322366	0.000815711
P38798	NMD2	Nonsense-mediated mRNA decay protein 2 (Up-frameshift suppressor 2)	0.00764971	9.08615e-05	0.00755885	1072	-6.37835	34	2.07878e+08	1.99957e+08	2.68413e+08	2.0861e+08	2.27361e+08	2.59332e+08	No	Yes	5.04634	-16.1235	1.18778	0.0342736	-2.11636	2.52785	Yes							P40472	SIM1	Probable secreted beta-glucosidase SIM1	0.000321138	0.00606493
P39520	IFH1	Protein IFH1 (Ribosomal RNA-processing protein 3)	0.00756268	0	0.00756268	1243	-10	16	2.34109e+08	1.54672e+08	2.93331e+08	2.5193e+08	1.53638e+08	2.68267e+08	No	Yes	10.201	-25.1425		-0.0596369	-2.12132	2.52288	No							Q06833	NVJ2	Nucleus-vacuole junction protein 2	0.000319778	0.00219576
P38219	OLA1	Obg-like ATPase 1	0.00753067	0.00712119	0.000409481	130	4.12025	25	1.205e+07	1.36368e+07	1.06819e+07	4.82864e+08	3.55523e+08	4.75452e+08	Yes	Yes	0.616097	10.3873	94.5625	5.16114	-2.12317	2.52104	No							P47160	ENT3	Epsin-3	0.000315724	0.00040599
P35177	SPT7	Transcriptional activator SPT7	0.00745271	0	0.00745271	1242	-10	32	2.21589e+08	1.62785e+08	3.12647e+08	2.30631e+08	1.73989e+08	2.34589e+08	No	Yes	9.70932	-25.0791		-0.137998	-2.12769	2.51652	No							P40413	CCT5	T-complex protein 1 subunit epsilon (TCP-1-epsilon) (CCT-epsilon)	0.0003135	0.000167346
P53131	PRP43	Pre-mRNA-splicing factor ATP-dependent RNA helicase PRP43	0.00741674	0.00672693	0.000689807	154	3.28568	32	1.823e+07	2.86283e+07	1.49593e+07	4.08006e+08	4.23991e+08	4.35966e+08	Yes	Yes	0.13231	8.2616	90.6993	4.35782	-2.12979	2.51442	Yes							P36528	MRPL17	54S ribosomal protein L17, mitochondrial (Mitochondrial large ribosomal subunit protein mL46) (YmL17/YmL30)	0.000313406	0
P38764	RPN1	26S proteasome regulatory subunit RPN1 (HMG-CoA reductase degradation protein 2) (Proteasome non-ATPase subunit 1)	0.00741658	0.00164936	0.00576722	753	-1.80597	28	1.7539e+08	1.23926e+08	1.99644e+08	2.7419e+08	1.67528e+08	3.89076e+08	Yes	Yes	2.87785	-4.54094	22.2389	0.652582	-2.1298	2.51441	No							P04912	HTA2	Histone H2A.2	0.000310501	0.000362069
Q07532	IWR1	RNA polymerase II nuclear localization protein IWR1 (Interacting with RNA polymerase II protein 1)	0.00740386	0	0.00740386	1241	-10	12	2.79206e+08	2.64663e+08	1.82376e+08	2.6395e+08	1.72457e+08	1.64821e+08	No	Yes	9.54046	-25.0507		-0.306359	-2.13054	2.51367	No							P34078	LTV1	Protein LTV1 (Low-temperature viability protein 1)	0.000309075	0.0028287
P32386	YBT1	ATP-dependent bile acid permease	0.0074016	0.00506055	0.00234106	287	1.11213	7	5.04344e+06	2.12542e+06	7.10682e+06	4.99571e+06	2.49266e+06	1.3053e+09	No	Yes	11.5166	2.79539	68.371	2.41232	-2.13067	2.51354	No							P53011	SEH1	Nucleoporin SEH1 (Nuclear pore protein SEH1) (SEC13 homolog 1)	0.000308251	0.00045481
Q00723	PRP38	Pre-mRNA-splicing factor 38 (Pre-mRNA-processing factor 38)	0.00740128	0	0.00740128	1240	-10	11	2.09178e+08	1.55752e+08	3.03057e+08	1.9407e+08	1.5693e+08	3.08022e+08	No	Yes	10.3642	-25.0492		-0.0782812	-2.13069	2.51352	No							P30665	MCM4	DNA replication licensing factor MCM4	0.000307781	0.0016329
Q05471	SWR1	Helicase SWR1	0.00733029	0	0.00733029	1239	-10	37	1.74003e+08	1.79809e+08	3.27626e+08	1.42908e+08	2.09342e+08	2.80594e+08	No	Yes	10.333	-25.0074		-0.160475	-2.13488	2.50933	No							P22202	SSA4	Heat shock protein SSA4	0.000301983	0.000521755
P32917	STE5	Protein STE5	0.00732224	0	0.00732224	1238	-10	26	2.50744e+08	1.60061e+08	3.07697e+08	2.61044e+08	1.21486e+08	2.11806e+08	No	Yes	10.4339	-25.0027		-0.344085	-2.13536	2.50885	No							Q12117	MRH1	Protein MRH1 (Membrane protein related to HSP30)	0.000301059	0.00376597
P23776	EXG1	Glucan 1,3-beta-glucosidase I/II	0.00732045	0.00230949	0.00501096	658	-1.11751	14	1.21602e+08	1.05419e+08	1.9279e+08	2.70106e+08	1.53501e+08	4.69098e+08	No	Yes	3.00363	-2.80355	31.5485	0.942441	-2.13546	2.50875	No							P38970	HAL5	Serine/threonine-protein kinase HAL5	0.000296958	0.00168997
P40069	KAP123	Importin subunit beta-4 (Importin-123) (Karyopherin subunit beta-4) (Karyopherin-123) (Ran-binding protein YRB4)	0.00730869	0.00467475	0.00263394	321	0.827666	27	4.32592e+07	9.61325e+06	1.5094e+08	3.28765e+08	1.41052e+08	6.36778e+08	Yes	Yes	3.54304	2.07583	63.9615	2.18575	-2.13616	2.50805	No							P15873	POL30	Proliferating cell nuclear antigen (PCNA)	0.000295202	0.00013631
P49955	HSH155	U2 snRNP component HSH155	0.00729783	0	0.00729783	1237	-10	2	4.89494e+06	1.89211e+06	7.17323e+08	3.11482e+06	2.11189e+06	5.79125e+08	No	Yes	21.2706	-24.9882		-3.94996	-2.13681	2.5074	Yes							Q03088	SVL3	Styryl dye vacuolar localization protein 3	0.000291201	0.0050614
P41812	POP1	Ribonucleases P/MRP protein subunit POP1	0.00728594	0.00694027	0.000345661	123	4.32756	30	1.02864e+07	1.02864e+07	1.02864e+07	3.78824e+08	4.21853e+08	4.74793e+08	Yes	Yes	0.412044	10.8479	95.2558	5.36305	-2.13751	2.50669	Yes							P32939	YPT7	Ypt/Rab-type GTPase YPT7 (Vacuolar morphology protein 4)	0.000285461	0.00319677
P43564	MIL1	Probable lipase MIL1	0.00728531	0	0.00728531	1236	-10	31	2.06568e+08	1.4284e+08	3.42788e+08	2.19653e+08	1.37122e+08	2.57245e+08	No	Yes	10.6284	-24.9808		-0.221608	-2.13755	2.50666	No							P32477	GSH1	Glutamate--cysteine ligase	0.000282814	0
Q04894	ADH6	NADP-dependent alcohol dehydrogenase 6	0.00727297	0.00356308	0.00370989	460	-0.0582535	12	9.19661e+07	1.31043e+08	1.00672e+08	2.28033e+08	3.1109e+08	4.41199e+08	Yes	Yes	1.53896	-0.145979	48.9907	1.54639	-2.13829	2.50592	No							Q08951	APL5	AP-3 complex subunit delta (Adaptor-related protein complex 3 subunit delta) (Delta-adaptin 3) (Delta-adaptin)	0.000281103	0.0142951
P53912	YNL134C	Uncharacterized protein YNL134C	0.00723476	0.00490558	0.00232918	295	1.0746	16	5.86513e+07	3.86514e+07	1.0265e+08	3.16976e+08	2.49003e+08	5.31222e+08	Yes	Yes	1.81776	2.69041	67.8057	2.38192	-2.14058	2.50363	No							P36091	DCW1	Mannan endo-1,6-alpha-mannosidase DCW1	0.000280659	0.00139006
Q04053	SNX41	Sorting nexin-41	0.00723368	0	0.00723368	1235	-10	18	2.28445e+08	2.19929e+08	2.63958e+08	1.91221e+08	1.90978e+08	2.02428e+08	No	Yes	7.5287	-24.95		-0.285569	-2.14064	2.50357	No							Q05468	RQC1	Ribosome quality control complex subunit 1	0.000279263	0.00202376
P32831	NGR1	Negative growth regulatory protein NGR1 (RNA-binding protein RBP1)	0.00719298	0.00695016	0.000242823	108	4.83907	16	6.93096e+06	6.93096e+06	6.93096e+06	2.68117e+08	4.29635e+08	5.71117e+08	Yes	Yes	1.37342	12.1031	96.6242	5.86406	-2.14309	2.50112	Yes							Q04311	VMS1	Protein VMS1 (VCP/CDC48-associated mitochondrial stress-responsive protein 1)	0.000277439	0
P38041	BOI1	Protein BOB1 (BEM1-binding protein) (Growth inhibitory protein 7)	0.00718991	0	0.00718991	1234	-10	29	1.76325e+08	1.74508e+08	2.97871e+08	2.01306e+08	1.7244e+08	2.66661e+08	No	Yes	9.82842	-24.9238		-0.0424368	-2.14328	2.50093	No							P32590	SSE2	Heat shock protein homolog SSE2	0.000277116	0.000380179
P53145	LSG1	Large subunit GTPase 1	0.00711536	0.00711536	0		10	24				4.56611e+08	3.42976e+08	4.76159e+08	Yes	Yes	0.640032		99.8049	10	-2.1478	2.49641	Yes							P40451	AIM20	Altered inheritance of mitochondria protein 20	0.000276777	0.00158879
P49090	ASN2	Asparagine synthetase [glutamine-hydrolyzing] 2	0.0070954	0.00407061	0.00302479	378	0.428411	20	6.32883e+07	7.03403e+07	1.32061e+08	3.37402e+08	2.43169e+08	4.25905e+08	Yes	Yes	1.50159	1.06896	57.3697	1.88421	-2.14902	2.49519	No							Q12329	HSP42	Heat shock protein 42 (42 kDa heat shock protein)	0.000274608	0.000262637
P23542	AAT2	Aspartate aminotransferase, cytoplasmic	0.00708703	0.00464987	0.00243717	311	0.931983	17	5.07147e+07	6.64068e+07	9.33618e+07	3.57894e+08	2.26555e+08	4.75735e+08	Yes	Yes	1.56126	2.32499	65.6109	2.26777	-2.14954	2.49467	No							P15700	URA6	Uridylate kinase (UK)	0.000267305	0
P32288	GLN1	Glutamine synthetase (GS)	0.00708002	0.00510101	0.00197901	256	1.36601	15	3.84594e+07	2.99609e+07	9.45723e+07	3.44142e+08	1.89839e+08	5.72436e+08	Yes	Yes	2.35552	3.40715	72.048	2.62179	-2.14997	2.49424	No							Q06436	MAG2	RING-finger protein MAG2	0.000267227	0.000275958
P07267	PEP4	Saccharopepsin	0.00702219	0.000219637	0.00680256	989	-4.95289	15	1.70881e+08	1.5076e+08	2.80684e+08	1.95756e+08	1.73565e+08	2.87396e+08	No	Yes	5.1487	-12.3361	3.12775	0.0902773	-2.15353	2.49068	No							P50107	GLO1	Glyoxalase I (Glx I)	0.000264035	0.000778085
Q03897	MTC5	Maintenance of telomere capping protein 5 (SEH-associated protein 3)	0.00701158	0	0.00701158	1233	-10	28	1.91448e+08	1.79399e+08	2.57731e+08	1.67783e+08	1.57396e+08	3.03382e+08	No	Yes	9.95982	-24.8151		-0.0664182	-2.15418	2.49003	No							Q12127	CCW12	Covalently-linked cell wall protein 12 (Protein Alpha0.6)	0.000262719	0.00219766
P17555	SRV2	Adenylyl cyclase-associated protein (CAP)	0.00694959	0.0010106	0.00593899	834	-2.55501	21	1.76435e+08	1.78915e+08	1.75023e+08	2.27961e+08	2.10751e+08	2.76939e+08	No	Yes	1.29413	-6.35218	14.5419	0.422585	-2.15804	2.48617	No							P19146	ARF2	ADP-ribosylation factor 2	0.000261924	0.000519344
P36076	CAB3	Coenzyme A biosynthesis protein 3	0.00692544	3.99375e-05	0.0068855	1122	-7.42967	27	2.02029e+08	1.61593e+08	2.52177e+08	1.89308e+08	1.99392e+08	2.37194e+08	No	Yes	6.39323	-18.4602	0.576678	0.0166396	-2.15955	2.48466	No							P09880	TRL1	tRNA ligase	0.000260218	7.69035e-05
P12962	CAF20	Cap-associated protein CAF20 (20 kDa cap-associated protein) (CCR4-associated factor 2) (p20)	0.00691379	0.00659084	0.000322957	125	4.35105	6	7.34297e+06	1.13612e+07	1.02175e+07	4.29069e+08	3.8399e+08	3.97625e+08	Yes	Yes	0.189267	10.8077	95.3288	5.38597	-2.16028	2.48393	Yes							Q08601	MCA1	Metacaspase-1	0.000258525	0
Q05518	PAL1	Protein PAL1 (Pears and lemons protein 1)	0.00690196	0	0.00690196	1232	-10	21	1.74196e+08	1.20494e+08	3.41479e+08	1.35343e+08	1.22303e+08	3.43669e+08	No	Yes	11.4767	-24.7469		-0.248414	-2.16103	2.48318	No							P25631	YCR051W	Ankyrin repeat-containing protein YCR051W	0.000255284	0
P00498	HIS1	ATP phosphoribosyltransferase (ATP-PRT) (ATP-PRTase)	0.00689535	0.00131495	0.0055804	788	-2.08536	12	1.29244e+08	1.35446e+08	2.20633e+08	1.77924e+08	2.07066e+08	3.65986e+08	Yes	Yes	3.02643	-5.17747	19.0701	0.557066	-2.16144	2.48277	No							P38353	SSH1	Sec sixty-one protein homolog (Ssh1 complex subunit SSH1) (Ssh1 complex subunit alpha)	0.000255258	0.00124291
P32582	CYS4	Cystathionine beta-synthase	0.00689416	0.00641667	0.000477497	141	3.74826	29	3.56916e+06	1.0632e+07	2.57269e+07	3.64194e+08	2.34846e+08	5.97118e+08	Yes	Yes	1.74408	9.30577	93.0739	4.80097	-2.16152	2.48269	Yes							Q04491	SEC13	Protein transport protein SEC13	0.000255077	0.0132141
P40078	NSA2	Ribosome biogenesis protein NSA2 (NOP7-associated protein 2)	0.006879	0.006879	0		10	14				5.77194e+08	2.51765e+08	4.04408e+08	Yes	Yes	1.49173		99.8049	10	-2.16247	2.48173	No							P40052	YER079W	Uncharacterized protein YER079W	0.000254775	0.000736489
P38688	SRP72	Signal recognition particle subunit SRP72 (Signal recognition particle 72 kDa protein homolog)	0.00686402	0.00686402	0		10	29				4.06718e+08	4.18732e+08	4.05232e+08	Yes	Yes	0.0643807		99.8049	10	-2.16342	2.48079	Yes							Q12434	RDI1	Rho GDP-dissociation inhibitor (Rho GDI)	0.000253388	4.38696e-05
P36520	MRPL10	54S ribosomal protein L10, mitochondrial (Mitochondrial large ribosomal subunit protein uL15m) (YmL10/YmL18)	0.00682303	0.00682303	0		10	11				4.04975e+08	3.60922e+08	4.57436e+08	Yes	Yes	0.424794		99.8049	10	-2.16602	2.47819	No							P38817	GGA2	ADP-ribosylation factor-binding protein GGA2 (Golgi-localized, gamma ear-containing, ARF-binding protein 2)	0.000252631	0
P49367	LYS4	Homoaconitase, mitochondrial	0.00681593	0.00538073	0.00143521	209	1.90654	27	3.41111e+07	3.44953e+07	5.68621e+07	3.80616e+08	2.57013e+08	4.58962e+08	Yes	Yes	1.21568	4.72391	78.9434	3.08716	-2.16647	2.47773	No							P40496	RSM25	37S ribosomal protein S25, mitochondrial (Mitochondrial small ribosomal subunit protein mS23)	0.000252312	0
P54786	ZDS2	Protein ZDS2	0.00678653	0.00243051	0.00435602	609	-0.84175	15	6.10077e+07	1.04809e+08	1.5215e+08	4.42745e+08	6.51728e+07	3.90903e+08	No	Yes	3.61217	-2.08405	35.8138	1.08129	-2.16835	2.47586	No							P37263	YCR087C-A	UPF0743 protein YCR087C-A	0.000251945	0
P33750	SOF1	Protein SOF1 (U3 small nucleolar RNA-associated protein SOF1) (U3 snoRNA-associated protein SOF1)	0.00675746	0.00670709	5.03685e-05	68	7.05702	22	1.50409e+06	1.50409e+06	1.50409e+06	3.97588e+08	3.8676e+08	4.22716e+08	Yes	Yes	0.163513	17.459	99.2546	8.06243	-2.17022	2.47399	Yes							P38081	YBR056W	Uncharacterized glycosyl hydrolase YBR056W	0.000251901	0
P53305	RSM27	Mitochondrial 37S ribosomal protein S27 (Mitochondrial small ribosomal subunit protein mS33)	0.00675234	0.00675234	0		10	5				4.50133e+08	2.73533e+08	4.86992e+08	Yes	Yes	1.12108		99.8049	10	-2.17055	2.47366	No							P34221	PTC3	Protein phosphatase 2C homolog 3 (PP2C-3)	0.000249381	0.00396822
P32793	YSC84	Protein YSC84 (LAS seventeen-binding protein 4) (LAS17-binding protein 4)	0.0067452	0.000435369	0.00630983	916	-3.85729	12	1.8144e+08	1.51408e+08	2.25225e+08	1.57781e+08	2.19137e+08	2.74386e+08	No	Yes	3.47848	-9.53987	6.4545	0.186497	-2.17101	2.4732	No							Q03940	RVB1	RuvB-like protein 1 (RUVBL1)	0.000246885	0.000477513
P39928	SLN1	Osmosensing histidine protein kinase SLN1	0.00673988	0	0.00673988	1231	-10	27	1.93945e+08	2.03561e+08	2.5896e+08	1.70408e+08	1.78736e+08	2.02814e+08	No	Yes	8.51608	-24.644		-0.254097	-2.17135	2.47286	No							P38795	QNS1	Glutamine-dependent NAD(+) synthetase	0.000245938	8.10374e-05
P53121	FLC3	Putative flavin carrier protein 3 (FAD transporter 3) (TRP-like ion channel FLC3)	0.0067238	0.000380932	0.00634287	933	-4.05753	10	1.65441e+08	1.34279e+08	2.65276e+08	1.84766e+08	1.94351e+08	2.61428e+08	No	Yes	4.05937	-10.0295	5.66543	0.163645	-2.17239	2.47182	No							P39077	CCT3	T-complex protein 1 subunit gamma (TCP-1-gamma) (CCT-gamma)	0.00024553	0.000167786
P38708	YHR020W	Putative proline--tRNA ligase YHR020W	0.00666638	0.00558937	0.00107701	192	2.37565	28	2.80505e+07	3.3012e+07	3.21135e+07	3.63595e+08	2.47103e+08	4.91373e+08	Yes	Yes	1.26364	5.86334	83.8441	3.50835	-2.17611	2.4681	No							P00927	ILV1	Threonine dehydratase, mitochondrial	0.000244525	0
P52489	PYK2	Pyruvate kinase 2 (PK 2)	0.00666074	0	0.00666074	1230	-10	4	8.73976e+07	5.86029e+07	1.16192e+08	2.65996e+06	2.58549e+08	6.70833e+08	No	Yes	13.7662	-24.5929		-0.177687	-2.17648	2.46773	No							P23638	PRE9	Proteasome subunit alpha type-3 (Macropain subunit Y13) (Multicatalytic endopeptidase complex subunit Y13) (Proteasome component Y13) (Proteinase YSCE subunit 13)	0.000243693	0.00059476
P16474	KAR2	Endoplasmic reticulum chaperone BiP	0.00664742	0.00169781	0.00494961	718	-1.54364	23	1.6482e+08	1.31993e+08	1.43394e+08	2.23994e+08	2.19119e+08	3.08526e+08	Yes	Yes	1.29328	-3.80795	25.5408	0.753636	-2.17735	2.46686	No							P37262	SOL2	6-phosphogluconolactonase-like protein 2 (Suppressor of LOS1)	0.000241875	0.000183798
Q04347	BUD22	Bud site selection protein 22	0.00661442	0.000724729	0.00588969	862	-3.02268	20	1.3243e+08	1.59889e+08	2.35074e+08	2.00578e+08	2.24353e+08	2.33605e+08	No	Yes	2.54807	-7.45	10.9568	0.317421	-2.17951	2.4647	No							P32379	PUP2	Proteasome subunit alpha type-5 (Macropain subunit PUP2) (Multicatalytic endopeptidase complex subunit PUP2) (Proteasome component PUP2) (Proteinase YSCE subunit PUP2)	0.000241197	0.00108417
Q05672	RBS1	RNA-binding suppressor of PAS kinase protein 1	0.00659913	0.0016681	0.00493103	720	-1.56368	19	9.54931e+07	1.07095e+08	2.29865e+08	1.85398e+08	2.21338e+08	3.43999e+08	Yes	Yes	2.82669	-3.85244	25.2776	0.745515	-2.18051	2.4637	Yes							P37304	PAM1	Protein PAM1	0.00024013	0.000785754
P22137	CHC1	Clathrin heavy chain	0.00658069	0.00242604	0.00415466	601	-0.776129	39	1.27774e+08	1.04466e+08	1.32754e+08	3.68781e+08	2.22334e+08	2.23774e+08	Yes	Yes	1.5751	-1.9112	36.866	1.11627	-2.18173	2.46248	No							Q04432	HSP31	Glutathione-independent glyoxalase HSP31	0.000239706	0.00143394
P31385	DEP1	Transcriptional regulatory protein DEP1	0.00655224	0	0.00655224	1229	-10	16	1.73033e+08	1.55079e+08	3.38573e+08	1.25679e+08	1.22436e+08	2.59982e+08	No	Yes	10.868	-24.5218		-0.485313	-2.18361	2.4606	No							P31382	PMT2	Dolichyl-phosphate-mannose--protein mannosyltransferase 2	0.000235927	0.000388407
P52911	EXG2	Glucan 1,3-beta-glucosidase 2	0.00651702	7.31566e-05	0.00644386	1063	-6.46079	16	1.79598e+08	1.46651e+08	2.48192e+08	1.74621e+08	1.78578e+08	2.40825e+08	No	Yes	5.9972	-15.8823	1.12255	0.0323912	-2.18595	2.45826	No							P36152	DRE2	Fe-S cluster assembly protein DRE2 (Anamorsin homolog)	0.000234691	0.0160261
Q03178	PIR1	Cell wall mannoprotein PIR1 (Covalently-linked cell wall protein 6) (Protein with internal repeats 1)	0.00646098	0	0.00646098	1228	-10	6	1.7906e+08	1.50595e+08	3.06698e+08	1.62077e+08	1.34819e+08	2.25169e+08	No	Yes	10.2508	-24.4611		-0.31863	-2.1897	2.45451	No							P01123	YPT1	GTP-binding protein YPT1 (Protein YP2) (Rab GTPase YPT1) (Transport GTPase YPT1)	0.000234325	0.0161723
P09064	SUI3	Eukaryotic translation initiation factor 2 subunit beta (eIF-2-beta)	0.00645223	0.00622864	0.000223585	114	4.80002	14	4.93396e+06	6.39368e+06	7.85339e+06	3.54208e+08	2.545e+08	5.28961e+08	Yes	Yes	1.32531	11.7789	96.5348	5.82568	-2.19029	2.45392	Yes							P04786	TOP1	DNA topoisomerase 1	0.000234195	0.000516798
Q03264	NGL2	RNA exonuclease NGL2	0.00645098	0.00375485	0.00269613	373	0.477866	12	5.07337e+07	5.07337e+07	5.07337e+07	8.13474e+08	7.52625e+07	1.15688e+08	Yes	Yes	4.46205	1.1726	58.2059	1.92043	-2.19037	2.45384	Yes							P38314	SDS24	Protein SDS24	0.000231438	8.13818e-05
P25384	TY2B-C	Transposon Ty2-C Gag-Pol polyprotein (TY2A-TY2B) (Transposon Ty2 TYA-TYB polyprotein) [Cleaved into: Capsid protein (CA); Ty2 protease (PR)	0.00642143	0	0.00642143	1227	-10	1	2.04717e+08	2.04717e+08	2.04717e+08	4.97942e+07	4.21432e+07	4.45241e+08	Yes	Yes	11.514	-24.4345		-1.06629	-2.19237	2.45184	Yes							Q08412	CUE5	Ubiquitin-binding protein CUE5 (Coupling of ubiquitin conjugation to ER degradation protein 5)	0.000229012	0.0228525
P31116	HOM6	Homoserine dehydrogenase (HDH)	0.00640574	0.00191223	0.00449351	670	-1.23259	18	1.09362e+08	1.19513e+08	1.72117e+08	2.68587e+08	2.08676e+08	2.7026e+08	Yes	Yes	1.3241	-3.0208	29.8518	0.888388	-2.19343	2.45078	No							P40414	TPM2	Tropomyosin-2	0.000226241	0.00900405
P35194	UTP20	U3 small nucleolar RNA-associated protein 20 (U3 snoRNA-associated protein 20) (U three protein 20)	0.00640303	0.00640303	0		10	60				3.80237e+08	3.35592e+08	4.32198e+08	Yes	Yes	0.453446		99.8049	10	-2.19361	2.45059	Yes							P39926	SSO2	Protein SSO2	0.000226146	0.000408942
P32454	APE2	Aminopeptidase 2, mitochondrial (AP-II) (Aminopeptidase II)	0.00639855	0.00209379	0.00430476	643	-1.03982	28	1.30785e+08	9.9796e+07	1.51609e+08	2.63082e+08	1.99522e+08	3.02431e+08	Yes	Yes	1.63896	-2.54786	32.7228	0.980228	-2.19392	2.45029	No							P36521	MRPL11	54S ribosomal protein L11, mitochondrial (Mitochondrial large ribosomal subunit protein uL10m) (YmL11)	0.000225493	0
P40472	SIM1	Probable secreted beta-glucosidase SIM1	0.00638607	0.000321138	0.00606493	942	-4.23923	7	1.73882e+08	2.04938e+08	1.63069e+08	2.20645e+08	1.7021e+08	2.12244e+08	No	Yes	1.31151	-10.3837	5.02872	0.145221	-2.19477	2.44944	No							P40362	UTP18	U3 small nucleolar RNA-associated protein 18 (U3 snoRNA-associated protein 18) (U three protein 18)	0.000225343	0.0305451
P32578	SIP1	SNF1 protein kinase subunit beta-1 (SNF1-interacting protein 1)	0.00637793	0	0.00637793	1226	-10	16	3.03591e+08	9.8264e+07	3.14202e+08	1.5411e+08	7.70574e+07	1.96304e+08	No	Yes	11.6927	-24.4051		-0.848092	-2.19532	2.44889	No							P28319	CWP1	Cell wall protein CWP1 (Glycoprotein GP40)	0.000221776	0.00278815
P38972	ADE6	Phosphoribosylformylglycinamidine synthase (FGAM synthase) (FGAMS)	0.00636348	0.00480028	0.0015632	231	1.61862	38	5.16164e+07	3.28374e+07	5.30939e+07	3.98194e+08	2.44273e+08	3.60923e+08	Yes	Yes	1.13516	3.96222	75.4349	2.83625	-2.19631	2.4479	No							P07267	PEP4	Saccharopepsin	0.000219637	0.00680256
Q04600	TMA64	Translation machinery-associated protein 64	0.00635362	0.00622861	0.000125008	97	5.63882	24	3.44703e+06	3.44703e+06	3.44703e+06	2.16111e+08	3.33829e+08	5.78889e+08	Yes	Yes	1.77121	13.7995	98.0325	6.65323	-2.19698	2.44723	Yes							P33306	BCK2	Protein BCK2 (Bypass of kinase C protein)	0.00021953	0.000165785
Q08693	TRE2	Putative zinc metalloprotease TRE2	0.00632973	0	0.00632973	1225	-10	1	1.49038e+08	1.29487e+08	2.93976e+08	1.45916e+08	1.58494e+08	2.57976e+08	No	Yes	10.552	-24.3723		-0.0733813	-2.19862	2.44559	No							P28000	RPC19	DNA-directed RNA polymerases I and III subunit RPAC2 (RNA polymerases I and III subunit AC2) (AC19) (DNA-directed RNA polymerases I and III 16 kDa polypeptide) (RPA19)	0.000217767	0.000223068
Q12754	RRP12	Ribosomal RNA-processing protein 12	0.00629788	0.00624628	5.16011e-05	73	6.91945	39	1.5308e+06	1.5308e+06	1.5308e+06	4.39904e+08	3.49107e+08	3.35572e+08	Yes	Yes	0.525278	16.907	99.1807	7.9254	-2.20081	2.4434	Yes							P25373	GRX1	Glutaredoxin-1	0.000215625	0
P40038	PCL6	PHO85 cyclin-6	0.00629573	0	0.00629573	1224	-10	16	1.69252e+08	1.1696e+08	2.92605e+08	1.78659e+08	1.12974e+08	2.58338e+08	No	Yes	10.9388	-24.349		-0.153993	-2.20095	2.44326	No							Q08921	TCO89	Target of rapamycin complex 1 subunit TCO89 (TORC1 subunit TCO89) (89 kDa TOR complex 1 protein)	0.00021431	0.0045902
P41818	GLC8	Protein GLC8	0.00627345	0.000862799	0.00541065	838	-2.64871	8	1.29585e+08	1.44653e+08	1.90525e+08	1.4292e+08	1.73926e+08	3.43189e+08	No	Yes	3.47798	-6.46739	13.7532	0.399363	-2.20249	2.44172	No							P06115	CTT1	Catalase T	0.000212156	0.000253591
P38227	QDR3	Quinidine resistance protein 3 (Acids quinidine resistance protein 2)	0.00625065	0	0.00625065	1223	-10	18	2.03791e+08	1.49088e+08	2.60514e+08	1.61107e+08	1.2955e+08	2.16657e+08	No	Yes	9.89459	-24.3179		-0.306201	-2.20408	2.44013	No							Q10740	LAP2	Leucine aminopeptidase 2	0.000211195	0.00024655
P53235	YGR054W	Eukaryotic translation initiation factor 2A (eIF-2A)	0.00623955	0.00581783	0.000421722	142	3.78612	23	2.64969e+06	1.0197e+07	2.39775e+07	2.56722e+08	3.69441e+08	4.55731e+08	Yes	Yes	1.16676	9.23571	93.2412	4.83748	-2.20485	2.43936	Yes							P43123	QRI1	UDP-N-acetylglucosamine pyrophosphorylase	0.000210229	7.16159e-05
P21954	IDP1	Isocitrate dehydrogenase [NADP], mitochondrial (IDH)	0.00622079	0.000889859	0.00533093	832	-2.58274	15	1.30706e+08	1.44653e+08	1.97543e+08	2.74232e+08	1.84875e+08	1.83346e+08	No	Yes	1.63251	-6.29686	14.3046	0.415594	-2.20615	2.43806	No							Q03973	HMO1	High mobility group protein 1 (High spontaneous mutagenesis protein 2)	0.000208945	0.000281296
Q06340	ESC2	Protein ESC2 (Establishes silent chromatin protein 2)	0.00615955	6.37744e-05	0.00609577	1069	-6.57869	11	1.88732e+08	1.24491e+08	2.16775e+08	1.76159e+08	1.19502e+08	2.78715e+08	No	Yes	7.10591	-16.0109	1.03537	0.0298757	-2.21045	2.43376	No							P08417	FUM1	Fumarate hydratase, mitochondrial (Fumarase)	0.000208026	0.000113557
P22803	TRX2	Thioredoxin-2 (Thioredoxin II) (TR-II) (Thioredoxin-1)	0.00612773	0.00264118	0.00348655	523	-0.400618	5	1.06013e+08	8.81147e+07	1.13032e+08	2.41398e+08	2.04921e+08	3.4519e+08	Yes	Yes	1.4554	-0.974107	43.1021	1.3306	-2.2127	2.43151	No							P53881	MRPL22	54S ribosomal protein L22, mitochondrial (Mitochondrial large ribosomal subunit protein uL22m)	0.000207593	0
Q99271	NHA1	Na(+)/H(+) antiporter	0.00611039	0	0.00611039	1222	-10	17	1.54353e+08	1.26345e+08	2.63877e+08	1.56849e+08	1.4242e+08	2.51716e+08	No	Yes	10.3863	-24.2196		-0.0297298	-2.21393	2.43028	No							P13382	POL1	DNA polymerase alpha catalytic subunit A	0.000205732	0.00499867
P38333	ENP1	Essential nuclear protein 1	0.0060788	0.0060788	0		10	18				3.33012e+08	4.26691e+08	3.30193e+08	Yes	Yes	0.522023		99.8049	10	-2.21618	2.42803	Yes							P47044	YJL055W	LOG family protein YJL055W	0.000205699	0.00019652
Q06451	TPO3	Polyamine transporter 3	0.00604193	0	0.00604193	1221	-10	7	1.75408e+08	1.28582e+08	2.5157e+08	1.67154e+08	1.16336e+08	2.44236e+08	No	Yes	10.4545	-24.1709		-0.13973	-2.21882	2.42539	No							P18562	FUR1	Uracil phosphoribosyltransferase (UPRTase)	0.000204991	0.000534769
Q12256	TPO4	Polyamine transporter 4	0.0060361	0	0.0060361	1220	-10	13	2.03583e+08	1.38693e+08	2.36704e+08	1.85406e+08	1.261e+08	1.91754e+08	No	Yes	9.78672	-24.1667		-0.227045	-2.21924	2.42497	No							P39079	CCT6	T-complex protein 1 subunit zeta (TCP-1-zeta) (CCT-zeta)	0.000203508	0.000141254
P0CX42	RPL23B	60S ribosomal protein L23-B (L17a) (Large ribosomal subunit protein uL14-B) (YL32)	0.00603579	0.0055295	0.000506289	153	3.44912	10	1.67025e+07	1.41818e+07	1.16612e+07	3.94406e+08	1.8891e+08	4.56324e+08	Yes	Yes	1.69522	8.36392	91.6119	4.5137	-2.21927	2.42494	Yes							P38858	SOL3	6-phosphogluconolactonase 3 (6PGL)	0.000200514	8.42628e-05
P32644	ECM32	Putative ATP-dependent RNA helicase ECM32	0.00601453	0	0.00601453	1219	-10	7	2.84274e+08	1.58921e+08	2.21598e+08	2.38882e+08	1.71542e+08	3.15497e+06	No	Yes	10.8617	-24.1512		-2.13173	-2.2208	2.42341	Yes							P11938	RAP1	DNA-binding protein RAP1 (Repressor/activator site-binding protein) (SBF-E) (TUF)	0.000199282	0.000362926
Q12460	NOP56	Nucleolar protein 56 (Ribosome biosynthesis protein SIK1) (Suppressor of I kappa b protein 1)	0.00597317	0.00233941	0.00363377	575	-0.635322	20	7.22705e+07	6.27713e+07	1.78269e+08	2.05344e+08	1.76892e+08	3.75411e+08	Yes	Yes	2.63086	-1.53774	39.1652	1.19383	-2.22379	2.42041	Yes							P12695	LAT1	Dihydrolipoyllysine-residue acetyltransferase component of pyruvate dehydrogenase complex, mitochondrial	0.000197784	0.00031458
P38804	RTC3	Restriction of telomere capping protein 3	0.00595048	0.00564771	0.000302769	132	4.22138	8	5.61813e+06	5.27482e+06	4.25995e+06	1.36578e+08	6.21788e+07	8.52979e+08	Yes	Yes	4.75306	10.2105	94.9119	5.25954	-2.22545	2.41876	No							P23639	PRE8	Proteasome subunit alpha type-2 (Macropain subunit Y7) (Multicatalytic endopeptidase complex subunit Y7) (Proteasome component Y7) (Proteinase YSCE subunit 7)	0.00019746	0
Q12094	TSR3	18S rRNA aminocarboxypropyltransferase	0.00594002	0	0.00594002	1218	-10	10	1.76367e+08	2.01093e+08	1.84128e+08	1.57804e+08	9.20167e+07	2.53604e+08	No	Yes	9.3731	-24.0972		-0.277655	-2.22621	2.418	No							P06738	GPH1	Glycogen phosphorylase	0.000196293	0.000204322
P14742	GFA1	Glutamine--fructose-6-phosphate aminotransferase [isomerizing] (GFAT)	0.00591872	0.00335352	0.0025652	384	0.386605	23	7.03839e+07	7.108e+07	8.60327e+07	2.63753e+08	2.29055e+08	3.4089e+08	Yes	Yes	0.998991	0.934206	56.6595	1.85385	-2.22777	2.41644	No							P17883	SKI3	Superkiller protein 3	0.000195923	0.000250956
P17709	GLK1	Glucokinase-1	0.00591128	0.00265441	0.00325687	502	-0.295092	19	8.8943e+07	5.07289e+07	1.47431e+08	1.9865e+08	2.4089e+08	3.33217e+08	Yes	Yes	1.75595	-0.71291	44.9042	1.39509	-2.22832	2.41589	No							P36010	YNK1	Nucleoside diphosphate kinase (NDK) (NDP kinase)	0.000193066	5.00766e-05
Q06218	DBP9	ATP-dependent RNA helicase DBP9	0.00590192	0.00583597	6.59526e-05	81	6.4674	30	1.95174e+06	1.95174e+06	1.95174e+06	3.44343e+08	2.94038e+08	4.13946e+08	Yes	Yes	0.615293	15.6201	98.8825	7.47553	-2.22901	2.4152	Yes							P53863	JJJ1	J protein JJJ1	0.000192606	0.00243416
P46992	YJL171C	Cell wall protein YJL171C	0.00588063	0.000389328	0.0054913	909	-3.81809	8	1.36309e+08	1.37021e+08	2.07858e+08	1.53497e+08	1.46472e+08	2.73208e+08	No	Yes	4.1407	-9.21547	6.62051	0.191307	-2.23058	2.41363	No							Q03430	RSM28	37S ribosomal protein RSM28, mitochondrial (Mitochondrial small ribosomal subunit protein mS46)	0.00019064	0
P40319	ELO3	Elongation of fatty acids protein 3	0.00581609	0	0.00581609	1217	-10	5	3.70638e+08	1.32e+08	8.0126e+07	2.56582e+08	6.96812e+07	1.33766e+08	No	Yes	11.9249	-24.006		-0.538624	-2.23537	2.40884	No							P32377	MVD1	Diphosphomevalonate decarboxylase	0.000189259	0.00046259
P40059	DOT6	Transcriptional regulatory protein DOT6 (Disrupter of telomere silencing protein 6) (PAC-binding factor 2)	0.00572789	0.000107303	0.00562059	1017	-5.71096	17	1.47447e+08	1.37624e+08	2.17505e+08	1.52985e+08	1.75714e+08	1.95706e+08	No	Yes	4.89096	-13.7189	1.87334	0.0540595	-2.242	2.4022	No							P40507	AIR1	Protein AIR1 (Arginine methyltransferase-interacting RING finger protein 1)	0.000187021	0
Q03177	YMR102C	WD repeat-containing protein YMR102C	0.00560493	0	0.00560493	1216	-10	27	1.45643e+08	1.58886e+08	2.24231e+08	1.46295e+08	1.24887e+08	2.0499e+08	No	Yes	9.60155	-23.8459		-0.182634	-2.25143	2.39278	No							P17423	THR1	Homoserine kinase (HK) (HSK)	0.000186911	0
P31688	TPS2	Trehalose-phosphatase	0.00554806	0.00305983	0.00248822	398	0.298337	24	9.30383e+07	3.8129e+07	8.8303e+07	2.73781e+08	1.90214e+08	3.11272e+08	Yes	Yes	1.59397	0.712533	55.1514	1.79054	-2.25586	2.38835	No							Q12263	GIN4	Serine/threonine-protein kinase GIN4	0.000186901	0.00975352
P49167	RPL38	60S ribosomal protein L38 (Large ribosomal subunit protein eL38)	0.00552512	0.00535333	0.000171785	113	4.96176	5	5.27567e+06	4.85688e+06	4.43809e+06	4.79265e+08	2.16886e+08	2.79902e+08	Yes	Yes	1.45923	11.8415	96.8908	5.98472	-2.25766	2.38655	No							P25382	RSA4	Ribosome assembly protein 4 (Notchless protein homolog 1) (Ribosome biogenesis factor RSA4)	0.000186878	0.000114892
P04840	POR1	Mitochondrial outer membrane protein porin 1 (Voltage-dependent anion-selective channel protein 1) (VDAC-1)	0.00551095	0.00077552	0.00473543	827	-2.61026	16	1.27077e+08	1.23187e+08	1.74029e+08	1.91191e+08	1.9575e+08	1.76851e+08	No	Yes	1.03869	-6.22661	14.0723	0.408754	-2.25877	2.38544	No							Q03466	EBS1	Protein EBS1 (EST1-like BCY1 suppressor 1)	0.000183346	0
O13563	RPN13	26S proteasome regulatory subunit RPN13 (Proteasome non-ATPase subunit 13)	0.00549845	0.000166641	0.00533181	980	-4.99981	6	1.87884e+08	1.25956e+08	1.60874e+08	1.81993e+08	1.33445e+08	1.95692e+08	No	Yes	4.43053	-11.9218	3.03068	0.0874738	-2.25976	2.38445	No							Q08237	REX4	RNA exonuclease 4	0.000179633	0
P53739	FPK1	Flippase kinase 1	0.0054818	0	0.0054818	1215	-10	16	1.57221e+08	1.11383e+08	2.47891e+08	1.35938e+08	1.02303e+08	2.28122e+08	No	Yes	10.7525	-23.7498		-0.228592	-2.26108	2.38313	No							Q03799	MRPS8	37S ribosomal protein S8, mitochondrial (Mitochondrial small ribosomal subunit protein uS8m)	0.000179544	0.000483629
P25441	RPC53	DNA-directed RNA polymerase III subunit RPC4 (RNA polymerase III subunit C4) (C53) (DNA-directed RNA polymerase III 47 kDa polypeptide)	0.00547234	0	0.00547234	1214	-10	11	1.88978e+08	1.27057e+08	1.87812e+08	1.62024e+08	1.22636e+08	1.92654e+08	No	Yes	9.53852	-23.7423		-0.102488	-2.26183	2.38238	No							P40485	SLM1	Phosphatidylinositol 4,5-bisphosphate-binding protein SLM1 (Synthetic lethal with MSS4 protein 1) (TORC2 effector protein SLM1)	0.00017866	0.00298522
Q05900	YHC1	U1 small nuclear ribonucleoprotein C (U1 snRNP C) (U1-C) (U1C)	0.00544619	0.00541926	2.69238e-05	62	7.65307	11	786766	786766	786766	4.01339e+08	3.33945e+08	2.38828e+08	Yes	Yes	0.943618	18.2166	99.5056	8.65665	-2.26391	2.3803	Yes							P43609	RSC8	Chromatin structure-remodeling complex protein RSC8 (Remodel the structure of chromatin complex subunit 8) (SWI3 homolog)	0.000178159	0.000170298
Q08818	MSC6	Meiotic sister-chromatid recombination protein 6, mitochondrial	0.00542027	0.00542027	0		10	22				2.56055e+08	3.6001e+08	3.5576e+08	Yes	Yes	0.693189		99.8049	10	-2.26598	2.37823	Yes							P38344	REI1	Cytoplasmic 60S subunit biogenesis factor REI1 (Required for isotropic bud growth protein 1) (pre-60S factor REI1)	0.000178151	0
Q08245	ZEO1	Protein ZEO1 (Zeocin resistance protein 1)	0.00539153	0	0.00539153	1213	-10	15	3.14506e+08	8.88369e+07	9.52035e+07	2.9645e+08	1.07993e+08	6.36825e+07	No	Yes	12.2981	-23.6779		-0.3902	-2.26829	2.37592	No							P21827	SRM1	Guanine nucleotide exchange factor SRM1 (Pheromone response pathway component SRM1) (Pre-mRNA-processing protein 20) (Regulator of chromosome condensation) (Suppressor of receptor mutations 1) (mRNA transport protein 1)	0.000178019	0.00164603
P48361	ASK10	Activator of SKN7 protein 10 (Regulator of the glycerol channel 2)	0.00537514	0.00067745	0.00469769	847	-2.79377	22	1.25425e+08	1.05907e+08	1.87962e+08	1.60104e+08	1.70802e+08	2.13534e+08	No	Yes	2.65813	-6.63407	12.6034	0.365601	-2.26961	2.3746	No							Q99297	ODC2	Mitochondrial 2-oxodicarboxylate carrier 2	0.000176418	0.000198162
P15625	FRS2	Phenylalanine--tRNA ligase alpha subunit	0.00537464	0.00537464	0		10	23				2.85547e+08	1.69295e+08	5.08801e+08	Yes	Yes	1.97251		99.8049	10	-2.26965	2.37456	Yes							Q12018	CDC53	Cell division control protein 53 (Cullin-A) (E3 ubiquitin ligase complex SCF subunit CDC53)	0.000171496	0
P16649	TUP1	General transcriptional corepressor TUP1 (Flocculation suppressor protein) (Glucose repression regulatory protein TUP1) (Repressor AER2)	0.00536065	8.74975e-05	0.00527315	1022	-5.91328	23	1.46875e+08	1.01293e+08	2.13412e+08	1.46143e+08	1.15569e+08	2.37844e+08	No	Yes	6.53313	-14.0347	1.63222	0.0471001	-2.27078	2.37343	No							Q04409	EMI2	Putative glucokinase-2	0.000171246	0.00098302
Q03088	SVL3	Styryl dye vacuolar localization protein 3	0.0053526	0.000291201	0.0050614	925	-4.11945	17	8.65185e+07	9.90949e+07	2.2783e+08	9.24548e+07	1.16305e+08	3.37489e+08	No	Yes	6.08262	-9.77453	5.44036	0.157131	-2.27144	2.37277	No							P47116	PTK2	Serine/threonine-protein kinase PTK2/STK2	0.000170287	0.000448077
P53840	TOF1	Topoisomerase 1-associated factor 1	0.00535022	0	0.00535022	1212	-10	5	7.24751e+06	8.17552e+07	2.05772e+08	1.00941e+07	1.72398e+08	4.82e+08	No	Yes	16.7728	-23.6446		-0.0591987	-2.27163	2.37258	No							P25618	CWH43	Protein CWH43 (Calcofluor white hypersensitive protein)	0.000169883	0.00039191
P32457	CDC3	Cell division control protein 3	0.00534126	0.00149412	0.00384714	687	-1.36449	21	1.19231e+08	8.78202e+07	1.36522e+08	1.79856e+08	1.99904e+08	2.34325e+08	Yes	Yes	1.28969	-3.23638	27.9731	0.829234	-2.27236	2.37185	No							P38783	FYV4	Protein FYV4, mitochondrial (Function required for yeast viability protein 4) (Mitochondrial small ribosomal subunit protein mS41)	0.000168733	0
Q00362	CDC55	Protein phosphatase PP2A regulatory subunit B (Cell division control protein 55) (PR55)	0.00533599	0	0.00533599	1211	-10	6	4.58202e+08	1.39864e+07	3.3691e+07	3.98156e+08	2.04497e+07	3.22285e+07	No	Yes	16.0319	-23.6331		-1.3972	-2.27279	2.37142	No							P18544	ARG8	Acetylornithine aminotransferase, mitochondrial (ACOAT)	0.000168118	0.00154575
P54785	MOT3	Transcriptional activator/repressor MOT3 (Hypoxic gene repressor protein 7) (Modulator of transcription protein 3)	0.00530026	0	0.00530026	1210	-10	10	1.15537e+08	1.59658e+08	2.41848e+08	1.15204e+08	1.33981e+08	1.84081e+08	No	Yes	10.1733	-23.604		-0.283133	-2.2757	2.36851	No							O13563	RPN13	26S proteasome regulatory subunit RPN13 (Proteasome non-ATPase subunit 13)	0.000166641	0.00533181
P39940	RSP5	E3 ubiquitin-protein ligase RSP5	0.00528326	0.00245382	0.00282944	482	-0.205487	27	7.7703e+07	5.99e+07	1.07893e+08	1.6665e+08	2.01587e+08	3.33528e+08	Yes	Yes	1.87006	-0.48641	46.4452	1.45127	-2.2771	2.36711	No							P32643	TMT1	Trans-aconitate 3-methyltransferase	0.000166243	0.000266835
P38175	MRP21	37S ribosomal protein MRP21, mitochondrial (Mitochondrial small ribosomal subunit protein bS21m)	0.00526158	0.00507742	0.000184165	119	4.78502	12	5.49312e+06	5.49312e+06	5.49312e+06	3.33527e+08	2.87163e+08	3.06204e+08	Yes	Yes	0.272983	11.3181	96.4998	5.81095	-2.27888	2.36533	No							P33299	RPT1	26S proteasome regulatory subunit 7 homolog (Protein CIM5) (Tat-binding homolog 3)	0.000165626	0.000822599
P32481	GCD11	Eukaryotic translation initiation factor 2 subunit gamma (eIF-2-gamma)	0.00525859	0.00474826	0.000510329	160	3.2179	20	1.05623e+07	7.42773e+06	2.59101e+07	2.67272e+08	2.09268e+08	4.22396e+08	Yes	Yes	1.41364	7.61059	90.2953	4.29342	-2.27913	2.36508	Yes							P40450	BNR1	BNI1-related protein 1	0.000165459	0.000490812
Q02642	EGD1	Nascent polypeptide-associated complex subunit beta-1 (NAC-beta-1) (BTF3 homolog EGD1) (Beta-1-NAC) (GAL4 DNA-binding enhancer protein 1)	0.0052505	0.00515394	9.65586e-05	102	5.73813	9	2.84373e+06	2.84373e+06	2.84373e+06	2.84206e+08	3.87215e+08	2.61433e+08	Yes	Yes	0.745372	13.5673	98.161	6.75158	-2.2798	2.36441	No							P16387	PDA1	Pyruvate dehydrogenase E1 component subunit alpha, mitochondrial	0.000165261	0.000915158
P40070	LSM4	U6 snRNA-associated Sm-like protein LSm4	0.00522912	0.00515601	7.31055e-05	89	6.14013	6	803473	2.14954e+06	3.49562e+06	2.57381e+08	3.90265e+08	2.83458e+08	Yes	Yes	0.788286	14.5069	98.602	7.15032	-2.28157	2.36264	Yes							P28743	KIP2	Kinesin-like protein KIP2	0.000165081	0.000653642
P13382	POL1	DNA polymerase alpha catalytic subunit A	0.0052044	0.000205732	0.00499867	955	-4.60271	31	1.84959e+08	6.15057e+07	1.78344e+08	2.70102e+08	8.98045e+07	1.48406e+08	No	Yes	6.2954	-10.8651	3.95303	0.11412	-2.28363	2.36058	No							Q04182	PDR15	ATP-dependent permease PDR15	0.000164839	0.00286406
P53210	YGR017W	Uncharacterized protein YGR017W	0.00519958	0.000101432	0.00509815	1007	-5.65138	12	1.58649e+08	9.38467e+07	1.98e+08	1.42673e+08	1.24112e+08	2.14976e+08	No	Yes	5.97873	-13.3383	1.95078	0.0562947	-2.28403	2.36018	No							P38555	YPT31	GTP-binding protein YPT31/YPT8 (Rab GTPase YPT31)	0.000164508	0.000195808
P43610	IRC5	Uncharacterized ATP-dependent helicase IRC5	0.00518808	3.22769e-05	0.00515581	1099	-7.31955	22	1.3138e+08	7.68821e+07	2.51292e+08	1.57914e+08	1.27709e+08	1.85018e+08	No	Yes	7.97871	-17.2684	0.622135	0.0179512	-2.28499	2.35922	No							Q05785	ENT2	Epsin-2	0.000164454	0.000279419
P28777	ARO2	Chorismate synthase	0.0051704	0.00341583	0.00175457	315	0.961119	13	5.46054e+07	3.34611e+07	6.84681e+07	2.20956e+08	2.62454e+08	2.8708e+08	Yes	Yes	0.663833	2.26606	66.0651	2.29091	-2.28648	2.35773	No							P32909	SMY2	Protein SMY2 (Suppressor of MYO2-66 protein)	0.000164436	0.000267504
P25491	YDJ1	Mitochondrial protein import protein MAS5 (Yeast dnaJ protein 1)	0.00513013	0.00477647	0.000353658	145	3.75552	18	7.71385e+06	1.07786e+07	1.05929e+07	2.4949e+08	1.70582e+08	4.70648e+08	Yes	Yes	1.84457	8.84176	93.1063	4.80796	-2.28987	2.35434	No							P39109	YCF1	Metal resistance protein YCF1 (ABC-type Cd(2+) transporter)	0.00016348	0.000840719
P30624	FAA1	Long-chain-fatty-acid--CoA ligase 1	0.00511672	0.00245325	0.00266346	468	-0.118607	18	5.96439e+07	8.04265e+07	9.62916e+07	2.3209e+08	1.79644e+08	2.69304e+08	Yes	Yes	1.08476	-0.279106	47.9459	1.50698	-2.29101	2.3532	No							Q07362	PBP4	Protein PBP4 (PBP1-binding protein 4)	0.000162394	0
P36016	LHS1	Heat shock protein 70 homolog LHS1	0.00511614	2.78933e-05	0.00508825	1113	-7.51111	26	1.50534e+08	1.08206e+08	1.91015e+08	1.42616e+08	1.17942e+08	2.06982e+08	No	Yes	7.55337	-17.6748	0.545201	0.0157313	-2.29106	2.35315	No							P07703	RPC40	DNA-directed RNA polymerases I and III subunit RPAC1 (RNA polymerases I and III subunit AC1) (C37) (DNA-directed RNA polymerases I and III 40 kDa polypeptide) (AC40) (C40)	0.000160119	0.000182543
P32591	SWI3	SWI/SNF complex subunit SWI3 (Transcription factor TYE2) (Transcription regulatory protein SWI3)	0.00511153	0	0.00511153	1209	-10	22	1.81015e+08	1.22068e+08	1.91646e+08	1.18648e+08	1.00599e+08	2.02494e+08	No	Yes	10.014	-23.4471		-0.297287	-2.29145	2.35276	No							P47169	MET5	Sulfite reductase [NADPH] subunit beta	0.000158242	0.000270643
P07560	SEC4	Ras-related protein SEC4 (Suppressor of RHO3 protein 6)	0.0051091	0.000654985	0.00445411	841	-2.7656	9	1.26679e+08	1.28295e+08	1.43408e+08	1.94987e+08	1.61975e+08	1.6069e+08	No	Yes	1.04422	-6.50623	12.82	0.371953	-2.29166	2.35255	No							Q08229	NBA1	Protein NBA1 (NAP1 and bud neck-associated protein 1)	0.00015817	0.00123052
Q08926	UIP4	ULP1-interacting protein 4	0.00510204	0	0.00510204	1208	-10	12	1.49617e+08	1.45806e+08	1.92974e+08	1.22087e+08	1.18864e+08	1.85419e+08	No	Yes	9.32533	-23.4391		-0.227089	-2.29226	2.35195	No							P17649	UGA1	4-aminobutyrate aminotransferase	0.000158136	0.000393599
Q3E7X9	RPS28A	40S ribosomal protein S28-A (S33) (Small ribosomal subunit protein eS28-A) (YS27)	0.00508205	0.00495619	0.00012586	105	5.29934	1	3.86185e+06	3.00976e+06	4.26697e+06	2.53532e+08	2.77743e+08	3.6877e+08	Yes	Yes	0.709077	12.4548	97.5234	6.31754	-2.29396	2.35025	No							P35184	SQT1	Ribosome assembly protein SQT1	0.000156449	0.00134115
Q02931	NAN1	NET1-associated nuclear protein 1 (U three protein 17) (t-17) (U3 protein 17 required for transcription) (U3 small nucleolar RNA-associated protein 17) (U3 snoRNA-associated protein 17)	0.00507506	0.00501251	6.25404e-05	87	6.3246	26	1.4084e+06	1.77856e+06	2.35894e+06	2.49183e+08	2.97109e+08	3.58092e+08	Yes	Yes	0.657644	14.8606	98.7677	7.33357	-2.29456	2.34965	Yes							P53091	MCM6	DNA replication licensing factor MCM6	0.00015603	0.000402258
P33892	GCN1	eIF-2-alpha kinase activator GCN1 (General control non-derepressible protein 1) (Translational activator GCN1)	0.00506583	0.00500147	6.43649e-05	88	6.27993	50	875906	2.85119e+06	1.86355e+06	3.59538e+08	2.01745e+08	3.41403e+08	Yes	Yes	1.13387	14.7507	98.7294	7.28919	-2.29535	2.34886	No							Q12408	NPC2	Phosphatidylglycerol/phosphatidylinositol transfer protein (PG/PI-TP) (NPC2 homolog)	0.000155439	0.000169446
P29509	TRR1	Thioredoxin reductase 1 (TR) (TrxR)	0.00506519	0.00292324	0.00214194	379	0.448648	9	6.53529e+07	5.36492e+07	6.82185e+07	2.24865e+08	1.742e+08	3.21875e+08	Yes	Yes	1.40522	1.05379	57.7124	1.89899	-2.2954	2.3488	No							P40457	MLP2	Protein MLP2 (Myosin-like protein 2)	0.000155105	0.000112569
P16120	THR4	Threonine synthase (TS)	0.00506146	0.00301362	0.00204784	362	0.557394	26	5.27832e+07	3.33349e+07	9.11009e+07	1.86417e+08	1.93541e+08	3.50315e+08	Yes	Yes	1.81899	1.30903	59.5405	1.97937	-2.29572	2.34849	No							P47075	VTC4	Vacuolar transporter chaperone 4 (Phosphate metabolism protein 3)	0.000154587	0.0097233
P54838	DAK1	Dihydroxyacetone kinase 1 (DHA kinase 1)	0.00501459	0.00142446	0.00359013	678	-1.33362	19	1.02198e+08	8.12959e+07	1.36008e+08	1.89107e+08	1.59686e+08	2.30793e+08	Yes	Yes	1.77169	-3.1266	28.4063	0.842812	-2.29976	2.34444	No							P17121	SAC7	GTPase-activating protein SAC7	0.000154342	8.54737e-05
P47001	CIS3	Cell wall mannoprotein CIS3 (Covalently-linked cell wall protein 5/11) (Protein with internal repeats 4) (Soluble cell wall protein 8)	0.00500005	0.000128087	0.00487196	987	-5.2493	5	1.53281e+08	1.13935e+08	1.62536e+08	1.91176e+08	1.05363e+08	1.70191e+08	No	Yes	5.12142	-12.3001	2.56172	0.0739318	-2.30103	2.34318	No							P25040	TSR4	20S rRNA accumulation protein 4	0.00015301	0
P0C2J7	TY4B-H	Transposon Ty4-H Gag-Pol polyprotein (TY4A-TY4B) (Transposon Ty4 TYA-TYB polyprotein) [Includes: Capsid protein (CA); Ty4 protease (PR)	0.00494332	0.00255391	0.00238941	431	0.0960563	4	1.21599e+08	3.46716e+07	2.33633e+07	4.68695e+08	1.22039e+08	1.15943e+08	No	Yes	3.72614	0.224602	51.6639	1.64971	-2.30598	2.33823	Yes							P37292	SHM1	Serine hydroxymethyltransferase, mitochondrial (SHMT)	0.000149983	0
P38779	CIC1	Proteasome-interacting protein CIC1 (Core interacting component 1)	0.00493826	0.00471845	0.000219817	131	4.42394	18	4.8991e+06	5.00628e+06	9.1586e+06	3.86791e+08	2.75044e+08	2.04505e+08	Yes	Yes	1.12259	10.3422	95.5487	5.45716	-2.30643	2.33778	Yes							P32485	HOG1	Mitogen-activated protein kinase HOG1 (MAP kinase HOG1)	0.000148046	0
Q06511	RRP15	Ribosomal RNA-processing protein 15	0.00493021	0.000456388	0.00447382	872	-3.29317	8	1.4775e+08	1.02867e+08	1.47063e+08	2.02563e+08	1.34651e+08	1.49065e+08	No	Yes	2.94898	-7.69639	9.25698	0.267867	-2.30713	2.33707	No							P33775	PMT1	Dolichyl-phosphate-mannose--protein mannosyltransferase 1	0.00014764	0.000711748
P32599	SAC6	Fimbrin (ABP67)	0.00492014	0.00260883	0.00231131	422	0.17469	22	5.09761e+07	4.78752e+07	1.04492e+08	1.87539e+08	1.91385e+08	2.99887e+08	Yes	Yes	1.64361	0.408108	53.0234	1.70374	-2.30802	2.33619	No							P33339	TFC4	Transcription factor tau 131 kDa subunit (TFIIIC 131 kDa subunit) (Transcription factor C subunit 4)	0.000147403	0.00752974
P40957	MAD1	Spindle assembly checkpoint component MAD1 (Mitotic arrest deficient protein 1)	0.00490261	0.000634109	0.0042685	836	-2.75093	28	1.33464e+08	5.1409e+07	1.90106e+08	1.64922e+08	1.15628e+08	2.23482e+08	No	Yes	4.12463	-6.42241	12.9341	0.375302	-2.30957	2.33464	No							P53155	YGL082W	Uncharacterized protein YGL082W	0.000146724	0
P53927	NOP15	Ribosome biogenesis protein 15 (Nucleolar protein 15)	0.00489652	0.00104614	0.00385037	744	-1.87992	7	8.81285e+07	1.25125e+08	1.31915e+08	1.76977e+08	1.79511e+08	1.76262e+08	Yes	Yes	1.0581	-4.38791	21.3651	0.626111	-2.31011	2.3341	Yes							P39996	GTT3	Glutathione transferase 3	0.000146631	0.00393905
P36036	YRA2	RNA annealing protein YRA2	0.00487877	0.00487877	0		10	14				3.88799e+08	1.17248e+08	3.6869e+08	Yes	Yes	2.427		99.8049	10	-2.31169	2.33252	Yes							P20486	CKS1	Cyclin-dependent kinases regulatory subunit (Cell division control protein CKS1)	0.000146415	0
P38351	PAF1	RNA polymerase II-associated protein 1 (Protein PAF1)	0.00486596	0.00121514	0.00365083	707	-1.58711	18	1.17284e+08	8.42163e+07	1.23347e+08	1.56861e+08	1.67745e+08	2.22988e+08	No	Yes	1.59665	-3.70015	24.9721	0.736108	-2.31283	2.33138	No							Q12179	YPL245W	Uncharacterized protein YPL245W	0.000145461	0.000127998
Q12680	GLT1	Glutamate synthase [NADH]	0.00482614	0.0033954	0.00143073	282	1.24683	42	5.13891e+07	1.07148e+07	6.17184e+07	2.49225e+08	1.62192e+08	3.30061e+08	Yes	Yes	1.84173	2.90238	70.3545	2.52265	-2.3164	2.32781	No							P46683	YAR1	Ankyrin repeat-containing protein YAR1	0.000145206	0.000232432
Q08921	TCO89	Target of rapamycin complex 1 subunit TCO89 (TORC1 subunit TCO89) (89 kDa TOR complex 1 protein)	0.00480451	0.00021431	0.0045902	941	-4.42078	21	1.01983e+08	1.00262e+08	2.00553e+08	1.08347e+08	1.36758e+08	2.1352e+08	No	Yes	5.06998	-10.2821	4.4606	0.128791	-2.31835	2.32586	No							Q02959	HOS3	Histone deacetylase HOS3	0.000142722	0
P40021	ZRG8	Zinc-regulated protein 8	0.00479623	0	0.00479623	1206	-10	18	1.73514e+08	9.84217e+07	1.6743e+08	1.31748e+08	1.10226e+08	1.78598e+08	No	Yes	9.85363	-23.1715		-0.0921429	-2.3191	2.32511	No							P12630	BAR1	Barrierpepsin	0.000142438	0.0120313
P38994	MSS4	Phosphatidylinositol 4-phosphate 5-kinase MSS4	0.00476932	0	0.00476932	1205	-10	17	1.05782e+08	1.31415e+08	2.40764e+08	9.07918e+07	8.60147e+07	2.00346e+08	No	Yes	10.9567	-23.1472		-0.456671	-2.32154	2.32267	No							P25349	YCP4	Flavoprotein-like protein YCP4	0.000141129	0.00251437
P22336	RFA1	Replication factor A protein 1 (RF-A protein 1) (DNA-binding protein BUF2) (Replication protein A 69 kDa DNA-binding subunit) (Single-stranded DNA-binding protein)	0.00474173	0.00416645	0.000575283	176	2.85647	24	1.69851e+07	1.65709e+07	1.62461e+07	2.9123e+08	1.7408e+08	3.35054e+08	Yes	Yes	1.25829	6.62744	87.8677	3.95279	-2.32406	2.32015	Yes							P03875	AI1	Putative COX1/OXI3 intron 1 protein	0.000136988	0
Q03780	YDR239C	Uncharacterized protein YDR239C	0.00473897	0.000431139	0.00430783	874	-3.32074	28	1.21182e+08	1.07624e+08	1.51354e+08	1.07332e+08	1.76713e+08	1.85466e+08	No	Yes	2.96764	-7.70375	9.09774	0.263233	-2.32432	2.31989	No							P38116	ARL1	ADP-ribosylation factor-like protein 1 (Arf-like GTPase 1)	0.000136818	0.00015034
Q06525	URN1	Pre-mRNA-splicing factor URN1 (U2-U5-U6 snRNP, RES complex and NTC-interacting pre-mRNA-splicing factor 1)	0.00471125	0	0.00471125	1204	-10	19	1.54906e+08	1.00634e+08	1.85348e+08	1.50011e+08	9.7342e+07	1.5646e+08	No	Yes	10.0313	-23.0942		-0.158116	-2.32686	2.31735	Yes							Q04781	RKR1	E3 ubiquitin-protein ligase listerin	0.000136401	0
P0CX54	RPL12B	60S ribosomal protein L12-B (L15) (Large ribosomal subunit protein uL11-B) (YL23)	0.00469601	0.00445961	0.000236405	137	4.23758	7	5.90643e+06	4.05445e+06	1.03574e+07	3.11498e+08	1.70634e+08	3.39519e+08	Yes	Yes	1.3926	9.81398	94.9658	5.27532	-2.32827	2.31594	Yes							P38791	DYS1	Deoxyhypusine synthase (DHS)	0.000136143	8.56948e-05
P39105	PLB1	Lysophospholipase 1	0.00468782	4.68916e-05	0.00464092	1050	-6.62894	8	1.31301e+08	9.05127e+07	1.81387e+08	1.18863e+08	9.86987e+07	2.19738e+08	No	Yes	7.30104	-15.3472	1.00029	0.0288631	-2.32903	2.31518	No							P36056	RSM22	Probable S-adenosyl-L-methionine-dependent RNA methyltransferase RSM22, mitochondrial	0.000135531	7.58453e-05
P40154	IES2	Ino eighty subunit 2	0.00468005	0	0.00468005	1203	-10	14	1.18326e+08	1.21749e+08	1.7102e+08	9.24965e+07	1.27611e+08	2.07906e+08	No	Yes	10.1271	-23.0654		-0.0227901	-2.32975	2.31446	No							P14743	NMT1	Glycylpeptide N-tetradecanoyltransferase	0.000135025	0
Q05812	MSC3	Meiotic sister-chromatid recombination protein 3	0.00467997	0	0.00467997	1202	-10	19	1.45928e+08	1.18478e+08	1.93737e+08	1.03115e+08	9.42113e+07	1.83624e+08	No	Yes	10.0878	-23.0653		-0.332507	-2.32976	2.31445	No							P36047	SDS22	Protein phosphatase 1 regulatory subunit SDS22	0.000134128	0.00019763
P39936	TIF4632	Eukaryotic initiation factor 4F subunit p130 (eIF-4F p130) (eIF4F p130) (eIF4G2) (mRNA cap-binding protein complex subunit p130)	0.00463126	0.00338662	0.00124464	258	1.44411	24	2.25998e+07	2.71191e+07	5.67443e+07	1.73048e+08	1.92861e+08	3.57988e+08	Yes	Yes	1.74964	3.33577	73.1252	2.68749	-2.3343	2.30991	Yes							P08468	PET111	Protein PET111, mitochondrial	0.000133835	0
P41920	YRB1	Ran-specific GTPase-activating protein 1 (Chromosome stability protein 20) (Perinuclear array-localized protein) (Ran-binding protein 1) (RANBP1)	0.00461339	0.00375221	0.000861185	204	2.12334	7	2.54017e+07	3.68985e+07	1.40116e+07	3.08562e+08	2.18348e+08	2.23935e+08	Yes	Yes	0.754984	4.90117	81.3329	3.28007	-2.33598	2.30823	No							P40185	MMF1	Protein MMF1, mitochondrial (Isoleucine biosynthesis and maintenance of intact mitochondria 1) (Maintenance of mitochondrial function 1)	0.000132735	0.000117041
P25333	SAT4	Serine/threonine-protein kinase HAL4/SAT4	0.00457395	0	0.00457395	1201	-10	17	1.40491e+08	1.36737e+08	1.94821e+08	9.90049e+07	1.0902e+08	1.40012e+08	No	Yes	9.20528	-22.9662		-0.455401	-2.33971	2.3045	No							P38765	YHI9	Uncharacterized isomerase YHI9	0.000131731	0.000228142
Q05775	HCR1	Eukaryotic translation initiation factor 3 subunit J (eIF3j) (Eukaryotic translation initiation factor 3 30 kDa subunit) (eIF-3 30 kDa)	0.00456129	0.00456129	0		10	16				2.71296e+08	2.82143e+08	2.64377e+08	Yes	Yes	0.117401		99.8049	10	-2.34091	2.3033	Yes							P43588	RPN11	Ubiquitin carboxyl-terminal hydrolase RPN11	0.000131183	0.000542604
Q04195	SIZ1	E3 SUMO-protein ligase SIZ1	0.00455825	0	0.00455825	1200	-10	23	1.41264e+08	1.35527e+08	1.66324e+08	1.05502e+08	1.22626e+08	1.46027e+08	No	Yes	8.51402	-22.9513		-0.256795	-2.3412	2.30301	No							P32476	ERG1	Squalene epoxidase ERG1 (SE)	0.000130707	0.000459553
P53184	PNC1	Nicotinamidase	0.00453493	0.00422553	0.000309398	148	3.7716	9	1.15212e+07	5.25028e+06	8.66497e+06	3.05239e+08	1.27849e+08	3.54564e+08	Yes	Yes	2.02618	8.67762	93.1775	4.82347	-2.34343	2.30078	No							P32381	ARP2	Actin-related protein 2 (Actin-like protein ARP2) (Actin-like protein 2)	0.000128349	0.00019913
P32336	NUD1	Protein NUD1	0.00452961	0	0.00452961	1199	-10	22	1.48098e+08	1.39012e+08	1.33856e+08	1.34187e+08	1.18773e+08	1.38208e+08	No	Yes	6.92074	-22.924		-0.108975	-2.34394	2.30027	No							P47001	CIS3	Cell wall mannoprotein CIS3 (Covalently-linked cell wall protein 5/11) (Protein with internal repeats 4) (Soluble cell wall protein 8)	0.000128087	0.00487196
P38735	VMR1	ABC transporter ATP-binding protein/permease VMR1 (Vacuolar multidrug resistance protein 1)	0.0045229	0	0.0045229	1198	-10	3	6.41823e+07	2.46044e+08	1.5557e+08	6.09092e+07	8.5289e+07	1.98937e+08	No	Yes	11.6684	-22.9176		-0.618911	-2.34458	2.29963	No							Q02866	MUK1	Protein MUK1	0.000127975	0.000689704
P39969	BOI2	Protein BOI2 (Protein BEB1)	0.0045178	9.05027e-05	0.0044273	1001	-5.61232	25	7.28842e+07	1.35615e+08	1.84901e+08	1.04475e+08	1.51885e+08	1.60257e+08	No	Yes	6.0948	-12.9035	2.00325	0.0578093	-2.34507	2.29914	No							P38825	TOM71	Protein TOM71 (71 kDa mitochondrial outer membrane protein)	0.000126719	0.000780026
Q07824	TPO1	Polyamine transporter 1	0.00451111	0	0.00451111	1197	-10	7	1.20451e+08	1.11835e+08	2.10152e+08	8.93901e+07	9.11367e+07	1.85852e+08	No	Yes	10.5979	-22.9063		-0.361031	-2.34572	2.29849	No							P32901	PTR2	Peptide transporter PTR2 (Peptide permease PTR2)	0.000126666	0.000826602
Q12152	YPL150W	Putative serine/threonine-protein kinase YPL150W	0.00450985	0	0.00450985	1196	-10	20	1.05146e+08	1.54932e+08	1.7037e+08	1.10722e+08	1.36803e+08	1.3062e+08	No	Yes	9.17714	-22.9051		-0.192733	-2.34584	2.29837	No							P38903	RTS1	Serine/threonine-protein phosphatase 2A 56 kDa regulatory subunit delta isoform (PP2A, B subunit, B' delta isoform) (Protein RTS1) (Protein SCS1)	0.000125854	0.000265937
P15454	GUK1	Guanylate kinase	0.00444989	0.00123818	0.00321171	683	-1.37512	12	9.38073e+07	6.76619e+07	1.21915e+08	1.96877e+08	1.2095e+08	1.96629e+08	Yes	Yes	2.20373	-3.15255	27.8249	0.824596	-2.35165	2.29256	No							P53879	RHO5	GTP-binding protein RHO5	0.000123735	0.000998101
Q01662	MAP1	Methionine aminopeptidase 1 (MAP 1) (MetAP 1)	0.00433751	0.00420422	0.000133283	118	4.97927	15	3.93989e+06	3.92229e+06	3.93109e+06	2.26248e+08	2.23663e+08	3.15987e+08	Yes	Yes	0.710067	11.36	96.9272	6.00196	-2.36276	2.28145	Yes							P11433	CDC24	Cell division control protein 24 (Calcium regulatory protein)	0.000120919	0.00068174
Q08287	NOP8	60S ribosome subunit biogenesis protein NOP8 (Nucleolar protein 8)	0.00429549	0.00319811	0.00109739	253	1.54315	18	3.64103e+07	1.44712e+07	4.65104e+07	2.69943e+08	2.15869e+08	1.86954e+08	Yes	Yes	0.730742	3.51409	74.4526	2.77159	-2.36699	2.27722	Yes							P25353	NPP1	Ectonucleotide pyrophosphatase/phosphodiesterase 1 (E-NPP 1) [Includes: Alkaline phosphodiesterase 1	0.000120543	0.00287353
P38165	RTG3	Retrograde regulation protein 3	0.00426919	0	0.00426919	1194	-10	15	1.24394e+08	9.40465e+07	1.70841e+08	1.24959e+08	7.66648e+07	1.74538e+08	No	Yes	10.4538	-22.6677		-0.128641	-2.36965	2.27456	No							P38821	APE4	Aspartyl aminopeptidase 4	0.000120332	0
Q04602	VBA4	Vacuolar basic amino acid transporter 4	0.00425842	0	0.00425842	1193	-10	8	1.49867e+08	1.28863e+08	9.91319e+07	1.70218e+08	1.20982e+08	9.44499e+07	No	Yes	9.76277	-22.6568		-0.0129646	-2.37075	2.27346	No							Q05905	HRI1	Protein HRI1 (HRR25-interacting protein 1)	0.000119772	0.0035899
P46367	ALD4	Potassium-activated aldehyde dehydrogenase, mitochondrial	0.00425556	0.00032284	0.00393272	889	-3.60664	20	1.17325e+08	1.0828e+08	1.26164e+08	1.27039e+08	1.2914e+08	1.55052e+08	No	Yes	2.11226	-8.19848	7.58631	0.219316	-2.37104	2.27317	No							P40050	MRX1	MIOREX complex component 1 (Mitochondrial organization of gene expression protein 1)	0.000116992	0
P34221	PTC3	Protein phosphatase 2C homolog 3 (PP2C-3)	0.0042176	0.000249381	0.00396822	904	-3.99207	6	1.26584e+08	8.27719e+07	1.45895e+08	1.42287e+08	1.20452e+08	1.38203e+08	No	Yes	3.393	-9.05911	5.91286	0.170808	-2.37493	2.26928	No							P13298	URA5	Orotate phosphoribosyltransferase 1 (OPRT 1) (OPRTase 1)	0.000116836	0.000736662
P53037	PSD2	Phosphatidylserine decarboxylase proenzyme 2	0.00420429	0	0.00420429	1192	-10	24	1.09972e+08	9.54033e+07	1.82475e+08	1.0798e+08	1.17672e+08	1.40304e+08	No	Yes	9.62094	-22.6014		-0.0925088	-2.37631	2.2679	No							P25655	CDC39	General negative regulator of transcription subunit 1 (Cell division cycle protein 39)	0.000114347	0
P42835	EGT2	Protein EGT2 (Early G1 transcript 2)	0.00416926	0	0.00416926	1191	-10	7	1.205e+08	9.44917e+07	1.69197e+08	1.1886e+08	6.01419e+07	1.84336e+08	No	Yes	10.8102	-22.5652		-0.224173	-2.37994	2.26427	No							P40986	CDC1	Cell division control protein 1	0.000113786	0.000177807
P41895	TFG1	Transcription initiation factor IIF subunit alpha (TFIIF-alpha) (TFIIF large subunit) (Transcription factor G 105 kDa subunit) (P105)	0.00413304	0	0.00413304	1190	-10	18	1.00051e+08	8.12048e+07	2.00543e+08	1.12219e+08	7.81372e+07	1.68876e+08	No	Yes	10.8863	-22.5274		-0.159062	-2.38373	2.26048	No							P25043	PUP1	Proteasome subunit beta type-2	0.000113738	0.000234335
Q06704	IMH1	Golgin IMH1 (Integrins and myosins homology protein 1)	0.0041309	0.000798464	0.00333244	761	-2.06128	27	1.1742e+08	4.55578e+07	1.27893e+08	1.86539e+08	9.27704e+07	1.70469e+08	Yes	Yes	3.53714	-4.65901	19.329	0.564824	-2.38396	2.26025	No							P36126	SPO14	Phospholipase D1 (PLD 1)	0.000113686	0.00216767
Q08235	BRX1	Ribosome biogenesis protein BRX1	0.00411015	0.00411015	0		10	9				3.6774e+08	1.91178e+08	1.7801e+08	Yes	Yes	1.43312		99.8049	10	-2.38614	2.25807	Yes							P33767	WBP1	Dolichyl-diphosphooligosaccharide--protein glycosyltransferase subunit WBP1 (Oligosaccharyl transferase subunit WBP1) (Oligosaccharyl transferase subunit beta)	0.000112751	0.000482259
P39996	GTT3	Glutathione transferase 3	0.00408568	0.000146631	0.00393905	952	-4.74759	11	9.4277e+07	5.04344e+07	1.94722e+08	1.05555e+08	8.33538e+07	2.04199e+08	No	Yes	6.37514	-10.7081	3.5889	0.103598	-2.38874	2.25547	No							P05374	CHO2	Phosphatidylethanolamine N-methyltransferase (PE methyltransferase) (PEAMT) (PEMT)	0.000112322	0
Q12117	MRH1	Protein MRH1 (Membrane protein related to HSP30)	0.00406703	0.000301059	0.00376597	891	-3.6449	3	9.02993e+07	8.33223e+07	1.55523e+08	1.43556e+08	8.25089e+07	1.73987e+08	No	Yes	4.26085	-8.21374	7.40242	0.21398	-2.39072	2.25349	No							P39715	ECM1	Shuttling pre-60S factor ECM1 (Extracellular mutant protein 1) (Protein SIM1)	0.000110435	0
Q01919	KIN4	Serine/threonine-protein kinase KIN4	0.00404371	0	0.00404371	1189	-10	21	1.13783e+08	1.23106e+08	1.49861e+08	1.21739e+08	7.58584e+07	1.40667e+08	No	Yes	9.23592	-22.4329		-0.240623	-2.39322	2.25099	No							P47039	BNA3	Probable kynurenine--oxoglutarate transaminase BNA3	0.000109234	0.000167569
P40010	NUG1	Nuclear GTP-binding protein NUG1 (Nuclear GTPase 1)	0.0040022	0.0040022	0		10	26				2.39992e+08	1.79195e+08	2.98385e+08	Yes	Yes	0.917046		99.8049	10	-2.3977	2.24651	Yes							P38810	SFB3	SED5-binding protein 3 (Lethal with SEC13 protein 1) (SEC24-related protein 3)	0.000108064	0.000614798
P0CX34	RPS30B	40S ribosomal protein S30-B (Small ribosomal subunit protein eS30-B)	0.00397555	0.00397555	0		10	4				2.60306e+08	1.22654e+08	3.29835e+08	Yes	Yes	1.85106		99.8049	10	-2.4006	2.24361	No							P52871	SBH2	Protein transport protein SBH2 (Ssh1 complex subunit SBH2) (Ssh1 complex subunit beta)	0.000107734	0
Q12100	RTK1	Probable serine/threonine-protein kinase RTK1	0.00397186	0	0.00397186	1188	-10	14	1.20689e+08	7.78743e+07	1.54237e+08	8.80604e+07	9.47126e+07	1.76559e+08	No	Yes	10.3406	-22.3553		-0.0477771	-2.40101	2.2432	No							P40006	IRC22	Increased recombination centers protein 22	0.000107652	0.000505607
P17106	CBF1	Centromere-binding protein 1 (CBP-1) (Centromere promoter factor 1) (Centromere-binding factor 1)	0.00390941	0.000791689	0.00311772	747	-1.97748	14	6.66031e+07	6.04505e+07	1.4971e+08	1.38809e+08	1.11611e+08	1.73752e+08	No	Yes	2.83658	-4.42229	20.2509	0.592507	-2.40789	2.23632	No							P40059	DOT6	Transcriptional regulatory protein DOT6 (Disrupter of telomere silencing protein 6) (PAC-binding factor 2)	0.000107303	0.00562059
P38625	GUA1	GMP synthase [glutamine-hydrolyzing]	0.00390148	0.00339941	0.000502069	186	2.75933	24	1.44537e+07	1.44537e+07	1.44537e+07	1.65642e+08	1.8125e+08	3.09261e+08	Yes	Yes	1.24811	6.1683	87.1313	3.86211	-2.40877	2.23544	No							P53337	ERV29	ER-derived vesicles protein ERV29	0.000104436	0.000803604
P00830	ATP2	ATP synthase subunit beta, mitochondrial	0.00389411	0.000514669	0.00337944	824	-2.71507	17	9.56257e+07	7.04946e+07	1.35862e+08	1.17617e+08	1.27092e+08	1.515e+08	No	Yes	2.53654	-6.06713	13.2166	0.383595	-2.40959	2.23462	No							P40186	PCL7	PHO85 cyclin-7 (PHO85-associated protein 1)	0.00010211	0.000970077
Q07896	NOC3	Nucleolar complex-associated protein 3	0.00388606	0.00232872	0.00155734	363	0.580455	21	3.72858e+07	1.91725e+07	7.28534e+07	1.6959e+08	1.01149e+08	2.96698e+08	Yes	Yes	2.59747	1.29657	59.925	1.99662	-2.41049	2.23372	No							P23180	AIM17	Probable oxidoreductase AIM17	0.000101972	0.000262108
P30656	PRE2	Proteasome subunit beta type-5	0.00386958	2.98864e-05	0.00383969	1057	-7.00535	12	1.21383e+08	1.22678e+08	1.00083e+08	1.14067e+08	1.21378e+08	1.14205e+08	No	Yes	4.61466	-15.6351	0.772344	0.0222856	-2.41234	2.23187	No							P39962	YCK3	Casein kinase I homolog 3	0.000101769	0.00059778
P53890	BNI5	Bud neck protein 5	0.00386879	0.000839559	0.00302923	730	-1.85125	14	1.08487e+08	5.30848e+07	1.09815e+08	1.42317e+08	1.32193e+08	1.47756e+08	Yes	Yes	1.86795	-4.13159	21.7008	0.63627	-2.41243	2.23178	No							P29496	MCM5	Minichromosome maintenance protein 5	0.000101492	0
P25294	SIS1	Protein SIS1	0.00385924	0.00305363	0.000805606	222	1.92238	12	3.03224e+07	1.49719e+07	2.49676e+07	1.56148e+08	1.85902e+08	2.79629e+08	Yes	Yes	1.1197	4.28828	79.1253	3.10114	-2.4135	2.23071	No							P53210	YGR017W	Uncharacterized protein YGR017W	0.000101432	0.00509815
P33330	SER1	Phosphoserine aminotransferase (PSAT)	0.00383712	0.00265351	0.00118361	297	1.16471	15	2.5021e+07	1.64906e+07	6.43985e+07	2.09144e+08	1.77804e+08	1.95117e+08	Yes	Yes	0.709739	2.59522	69.1537	2.45516	-2.41599	2.22821	No							P40017	YAT2	Carnitine O-acetyltransferase YAT2	0.000101206	0.000331037
P47166	SGM1	Protein SGM1 (Slow growth on galactose and mannose protein 1)	0.00382776	0.00044675	0.00338101	840	-2.91992	23	1.3343e+08	6.30763e+07	9.17556e+07	1.5741e+08	6.47591e+07	1.75866e+08	No	Yes	4.23116	-6.5031	11.6713	0.338305	-2.41705	2.22715	No							Q08004	BUD20	Bud site selection protein 20	0.000100864	0
P32623	UTR2	Probable glycosidase CRH2	0.00380179	0.000446879	0.00335491	839	-2.90832	6	7.98737e+07	7.45438e+07	1.39696e+08	1.70313e+08	1.32235e+08	8.49776e+07	No	Yes	1.71252	-6.46867	11.7545	0.340737	-2.42001	2.2242	No							P34226	SKT5	Chitin synthase regulator SKT5	9.92848e-05	0.00165869
P10659	SAM1	S-adenosylmethionine synthase 1 (AdoMet synthase 1)	0.00379387	0.00241907	0.0013748	336	0.815227	9	5.90718e+07	2.27786e+07	3.81516e+07	2.15304e+08	1.24442e+08	2.20473e+08	Yes	Yes	1.63809	1.81249	63.7625	2.17605	-2.42092	2.22329	No							P40043	RGI1	Respiratory growth induced protein 1	9.86459e-05	0.000147718
Q12191	BUG1	Binder of USO1 and GRH1 protein 1	0.00376875	0	0.00376875	1185	-10	18	1.03119e+08	8.22986e+07	1.66389e+08	8.94431e+07	9.08317e+07	1.43634e+08	No	Yes	10.1829	-22.1281		-0.155586	-2.4238	2.22041	No							Q03774	TRM82	tRNA (guanine-N(7)-)-methyltransferase non-catalytic subunit TRM82 (Transfer RNA methyltransferase 82)	9.8619e-05	0.000225851
P07251	ATP1	ATP synthase subunit alpha, mitochondrial	0.00375558	0	0.00375558	1184	-10	18	8.41394e+07	5.18718e+07	2.0654e+08	1.35275e+08	6.82018e+07	1.27327e+08	No	Yes	11.3368	-22.1129		-0.113917	-2.42532	2.21889	No							Q06108	RGC1	Regulator of the glycerol channel 1	9.84701e-05	0.000148136
P15624	FRS1	Phenylalanine--tRNA ligase beta subunit	0.00374963	0.00309601	0.000653625	201	2.24387	17	3.14309e+07	7.30012e+06	1.22937e+07	2.19782e+08	7.99988e+07	3.21484e+08	Yes	Yes	2.76332	4.97735	82.5683	3.38865	-2.42601	2.2182	Yes							P53924	DMA2	E3 ubiquitin-protein ligase DMA2	9.80678e-05	6.53793e-05
P53388	DIP5	Dicarboxylic amino acid permease	0.00374594	0	0.00374594	1183	-10	10	1.25251e+08	6.95936e+07	2.0483e+08	1.12491e+08	6.73674e+07	9.20947e+07	No	Yes	10.724	-22.1018		-0.586818	-2.42644	2.21777	No							Q06251	YLR177W	Uncharacterized protein YLR177W	9.72902e-05	0
P02557	TUB2	Tubulin beta chain (Beta-tubulin)	0.00373269	0.00153105	0.00220164	540	-0.524062	13	5.22642e+07	5.4701e+07	8.91461e+07	1.65782e+08	1.29395e+08	1.77963e+08	Yes	Yes	1.28343	-1.16144	41.0173	1.25751	-2.42798	2.21623	No							Q08773	ISW2	ISWI chromatin-remodeling complex ATPase ISW2	9.70819e-05	0
Q05905	HRI1	Protein HRI1 (HRR25-interacting protein 1)	0.00370967	0.000119772	0.0035899	954	-4.90558	11	1.30032e+08	5.40559e+07	1.15509e+08	1.69707e+08	4.82853e+07	1.47534e+08	No	Yes	6.68405	-10.8587	3.22865	0.0931916	-2.43066	2.21354	No							P20107	ZRC1	Zinc/cadmium resistance protein	9.6926e-05	0
P34223	SHP1	UBX domain-containing protein 1 (Suppressor of high-copy PP1 protein)	0.00369315	0.0028523	0.000840849	236	1.76221	18	4.52065e+07	6.9541e+06	2.30576e+07	2.0148e+08	1.77092e+08	2.08372e+08	Yes	Yes	0.680907	3.89731	77.2322	2.96057	-2.4326	2.21161	No							P28495	CAP1	F-actin-capping protein subunit alpha	9.68361e-05	0.00029725
Q08923	CTI6	Histone deacetylase complex subunit CTI6 (CYC8-TUP1-interacting protein 6) (Transcriptional regulatory protein CTI6)	0.0036631	0	0.0036631	1182	-10	16	1.19758e+08	8.33118e+07	1.52763e+08	1.06881e+08	7.28294e+07	1.21232e+08	No	Yes	10.0175	-22.005		-0.27411	-2.43615	2.20806	No							Q12466	TCB1	Tricalbin-1	9.66914e-05	9.60446e-05
P54000	SUB1	RNA polymerase II transcriptional coactivator SUB1	0.00365277	0.000744862	0.00290791	742	-1.96493	12	1.13351e+08	4.83905e+07	9.67673e+07	1.55391e+08	1.03737e+08	1.37285e+08	No	Yes	2.66489	-4.33628	20.3917	0.596746	-2.43738	2.20683	No							P13185	KIN1	Serine/threonine protein kinase KIN1	9.57483e-05	0.000384982
P00937	TRP3	Multifunctional tryptophan biosynthesis protein [Includes: Anthranilate synthase component 2 (AS)	0.00364444	0.000693308	0.00295113	755	-2.0897	16	7.83015e+07	2.98186e+07	1.45702e+08	1.69529e+08	7.15779e+07	1.585e+08	Yes	Yes	4.18274	-4.60955	19.0237	0.555677	-2.43837	2.20584	No							Q04371	YMR027W	Damage-control phosphatase YMR027W	9.56104e-05	0.000375998
Q12211	PUS1	tRNA pseudouridine synthase 1	0.00363942	0.00346701	0.000172416	139	4.32972	18	4.72408e+06	4.72408e+06	4.72408e+06	1.59853e+08	1.34076e+08	3.44427e+08	Yes	Yes	1.80776	9.54808	95.2625	5.36516	-2.43897	2.20524	Yes							P27514	PHO91	Low-affinity phosphate transporter PHO91	9.55893e-05	0.00249821
Q08492	BUD21	Bud site selection protein 21 (U three protein 16) (U3 small nucleolar RNA-associated protein 16) (U3 snoRNA-associated protein 16)	0.00359054	0	0.00359054	1180	-10	9	8.24612e+07	7.09188e+07	1.60775e+08	1.1015e+08	6.77706e+07	1.51689e+08	No	Yes	10.7817	-21.9184		-0.00674037	-2.44484	2.19937	Yes							P53081	NIF3	NGG1-interacting factor 3	9.53424e-05	0.00022156
P36027	MID2	Cell wall integrity sensor MID2 (Mating pheromone-induced death protein 2) (Protein kinase A interference protein 1) (Serine-rich multicopy suppressor protein 1)	0.0035815	0	0.0035815	1179	-10	4	1.09544e+08	7.55569e+07	1.5451e+08	7.81349e+07	7.6528e+07	1.47869e+08	No	Yes	10.4506	-21.9075		-0.238117	-2.44594	2.19827	No							P23293	SGV1	Serine/threonine-protein kinase BUR1	9.47466e-05	0.000488376
P23585	HXT2	High-affinity glucose transporter HXT2	0.00357456	0	0.00357456	1178	-10	6	8.57646e+07	8.65231e+07	1.63559e+08	8.78027e+07	9.17783e+07	1.25472e+08	No	Yes	10.0238	-21.8991		-0.157531	-2.44678	2.19743	No							P40088	FTR1	Plasma membrane iron permease	9.35737e-05	0.00037901
P80210	ADE12	Adenylosuccinate synthetase (AMPSase) (AS-synthetase) (AdSS)	0.00355763	0.00352025	3.73787e-05	90	6.55732	20	838704	1.01532e+06	1.19193e+06	1.8519e+08	1.14503e+08	3.35125e+08	Yes	Yes	1.92867	14.3957	98.9493	7.56496	-2.44884	2.19537	No							P47176	BAT2	Branched-chain-amino-acid aminotransferase, cytosolic (BCAT)	9.33762e-05	6.11695e-05
Q07551	YDL124W	NADPH-dependent alpha-keto amide reductase (AKR-E)	0.00351014	0.00248983	0.0010203	285	1.28705	15	2.01363e+07	7.79023e+06	5.47707e+07	9.94709e+07	1.38914e+08	3.08267e+08	Yes	Yes	2.51202	2.81804	70.9326	2.55596	-2.45468	2.18953	No							Q01976	YSA1	ADP-ribose pyrophosphatase	9.13306e-05	0.00017176
P32939	YPT7	Ypt/Rab-type GTPase YPT7 (Vacuolar morphology protein 4)	0.00348223	0.000285461	0.00319677	867	-3.48525	8	1.03759e+08	7.81793e+07	1.01958e+08	1.28179e+08	8.51453e+07	1.27125e+08	No	Yes	3.13664	-7.619	8.19763	0.237065	-2.45814	2.18607	No							Q08723	RPN8	26S proteasome regulatory subunit RPN8	9.08754e-05	0.000242125
P32642	GRX4	Monothiol glutaredoxin-4	0.00346964	0.000499056	0.00297059	807	-2.57348	7	1.02884e+08	5.8978e+07	9.77094e+07	1.49114e+08	7.4663e+07	1.3874e+08	No	Yes	3.40518	-5.62174	14.3835	0.417918	-2.45972	2.18449	No							P25451	PUP3	Proteasome subunit beta type-3 (Macropain subunit PUP3) (Multicatalytic endopeptidase complex subunit PUP3) (Proteasome component PUP3)	9.06498e-05	0.000545489
P07172	HIS5	Histidinol-phosphate aminotransferase	0.00346199	0.00204625	0.00141573	374	0.531439	23	4.58808e+07	3.50679e+07	4.35778e+07	1.50777e+08	1.29231e+08	2.16181e+08	Yes	Yes	1.20708	1.16041	59.1064	1.96004	-2.46067	2.18353	No							P39969	BOI2	Protein BOI2 (Protein BEB1)	9.05027e-05	0.0044273
Q01389	BCK1	Serine/threonine-protein kinase BCK1/SLK1/SSP31	0.00346194	0	0.00346194	1176	-10	20	7.82182e+07	8.54117e+07	1.57106e+08	8.4469e+07	9.49195e+07	1.20582e+08	No	Yes	10.0005	-21.7606		-0.112659	-2.46068	2.18353	No							P53894	CBK1	Serine/threonine-protein kinase CBK1	9.02966e-05	0.000715647
P32634	PMD1	Negative regulator of sporulation PMD1	0.00343238	0	0.00343238	1175	-10	24	9.33337e+07	9.22936e+07	1.53969e+08	7.09408e+07	9.08738e+07	1.13997e+08	No	Yes	9.80453	-21.7235		-0.326982	-2.4644	2.17981	No							P40493	BMT5	25S rRNA (uridine(2634)-N(3))-methyltransferase	8.98595e-05	0
P05318	RPP1A	60S acidic ribosomal protein P1-alpha (A1) (L12eIIA) (Large ribosomal subunit protein P1-A) (P1A) (YP1alpha)	0.00343085	0.00145216	0.00197869	522	-0.446349	2	2.5596e+07	7.04946e+07	6.65699e+07	6.40573e+07	1.76345e+08	2.12069e+08	Yes	Yes	3.28133	-0.972867	42.3265	1.30322	-2.4646	2.17961	No							Q12196	RIO1	Serine/threonine-protein kinase RIO1	8.77757e-05	0.0121524
P32608	RTG2	Retrograde regulation protein 2	0.0034295	0.000456354	0.00297314	819	-2.70376	20	9.49286e+07	7.69487e+07	9.45017e+07	1.19379e+08	1.20312e+08	1.08821e+08	No	Yes	0.867649	-5.89269	13.3067	0.386242	-2.46477	2.17944	No							P16649	TUP1	General transcriptional corepressor TUP1 (Flocculation suppressor protein) (Glucose repression regulatory protein TUP1) (Repressor AER2)	8.74975e-05	0.00527315
Q06070	YLR407W	Uncharacterized protein YLR407W	0.00341586	0	0.00341586	1174	-10	7	1.18004e+08	8.22074e+07	1.30662e+08	8.93522e+07	7.6819e+07	1.15401e+08	No	Yes	9.50806	-21.7026		-0.253394	-2.4665	2.17771	No							P51862	ROM2	RHO1 GDP-GTP exchange protein 2	8.72088e-05	0.000265662
Q00539	NAM8	Protein NAM8	0.00339228	0.00339228	0		10	14				1.25429e+08	1.96226e+08	2.86562e+08	Yes	Yes	1.48222		99.8049	10	-2.46951	2.1747	Yes							P20485	CKI1	Choline kinase	8.6851e-05	0.00012134
P10622	RPP1B	60S acidic ribosomal protein P1-beta (Ax) (L12eIIB) (L44') (Large ribosomal subunit protein P1-B) (P1B) (YP1beta)	0.00336076	6.45657e-05	0.00329619	988	-5.67389	1	1.06532e+08	9.54041e+07	8.42757e+07	1.11703e+08	6.05311e+07	1.44119e+08	No	Yes	5.18117	-12.316	1.92116	0.0554399	-2.47356	2.17065	No							Q06440	CRN1	Coronin-like protein	8.63237e-05	0.000307501
P09440	MIS1	C-1-tetrahydrofolate synthase, mitochondrial (C1-THF synthase) [Includes: Methylenetetrahydrofolate dehydrogenase	0.00333551	0	0.00333551	1173	-10	7	8.14686e+07	8.14686e+07	8.14686e+07	3.33296e+08	2.45157e+06	1.78853e+07	No	Yes	12.9384	-21.5996		-1.73648	-2.47684	2.16737	No							P49954	NIT3	Omega-amidase NIT3	8.62858e-05	0.00021367
P09624	LPD1	Dihydrolipoyl dehydrogenase, mitochondrial	0.0033216	0.000475909	0.00284569	806	-2.58002	17	1.06676e+08	6.74445e+07	7.80488e+07	1.48189e+08	9.79239e+07	9.72619e+07	No	Yes	2.7048	-5.58718	14.3277	0.416274	-2.47865	2.16556	No							P18851	STE4	Guanine nucleotide-binding protein subunit beta	8.57575e-05	0.000125713
P53283	TPO2	Polyamine transporter 2	0.00331246	0	0.00331246	1172	-10	5	8.09345e+07	5.76178e+07	1.62607e+08	5.36431e+07	6.16915e+07	1.77411e+08	No	Yes	11.6222	-21.5695		-0.261662	-2.47985	2.16436	No							Q08954	YPL199C	Smr domain-containing protein YPL199C	8.57533e-05	0
P39676	YHB1	Flavohemoprotein	0.00330378	0.0029106	0.000393175	184	2.88807	14	1.55629e+06	1.63672e+06	3.12332e+07	2.11841e+08	1.30885e+08	2.15197e+08	Yes	Yes	1.26688	6.24754	88.0992	3.98237	-2.48099	2.16322	No							P34164	SIP2	SNF1 protein kinase subunit beta-2 (Protein SPM2) (SNF1-interacting protein 2)	8.43382e-05	0.00134841
P33753	TRM2	tRNA (uracil(54)-C(5))-methyltransferase	0.00330321	0	0.00330321	1171	-10	19	7.67862e+07	4.55613e+07	2.07053e+08	9.55689e+07	5.45046e+07	1.12773e+08	No	Yes	11.6613	-21.5574		-0.39072	-2.48106	2.16314	No							P53877	IPI3	Pre-rRNA-processing protein IPI3 (Involved in processing IST2 protein 3)	8.37641e-05	5.72121e-05
P32356	NTH1	Cytosolic neutral trehalase	0.0033002	0.00147109	0.00182911	501	-0.314258	14	6.80654e+07	3.57311e+07	5.65983e+07	1.64964e+08	9.72368e+07	1.69112e+08	Yes	Yes	1.87256	-0.679662	44.5758	1.38324	-2.48146	2.16275	No							P23644	TOM40	Mitochondrial import receptor subunit TOM40 (Mitochondrial import site protein ISP42) (Translocase of outer membrane 40 kDa subunit)	8.18856e-05	0.000551235
P27809	KRE2	Glycolipid 2-alpha-mannosyltransferase	0.00329222	0.000444597	0.00284762	813	-2.67919	12	6.21442e+07	7.57988e+07	1.1038e+08	8.37909e+07	9.21078e+07	1.66055e+08	No	Yes	3.41097	-5.79159	13.5045	0.392052	-2.48251	2.1617	No							P38755	OSH7	Oxysterol-binding protein homolog 7 (Oxysterol-binding protein-related protein 7) (ORP 7) (OSBP-related protein 7)	8.09886e-05	7.28364e-05
P25039	MEF1	Elongation factor G, mitochondrial (EF-Gmt) (Elongation factor G 1, mitochondrial) (mEF-G 1) (Elongation factor G1)	0.00329052	0.00329052	0		10	6				5.64427e+08	1.23176e+07	1.32268e+07	No	Yes	7.83793		99.8049	10	-2.48274	2.16147	Yes							P14904	APE1	Vacuolar aminopeptidase 1	8.09394e-05	0.00147765
Q03195	RLI1	Translation initiation factor RLI1 (ATP-binding cassette sub-family E member RLI1) (RNase L inhibitor)	0.0032806	0.00237447	0.00090613	273	1.38982	13	2.05435e+07	2.39955e+07	2.74476e+07	8.52001e+07	1.31695e+08	2.99313e+08	Yes	Yes	2.42041	3.00224	72.3792	2.64176	-2.48405	2.16016	Yes							P07248	ADR1	Regulatory protein ADR1	8.09149e-05	0.000194591
Q6Q5H1	TY1A-PR3	Transposon Ty1-PR3 Gag polyprotein (Gag-p49) (Transposon Ty1 protein A) (TY1A) (TYA) (p58) [Cleaved into: Capsid protein (CA) (Gag-p45) (p54); Gag-p4]	0.00327522	0.00294093	0.00033429	172	3.1371	1	9.8538e+06	8.47036e+06	1.12372e+07	1.44386e+08	2.16304e+08	1.96978e+08	No	Yes	0.775478	6.77441	89.7934	4.21685	-2.48476	2.15945	Yes							P38766	RRM3	ATP-dependent DNA helicase RRM3	7.9694e-05	0.000320576
Q06252	YLR179C	Uncharacterized protein YLR179C	0.00326465	0.000840849	0.0024238	689	-1.52735	8	9.69819e+07	7.56165e+07	3.77668e+07	1.29187e+08	7.67174e+07	1.69065e+08	No	Yes	1.85291	-3.2961	25.7562	0.760286	-2.48616	2.15805	No							P00635	PHO5	Repressible acid phosphatase	7.92179e-05	0.000236474
Q12449	AHA1	Hsp90 co-chaperone AHA1 (Activator of Hsp90 ATPase protein 1)	0.00324788	0.00147176	0.00177612	489	-0.271194	11	6.39285e+07	3.14438e+07	4.5745e+07	1.57478e+08	5.39753e+07	2.29756e+08	Yes	Yes	3.1933	-0.584643	45.3144	1.40994	-2.4884	2.15581	No							P53250	TWF1	Twinfilin-1 (Twinfilin-A)	7.89478e-05	0.000367555
Q07442	BDF2	Bromodomain-containing factor 2	0.00324027	0	0.00324027	1170	-10	13	7.82371e+07	6.16915e+07	1.5492e+08	7.30471e+07	6.94323e+07	1.43634e+08	No	Yes	10.9523	-21.4742		-0.127353	-2.48942	2.15479	No							Q03769	ENT5	Epsin-5	7.86182e-05	6.03011e-05
P12612	TCP1	T-complex protein 1 subunit alpha (TCP-1-alpha) (CCT-alpha)	0.0032393	0.000895898	0.00234341	667	-1.3872	17	5.28021e+07	9.58871e+07	5.63628e+07	8.08738e+07	1.5382e+08	1.41044e+08	Yes	Yes	2.40597	-2.98895	27.6571	0.81935	-2.48955	2.15466	No							P69771	DID2	Vacuolar protein-sorting-associated protein 46 (Charged multivesicular body protein 1) (DOA4-independent degradation protein 2) (Fifty two inhibitor 1)	7.80241e-05	0
Q12296	MAM3	Protein MAM3	0.00321489	0	0.00321489	1169	-10	15	9.47089e+07	9.81202e+07	1.2184e+08	6.55954e+07	5.2005e+07	1.44143e+08	No	Yes	10.2012	-21.4401		-0.410243	-2.49283	2.15138	No							P36103	YKL023W	Uncharacterized protein YKL023W	7.76211e-05	0
P32784	SCT1	Glycerol-3-phosphate O-acyltransferase 1 (G-3-P acyltransferase 1) (GPAT 1)	0.00320597	4.53377e-05	0.00316063	1004	-6.12336	18	7.08536e+07	6.85804e+07	1.31849e+08	7.17856e+07	6.88258e+07	1.62918e+08	No	Yes	7.08823	-13.1662	1.41417	0.0408069	-2.49404	2.15017	No							Q08686	TUM1	Thiosulfate sulfurtransferase TUM1	7.63499e-05	0
Q12071	VPS54	Vacuolar protein sorting-associated protein 54 (CPF1 genetically-interacting protein 1) (Temperature-sensitive clathrin synthetic mutation protein 3)	0.0031929	0	0.0031929	1168	-10	2	1.40904e+08	1.40904e+08	1.40904e+08	1.4631e+08	1.74143e+06	1.706e+06	No	Yes	10.7566	-21.4104		-4.21731	-2.49581	2.14839	No							Q07825	FRA1	Putative Xaa-Pro aminopeptidase FRA1	7.62586e-05	0.000149762
P15891	ABP1	Actin-binding protein	0.00318772	0.0030228	0.000164919	143	4.19605	15	5.73974e+06	2.79195e+06	5.97636e+06	1.45363e+08	1.7725e+08	2.3442e+08	Yes	Yes	0.874143	9.01182	94.8264	5.23488	-2.49652	2.14769	No							P08465	MET2	Homoserine O-acetyltransferase	7.4702e-05	0.000206022
P47818	CCC1	Protein CCC1 (Cross-complementer of CSG1 protein 1)	0.00318414	0	0.00318414	1167	-10	10	5.2393e+07	4.62625e+07	2.3133e+08	6.06478e+07	4.79979e+07	1.32268e+08	No	Yes	12.3361	-21.3985		-0.596426	-2.49701	2.1472	No							P52911	EXG2	Glucan 1,3-beta-glucosidase 2	7.31566e-05	0.00644386
P40485	SLM1	Phosphatidylinositol 4,5-bisphosphate-binding protein SLM1 (Synthetic lethal with MSS4 protein 1) (TORC2 effector protein SLM1)	0.00316388	0.00017866	0.00298522	897	-4.06255	14	9.78798e+07	8.1366e+07	8.15532e+07	1.08783e+08	6.2901e+07	1.34784e+08	No	Yes	3.80865	-8.71185	5.64685	0.163107	-2.49978	2.14443	No							P36100	TFA1	Transcription initiation factor IIE subunit alpha (TFIIE-alpha) (Factor A 66 kDa subunit) (Transcription factor A large subunit)	7.30326e-05	0.00104855
P14736	RAD4	DNA repair protein RAD4	0.00315273	0.000339131	0.00281359	843	-3.0525	20	6.54514e+07	3.60396e+07	1.00437e+08	6.19813e+07	3.5356e+07	2.66002e+08	No	Yes	6.01253	-6.54119	10.7567	0.31158	-2.50131	2.1429	No							P26754	RFA2	Replication factor A protein 2 (RF-A protein 2) (DNA-binding protein BUF1) (Replication protein A 36 kDa subunit)	7.28566e-05	0.000393386
P34078	LTV1	Protein LTV1 (Low-temperature viability protein 1)	0.00313778	0.000309075	0.0028287	852	-3.19411	13	6.61561e+07	7.09959e+07	1.16381e+08	1.00509e+08	1.01542e+08	1.07003e+08	No	Yes	2.57359	-6.83806	9.85011	0.285139	-2.50338	2.14083	No							P01119	RAS1	Ras-like protein 1	7.27628e-05	0.000822509
P53743	ESF2	Pre-rRNA-processing protein ESF2 (18S rRNA factor 2)	0.00312581	0.000591863	0.00253394	749	-2.09805	13	5.77573e+07	5.83891e+07	1.08703e+08	9.49627e+07	9.8548e+07	1.4208e+08	No	Yes	2.64879	-4.48808	18.9347	0.553015	-2.50504	2.13917	Yes							P32896	PDC2	Protein PDC2	7.25652e-05	0
P40054	SER3	D-3-phosphoglycerate dehydrogenase 1 (3-PGDH 1)	0.00312288	0.00157964	0.00154324	444	0.0336333	7	5.08132e+07	4.32405e+07	4.31063e+07	1.69499e+08	1.17588e+08	1.35669e+08	Yes	Yes	0.974655	0.0719338	50.5828	1.60747	-2.50544	2.13876	No							P53615	NCE103	Carbonic anhydrase	7.12357e-05	0.000169806
P00445	SOD1	Superoxide dismutase [Cu-Zn]	0.00309695	0.00120632	0.00189062	563	-0.648249	6	2.77774e+07	3.51982e+07	9.03284e+07	8.50979e+07	7.7131e+07	2.39733e+08	Yes	Yes	3.38202	-1.38411	38.952	1.18657	-2.50907	2.13514	No							Q08220	GSH2	Glutathione synthetase GSH2 (GSH synthetase) (GSH-S)	6.92949e-05	0
P38931	SSN2	Mediator of RNA polymerase II transcription subunit 13 (Mediator complex subunit 13) (Protein SCA1) (Suppressor of RNA polymerase B SSN2)	0.00308585	0	0.00308585	1166	-10	23	1.4517e+08	6.53866e+07	1.02429e+08	1.08862e+08	5.66291e+07	7.47987e+07	No	Yes	10.5387	-21.2628		-0.433398	-2.51063	2.13358	No							O13585	YPR089W	Dilute domain-containing protein YPR089W	6.90156e-05	0.000278406
P40561	SGN1	RNA-binding protein SGN1	0.00308555	0.00308555	0		10	9				1.71071e+08	1.44793e+08	2.37359e+08	Yes	Yes	0.901264		99.8049	10	-2.51067	2.13354	Yes							P53935	NST1	Stress response protein NST1 (Negatively-affecting salt tolerance protein 1)	6.83758e-05	0.000179682
P15019	TAL1	Transaldolase	0.00306824	0.00119474	0.00187351	562	-0.649047	11	5.80869e+07	2.9896e+07	7.77568e+07	1.6124e+08	1.00273e+08	1.22867e+08	Yes	Yes	1.8345	-1.38318	38.9388	1.18612	-2.51311	2.1311	No							P20434	RPB5	DNA-directed RNA polymerases I, II, and III subunit RPABC1 (RNA polymerases I, II, and III subunit ABC1) (ABC27) (DNA-directed RNA polymerases I, II, and III 27 kDa polypeptide)	6.73247e-05	0
P32770	NRP1	Putative RNA-binding protein involved in heterochromatin assembly (Asparagine-rich protein) (Protein ARP)	0.00305533	0.00120974	0.00184559	554	-0.609391	18	3.39388e+07	5.20681e+07	7.63908e+07	9.39816e+07	1.25676e+08	1.65749e+08	Yes	Yes	2.0185	-1.29756	39.5943	1.20848	-2.51494	2.12927	Yes							P33329	PPZ2	Serine/threonine-protein phosphatase PP-Z2	6.68018e-05	0.000402274
P23369	MRPL25	54S ribosomal protein L25, mitochondrial (Mitochondrial large ribosomal subunit protein mL59) (YmL25)	0.00305023	0.00305023	0		10	9				1.97165e+08	1.81786e+08	1.67939e+08	Yes	Yes	0.28758		99.8049	10	-2.51567	2.12854	No							P38084	BAP2	Leu/Val/Ile amino-acid permease (Branched-chain amino-acid permease 2)	6.62746e-05	0.000440696
Q06698	YLR419W	Putative ATP-dependent RNA helicase YLR419W	0.00304977	0.00278108	0.000268691	164	3.37163	35	7.57357e+06	7.57357e+06	7.57357e+06	9.88041e+07	1.95809e+08	2.29474e+08	Yes	Yes	1.61158	7.17643	91.1898	4.43969	-2.51573	2.12848	Yes							P10622	RPP1B	60S acidic ribosomal protein P1-beta (Ax) (L12eIIB) (L44') (Large ribosomal subunit protein P1-B) (P1B) (YP1beta)	6.45657e-05	0.00329619
P53632	PAP2	Poly(A) RNA polymerase protein 2	0.00302894	7.20576e-05	0.00295688	968	-5.35878	18	8.35219e+07	4.59084e+07	1.30102e+08	1.04456e+08	6.00753e+07	1.19009e+08	No	Yes	6.37319	-11.3901	2.37897	0.0686555	-2.51871	2.1255	Yes							P39014	MET30	F-box protein MET30 (E3 ubiquitin ligase complex SCF(Met30) subunit MET30) (Methionine-requiring protein 30)	6.43225e-05	0
Q04182	PDR15	ATP-dependent permease PDR15	0.0030289	0.000164839	0.00286406	899	-4.11893	13	7.7381e+07	6.03488e+07	1.17163e+08	8.85225e+07	8.09138e+07	1.18736e+08	No	Yes	4.1588	-8.75477	5.4422	0.157184	-2.51872	2.12549	No							P53273	YGR125W	Uncharacterized vacuolar membrane protein YGR125W	6.42044e-05	0.000196898
P39714	BDH1	(R,R)-butanediol dehydrogenase	0.00301316	0.00109249	0.00192067	588	-0.813997	8	3.22961e+07	2.17643e+07	9.40024e+07	6.37239e+07	7.17952e+07	2.56661e+08	Yes	Yes	4.02101	-1.7283	36.2572	1.096	-2.52098	2.12323	No							P35201	MIF2	Inner kinetochore subunit MIF2 (CENP-C homolog) (Constitutive centromere-associated network protein MIF2) (Mitotic fidelity of chromosome transmission protein 2)	6.38506e-05	0.00160097
P28319	CWP1	Cell wall protein CWP1 (Glycoprotein GP40)	0.00300993	0.000221776	0.00278815	875	-3.65213	9	4.93585e+07	4.07549e+07	1.53158e+08	9.41672e+07	6.36162e+07	1.38608e+08	No	Yes	5.23073	-7.75262	7.36815	0.212986	-2.52144	2.12277	No							Q06340	ESC2	Protein ESC2 (Establishes silent chromatin protein 2)	6.37744e-05	0.00609577
Q05021	TAF7	Transcription initiation factor TFIID subunit 7 (TAFII-67) (TBP-associated factor 67 kDa) (TBP-associated factor 7)	0.00299976	1.59113e-05	0.00298385	1070	-7.55098	13	6.7679e+07	7.24333e+07	1.24628e+08	7.08385e+07	8.65546e+07	1.15707e+08	No	Yes	7.61964	-16.0179	0.53042	0.0153048	-2.52291	2.1213	No							P50273	ATP22	Mitochondrial translation factor ATP22	6.35173e-05	0
P38145	RIB5	Riboflavin synthase (RS)	0.0029968	0	0.0029968	1165	-10	11	6.73267e+07	1.21143e+08	8.44359e+07	5.21088e+07	8.36308e+07	1.28665e+08	No	Yes	10.2693	-21.1361		-0.141663	-2.52334	2.12087	No							P49334	TOM22	Mitochondrial import receptor subunit TOM22 (Mitochondrial 17 kDa assembly protein) (Mitochondrial 22 kDa outer membrane protein) (Protein MAS17) (Translocase of outer membrane 22 kDa subunit)	6.23754e-05	0.00114034
P25353	NPP1	Ectonucleotide pyrophosphatase/phosphodiesterase 1 (E-NPP 1) [Includes: Alkaline phosphodiesterase 1	0.00299407	0.000120543	0.00287353	922	-4.57521	13	7.60475e+07	5.67764e+07	1.17516e+08	8.61738e+07	6.21508e+07	1.38156e+08	No	Yes	5.34885	-9.7016	4.02605	0.11623	-2.52374	2.12047	No							P20435	RPO26	DNA-directed RNA polymerases I, II, and III subunit RPABC2 (RNA polymerases I, II, and III subunit ABC2) (ABC23) (DNA-directed RNA polymerases I, II, and III 23 kDa polypeptide)	6.18463e-05	0.000275362
P22138	RPA135	DNA-directed RNA polymerase I subunit RPA135	0.0029906	0.0026167	0.000373898	188	2.80703	24	1.63612e+07	1.14475e+07	4.75217e+06	2.27104e+08	1.26917e+08	1.49616e+08	Yes	Yes	1.17772	5.95082	87.4976	3.90659	-2.52424	2.11997	No							Q12494	KCS1	Inositol hexakisphosphate kinase 1 (InsP6 kinase 1)	6.15426e-05	0.000144925
P34160	STO1	Nuclear cap-binding protein complex subunit 1 (80 kDa nuclear cap-binding protein) (CBP80) (NCBP 80 kDa subunit) (Glycolysis regulation protein 3) (Protein SUT1) (Suppressor of TOP1 protein)	0.00298181	0.00194665	0.00103515	331	0.91115	24	3.03599e+07	3.03599e+07	3.03599e+07	1.22947e+08	1.26664e+08	1.9393e+08	Yes	Yes	1.04832	1.93044	65.2843	2.25129	-2.52552	2.11869	Yes							P00815	HIS4	Histidine biosynthesis trifunctional protein [Includes: Phosphoribosyl-AMP cyclohydrolase	6.14041e-05	0
Q02208	TOF2	Topoisomerase 1-associated factor 2	0.00298139	0	0.00298139	1164	-10	15	1.51118e+08	3.83815e+07	1.60497e+08	5.42038e+07	4.13193e+07	8.90284e+07	No	Yes	11.7962	-21.1138		-0.997812	-2.52558	2.11863	No							P50101	UBP15	Ubiquitin carboxyl-terminal hydrolase 15	6.02345e-05	0.000359198
P38151	PBP2	PAB1-binding protein 2	0.0029796	0.0029796	0		10	11				2.44478e+08	1.85068e+08	1.04681e+08	Yes	Yes	1.54951		99.8049	10	-2.52584	2.11837	Yes							P38321	YBR225W	Uncharacterized protein YBR225W	6.01449e-05	0.00062193
P39998	EDC3	Enhancer of mRNA-decapping protein 3	0.00297556	0.000833459	0.0021421	661	-1.36184	13	8.48971e+07	8.08016e+07	2.55305e+07	1.20833e+08	1.25129e+08	9.63104e+07	Yes	Yes	2.3218	-2.88408	28.0101	0.830393	-2.52643	2.11778	Yes							P38177	YBL086C	Uncharacterized protein YBL086C	5.99774e-05	3.75557e-05
P38879	EGD2	Nascent polypeptide-associated complex subunit alpha (NAC-alpha) (Alpha-NAC) (GAL4 DNA-binding enhancer protein 2)	0.00297277	0.0022079	0.000764865	264	1.5294	6	2.30719e+07	1.44874e+07	2.53392e+07	1.81871e+08	7.32466e+07	2.14985e+08	Yes	Yes	2.26917	3.23831	74.271	2.75986	-2.52684	2.11737	No							P54003	SUR7	Protein SUR7	5.90843e-05	0.000258147
P02400	RPP2B	60S acidic ribosomal protein P2-beta (L12eIA) (L45) (Large ribosomal subunit protein P2-B) (P2B) (YL44C) (YP2beta) (YPA1)	0.00297008	0.00119695	0.00177313	542	-0.566932	5	3.38149e+07	4.81311e+07	7.29052e+07	1.6363e+08	8.36904e+07	1.30347e+08	Yes	Yes	1.60607	-1.20018	40.3003	1.23272	-2.52723	2.11698	No							P38234	RFS1	Protein RFS1 (RAD55 suppressor protein 1)	5.87841e-05	0.000818218
P40989	GSC2	1,3-beta-glucan synthase component GSC2	0.00295554	0	0.00295554	1162	-10	12	1.21466e+08	9.57433e+07	5.88121e+07	7.20659e+07	1.06187e+08	7.56371e+07	No	Yes	9.53873	-21.0761		-0.142764	-2.52936	2.11485	No							P34250	SEG2	Eisosome protein SEG2 (Stability of eisosomes guaranteed protein 2)	5.87558e-05	0.00135775
P40858	MRPL49	54S ribosomal protein L49, mitochondrial (Mitochondrial large ribosomal subunit protein bL21m) (YmL49)	0.00293784	0.00293784	0		10	6				1.8336e+08	1.30514e+08	2.12865e+08	Yes	Yes	0.898619		99.8049	10	-2.53197	2.11224	No							P33327	GDH2	NAD-specific glutamate dehydrogenase (NAD-GDH)	5.66412e-05	0.000525223
Q04728	ARG7	Arginine biosynthesis bifunctional protein ArgJ, mitochondrial (Extracellular mutant protein 40) [Cleaved into: Arginine biosynthesis bifunctional protein ArgJ alpha chain; Arginine biosynthesis bifunctional protein ArgJ beta chain] [Includes: Glutamate N-acetyltransferase (GAT)	0.00292467	0.000373048	0.00255162	816	-2.77398	13	9.10266e+07	4.31178e+07	8.92545e+07	1.20716e+08	6.29396e+07	1.17323e+08	No	Yes	3.79905	-5.85389	12.7552	0.370054	-2.53392	2.11029	No							P40578	MGA2	Protein MGA2	5.62427e-05	0.00103898
Q06146	YLR257W	Uncharacterized protein YLR257W	0.00292241	0.000865709	0.0020567	650	-1.24838	9	7.15734e+07	3.59099e+07	7.0616e+07	7.38237e+07	1.07845e+08	1.64204e+08	Yes	Yes	2.13443	-2.63401	29.6231	0.88115	-2.53426	2.10995	No							P40318	SSM4	ERAD-associated E3 ubiquitin-protein ligase DOA10	5.48607e-05	0.00020885
Q06706	IKI3	Elongator complex protein 1 (Gamma-toxin target 1) (Protein IKI3)	0.00291211	0.00211099	0.000801119	281	1.39783	31	4.06642e+07	1.85225e+07	1.25566e+07	1.5769e+08	1.52467e+08	1.40224e+08	Yes	Yes	0.613429	2.94721	72.4901	2.64849	-2.53579	2.10842	Yes							P54070	KTR6	Mannosyltransferase KTR6	5.2983e-05	0.00118369
P34225	YEL1	Guanine-nucleotide exchange factor YEL1 (EFA6-like protein 1)	0.00290586	0	0.00290586	1161	-10	12	2.88968e+07	1.81425e+08	1.05976e+08	2.78077e+07	1.32428e+08	4.44713e+07	No	Yes	12.8594	-21.0027		-0.946417	-2.53673	2.10748	No							P27614	CPS1	Carboxypeptidase S	5.26378e-05	0.00044582
P36004	KKQ8	Probable serine/threonine-protein kinase KKQ8	0.00290449	0	0.00290449	1160	-10	16	7.91539e+07	9.51649e+07	1.20775e+08	6.66561e+07	5.90902e+07	9.99185e+07	No	Yes	9.54907	-21.0007		-0.424672	-2.53693	2.10728	No							P53920	NMA111	Pro-apoptotic serine protease NMA111	5.2144e-05	0.000291671
P53622	COP1	Coatomer subunit alpha (Alpha-coat protein) (Alpha-COP) (Retrieval from endoplasmic reticulum protein 1) (Secretory protein 22) (Suppressor of osmo-sensitivity 1)	0.00289947	0.0023022	0.000597264	225	1.94658	25	1.05722e+07	3.42769e+06	2.72431e+07	8.90112e+07	5.81822e+07	3.31422e+08	Yes	Yes	3.56306	4.10052	79.4009	3.12254	-2.53768	2.10653	No							P36003	NNK1	Nitrogen network kinase 1	5.214e-05	0.00114557
P39966	PTC2	Protein phosphatase 2C homolog 2 (PP2C-2)	0.00289199	0.000895713	0.00199627	633	-1.1562	8	4.63316e+07	3.9917e+07	8.73562e+07	1.39851e+08	7.0165e+07	1.34897e+08	Yes	Yes	2.52851	-2.43427	30.9722	0.924012	-2.5388	2.10541	No							P35734	ASK1	DASH complex subunit ASK1 (Associated with spindles and kinetochores protein 1) (Outer kinetochore protein ASK1)	5.19677e-05	0.0152434
P38170	BRN1	Condensin complex subunit 2 (Barren homolog) (CAPH homolog)	0.00289192	0	0.00289192	1159	-10	14	7.1384e+07	4.88918e+07	1.45636e+08	8.59768e+07	5.16825e+07	1.14935e+08	No	Yes	11.1456	-20.9819		-0.149126	-2.53881	2.1054	No							P34244	HSL1	Probable serine/threonine-protein kinase HSL1	5.10664e-05	0.000543698
Q06628	ATG13	Autophagy-related protein 13	0.00286827	0	0.00286827	1158	-10	18	4.37669e+07	7.87998e+07	1.70337e+08	7.55323e+07	6.39422e+07	8.18876e+07	No	Yes	10.681	-20.9464		-0.411554	-2.54238	2.10183	No							P53189	SCW11	Probable family 17 glucosidase SCW11	5.09608e-05	0.00208639
P21576	VPS1	Vacuolar protein sorting-associated protein 1	0.00285349	0.00235329	0.000500194	211	2.23412	21	1.06563e+07	3.75155e+06	2.58498e+07	2.33473e+08	6.9215e+07	1.68669e+08	Yes	Yes	2.52447	4.69072	82.4708	3.37983	-2.54462	2.09958	No							P25454	RAD51	DNA repair protein RAD51	5.06697e-05	0
P41911	GPD2	Glycerol-3-phosphate dehydrogenase [NAD(+)] 2, mitochondrial	0.00285055	0.00255447	0.000296073	178	3.109	14	1.87899e+06	1.85614e+07	5.9481e+06	1.61452e+08	1.83423e+08	1.39824e+08	Yes	Yes	0.648198	6.52623	89.6135	4.19028	-2.54507	2.09914	No							P20967	KGD1	2-oxoglutarate dehydrogenase, mitochondrial	5.02138e-05	0.000116447
P08679	CIT2	Citrate synthase, peroxisomal	0.00284251	0	0.00284251	1157	-10	11	1.40165e+08	4.506e+07	6.72341e+07	6.30648e+07	6.31254e+07	1.30997e+08	No	Yes	10.4806	-20.9073		-0.0641798	-2.5463	2.09791	No							P25342	CDC10	Cell division control protein 10	5.0044e-05	0.000592299
P30771	NAM7	ATP-dependent helicase NAM7	0.00284123	0.00284123	0		10	23				1.30963e+08	1.60629e+08	2.17825e+08	Yes	Yes	0.917685		99.8049	10	-2.54649	2.09772	Yes							P36060	MCR1	NADH-cytochrome b5 reductase 2	4.99354e-05	0.000308365
P40968	CDC40	Pre-mRNA-processing factor 17 (Cell division control protein 40)	0.00281585	0	0.00281585	1156	-10	13	1.17428e+08	3.77364e+07	1.05142e+08	9.51294e+07	3.66952e+07	1.12735e+08	No	Yes	11.8083	-20.8665		-0.243727	-2.55039	2.09382	Yes							Q00772	SLT2	Mitogen-activated protein kinase SLT2/MPK1 (MAP kinase MPK1)	4.98931e-05	9.64082e-05
P12687	MRP7	54S ribosomal protein L2, mitochondrial (Mitochondrial large ribosomal subunit protein bL27m) (YMR6) (YmL2)	0.00279921	0.00279921	0		10	15				2.31707e+08	1.04879e+08	1.65297e+08	Yes	Yes	1.42557		99.8049	10	-2.55296	2.09124	No							P33755	NPL4	Nuclear protein localization protein 4 (HMG-CoA reductase degradation protein 4)	4.96607e-05	5.86058e-05
P40480	HOS4	Protein HOS4	0.00279325	0	0.00279325	1155	-10	20	8.61359e+07	6.6824e+07	1.11529e+08	4.93396e+07	6.4731e+07	1.22254e+08	No	Yes	10.272	-20.8317		-0.270501	-2.55389	2.09032	No							P39013	END3	Actin cytoskeleton-regulatory complex protein END3 (Endocytosis protein 3)	4.95268e-05	0
Q08444	NOB1	20S-pre-rRNA D-site endonuclease NOB1	0.00274686	0.00274686	0		10	17				1.301e+08	1.65975e+08	1.96422e+08	Yes	Yes	0.742396		99.8049	10	-2.56116	2.08305	Yes							P32523	PRP19	Pre-mRNA-processing factor 19	4.90401e-05	0.00034759
P47029	ALY2	Arrestin-related trafficking adapter 3 (Arrestin-like protein 2)	0.00273595	0	0.00273595	1154	-10	18	8.79922e+07	6.74515e+07	9.88728e+07	9.04357e+07	5.60156e+07	8.97726e+07	No	Yes	9.59496	-20.742		-0.140592	-2.56289	2.08132	No							P38988	GGC1	Mitochondrial GTP/GDP carrier protein 1	4.90081e-05	0.000132824
Q08236	AVO1	Target of rapamycin complex 2 subunit AVO1 (TORC2 subunit AVO1) (Adheres voraciously to TOR2 protein 1)	0.00272321	0	0.00272321	1153	-10	17	7.39942e+07	7.73204e+07	1.07573e+08	7.70514e+07	7.38075e+07	7.85104e+07	No	Yes	8.44851	-20.7218		-0.175131	-2.56492	2.07929	No							Q12514	NOT5	General negative regulator of transcription subunit 5	4.90062e-05	0.000561623
P35842	PHO11	Acid phosphatase PHO11	0.00270845	0.000818709	0.00188975	638	-1.20677	1	3.27939e+07	2.46468e+07	1.10813e+08	9.07198e+07	9.92912e+07	1.27346e+08	No	Yes	2.62045	-2.50638	30.2279	0.900316	-2.56728	2.07693	No							P25654	YCR090C	UPF0587 protein YCR090C	4.89368e-05	0.000247033
P53276	UTP8	U3 small nucleolar RNA-associated protein 8 (U3 snoRNA-associated protein 8) (U three protein 8) (U3 protein 8 required for transcription) (t-UTP8)	0.00269537	0.00269537	0		10	20				1.63077e+08	1.31359e+08	1.88829e+08	Yes	Yes	0.654402		99.8049	10	-2.56938	2.07483	Yes							P38929	PMC1	Calcium-transporting ATPase 2	4.88446e-05	0.000303758
P37303	GLY1	Low specificity L-threonine aldolase (Low specificity L-TA) (TA)	0.00269441	0.00142076	0.00127365	425	0.157688	12	2.20721e+07	2.43358e+06	7.22882e+07	7.74492e+07	5.84066e+07	2.50444e+08	Yes	Yes	3.91051	0.327151	52.7298	1.69198	-2.56954	2.07467	No							Q04338	VTI1	t-SNARE VTI1 (Qb-SNARE VTI1) (VPS10-interacting protein 1) (Vesicle transport v-SNARE protein VTI1)	4.80233e-05	8.22573e-05
Q12044	RCN2	Regulator of calcineurin 2 (Weak suppressor of PAT1 ts protein 1)	0.00267047	0.000455396	0.00221508	764	-2.28216	9	8.5829e+07	7.37655e+07	3.49477e+07	8.33476e+07	7.05086e+07	1.30403e+08	No	Yes	1.26143	-4.7259	17.053	0.496901	-2.57341	2.0708	No							P07256	COR1	Cytochrome b-c1 complex subunit 1, mitochondrial (Complex III subunit 1) (Core protein I) (Ubiquinol-cytochrome c oxidoreductase core protein 1) (Ubiquinol-cytochrome c reductase 44 kDa protein)	4.70533e-05	0.000254279
P18239	PET9	ADP,ATP carrier protein 2 (ADP/ATP translocase 2) (Adenine nucleotide translocator 2) (ANT 2) (Petite colonies protein 9)	0.00266506	0.000329994	0.00233507	815	-2.82295	9	5.84089e+07	6.48047e+07	8.51707e+07	9.71524e+07	7.42317e+07	9.80626e+07	No	Yes	2.11196	-5.84328	12.3822	0.359118	-2.57429	2.06992	No							P39105	PLB1	Lysophospholipase 1	4.68916e-05	0.00464092
P25349	YCP4	Flavoprotein-like protein YCP4	0.0026555	0.000141129	0.00251437	895	-4.15512	11	9.16896e+07	4.32545e+07	8.31453e+07	1.21572e+08	5.07149e+07	8.57406e+07	No	Yes	5.16438	-8.59426	5.31458	0.153491	-2.57585	2.06836	No							P24279	MCM3	DNA replication licensing factor MCM3	4.67236e-05	0.000603267
P53191	PIB2	Phosphatidylinositol 3-phosphate-binding protein 2	0.00265521	0.000326143	0.00232906	817	-2.83617	16	6.69554e+07	3.67968e+07	9.94003e+07	9.33337e+07	5.6871e+07	1.22707e+08	No	Yes	4.078	-5.86608	12.2831	0.356215	-2.5759	2.06831	No							P34222	PTH2	Peptidyl-tRNA hydrolase 2 (PTH 2)	4.66229e-05	0.000208108
P09938	RNR2	Ribonucleoside-diphosphate reductase small chain 1	0.00265469	0.00108255	0.00157213	536	-0.538284	10	5.89089e+07	1.81155e+07	5.73567e+07	1.3843e+08	6.16214e+07	1.41538e+08	Yes	Yes	2.92347	-1.11329	40.779	1.24925	-2.57599	2.06822	No							P53962	YNL035C	Uncharacterized WD repeat-containing protein YNL035C	4.61368e-05	0
Q08647	PUS7	Multisubstrate pseudouridine synthase 7	0.00263697	0.00256198	7.49946e-05	128	5.09433	21	2.08507e+06	2.08507e+06	2.08507e+06	1.4406e+08	9.02883e+07	2.32192e+08	Yes	Yes	1.69535	10.5214	97.156	6.11529	-2.57889	2.06532	Yes							P32784	SCT1	Glycerol-3-phosphate O-acyltransferase 1 (G-3-P acyltransferase 1) (GPAT 1)	4.53377e-05	0.00316063
P53863	JJJ1	J protein JJJ1	0.00262676	0.000192606	0.00243416	866	-3.6597	13	5.83445e+07	6.31219e+07	8.95983e+07	4.84266e+07	1.03246e+08	1.08227e+08	No	Yes	4.12112	-7.55227	7.33244	0.21195	-2.58058	2.06363	No							Q12265	PRS5	Ribose-phosphate pyrophosphokinase 5	4.458e-05	0.000674939
P47006	RPA34	DNA-directed RNA polymerase I subunit RPA34 (A34) (DNA-directed DNA-dependent RNA polymerase 34.5 kDa polypeptide) (A34.5)	0.00259644	0	0.00259644	1152	-10	7	6.13032e+07	4.5379e+07	1.41623e+08	5.5829e+07	5.7141e+07	1.04252e+08	No	Yes	11.1199	-20.5154		-0.256566	-2.58562	2.05859	No							P18759	SEC18	Vesicular-fusion protein SEC18	4.42271e-05	0.000747242
P27514	PHO91	Low-affinity phosphate transporter PHO91	0.0025938	9.55893e-05	0.00249821	921	-4.7079	13	9.93269e+07	5.14791e+07	6.81337e+07	1.17784e+08	6.40404e+07	6.42902e+07	No	Yes	5.15907	-9.68955	3.6853	0.106383	-2.58606	2.05815	No							P36006	MYO3	Myosin-3 (Actin-dependent myosin-I MYO3) (Class I unconventional myosin MYO3) (Type I myosin MYO3)	4.40326e-05	0.00163109
P49723	RNR4	Ribonucleoside-diphosphate reductase small chain 2	0.00258241	0.00233443	0.000247988	174	3.23473	13	5.17186e+06	8.02161e+06	8.34373e+06	1.80405e+08	9.80677e+07	1.63003e+08	Yes	Yes	1.16204	6.65136	90.397	4.30939	-2.58797	2.05624	No							Q07418	PEX19	Peroxisomal membrane protein import receptor PEX19 (Peroxin-19)	4.29266e-05	0.00237899
Q12481	RRP36	rRNA biogenesis protein RRP36 (Ribosomal RNA-processing protein 36)	0.00258221	0.000389278	0.00219293	785	-2.49399	9	5.71436e+07	4.92074e+07	8.45254e+07	6.04584e+07	8.13555e+07	1.30285e+08	No	Yes	3.18864	-5.12813	15.0754	0.438325	-2.58801	2.0562	No							P32468	CDC12	Cell division control protein 12 (Septin)	4.29039e-05	0.000438849
P11792	SCH9	Serine/threonine-protein kinase SCH9	0.00255424	0.000401356	0.00215289	776	-2.42332	11	4.21303e+07	4.72196e+07	9.91554e+07	6.9039e+07	7.29346e+07	1.27483e+08	No	Yes	3.51414	-4.97137	15.7133	0.457178	-2.59274	2.05147	No							P53885	MDG1	Signal transduction protein MDG1 (Multicopy suppressor of defective G-protein 1)	4.16919e-05	0.000115927
P0CX28	RPL42B	60S ribosomal protein L42-B (L41) (Large ribosomal subunit protein eL42-B) (Maintenance of killer protein 18) (YL27) (YP44)	0.0025481	0.00224617	0.000301923	189	2.89522	5	7.03725e+06	7.03725e+06	7.03725e+06	1.45405e+08	3.80344e+07	2.52309e+08	Yes	Yes	3.37671	5.93643	88.151	3.98906	-2.59378	2.05043	No							Q04062	RPN9	26S proteasome regulatory subunit RPN9 (Proteasome non-ATPase subunit 7)	4.10329e-05	0
P05150	ARG3	Ornithine carbamoyltransferase	0.00254539	0.000782075	0.00176331	631	-1.17291	12	9.0269e+07	1.90586e+07	4.79503e+07	1.09169e+08	8.27649e+07	1.07163e+08	Yes	Yes	2.40848	-2.40443	30.7252	0.916133	-2.59425	2.04996	No							P43535	GCN20	Protein GCN20 (General control non-derepressible protein 20)	4.00811e-05	0.00182972
Q08157	YOL019W	Uncharacterized membrane protein YOL019W	0.00251725	0	0.00251725	1151	-10	10	7.72711e+07	7.63843e+07	1.37087e+08	2.12034e+07	3.70528e+07	1.0233e+08	No	Yes	11.1512	-20.3814		-1.16703	-2.59907	2.04514	No							P53236	RSC1	Chromatin structure-remodeling complex subunit RSC1 (RSC complex subunit RSC1) (Remodel the structure of chromatin complex subunit 1)	4.00314e-05	0.000451298
Q06833	NVJ2	Nucleus-vacuole junction protein 2	0.00251554	0.000319778	0.00219576	810	-2.77958	15	6.76373e+07	2.77354e+07	9.05404e+07	7.65097e+07	4.74475e+07	1.41152e+08	No	Yes	4.6509	-5.68379	12.7121	0.368789	-2.59937	2.04484	No							P36076	CAB3	Coenzyme A biosynthesis protein 3	3.99375e-05	0.0068855
P41921	GLR1	Glutathione reductase (GR) (GRase)	0.00251219	0.000579847	0.00193234	697	-1.73661	17	5.85945e+07	3.58748e+07	7.79687e+07	1.02373e+08	7.73414e+07	9.82699e+07	No	Yes	2.14022	-3.55008	23.0813	0.678206	-2.59995	2.04426	No							P24583	PKC1	Protein kinase C-like 1 (PKC 1)	3.97174e-05	0
P15646	NOP1	rRNA 2'-O-methyltransferase fibrillarin	0.00250436	0.00250436	0		10	12				1.50583e+08	4.21362e+07	2.56299e+08	Yes	Yes	3.3242		99.8049	10	-2.6013	2.04291	Yes							P06701	SIR3	Regulatory protein SIR3 (Silent information regulator 3)	3.96738e-05	0.00165459
P53297	PBP1	PAB1-binding protein 1 (Poly(A)-binding protein-binding protein)	0.00249811	0.00249811	0		10	19				9.51673e+07	1.89874e+08	1.62857e+08	Yes	Yes	1.29988		99.8049	10	-2.60239	2.04182	Yes							P38217	KAP104	Importin subunit beta-2 (Importin-104) (Karyopherin subunit beta-2) (Karyopherin-104) (Transportin) (TRN)	3.86396e-05	4.56398e-05
P29547	CAM1	Elongation factor 1-gamma 1 (EF-1-gamma 1) (Calcium and membrane-binding protein 1) (Calcium phospholipid-binding protein) (CPBP) (Eukaryotic elongation factor 1Bgamma 1) (eEF1Bgamma 1) (Translation elongation factor 1B gamma 1)	0.0024963	0.00214086	0.00035544	196	2.59051	10	1.00789e+07	6.68591e+06	1.42509e+07	1.389e+08	9.87338e+07	1.78923e+08	Yes	Yes	1.20984	5.28854	85.7613	3.70556	-2.6027	2.04151	Yes							P49095	GCV2	Glycine dehydrogenase (decarboxylating), mitochondrial	3.84268e-05	0.00031258
Q05946	UTP13	U3 small nucleolar RNA-associated protein 13 (U3 snoRNA-associated protein 13) (U three protein 13)	0.00249627	0.00249627	0		10	20				1.79723e+08	1.02303e+08	1.65542e+08	Yes	Yes	1.09095		99.8049	10	-2.60271	2.0415	Yes							P40467	ASG1	Activator of stress genes 1	3.76525e-05	0.000154722
P32771	SFA1	S-(hydroxymethyl)glutathione dehydrogenase	0.00249563	0.000742001	0.00175363	642	-1.24085	9	3.62462e+07	4.70864e+07	7.34233e+07	1.07669e+08	8.54924e+07	9.75351e+07	No	Yes	1.18798	-2.53305	29.7321	0.884597	-2.60282	2.04139	No							Q12234	RUD3	GRIP domain-containing protein RUD3 (Golgin-related protein 1) (Relieves USO1-1 transport defect protein 3)	3.74584e-05	0.000198871
P10869	HOM3	Aspartokinase	0.00249359	0.00135388	0.00113971	413	0.248441	19	2.57733e+07	3.33212e+07	4.23056e+07	1.11654e+08	9.73279e+07	1.36705e+08	Yes	Yes	0.971588	0.507076	54.2945	1.75525	-2.60317	2.04103	No							P34072	MKS1	Negative regulator of RAS-cAMP pathway	3.72616e-05	0.000637174
P46959	GCD14	tRNA (adenine(58)-N(1))-methyltransferase catalytic subunit TRM61	0.00248828	0.00240363	8.46494e-05	135	4.82757	13	2.49995e+06	2.49995e+06	2.49995e+06	1.70878e+08	1.17251e+08	1.50507e+08	Yes	Yes	0.693074	9.84877	96.5981	5.85276	-2.6041	2.04011	No							Q05031	DFG5	Mannan endo-1,6-alpha-mannosidase DFG5	3.65048e-05	0.00130447
P07342	ILV2	Acetolactate synthase catalytic subunit, mitochondrial	0.00248749	0.00134925	0.00113824	416	0.245352	13	2.24479e+07	2.10772e+07	5.58918e+07	1.04244e+08	8.4963e+07	1.57369e+08	Yes	Yes	1.88651	0.500511	54.2414	1.75308	-2.60424	2.03997	No							Q08300	CSS3	Secreted protein CSS3 (Condition specific secretion protein 3)	3.62574e-05	0.000516531
Q12213	RPL7B	60S ribosomal protein L7-B (L6) (Large ribosomal subunit protein uL30-B) (RP11) (YL8)	0.00247104	0.00238375	8.72918e-05	138	4.77124	1	2.54542e+06	2.54542e+06	2.54542e+06	1.79443e+08	1.04126e+08	1.5184e+08	No	Yes	1.0057	9.71945	96.4674	5.79742	-2.60712	2.03709	Yes							P23202	URE2	Transcriptional regulator URE2 (Disulfide reductase)	3.61391e-05	0.000113044
Q12335	PST2	Protoplast secreted protein 2	0.00246874	0.000692368	0.00177638	656	-1.35933	6	6.27655e+07	5.41961e+07	3.68191e+07	1.04911e+08	5.69902e+07	1.26951e+08	No	Yes	1.90938	-2.76852	28.0453	0.831495	-2.60752	2.03669	No							P34248	YKL100C	Probable intramembrane protease YKL100C	3.57909e-05	0.000418814
P40470	RRT14	Regulator of rDNA transcription protein 14	0.0024619	0.000965462	0.00149644	551	-0.632239	8	2.68291e+07	1.8268e+06	5.43657e+07	2.17194e+08	8.8595e+06	1.3233e+08	No	Yes	7.54916	-1.28691	39.2162	1.19557	-2.60873	2.03548	No							P17891	CLC1	Clathrin light chain (CLC)	3.55179e-05	0.0543114
Q12127	CCW12	Covalently-linked cell wall protein 12 (Protein Alpha0.6)	0.00246038	0.000262719	0.00219766	828	-3.06437	3	4.32706e+07	4.43028e+07	1.05368e+08	8.21505e+07	5.59665e+07	1.10074e+08	No	Yes	4.04384	-6.23665	10.678	0.309281	-2.609	2.03521	No							P32621	GDA1	Guanosine-diphosphatase (GDPase)	3.48648e-05	8.9926e-05
P06102	NOT3	General negative regulator of transcription subunit 3	0.00244432	0.000332334	0.00211198	799	-2.66789	19	7.39715e+07	2.72152e+07	8.41062e+07	8.09913e+07	5.80139e+07	1.13955e+08	No	Yes	3.92912	-5.42214	13.5962	0.394747	-2.61184	2.03237	No							P53968	CRZ1	Transcriptional regulator CRZ1	3.45982e-05	0.00101902
P38853	KEL1	Kelch repeat-containing protein 1	0.00244401	0.00109035	0.00135366	494	-0.312069	26	4.59982e+07	1.75718e+07	5.57458e+07	9.15684e+07	8.741e+07	1.39904e+08	Yes	Yes	1.8575	-0.634221	44.6132	1.38459	-2.6119	2.03231	No							P39010	AKR1	Palmitoyltransferase AKR1	3.42709e-05	0.000294481
P32769	HBS1	Elongation factor 1 alpha-like protein	0.00243084	0.00141976	0.00101108	383	0.48974	14	2.92321e+07	1.36652e+07	4.48505e+07	1.1589e+08	7.66998e+07	1.55499e+08	Yes	Yes	1.96913	0.994155	58.406	1.92918	-2.61424	2.02997	Yes							P30619	SEC1	Protein transport protein SEC1	3.36996e-05	0
Q12220	DIP2	U3 small nucleolar RNA-associated protein 12 (U3 snoRNA-associated protein 12) (DOM34-interacting protein 2) (U three protein 12)	0.00242518	0.00115234	0.00127284	469	-0.143478	19	4.01263e+07	3.92334e+07	3.44008e+07	1.02638e+08	9.77556e+07	1.20667e+08	Yes	Yes	0.440466	-0.291111	47.5158	1.49091	-2.61526	2.02895	Yes							P43610	IRC5	Uncharacterized ATP-dependent helicase IRC5	3.22769e-05	0.00515581
Q07418	PEX19	Peroxisomal membrane protein import receptor PEX19 (Peroxin-19)	0.00242191	4.29266e-05	0.00237899	978	-5.79233	10	1.16977e+08	9.66163e+06	4.82e+07	1.90562e+08	2.90084e+07	3.9827e+07	No	Yes	9.4476	-11.749	1.77242	0.0511467	-2.61584	2.02837	No							Q04013	YHM2	Citrate/oxoglutarate carrier protein (Coc1p) (Mitochondrial DNA replication protein YHM2)	3.1759e-05	0.00138067
P25087	ERG6	Sterol 24-C-methyltransferase ERG6 (SCMT)	0.00240029	0.00145658	0.000943709	364	0.626174	13	3.33796e+07	3.17748e+07	1.77609e+07	1.53383e+08	9.27108e+07	1.0135e+08	Yes	Yes	1.26403	1.26767	60.6836	2.03102	-2.61974	2.02447	No							P22855	AMS1	Alpha-mannosidase	3.04513e-05	0.000119827
P39939	RPS26B	40S ribosomal protein S26-B (Small ribosomal subunit protein eS26-B)	0.00237663	0.00237663	0		10	3				2.08538e+08	1.98397e+08	1.91834e+07	No	Yes	4.88471		99.8049	10	-2.62404	2.02017	Yes							Q12242	RUP1	UBA domain-containing protein RUP1	3.02878e-05	0.000760436
P39078	CCT4	T-complex protein 1 subunit delta (TCP-1-delta) (CCT-delta)	0.00237105	0.00143849	0.000932556	365	0.625297	17	2.77899e+07	2.84976e+07	2.50891e+07	1.08821e+08	8.14923e+07	1.53427e+08	Yes	Yes	1.23992	1.26257	60.6691	2.03036	-2.62506	2.01915	No							P40363	YJL068C	S-formylglutathione hydrolase (FGH)	2.99242e-05	0.000133925
P51998	YML6	54S ribosomal protein YmL6, mitochondrial (Mitochondrial large ribosomal subunit protein uL4m)	0.00236271	0.00236271	0		10	12				1.52538e+08	9.6455e+07	1.74628e+08	Yes	Yes	1.11501		99.8049	10	-2.62659	2.01762	No							P30656	PRE2	Proteasome subunit beta type-5	2.98864e-05	0.00383969
P40047	ALD5	Aldehyde dehydrogenase 5, mitochondrial	0.00231839	0.000945453	0.00137293	534	-0.538184	16	3.64773e+07	2.32403e+07	6.12803e+07	1.21405e+08	7.09784e+07	1.02292e+08	Yes	Yes	1.93576	-1.08142	40.7806	1.24931	-2.63481	2.0094	No							P25367	RNQ1	[PIN+] prion protein RNQ1 (Rich in asparagine and glutamine protein 1)	2.93598e-05	0.000473505
P32614	FRD1	Fumarate reductase 1 (FRDS1)	0.00231624	0.00105437	0.00126187	483	-0.259179	14	3.17729e+07	2.68022e+07	5.28113e+07	1.03714e+08	7.53256e+07	1.24864e+08	Yes	Yes	1.66522	-0.520689	45.5208	1.41745	-2.63522	2.00899	No							P41543	OST1	Dolichyl-diphosphooligosaccharide--protein glycosyltransferase subunit 1 (N-linked oligosaccharyl transferase subunit 1) (Oligosaccharyl transferase 64 kDa subunit) (Oligosaccharyl transferase subunit OST1) (Oligosaccharyl transferase subunit alpha)	2.9282e-05	7.30727e-05
Q05468	RQC1	Ribosome quality control complex subunit 1	0.00230302	0.000279263	0.00202376	811	-2.85734	16	5.74391e+07	1.98393e+07	9.36162e+07	7.39033e+07	4.0818e+07	1.27304e+08	No	Yes	5.09601	-5.73328	12.1259	0.351611	-2.6377	2.00651	No							Q06325	YPS7	Aspartic proteinase yapsin-7	2.88554e-05	0.000894108
P38990	SAK1	SNF1-activating kinase 1	0.00229387	0	0.00229387	1150	-10	18	5.7511e+07	1.05563e+08	7.87553e+07	4.05733e+07	5.21733e+07	7.67017e+07	No	Yes	9.90347	-19.9792		-0.563256	-2.63943	2.00478	No							P23641	MIR1	Mitochondrial phosphate carrier protein (Mitochondrial import receptor) (Phosphate transport protein) (PTP) (mPic 1) (p32) [Cleaved into: Mitochondrial phosphate carrier protein, N-terminally processed]	2.88167e-05	0.000834814
P36126	SPO14	Phospholipase D1 (PLD 1)	0.00228136	0.000113686	0.00216767	894	-4.25302	21	6.3455e+07	4.97613e+07	7.74035e+07	9.58492e+07	4.92179e+07	7.3348e+07	No	Yes	4.2651	-8.51626	4.98326	0.143906	-2.64181	2.0024	No							P53326	YGR266W	Uncharacterized protein YGR266W	2.86334e-05	7.89941e-05
P47120	LIA1	Deoxyhypusine hydroxylase (DOHH)	0.00223765	0.0020575	0.000180147	168	3.51365	13	7.235e+06	5.10102e+06	2.96703e+06	1.71988e+08	7.56621e+07	1.38246e+08	Yes	Yes	1.54381	7.00622	91.9493	4.57547	-2.65021	1.994	No							P36016	LHS1	Heat shock protein 70 homolog LHS1	2.78933e-05	0.00508825
P40546	FAF1	Protein FAF1 (Forty S assembly factor)	0.00223708	0.000353857	0.00188322	766	-2.41196	11	7.03649e+07	4.99786e+07	4.84449e+07	7.48049e+07	7.74571e+07	8.00459e+07	No	Yes	1.17337	-4.80919	15.8178	0.460271	-2.65032	1.99389	No							Q12359	ATO3	Ammonia transport outward protein 3	2.77467e-05	0.000582867
P49704	PRP31	Pre-mRNA-processing factor 31	0.00223342	0.00223342	0		10	5				7.02248e+06	3.81115e+08	1.23032e+07	No	Yes	7.74603		99.8049	10	-2.65103	1.99318	Yes							Q02969	PEX25	Peroxisomal membrane protein PEX25 (Peroxin-25)	2.74599e-05	0.000864738
P50089	YGR237C	Uncharacterized protein YGR237C	0.0022303	0.000424343	0.00180595	734	-2.08946	15	3.62019e+07	4.54316e+07	6.71446e+07	6.47582e+07	4.12212e+07	1.45123e+08	No	Yes	3.70249	-4.1634	19.0263	0.555755	-2.65164	1.99257	No							Q08421	ETT1	Enhancer of translation termination 1	2.74082e-05	7.91444e-05
P40106	GPP2	Glycerol-1-phosphate phosphohydrolase 2	0.00222969	0.000867153	0.00136254	555	-0.651939	8	4.80402e+07	3.34544e+07	3.85425e+07	1.23913e+08	7.84036e+07	7.74176e+07	Yes	Yes	1.62176	-1.29896	38.8912	1.1845	-2.65176	1.99245	No							P39005	KRE9	Cell wall synthesis protein KRE9	2.69504e-05	0.00033073
P32351	IMP2'	Sugar utilization regulatory protein IMP2	0.00222512	0	0.00222512	1148	-10	6	6.39285e+07	6.3816e+07	7.07667e+07	5.05064e+07	6.27327e+07	8.72008e+07	No	Yes	8.9874	-19.8475		-0.0228449	-2.65265	1.99156	No							P38213	DSF2	Protein DSF2 (Deletion suppressor of MPT5 mutation protein 2)	2.6326e-05	0.00058726
Q06836	SYT1	Arf guanine nucleotide exchange factor SYT1 (Arf-GEF SYT1) (Suppressor of YPT3 protein 1)	0.00222485	0	0.00222485	1147	-10	20	5.05177e+07	4.5968e+07	1.22546e+08	5.35371e+07	4.69812e+07	7.93535e+07	No	Yes	10.8403	-19.847		-0.321137	-2.6527	1.99151	No							P36110	PRY2	Protein PRY2 (Pathogenesis-related protein 2)	2.61704e-05	0.000609507
P40055	UTP7	U3 small nucleolar RNA-associated protein 7 (U3 snoRNA-associated protein 7) (U three protein 7)	0.00222472	0.00222472	0		10	14				1.04536e+08	1.15095e+08	1.79248e+08	Yes	Yes	1.03082		99.8049	10	-2.65273	1.99148	No							Q08561	IES4	Ino eighty subunit 4	2.55424e-05	0.000209129
P32563	VPH1	V-type proton ATPase subunit a, vacuolar isoform (V-ATPase a 1 subunit) (V-ATPase 95 kDa subunit) (Vacuolar pH protein 1) (Vacuolar proton pump a subunit) (Vacuolar proton translocating ATPase subunit a 1)	0.00222167	0.000381761	0.00183991	751	-2.2689	17	5.7852e+07	4.29776e+07	6.10118e+07	1.0535e+08	7.4379e+07	5.67632e+07	No	Yes	2.1677	-4.51712	17.1835	0.500779	-2.65332	1.99089	No							Q03691	ROT1	Protein ROT1 (Reversal of TOR2 lethality protein 1)	2.5195e-05	0.000814898
Q03862	ARX1	Probable metalloprotease ARX1	0.0022194	0.0022194	0		10	14				1.17856e+08	1.49894e+08	1.30177e+08	Yes	Yes	0.433139		99.8049	10	-2.65376	1.99045	No							P53199	ERG26	Sterol-4-alpha-carboxylate 3-dehydrogenase ERG26, decarboxylating	2.50928e-05	9.48345e-05
P28274	URA7	CTP synthase 1	0.00221303	0.00108379	0.00112924	454	-0.059268	12	3.257e+07	2.23782e+07	4.251e+07	1.19454e+08	5.91708e+07	1.207e+08	Yes	Yes	2.07926	-0.117896	48.9731	1.54572	-2.65501	1.9892	No							P32334	MSB2	Signaling mucin MSB2 (Multicopy suppressor of bud emergence 2) (Osmosensor MSB2)	2.42408e-05	0.000594994
Q03103	ERO1	Endoplasmic oxidoreductin-1	0.00218436	0	0.00218436	1146	-10	15	6.02311e+07	6.48502e+07	8.18029e+07	5.28362e+07	5.87221e+07	7.32019e+07	No	Yes	8.96314	-19.7675		-0.176685	-2.66068	1.98353	No							P38800	LAM4	Membrane-anchored lipid-binding protein LAM4 (Lipid transfer at contact site protein 3) (Lipid transfer protein anchored at membrane contact sites 1)	2.3233e-05	0.00102871
P40303	PRE6	Proteasome subunit alpha type-4 (Macropain subunit PRE6) (Multicatalytic endopeptidase complex subunit PRE6) (Proteasome component PRE6) (Proteinase YSCE subunit PRE6)	0.00218418	0.000336517	0.00184767	773	-2.45695	8	3.61254e+07	3.74489e+07	8.06724e+07	3.80086e+07	7.0428e+07	1.28929e+08	No	Yes	4.20823	-4.87336	15.407	0.44812	-2.66071	1.9835	No							Q03705	CGI121	EKC/KEOPS complex subunit CGI121 (CGI-121 homolog)	2.26877e-05	0
P38174	MAP2	Methionine aminopeptidase 2 (MAP 2) (MetAP 2)	0.00217867	0.00160657	0.000572105	280	1.48963	13	1.9557e+06	1.17371e+07	3.63023e+07	9.10418e+07	9.56522e+07	1.53936e+08	Yes	Yes	1.63922	2.95305	73.7407	2.72604	-2.66181	1.9824	No							P23255	TAF2	Transcription initiation factor TFIID subunit 2 (TAFII-150) (TBP-associated factor 150 kDa) (TBP-associated factor 2) (TSM-1)	2.26029e-05	0.000115238
P22353	MRPL8	54S ribosomal protein L8, mitochondrial (Mitochondrial large ribosomal subunit protein bL17m) (YmL8)	0.00217191	0.00217191	0		10	8				1.06032e+08	1.38675e+08	1.44703e+08	Yes	Yes	0.604301		99.8049	10	-2.66316	1.98105	No							P25588	MRC1	Mediator of replication checkpoint protein 1 (DNA replication checkpoint mediator MRC1)	2.24086e-05	0.0134946
P25623	SYP1	Suppressor of yeast profilin deletion	0.00215626	0.000460909	0.00169535	708	-1.87903	20	1.20977e+07	1.77312e+07	9.25281e+07	4.85213e+07	2.73e+07	1.88428e+08	Yes	Yes	5.64256	-3.71656	21.3754	0.626423	-2.6663	1.97791	No							P38844	DSE2	Protein DSE2 (Daughter-specific expression protein 2)	2.1064e-05	0.000192684
P34247	UTP11	U3 small nucleolar RNA-associated protein 11 (U3 snoRNA-associated protein 11) (U three protein 11)	0.00215544	0.00194413	0.000211306	183	3.20172	7	6.2523e+06	6.2523e+06	6.2523e+06	1.48015e+08	1.07183e+08	1.12504e+08	Yes	Yes	0.646055	6.33219	90.1966	4.27807	-2.66646	1.97775	No							P34218	SAS3	Histone acetyltransferase SAS3	2.0892e-05	0.000187989
Q12522	TIF6	Eukaryotic translation initiation factor 6 (eIF-6)	0.00214615	0	0.00214615	1145	-10	3	6.33072e+07	9.77241e+07	4.06311e+07	8.69769e+07	4.19574e+07	5.41961e+07	No	Yes	9.73176	-19.6911		-0.206326	-2.66834	1.97587	Yes							Q12344	GYP5	GTPase-activating protein GYP5	2.06464e-05	0.000181855
Q03835	GRX3	Monothiol glutaredoxin-3	0.00214134	0.000723411	0.00141793	603	-0.970901	5	4.33312e+07	2.13692e+07	5.66596e+07	1.17026e+08	4.76613e+07	9.78836e+07	Yes	Yes	2.94436	-1.91743	33.7831	1.01462	-2.66931	1.9749	No							P38700	APM2	Adaptin medium chain homolog APM2 (Adaptin-mu1-II)	1.63785e-05	0.000739413
P23900	FPS1	Glycerol uptake/efflux facilitator protein	0.00213884	0	0.00213884	1144	-10	6	5.02109e+07	3.95314e+07	1.17021e+08	4.78697e+07	3.62359e+07	9.26129e+07	No	Yes	11.4107	-19.6763		-0.342366	-2.66982	1.97439	No							Q05021	TAF7	Transcription initiation factor TFIID subunit 7 (TAFII-67) (TBP-associated factor 67 kDa) (TBP-associated factor 7)	1.59113e-05	0.00298385
P53189	SCW11	Probable family 17 glucosidase SCW11	0.00213735	5.09608e-05	0.00208639	947	-5.35548	7	6.6622e+07	3.97663e+07	7.08704e+07	7.92827e+07	3.15644e+07	9.51093e+07	No	Yes	6.47298	-10.5722	2.3843	0.0688094	-2.67012	1.97408	No							P39523	YMR124W	Uncharacterized protein YMR124W	1.45356e-05	0.000121053
P00899	TRP2	Anthranilate synthase component 1	0.00210687	0.00171911	0.000387768	224	2.1484	13	1.16803e+07	1.26465e+07	1.01426e+07	1.27031e+08	9.32332e+07	1.23018e+08	Yes	Yes	0.616918	4.22772	81.5951	3.30257	-2.67636	1.96785	No							P47771	ALD2	Aldehyde dehydrogenase [NAD(P)+] 1	1.43848e-05	5.24596e-05
P53691	CPR6	Peptidyl-prolyl cis-trans isomerase CPR6 (PPIase CPR6)	0.00210628	0.00156975	0.000536531	271	1.5488	11	1.81091e+07	1.40176e+07	4.33522e+06	3.62902e+07	6.68415e+07	2.38051e+08	No	Yes	3.14171	3.04761	74.5271	2.77641	-2.67648	1.96773	No							P53616	SUN4	Probable secreted beta-glucosidase SUN4	1.4375e-05	0.00146899
P43565	RIM15	Serine/threonine-protein kinase RIM15	0.00210508	0	0.00210508	1143	-10	19	6.25837e+07	4.14175e+07	9.88492e+07	4.60967e+07	3.52894e+07	9.31922e+07	No	Yes	11.078	-19.6075		-0.342679	-2.67673	1.96748	No							P38881	NVJ1	Nucleus-vacuole junction protein 1	1.35172e-05	9.33015e-05
Q06010	STE23	A-factor-processing enzyme	0.00209514	0	0.00209514	1142	-10	7	9.46053e+07	9.46053e+07	9.46053e+07	3.398e+07	4.00397e+07	1.78123e+07	No	Yes	8.04059	-19.587		-1.70892	-2.67879	1.96542	No							P38695	HXT5	Probable glucose transporter HXT5	1.27115e-05	0.000332179
Q01477	UBP3	Ubiquitin carboxyl-terminal hydrolase 3	0.00208234	0.00179817	0.000284166	197	2.66172	20	7.64869e+06	4.6897e+06	1.2729e+07	9.54249e+07	1.06036e+08	1.46823e+08	Yes	Yes	0.93653	5.22432	86.3535	3.77144	-2.68145	1.96276	Yes							P53829	CAF40	Protein CAF40 (40 kDa CCR4-associated factor)	1.26774e-05	0.000420009
P38282	SPP381	Pre-mRNA-splicing factor SPP381 (Suppressor of PRP38-1 mutation)	0.00207718	0	0.00207718	1141	-10	8	5.32264e+07	7.52554e+07	6.49779e+07	4.91729e+07	9.2511e+07	3.7284e+07	No	Yes	10.0128	-19.5497		-0.220318	-2.68253	1.96168	Yes							P40260	MEP1	Ammonium transporter MEP1	1.17614e-05	0.00029287
P07991	CAR2	Ornithine aminotransferase (OTAse)	0.00207324	0.00160365	0.000469583	255	1.77191	10	1.18976e+07	1.18976e+07	1.18976e+07	1.09582e+08	3.94577e+07	1.86987e+08	Yes	Yes	2.764	3.47446	77.3502	2.96903	-2.68335	1.96086	No							P53893	RIA1	Ribosome assembly protein 1	1.13112e-05	0.000555877
P53852	YNL247W	Cysteine--tRNA ligase	0.00206521	0.00175476	0.000310449	205	2.49885	23	8.76588e+06	8.76588e+06	8.76588e+06	1.01066e+08	7.31274e+07	1.6979e+08	Yes	Yes	1.56103	4.89568	84.9677	3.62114	-2.68504	1.95917	No							P34233	ASH1	Transcriptional regulatory protein ASH1 (Daughter cells HO repressor protein)	9.6338e-06	0.000288507
P32387	MRP20	54S ribosomal protein L41, mitochondrial (Mitochondrial large ribosomal subunit protein uL23m) (YmL41)	0.00206059	0.00206059	0		10	8				1.38536e+08	8.707e+07	1.43846e+08	Yes	Yes	1.00222		99.8049	10	-2.68601	1.9582	No							P17890	RPC31	DNA-directed RNA polymerase III subunit RPC7 (RNA polymerase III subunit C7) (DNA-directed RNA polymerase III 31 kDa polypeptide) (C31)	9.57635e-06	0.000158842
P40517	YRB2	Ran-specific GTPase-activating protein 2 (Ran-binding protein 2) (RANBP2)	0.00206051	0	0.00206051	1140	-10	7	5.60109e+07	4.55929e+07	9.05639e+07	6.39285e+07	4.11195e+07	7.22222e+07	No	Yes	10.2142	-19.5148		-0.156423	-2.68603	1.95818	No							P43555	EMP47	Protein EMP47 (47 kDa endomembrane protein) (Endosomal P44 protein)	9.2903e-06	0.000167731
Q05911	ADE13	Adenylosuccinate lyase (ASL)	0.00205944	0.00188071	0.000178734	175	3.39539	17	5.04918e+06	2.86389e+06	7.23447e+06	1.19053e+08	7.03193e+07	1.64727e+08	Yes	Yes	1.63148	6.64803	91.3212	4.46236	-2.68625	1.95796	No							P43560	LAM5	Membrane-anchored lipid-binding protein LAM5 (Lipid transfer at contact site protein 2) (Lipid transfer protein anchored at membrane contact sites 1)	9.1234e-06	0.00154409
P02294	HTB2	Histone H2B.2	0.00204524	0.00151719	0.000528053	276	1.52264	5	1.23326e+07	5.91042e+06	9.12152e+06	8.58972e+07	2.4224e+08	1.11991e+07	No	Yes	4.94598	2.9767	74.1814	2.75411	-2.68926	1.95495	No							P19807	HNM1	Choline transport protein	8.24021e-06	0.00105
P04046	ADE4	Amidophosphoribosyltransferase (ATase)	0.00204381	0.0017834	0.00026041	195	2.77578	17	7.43984e+06	1.11796e+07	3.70004e+06	1.02736e+08	7.77691e+07	1.6362e+08	Yes	Yes	1.26236	5.42568	87.2586	3.87744	-2.68956	1.95465	No							Q04767	TVP18	Golgi apparatus membrane protein TVP18 (TLG2 compartment vesicle protein of 18 kDa)	7.38025e-06	0.000407477
P32368	SAC1	Phosphatidylinositol-3-phosphatase SAC1	0.00203663	0.00185791	0.00017872	177	3.37791	19	4.60393e+06	4.30968e+06	4.89819e+06	8.44652e+07	5.69482e+07	2.09931e+08	Yes	Yes	2.41385	6.59746	91.2247	4.44568	-2.69109	1.95312	No							P40077	DSE1	Protein DSE1 (Daughter-specific expression protein 1)	6.57066e-06	0.000212948
P0C2J0	TY1B-PR2	Transposon Ty1-PR2 Gag-Pol polyprotein (Gag-Pol-p199) (TY1A-TY1B) (Transposon Ty1 TYA-TYB polyprotein) (p190) [Cleaved into: Capsid protein (CA) (Gag-p45) (p54); Ty1 protease (PR)	0.00203578	0.00160881	0.000426973	238	1.91377	1	9.03637e+06	1.05805e+07	1.81128e+07	9.8986e+07	1.37178e+08	9.11103e+07	No	Yes	0.767144	3.73748	79.0265	3.09354	-2.69127	1.95294	Yes							P39719	FLC2	Flavin carrier protein 2 (FAD transporter 2) (TRP-like ion channel FLC2)	2.18986e-06	6.17193e-05
P38968	SEC31	Protein transport protein SEC31 (Protein WEB1)	0.00203143	0.00121774	0.000813687	376	0.581659	17	2.21551e+07	1.18328e+07	3.59152e+07	1.00323e+08	5.98545e+07	1.34143e+08	Yes	Yes	2.08968	1.1354	59.945	1.99752	-2.6922	1.95201	No							P39967	UBP9	Ubiquitin carboxyl-terminal hydrolase 9	1.26528e-06	0.000131238
P32628	RAD23	UV excision repair protein RAD23	0.00202976	0.000505032	0.00152473	677	-1.59411	7	3.9577e+07	3.48112e+07	6.06067e+07	8.18323e+07	5.64118e+07	9.06864e+07	Yes	Yes	2.17804	-3.11115	24.8813	0.733314	-2.69255	1.95165	No							P46983	ATG36	Autophagy-related protein 36	6.4541e-07	0.00015917
Q02950	MRP51	37S ribosomal protein MRP51, mitochondrial (Mitochondrial small ribosomal subunit protein bS1m)	0.00202859	0.00202859	0		10	14				1.03017e+08	1.11902e+08	1.48797e+08	Yes	Yes	0.691404		99.8049	10	-2.69281	1.9514	No							P13517	CAP2	F-actin-capping protein subunit beta	5.60927e-07	0.000180966
P35719	MRP8	Uncharacterized protein MRP8	0.00202853	0.000683677	0.00134485	599	-0.976063	10	4.69567e+07	2.13952e+07	4.44732e+07	1.0107e+08	3.89354e+07	1.10874e+08	Yes	Yes	3.19648	-1.90468	33.7031	1.01202	-2.69282	1.95139	No							P54861	DNM1	Dynamin-related protein DNM1	3.00738e-07	7.94825e-05
P14843	ARO3	Phospho-2-dehydro-3-deoxyheptonate aldolase, phenylalanine-inhibited	0.00202565	0.00157956	0.000446089	248	1.82412	7	1.21534e+07	6.59511e+06	1.96106e+07	1.13624e+08	6.76549e+07	1.43549e+08	Yes	Yes	1.67309	3.55844	77.978	3.01468	-2.69344	1.95077	No							Q99271	NHA1	Na(+)/H(+) antiporter	0	0.00611039
Q02785	PDR12	ATP-dependent permease PDR12	0.0020206	0.000470557	0.00155004	691	-1.71986	18	5.56775e+07	3.73508e+07	4.02528e+07	1.17833e+08	5.61804e+07	5.49874e+07	No	Yes	2.80459	-3.3532	23.288	0.684509	-2.69452	1.94969	No							Q99252	ECM3	Protein ECM3 (Extracellular mutant protein 3)	0	0.00102885
P32074	SEC21	Coatomer subunit gamma (Gamma-coat protein) (Gamma-COP)	0.00201425	0.00154147	0.000472775	260	1.70508	20	1.32153e+07	5.72777e+06	2.18094e+07	8.23475e+07	8.41461e+07	1.53898e+08	Yes	Yes	1.57168	3.32205	76.5285	2.91092	-2.69589	1.94832	No							Q99247	DUF1	DUB-associated factor 1	0	0.00040002
P24280	SEC14	SEC14 cytosolic factor (Phosphatidylinositol/phosphatidylcholine transfer protein) (PI/PC TP)	0.00201112	0.00161715	0.000393974	230	2.03728	15	1.22678e+07	1.04606e+07	8.39225e+06	1.2644e+08	4.31283e+07	1.59894e+08	Yes	Yes	2.44535	3.9679	80.4102	3.20311	-2.69656	1.94765	No							Q12753	HAA1	Transcriptional activator HAA1	0	0.00188937
P38075	PDX3	Pyridoxamine 5'-phosphate oxidase	0.00199988	0.00112444	0.000875447	399	0.361108	8	6.78949e+06	2.83076e+07	3.88826e+07	6.54173e+07	6.97198e+07	1.49451e+08	Yes	Yes	2.38413	0.702433	56.2251	1.83545	-2.699	1.94521	No							Q12516	SRF1	Regulator of phospholipase D SRF1 (SPO14 regulatory factor 1)	0	0.00126049
P53832	WSC2	Cell wall integrity and stress response component 2	0.00199886	0	0.00199886	1137	-10	7	4.1187e+07	4.66376e+07	1.08034e+08	2.58938e+07	3.88232e+07	9.78083e+07	No	Yes	11.7016	-19.3834		-0.500286	-2.69922	1.94499	No							Q12515	PAR32	Protein PAR32 (Protein phosphorylated after rapamycin 32)	0	0.000209826
P43585	VTC2	Vacuolar transporter chaperone 2 (Phosphate metabolism protein 1)	0.00199287	0.000577928	0.00141494	639	-1.29178	16	5.12034e+07	9.30263e+06	5.80114e+07	8.54691e+07	3.72877e+07	1.16037e+08	Yes	Yes	4.10719	-2.51082	28.9998	0.861473	-2.70052	1.94369	No							Q12502	LDB19	Protein LDB19 (Low dye-binding protein 19)	0	0.000997453
P34241	URB1	Nucleolar pre-ribosomal-associated protein 1 (Unhealthy ribosome biogenesis protein 1)	0.00198793	0.00165426	0.000333675	218	2.30967	30	9.88346e+06	9.80992e+06	9.95699e+06	8.84809e+07	1.16775e+08	1.2152e+08	Yes	Yes	0.656212	4.48679	83.215	3.44829	-2.7016	1.94261	Yes							Q12500	AVL9	Late secretory pathway protein AVL9 (APL2 VPS1 synthetic lethal protein 9)	0	0.0311719
P38970	HAL5	Serine/threonine-protein kinase HAL5	0.00198693	0.000296958	0.00168997	772	-2.50867	14	4.76007e+07	4.77104e+07	5.38758e+07	5.12678e+07	6.57688e+07	9.00222e+07	No	Yes	2.33018	-4.87282	14.9456	0.434493	-2.70182	1.94239	No							Q12451	OSH2	Oxysterol-binding protein homolog 2 (Oxysterol-binding protein-related protein 2) (ORP 2) (OSBP-related protein 2)	0	0.0482638
P32802	EMP70	Transmembrane 9 superfamily member 1 (70 kDa endomembrane protein) (Endomembrane protein EMP70) [Cleaved into: Protein p24a (Acidic 24 kDa late endocytic intermediate component)]	0.00198286	0	0.00198286	1136	-10	13	6.51635e+07	5.98159e+07	7.30653e+07	4.60475e+07	5.77265e+07	5.36968e+07	No	Yes	7.47848	-19.3486		-0.337062	-2.70271	1.9415	No							Q12412	PNS1	Protein PNS1 (pH nine-sensitive protein 1)	0	0.000523739
P28007	GAR1	H/ACA ribonucleoprotein complex subunit GAR1 (snoRNP protein GAR1)	0.00198264	0.00198264	0		10	5				1.37729e+08	5.3835e+07	1.63912e+08	Yes	Yes	2.14628		99.8049	10	-2.70276	1.94145	Yes							Q12361	GPR1	G protein-coupled receptor GPR1	0	0.000521583
P13134	KEX2	Kexin	0.00197732	0	0.00197732	1135	-10	12	5.32454e+07	4.33422e+07	1.07813e+08	5.11769e+07	2.36245e+07	7.53216e+07	No	Yes	11.2874	-19.3365		-0.59875	-2.70392	1.94029	No							Q12355	PST1	Cell wall mannoprotein PST1 (Haze protective factor 2) (Protoplast secreted protein 1)	0	0.000364183
Q06178	NMA1	Nicotinamide/nicotinic acid mononucleotide adenylyltransferase 1 (NMN/NaMN adenylyltransferase 1)	0.00197708	0.000486691	0.00149039	679	-1.61461	8	5.46395e+07	3.27161e+07	4.5062e+07	6.19737e+07	9.18133e+07	6.8275e+07	Yes	Yes	0.601669	-3.13272	24.6167	0.725179	-2.70398	1.94023	No							Q12315	GLE1	mRNA export factor GLE1 (Nuclear pore protein GLE1) (Nucleoporin GLE1) (RNA export factor GLE1)	0	0.0015893
P35193	ATG19	Autophagy-related protein 19 (Cytoplasm-to-vacuole targeting protein 19)	0.00197109	0.000810062	0.00116103	528	-0.519296	5	3.04834e+07	2.0579e+07	5.1092e+07	7.41571e+07	6.56916e+07	1.11402e+08	Yes	Yes	2.00455	-1.00687	41.0972	1.26028	-2.70529	1.93892	No							Q12296	MAM3	Protein MAM3	0	0.00321489
Q01163	RSM23	37S ribosomal protein S23, mitochondrial (DAP-3) (Mitochondrial small ribosomal subunit protein mS29)	0.00196723	0.00196723	0		10	19				1.28459e+08	1.03389e+08	1.20865e+08	Yes	Yes	0.401421		99.8049	10	-2.70614	1.93806	No							Q12275	YOR093C	Uncharacterized protein YOR093C	0	0.0233713
P53952	YNL050C	Uncharacterized protein YNL050C	0.00196018	0.00196018	0		10	8				1.56709e+08	1.03856e+08	9.08842e+07	Yes	Yes	1.01781		99.8049	10	-2.7077	1.9365	No							Q12256	TPO4	Polyamine transporter 4	0	0.0060361
P41832	BNI1	Protein BNI1 (Pointed projection formation protein 3) (Sensitive to high expression protein 5) (Synthetic lethal 39)	0.00195126	0	0.00195126	1134	-10	24	4.47443e+07	1.65607e+07	1.13357e+08	4.049e+07	3.10596e+07	1.0364e+08	No	Yes	12.4739	-19.2791		-0.199494	-2.70968	1.93453	No							Q12224	RLM1	Transcription factor RLM1	0	0.00124845
Q03219	YMR178W	Uncharacterized protein YMR178W	0.00194447	0.00151494	0.000429525	252	1.81845	4	1.36021e+07	8.02933e+06	1.49649e+07	1.10264e+08	6.11762e+07	1.40596e+08	No	Yes	1.73849	3.51508	77.9104	3.00971	-2.7112	1.93301	No							Q12191	BUG1	Binder of USO1 and GRH1 protein 1	0	0.00376875
P30665	MCM4	DNA replication licensing factor MCM4	0.00194068	0.000307781	0.0016329	760	-2.40746	14	2.39633e+07	1.81457e+07	9.79402e+07	8.09761e+07	3.61237e+07	9.08041e+07	No	Yes	4.60555	-4.6516	15.8595	0.461503	-2.71205	1.93216	No							Q12163	NBP2	NAP1-binding protein 2	0	0.0424968
P51401	RPL9B	60S ribosomal protein L9-B (L8) (Large ribosomal subunit protein uL6-B) (RP24) (YL11)	0.00192797	0.000751819	0.00117615	548	-0.645619	4	7.74795e+06	5.34529e+07	3.15422e+07	2.75292e+07	1.1547e+08	1.09932e+08	Yes	Yes	4.32179	-1.2456	38.9953	1.18804	-2.7149	1.92931	Yes							Q12161	PSH1	RING finger protein PSH1 (POB3/SPT16 histone-associated protein 1)	0	0.0794395
P53301	CRH1	Probable glycosidase CRH1	0.00191986	0.000396271	0.00152359	711	-1.94292	11	4.11491e+07	6.41491e+06	8.58772e+07	6.03334e+07	5.21102e+07	9.83358e+07	No	Yes	4.02442	-3.74493	20.6406	0.604242	-2.71673	1.92748	No							Q12158	MCD1	Sister chromatid cohesion protein 1	0	0.00129856
P53914	KRE33	RNA cytidine acetyltransferase	0.00190496	0.0014273	0.000477658	272	1.57924	16	1.34953e+07	1.34953e+07	1.34953e+07	7.95479e+07	6.86014e+07	1.52913e+08	Yes	Yes	1.61749	3.0386	74.9255	2.80245	-2.72011	1.92409	Yes							Q12152	YPL150W	Putative serine/threonine-protein kinase YPL150W	0	0.00450985
P35207	SKI2	Antiviral helicase SKI2	0.00190225	0.0010926	0.000809651	393	0.432391	24	3.93421e+07	8.95451e+06	2.41483e+07	9.83988e+07	8.60848e+07	8.41344e+07	No	Yes	1.0266	0.831694	57.4372	1.88711	-2.72073	1.92348	Yes							Q12124	MED2	Mediator of RNA polymerase II transcription subunit 2 (Mediator complex subunit 2)	0	0.00978967
Q12753	HAA1	Transcriptional activator HAA1	0.00188937	0	0.00188937	1132	-10	14	4.94684e+07	4.27076e+07	9.62162e+07	4.85667e+07	3.47593e+07	6.70362e+07	No	Yes	10.6239	-19.1396		-0.376602	-2.72368	1.92053	No							Q12114	CHS5	Chitin biosynthesis protein CHS5 (Protein CAL3)	0	0.0106754
P43535	GCN20	Protein GCN20 (General control non-derepressible protein 20)	0.0018698	4.00811e-05	0.00182972	946	-5.51255	17	1.21106e+08	2.62833e+07	1.4298e+07	4.26103e+07	5.50656e+07	7.58816e+07	No	Yes	6.19889	-10.5621	2.14361	0.0618609	-2.7282	1.916	No							Q12100	RTK1	Probable serine/threonine-protein kinase RTK1	0	0.00397186
P40451	AIM20	Altered inheritance of mitochondria protein 20	0.00186556	0.000276777	0.00158879	768	-2.52113	2	6.33072e+07	4.53405e+07	3.25615e+07	8.04723e+07	5.83961e+07	5.44081e+07	No	Yes	2.79835	-4.82802	14.8361	0.431262	-2.72919	1.91502	No							Q12094	TSR3	18S rRNA aminocarboxypropyltransferase	0	0.00594002
P25365	SED4	Putative guanine nucleotide-exchange factor SED4	0.00184934	0	0.00184934	1131	-10	11	4.8597e+07	3.29377e+07	8.09173e+07	4.21038e+07	4.42852e+07	8.27355e+07	No	Yes	10.7072	-19.0469		-0.0138854	-2.73298	1.91123	No							Q12071	VPS54	Vacuolar protein sorting-associated protein 54 (CPF1 genetically-interacting protein 1) (Temperature-sensitive clathrin synthetic mutation protein 3)	0	0.0031929
P18962	DAP2	Dipeptidyl aminopeptidase B (DPAP B)	0.00184767	0.000389112	0.00145856	704	-1.90629	9	2.14084e+07	2.93449e+07	4.35736e+07	1.8869e+07	3.19143e+07	1.86168e+08	No	Yes	5.37766	-3.64261	21.0595	0.61688	-2.73337	1.91083	No							Q12048	ATG41	Autophagy-related protein 41 (Interacting with cytoskeleton protein 2)	0	0.00151651
P47047	MTR4	ATP-dependent RNA helicase DOB1	0.00184175	0.00184175	0		10	22				1.54743e+08	9.93262e+07	7.61458e+07	No	Yes	1.28394		99.8049	10	-2.73477	1.90944	Yes							Q08986	SAM3	S-adenosylmethionine permease SAM3 (S-adenosylmethionine metabolism protein 3)	0	0.000740857
P43599	YFR018C	Uncharacterized protein YFR018C	0.00183344	0	0.00183344	1130	-10	7	4.56914e+07	4.25989e+07	9.65412e+07	2.41981e+07	3.26036e+07	8.70925e+07	No	Yes	11.4536	-19.0095		-0.589019	-2.73673	1.90748	No							Q08979	KEL3	Kelch repeat-containing protein 3	0	0.024338
P07170	ADK1	Adenylate kinase	0.00183259	0.00166818	0.000164405	181	3.34295	12	4.66816e+06	5.1118e+06	4.22453e+06	1.55611e+08	7.71836e+07	8.17746e+07	Yes	Yes	1.41862	6.37592	91.0288	4.41234	-2.73693	1.90727	No							Q08977	CUB1	Cu(2+) suppressing and bleomycin sensitive protein 1	0	0.514265
P21827	SRM1	Guanine nucleotide exchange factor SRM1 (Pheromone response pathway component SRM1) (Pre-mRNA-processing protein 20) (Regulator of chromosome condensation) (Suppressor of receptor mutations 1) (mRNA transport protein 1)	0.00182405	0.000178019	0.00164603	826	-3.20889	12	5.48137e+07	3.84726e+07	5.09225e+07	4.91009e+07	4.68515e+07	8.68805e+07	No	Yes	3.23104	-6.11372	9.75955	0.2825	-2.73896	1.90525	No							Q08967	FLC1	Flavin carrier protein 1 (Bypass of PAM1 protein 1) (FAD transporter 1) (Heme utilization factor 1) (TRP-like ion channel protein FLC1)	0	0.000982748
P22203	VMA4	V-type proton ATPase subunit E (V-ATPase subunit E) (V-ATPase 27 kDa subunit) (Vacuolar proton pump subunit E)	0.00181787	0.00118221	0.000635665	341	0.895145	8	2.15459e+07	1.41774e+07	1.24237e+07	1.54455e+08	9.31175e+07	3.02153e+07	Yes	Yes	3.1108	1.70415	65.0325	2.23866	-2.74044	1.90377	No							Q08926	UIP4	ULP1-interacting protein 4	0	0.00510204
Q12068	GRE2	NADPH-dependent methylglyoxal reductase GRE2	0.00181782	0.00176833	4.94951e-05	136	5.15895	11	1.30717e+06	1.24719e+06	1.27718e+06	6.04281e+07	6.75567e+07	1.94109e+08	Yes	Yes	2.31034	9.82141	97.2772	6.179	-2.74045	1.90376	No							Q08923	CTI6	Histone deacetylase complex subunit CTI6 (CYC8-TUP1-interacting protein 6) (Transcriptional regulatory protein CTI6)	0	0.0036631
Q04305	UTP15	U3 small nucleolar RNA-associated protein 15 (U3 snoRNA-associated protein 15) (U three protein 15) (U3 protein 15 required for transcription) (t-UTP15)	0.00180813	0.00100933	0.000798799	403	0.337491	17	2.37547e+07	2.37547e+07	2.37547e+07	8.77156e+07	9.3461e+07	7.17465e+07	Yes	Yes	0.626458	0.641718	55.8217	1.81849	-2.74277	1.90144	Yes							Q08732	HRK1	Serine/threonine-protein kinase HRK1	0	0.0191619
P11655	SEC12	Guanine nucleotide-exchange factor SEC12 (Protein transport protein SEC12)	0.00180703	0	0.00180703	1129	-10	7	5.28286e+07	5.4708e+07	5.61932e+07	4.765e+07	5.06202e+07	6.19916e+07	No	Yes	7.85527	-18.9467		-0.0401963	-2.74303	1.90118	No							Q08693	TRE2	Putative zinc metalloprotease TRE2	0	0.00632973
P36534	MRPL40	54S ribosomal protein L40, mitochondrial (Mitochondrial large ribosomal subunit protein uL24m) (YmL40)	0.00179496	0.00179496	0		10	7				1.15109e+08	8.61585e+07	1.20559e+08	Yes	Yes	0.652666		99.8049	10	-2.74595	1.89826	No							Q08641	ABP140	tRNA(Thr) (cytosine(32)-N(3))-methyltransferase	0	0.129229
P32862	RGT1	Glucose transport transcription regulator RGT1 (Restores glucose transport protein 1)	0.00177236	0	0.00177236	1128	-10	12	4.08423e+07	2.18643e+07	9.10161e+07	3.93459e+07	3.04352e+07	9.42709e+07	No	Yes	11.9459	-18.8629		-0.0843729	-2.75145	1.89276	No							Q08581	SLK19	Kinetochore protein SLK19 (Synthetic lethal KAR3 protein 19)	0	0.0263116
P04806	HXK1	Hexokinase-1	0.00176985	0.00150833	0.000261521	208	2.52795	14	9.38262e+06	5.79824e+06	7.68147e+06	8.64124e+07	7.69452e+07	1.31105e+08	Yes	Yes	1.07105	4.78326	85.2236	3.6479	-2.75206	1.89215	No							Q08438	VHS3	Phosphopantothenoylcysteine decarboxylase subunit VHS3 (Viable in a HAL3 SIT4 background protein 3)	0	0.0174353
P34226	SKT5	Chitin synthase regulator SKT5	0.00175797	9.92848e-05	0.00165869	869	-4.06232	10	4.07892e+07	4.21081e+07	6.43043e+07	5.3806e+07	4.37734e+07	7.04135e+07	No	Yes	3.92456	-7.67463	5.6477	0.163132	-2.75499	1.88922	No							Q08281	RTC1	Restriction of telomere capping protein 1 (SEH-associated protein 2)	0	0.00106281
P47079	CCT8	T-complex protein 1 subunit theta (TCP-1-theta) (CCT-theta)	0.00175773	0.00159531	0.000162412	185	3.29611	17	2.09746e+06	7.37024e+06	4.73385e+06	8.27074e+07	8.42022e+07	1.34039e+08	Yes	Yes	1.01814	6.22687	90.7601	4.36773	-2.75505	1.88916	No							Q08269	ALR1	Magnesium transporter ALR1 (Aluminum resistance protein 1)	0	0.0084628
P40159	YNL208W	Uncharacterized protein YNL208W	0.00173379	0.00155657	0.000177214	190	3.13481	4	4.99824e+06	3.09033e+06	6.90616e+06	7.69302e+07	6.9548e+07	1.49385e+08	Yes	Yes	1.57739	5.90349	89.7788	4.21468	-2.761	1.8832	No							Q08245	ZEO1	Protein ZEO1 (Zeocin resistance protein 1)	0	0.00539153
P15303	SEC23	Protein transport protein SEC23	0.00173279	0.00118122	0.000551569	322	1.09867	17	1.47863e+07	1.43531e+07	2.02743e+07	8.2249e+07	8.98571e+07	8.91603e+07	Yes	Yes	0.307574	2.06874	68.1688	2.40139	-2.76125	1.88296	No							Q08236	AVO1	Target of rapamycin complex 2 subunit AVO1 (TORC2 subunit AVO1) (Adheres voraciously to TOR2 protein 1)	0	0.00272321
P12686	MRP13	37S ribosomal protein MRP13, mitochondrial (Mitochondrial small ribosomal subunit protein mS44) (YmS-A)	0.00172996	0	0.00172996	1125	-10	5	6.28299e+07	6.28299e+07	6.28299e+07	9.05796e+07	9.43971e+06	2.16643e+07	Yes	Yes	10.7173	-18.7581		-1.24768	-2.76196	1.88225	No							Q08206	YOL036W	Uncharacterized protein YOL036W	0	0.000594442
Q06053	DUS3	tRNA-dihydrouridine(47) synthase [NAD(P)(+)]	0.00172959	0.00141614	0.00031345	226	2.17566	21	3.37338e+06	1.29476e+07	1.1331e+07	7.86577e+07	8.40059e+07	1.19791e+08	Yes	Yes	0.987181	4.09492	81.8772	3.32709	-2.76206	1.88215	Yes							Q08157	YOL019W	Uncharacterized membrane protein YOL019W	0	0.00251725
P00424	COX5A	Cytochrome c oxidase subunit 5A, mitochondrial (Cytochrome c oxidase polypeptide Va)	0.00171933	0	0.00171933	1124	-10	1	7.59793e+07	6.47345e+07	1.67397e+07	8.80831e+07	5.06412e+07	1.20893e+07	No	Yes	13.1048	-18.7314		-0.474255	-2.76464	1.87957	No							Q08108	PLB3	Lysophospholipase 3	0	0.000630761
P40562	MPH1	ATP-dependent DNA helicase MPH1	0.00171751	0.000758489	0.00095902	496	-0.338433	4	1.99245e+07	3.54191e+07	2.95563e+07	5.58252e+07	8.18323e+07	8.53826e+07	Yes	Yes	1.5426	-0.635953	44.1621	1.36838	-2.7651	1.87911	No							Q08032	CDC45	Cell division control protein 45	0	0.000626384
P18544	ARG8	Acetylornithine aminotransferase, mitochondrial (ACOAT)	0.00171387	0.000168118	0.00154575	820	-3.20076	9	4.08802e+07	3.8995e+07	5.66454e+07	5.61889e+07	4.13193e+07	7.32585e+07	No	Yes	3.23354	-6.01163	9.80926	0.283949	-2.76602	1.87819	No							Q08001	LAM6	Membrane-anchored lipid-binding protein LAM6 (Lipid transfer at contact site protein 1) (Lipid transfer protein anchored at membrane contact sites 1)	0	0.0129583
P38113	ADH5	Alcohol dehydrogenase 5	0.00170423	0.000894536	0.000809692	429	0.143767	3	1.23697e+07	1.01486e+07	1.12592e+07	1.34449e+07	1.43881e+07	2.43948e+08	No	Yes	5.69605	0.269669	52.4892	1.68238	-2.76847	1.87574	No							Q07824	TPO1	Polyamine transporter 1	0	0.00451111
P41810	SEC26	Coatomer subunit beta (Beta-coat protein) (Beta-COP)	0.00170231	0.000678351	0.00102396	537	-0.59405	18	3.73634e+07	2.55969e+07	2.66864e+07	9.64781e+07	5.11916e+07	6.78982e+07	Yes	Yes	1.81878	-1.11399	39.8489	1.21721	-2.76896	1.87525	No							Q07800	PSR1	Phosphatase PSR1	0	0.0102238
P53254	UTP22	U3 small nucleolar RNA-associated protein 22 (U3 snoRNA-associated protein 22) (U three protein 22)	0.00169784	0.00169784	0		10	23				9.89254e+07	8.38657e+07	1.21623e+08	Yes	Yes	0.667567		99.8049	10	-2.7701	1.87411	Yes							Q07657	SHS1	Seventh homolog of septin 1 (Septation protein 7)	0	0.0168463
P47150	RSM7	37S ribosomal protein S7, mitochondrial (Mitochondrial small ribosomal subunit protein uS7m)	0.00169603	0.00169603	0		10	10				8.259e+07	1.04101e+08	1.17398e+08	Yes	Yes	0.640728		99.8049	10	-2.77057	1.87364	Yes							Q07653	HBT1	Protein HBT1 (HUB1 target protein 1)	0	0.0119362
P06701	SIR3	Regulatory protein SIR3 (Silent information regulator 3)	0.00169427	3.96738e-05	0.00165459	935	-5.38215	19	3.08994e+07	3.52157e+07	7.364e+07	3.75464e+07	3.32371e+07	9.32346e+07	No	Yes	6.80061	-10.0818	2.34165	0.0675781	-2.77102	1.87319	No							Q07532	IWR1	RNA polymerase II nuclear localization protein IWR1 (Interacting with RNA polymerase II protein 1)	0	0.00740386
P32598	GLC7	Serine/threonine-protein phosphatase PP1-2	0.0016889	0.00124277	0.000446139	290	1.47799	9	1.46966e+07	1.31581e+07	1.16197e+07	8.73747e+07	6.94779e+07	1.06485e+08	No	Yes	0.818292	2.76652	73.5841	2.71616	-2.77239	1.87181	No							Q07442	BDF2	Bromodomain-containing factor 2	0	0.00324027
P53972	RCM1	25S rRNA (cytosine(2278)-C(5))-methyltransferase	0.00167691	0.00167691	0		10	19				1.07267e+08	1.16259e+08	7.7135e+07	Yes	Yes	0.779192		99.8049	10	-2.77549	1.86872	Yes							Q06836	SYT1	Arf guanine nucleotide exchange factor SYT1 (Arf-GEF SYT1) (Suppressor of YPT3 protein 1)	0	0.00222485
P36006	MYO3	Myosin-3 (Actin-dependent myosin-I MYO3) (Class I unconventional myosin MYO3) (Type I myosin MYO3)	0.00167512	4.40326e-05	0.00163109	923	-5.21112	4	4.00354e+07	4.79874e+07	5.74556e+07	4.25054e+07	5.2338e+07	6.0018e+07	No	Yes	4.4569	-9.73569	2.62863	0.0758636	-2.77595	1.86825	No							Q06810	OPY2	Protein OPY2 (Overproduction-induced pheromone-resistant protein 2)	0	0.000819274
P48567	PUS4	tRNA pseudouridine synthase 4	0.00167457	0.00167457	0		10	12				1.13332e+08	7.6826e+07	1.10083e+08	Yes	Yes	0.776209		99.8049	10	-2.7761	1.86811	Yes							Q06709	REH1	Cytoplasmic 60S subunit biogenesis factor REH1 (REI1-homolog 1) (pre-60S factor REH1)	0	0.0508006
Q04432	HSP31	Glutathione-independent glyoxalase HSP31	0.00167365	0.000239706	0.00143394	767	-2.58065	7	4.03839e+07	2.83545e+07	5.25098e+07	5.23665e+07	3.15592e+07	9.49021e+07	No	Yes	3.94191	-4.82032	14.3224	0.416118	-2.77634	1.86787	No							Q06689	YLR413W	Cell membrane protein YLR413W	0	0.0197944
P43633	ALK1	Serine/threonine-protein kinase Haspin homolog ALK1	0.00167231	0	0.00167231	1123	-10	11	3.4646e+07	5.64328e+07	7.09693e+07	4.49299e+07	4.34894e+07	4.93681e+07	No	Yes	9.39676	-18.6114		-0.236082	-2.77668	1.86753	No							Q06681	YSP2	Membrane-anchored lipid-binding protein YSP2 (Lipid transfer at contact site protein 4) (Lipid transfer protein anchored at membrane contact sites 3) (Yeast suicide protein 2)	0	0.0128343
P36091	DCW1	Mannan endo-1,6-alpha-mannosidase DCW1	0.00167072	0.000280659	0.00139006	740	-2.30826	4	4.26152e+07	2.50952e+07	5.63911e+07	6.51825e+07	4.91898e+07	6.10778e+07	No	Yes	2.57182	-4.30979	16.7986	0.489344	-2.7771	1.86711	No							Q06680	YCG1	Condensin complex subunit 3 (CAPG homolog)	0	0.000498537
P53207	SNU71	U1 small nuclear ribonucleoprotein component SNU71	0.00166585	0.000289018	0.00137683	738	-2.25212	11	3.38501e+07	2.06158e+07	6.65605e+07	5.41243e+07	4.32545e+07	8.0272e+07	No	Yes	3.53394	-4.2021	17.3496	0.50572	-2.77837	1.86584	Yes							Q06648	GIC2	GTPase-interacting component 2	0	7.10354e-05
P35201	MIF2	Inner kinetochore subunit MIF2 (CENP-C homolog) (Constitutive centromere-associated network protein MIF2) (Mitotic fidelity of chromosome transmission protein 2)	0.00166482	6.38506e-05	0.00160097	896	-4.6481	9	5.83218e+07	2.97092e+07	5.04609e+07	5.71852e+07	2.95672e+07	7.3249e+07	No	Yes	5.53733	-8.67139	3.83528	0.110717	-2.77863	1.86558	No							Q06631	BFR2	Protein BFR2 (Brefeldin A resistance protein 2)	0	0.0398764
P50896	PSP1	Protein PSP1 (Growth inhibitory protein 5) (Polymerase suppressor protein 1)	0.00166162	0.00166162	0		10	13				5.02185e+07	9.5249e+07	1.52452e+08	Yes	Yes	1.99743		99.8049	10	-2.77947	1.86474	Yes							Q06628	ATG13	Autophagy-related protein 13	0	0.00286827
Q06408	ARO10	Transaminated amino acid decarboxylase	0.00165024	0.000344083	0.00130616	700	-1.9245	13	3.06175e+07	2.83987e+07	5.45023e+07	4.89948e+07	4.40924e+07	8.92733e+07	No	Yes	3.04608	-3.58295	20.8505	0.61057	-2.78245	1.86176	No							Q06451	TPO3	Polyamine transporter 3	0	0.00604193
P02992	TUF1	Elongation factor Tu, mitochondrial (tufM)	0.00162392	0.00136613	0.00025779	219	2.40582	8	8.0173e+06	4.75211e+06	9.95652e+06	1.04153e+08	6.68345e+07	9.74456e+07	Yes	Yes	1.00713	4.46226	84.1254	3.5359	-2.78944	1.85477	Yes							Q06338	BCP1	Protein BCP1	0	0.0495168
Q12272	TPT1	tRNA 2'-phosphotransferase	0.00161225	0.000812498	0.000799753	446	0.0228102	5	1.58024e+07	2.2232e+07	3.048e+07	1.11344e+08	5.49148e+07	5.4295e+07	Yes	Yes	1.51157	0.0422363	50.3953	1.60021	-2.79257	1.85164	No							Q06315	SKG3	Protein SKG3 (Suppressor of lethality of KEX2-GAS1 double null mutant protein 3)	0	0.00881707
P05319	RPP2A	60S acidic ribosomal protein P2-alpha (A2) (L12eIB) (L44) (Large ribosomal subunit protein P2-A) (P2A) (YP2alpha)	0.00160553	0.00100433	0.000601201	359	0.740307	3	1.96362e+07	9.97084e+06	2.22781e+07	7.47367e+07	5.16895e+07	1.09551e+08	Yes	Yes	1.81408	1.36944	62.5543	2.11805	-2.79438	1.84983	No							Q06214	JIP5	WD repeat-containing protein JIP5 (Jumonji domain-interacting protein 5)	0	0.0206787
P00890	CIT1	Citrate synthase, mitochondrial	0.00160436	0.000484993	0.00111936	619	-1.20664	13	2.23619e+07	1.87052e+07	5.34095e+07	5.87877e+07	3.46348e+07	9.97536e+07	No	Yes	3.32996	-2.2317	30.2297	0.900375	-2.7947	1.84951	No							Q06142	KAP95	Importin subunit beta-1 (Importin-95) (Karyopherin subunit beta-1) (Karyopherin-95)	0	0.000660484
P38152	CTP1	Tricarboxylate transport protein (Citrate transport protein) (CTP)	0.00160291	0.000492239	0.00111067	617	-1.174	9	2.69235e+07	3.37429e+07	3.35775e+07	3.24484e+07	7.38111e+07	8.68899e+07	No	Yes	2.61089	-2.17087	30.7091	0.915621	-2.79509	1.84912	No							Q06070	YLR407W	Uncharacterized protein YLR407W	0	0.00341586
P01120	RAS2	Ras-like protein 2	0.00160194	0.00037679	0.00122515	681	-1.70113	12	3.9236e+07	1.92496e+07	4.47841e+07	5.88332e+07	3.10529e+07	9.40636e+07	No	Yes	3.59157	-3.14514	23.5208	0.691616	-2.79535	1.84886	No							Q06010	STE23	A-factor-processing enzyme	0	0.00209514
P54839	ERG13	Hydroxymethylglutaryl-CoA synthase (HMG-CoA synthase)	0.00159414	0.00104835	0.000545789	338	0.941699	11	9.99217e+06	2.98382e+07	6.36684e+06	1.18697e+08	7.32817e+07	4.76441e+07	Yes	Yes	2.04952	1.73907	65.7627	2.27548	-2.79747	1.84673	No							Q05854	YLR278C	Uncharacterized transcriptional regulatory protein YLR278C	0	0.000958542
Q12315	GLE1	mRNA export factor GLE1 (Nuclear pore protein GLE1) (Nucleoporin GLE1) (RNA export factor GLE1)	0.0015893	0	0.0015893	1121	-10	8	4.78166e+07	3.80554e+07	5.52371e+07	5.63632e+07	3.16588e+07	5.58211e+07	No	Yes	9.7702	-18.391		-0.0210541	-2.7988	1.84541	No							Q05812	MSC3	Meiotic sister-chromatid recombination protein 3	0	0.00467997
Q06147	LCB5	Sphingoid long chain base kinase 5 (LCB kinase 5)	0.00158067	0.000518312	0.00106236	600	-1.03538	10	1.86842e+07	3.46233e+07	3.61365e+07	3.99369e+07	4.85062e+07	1.05519e+08	Yes	Yes	2.836	-1.90826	32.7906	0.982418	-2.80116	1.84305	No							Q05777	NCW2	Cell wall biogenesis protein NCW2 (New cell wall protein 2)	0	0.00101888
Q06679	UTP4	U3 small nucleolar RNA-associated protein 4 (U3 snoRNA-associated protein 4) (U three protein 4) (U3 protein 4 required for transcription) (t-UTP4)	0.00157604	0.000700552	0.000875485	491	-0.32159	15	1.77488e+07	2.36939e+07	3.54474e+07	7.52974e+07	4.73458e+07	8.30417e+07	Yes	Yes	1.58353	-0.592296	44.4502	1.37872	-2.80243	1.84178	No							Q05583	CIA1	Cytosolic iron-sulfur protein assembly protein 1	0	0.000329799
P48813	GNP1	High-affinity glutamine permease	0.00156734	0	0.00156734	1120	-10	6	3.70551e+07	5.16229e+07	6.18455e+07	3.41888e+07	5.23345e+07	4.39687e+07	No	Yes	9.53767	-18.3308		-0.227699	-2.80484	1.83937	No							Q05543	RTT103	Regulator of Ty1 transposition protein 103	0	0.017824
P40075	SCS2	Vesicle-associated membrane protein-associated protein SCS2 (VAMP-associated protein SCS2) (Choline sensitivity suppressor protein 2) (VAP homolog 1)	0.00156545	0.00126662	0.000298824	237	2.08362	12	6.24359e+06	1.18689e+07	8.2792e+06	1.03418e+08	8.47106e+07	6.61554e+07	Yes	Yes	0.833728	3.83145	80.9112	3.24449	-2.80536	1.83885	No							Q05518	PAL1	Protein PAL1 (Pears and lemons protein 1)	0	0.00690196
P40040	THO1	Protein THO1	0.001565	0.001565	0		10	4				1.16537e+08	9.16205e+07	7.24389e+07	Yes	Yes	0.852129		99.8049	10	-2.80548	1.83872	Yes							Q05515	SVF1	Survival factor 1	0	0.220881
P29952	PMI40	Mannose-6-phosphate isomerase	0.00156318	0.000576992	0.000986192	566	-0.773318	9	2.82574e+06	2.54752e+07	4.81246e+07	3.98156e+07	3.21895e+07	1.3184e+08	Yes	Yes	4.0124	-1.42153	36.9113	1.11779	-2.80599	1.83822	No							Q05471	SWR1	Helicase SWR1	0	0.00733029
P14904	APE1	Vacuolar aminopeptidase 1	0.00155859	8.09394e-05	0.00147765	873	-4.19032	9	4.13272e+07	2.97383e+07	5.93962e+07	5.37795e+07	3.42927e+07	6.09129e+07	No	Yes	4.59861	-7.69737	5.19311	0.149977	-2.80727	1.83694	No							Q05359	ERP1	Protein ERP1	0	0.00103144
[truncated: 697 more rows]
