# Supplementary material for: Signal-noise metrics for RNA binding protein identification reveal broad spectrum protein-RNA interaction frequencies and dynamics
Source: Nat Commun. 2023 Sep 21;14:5868. doi: 10.1038/s41467-023-41284-9 (PMC10514315; doi:10.1038/s41467-023-41284-9)
Supplement: Supplementary file 22 — Supplementary Dataset 18 [file 41467_2023_41284_MOESM22_ESM.xlsx]

## Sheet: Ptex 0.015
Supplementary Data 18	Ptex 0.015
Referenced MS dataset	Ptex 0.015 J/cm2 (Urdaneta, 2019)
SILAC labeling?	No
Pooled UV-crosslinked and non-crosslinked samples prior to RNA-centric protein enrichment?	No
# of replicates	3
UV-enrichment* status was based on conclusions of referenced study, no independent statistical analysis was performed on referenced MS dataset.
GO-annotations were exported from PANTHER V17.0 (Thomas et al., 2003) and made available in Supplementary Data 7.
Proteins not detected in all three UV-crosslinked samples were excluded from downstream sample normalization procedures and data analysis.
Replicate samples were mean-normalized to total SPI and SPInCL values equal to 0 were replaced with the average non-zero SPInCL value of the same protein ID.
Proteins only detected in UV-crosslinked samples were given the following pseudo-values: log2(S/N) = 10, log2(CL/nCL) = 10.
Average log2(CL/nCL) and log2(S/N) ratios were generated with SPICL values and average SPInCL values according to equations (2) and (3). Proteins displaying negative average log2(CL/nCL) ratios were given pseudo-log2(S/N) ratios of −10.
%TP values were calculated with average SPI values and average total SPI according to equation (8); %TPS and %TPN values were estimated with %TP values and average log2(S/N) ratios according to equations (9-11).
Log10(%TP) values were adjusted by subtracting the minimum log10(%TP) value of the MS dataset.
Detectable ∆log2(SPIS) values were estimated with SD of log2(SPI) values and average log2(S/N) ratios according to equations (5-7) (see Methods).
RCS ranking only included proteins identified in at least one non-crosslinked sample to avoid low-abundant species with pseudo-log2(S/N) ratios of 10 from being inaccurately ranked.
RBP confidence scores (RCS) represent the product of adj. log10(%TP) values and average log2(S/N) ratios.
%TP ranking only includes proteins detected in all UV-crosslinked samples.
S/N and %TPS were considered overestimated for non-SILAC experiments and for experiments where UV-crosslinked and non-crosslinked samples weren't pooled prior to RNA-centric protein enrichment.
Average log2(CL/nCL) and S/N ratio summary statistics for GO terms or categories only included proteins identified in at least one non-crosslinked samples to avoid low-abundant species with pseudo-log2(S/N) ratios of 10 from skewing the data.
Category or GO term	Total MS dataset	GO RNA binding	GO nucleic acid binding	GO nucleotide binding	GO mRNA binding	GO rRNA binding	GO dsRNA binding	GO tRNA binding	GO snRNA binding	GO snoRNA binding	GO miRNA binding	GO translation	GO mRNA processing	GO ncRNA processing	GO rRNA processing	GO RNA splicing	GO regulation of RNA stability	GO RNA modification	GO RNA localization	GO ribonucleoprotein complex	GO plasma membrane	GO cytosol	GO integral component of membrane	GO nucleus	GO DNA binding	GO exclusive DNA binding	GO exclusive nucleotide binder	GO endoplasmic reticulum	GO integral component of ER membrane	GO glycoprotein	GO unfolded protein binding	GO protein binding	"Core RBP" (Beckmann, 2015)	Classical metabolic enzymes (Beckmann, 2015)	EnigmRBPs (Beckmann, 2015)
# of protein IDs in category or GO term (Homo sapien & Saccharommyces cerevisiae)	4783	2389	5254	3055	525	147	82	119	69	63	31	717	646	796	504	500	254	284	343	1230	6435	6382	7023	10013	3095	2715	2345	2703	1543	4577	203	15171	498	216	597
# of detected protein IDs	4783	1178	1687	876	210	43	45	50	37	28	21	236	329	279	178	285	111	89	121	510	931	2440	410	2988	683	479	575	413	138	363	73	2993	236	88	233
# of detected protein IDs identified as UV-enriched*	2973	952	1234	599	174	32	37	38	32	19	14	193	266	222	151	234	98	68	100	415	530	1737	152	2028	431	267	349	258	83	158	60	1835	217	75	178
% of detected protein IDs identified as UV-enriched*	62.1576	80.8149	73.1476	68.379	82.8571	74.4186	82.2222	76	86.4865	67.8571	66.6667	81.7797	80.8511	79.5699	84.8315	82.1053	88.2883	76.4045	82.6446	81.3725	56.928	71.1885	37.0732	67.8715	63.104	55.7411	60.6957	62.4697	60.1449	43.5262	82.1918	61.3097	91.9492	85.2273	76.3948
Average log2(CL/nCL) of detected protein IDs	0.581401	0.528729	0.592075	0.52947	0.649072	0.423212	0.468479	0.593189	0.484459	0.460086	0.416597	0.401915	0.589784	0.545543	0.46982	0.565972	0.652338	0.641354	0.532101	0.497302	0.455001	0.600245	0.234981	0.603549	0.670777	0.75528	0.499995	0.379456	0.358655	0.181647	0.484186	0.626865	0.503824	0.468012	0.472208
Average S/N of detected protein IDs	0.39551	0.314203	0.370876	0.389223	0.41709	0.246164	0.265481	0.364794	0.244907	0.276769	0.242589	0.256261	0.32511	0.327311	0.273607	0.308753	0.343493	0.398782	0.293497	0.311651	0.330263	0.365453	0.274378	0.387633	0.4441	0.512566	0.417793	0.285146	0.284378	0.201265	0.233925	0.431083	0.324998	0.255412	0.285305
%TP of detected protein IDs	100	66.4303	72.3335	30.4049	14.6136	2.18235	6.47783	1.30515	1.9426	1.24935	1.18629	14.5375	10.9374	7.64027	6.50536	10.4013	4.92488	1.2136	6.48934	30.4347	24.5274	64.3775	5.34681	81.347	23.2224	5.8032	6.80751	12.9837	2.57533	9.14277	16.3665	44.0278	23.6981	4.27804	8.10437
%TPS of detected protein IDs	15.6606	9.27618	10.3265	5.47379	1.65932	0.267966	1.20444	0.263879	0.283564	0.138461	0.164918	2.28076	1.35979	1.1528	0.932576	1.29161	0.610661	0.231494	0.663855	4.00613	3.9899	11.238	0.865162	12.2416	2.60938	1.02153	1.37456	1.76029	0.363514	1.25082	2.54684	7.93353	3.52997	0.813979	1.29079
%TPN of detected protein IDs	84.3394	57.1542	62.007	24.9311	12.9543	1.91439	5.2734	1.04127	1.65904	1.11089	1.02138	12.2567	9.57759	6.48747	5.57279	9.1097	4.31422	0.982109	5.82549	26.4286	20.5375	53.1396	4.48165	69.1054	20.6131	4.78168	5.43295	11.2234	2.21181	7.89195	13.8197	36.0943	20.1681	3.46406	6.81358
Average log2(CL/nCL) of UV-enriched* protein IDs	0.664255	0.586129	0.631655	0.62189	0.626225	0.369467	0.629258	0.57844	0.560854	0.431073	0.659551	0.49856	0.643664	0.602923	0.519367	0.627626	0.684426	0.662723	0.599873	0.578685	0.636949	0.66255	0.538683	0.66815	0.688768	0.775796	0.605135	0.5688	0.545586	0.385266	0.518407	0.71423	0.524537	0.532047	0.559651
Average S/N of UV-enriched* protein IDs	0.354365	0.300601	0.329098	0.321634	0.324422	0.179015	0.311658	0.276425	0.277358	0.215169	0.345189	0.249428	0.336396	0.313261	0.266771	0.324474	0.35175	0.334538	0.305092	0.297253	0.338582	0.347134	0.292276	0.355083	0.369286	0.41982	0.319039	0.292096	0.291905	0.203589	0.250595	0.387366	0.26393	0.264244	0.286548
%TP of UV-enriched* protein IDs	92.221	63.2059	68.772	29.8683	14.0188	2.17624	6.47559	1.29869	1.9407	1.24228	1.18421	14.2693	9.87581	7.51925	6.45594	9.39419	4.89404	1.14357	6.46581	29.5472	21.7895	61.6942	4.17554	76.1348	21.2192	5.49169	6.35442	12.454	2.31404	7.34244	16.1888	41.0321	23.6102	4.2611	7.71776
%TPS of UV-enriched* protein IDs	15.0087	9.14	10.0854	5.40193	1.64769	0.266946	1.20431	0.261837	0.283531	0.137433	0.164861	2.26814	1.34713	1.14761	0.929176	1.28267	0.607997	0.229954	0.660982	3.98829	3.77726	10.9709	0.705743	11.801	2.41013	0.919378	1.31411	1.69644	0.306681	1.10222	2.53013	7.61748	3.52592	0.813016	1.25224
%TPN of UV-enriched* protein IDs	77.2123	54.0659	58.6867	24.4664	12.3711	1.90929	5.27128	1.03685	1.65717	1.10485	1.01935	12.0012	8.52868	6.37164	5.52676	8.11152	4.28604	0.913614	5.80482	25.559	18.0122	50.7233	3.46979	64.3338	18.8091	4.57231	5.04031	10.7576	2.00736	6.24022	13.6587	33.4146	20.0843	3.44808	6.46552
	log2(S/N) < 0	0 < log2(S/N) < 1	1 < log2(S/N) < 2	2 < log2(S/N) < 3	3 < log2(S/N) < 4	4 < log2(S/N) < 5	5 < log2(S/N) < 6	6 < log2(S/N) < 7	7 < log2(i/N) < 8	8 < log2(S/N) < 9	9 < log2(S/N) < 10	10 < log2(S/N); (includes undetected in non-crosslinked)
# of total protein IDs	4416	261	50	12	3	0	1	0	0	0	0	40
# of GO-annotated RBPs	1128	39	4	1	1	0	0	0	0	0	0	5
	RCS rank 1–100	RCS rank 101–200	RCS rank 201–300	RCS rank 301–400	RCS rank 401–500	RCS rank 501–600	RCS rank 601–700	RCS rank 701–800	RCS rank 801–900	RCS rank 901–1000	RCS rank 1001–1100	RCS rank 1101–1200	RCS rank 1201–1300	RCS rank 1301–1400	RCS rank 1401–1500	RCS rank 1501–1600	RCS rank 1601–1700	RCS rank 1701–1800	RCS rank 1801–1900	RCS rank 1901–2000	RCS rank 2001–2100	RCS rank 2101–2200	RCS rank 2201–2300	RCS rank 2301–2400	RCS rank 2401–2500	RCS rank 2501–2600	RCS rank 2601–2700	RCS rank 2701–2800	RCS rank 2801–2900	RCS rank 2901–3000	RCS rank 3001–3100	RCS rank 3101–3200	RCS rank 3201–3300	RCS rank 3301–3400	RCS rank 3401–3500	RCS rank 3501–3600	RCS rank 3601–3700	RCS rank 3701–3800	RCS rank 3801–3900	RCS rank 3901–4000	RCS rank 4001–4100	RCS rank 4101–4200	RCS rank 4201–4300	RCS rank 4301–4400	RCS rank 4401–4500	RCS rank 4501–4600	RCS rank 4601–4700	RCS rank 4701–4800
# of GO-annotated RBPs	74	65	68	58	55	50	48	32	33	38	34	28	30	37	23	29	25	26	23	14	23	16	19	13	16	15	19	15	18	30	10	5	13	18	14	19	11	15	13	8	10	10	15	11	6	9	13	4
Average S/N	3.45954	1.43337	1.14007	0.968688	0.820698	0.754705	0.705331	0.652988	0.593772	0.562499	0.553948	0.49404	0.466228	0.426119	0.422236	0.388602	0.38506	0.344106	0.331703	0.321842	0.298061	0.284377	0.271528	0.256418	0.243721	0.242402	0.214197	0.208939	0.195521	0.182323	0.183412	0.17427	0.135732	0.120629	0.111827	0.104408	0.0782775	0.0724935	0.0475175	0.0375034	0.0289195	0.0162964	0.00999433	0.00635526	0.00362858	0.00283256	0.00147758	0.0010213
Average RCS	2.44192	0.823052	0.300904	-0.0770201	-0.378851	-0.643106	-0.845822	-1.03932	-1.24861	-1.44668	-1.6606	-1.88504	-2.08171	-2.28836	-2.5027	-2.70036	-2.93037	-3.11887	-3.34563	-3.56815	-3.81088	-4.05641	-4.28573	-4.49739	-4.75897	-5.02269	-5.29359	-5.63105	-5.95428	-6.31253	-6.66706	-7.0949	-7.58647	-8.11903	-8.74061	-9.48156	-10.1853	-10.9696	-11.9062	-12.8953	-13.9622	-15.4099	-17.0561	-18.8975	-20.9217	-24.0013	-30.3015	-40.627
Average detectable ∆log2(SPIS)	2.23348	2.08004	1.97794	1.97222	1.93675	1.84539	1.8699	2.01103	2.07752	1.87196	1.87957	1.86003	1.84062	2.18259	1.95046	2.02703	1.89198	2.0359	2.26323	1.8674	2.09702	1.92973	2.00993	2.06376	2.02447	1.93292	2.28967	2.11342	2.16382	2.65345	2.05752	2.14505	2.57265	3.09643	3.08115	3.1351	4.77024	4.90525	5.85024	6.33404	6.61001	8.03343	8.61003	9.15108	9.13299	9.26044	9.17517	8.69508
Average # of unique peptides	8	9	8	10	8	10	11	9	10	9	11	10	12	10	11	11	13	10	13	14	13	11	11	13	12	16	15	15	15	15	20	17	16	20	17	20	17	15	17	13	16	14	10	12	12	11	17	25
%TP	0.142792	0.185494	0.260228	0.288071	0.22284	0.284193	0.420709	0.388341	0.392124	0.428569	0.492989	0.495757	0.628879	0.543417	0.474956	0.644632	0.832375	0.633305	0.936672	0.900997	0.678339	1.28267	1.83897	1.13718	1.51217	1.88151	1.12188	1.2919	2.71511	2.78056	2.30016	3.19974	1.55019	2.16336	4.16525	4.04302	4.36354	5.4169	2.84809	7.05295	3.19046	6.66121	2.58183	2.96991	2.02053	2.73533	5.20337	11.647
%TPS	0.10013	0.103408	0.135478	0.14245	0.10563	0.130625	0.189925	0.169584	0.16779	0.178707	0.198968	0.194851	0.244827	0.204361	0.168782	0.231662	0.291301	0.213065	0.314834	0.290972	0.201035	0.399139	0.578102	0.33634	0.435773	0.531879	0.283294	0.308143	0.724698	0.703272	0.516003	0.69784	0.276352	0.386838	0.774184	0.656201	0.658572	0.74464	0.303971	0.902933	0.258934	0.672213	0.159582	0.147803	0.0710913	0.0542396	0.0454129	0.00525193
%TPN	0.0426619	0.0820852	0.12475	0.145621	0.11721	0.153568	0.230785	0.218757	0.224334	0.249862	0.294021	0.300906	0.384052	0.339055	0.306173	0.41297	0.541075	0.420241	0.621838	0.610025	0.477304	0.883532	1.26087	0.800835	1.07639	1.34964	0.838581	0.983759	1.99042	2.07728	1.78415	2.5019	1.27384	1.77652	3.39106	3.38681	3.70497	4.67226	2.54411	6.15001	2.93152	5.98897	2.4222	2.82202	1.94931	2.6808	5.15645	11.6335
	0	0	0	0	0	0	0	0	0	0	0	1.89197e-05	0	2.03383e-05	0	0	0	2.44943e-05	5.20925e-05	0	0	0	0	0	0	3.84385e-05	8.159e-05	4.46314e-05	9.3411e-05	0.000262814	0.00011126	6.32634e-05	0.000351017	0.000712501	0.00109835	0.00108453	0.00377604	0.00448315	0.00814156	0.0101978	0.0142467	0.0279761	0.0473378	0.0792362	0.129914	0.286104	1.49984	8.1963
	%TP rank 1–100	%TP rank 101–201	%TP rank 201–301	%TP rank 301–401	%TP rank 401–501	%TP rank 501–601	%TP rank 601–701	%TP rank 701–801	%TP rank 801–901	%TP rank 901–1001	%TP rank 1001–1101	%TP rank 1101–1201	%TP rank 1201–1301	%TP rank 1301–1401	%TP rank 1401–1501	%TP rank 1501–1601	%TP rank 1601–1701	%TP rank 1701–1801	%TP rank 1801–1901	%TP rank 1901–2001	%TP rank 2001–2101	%TP rank 2101–2201	%TP rank 2201–2301	%TP rank 2301–2401	%TP rank 2401–2501	%TP rank 2501–2601	%TP rank 2601–2701	%TP rank 2701–2801	%TP rank 2801–2901	%TP rank 2901–3001	%TP rank 3001–3101	%TP rank 3101–3201	%TP rank 3201–3301	%TP rank 3301–3401	%TP rank 3401–3501	%TP rank 3501–3601	%TP rank 3601–3701	%TP rank 3701–3801	%TP rank 3801–3901	%TP rank 3901–4001	%TP rank 4001–4101	%TP rank 4101–4201	%TP rank 4201–4301	%TP rank 4301–4401	%TP rank 4401–4501	%TP rank 4501–4601	%TP rank 4601–4701	%TP rank 4701–4801
%TP	50.3814	13.467	8.0394	5.55672	4.00238	2.99157	2.33777	1.88898	1.48706	1.25035	1.06467	0.902437	0.761434	0.657455	0.578516	0.512962	0.457393	0.410327	0.363119	0.320325	0.287009	0.251197	0.227559	0.205345	0.186128	0.164903	0.14748	0.13115	0.118214	0.106028	0.0950288	0.0863714	0.0773245	0.0686838	0.0611113	0.0546242	0.0483624	0.0430466	0.0381612	0.0336793	0.0295076	0.0258401	0.0220079	0.0188791	0.0156947	0.0125777	0.0090721	0.00381768
%TPS	6.32223	2.15784	1.4117	0.91548	0.781234	0.612995	0.46553	0.374989	0.346727	0.276608	0.24905	0.208501	0.178578	0.146169	0.123126	0.119842	0.102423	0.103074	0.0853928	0.0759907	0.0701628	0.058684	0.0564812	0.0475203	0.0421199	0.0384384	0.0349348	0.0273473	0.0295201	0.0240971	0.0224204	0.0197525	0.0176761	0.0148958	0.0149865	0.0132151	0.0111197	0.0101173	0.00938552	0.00778829	0.00828482	0.00530316	0.00514922	0.00392111	0.00304198	0.0028543	0.00257471	0.00131552
%TPN	44.0591	11.3091	6.6277	4.64124	3.22115	2.37858	1.87224	1.51399	1.14033	0.973738	0.815622	0.693936	0.582856	0.511286	0.45539	0.39312	0.35497	0.307253	0.277726	0.244334	0.216847	0.192513	0.171078	0.157825	0.144008	0.126465	0.112545	0.103803	0.0886937	0.0819314	0.0726084	0.0666189	0.0596485	0.053788	0.0461248	0.0414092	0.0372427	0.0329293	0.0287757	0.025891	0.0212228	0.020537	0.0168587	0.014958	0.0126527	0.00972342	0.00649738	0.00250216
Primary Uniprot ID	Primary gene name	Protein name	%TP	%TPS	%TPN	RCS Rank	Log2(S/N)	# of unique peptides	SPInCL R1	SPInCL R2	SPInCL R3	SPICL R1	SPICL R2	SPICL R3	UV-enriched*?	Detected?	Detectable ∆log2(SPIS)	RBP confidence score (RCS)	% RNA-bound	Average log2(CL/nCL)	Log10(%TP)	Adjusted log10(%TP)
P07900	HSP90AA1	Heat shock protein HSP 90-alpha	3.58104	0.430706	3.15033	4173	-2.87073	45	1.25505e+11	8.33771e+10	7.35135e+10	1.1788e+11	1.22705e+11	1.1908e+11	Yes	Yes	1.96268	-15.7001	12.0274	0.348726	0.554009	5.46903
P19338	NCL	Nucleolin (Protein C23)	3.30825	0.00506666	3.30318	4743	-9.34861	38	1.33088e+11	8.71104e+10	7.52114e+10	1.11366e+11	8.75971e+10	9.87777e+10	Yes	Yes	8.67236	-50.8061	0.153152	0.00441905	0.519598	5.43462
P08238	HSP90AB1	Heat shock protein HSP 90-beta (HSP 90) (Heat shock 84 kDa) (HSP 84) (HSP84)	2.43675	0.395794	2.04096	3916	-2.36643	39	7.7934e+10	5.43938e+10	5.03632e+10	7.66872e+10	9.12173e+10	8.63011e+10	Yes	Yes	1.01415	-12.5464	16.2427	0.472853	0.386812	5.30183
P06748	NPM1	Nucleophosmin (NPM) (Nucleolar phosphoprotein B23) (Nucleolar protein NO38) (Numatrin)	1.75813	0.0264836	1.73165	4663	-6.03091	6	6.57174e+10	4.74718e+10	4.20412e+10	5.23453e+10	5.40677e+10	5.35804e+10	Yes	Yes	4.42936	-31.1199	1.50635	0.0434672	0.245052	5.16007
P68371	TUBB4B	Tubulin beta-4B chain (Tubulin beta-2 chain) (Tubulin beta-2C chain)	1.43765	0.43532	1.00234	2892	-1.20322	2	3.39413e+10	2.81712e+10	2.69008e+10	4.34397e+10	6.41492e+10	6.11615e+10	Yes	Yes	0.88055	-6.10353	30.2799	0.901967	0.157655	5.07268
P11142	HSPA8	Heat shock cognate 71 kDa protein	1.23019	0.360088	0.870107	2967	-1.27285	17	2.49692e+10	2.09634e+10	3.02668e+10	3.16396e+10	5.25064e+10	6.02217e+10	Yes	Yes	1.89006	-6.37058	29.2708	0.870018	0.0899738	5.00499
Q01105	SET	Protein SET (HLA-DR-associated protein II) (Inhibitor of granzyme A-activated DNase) (IGAAD) (PHAPII) (Phosphatase 2A inhibitor I2PP2A) (I-2PP2A) (Template-activating factor I) (TAF-I)	1.21716	0	1.21716	4742	-10	4	6.70795e+10	2.80933e+10	2.35033e+10	3.18226e+10	3.42959e+10	3.34351e+10	Yes	Yes	10.0861	-49.8326		-0.254177	0.0853466	5.00037
P09429	HMGB1	High mobility group protein B1 (High mobility group protein 1) (HMG-1)	0.977974	0.0235307	0.954443	4594	-5.34204	19	4.01956e+10	2.57774e+10	1.89636e+10	3.75019e+10	2.72433e+10	2.56635e+10	No	Yes	5.44333	-26.2046	2.40607	0.069438	-0.00967288	4.90535
P62258	YWHAE	14-3-3 protein epsilon (14-3-3E)	0.934547	0.204001	0.730546	3490	-1.8404	22	2.15146e+10	1.97909e+10	2.38396e+10	2.81517e+10	3.57607e+10	3.85019e+10	Yes	Yes	1.3181	-8.99148	21.8289	0.640149	-0.0293987	4.88562
Q00839	HNRNPU	Heterogeneous nuclear ribonucleoprotein U (hnRNP U) (GRIP120) (Nuclear p120 ribonucleoprotein) (Scaffold-attachment factor A) (SAF-A) (p120) (pp120)	0.91317	0.0468307	0.866339	4433	-4.20941	41	3.34411e+10	2.21296e+10	2.18204e+10	2.43135e+10	3.19703e+10	3.00515e+10	Yes	Yes	1.92781	-20.5233	5.12836	0.148103	-0.0394485	4.87557
P39687	ANP32A	Acidic leucine-rich nuclear phosphoprotein 32 family member A (Acidic nuclear phosphoprotein pp32) (pp32) (Leucine-rich acidic nuclear protein) (LANP) (Mapmodulin) (Potent heat-stable protein phosphatase 2A inhibitor I1PP2A) (Putative HLA-DR-associated protein I) (PHAPI)	0.874409	0.012253	0.862156	4653	-6.13675	13	3.41076e+10	2.29043e+10	2.00168e+10	3.07262e+10	2.57537e+10	2.32682e+10	Yes	Yes	5.6207	-29.8046	1.40129	0.0404352	-0.0582853	4.85674
P27797	CALR	Calreticulin (CRP55) (Calregulin) (Endoplasmic reticulum resident protein 60) (ERp60) (HACBP) (grp60)	0.867819	0.14237	0.725449	3798	-2.34923	31	3.09763e+10	2.02056e+10	1.3845e+10	3.01325e+10	2.94735e+10	3.09624e+10	Yes	Yes	1.9738	-11.4018	16.4055	0.47768	-0.0615709	4.85345
P55209	NAP1L1	Nucleosome assembly protein 1-like 1 (NAP-1-related protein) (hNRP)	0.865195	0.116277	0.748918	3967	-2.68724	6	2.84315e+10	2.20633e+10	1.64108e+10	2.53499e+10	2.96264e+10	3.3243e+10	Yes	Yes	0.828078	-13.0388	13.4394	0.39014	-0.0628858	4.85214
P14625	HSP90B1	Endoplasmin (94 kDa glucose-regulated protein) (GRP-94) (Heat shock protein 90 kDa beta member 1) (Tumor rejection antigen 1) (gp96 homolog)	0.852962	0.0815978	0.771364	4174	-3.24081	58	2.87628e+10	2.17426e+10	1.81195e+10	2.22184e+10	2.86699e+10	3.34183e+10	Yes	Yes	0.367875	-15.7048	9.56641	0.276875	-0.0690702	4.84595
P35908	KRT2	Keratin, type II cytoskeletal 2 epidermal (Cytokeratin-2e) (CK-2e) (Epithelial keratin-2e) (Keratin-2 epidermis) (Keratin-2e) (K2e) (Type-II keratin Kb2)	0.831899	0.0554622	0.776437	4323	-3.80729	1	3.15138e+10	1.73127e+10	1.71417e+10	4.60309e+10	1.91548e+10	1.80011e+10	Yes	Yes	4.97548	-18.4086	6.66693	0.192653	-0.0799292	4.83509
P35579	MYH9	Myosin-9 (Cellular myosin heavy chain, type A) (Myosin heavy chain 9) (Myosin heavy chain, non-muscle IIa) (Non-muscle myosin heavy chain A) (NMMHC-A) (Non-muscle myosin heavy chain IIa) (NMMHC II-a) (NMMHC-IIA)	0.772199	0.16231	0.609889	3515	-1.9098	118	1.9274e+10	1.66537e+10	1.85573e+10	2.39364e+10	3.07585e+10	2.92712e+10	Yes	Yes	0.776748	-9.17228	21.0192	0.615661	-0.112271	4.80275
Q99613	EIF3C	Eukaryotic translation initiation factor 3 subunit C (eIF3c) (Eukaryotic translation initiation factor 3 subunit 8) (eIF3 p110)	0.725877	0.0563514	0.669526	4252	-3.57062	53	2.51603e+10	1.85432e+10	1.61549e+10	2.13579e+10	2.67877e+10	2.21419e+10	Yes	Yes	2.2814	-17.0529	7.76321	0.224451	-0.139137	4.77588
P12270	TPR	Nucleoprotein TPR (Megator) (NPC-associated intranuclear protein) (Translocated promoter region protein)	0.658431	0.0359568	0.622474	4385	-4.11368	124	2.3389e+10	1.6755e+10	1.55942e+10	1.88647e+10	2.19242e+10	2.1526e+10	Yes	Yes	2.0943	-19.4722	5.46098	0.157728	-0.18149	4.73353
P36578	RPL4	60S ribosomal protein L4 (60S ribosomal protein L1) (Large ribosomal subunit protein uL4)	0.644465	0.109392	0.535073	3736	-2.29023	35	1.7457e+10	1.39996e+10	1.60716e+10	1.76903e+10	2.73297e+10	2.30009e+10	Yes	Yes	1.22344	-10.8196	16.974	0.494554	-0.190801	4.72422
O60841	EIF5B	Eukaryotic translation initiation factor 5B (eIF-5B)	0.607541	0.00380895	0.603732	4692	-7.30837	82	2.28959e+10	1.69905e+10	1.41214e+10	1.63696e+10	2.04868e+10	1.80646e+10	Yes	Yes	5.58421	-34.3391	0.626945	0.01809	-0.216424	4.6986
P10412	H1-4	Histone H1.4 (Histone H1b) (Histone H1s-4)	0.593721	0	0.593721	4741	-10	7	2.63031e+10	1.62346e+10	1.4942e+10	1.68169e+10	1.75458e+10	1.46086e+10	Yes	Yes	9.25438	-46.7256		-0.23547	-0.226417	4.6886
Q7Z6Z7	HUWE1	E3 ubiquitin-protein ligase HUWE1	0.565892	0.0141571	0.551735	4571	-5.28437	4	1.96607e+10	1.58312e+10	1.38278e+10	1.5566e+10	1.99507e+10	1.66251e+10	Yes	Yes	3.44302	-24.6662	2.50174	0.0721999	-0.247266	4.66775
P0DMV8	HSPA1A	Heat shock 70 kDa protein 1A (Heat shock 70 kDa protein 1) (HSP70-1) (HSP70.1)	0.543507	0.0531807	0.490326	4118	-3.20477	25	1.63851e+10	1.18976e+10	1.55431e+10	1.55529e+10	1.79983e+10	2.00709e+10	Yes	Yes	1.81041	-14.9029	9.78473	0.283234	-0.264795	4.65023
P46976	GYG1	Glycogenin-1 (GN-1) (GN1)	0.517195	0	0.517195	4740	-10	21	2.03021e+10	1.45714e+10	1.34126e+10	1.66996e+10	1.37448e+10	1.39997e+10	No	Yes	8.98403	-46.1284		-0.125281	-0.286346	4.62868
Q9UQ35	SRRM2	Serine/arginine repetitive matrix protein 2 (300 kDa nuclear matrix antigen) (Serine/arginine-rich splicing factor-related nuclear matrix protein of 300 kDa) (SR-related nuclear matrix protein of 300 kDa) (Ser/Arg-related nuclear matrix protein of 300 kDa) (Splicing coactivator subunit SRm300) (Tax-responsive enhancer element-binding protein 803) (TaxREB803)	0.507835	0	0.507835	4739	-10	78	2.01797e+10	1.44742e+10	1.39073e+10	1.46653e+10	1.36404e+10	1.41854e+10	No	Yes	8.5011	-46.0493		-0.193275	-0.294277	4.62074
Q01130	SRSF2	Serine/arginine-rich splicing factor 2 (Protein PR264) (Splicing component, 35 kDa) (Splicing factor SC35) (SC-35) (Splicing factor, arginine/serine-rich 2)	0.507743	0	0.507743	4738	-10	12	2.09473e+10	1.26812e+10	1.20875e+10	1.47556e+10	1.52738e+10	1.52902e+10	Yes	Yes	8.79489	-46.0486		-0.0127617	-0.294356	4.62067
P13639	EEF2	Elongation factor 2 (EF-2)	0.497998	0.0512595	0.446739	4087	-3.12354	66	1.38712e+10	1.10236e+10	1.49457e+10	1.33981e+10	1.81172e+10	1.79326e+10	Yes	Yes	1.8395	-14.4066	10.2931	0.298052	-0.302772	4.61225
P07437	TUBB	Tubulin beta chain (Tubulin beta-5 chain)	0.491882	0.134538	0.357344	3002	-1.4093	6	1.24151e+10	9.47451e+09	1.00882e+10	1.7038e+10	2.04647e+10	1.87111e+10	Yes	Yes	0.240295	-6.49246	27.3517	0.809818	-0.308139	4.60688
P68104	EEF1A1	Elongation factor 1-alpha 1 (EF-1-alpha-1) (Elongation factor Tu) (EF-Tu) (Eukaryotic elongation factor 1 A-1) (eEF1A-1) (Leukocyte receptor cluster member 7)	0.476141	0.100147	0.375994	3454	-1.90859	20	1.28921e+10	9.21251e+09	1.13915e+10	1.41529e+10	1.76005e+10	2.012e+10	Yes	Yes	1.13928	-8.76569	21.0331	0.616081	-0.322265	4.59276
P46060	RANGAP1	Ran GTPase-activating protein 1 (RanGAP1)	0.472582	0.0367575	0.435824	4213	-3.56764	43	1.50263e+10	1.19036e+10	1.13168e+10	9.89291e+09	1.76615e+10	1.89302e+10	Yes	Yes	2.28277	-16.3737	7.77801	0.22488	-0.325523	4.5895
P46777	RPL5	60S ribosomal protein L5 (Large ribosomal subunit protein uL18)	0.464669	0.0813836	0.383286	3655	-2.23561	23	1.13613e+10	1.09541e+10	1.17793e+10	1.28051e+10	1.82675e+10	1.81455e+10	Yes	Yes	1.54942	-10.2439	17.5143	0.51062	-0.332856	4.58217
P06733	ENO1	Alpha-enolase	0.462306	0.0557733	0.406533	3974	-2.86573	33	1.31699e+10	1.01114e+10	1.29889e+10	1.27832e+10	1.66216e+10	1.72139e+10	Yes	Yes	1.50116	-13.1249	12.0642	0.349801	-0.33507	4.57995
P49321	NASP	Nuclear autoantigenic sperm protein (NASP)	0.445357	0.0522423	0.393114	3986	-2.91166	45	1.49322e+10	1.03083e+10	9.98841e+09	1.51546e+10	1.4131e+10	1.53356e+10	Yes	Yes	1.89147	-13.288	11.7304	0.340034	-0.351292	4.56373
P34932	HSPA4	Heat shock 70 kDa protein 4 (HSP70RY) (Heat shock 70-related protein APG-2)	0.438449	0.148624	0.289825	2305	-0.963512	66	8.29953e+09	7.66544e+09	9.61876e+09	1.27065e+10	2.1045e+10	1.92763e+10	Yes	Yes	1.42663	-4.39067	33.8977	1.01836	-0.358081	4.55694
Q9NU22	MDN1	Midasin (Dynein-related AAA-ATPase MDN1) (MIDAS-containing protein)	0.394321	0.0580841	0.336237	3803	-2.53326	244	1.28251e+10	9.9531e+09	7.28039e+09	1.25776e+10	1.54767e+10	1.25867e+10	Yes	Yes	1.95403	-11.4272	14.7302	0.428138	-0.40415	4.51087
P04406	GAPDH	Glyceraldehyde-3-phosphate dehydrogenase (GAPDH)	0.39099	0.0667489	0.324241	3661	-2.28025	6	1.0597e+10	7.49627e+09	1.08311e+10	1.13708e+10	1.43064e+10	1.55008e+10	Yes	Yes	1.47492	-10.2775	17.0718	0.497458	-0.407835	4.50719
P43243	MATR3	Matrin-3	0.390772	0	0.390772	4737	-10	4	1.66211e+10	1.03174e+10	9.4351e+09	9.70011e+09	1.205e+10	1.19397e+10	Yes	Yes	8.29261	-44.9152		-0.117638	-0.408076	4.50694
Q9NR30	DDX21	Nucleolar RNA helicase 2	0.383635	0.0673806	0.316254	3628	-2.23068	53	1.12633e+10	8.34856e+09	8.24247e+09	9.25801e+09	1.59212e+10	1.57502e+10	Yes	Yes	1.31704	-10.0357	17.5637	0.512092	-0.416082	4.49894
P62241	RPS8	40S ribosomal protein S8 (Small ribosomal subunit protein eS8)	0.381896	0.0480694	0.333827	3917	-2.79591	16	1.12787e+10	9.62118e+09	8.74208e+09	9.75626e+09	1.47852e+10	1.42885e+10	Yes	Yes	1.39181	-12.5731	12.587	0.365122	-0.418055	4.49697
O43719	HTATSF1	HIV Tat-specific factor 1 (Tat-SF1)	0.378196	0.0373112	0.340884	4086	-3.1916	67	1.34838e+10	1.04972e+10	6.57492e+09	1.25917e+10	1.25968e+10	1.2064e+10	Yes	Yes	2.66046	-14.339	9.86559	0.28559	-0.422283	4.49274
P25445	FAS	Tumor necrosis factor receptor superfamily member 6 (Apo-1 antigen) (Apoptosis-mediating surface antigen FAS) (FASLG receptor) (CD antigen CD95)	0.373282	0.0651736	0.308108	3631	-2.24108	135	9.99669e+09	7.95798e+09	9.5412e+09	1.22089e+10	1.5492e+10	1.17306e+10	No	Yes	0.797924	-10.0558	17.4596	0.508993	-0.427963	4.48706
P63104	YWHAZ	14-3-3 protein zeta/delta (Protein kinase C inhibitor protein 1) (KCIP-1)	0.35788	0.0885304	0.26935	3166	-1.60524	18	8.66242e+09	6.52221e+09	8.74001e+09	1.03158e+10	1.51886e+10	1.47369e+10	Yes	Yes	1.1621	-7.17341	24.7374	0.728891	-0.446262	4.46876
P25205	MCM3	DNA replication licensing factor MCM3	0.355588	0.062756	0.292832	3609	-2.22225	61	1.05356e+10	7.9624e+09	7.53246e+09	9.73693e+09	1.44533e+10	1.35343e+10	Yes	Yes	0.815707	-9.92448	17.6485	0.514617	-0.449053	4.46597
P15586	GNS	N-acetylglucosamine-6-sulfatase	0.351622	0	0.351622	4736	-10	14	1.45652e+10	1.18306e+10	8.00142e+09	9.19892e+09	9.49126e+09	9.95664e+09	No	Yes	8.71922	-44.4583		-0.264681	-0.453923	4.4611
Q9UQ80	PA2G4	Proliferation-associated protein 2G4 (Cell cycle protein p38-2G4 homolog) (hG4-1) (ErbB3-binding protein 1)	0.348221	0.111263	0.236958	2496	-1.09065	27	6.46636e+09	6.73639e+09	7.48419e+09	8.82163e+09	1.6319e+10	1.66066e+10	Yes	Yes	1.88913	-4.86091	31.9519	0.955385	-0.458145	4.45688
E9PAV3	NACA	Nascent polypeptide-associated complex subunit alpha, muscle-specific form (Alpha-NAC, muscle-specific form) (skNAC)	0.345898	0.0836757	0.262222	3200	-1.64791	6	9.25221e+09	7.31665e+09	6.92353e+09	1.20277e+10	1.31851e+10	1.33124e+10	Yes	Yes	0.352516	-7.33973	24.1909	0.712116	-0.461052	4.45397
Q7L014	DDX46	Probable ATP-dependent RNA helicase DDX46	0.342091	0.0176848	0.324407	4342	-4.19722	71	1.18395e+10	8.89064e+09	8.18636e+09	8.65404e+09	1.2076e+10	1.16886e+10	Yes	Yes	1.22185	-18.6741	5.16962	0.149297	-0.465858	4.44916
Q14152	EIF3A	Eukaryotic translation initiation factor 3 subunit A (eIF3a) (Eukaryotic translation initiation factor 3 subunit 10) (eIF-3-theta) (eIF3 p167) (eIF3 p180) (eIF3 p185)	0.335036	0.0700706	0.264966	3413	-1.91892	106	7.7858e+09	6.92847e+09	8.81097e+09	9.38305e+09	1.44605e+10	1.27014e+10	Yes	Yes	1.48442	-8.52024	20.9143	0.612497	-0.474908	4.44011
O15355	PPM1G	Protein phosphatase 1G	0.32984	0.023781	0.306059	4211	-3.68593	31	1.14985e+10	8.03151e+09	7.76267e+09	8.59345e+09	1.17726e+10	1.14798e+10	Yes	Yes	0.830569	-16.3409	7.20984	0.208394	-0.481696	4.43332
P05387	RPLP2	60S acidic ribosomal protein P2 (Large ribosomal subunit protein P2) (Renal carcinoma antigen NY-REN-44)	0.328527	0.110416	0.218111	2289	-0.982112	9	7.08515e+09	5.24839e+09	6.89382e+09	1.42167e+10	9.39695e+09	1.60621e+10	Yes	Yes	1.78013	-4.35232	33.6094	1.00897	-0.483429	4.43159
P61247	RPS3A	40S ribosomal protein S3a (Small ribosomal subunit protein eS1) (v-fos transformation effector protein) (Fte-1)	0.323289	0.0339877	0.289301	4027	-3.08949	29	9.36114e+09	7.08398e+09	9.10925e+09	7.5125e+09	1.23529e+10	1.25442e+10	Yes	Yes	2.15822	-13.6698	10.5131	0.30447	-0.490409	4.42461
P12956	XRCC6	X-ray repair cross-complementing protein 6	0.319079	0.100322	0.218757	2531	-1.12469	50	6.28562e+09	5.90941e+09	6.8373e+09	7.79998e+09	1.51786e+10	1.51982e+10	Yes	Yes	1.88238	-4.96991	31.4412	0.939003	-0.496102	4.41892
P07237	P4HB	Protein disulfide-isomerase (PDI)	0.315382	0.0795321	0.23585	3119	-1.56826	42	7.2869e+09	6.74965e+09	7.09598e+09	1.11582e+10	1.22757e+10	1.19798e+10	Yes	Yes	0.248987	-6.92208	25.2177	0.74367	-0.501163	4.41386
Q02878	RPL6	60S ribosomal protein L6 (Large ribosomal subunit protein eL6) (Neoplasm-related protein C140) (Tax-responsive enhancer element-binding protein 107) (TaxREB107)	0.310559	0.0447236	0.265836	3791	-2.57143	27	8.3092e+09	7.66665e+09	7.76184e+09	8.95957e+09	1.12121e+10	1.17723e+10	Yes	Yes	1.13002	-11.3327	14.401	0.418433	-0.507855	4.40717
P24534	EEF1B2	Elongation factor 1-beta (EF-1-beta)	0.303207	0.094868	0.208339	2535	-1.13494	15	6.54951e+09	4.90562e+09	6.95529e+09	8.73397e+09	1.28142e+10	1.44048e+10	Yes	Yes	1.40658	-4.99006	31.2882	0.934107	-0.518261	4.39676
Q9BTT0	ANP32E	Acidic leucine-rich nuclear phosphoprotein 32 family member E (LANP-like protein) (LANP-L)	0.297933	0.0233109	0.274622	4169	-3.55837	7	9.92221e+09	7.78997e+09	6.88841e+09	1.02651e+10	9.52503e+09	9.02701e+09	Yes	Yes	2.44863	-15.6182	7.82421	0.226221	-0.525882	4.38914
P12277	CKB	Creatine kinase B-type	0.297911	0.0637324	0.234179	3370	-1.87751	25	7.66204e+09	6.09828e+09	7.20943e+09	9.9e+09	1.11819e+10	1.13622e+10	Yes	Yes	0.546093	-8.24061	21.3931	0.626957	-0.525913	4.38911
O00267	SUPT5H	Transcription elongation factor SPT5 (hSPT5) (DRB sensitivity-inducing factor 160 kDa subunit) (DSIF p160) (DRB sensitivity-inducing factor large subunit) (DSIF large subunit) (Tat-cotransactivator 1 protein) (Tat-CT1 protein)	0.296999	0.00210087	0.294898	4665	-7.13308	2	1.1881e+10	7.62997e+09	6.86863e+09	7.85241e+09	9.80079e+09	9.21745e+09	Yes	Yes	5.39826	-31.2984	0.707367	0.0204106	-0.527245	4.38778
Q02790	FKBP4	Peptidyl-prolyl cis-trans isomerase FKBP4 (PPIase FKBP4)	0.294918	0.0998556	0.195063	2222	-0.966023	44	5.97197e+09	4.99001e+09	6.30057e+09	8.76426e+09	1.32377e+10	1.36127e+10	Yes	Yes	1.25304	-4.23574	33.8587	1.01709	-0.530298	4.38472
Q13435	SF3B2	Splicing factor 3B subunit 2 (Pre-mRNA-splicing factor SF3b 145 kDa subunit) (SF3b145) (Spliceosome-associated protein 145) (SAP 145)	0.286224	0.047999	0.238225	3641	-2.31125	19	9.01957e+09	5.49711e+09	6.76476e+09	8.50524e+09	1.07698e+10	1.0762e+10	Yes	Yes	0.741894	-10.1042	16.7697	0.488486	-0.543294	4.37173
O95218	ZRANB2	Zinc finger Ran-binding domain-containing protein 2 (Zinc finger protein 265) (Zinc finger, splicing)	0.283271	0	0.283271	4735	-10	23	1.39982e+10	9.12772e+09	7.17189e+09	8.2963e+09	6.47922e+09	5.71556e+09	No	Yes	9.9612	-43.5228		-0.581785	-0.547798	4.36722
Q8NC51	SERBP1	Plasminogen activator inhibitor 1 RNA-binding protein (PAI1 RNA-binding protein 1) (PAI-RBP1) (SERPINE1 mRNA-binding protein 1)	0.275118	0.102718	0.1724	1812	-0.747068	6	5.17242e+09	4.47474e+09	5.7916e+09	1.05048e+10	1.20375e+10	1.13461e+10	Yes	Yes	0.394661	-3.25314	37.336	1.132	-0.560481	4.35454
Q15185	PTGES3	Prostaglandin E synthase 3	0.274489	0.0949523	0.179537	2130	-0.919007	11	6.4146e+09	5.81659e+09	3.8407e+09	1.01372e+10	1.18944e+10	1.1111e+10	Yes	Yes	0.74962	-4.00094	34.5923	1.04106	-0.561475	4.35355
Q9Y4L1	HYOU1	Hypoxia up-regulated protein 1 (150 kDa oxygen-regulated protein) (ORP-150) (170 kDa glucose-regulated protein) (GRP-170)	0.272927	0	0.272927	4734	-10	57	1.04369e+10	8.47072e+09	6.59513e+09	6.32881e+09	8.23806e+09	8.86461e+09	Yes	Yes	6.92764	-43.3618		-0.136856	-0.563954	4.35107
Q14839	CHD4	Chromodomain-helicase-DNA-binding protein 4 (CHD-4)	0.270591	0.0518611	0.21873	3499	-2.07643	78	8.2789e+09	6.26865e+09	4.89499e+09	7.50026e+09	1.10509e+10	1.05218e+10	Yes	Yes	0.896861	-9.02692	19.1659	0.559934	-0.567686	4.34733
P07195	LDHB	L-lactate dehydrogenase B chain (LDH-B)	0.254277	0.0316689	0.222608	3874	-2.81337	21	6.77382e+09	5.38542e+09	7.75235e+09	7.52088e+09	9.25591e+09	8.90215e+09	Yes	Yes	1.49421	-12.1547	12.4545	0.361236	-0.594693	4.32033
P35580	MYH10	Myosin-10 (Cellular myosin heavy chain, type B) (Myosin heavy chain 10) (Myosin heavy chain, non-muscle IIb) (Non-muscle myosin heavy chain B) (NMMHC-B) (Non-muscle myosin heavy chain IIb) (NMMHC II-b) (NMMHC-IIB)	0.25406	0.0492797	0.20478	3473	-2.05501	96	6.3923e+09	5.40149e+09	6.47838e+09	7.57954e+09	1.02103e+10	9.48963e+09	Yes	Yes	1.00082	-8.87757	19.3969	0.566857	-0.595063	4.31996
P05455	SSB	Lupus La protein (La autoantigen) (La ribonucleoprotein) (Sjoegren syndrome type B antigen) (SS-B)	0.253169	0.0564514	0.196718	3294	-1.80105	33	7.00136e+09	5.5795e+09	5.01958e+09	8.23507e+09	9.71441e+09	9.84195e+09	Yes	Yes	0.235014	-7.7777	22.2979	0.654373	-0.596589	4.31843
P62851	RPS25	40S ribosomal protein S25 (Small ribosomal subunit protein eS25)	0.251953	0.0464873	0.205466	3521	-2.14399	6	6.66038e+09	5.91946e+09	5.77744e+09	7.63046e+09	9.6923e+09	9.49376e+09	Yes	Yes	0.727616	-9.25418	18.4508	0.538545	-0.598681	4.31634
P50502	ST13	Hsc70-interacting protein (Hip) (Aging-associated protein 2) (Progesterone receptor-associated p48 protein) (Protein FAM10A1) (Putative tumor suppressor ST13) (Renal carcinoma antigen NY-REN-33) (Suppression of tumorigenicity 13 protein)	0.251006	0.084439	0.166567	2218	-0.980117	9	5.31412e+09	4.10436e+09	5.43874e+09	8.3801e+09	1.11301e+10	1.06365e+10	Yes	Yes	0.737664	-4.22892	33.6403	1.00998	-0.600317	4.3147
P62753	RPS6	40S ribosomal protein S6 (Phosphoprotein NP33) (Small ribosomal subunit protein eS6)	0.249399	0.0490702	0.200329	3452	-2.02945	19	6.36974e+09	5.4465e+09	5.99527e+09	6.96526e+09	1.01054e+10	9.8337e+09	Yes	Yes	1.22695	-8.75081	19.6754	0.575213	-0.603106	4.31192
P51858	HDGF	Hepatoma-derived growth factor (HDGF) (High mobility group protein 1-like 2) (HMG-1L2)	0.248323	0.0542186	0.194105	3324	-1.83997	20	8.11067e+09	4.53955e+09	4.57195e+09	6.86148e+09	1.04056e+10	1.00338e+10	Yes	Yes	0.213853	-7.93036	21.8339	0.6403	-0.604983	4.31004
Q92688	ANP32B	Acidic leucine-rich nuclear phosphoprotein 32 family member B (Acidic protein rich in leucines) (Putative HLA-DR-associated protein I-2) (PHAPI2) (Silver-stainable protein SSP29)	0.248294	0.00790933	0.240385	4465	-4.92565	9	8.78618e+09	6.53266e+09	6.14544e+09	6.56562e+09	7.5919e+09	8.89596e+09	Yes	Yes	2.1933	-21.2295	3.18547	0.0919443	-0.605034	4.30999
Q9C0C9	UBE2O	(E3-independent) E2 ubiquitin-conjugating enzyme	0.241527	0.0439454	0.197582	3531	-2.16866	24	7.09807e+09	5.51976e+09	4.98857e+09	6.94265e+09	9.73136e+09	9.02407e+09	Yes	Yes	0.766071	-9.32089	18.1948	0.530903	-0.617034	4.29799
O15371	EIF3D	Eukaryotic translation initiation factor 3 subunit D (eIF3d) (Eukaryotic translation initiation factor 3 subunit 7) (eIF-3-zeta) (eIF3 p66)	0.237889	0.0146848	0.223205	4241	-3.92597	34	8.03332e+09	6.28071e+09	5.1879e+09	4.66175e+09	8.97422e+09	9.51438e+09	Yes	Yes	2.43817	-16.8479	6.17294	0.17834	-0.623625	4.2914
Q08170	SRSF4	Serine/arginine-rich splicing factor 4 (Pre-mRNA-splicing factor SRP75) (SRP001LB) (Splicing factor, arginine/serine-rich 4)	0.237413	0	0.237413	4733	-10	13	1.00631e+10	6.06693e+09	7.64014e+09	7.07613e+09	6.05367e+09	5.66688e+09	Yes	Yes	9.13468	-42.7584		-0.345008	-0.624496	4.29053
P62937	PPIA	Peptidyl-prolyl cis-trans isomerase A (PPIase A)	0.234891	0.0252285	0.209663	3969	-3.05494	7	6.79123e+09	4.81762e+09	7.13971e+09	8.63857e+09	6.8465e+09	7.88107e+09	Yes	Yes	2.41902	-13.0931	10.7405	0.311105	-0.629134	4.28589
O75643	SNRNP200	U5 small nuclear ribonucleoprotein 200 kDa helicase	0.234833	0.0592428	0.17559	3068	-1.5675	127	5.45354e+09	4.79512e+09	5.29599e+09	6.68938e+09	1.09408e+10	8.92938e+09	Yes	Yes	1.33271	-6.71796	25.2276	0.743976	-0.629242	4.28578
Q9Y5B9	SUPT16H	FACT complex subunit SPT16 (Chromatin-specific transcription elongation factor 140 kDa subunit) (FACT 140 kDa subunit) (FACTp140) (Facilitates chromatin transcription complex subunit SPT16) (hSPT16)	0.23308	0.0258868	0.207193	3947	-3.00069	67	7.78193e+09	5.69282e+09	5.01793e+09	6.43452e+09	8.53944e+09	8.32333e+09	Yes	Yes	0.900297	-12.8505	11.1064	0.321791	-0.632495	4.28253
Q52LJ0	FAM98B	Protein FAM98B	0.228654	0	0.228654	4732	-10	11	9.71952e+09	6.61705e+09	6.61947e+09	4.78029e+09	7.17158e+09	6.08851e+09	Yes	Yes	7.49894	-42.5958		-0.367347	-0.640821	4.2742
P55884	EIF3B	Eukaryotic translation initiation factor 3 subunit B (eIF3b) (Eukaryotic translation initiation factor 3 subunit 9) (Prt1 homolog) (hPrt1) (eIF-3-eta) (eIF3 p110) (eIF3 p116)	0.225657	0.0806084	0.145049	1971	-0.847534	46	4.73877e+09	4.12928e+09	3.94429e+09	6.78349e+09	1.128e+10	9.58328e+09	Yes	Yes	1.14992	-3.61767	35.7217	1.07825	-0.646551	4.26847
Q08945	SSRP1	FACT complex subunit SSRP1 (Chromatin-specific transcription elongation factor 80 kDa subunit) (Facilitates chromatin transcription complex 80 kDa subunit) (FACT 80 kDa subunit) (FACTp80) (Facilitates chromatin transcription complex subunit SSRP1) (Recombination signal sequence recognition protein 1) (Structure-specific recognition protein 1) (hSSRP1) (T160)	0.220917	0.027972	0.192945	3846	-2.78613	30	7.35458e+09	5.11177e+09	4.80835e+09	6.7461e+09	7.82939e+09	7.75895e+09	Yes	Yes	1.17929	-11.8668	12.6618	0.367313	-0.655772	4.25925
P53999	SUB1	Activated RNA polymerase II transcriptional coactivator p15 (Positive cofactor 4) (PC4) (SUB1 homolog) (p14)	0.219344	0.0243337	0.19501	3938	-3.00252	13	8.71657e+09	4.29523e+09	4.24645e+09	5.28744e+09	8.00017e+09	8.78127e+09	No	Yes	1.36936	-12.7792	11.0939	0.321425	-0.658875	4.25615
P67809	YBX1	Y-box-binding protein 1 (YB-1) (CCAAT-binding transcription factor I subunit A) (CBF-A) (DNA-binding protein B) (DBPB) (Enhancer factor I subunit A) (EFI-A) (Nuclease-sensitive element-binding protein 1) (Y-box transcription factor)	0.217856	0.0527276	0.165129	3133	-1.64696	18	5.05623e+09	4.45436e+09	5.23823e+09	9.15036e+09	8.15568e+09	7.00563e+09	Yes	Yes	0.91979	-7.00485	24.2029	0.712484	-0.661829	4.25319
O43847	NRDC	Nardilysin	0.213348	0.0161982	0.197149	4140	-3.60539	54	7.42267e+09	5.61316e+09	4.51007e+09	5.42533e+09	8.05411e+09	7.22672e+09	Yes	Yes	1.91002	-15.3017	7.59238	0.219492	-0.670912	4.24411
P62979	RPS27A	Ubiquitin-40S ribosomal protein S27a (Ubiquitin carboxyl extension protein 80) [Cleaved into: Ubiquitin; 40S ribosomal protein S27a (Small ribosomal subunit protein eS31)]	0.212536	0.0222894	0.190246	3973	-3.09344	3	6.28395e+09	4.53553e+09	6.22878e+09	7.3997e+09	6.81957e+09	6.83895e+09	Yes	Yes	1.84855	-13.1238	10.4874	0.303718	-0.672568	4.24245
P11387	TOP1	DNA topoisomerase 1	0.207837	0.0301892	0.177648	3737	-2.55692	43	6.78027e+09	4.80034e+09	4.2844e+09	6.07117e+09	8.03593e+09	7.29194e+09	Yes	Yes	1.07424	-10.8228	14.5254	0.4221	-0.682277	4.23274
Q99733	NAP1L4	Nucleosome assembly protein 1-like 4 (Nucleosome assembly protein 2) (NAP-2)	0.200735	0.0217611	0.178974	3941	-3.03993	4	6.57271e+09	5.14432e+09	4.17136e+09	5.02927e+09	7.31546e+09	7.7576e+09	Yes	Yes	0.896243	-12.8213	10.8407	0.314031	-0.697377	4.21764
P46781	RPS9	40S ribosomal protein S9 (Small ribosomal subunit protein uS4)	0.198747	0.00484199	0.193905	4511	-5.32361	16	6.15593e+09	4.66211e+09	6.19908e+09	3.93209e+09	6.90758e+09	7.77752e+09	Yes	Yes	4.43176	-22.4301	2.43626	0.0703094	-0.701699	4.21332
P60842	EIF4A1	Eukaryotic initiation factor 4A-I (eIF-4A-I) (eIF4A-I)	0.198715	0.0329411	0.165774	3596	-2.33125	12	5.03737e+09	3.69802e+09	6.08561e+09	6.05332e+09	7.62927e+09	7.12485e+09	Yes	Yes	1.38596	-9.82216	16.5771	0.482768	-0.70177	4.21325
P26641	EEF1G	Elongation factor 1-gamma (EF-1-gamma) (eEF-1B gamma)	0.197587	0.0412834	0.156304	3346	-1.92072	29	5.11456e+09	3.83151e+09	4.97873e+09	6.09638e+09	8.58685e+09	6.81832e+09	Yes	Yes	0.720677	-8.08773	20.8938	0.611876	-0.704241	4.21078
P26373	RPL13	60S ribosomal protein L13 (Breast basic conserved protein 1) (Large ribosomal subunit protein eL13)	0.196087	0	0.196087	4731	-10	14	7.94952e+09	4.69386e+09	7.13806e+09	4.37092e+09	4.39007e+09	6.61493e+09	Yes	Yes	9.46444	-41.9307		-0.391811	-0.707551	4.20747
Q9BXP5	SRRT	Serrate RNA effector molecule homolog (Arsenite-resistance protein 2)	0.195781	0.0136631	0.182118	4175	-3.73651	57	6.7113e+09	4.92732e+09	4.66602e+09	5.66419e+09	6.4531e+09	6.68053e+09	Yes	Yes	1.51841	-15.7187	6.9788	0.201693	-0.70823	4.20679
Q06830	PRDX1	Peroxiredoxin-1	0.191125	0.0257293	0.165396	3783	-2.68444	15	5.62423e+09	3.71261e+09	5.46308e+09	7.15799e+09	6.43381e+09	5.87605e+09	Yes	Yes	1.79354	-11.2648	13.462	0.390803	-0.718682	4.19634
Q92598	HSPH1	Heat shock protein 105 kDa (Antigen NY-CO-25) (Heat shock 110 kDa protein)	0.190926	0.0726245	0.118302	1657	-0.703941	3	2.80873e+09	3.16668e+09	4.26295e+09	4.78589e+09	1.024e+10	8.96775e+09	Yes	Yes	2.08843	-2.95366	38.038	1.15561	-0.719135	4.19589
P00338	LDHA	L-lactate dehydrogenase A chain (LDH-A)	0.190369	0.0343423	0.156027	3513	-2.18373	26	5.00105e+09	4.07141e+09	4.87766e+09	6.29071e+09	7.64937e+09	6.24198e+09	Yes	Yes	0.470318	-9.15993	18.0399	0.52628	-0.720403	4.19462
O15347	HMGB3	High mobility group protein B3 (High mobility group protein 2a) (HMG-2a) (High mobility group protein 4) (HMG-4)	0.189048	0.0262297	0.162818	3756	-2.63399	14	6.32346e+09	4.41538e+09	3.82304e+09	5.64195e+09	6.94575e+09	6.74572e+09	No	Yes	1.1417	-11.0406	13.8746	0.402936	-0.723428	4.19159
Q16629	SRSF7	Serine/arginine-rich splicing factor 7 (Splicing factor 9G8) (Splicing factor, arginine/serine-rich 7)	0.189006	0.0200639	0.168942	3954	-3.07385	11	6.86922e+09	4.34506e+09	3.92577e+09	6.41441e+09	5.94236e+09	6.39092e+09	Yes	Yes	2.36205	-12.884	10.6155	0.307457	-0.723525	4.1915
P35269	GTF2F1	General transcription factor IIF subunit 1 (General transcription factor IIF 74 kDa subunit) (Transcription initiation factor IIF subunit alpha) (TFIIF-alpha) (Transcription initiation factor RAP74)	0.18877	0.00859643	0.180173	4321	-4.3895	28	7.26112e+09	4.69466e+09	4.19075e+09	5.60553e+09	5.99862e+09	6.0947e+09	Yes	Yes	3.10337	-18.3962	4.55392	0.131489	-0.724068	4.19095
P60174	TPI1	Triosephosphate isomerase (TIM)	0.187568	0.0347449	0.152823	3486	-2.13699	21	5.56112e+09	3.14976e+09	4.95852e+09	5.85208e+09	7.07112e+09	7.03739e+09	Yes	Yes	1.14929	-8.95011	18.5239	0.540728	-0.72684	4.18818
P39023	RPL3	60S ribosomal protein L3 (HIV-1 TAR RNA-binding protein B) (TARBP-B) (Large ribosomal subunit protein uL3)	0.187013	0	0.187013	4730	-10	27	8.34465e+09	4.73565e+09	6.35049e+09	4.00944e+09	4.95585e+09	5.13427e+09	Yes	Yes	8.50657	-41.7257		-0.471078	-0.728129	4.18689
P22314	UBA1	Ubiquitin-like modifier-activating enzyme 1	0.186739	0.0247428	0.161996	3792	-2.71088	58	5.04823e+09	3.94298e+09	5.43626e+09	5.28434e+09	7.63972e+09	6.12977e+09	Yes	Yes	1.22237	-11.3484	13.25	0.384574	-0.728765	4.18626
P49736	MCM2	DNA replication licensing factor MCM2	0.184329	0.0539611	0.130368	2660	-1.2726	47	3.87814e+09	3.56638e+09	3.94755e+09	4.67084e+09	9.22979e+09	7.75648e+09	Yes	Yes	1.75025	-5.32023	29.2744	0.870131	-0.734407	4.18061
P29692	EEF1D	Elongation factor 1-delta (EF-1-delta) (Antigen NY-CO-4)	0.18204	0.0607569	0.121283	2193	-0.997254	5	3.7495e+09	3.05967e+09	3.99562e+09	5.95697e+09	7.62335e+09	8.25363e+09	Yes	Yes	1.00663	-4.16372	33.3756	1.00137	-0.739834	4.17519
Q13247	SRSF6	Serine/arginine-rich splicing factor 6 (Pre-mRNA-splicing factor SRP55) (Splicing factor, arginine/serine-rich 6)	0.180979	0.0140366	0.166943	4119	-3.57209	12	6.58045e+09	3.92992e+09	4.45355e+09	5.9915e+09	5.82302e+09	5.67018e+09	Yes	Yes	2.63864	-14.9051	7.75592	0.224239	-0.742371	4.17265
P04075	ALDOA	Fructose-bisphosphate aldolase A	0.18038	0.0299938	0.150387	3576	-2.32594	29	4.92551e+09	3.37021e+09	5.12519e+09	5.38612e+09	7.30459e+09	6.22961e+09	Yes	Yes	0.827699	-9.70197	16.6281	0.484283	-0.743811	4.17121
P14618	PKM	Pyruvate kinase PKM	0.178162	0.026234	0.151928	3703	-2.53388	6	4.48397e+09	3.48304e+09	5.61531e+09	5.3898e+09	6.85574e+09	6.11556e+09	Yes	Yes	1.42447	-10.5557	14.7248	0.42798	-0.749186	4.16584
Q86VP6	CAND1	Cullin-associated NEDD8-dissociated protein 1 (Cullin-associated and neddylation-dissociated protein 1) (TBP-interacting protein of 120 kDa A) (TBP-interacting protein 120A) (p120 CAND1)	0.172486	0.0672075	0.105278	1544	-0.647517	60	2.95099e+09	2.75584e+09	3.50991e+09	4.9812e+09	9.48255e+09	7.24532e+09	Yes	Yes	1.53313	-2.68835	38.964	1.18698	-0.763246	4.15177
O00203	AP3B1	AP-3 complex subunit beta-1 (Adaptor protein complex AP-3 subunit beta-1) (Adaptor-related protein complex 3 subunit beta-1) (Beta-3A-adaptin) (Clathrin assembly protein complex 3 beta-1 large chain)	0.169081	0.0046047	0.164476	4475	-5.15863	49	5.62893e+09	4.80115e+09	4.3009e+09	4.84835e+09	5.61286e+09	5.12313e+09	Yes	Yes	2.77498	-21.3728	2.72337	0.0785993	-0.771905	4.14312
O00193	SMAP	Small acidic protein	0.168397	0.0037435	0.164654	4517	-5.45891	9	6.08284e+09	4.47084e+09	4.20684e+09	5.18798e+09	5.08565e+09	5.15861e+09	No	Yes	3.7975	-22.6073	2.22301	0.0641531	-0.773665	4.14136
P07814	EPRS1	Bifunctional glutamate/proline--tRNA ligase (Bifunctional aminoacyl-tRNA synthetase) (Cell proliferation-inducing gene 32 protein) (Glutamatyl-prolyl-tRNA synthetase) [Includes: Glutamate--tRNA ligase	0.166323	0.067252	0.0990709	1361	-0.558884	93	2.82214e+09	2.88491e+09	2.93212e+09	4.4997e+09	8.48237e+09	8.19956e+09	Yes	Yes	1.63507	-2.31153	40.4346	1.23735	-0.779048	4.13597
P11021	HSPA5	Endoplasmic reticulum chaperone BiP	0.165573	0.053806	0.111767	2296	-1.05466	35	3.36686e+09	2.74105e+09	3.69482e+09	4.42164e+09	8.04919e+09	7.41282e+09	Yes	Yes	1.55707	-4.35998	32.4968	0.972929	-0.78101	4.13401
P09874	PARP1	Poly [ADP-ribose] polymerase 1 (PARP-1)	0.165376	0.0515063	0.113869	2437	-1.14456	67	3.21571e+09	3.06951e+09	3.64708e+09	4.17103e+09	8.3357e+09	7.2119e+09	Yes	Yes	1.84192	-4.73103	31.145	0.92953	-0.781529	4.13349
Q7KZ85	SUPT6H	Transcription elongation factor SPT6 (hSPT6) (Histone chaperone suppressor of Ty6) (Tat-cotransactivator 2 protein) (Tat-CT2 protein)	0.164868	0.00701239	0.157856	4334	-4.49256	61	5.89714e+09	4.53071e+09	3.61507e+09	4.10219e+09	6.25339e+09	5.1615e+09	Yes	Yes	2.98941	-18.564	4.25333	0.122799	-0.782863	4.13216
Q12906	ILF3	Interleukin enhancer-binding factor 3 (Double-stranded RNA-binding protein 76) (DRBP76) (M-phase phosphoprotein 4) (MPP4) (Nuclear factor associated with dsRNA) (NFAR) (Nuclear factor of activated T-cells 90 kDa) (NF-AT-90) (Translational control protein 80) (TCP80)	0.160634	0.0493053	0.111329	2485	-1.17501	5	2.81672e+09	2.84686e+09	4.15482e+09	4.47062e+09	7.50909e+09	7.00268e+09	Yes	Yes	1.79614	-4.84204	30.6942	0.915148	-0.794163	4.12086
Q9NX58	LYAR	Cell growth-regulating nucleolar protein	0.158015	0.0212452	0.136769	3757	-2.68654	29	5.29085e+09	3.84148e+09	3.09578e+09	4.66832e+09	5.88088e+09	5.55384e+09	Yes	Yes	1.33992	-11.0517	13.4451	0.390306	-0.801303	4.11372
Q13813	SPTAN1	Spectrin alpha chain, non-erythrocytic 1 (Alpha-II spectrin) (Fodrin alpha chain) (Spectrin, non-erythroid alpha subunit)	0.157548	0.0362705	0.121277	3164	-1.74144	3	4.37253e+09	2.98909e+09	3.38347e+09	4.36088e+09	6.16122e+09	6.98024e+09	Yes	Yes	1.04759	-7.16156	23.0219	0.676395	-0.802588	4.11243
P50990	CCT8	T-complex protein 1 subunit theta (TCP-1-theta) (CCT-theta) (Chaperonin containing T-complex polypeptide 1 subunit 8) (Renal carcinoma antigen NY-REN-15)	0.157302	0	0.157302	4729	-10	42	4.89006e+09	3.83477e+09	5.51547e+09	4.41262e+09	5.21825e+09	4.33226e+09	Yes	Yes	6.82781	-40.9769		-0.0335041	-0.803265	4.11176
Q14978	NOLC1	Nucleolar and coiled-body phosphoprotein 1 (140 kDa nucleolar phosphoprotein) (Nopp140) (Hepatitis C virus NS5A-transactivated protein 13) (HCV NS5A-transactivated protein 13) (Nucleolar 130 kDa protein) (Nucleolar phosphoprotein p130)	0.156567	0.00576152	0.150805	4378	-4.71009	3	6.07836e+09	3.92581e+09	3.49009e+09	4.39404e+09	4.7866e+09	5.39665e+09	Yes	Yes	3.12829	-19.3572	3.67991	0.106228	-0.805301	4.10972
P18124	RPL7	60S ribosomal protein L7 (Large ribosomal subunit protein uL30)	0.156504	0	0.156504	4728	-10	21	5.86491e+09	4.50218e+09	4.89705e+09	3.38923e+09	4.91125e+09	4.49563e+09	Yes	Yes	4.60493	-40.9548		-0.271921	-0.805476	4.10955
Q13283	G3BP1	Ras GTPase-activating protein-binding protein 1 (G3BP-1)	0.155734	0.0648484	0.0908859	1207	-0.486984	21	2.96684e+09	2.69403e+09	2.41519e+09	5.21357e+09	7.49586e+09	7.13682e+09	Yes	Yes	0.82926	-2.00024	41.6404	1.27919	-0.807616	4.10741
P06454	PTMA	Prothymosin alpha [Cleaved into: Prothymosin alpha, N-terminally processed; Thymosin alpha-1]	0.155366	0	0.155366	4727	-10	8	7.27272e+09	3.45443e+09	3.86953e+09	4.56152e+09	3.19002e+09	5.50804e+09	No	Yes	10.0478	-40.9233		-0.1744	-0.808644	4.10638
Q04760	GLO1	Lactoylglutathione lyase	0.154994	0.00523316	0.149761	4398	-4.83884	11	4.98513e+09	3.99189e+09	4.4321e+09	5.26771e+09	4.58375e+09	4.52905e+09	No	Yes	3.1208	-19.865	3.37636	0.0974582	-0.809684	4.10534
P13667	PDIA4	Protein disulfide-isomerase A4	0.15236	0.0226229	0.129737	3674	-2.51973	48	3.70327e+09	3.64446e+09	4.23366e+09	4.40231e+09	5.8841e+09	5.44946e+09	Yes	Yes	1.51735	-10.3256	14.8484	0.431625	-0.81713	4.09789
Q58FF6	HSP90AB4P	Putative heat shock protein HSP 90-beta 4	0.15191	0.0155506	0.136359	3943	-3.13237	2	5.43356e+09	3.68348e+09	3.0891e+09	4.561e+09	5.45855e+09	5.01091e+09	No	Yes	1.97254	-12.8321	10.2367	0.296408	-0.818414	4.09661
O00410	IPO5	Importin-5 (Imp5) (Importin subunit beta-3) (Karyopherin beta-3) (Ran-binding protein 5) (RanBP5)	0.15046	0.0562735	0.0941865	1708	-0.743065	7	2.68626e+09	2.33435e+09	3.19442e+09	3.97375e+09	7.22669e+09	7.5612e+09	Yes	Yes	1.72117	-3.04095	37.401	1.13418	-0.822579	4.09244
P78371	CCT2	T-complex protein 1 subunit beta (TCP-1-beta) (CCT-beta)	0.149951	0.0249482	0.125003	3549	-2.32495	39	3.608e+09	2.82009e+09	4.65735e+09	3.9114e+09	5.89696e+09	5.99156e+09	Yes	Yes	2.0916	-9.5113	16.6376	0.484564	-0.824051	4.09097
P27348	YWHAQ	14-3-3 protein theta (14-3-3 protein T-cell) (14-3-3 protein tau) (Protein HS1)	0.148612	0.0451919	0.10342	2503	-1.19438	13	3.0012e+09	2.59518e+09	3.54733e+09	4.26656e+09	6.27147e+09	6.96354e+09	Yes	Yes	1.54234	-4.88151	30.4094	0.906083	-0.827947	4.08707
P82970	HMGN5	High mobility group nucleosome-binding domain-containing protein 5 (Nucleosome-binding protein 1)	0.148372	0	0.148372	4726	-10	12	5.63041e+09	3.64929e+09	4.37986e+09	4.45599e+09	3.56614e+09	4.92066e+09	Yes	Yes	9.08932	-40.7239		-0.090557	-0.828647	4.08637
Q07020	RPL18	60S ribosomal protein L18 (Large ribosomal subunit protein eL18)	0.147243	0	0.147243	4725	-10	11	5.69616e+09	4.33823e+09	5.44616e+09	3.28436e+09	3.6568e+09	3.97824e+09	No	Yes	7.87527	-40.6909		-0.507981	-0.831964	4.08306
P13473	LAMP2	Lysosome-associated membrane glycoprotein 2 (LAMP-2) (Lysosome-associated membrane protein 2) (CD107 antigen-like family member B) (LGP-96) (CD antigen CD107b)	0.147168	0	0.147168	4724	-10	2	5.73716e+09	4.80034e+09	3.19484e+09	3.78406e+09	4.33153e+09	4.53857e+09	No	Yes	8.301	-40.6887		-0.122194	-0.832185	4.08284
P31946	YWHAB	14-3-3 protein beta/alpha (Protein 1054) (Protein kinase C inhibitor protein 1) (KCIP-1) [Cleaved into: 14-3-3 protein beta/alpha, N-terminally processed]	0.146955	0.0470513	0.0999033	2325	-1.0863	3	2.97474e+09	2.83911e+09	2.98043e+09	4.20327e+09	7.49421e+09	5.8564e+09	Yes	Yes	1.48208	-4.43449	32.0176	0.957497	-0.832817	4.0822
Q14103	HNRNPD	Heterogeneous nuclear ribonucleoprotein D0 (hnRNP D0) (AU-rich element RNA-binding protein 1)	0.146764	0.0374169	0.109348	2951	-1.54716	5	3.84907e+09	3.25017e+09	2.60162e+09	4.28822e+09	6.7078e+09	5.6172e+09	Yes	Yes	1.18944	-6.31495	25.4945	0.752206	-0.833379	4.08164
O95373	IPO7	Importin-7 (Imp7) (Ran-binding protein 7) (RanBP7)	0.146176	0.0429661	0.10321	2599	-1.26432	40	3.28823e+09	2.9232e+09	2.76999e+09	3.64964e+09	7.70402e+09	5.87357e+09	Yes	Yes	1.75464	-5.15828	29.3933	0.873887	-0.835123	4.0799
P35268	RPL22	60S ribosomal protein L22 (EBER-associated protein) (EAP) (Epstein-Barr virus small RNA-associated protein) (Heparin-binding protein HBp15) (Large ribosomal subunit protein eL22)	0.145919	0.0339761	0.111943	3137	-1.72018	6	3.60142e+09	3.28015e+09	3.10915e+09	5.25804e+09	6.24776e+09	4.66602e+09	Yes	Yes	1.17087	-7.01683	23.2842	0.684391	-0.835887	4.07913
P63244	RACK1	Receptor of activated protein C kinase 1 (Cell proliferation-inducing gene 21 protein) (Guanine nucleotide-binding protein subunit beta-2-like 1) (Guanine nucleotide-binding protein subunit beta-like protein 12.3) (Human lung cancer oncogene 7 protein) (HLC-7) (Receptor for activated C kinase) (Small ribosomal subunit protein RACK1) [Cleaved into: Receptor of activated protein C kinase 1, N-termi…	0.145227	0.0275131	0.117714	3421	-2.0971	15	3.95098e+09	3.053e+09	3.51127e+09	4.43699e+09	5.78243e+09	5.30383e+09	Yes	Yes	0.484567	-8.55003	18.9448	0.553316	-0.837951	4.07707
P22392	NME2	Nucleoside diphosphate kinase B (NDK B) (NDP kinase B)	0.142157	0.0256281	0.116529	3474	-2.18489	7	3.76947e+09	2.914e+09	3.76091e+09	4.83288e+09	5.13628e+09	5.07445e+09	Yes	Yes	0.766058	-8.88766	18.0281	0.525928	-0.847232	4.06779
Q14498	RBM39	RNA-binding protein 39 (CAPER alpha) (CAPERalpha) (Hepatocellular carcinoma protein 1) (RNA-binding motif protein 39) (RNA-binding region-containing protein 2) (Splicing factor HCC1)	0.141477	0.0109103	0.130567	4094	-3.58102	23	4.92531e+09	3.47215e+09	3.0943e+09	3.06836e+09	5.1407e+09	5.66523e+09	Yes	Yes	1.41466	-14.5594	7.71174	0.222957	-0.849314	4.06571
Q13547	HDAC1	Histone deacetylase 1 (HD1)	0.140445	0.0364758	0.10397	2899	-1.51115	19	4.00448e+09	2.65526e+09	2.39394e+09	3.30118e+09	6.73237e+09	6.09388e+09	Yes	Yes	1.27284	-6.1391	25.9715	0.766945	-0.852492	4.06253
P00558	PGK1	Phosphoglycerate kinase 1	0.140441	0.0195831	0.120858	3718	-2.62563	26	3.55076e+09	2.66386e+09	4.54266e+09	3.77791e+09	5.35448e+09	5.29063e+09	Yes	Yes	2.08822	-10.6666	13.944	0.404978	-0.852506	4.06251
P08865	RPSA	40S ribosomal protein SA (37 kDa laminin receptor precursor) (37LRP) (37/67 kDa laminin receptor) (LRP/LR) (67 kDa laminin receptor) (67LR) (Colon carcinoma laminin-binding protein) (Laminin receptor 1) (LamR) (Laminin-binding protein precursor p40) (LBP/p40) (Multidrug resistance-associated protein MGr1-Ag) (NEM/1CHD4) (Small ribosomal subunit protein uS2)	0.139893	0.0203274	0.119565	3681	-2.5563	18	4.07306e+09	2.70324e+09	3.88158e+09	3.9288e+09	5.52445e+09	4.9709e+09	Yes	Yes	0.964843	-10.3807	14.5307	0.422257	-0.854205	4.06082
Q9HB71	CACYBP	Calcyclin-binding protein (CacyBP) (hCacyBP) (S100A6-binding protein) (Siah-interacting protein)	0.139085	0.0610398	0.0780452	949	-0.354561	23	2.38544e+09	1.97366e+09	2.49721e+09	4.17477e+09	6.5857e+09	7.32041e+09	Yes	Yes	1.32867	-1.43891	43.8867	1.35852	-0.85672	4.0583
Q05519	SRSF11	Serine/arginine-rich splicing factor 11 (Arginine-rich 54 kDa nuclear protein) (p54) (Splicing factor, arginine/serine-rich 11)	0.138712	0	0.138712	4723	-10	16	5.71517e+09	3.6357e+09	3.26184e+09	4.18573e+09	3.96034e+09	4.11158e+09	Yes	Yes	8.95876	-40.4325		-0.041578	-0.857885	4.05714
O95232	LUC7L3	Luc7-like protein 3 (Cisplatin resistance-associated-overexpressed protein) (Luc7A) (Okadaic acid-inducible phosphoprotein OA48-18) (cAMP regulatory element-associated protein 1) (CRE-associated protein 1) (CREAP-1)	0.138338	0	0.138338	4722	-10	21	5.75121e+09	3.52837e+09	3.13873e+09	4.0893e+09	3.90806e+09	4.38754e+09	Yes	Yes	8.91636	-40.4208		-0.00552684	-0.859059	4.05596
P31948	STIP1	Stress-induced-phosphoprotein 1 (STI1) (Hsc70/Hsp90-organizing protein) (Hop) (Renal carcinoma antigen NY-REN-11) (Transformation-sensitive protein IEF SSP 3521)	0.137472	0.0194777	0.117994	3701	-2.59882	41	4.06126e+09	2.35898e+09	3.98777e+09	3.26309e+09	5.56705e+09	5.40986e+09	Yes	Yes	1.85812	-10.5336	14.1685	0.411586	-0.861785	4.05324
P20042	EIF2S2	Eukaryotic translation initiation factor 2 subunit 2 (Eukaryotic translation initiation factor 2 subunit beta) (eIF-2-beta)	0.135309	0.0185618	0.116747	3728	-2.65298	35	4.49409e+09	3.10126e+09	2.71966e+09	3.26109e+09	5.34805e+09	5.33601e+09	Yes	Yes	0.864161	-10.7349	13.7181	0.398332	-0.868674	4.04635
P52701	MSH6	DNA mismatch repair protein Msh6 (hMSH6) (G/T mismatch-binding protein) (GTBP) (GTMBP) (MutS protein homolog 6) (MutS-alpha 160 kDa subunit) (p160)	0.135124	0.0109955	0.124129	4068	-3.49685	62	4.53303e+09	3.47332e+09	3.02961e+09	3.41695e+09	5.23151e+09	4.54266e+09	Yes	Yes	1.74817	-14.1474	8.13735	0.235315	-0.869266	4.04575
Q6PD62	CTR9	RNA polymerase-associated protein CTR9 homolog (SH2 domain-binding protein 1)	0.134234	0.000185262	0.134049	4715	-9.49897	50	5.50691e+09	3.86314e+09	2.62027e+09	3.71964e+09	4.5721e+09	3.78537e+09	Yes	Yes	8.77527	-38.4032	0.138014	0.00398225	-0.872137	4.04288
P46821	MAP1B	Microtubule-associated protein 1B (MAP-1B) [Cleaved into: MAP1B heavy chain; MAP1 light chain LC1]	0.133995	0.0212938	0.112701	3581	-2.40399	85	4.03651e+09	3.2591e+09	2.70237e+09	3.50055e+09	5.45775e+09	5.06826e+09	Yes	Yes	1.21389	-9.71721	15.8915	0.462452	-0.872912	4.04211
P49368	CCT3	T-complex protein 1 subunit gamma (TCP-1-gamma) (CCT-gamma) (hTRiC5)	0.133578	0.0225349	0.111043	3528	-2.30089	38	3.36944e+09	2.77046e+09	3.71033e+09	3.54058e+09	5.58312e+09	4.97585e+09	Yes	Yes	1.63426	-9.29732	16.8702	0.49147	-0.874266	4.04076
P35659	DEK	Protein DEK	0.133112	0	0.133112	4721	-10	16	4.97843e+09	3.67391e+09	3.6628e+09	4.5824e+09	3.57366e+09	3.39505e+09	Yes	Yes	9.02087	-40.2542		-0.105086	-0.875783	4.03924
P43487	RANBP1	Ran-specific GTPase-activating protein (Ran-binding protein 1) (RanBP1)	0.132505	0.0338927	0.0986122	2925	-1.54079	13	3.47425e+09	2.95322e+09	2.23833e+09	3.50796e+09	5.06073e+09	6.52293e+09	Yes	Yes	1.19123	-6.22056	25.5785	0.754797	-0.877768	4.03725
P62424	RPL7A	60S ribosomal protein L7a (Large ribosomal subunit protein eL8) (PLA-X polypeptide) (Surfeit locus protein 3)	0.132157	0	0.132157	4720	-10	17	4.76179e+09	3.87065e+09	4.6458e+09	2.64101e+09	3.91879e+09	3.85691e+09	Yes	Yes	7.57888	-40.223		-0.373048	-0.878911	4.03611
P38646	HSPA9	Stress-70 protein, mitochondrial (75 kDa glucose-regulated protein) (GRP-75) (Heat shock 70 kDa protein 9) (Mortalin) (MOT) (Peptide-binding protein 74) (PBP74)	0.131637	0.0295165	0.10212	3176	-1.79068	46	2.90052e+09	3.00976e+09	2.74631e+09	2.40787e+09	5.97933e+09	6.558e+09	Yes	Yes	2.65015	-7.2243	22.4227	0.658164	-0.880622	4.0344
P26038	MSN	Moesin (Membrane-organizing extension spike protein)	0.129663	0.0375585	0.0921041	2621	-1.29413	32	3.05818e+09	2.48926e+09	2.58223e+09	3.57783e+09	5.68157e+09	5.85872e+09	Yes	Yes	1.21491	-5.21253	28.9663	0.860419	-0.887185	4.02784
P23396	RPS3	40S ribosomal protein S3	0.129519	0.0188239	0.110695	3666	-2.55595	15	3.50006e+09	2.82853e+09	3.56673e+09	4.06651e+09	5.07641e+09	4.18374e+09	Yes	Yes	0.469479	-10.2937	14.5338	0.422346	-0.887668	4.02735
Q9Y2X3	NOP58	Nucleolar protein 58 (Nucleolar protein 5)	0.129135	0.0100966	0.119038	4085	-3.55948	29	4.04296e+09	3.088e+09	3.35537e+09	2.86178e+09	5.29661e+09	4.50842e+09	Yes	Yes	2.1894	-14.3307	7.81867	0.22606	-0.888958	4.02606
Q7Z4V5	HDGFL2	Hepatoma-derived growth factor-related protein 2 (HDGF-related protein 2) (HRP-2) (Hepatoma-derived growth factor 2) (HDGF-2)	0.128912	0.0179381	0.110974	3708	-2.62912	3	4.47386e+09	3.11773e+09	2.35582e+09	4.27113e+09	4.42534e+09	4.46929e+09	Yes	Yes	1.85108	-10.583	13.915	0.404125	-0.889708	4.02531
P23528	CFL1	Cofilin-1 (18 kDa phosphoprotein) (p18) (Cofilin, non-muscle isoform)	0.12812	0.0207129	0.107407	3554	-2.37448	14	3.7489e+09	2.22899e+09	3.64065e+09	4.61824e+09	4.65769e+09	4.07676e+09	Yes	Yes	1.43318	-9.55169	16.1668	0.470605	-0.892383	4.02264
Q9Y266	NUDC	Nuclear migration protein nudC (Nuclear distribution protein C homolog)	0.127944	0.0484196	0.0795239	1624	-0.715796	23	2.334e+09	1.95562e+09	2.72172e+09	3.76508e+09	6.02514e+09	6.13802e+09	Yes	Yes	1.38974	-2.87896	37.8445	1.14909	-0.892982	4.02204
P84098	RPL19	60S ribosomal protein L19 (Large ribosomal subunit protein eL19)	0.127178	0.0387827	0.0883951	2462	-1.18855	11	2.90122e+09	2.29107e+09	2.69882e+09	4.20487e+09	5.24116e+09	5.46514e+09	Yes	Yes	0.695414	-4.77731	30.4949	0.908801	-0.895589	4.01943
O75400	PRPF40A	Pre-mRNA-processing factor 40 homolog A (Fas ligand-associated factor 1) (Formin-binding protein 11) (Formin-binding protein 3) (Huntingtin yeast partner A) (Huntingtin-interacting protein 10) (HIP-10) (Huntingtin-interacting protein A) (Renal carcinoma antigen NY-REN-6)	0.125732	0.00264045	0.123092	4508	-5.54281	3	5.0506e+09	3.10271e+09	2.88017e+09	3.87046e+09	3.72162e+09	3.91751e+09	Yes	Yes	4.55409	-22.2514	2.10006	0.0606038	-0.900554	4.01447
O15042	U2SURP	U2 snRNP-associated SURP motif-containing protein (140 kDa Ser/Arg-rich domain protein) (U2-associated protein SR140)	0.124472	0.0113408	0.113131	3990	-3.3184	50	4.2061e+09	3.28232e+09	2.57864e+09	3.20327e+09	4.75172e+09	4.29513e+09	Yes	Yes	1.74213	-13.3071	9.11115	0.263623	-0.904928	4.01009
P23588	EIF4B	Eukaryotic translation initiation factor 4B (eIF-4B)	0.123858	0.0286463	0.0952118	3123	-1.73279	24	3.9139e+09	2.39094e+09	2.20408e+09	3.93605e+09	4.82556e+09	4.93657e+09	Yes	Yes	0.67314	-6.94494	23.1283	0.679638	-0.907075	4.00795
P48643	CCT5	T-complex protein 1 subunit epsilon (TCP-1-epsilon) (CCT-epsilon)	0.12249	0.0180162	0.104474	3646	-2.53577	37	3.1791e+09	2.43827e+09	3.67774e+09	3.29815e+09	4.61751e+09	4.751e+09	Yes	Yes	1.88419	-10.151	14.7083	0.427493	-0.9119	4.00312
P0DP23	CALM1	Calmodulin-1	0.122071	0.0151872	0.106884	3784	-2.81512	9	2.91308e+09	3.00956e+09	3.63033e+09	3.73485e+09	3.87925e+09	4.71965e+09	No	Yes	1.94877	-11.2651	12.4413	0.360849	-0.913386	4.00163
P10809	HSPD1	60 kDa heat shock protein, mitochondrial	0.121474	0	0.121474	4719	-10	50	3.54167e+09	3.51e+09	4.26625e+09	2.39897e+09	4.09994e+09	3.96273e+09	Yes	Yes	9.04166	-39.8582		-0.15407	-0.915518	3.9995
Q13243	SRSF5	Serine/arginine-rich splicing factor 5 (Delayed-early protein HRS) (Pre-mRNA-splicing factor SRP40) (Splicing factor, arginine/serine-rich 5)	0.119418	0.0131612	0.106257	3865	-3.01319	11	4.62797e+09	2.92533e+09	1.96847e+09	4.17097e+09	3.9075e+09	3.81075e+09	Yes	Yes	2.86209	-12.0289	11.0211	0.319299	-0.92293	3.99209
P61978	HNRNPK	Heterogeneous nuclear ribonucleoprotein K (hnRNP K) (Transformation up-regulated nuclear protein) (TUNP)	0.118109	0.0113875	0.106722	3952	-3.22833	3	3.40444e+09	2.2332e+09	3.90541e+09	3.36392e+09	4.11079e+09	4.15857e+09	Yes	Yes	2.24574	-12.8724	9.64148	0.279061	-0.927716	3.9873
P46087	NOP2	Probable 28S rRNA (cytosine(4447)-C(5))-methyltransferase	0.116927	0.00987895	0.107048	4030	-3.43776	42	3.88581e+09	2.53013e+09	3.0162e+09	2.58197e+09	4.61349e+09	4.3368e+09	Yes	Yes	1.65625	-13.6924	8.44882	0.244364	-0.932085	3.98294
Q8N7H5	PAF1	RNA polymerase II-associated factor 1 homolog (hPAF1) (Pancreatic differentiation protein 2)	0.116784	0.002106	0.114678	4528	-5.76694	26	4.58079e+09	3.10941e+09	2.57559e+09	3.20044e+09	3.64325e+09	3.82923e+09	Yes	Yes	4.06543	-22.9663	1.80333	0.0520388	-0.932617	3.9824
P17987	TCP1	T-complex protein 1 subunit alpha (TCP-1-alpha) (CCT-alpha)	0.116079	0.0137253	0.102354	3814	-2.89866	25	3.03957e+09	2.61257e+09	3.46754e+09	3.14236e+09	4.48249e+09	4.06777e+09	Yes	Yes	1.77538	-11.536	11.8241	0.342774	-0.935247	3.97977
P62847	RPS24	40S ribosomal protein S24 (Small ribosomal subunit protein eS24)	0.115863	0.0143236	0.10154	3778	-2.82558	7	3.67781e+09	2.92212e+09	2.48091e+09	3.39987e+09	4.16866e+09	4.12429e+09	Yes	Yes	0.890725	-11.2429	12.3625	0.35854	-0.936054	3.97897
Q07021	C1QBP	Complement component 1 Q subcomponent-binding protein, mitochondrial (ASF/SF2-associated protein p32) (Glycoprotein gC1qBP) (C1qBP) (Hyaluronan-binding protein 1) (Mitochondrial matrix protein p32) (gC1q-R protein) (p33) (SF2AP32)	0.115422	0.0237334	0.0916889	3287	-1.94983	12	2.8904e+09	2.68664e+09	2.57852e+09	3.27508e+09	4.73243e+09	4.53152e+09	Yes	Yes	1.21618	-7.75507	20.5622	0.601881	-0.93771	3.97731
Q16543	CDC37	Hsp90 co-chaperone Cdc37 (Hsp90 chaperone protein kinase-targeting subunit) (p50Cdc37) [Cleaved into: Hsp90 co-chaperone Cdc37, N-terminally processed]	0.115318	0.0375354	0.0777826	2201	-1.0512	10	2.35992e+09	2.04331e+09	2.53492e+09	3.81023e+09	5.00012e+09	4.92738e+09	Yes	Yes	0.880626	-4.18052	32.5495	0.974629	-0.938103	3.97692
P07737	PFN1	Profilin-1 (Epididymis tissue protein Li 184a) (Profilin I)	0.115187	0.0164444	0.098743	3663	-2.58608	11	3.48721e+09	2.1272e+09	3.21167e+09	3.40393e+09	4.32095e+09	4.10152e+09	Yes	Yes	1.12788	-10.2834	14.2762	0.414758	-0.938595	3.97643
Q9BQG0	MYBBP1A	Myb-binding protein 1A	0.113753	0.0321155	0.0816374	2667	-1.34596	70	2.67421e+09	2.36742e+09	2.1033e+09	2.972e+09	5.83306e+09	4.4453e+09	Yes	Yes	1.6348	-5.34478	28.2327	0.837366	-0.944037	3.97098
Q12905	ILF2	Interleukin enhancer-binding factor 2 (Nuclear factor of activated T-cells 45 kDa)	0.11297	0.0329166	0.0800539	2571	-1.28216	27	2.15442e+09	2.00782e+09	2.92251e+09	3.43893e+09	5.56986e+09	4.16146e+09	Yes	Yes	1.41509	-5.08758	29.1373	0.865809	-0.947035	3.96799
Q07955	SRSF1	Serine/arginine-rich splicing factor 1 (Alternative-splicing factor 1) (ASF-1) (Splicing factor, arginine/serine-rich 1) (pre-mRNA-splicing factor SF2, P33 subunit)	0.112657	0.00317749	0.109479	4421	-5.10663	17	5.18005e+09	2.55552e+09	2.07504e+09	3.62817e+09	3.29402e+09	3.46597e+09	Yes	Yes	5.00261	-20.2569	2.8205	0.081404	-0.948242	3.96678
P50991	CCT4	T-complex protein 1 subunit delta (TCP-1-delta) (CCT-delta) (Stimulator of TAR RNA-binding)	0.111768	0.0165129	0.0952554	3625	-2.5282	37	2.723e+09	2.13014e+09	3.5654e+09	2.91843e+09	5.01452e+09	3.68797e+09	Yes	Yes	1.93948	-10.0201	14.7743	0.429438	-0.951681	3.96334
Q8NI27	THOC2	THO complex subunit 2 (Tho2) (hTREX120)	0.111288	0.0175544	0.0937333	3561	-2.41673	55	3.61019e+09	2.71956e+09	2.01311e+09	3.0964e+09	4.54512e+09	3.96889e+09	Yes	Yes	1.45365	-9.5738	15.7739	0.45897	-0.953553	3.96147
Q9H307	PNN	Pinin (140 kDa nuclear and cell adhesion-related phosphoprotein) (Desmosome-associated protein) (Domain-rich serine protein) (DRS protein) (DRSP) (Melanoma metastasis clone A protein) (Nuclear protein SDK3) (SR-like protein)	0.11061	0.00257413	0.108036	4473	-5.39129	41	4.13984e+09	2.98557e+09	2.55183e+09	3.38685e+09	3.14984e+09	3.61792e+09	Yes	Yes	3.94489	-21.3431	2.3272	0.067161	-0.956204	3.95882
P21127	CDK11B	Cyclin-dependent kinase 11B	0.109782	0.00235218	0.10743	4489	-5.51325	6	4.06307e+09	2.87912e+09	2.65068e+09	2.79732e+09	3.72326e+09	3.56989e+09	Yes	Yes	2.82396	-21.808	2.14259	0.0618315	-0.959468	3.95555
P61254	RPL26	60S ribosomal protein L26 (Large ribosomal subunit protein uL24)	0.108462	0.00233371	0.106129	4488	-5.50704	3	4.27056e+09	2.79699e+09	2.38767e+09	2.65912e+09	3.8772e+09	3.45516e+09	Yes	Yes	3.65353	-21.7545	2.15163	0.0620926	-0.964721	3.9503
Q15029	EFTUD2	116 kDa U5 small nuclear ribonucleoprotein component (Elongation factor Tu GTP-binding domain-containing protein 2) (SNU114 homolog) (hSNU114) (U5 snRNP-specific protein, 116 kDa) (U5-116 kDa)	0.107453	0.0498571	0.0575959	633	-0.208168	53	1.58178e+09	1.68125e+09	1.72115e+09	3.01067e+09	6.48605e+09	4.78483e+09	Yes	Yes	1.71017	-0.821479	46.399	1.44957	-0.968782	3.94624
P51532	SMARCA4	Transcription activator BRG1	0.107416	0.0133381	0.0940783	3767	-2.81831	3	3.50932e+09	2.72695e+09	2.15495e+09	2.97941e+09	4.10396e+09	3.78459e+09	Yes	Yes	1.34812	-11.1213	12.4172	0.360142	-0.968929	3.94609
Q96AY3	FKBP10	Peptidyl-prolyl cis-trans isomerase FKBP10 (PPIase FKBP10)	0.106089	0.00413454	0.101955	4312	-4.62406	31	3.18149e+09	3.10588e+09	2.79685e+09	2.62735e+09	3.72354e+09	3.58615e+09	Yes	Yes	2.75237	-18.222	3.89723	0.112507	-0.974328	3.94069
P68032	ACTC1	Actin, alpha cardiac muscle 1 (Alpha-cardiac actin) [Cleaved into: Actin, alpha cardiac muscle 1, intermediate form]	0.105415	0.014421	0.0909941	3695	-2.6576	3	2.93648e+09	2.75982e+09	2.38883e+09	3.30015e+09	4.51303e+09	3.00205e+09	Yes	Yes	2.10141	-10.4654	13.6802	0.397218	-0.977097	3.93792
Q9BXJ9	NAA15	N-alpha-acetyltransferase 15, NatA auxiliary subunit (Gastric cancer antigen Ga19) (N-terminal acetyltransferase) (NMDA receptor-regulated protein 1) (Protein tubedown-1) (Tbdn100)	0.103922	0.0298649	0.0740567	2596	-1.31018	50	2.2651e+09	2.0443e+09	2.22657e+09	2.85662e+09	4.65608e+09	4.58392e+09	Yes	Yes	1.43157	-5.15127	28.7379	0.853231	-0.983294	3.93173
Q58FF8	HSP90AB2P	Putative heat shock protein HSP 90-beta 2 (Heat shock protein 90-beta b) (Heat shock protein 90Bb)	0.102927	0.0135177	0.0894094	3723	-2.72558	2	4.69191e+09	2.16763e+09	1.15479e+09	3.46303e+09	3.57599e+09	3.40091e+09	Yes	Yes	3.19382	-10.7049	13.1333	0.381147	-0.98747	3.92755
O14950	MYL12B	Myosin regulatory light chain 12B (MLC-2A) (MLC-2) (Myosin regulatory light chain 2-B, smooth muscle isoform) (Myosin regulatory light chain 20 kDa) (MLC20) (Myosin regulatory light chain MRLC2) (SHUJUN-1)	0.10291	0.0312516	0.0716587	2424	-1.19721	1	2.46266e+09	1.76519e+09	2.15511e+09	3.28249e+09	4.19035e+09	4.59547e+09	Yes	Yes	0.823927	-4.70202	30.3678	0.904762	-0.987541	3.92748
Q13838	DDX39B	Spliceosome RNA helicase DDX39B	0.101746	0.0233261	0.0784197	3101	-1.74927	12	1.85598e+09	1.81928e+09	3.15086e+09	2.30196e+09	4.47807e+09	4.63631e+09	Yes	Yes	2.64875	-6.86158	22.9259	0.67347	-0.992484	3.92254
Q14204	DYNC1H1	Cytoplasmic dynein 1 heavy chain 1 (Cytoplasmic dynein heavy chain 1) (Dynein heavy chain, cytosolic)	0.101704	0.00624853	0.0954556	4148	-3.93324	194	3.32174e+09	2.22099e+09	2.98563e+09	2.80177e+09	3.69517e+09	3.20969e+09	Yes	Yes	0.998652	-15.4276	6.14383	0.177497	-0.992661	3.92236
P26639	TARS1	Threonine--tRNA ligase 1, cytoplasmic	0.100956	0.0203639	0.0805921	3295	-1.98462	45	2.39304e+09	2.03137e+09	2.63748e+09	2.37345e+09	4.49294e+09	4.1726e+09	Yes	Yes	2.02973	-7.77805	20.1711	0.590106	-0.995868	3.91915
P61981	YWHAG	14-3-3 protein gamma (Protein kinase C inhibitor protein 1) (KCIP-1) [Cleaved into: 14-3-3 protein gamma, N-terminally processed]	0.100285	0.0347478	0.0655369	1958	-0.915386	15	1.96588e+09	1.70138e+09	2.13246e+09	3.038e+09	4.26389e+09	4.8789e+09	Yes	Yes	1.32268	-3.58489	34.6492	1.04293	-0.998765	3.91626
Q09028	RBBP4	Histone-binding protein RBBP4 (Chromatin assembly factor 1 subunit C) (CAF-1 subunit C) (Chromatin assembly factor I p48 subunit) (CAF-I 48 kDa subunit) (CAF-I p48) (Nucleosome-remodeling factor subunit RBAP48) (Retinoblastoma-binding protein 4) (RBBP-4) (Retinoblastoma-binding protein p48)	0.0997929	0.0248409	0.074952	2929	-1.59325	10	2.43713e+09	2.06018e+09	2.06014e+09	2.58326e+09	3.62766e+09	5.12395e+09	Yes	Yes	1.71949	-6.23617	24.8925	0.733657	-1.0009	3.91412
Q8IX12	CCAR1	Cell division cycle and apoptosis regulator protein 1 (Cell cycle and apoptosis regulatory protein 1) (CARP-1) (Death inducer with SAP domain)	0.0997675	0.00808699	0.0916805	4031	-3.50294	46	3.40154e+09	2.50425e+09	2.23399e+09	2.443e+09	3.82259e+09	3.48239e+09	Yes	Yes	1.45782	-13.7105	8.10584	0.234399	-1.00101	3.91401
Q01082	SPTBN1	Spectrin beta chain, non-erythrocytic 1 (Beta-II spectrin) (Fodrin beta chain) (Spectrin, non-erythroid beta chain 1)	0.0987125	0.0196475	0.079065	3310	-2.00869	14	2.87312e+09	1.85107e+09	2.24175e+09	2.44712e+09	4.13209e+09	4.15348e+09	Yes	Yes	1.20642	-7.85277	19.9038	0.582071	-1.00563	3.90939
O14617	AP3D1	AP-3 complex subunit delta-1 (AP-3 complex subunit delta) (Adaptor-related protein complex 3 subunit delta-1) (Delta-adaptin)	0.0983404	0.0127423	0.085598	3729	-2.74795	47	2.87099e+09	2.31976e+09	2.4437e+09	2.7649e+09	3.84112e+09	3.39142e+09	Yes	Yes	0.933447	-10.7383	12.9574	0.375985	-1.00727	3.90775
Q8IWX8	CHERP	Calcium homeostasis endoplasmic reticulum protein (ERPROT 213-21) (SR-related CTD-associated factor 6)	0.0973561	0	0.0973561	4718	-10	28	3.4281e+09	2.3446e+09	3.70117e+09	2.25839e+09	2.78931e+09	2.93386e+09	Yes	Yes	8.56714	-38.9003		-0.256323	-1.01164	3.90338
A0A024R608	RPLP1	Ribosomal protein, large, P1, isoform CRA_a	0.0967807	0.0214319	0.0753488	3145	-1.81383	3	2.22416e+09	1.95944e+09	2.27141e+09	2.07598e+09	3.44937e+09	5.3719e+09	Yes	Yes	2.52375	-7.07539	22.1448	0.649727	-1.01421	3.90081
Q99832	CCT7	T-complex protein 1 subunit eta (TCP-1-eta) (CCT-eta) (HIV-1 Nef-interacting protein) [Cleaved into: T-complex protein 1 subunit eta, N-terminally processed]	0.0964786	0.0104077	0.0860709	3849	-3.04788	35	2.63882e+09	2.09538e+09	2.95968e+09	2.94332e+09	3.6713e+09	2.98959e+09	Yes	Yes	0.81785	-11.8851	10.7876	0.312479	-1.01557	3.89945
P52272	HNRNPM	Heterogeneous nuclear ribonucleoprotein M (hnRNP M)	0.0959329	0.0215504	0.0743825	3125	-1.78725	21	2.24318e+09	1.64908e+09	2.77075e+09	3.29897e+09	3.50616e+09	3.7321e+09	Yes	Yes	1.3377	-6.9649	22.464	0.659419	-1.01803	3.89699
P25440	BRD2	Bromodomain-containing protein 2 (O27.1.1) (Really interesting new gene 3 protein)	0.0959069	0	0.0959069	4717	-10	12	3.84649e+09	2.71346e+09	2.29907e+09	2.72635e+09	3.00349e+09	2.60674e+09	Yes	Yes	8.77947	-38.8354		-0.0902332	-1.01815	3.89687
O43491	EPB41L2	Band 4.1-like protein 2 (Erythrocyte membrane protein band 4.1-like 2) (Generally expressed protein 4.1) (4.1G)	0.0955411	0.0189123	0.0766288	3311	-2.01856	3	2.92137e+09	1.96382e+09	1.93525e+09	2.74725e+09	3.99277e+09	3.56953e+09	Yes	Yes	0.609389	-7.86272	19.7949	0.578802	-1.01981	3.89521
P10599	TXN	Thioredoxin (Trx) (ATL-derived factor) (ADF) (Surface-associated sulphydryl protein) (SASP) (allergen Hom s Trx)	0.0954038	0.0161641	0.0792397	3482	-2.29343	8	2.60981e+09	1.72091e+09	2.75633e+09	3.74497e+09	3.24982e+09	3.02355e+09	Yes	Yes	1.64399	-8.93194	16.9429	0.493628	-1.02043	3.89459
P55072	VCP	Transitional endoplasmic reticulum ATPase (TER ATPase)	0.0952518	0.011945	0.0833067	3745	-2.80202	59	2.5402e+09	1.99472e+09	2.81067e+09	2.22848e+09	3.54525e+09	3.95881e+09	Yes	Yes	2.42301	-10.9108	12.5405	0.363757	-1.02113	3.89389
P51665	PSMD7	26S proteasome non-ATPase regulatory subunit 7 (26S proteasome regulatory subunit RPN8) (26S proteasome regulatory subunit S12) (Mov34 protein homolog) (Proteasome subunit p40)	0.0950774	0.024397	0.0706804	2861	-1.53461	19	3.02047e+09	2.14006e+09	1.14815e+09	3.21423e+09	4.18513e+09	3.33882e+09	Yes	Yes	1.77168	-5.97437	25.6601	0.75732	-1.02192	3.8931
P05388	RPLP0	60S acidic ribosomal protein P0 (60S ribosomal protein L10E) (Large ribosomal subunit protein uL10)	0.094668	0.00697539	0.0876926	4077	-3.65211	17	2.3924e+09	2.32338e+09	3.11179e+09	2.62664e+09	2.95262e+09	3.56664e+09	Yes	Yes	2.85781	-14.2112	7.36827	0.212989	-1.0238	3.89122
Q9NRF9	POLE3	DNA polymerase epsilon subunit 3 (Arsenic-transactivated protein) (AsTP) (Chromatin accessibility complex 17 kDa protein) (CHRAC-17) (HuCHRAC17) (DNA polymerase II subunit 3) (DNA polymerase epsilon subunit p17)	0.0945457	0.00544542	0.0891003	4172	-4.03231	7	3.54696e+09	2.46539e+09	1.96134e+09	2.67311e+09	3.25174e+09	3.053e+09	Yes	Yes	2.67176	-15.6884	5.75956	0.16637	-1.02436	3.89066
O43175	PHGDH	D-3-phosphoglycerate dehydrogenase (3-PGDH)	0.0943419	0.0187917	0.0755502	3301	-2.00734	25	2.28044e+09	1.76218e+09	2.65897e+09	2.56276e+09	3.99032e+09	3.66033e+09	Yes	Yes	1.5837	-7.80801	19.9187	0.582519	-1.0253	3.88973
Q14566	MCM6	DNA replication licensing factor MCM6	0.0942602	0.0272385	0.0670217	2559	-1.29898	49	2.04787e+09	1.66831e+09	2.1467e+09	2.37016e+09	4.19437e+09	4.47294e+09	Yes	Yes	1.73623	-5.05219	28.8972	0.858241	-1.02567	3.88935
O00571	DDX3X	ATP-dependent RNA helicase DDX3X	0.0939261	0.0220119	0.0719142	3044	-1.70799	41	2.08539e+09	2.00505e+09	2.22129e+09	2.32723e+09	3.88078e+09	4.32071e+09	Yes	Yes	1.92988	-6.64034	23.4353	0.689005	-1.02721	3.88781
P55010	EIF5	Eukaryotic translation initiation factor 5 (eIF-5)	0.0934311	0.0255139	0.0679171	2704	-1.41249	25	2.26619e+09	1.83913e+09	1.91001e+09	2.64707e+09	4.06418e+09	4.02511e+09	Yes	Yes	1.08474	-5.48825	27.3078	0.808447	-1.02951	3.88551
P11940	PABPC1	Polyadenylate-binding protein 1 (PABP-1) (Poly(A)-binding protein 1)	0.0929452	0.0114767	0.0814684	3751	-2.82753	13	2.65107e+09	1.96205e+09	2.68942e+09	3.20327e+09	3.04367e+09	3.11509e+09	Yes	Yes	1.57468	-10.98	12.3479	0.358111	-1.03177	3.88325
Q9P287	BCCIP	BRCA2 and CDKN1A-interacting protein (P21- and CDK-associated protein 1) (Protein TOK-1)	0.0928457	0.0102031	0.0826426	3832	-3.01787	10	3.60053e+09	1.8492e+09	1.83346e+09	2.11075e+09	3.53624e+09	3.71656e+09	Yes	Yes	0.755637	-11.7177	10.9894	0.318372	-1.03224	3.88278
Q92769	HDAC2	Histone deacetylase 2 (HD2)	0.0925511	0.0216976	0.0708536	3039	-1.70731	16	2.80267e+09	1.81823e+09	1.57535e+09	2.19986e+09	4.19518e+09	4.00263e+09	Yes	Yes	1.0715	-6.62675	23.4439	0.689265	-1.03362	3.8814
Q13185	CBX3	Chromobox protein homolog 3 (HECH) (Heterochromatin protein 1 homolog gamma) (HP1 gamma) (Modifier 2 protein)	0.0923534	0.0244817	0.0678717	2773	-1.47111	7	2.29584e+09	1.87927e+09	1.89005e+09	3.02382e+09	3.82653e+09	3.64296e+09	Yes	Yes	0.426224	-5.7086	26.5087	0.783591	-1.03455	3.88047
O00567	NOP56	Nucleolar protein 56 (Nucleolar protein 5A)	0.0922147	0.00303197	0.0891828	4352	-4.87844	42	3.05064e+09	2.2539e+09	2.57336e+09	2.01126e+09	3.58615e+09	3.05828e+09	Yes	Yes	2.8406	-18.9275	3.28794	0.0949041	-1.0352	3.87982
P35613	BSG	Basigin (5F7) (Collagenase stimulatory factor) (Extracellular matrix metalloproteinase inducer) (EMMPRIN) (Hepatoma-associated antigen) (HAb18G) (Leukocyte activation antigen M6) (OK blood group antigen) (Tumor cell-derived collagenase stimulatory factor) (TCSF) (CD antigen CD147)	0.0904608	0	0.0904608	4716	-10	4	4.04306e+09	2.61468e+09	2.82432e+09	3.07817e+09	1.95047e+09	1.70844e+09	No	Yes	9.81867	-38.5824		-0.540712	-1.04354	3.87148
P05198	EIF2S1	Eukaryotic translation initiation factor 2 subunit 1 (Eukaryotic translation initiation factor 2 subunit alpha) (eIF-2-alpha) (eIF-2A) (eIF-2alpha)	0.0903306	0.023743	0.0665876	2790	-1.48775	28	1.8623e+09	1.8165e+09	2.23738e+09	2.65107e+09	3.87411e+09	3.75443e+09	Yes	Yes	1.44851	-5.75887	26.2846	0.77664	-1.04417	3.87086
P62249	RPS16	40S ribosomal protein S16 (Small ribosomal subunit protein uS9)	0.0893571	0.0238922	0.0654649	2751	-1.45418	15	1.85463e+09	1.36677e+09	2.6409e+09	3.20314e+09	3.66736e+09	3.28845e+09	Yes	Yes	0.980649	-5.62208	26.7379	0.790709	-1.04887	3.86615
Q8WUA2	PPIL4	Peptidyl-prolyl cis-trans isomerase-like 4 (PPIase)	0.0893057	0.012555	0.0767507	3639	-2.61192	28	3.15093e+09	1.83306e+09	1.82792e+09	2.30061e+09	3.37471e+09	3.5248e+09	Yes	Yes	0.504339	-10.0974	14.0584	0.408344	-1.04912	3.8659
P26583	HMGB2	High mobility group protein B2 (High mobility group protein 2) (HMG-2)	0.0885897	0.0096299	0.0789598	3833	-3.03553	12	2.95769e+09	2.15923e+09	1.93935e+09	3.20134e+09	3.11227e+09	2.51379e+09	No	Yes	2.47542	-11.7244	10.8702	0.314893	-1.05262	3.8624
P06744	GPI	Glucose-6-phosphate isomerase (GPI)	0.0885673	0.0131924	0.0753749	3580	-2.51437	17	2.37429e+09	1.62599e+09	2.73001e+09	2.55792e+09	3.29402e+09	3.2974e+09	Yes	Yes	1.70115	-9.71125	14.8954	0.433011	-1.05273	3.86229
P40227	CCT6A	T-complex protein 1 subunit zeta (TCP-1-zeta) (Acute morphine dependence-related protein 2) (CCT-zeta-1) (HTR3) (Tcp20)	0.088221	0.0102483	0.0779727	3788	-2.92758	22	2.32278e+09	1.98929e+09	2.6192e+09	2.27676e+09	3.41055e+09	3.19896e+09	Yes	Yes	1.99647	-11.3022	11.6167	0.336706	-1.05443	3.86059
P53396	ACLY	ATP-citrate synthase	0.0879863	0.0132938	0.0746925	3568	-2.49021	3	2.30893e+09	1.83154e+09	2.50938e+09	2.71604e+09	3.7278e+09	2.68178e+09	Yes	Yes	0.929274	-9.61079	15.109	0.439316	-1.05559	3.85944
Q14444	CAPRIN1	Caprin-1 (Cell cycle-associated protein 1) (Cytoplasmic activation- and proliferation-associated protein 1) (GPI-anchored membrane protein 1) (GPI-anchored protein p137) (GPI-p137) (p137GPI) (Membrane component chromosome 11 surface marker 1) (RNA granule protein 105)	0.087395	0.0308002	0.0565948	1868	-0.877728	27	1.58584e+09	1.52031e+09	1.91645e+09	2.94821e+09	3.2851e+09	4.41353e+09	Yes	Yes	1.36709	-3.38497	35.2425	1.06243	-1.05851	3.85651
Q9Y4B6	DCAF1	DDB1- and CUL4-associated factor 1 (HIV-1 Vpr-binding protein) (VprBP) (Serine/threonine-protein kinase VPRBP)	0.0868275	0.00693369	0.0798938	4017	-3.52639	62	2.82439e+09	2.37823e+09	1.9285e+09	2.35843e+09	3.2155e+09	2.86265e+09	Yes	Yes	1.86969	-13.5896	7.98559	0.230907	-1.06134	3.85368
Q9BUQ8	DDX23	Probable ATP-dependent RNA helicase DDX23	0.0854882	0.0061771	0.0793111	4072	-3.68252	39	2.97361e+09	2.152e+09	1.91587e+09	2.06779e+09	3.21972e+09	2.99859e+09	Yes	Yes	1.41524	-14.1664	7.22568	0.208853	-1.06809	3.84693
Q8NE71	ABCF1	ATP-binding cassette sub-family F member 1 (ATP-binding cassette 50) (TNF-alpha-stimulated ABC protein)	0.0853065	0.00765066	0.0776558	3949	-3.34344	35	2.82723e+09	2.11077e+09	1.94846e+09	2.05832e+09	3.21763e+09	3.13258e+09	Yes	Yes	1.18273	-12.8589	8.96844	0.259472	-1.06902	3.846
P14314	PRKCSH	Glucosidase 2 subunit beta (80K-H protein) (Glucosidase II subunit beta) (Protein kinase C substrate 60.1 kDa protein heavy chain) (PKCSH)	0.0852454	0.0210508	0.0641946	2915	-1.60858	4	2.10473e+09	1.56982e+09	2.03364e+09	2.50578e+09	3.6602e+09	3.40988e+09	Yes	Yes	0.979882	-6.18609	24.6944	0.727566	-1.06933	3.84569
P27816	MAP4	Microtubule-associated protein 4 (MAP-4)	0.0849134	0.0274676	0.0574458	2163	-1.06447	6	1.59609e+09	1.38587e+09	2.08421e+09	2.38982e+09	3.87436e+09	3.89417e+09	Yes	Yes	1.62282	-4.09182	32.3478	0.968125	-1.07102	3.844
Q00610	CLTC	Clathrin heavy chain 1 (Clathrin heavy chain on chromosome 17) (CLH-17)	0.0849023	0.0129791	0.0719232	3547	-2.47027	68	2.45956e+09	1.8237e+09	2.14072e+09	2.93777e+09	3.33424e+09	2.52654e+09	Yes	Yes	1.21797	-9.49556	15.2871	0.444577	-1.07108	3.84394
P14174	MIF	Macrophage migration inhibitory factor (MIF)	0.083783	0.019646	0.064137	3019	-1.70692	4	2.36681e+09	1.51898e+09	1.86121e+09	3.21204e+09	3.13501e+09	2.92779e+09	Yes	Yes	1.11585	-6.55148	23.4486	0.689411	-1.07684	3.83818
P09211	GSTP1	Glutathione S-transferase P	0.0826111	0.00579815	0.0768129	4082	-3.72769	14	2.53008e+09	1.63974e+09	2.68768e+09	2.86107e+09	2.20002e+09	2.89314e+09	Yes	Yes	3.39915	-14.2847	7.01861	0.202848	-1.08296	3.83206
Q9NW13	RBM28	RNA-binding protein 28 (RNA-binding motif protein 28)	0.0825494	0	0.0825494	4714	-10	37	2.94409e+09	2.44281e+09	2.15449e+09	1.7709e+09	2.7478e+09	2.74057e+09	Yes	Yes	7.01021	-38.1862		-0.0841219	-1.08329	3.83174
P63241	EIF5A	Eukaryotic translation initiation factor 5A-1 (eIF-5A-1) (eIF-5A1) (Eukaryotic initiation factor 5A isoform 1) (eIF-5A) (Rev-binding factor) (eIF-4D)	0.0823196	0.0239983	0.0583214	2511	-1.28109	14	2.05322e+09	1.53084e+09	1.64e+09	3.34849e+09	3.2212e+09	2.96571e+09	Yes	Yes	0.848285	-4.90727	29.1525	0.866288	-1.0845	3.83052
P61353	RPL27	60S ribosomal protein L27 (Large ribosomal subunit protein eL27)	0.081586	0.00371569	0.0778703	4239	-4.38937	9	2.88105e+09	1.78528e+09	2.24951e+09	2.91682e+09	2.87478e+09	1.92049e+09	Yes	Yes	3.62486	-16.7965	4.55432	0.131501	-1.08838	3.82664
Q04917	YWHAH	14-3-3 protein eta (Protein AS1)	0.0815737	0.0255198	0.0560539	2281	-1.1352	16	1.71102e+09	1.32976e+09	1.91657e+09	2.39414e+09	3.34521e+09	3.92903e+09	Yes	Yes	1.47804	-4.34391	31.2844	0.933985	-1.08845	3.82657
P15880	RPS2	40S ribosomal protein S2 (40S ribosomal protein S4) (Protein LLRep3) (Small ribosomal subunit protein uS5)	0.0810015	0.0277714	0.0532301	1960	-0.93864	24	1.83342e+09	1.31409e+09	1.61454e+09	2.96304e+09	3.58732e+09	3.21072e+09	Yes	Yes	0.113777	-3.5889	34.2851	1.03101	-1.09151	3.82351
Q5T3I0	GPATCH4	G patch domain-containing protein 4	0.0806968	0.00844696	0.0722499	3839	-3.09649	30	2.57694e+09	2.14288e+09	1.73393e+09	2.25678e+09	2.82837e+09	2.92961e+09	Yes	Yes	0.840439	-11.8344	10.4675	0.303139	-1.09314	3.82188
Q92973	TNPO1	Transportin-1 (Importin beta-2) (Karyopherin beta-2) (M9 region interaction protein) (MIP)	0.0803116	0.0362147	0.0440968	772	-0.284099	29	1.04086e+09	1.20463e+09	1.58154e+09	2.25382e+09	4.71033e+09	3.60826e+09	Yes	Yes	1.8222	-1.0852	45.0928	1.40191	-1.09522	3.8198
Q6NYC1	JMJD6	Bifunctional arginine demethylase and lysyl-hydroxylase JMJD6	0.0796746	0.0101966	0.069478	3706	-2.76847	1	2.99785e+09	1.7074e+09	1.49308e+09	2.2145e+09	2.90078e+09	2.9716e+09	Yes	Yes	1.4644	-10.5654	12.7978	0.371302	-1.09868	3.81634
O75179	ANKRD17	Ankyrin repeat domain-containing protein 17 (Gene trap ankyrin repeat protein) (Serologically defined breast cancer antigen NY-BR-16)	0.0795772	0.00755482	0.0720224	3901	-3.25298	48	2.42746e+09	1.97499e+09	1.96571e+09	1.88106e+09	3.23804e+09	2.78051e+09	Yes	Yes	1.93023	-12.4127	9.49369	0.274758	-1.09921	3.81581
Q92541	RTF1	RNA polymerase-associated protein RTF1 homolog	0.0794514	0.000920742	0.0785307	4563	-6.41432	34	3.06533e+09	2.06496e+09	1.90164e+09	2.21218e+09	2.61001e+09	2.3911e+09	Yes	Yes	4.7203	-24.4714	1.15887	0.0334395	-1.0999	3.81512
P18669	PGAM1	Phosphoglycerate mutase 1	0.0790615	0.00996626	0.0690952	3715	-2.79346	16	2.48122e+09	1.61663e+09	2.08972e+09	2.88853e+09	2.49629e+09	2.6029e+09	Yes	Yes	2.04002	-10.6514	12.6057	0.365669	-1.10204	3.81299
Q9Y520	PRRC2C	Protein PRRC2C (BAT2 domain-containing protein 1) (HBV X-transactivated gene 2 protein) (HBV XAg-transactivated protein 2) (HLA-B-associated transcript 2-like 2) (Proline-rich and coiled-coil-containing protein 2C)	0.0790003	0.0181639	0.0608364	3047	-1.74386	88	2.28669e+09	1.52003e+09	1.63348e+09	2.56269e+09	3.1846e+09	2.97684e+09	Yes	Yes	0.360182	-6.64873	22.9922	0.67549	-1.10237	3.81265
P42766	RPL35	60S ribosomal protein L35 (Large ribosomal subunit protein uL29)	0.0787252	0	0.0787252	4713	-10	7	2.71224e+09	2.30478e+09	2.44419e+09	1.10287e+09	2.35288e+09	3.19806e+09	Yes	Yes	9.29245	-37.9809		-0.29682	-1.10389	3.81113
P13010	XRCC5	X-ray repair cross-complementing protein 5	0.0785665	0.00295892	0.0756076	4290	-4.67539	48	2.54503e+09	1.84933e+09	2.34345e+09	2.00372e+09	2.90504e+09	2.43998e+09	Yes	Yes	1.52248	-17.8144	3.76614	0.108719	-1.10476	3.81026
Q8IY81	FTSJ3	pre-rRNA 2'-O-ribose RNA methyltransferase FTSJ3	0.0785279	0.00059115	0.0779367	4610	-7.04263	34	2.8719e+09	1.85785e+09	2.13576e+09	1.62091e+09	3.0882e+09	2.505e+09	Yes	Yes	4.18155	-26.8328	0.752791	0.0217214	-1.10498	3.81004
P22234	PAICS	Multifunctional protein ADE2 [Includes: Phosphoribosylaminoimidazole-succinocarboxamide synthase	0.0783593	0.0145618	0.0637974	3350	-2.13131	24	2.07694e+09	1.40671e+09	2.21465e+09	2.35849e+09	2.99686e+09	2.99574e+09	Yes	Yes	1.28291	-8.11839	18.5834	0.542507	-1.10591	3.80911
O00541	PES1	Pescadillo homolog	0.0782662	0.00498548	0.0732808	4111	-3.87763	10	2.59761e+09	1.99589e+09	1.85498e+09	1.66759e+09	3.09761e+09	2.81904e+09	Yes	Yes	2.28384	-14.7683	6.36989	0.184046	-1.10643	3.8086
Q9H501	ESF1	ESF1 homolog (ABT1-associated protein)	0.078063	0	0.078063	4712	-10	39	3.07848e+09	2.19311e+09	1.92495e+09	2.11987e+09	2.38378e+09	2.29608e+09	Yes	Yes	8.22432	-37.9444		-0.0835393	-1.10755	3.80747
P40926	MDH2	Malate dehydrogenase, mitochondrial	0.0775367	0.00821952	0.0693172	3829	-3.07609	19	1.85611e+09	1.83362e+09	2.44654e+09	1.85618e+09	2.97878e+09	2.93068e+09	Yes	Yes	2.74234	-11.7031	10.6008	0.307028	-1.11049	3.80453
P78527	PRKDC	DNA-dependent protein kinase catalytic subunit (DNA-PK catalytic subunit) (DNA-PKcs)	0.077518	0.00876406	0.068754	3789	-2.97177	197	2.27618e+09	1.67952e+09	2.17628e+09	2.42334e+09	3.08759e+09	2.25565e+09	Yes	Yes	0.918681	-11.3059	11.3058	0.327618	-1.1106	3.80442
Q13200	PSMD2	26S proteasome non-ATPase regulatory subunit 2 (26S proteasome regulatory subunit RPN1) (26S proteasome regulatory subunit S2) (26S proteasome subunit p97) (Protein 55.11) (Tumor necrosis factor type 1 receptor-associated protein 2)	0.0769189	0.0355838	0.0413351	634	-0.216147	57	9.8826e+08	1.14789e+09	1.48145e+09	2.28527e+09	4.23777e+09	3.65051e+09	Yes	Yes	1.63798	-0.821587	46.2614	1.44452	-1.11397	3.80105
Q12874	SF3A3	Splicing factor 3A subunit 3 (SF3a60) (Spliceosome-associated protein 61) (SAP 61)	0.076639	0.0244142	0.0522248	2196	-1.09702	27	1.626e+09	1.30187e+09	1.65068e+09	2.02042e+09	3.64325e+09	3.49873e+09	Yes	Yes	1.52375	-4.16808	31.8561	0.952308	-1.11555	3.79947
Q8IYB3	SRRM1	Serine/arginine repetitive matrix protein 1 (SR-related nuclear matrix protein of 160 kDa) (SRm160) (Ser/Arg-related nuclear matrix protein)	0.0765899	0.00499075	0.0715991	4099	-3.84261	18	2.62554e+09	1.85653e+09	1.91604e+09	2.15036e+09	2.3804e+09	2.80328e+09	Yes	Yes	1.89942	-14.5988	6.51621	0.188285	-1.11583	3.79919
Q13263	TRIM28	Transcription intermediary factor 1-beta (TIF1-beta) (E3 SUMO-protein ligase TRIM28)	0.0763924	0.00807669	0.0683157	3827	-3.08038	37	2.11903e+09	1.64452e+09	2.34452e+09	2.23358e+09	2.8397e+09	2.5154e+09	Yes	Yes	1.28605	-11.6995	10.5726	0.306206	-1.11695	3.79807
P62701	RPS4X	40S ribosomal protein S4, X isoform (SCR10) (Single copy abundant mRNA protein) (Small ribosomal subunit protein eS4)	0.0756866	0.00878367	0.0669029	3766	-2.92917	10	2.0315e+09	1.57809e+09	2.36688e+09	2.16912e+09	2.85549e+09	2.56911e+09	Yes	Yes	1.56002	-11.1134	11.6053	0.336374	-1.12098	3.79404
P15170	GSPT1	Eukaryotic peptide chain release factor GTP-binding subunit ERF3A (Eukaryotic peptide chain release factor subunit 3a) (eRF3a) (G1 to S phase transition protein 1 homolog)	0.0754417	0.031206	0.0442356	1165	-0.503384	32	1.25666e+09	1.24103e+09	1.36082e+09	2.07301e+09	3.99149e+09	3.60327e+09	Yes	Yes	1.60787	-1.90915	41.3645	1.26957	-1.12239	3.79263
P26368	U2AF2	Splicing factor U2AF 65 kDa subunit (U2 auxiliary factor 65 kDa subunit) (hU2AF(65)) (hU2AF65) (U2 snRNP auxiliary factor large subunit)	0.0754327	0.0247216	0.0507111	2102	-1.03653	6	1.68234e+09	1.41929e+09	1.36383e+09	2.09635e+09	3.51716e+09	3.44572e+09	Yes	Yes	1.23136	-3.93111	32.7731	0.981852	-1.12244	3.79258
O43390	HNRNPR	Heterogeneous nuclear ribonucleoprotein R (hnRNP R)	0.0754103	0.024153	0.0512573	2168	-1.08556	4	1.5329e+09	1.27993e+09	1.73909e+09	2.3098e+09	3.37307e+09	3.28588e+09	Yes	Yes	1.18724	-4.11692	32.0287	0.957855	-1.12257	3.79245
Q14157	UBAP2L	Ubiquitin-associated protein 2-like (Protein NICE-4)	0.0752545	0.0287578	0.0464967	1519	-0.693179	3	1.35992e+09	1.15078e+09	1.5902e+09	2.24789e+09	3.37447e+09	3.76946e+09	Yes	Yes	1.41555	-2.62822	38.214	1.16155	-1.12347	3.79155
P09651	HNRNPA1	Heterogeneous nuclear ribonucleoprotein A1 (hnRNP A1) (Helix-destabilizing protein) (Single-strand RNA-binding protein) (hnRNP core protein A1) [Cleaved into: Heterogeneous nuclear ribonucleoprotein A1, N-terminally processed]	0.0751343	0.0168834	0.0582508	3077	-1.78667	20	2.41663e+09	1.46739e+09	1.29572e+09	3.38001e+09	2.62235e+09	2.28907e+09	Yes	Yes	2.26104	-6.77301	22.471	0.659633	-1.12416	3.79086
P78316	NOP14	Nucleolar protein 14 (Nucleolar complex protein 14)	0.0750013	0.00303674	0.0719646	4260	-4.56669	38	2.70592e+09	1.68944e+09	2.01307e+09	1.84657e+09	2.69062e+09	2.5017e+09	Yes	Yes	1.18775	-17.3082	4.04891	0.116891	-1.12493	3.79009
P26358	DNMT1	DNA (cytosine-5)-methyltransferase 1 (Dnmt1)	0.0748867	0.015705	0.0591817	3181	-1.91393	70	2.08636e+09	1.65308e+09	1.53405e+09	2.29655e+09	3.23205e+09	2.62469e+09	Yes	Yes	1.0552	-7.25268	20.9717	0.614228	-1.1256	3.78943
P27694	RPA1	Replication protein A 70 kDa DNA-binding subunit (RP-A p70) (Replication factor A protein 1) (RF-A protein 1) (Single-stranded DNA-binding protein) [Cleaved into: Replication protein A 70 kDa DNA-binding subunit, N-terminally processed]	0.0744127	0.0170036	0.057409	3046	-1.75544	111	1.88358e+09	1.4926e+09	1.70452e+09	2.03054e+09	3.32994e+09	2.9006e+09	Yes	Yes	1.24429	-6.64725	22.8504	0.671173	-1.12835	3.78667
P41227	NAA10	N-alpha-acetyltransferase 10	0.0738412	0.0185016	0.0553397	2865	-1.58066	21	2.09899e+09	1.45839e+09	1.37839e+09	2.30525e+09	2.86148e+09	3.13683e+09	Yes	Yes	0.293792	-5.98016	25.0559	0.738686	-1.1317	3.78332
P39019	RPS19	40S ribosomal protein S19 (Small ribosomal subunit protein eS19)	0.0738265	0.00702889	0.0667976	3887	-3.24843	13	2.17589e+09	1.50295e+09	2.30347e+09	2.53472e+09	2.5032e+09	2.21646e+09	Yes	Yes	1.78279	-12.2896	9.52082	0.275547	-1.13179	3.78323
P50120	RBP2	Retinol-binding protein 2 (Cellular retinol-binding protein II) (CRBP-II)	0.0732884	0.0180583	0.0552301	2891	-1.61279	82	1.93366e+09	1.44898e+09	1.50963e+09	2.15107e+09	3.46263e+09	2.63426e+09	No	Yes	1.12199	-6.09644	24.6401	0.725899	-1.13496	3.78006
Q99460	PSMD1	26S proteasome non-ATPase regulatory subunit 1 (26S proteasome regulatory subunit RPN2) (26S proteasome regulatory subunit S1) (26S proteasome subunit p112)	0.0732705	0.0303675	0.042903	1146	-0.498553	49	1.16178e+09	1.09493e+09	1.51491e+09	2.18826e+09	3.86748e+09	3.30965e+09	Yes	Yes	1.45663	-1.88451	41.4457	1.2724	-1.13507	3.77995
Q14974	KPNB1	Importin subunit beta-1 (Importin-90) (Karyopherin subunit beta-1) (Nuclear factor p97) (Pore targeting complex 97 kDa subunit) (PTAC97)	0.0732644	0.00651057	0.0667539	3929	-3.35799	38	1.73435e+09	1.4778e+09	2.74606e+09	1.98155e+09	2.64718e+09	2.54898e+09	Yes	Yes	2.89269	-12.6929	8.8864	0.257086	-1.13511	3.77991
Q9BRS2	RIOK1	Serine/threonine-protein kinase RIO1	0.0725472	0.00790523	0.0646419	3806	-3.03159	29	2.70373e+09	1.64303e+09	1.39341e+09	1.82214e+09	2.74676e+09	2.69824e+09	Yes	Yes	1.17467	-11.4462	10.8967	0.315665	-1.13938	3.77564
Q9HAU5	UPF2	Regulator of nonsense transcripts 2 (Up-frameshift suppressor 2 homolog) (hUpf2)	0.0722463	0.00694955	0.0652967	3880	-3.23202	51	2.37332e+09	1.94634e+09	1.47815e+09	1.82679e+09	2.88627e+09	2.4425e+09	Yes	Yes	2.05272	-12.1971	9.61925	0.278414	-1.14118	3.77384
P35637	FUS	RNA-binding protein FUS (75 kDa DNA-pairing protein) (Oncogene FUS) (Oncogene TLS) (POMp75) (Translocated in liposarcoma protein)	0.0721471	0.0223556	0.0497916	2295	-1.15527	11	1.8342e+09	1.18622e+09	1.41066e+09	2.57352e+09	3.44885e+09	2.48215e+09	Yes	Yes	0.85305	-4.3591	30.9861	0.924455	-1.14178	3.77324
P83731	RPL24	60S ribosomal protein L24 (60S ribosomal protein L30) (Large ribosomal subunit protein eL24)	0.0719893	0.0023359	0.0696534	4327	-4.89815	9	2.67852e+09	1.6497e+09	1.90758e+09	2.20218e+09	2.43135e+09	2.03795e+09	Yes	Yes	3.47422	-18.4772	3.24478	0.0936575	-1.14273	3.77229
Q9UBT2	UBA2	SUMO-activating enzyme subunit 2	0.0718835	0.0226145	0.0492689	2223	-1.12343	33	1.35257e+09	1.5566e+09	1.45727e+09	2.14514e+09	3.34312e+09	3.03361e+09	Yes	Yes	1.44845	-4.23718	31.46	0.939606	-1.14337	3.77165
Q15459	SF3A1	Splicing factor 3A subunit 1 (SF3a120) (Spliceosome-associated protein 114) (SAP 114)	0.0714223	0.0316391	0.0397831	844	-0.330446	40	1.20155e+09	1.03244e+09	1.29436e+09	2.38943e+09	3.29064e+09	3.59721e+09	Yes	Yes	1.04558	-1.2454	44.2987	1.37328	-1.14617	3.76885
Q13823	GNL2	Nucleolar GTP-binding protein 2 (Autoantigen NGP-1)	0.0713082	0.00509123	0.0662169	4050	-3.70111	42	2.38976e+09	1.81835e+09	1.71516e+09	2.00282e+09	2.42083e+09	2.43825e+09	Yes	Yes	1.01475	-13.9464	7.13976	0.206361	-1.14686	3.76816
Q9UKD2	MRTO4	mRNA turnover protein 4 homolog (Ribosome assembly factor MRTO4)	0.0710926	0.00843801	0.0626545	3742	-2.89244	18	2.46723e+09	1.72822e+09	1.35929e+09	1.7611e+09	2.68423e+09	2.74643e+09	Yes	Yes	0.842229	-10.8954	11.8691	0.34409	-1.14818	3.76685
P62917	RPL8	60S ribosomal protein L8 (Large ribosomal subunit protein uL2)	0.0710883	0.0158466	0.0552416	3081	-1.80158	26	1.61201e+09	1.18297e+09	2.15383e+09	2.52608e+09	2.77529e+09	2.49556e+09	Yes	Yes	1.02009	-6.78623	22.2915	0.654179	-1.1482	3.76682
O43852	CALU	Calumenin (Crocalbin) (IEF SSP 9302)	0.0710319	0.0169902	0.0540418	2942	-1.66938	7	2.02303e+09	1.57569e+09	1.23362e+09	2.3072e+09	2.75597e+09	2.84012e+09	Yes	Yes	0.468299	-6.28766	23.919	0.703791	-1.14855	3.76647
Q15691	MAPRE1	Microtubule-associated protein RP/EB family member 1 (APC-binding protein EB1) (End-binding protein 1) (EB1)	0.0709259	0.0148426	0.0560832	3175	-1.91782	17	2.13006e+09	1.43629e+09	1.37064e+09	1.87661e+09	3.41746e+09	2.48557e+09	Yes	Yes	1.43877	-7.22219	20.927	0.612878	-1.1492	3.76583
P49756	RBM25	RNA-binding protein 25 (Arg/Glu/Asp-rich protein of 120 kDa) (RED120) (Protein S164) (RNA-binding motif protein 25) (RNA-binding region-containing protein 7)	0.0708754	0.00549721	0.0653782	4005	-3.57204	36	2.44951e+09	1.82856e+09	1.54436e+09	1.81267e+09	2.4774e+09	2.59506e+09	Yes	Yes	0.741699	-13.4506	7.75616	0.224246	-1.1495	3.76552
P25788	PSMA3	Proteasome subunit alpha type-3 (Macropain subunit C8) (Multicatalytic endopeptidase complex subunit C8) (Proteasome component C8)	0.0705464	0.0168078	0.0537386	2948	-1.67683	7	1.71598e+09	1.42986e+09	1.53302e+09	1.6144e+09	3.24218e+09	3.11315e+09	Yes	Yes	1.84575	-6.31073	23.8252	0.700918	-1.15153	3.7635
P17480	UBTF	Nucleolar transcription factor 1 (Autoantigen NOR-90) (Upstream-binding factor 1) (UBF-1)	0.0701992	0.00617158	0.0640276	3930	-3.37498	2	2.54431e+09	1.83435e+09	1.35789e+09	2.40935e+09	2.15099e+09	2.28944e+09	No	Yes	2.68781	-12.6945	8.79153	0.254326	-1.15367	3.76135
P62899	RPL31	60S ribosomal protein L31 (Large ribosomal subunit protein eL31)	0.069848	0	0.069848	4711	-10	8	2.93461e+09	1.76013e+09	2.63438e+09	2.15436e+09	8.9031e+08	2.14959e+09	Yes	Yes	10.4993	-37.4631		-0.607446	-1.15585	3.75918
Q14683	SMC1A	Structural maintenance of chromosomes protein 1A (SMC protein 1A) (SMC-1-alpha) (SMC-1A) (Sb1.8)	0.0689101	0.00964546	0.0592646	3598	-2.61925	65	1.83536e+09	1.57604e+09	1.86232e+09	1.8643e+09	2.4719e+09	2.74528e+09	Yes	Yes	1.70088	-9.83084	13.9972	0.406542	-1.16172	3.7533
P62826	RAN	GTP-binding nuclear protein Ran (Androgen receptor-associated protein 24) (GTPase Ran) (Ras-like protein TC4) (Ras-related nuclear protein)	0.0688972	0.0146453	0.0542519	3149	-1.88923	14	2.3456e+09	1.2076e+09	1.2661e+09	2.06612e+09	3.11661e+09	2.35087e+09	Yes	Yes	1.30296	-7.09072	21.2568	0.622837	-1.1618	3.75322
P13807	GYS1	Glycogen [starch] synthase, muscle	0.0687902	0.0213633	0.0474268	2264	-1.15057	31	1.81132e+09	1.35459e+09	9.40134e+08	1.66906e+09	3.72921e+09	2.8294e+09	Yes	Yes	1.61695	-4.31756	31.0558	0.92668	-1.16247	3.75255
Q5T4S7	UBR4	E3 ubiquitin-protein ligase UBR4	0.068777	0.0171351	0.0516419	2860	-1.59159	114	1.75891e+09	1.34469e+09	1.44907e+09	1.86797e+09	3.30141e+09	2.60929e+09	Yes	Yes	1.291	-5.97237	24.914	0.73432	-1.16256	3.75246
P17844	DDX5	Probable ATP-dependent RNA helicase DDX5	0.0686972	0.00854755	0.0601497	3704	-2.81497	31	1.88854e+09	1.43416e+09	2.0297e+09	1.83188e+09	2.70963e+09	2.42315e+09	Yes	Yes	1.59616	-10.5617	12.4424	0.36088	-1.16306	3.75196
P13797	PLS3	Plastin-3 (T-plastin)	0.0685995	0.0164343	0.0521652	2933	-1.66638	32	1.53421e+09	1.32349e+09	1.80601e+09	2.23441e+09	2.80542e+09	2.59597e+09	Yes	Yes	0.920479	-6.25117	23.9568	0.704947	-1.16368	3.75134
P62277	RPS13	40S ribosomal protein S13 (Small ribosomal subunit protein uS15)	0.0682768	0.00994254	0.0583343	3560	-2.55266	13	1.9829e+09	1.37734e+09	1.86484e+09	2.37222e+09	2.47411e+09	2.17025e+09	Yes	Yes	1.10008	-9.57067	14.5621	0.423182	-1.16573	3.74929
Q6PKG0	LARP1	La-related protein 1 (La ribonucleoprotein domain family member 1)	0.0682456	0.0304285	0.0378171	821	-0.31362	46	1.08398e+09	1.15166e+09	1.08531e+09	2.03827e+09	3.45584e+09	3.421e+09	Yes	Yes	1.38718	-1.17579	44.5867	1.38363	-1.16593	3.7491
Q96ST2	IWS1	Protein IWS1 homolog (IWS1-like protein)	0.0680966	0.000884104	0.0672125	4540	-6.24837	26	2.82136e+09	1.57958e+09	1.62296e+09	2.01481e+09	2.15457e+09	2.01608e+09	Yes	Yes	5.24001	-23.4198	1.29831	0.0374633	-1.16687	3.74815
Q5SSJ5	HP1BP3	Heterochromatin protein 1-binding protein 3 (Protein HP1-BP74)	0.0680911	0.00280261	0.0652885	4250	-4.54198	27	2.30042e+09	1.73248e+09	1.76587e+09	1.59661e+09	2.39286e+09	2.42014e+09	Yes	Yes	1.76136	-17.0239	4.11597	0.118829	-1.16691	3.74811
P08670	VIM	Vimentin	0.0680641	0.013323	0.0547411	3259	-2.03871	36	1.61704e+09	1.2768e+09	1.94219e+09	1.79752e+09	2.47282e+09	3.09715e+09	Yes	Yes	2.12137	-7.64095	19.5742	0.572175	-1.16708	3.74794
Q9NYF8	BCLAF1	Bcl-2-associated transcription factor 1 (Btf) (BCLAF1 and THRAP3 family member 1)	0.0680186	0.00240236	0.0656162	4292	-4.77153	3	2.55624e+09	1.81947e+09	1.5064e+09	2.09851e+09	2.13736e+09	2.07739e+09	Yes	Yes	3.58258	-17.882	3.53192	0.101952	-1.16737	3.74765
P62269	RPS18	40S ribosomal protein S18 (Ke-3) (Ke3) (Small ribosomal subunit protein uS13)	0.0680132	0.00656624	0.061447	3871	-3.2262	14	2.14656e+09	1.48426e+09	1.87445e+09	2.33123e+09	2.26945e+09	2.08844e+09	Yes	Yes	1.84974	-12.0906	9.65436	0.279436	-1.16741	3.74761
P12004	PCNA	Proliferating cell nuclear antigen (PCNA) (Cyclin)	0.0677102	0.00596842	0.0617418	3926	-3.37083	16	2.12007e+09	1.44939e+09	1.94628e+09	1.88306e+09	2.26503e+09	2.47625e+09	Yes	Yes	1.90837	-12.626	8.81466	0.254999	-1.16935	3.74568
P84103	SRSF3	Serine/arginine-rich splicing factor 3 (Pre-mRNA-splicing factor SRP20) (Splicing factor, arginine/serine-rich 3)	0.0676006	0.0199423	0.0476583	2427	-1.25689	12	1.67486e+09	1.32421e+09	1.21828e+09	1.95867e+09	2.7652e+09	3.1792e+09	Yes	Yes	0.937856	-4.70702	29.5002	0.877265	-1.17005	3.74497
P00441	SOD1	Superoxide dismutase [Cu-Zn]	0.0673747	0.00366894	0.0637058	4147	-4.11799	9	2.28057e+09	1.4966e+09	1.90878e+09	2.49153e+09	1.81904e+09	2.08341e+09	No	Yes	3.52292	-15.4158	5.44557	0.157281	-1.1715	3.74352
Q9Y6E2	BZW2	eIF5-mimic protein 1 (Basic leucine zipper and W2 domain-containing protein 2)	0.0671794	0.0213342	0.0458452	2176	-1.1036	27	1.4744e+09	1.46236e+09	1.09427e+09	1.90259e+09	3.45596e+09	2.65534e+09	Yes	Yes	1.56016	-4.12996	31.7571	0.94913	-1.17276	3.74226
Q15181	PPA1	Inorganic pyrophosphatase	0.0668249	0.0176782	0.0491468	2714	-1.47513	19	1.56606e+09	1.23722e+09	1.60109e+09	2.41883e+09	2.62114e+09	2.53702e+09	Yes	Yes	0.425995	-5.51692	26.4545	0.781908	-1.17506	3.73996
Q9P2E9	RRBP1	Ribosome-binding protein 1 (180 kDa ribosome receptor homolog) (RRp) (ES/130-related protein) (Ribosome receptor protein)	0.0664471	0.0046055	0.0618416	4054	-3.74715	3	2.22116e+09	1.659e+09	1.65596e+09	1.93306e+09	2.30921e+09	2.13521e+09	No	Yes	1.4512	-14.0049	6.93109	0.20031	-1.17752	3.7375
P55060	CSE1L	Exportin-2 (Exp2) (Cellular apoptosis susceptibility protein) (Chromosome segregation 1-like protein) (Importin-alpha re-exporter)	0.0661395	0.0112796	0.0548599	3417	-2.28204	5	1.02597e+09	1.51525e+09	2.37253e+09	2.28862e+09	2.48191e+09	2.17417e+09	Yes	Yes	1.93978	-8.5245	17.0543	0.496938	-1.17954	3.73548
O43707	ACTN4	Alpha-actinin-4 (Non-muscle alpha-actinin 4)	0.0659841	0.00853256	0.0574515	3660	-2.75129	32	2.09673e+09	1.27001e+09	1.78101e+09	2.09577e+09	2.30522e+09	2.28185e+09	Yes	Yes	1.48631	-10.2746	12.9312	0.375218	-1.18056	3.73446
P62081	RPS7	40S ribosomal protein S7 (Small ribosomal subunit protein eS7)	0.0656304	0.00601106	0.0596193	3893	-3.31009	18	2.07617e+09	1.46735e+09	1.77325e+09	1.8935e+09	1.97772e+09	2.57918e+09	Yes	Yes	2.23512	-12.3537	9.15896	0.265015	-1.1829	3.73213
Q9Y617	PSAT1	Phosphoserine aminotransferase	0.0656066	0.0135869	0.0520197	3178	-1.93684	23	1.62072e+09	1.38103e+09	1.6131e+09	1.83935e+09	2.90564e+09	2.40306e+09	Yes	Yes	1.32959	-7.22824	20.7096	0.606323	-1.18305	3.73197
Q14697	GANAB	Neutral alpha-glucosidase AB	0.0653729	0.0342579	0.031115	205	0.138826	2	6.75513e+08	1.02472e+09	9.25211e+08	1.62188e+09	4.36649e+09	3.10719e+09	Yes	Yes	2.23024	0.51788	52.4038	1.67898	-1.1846	3.73042
Q9UEE9	CFDP1	Craniofacial development protein 1 (Bucentaur)	0.0646218	0.00234485	0.0622769	4280	-4.73113	18	2.62444e+09	1.45095e+09	1.46383e+09	1.56444e+09	2.38522e+09	2.09744e+09	Yes	Yes	2.83989	-17.6254	3.62857	0.104744	-1.18962	3.7254
Q15424	SAFB	Scaffold attachment factor B1 (SAF-B) (SAF-B1) (HSP27 estrogen response element-TATA box-binding protein) (HSP27 ERE-TATA-binding protein)	0.0641248	0.000651483	0.0634733	4569	-6.60628	26	2.46936e+09	1.74425e+09	1.47064e+09	1.79056e+09	2.09594e+09	1.92647e+09	Yes	Yes	5.04307	-24.5889	1.01596	0.0293155	-1.19297	3.72205
Q9BXR0	QTRT1	Queuine tRNA-ribosyltransferase catalytic subunit 1	0.063991	0	0.063991	4710	-10	19	2.1122e+09	1.97511e+09	1.55262e+09	1.29218e+09	2.39844e+09	2.1427e+09	No	Yes	8.54878	-37.0841		-0.000271157	-1.19388	3.72114
O95071	UBR5	E3 ubiquitin-protein ligase UBR5	0.0639298	0.00578439	0.0581454	3897	-3.32943	81	2.04626e+09	1.6096e+09	1.51965e+09	1.71882e+09	2.54467e+09	2.02326e+09	Yes	Yes	1.78207	-12.3879	9.04804	0.261787	-1.1943	3.72072
P15924	DSP	Desmoplakin (DP) (250/210 kDa paraneoplastic pemphigus antigen)	0.0638676	0.00431456	0.0595531	4060	-3.78689	112	2.20193e+09	1.24794e+09	1.72824e+09	3.12992e+09	1.50693e+09	1.63616e+09	Yes	Yes	4.35818	-14.0884	6.75547	0.195219	-1.19472	3.7203
Q14203	DCTN1	Dynactin subunit 1 (150 kDa dynein-associated polypeptide) (DAP-150) (DP-150) (p135) (p150-glued)	0.0638363	0.015004	0.0488323	2958	-1.70249	57	1.3567e+09	1.20816e+09	1.71983e+09	1.57218e+09	2.89254e+09	2.6961e+09	Yes	Yes	2.02515	-6.3334	23.5039	0.691099	-1.19493	3.72009
Q9NTJ3	SMC4	Structural maintenance of chromosomes protein 4 (SMC protein 4) (SMC-4) (Chromosome-associated polypeptide C) (hCAP-C) (XCAP-C homolog)	0.0637382	0.0158979	0.0478403	2841	-1.58939	67	1.41935e+09	1.3429e+09	1.41594e+09	1.59235e+09	3.24829e+09	2.40908e+09	Yes	Yes	1.91371	-5.91163	24.9424	0.735195	-1.1956	3.71942
P33176	KIF5B	Kinesin-1 heavy chain (Conventional kinesin heavy chain) (Ubiquitous kinesin heavy chain) (UKHC)	0.0636873	0.0155295	0.0481578	2886	-1.63275	44	1.32337e+09	1.17718e+09	1.67011e+09	1.40066e+09	3.02298e+09	2.82449e+09	Yes	Yes	2.30721	-6.07233	24.3841	0.718039	-1.19595	3.71907
Q9UN86	G3BP2	Ras GTPase-activating protein-binding protein 2 (G3BP-2) (GAP SH3 domain-binding protein 2)	0.0634145	0.0270202	0.0363943	1018	-0.429674	2	1.20625e+09	1.03807e+09	1.01547e+09	2.64912e+09	2.57171e+09	2.88925e+09	Yes	Yes	0.332207	-1.59719	42.6089	1.31316	-1.19781	3.71721
O60832	DKC1	H/ACA ribonucleoprotein complex subunit DKC1	0.0634014	0.00349748	0.0599039	4135	-4.09826	32	2.38054e+09	1.51259e+09	1.43776e+09	1.6456e+09	2.4625e+09	1.92854e+09	Yes	Yes	2.60889	-15.2337	5.51641	0.159332	-1.1979	3.71712
Q14692	BMS1	Ribosome biogenesis protein BMS1 homolog (Ribosome assembly protein BMS1 homolog)	0.0632298	0.00388814	0.0593416	4101	-3.93189	51	2.23338e+09	1.74924e+09	1.30364e+09	1.60782e+09	2.32519e+09	2.11749e+09	Yes	Yes	2.32667	-14.6107	6.14922	0.177653	-1.19908	3.71594
P47813	EIF1AX	Eukaryotic translation initiation factor 1A, X-chromosomal (eIF-1A X isoform) (Eukaryotic translation initiation factor 4C) (eIF-4C)	0.0629491	0.0125097	0.0504395	3221	-2.01151	4	1.68794e+09	1.28769e+09	1.54602e+09	2.28392e+09	2.24486e+09	2.23602e+09	Yes	Yes	0.841499	-7.47076	19.8727	0.581137	-1.20101	3.71401
Q99729	HNRNPAB	Heterogeneous nuclear ribonucleoprotein A/B (hnRNP A/B) (APOBEC1-binding protein 1) (ABBP-1)	0.0617985	0.0291583	0.0326402	534	-0.162743	13	1.18969e+09	1.08982e+09	6.04354e+08	2.01068e+09	3.16523e+09	3.02037e+09	Yes	Yes	0.927329	-0.603124	47.1829	1.47853	-1.20902	3.706
P08621	SNRNP70	U1 small nuclear ribonucleoprotein 70 kDa (U1 snRNP 70 kDa) (U1-70K) (snRNP70)	0.0617453	0.0159949	0.0457504	2749	-1.51617	26	1.801e+09	1.12378e+09	1.17587e+09	2.34773e+09	2.24607e+09	2.37616e+09	Yes	Yes	1.12988	-5.61836	25.9047	0.764877	-1.2094	3.70563
Q15287	RNPS1	RNA-binding protein with serine-rich domain 1 (SR-related protein LDC2)	0.0609462	0	0.0609462	4709	-10	7	2.57945e+09	1.50114e+09	1.48182e+09	1.81802e+09	1.73316e+09	1.81372e+09	Yes	Yes	9.06341	-36.8731		-0.0525065	-1.21505	3.69997
P30101	PDIA3	Protein disulfide-isomerase A3	0.0596351	0.0101898	0.0494452	3392	-2.2787	29	1.40039e+09	1.12956e+09	1.87236e+09	1.66984e+09	2.39428e+09	2.22581e+09	Yes	Yes	1.81732	-8.4096	17.087	0.49791	-1.2245	3.69052
P23526	AHCY	Adenosylhomocysteinase (AdoHcyase)	0.0592452	0.00774686	0.0514983	3635	-2.73284	23	1.48368e+09	1.19988e+09	1.89673e+09	1.60125e+09	2.41403e+09	2.02677e+09	Yes	Yes	1.89178	-10.0778	13.0759	0.379464	-1.22735	3.68767
P29401	TKT	Transketolase (TK)	0.0586547	0.00767316	0.0509815	3633	-2.73208	31	1.59003e+09	1.19671e+09	1.77626e+09	1.80635e+09	2.17269e+09	1.97441e+09	Yes	Yes	1.15168	-10.0631	13.0819	0.37964	-1.2317	3.68332
Q02952	AKAP12	A-kinase anchor protein 12 (AKAP-12) (A-kinase anchor protein 250 kDa) (AKAP 250) (Gravin) (Myasthenia gravis autoantigen)	0.0585871	0.00354204	0.0550451	4098	-3.95796	61	2.21901e+09	1.48848e+09	1.22641e+09	1.85005e+09	1.91423e+09	1.80617e+09	Yes	Yes	3.06225	-14.5765	6.04577	0.174657	-1.2322	3.68282
Q7KZF4	SND1	Staphylococcal nuclease domain-containing protein 1	0.0583713	0.00914532	0.049226	3484	-2.42831	55	1.54633e+09	1.24184e+09	1.61499e+09	1.88035e+09	2.27568e+09	1.90647e+09	Yes	Yes	0.321225	-8.93916	15.6675	0.455823	-1.2338	3.68122
Q641Q2	WASHC2A	WASH complex subunit 2A	0.0579986	0.00468866	0.0533099	3955	-3.50716	3	2.02132e+09	1.40008e+09	1.34502e+09	1.62136e+09	2.01602e+09	1.99504e+09	No	Yes	1.3	-12.9009	8.0841	0.233768	-1.23658	3.67844
P46940	IQGAP1	Ras GTPase-activating-like protein IQGAP1 (p195)	0.0577646	0	0.0577646	4708	-10	65	1.96956e+09	1.30581e+09	1.86377e+09	1.23178e+09	1.7813e+09	2.20466e+09	Yes	Yes	8.82199	-36.641		-0.0184846	-1.23834	3.67668
Q08211	DHX9	ATP-dependent RNA helicase A	0.0575639	0	0.0575639	4707	-10	61	2.01449e+09	1.27025e+09	2.15499e+09	1.4793e+09	1.88771e+09	1.51417e+09	Yes	Yes	7.71694	-36.626		-0.165214	-1.23985	3.67517
Q9HCK8	CHD8	Chromodomain-helicase-DNA-binding protein 8 (CHD-8)	0.0573567	0.00353991	0.0538168	4088	-3.92627	50	1.9928e+09	1.4949e+09	1.29289e+09	1.38687e+09	2.15102e+09	1.96528e+09	Yes	Yes	1.79875	-14.4236	6.17174	0.178305	-1.24142	3.67361
Q8IZL8	PELP1	Proline-, glutamic acid- and leucine-rich protein 1 (Modulator of non-genomic activity of estrogen receptor) (Transcription factor HMX3)	0.0569173	0.0017032	0.0552141	4324	-5.01872	2	1.97575e+09	1.47635e+09	1.46982e+09	1.61569e+09	2.13604e+09	1.53133e+09	No	Yes	3.45861	-18.42	2.99241	0.0863684	-1.24476	3.67027
Q9Y5S9	RBM8A	RNA-binding protein 8A (Binder of OVCA1-1) (BOV-1) (RNA-binding motif protein 8A) (RNA-binding protein Y14) (Ribonucleoprotein RBM8A)	0.0564104	0.0183451	0.0380654	2078	-1.05308	3	1.05143e+09	1.20583e+09	1.10908e+09	1.6581e+09	2.69315e+09	2.3965e+09	Yes	Yes	1.49485	-3.86101	32.5207	0.973702	-1.24864	3.66638
P50914	RPL14	60S ribosomal protein L14 (CAG-ISL 7) (Large ribosomal subunit protein eL14)	0.0560601	0.00660572	0.0494544	3714	-2.90431	7	1.72282e+09	1.2651e+09	1.44197e+09	1.77316e+09	2.01252e+09	1.83571e+09	Yes	Yes	0.865357	-10.6405	11.7833	0.34158	-1.25135	3.66368
Q14008	CKAP5	Cytoskeleton-associated protein 5 (Colonic and hepatic tumor overexpressed gene protein) (Ch-TOG)	0.0558793	0.0226443	0.033235	1220	-0.553559	89	8.4626e+08	8.74759e+08	1.17797e+09	1.53699e+09	3.01269e+09	2.57019e+09	Yes	Yes	1.76006	-2.02728	40.5235	1.24042	-1.25275	3.66227
P30041	PRDX6	Peroxiredoxin-6	0.0551224	0.0094176	0.0457048	3382	-2.27892	20	1.49941e+09	1.09183e+09	1.49358e+09	1.667e+09	2.12017e+09	2.01117e+09	Yes	Yes	0.891867	-8.33251	17.0849	0.497847	-1.25867	3.65635
Q5VTL8	PRPF38B	Pre-mRNA-splicing factor 38B (Sarcoma antigen NY-SAR-27)	0.0549064	0.00514511	0.0497613	3859	-3.27375	18	2.01719e+09	1.35431e+09	1.05173e+09	1.38461e+09	2.08943e+09	1.94714e+09	Yes	Yes	1.69339	-11.9644	9.3707	0.271177	-1.26038	3.65464
Q9BVG4	PBDC1	Protein PBDC1 (Polysaccharide biosynthesis domain-containing protein 1)	0.0547969	0.0139815	0.0408154	2759	-1.54559	12	1.63174e+09	1.18486e+09	8.11705e+08	1.65881e+09	2.05777e+09	2.47992e+09	Yes	Yes	0.116692	-5.64725	25.5152	0.752843	-1.26124	3.65378
Q7L1Q6	BZW1	eIF5-mimic protein 2 (Basic leucine zipper and W2 domain-containing protein 1) (Protein Orf)	0.0546551	0.015881	0.0387741	2425	-1.28779	26	1.11163e+09	1.13278e+09	1.18338e+09	1.63709e+09	2.71127e+09	2.02322e+09	Yes	Yes	1.47483	-4.70384	29.0568	0.86327	-1.26237	3.65265
P31943	HNRNPH1	Heterogeneous nuclear ribonucleoprotein H (hnRNP H) [Cleaved into: Heterogeneous nuclear ribonucleoprotein H, N-terminally processed]	0.0546346	0.00387924	0.0507554	4013	-3.70971	13	1.59145e+09	1.1112e+09	1.82655e+09	1.46131e+09	2.01051e+09	1.79466e+09	Yes	Yes	2.21713	-13.5497	7.10034	0.205218	-1.26253	3.65249
P55036	PSMD4	26S proteasome non-ATPase regulatory subunit 4 (26S proteasome regulatory subunit RPN10) (26S proteasome regulatory subunit S5A) (Antisecretory factor 1) (AF) (ASF) (Multiubiquitin chain-binding protein)	0.0546264	0.0204541	0.0341723	1555	-0.740435	3	9.50037e+08	8.13559e+08	1.2719e+09	1.79372e+09	2.28881e+09	2.6762e+09	Yes	Yes	1.35511	-2.70438	37.4436	1.13561	-1.2626	3.65242
P25789	PSMA4	Proteasome subunit alpha type-4 (Macropain subunit C9) (Multicatalytic endopeptidase complex subunit C9) (Proteasome component C9) (Proteasome subunit L)	0.0546149	0.00886875	0.0457462	3432	-2.36685	5	1.58816e+09	1.13128e+09	1.31247e+09	1.36658e+09	2.47743e+09	1.91624e+09	Yes	Yes	1.45359	-8.64452	16.2387	0.472734	-1.26269	3.65233
Q92922	SMARCC1	SWI/SNF complex subunit SMARCC1 (BRG1-associated factor 155) (BAF155) (SWI/SNF complex 155 kDa subunit) (SWI/SNF-related matrix-associated actin-dependent regulator of chromatin subfamily C member 1)	0.0544897	0.0169849	0.0375048	2197	-1.14282	43	1.40304e+09	1.02601e+09	8.75528e+08	1.54105e+09	2.70432e+09	2.21976e+09	Yes	Yes	1.11404	-4.17283	31.1709	0.930356	-1.26369	3.65134
P50454	SERPINH1	Serpin H1 (47 kDa heat shock protein) (Arsenic-transactivated protein 3) (AsTP3) (Cell proliferation-inducing gene 14 protein) (Collagen-binding protein) (Colligin) (Rheumatoid arthritis-related antigen RA-A47)	0.0540297	0.00692756	0.0471021	3636	-2.76537	25	1.62639e+09	1.36094e+09	1.14975e+09	1.20426e+09	2.13355e+09	2.21234e+09	Yes	Yes	1.80911	-10.0871	12.8218	0.372005	-1.26737	3.64765
Q66PJ3	ARL6IP4	ADP-ribosylation factor-like protein 6-interacting protein 4 (ARL-6-interacting protein 4) (Aip-4) (HSP-975) (HSVI-binding protein) (SR-15) (SRp25) (SR-25) (Splicing factor SRrp37)	0.0539631	0	0.0539631	4706	-10	4	2.1263e+09	1.36354e+09	1.77289e+09	1.69993e+09	1.46323e+09	1.24939e+09	No	Yes	8.92368	-36.3464		-0.265565	-1.2679	3.64712
Q8TEX9	IPO4	Importin-4 (Imp4) (Importin-4b) (Imp4b) (Ran-binding protein 4) (RanBP4)	0.0537761	0.0269259	0.0268502	323	0.00405906	45	6.23451e+08	7.61722e+08	9.24581e+08	1.49883e+09	3.40517e+09	2.42802e+09	Yes	Yes	1.887	0.0147977	50.0703	1.58767	-1.26941	3.64561
O14974	PPP1R12A	Protein phosphatase 1 regulatory subunit 12A (Myosin phosphatase-targeting subunit 1) (Myosin phosphatase target subunit 1) (Protein phosphatase myosin-binding subunit)	0.0534043	0.00490804	0.0484963	3866	-3.30466	43	1.89182e+09	1.27318e+09	1.16506e+09	1.45873e+09	1.86874e+09	1.91756e+09	Yes	Yes	1.16737	-12.0375	9.19034	0.265927	-1.27242	3.6426
P06280	GLA	Alpha-galactosidase A	0.0533858	0.00804011	0.0453457	3506	-2.49568	23	1.72997e+09	1.43657e+09	7.77999e+08	1.10802e+09	2.33974e+09	2.1795e+09	Yes	Yes	2.03621	-9.09038	15.0604	0.437882	-1.27257	3.64245
A0A2R8Y5Y7	RPL9	60S ribosomal protein L9	0.0533733	0.00647897	0.0468943	3684	-2.85558	12	1.5014e+09	1.06949e+09	1.60992e+09	1.91529e+09	2.01622e+09	1.45723e+09	Yes	Yes	1.22557	-10.401	12.139	0.351993	-1.27268	3.64235
Q9Y383	LUC7L2	Putative RNA-binding protein Luc7-like 2	0.0531114	0.0046756	0.0484358	3885	-3.37285	1	1.98722e+09	1.19988e+09	1.14662e+09	1.56444e+09	1.70355e+09	1.92086e+09	No	Yes	2.12188	-12.2779	8.80338	0.254671	-1.27481	3.64021
P25398	RPS12	40S ribosomal protein S12 (Small ribosomal subunit protein eS12)	0.0526789	0.00662929	0.0460497	3649	-2.79626	10	1.4878e+09	1.01842e+09	1.61953e+09	1.86378e+09	1.66634e+09	1.78918e+09	Yes	Yes	2.04094	-10.1691	12.5843	0.365042	-1.27836	3.63666
O75937	DNAJC8	DnaJ homolog subfamily C member 8 (Splicing protein spf31)	0.0526595	0.0187317	0.0339279	1754	-0.85699	20	1.08114e+09	7.4151e+08	1.20619e+09	1.81473e+09	2.34267e+09	2.25532e+09	Yes	Yes	0.772362	-3.11644	35.5713	1.07328	-1.27852	3.6365
Q08J23	NSUN2	RNA cytosine C(5)-methyltransferase NSUN2	0.0522093	0.0187379	0.0334714	1707	-0.836968	44	1.02294e+09	8.91113e+08	9.60473e+08	1.20316e+09	2.76379e+09	2.51936e+09	Yes	Yes	1.88902	-3.04051	35.89	1.08382	-1.28225	3.63277
P22626	HNRNPA2B1	Heterogeneous nuclear ribonucleoproteins A2/B1 (hnRNP A2/B1)	0.0520684	0.00781128	0.0442571	3505	-2.50228	27	1.56135e+09	1.02328e+09	1.38e+09	1.89485e+09	1.80083e+09	1.67527e+09	Yes	Yes	1.54439	-9.08726	15.002	0.436157	-1.28343	3.6316
P46779	RPL28	60S ribosomal protein L28 (Large ribosomal subunit protein eL28)	0.051844	0	0.051844	4705	-10	11	1.92895e+09	1.52473e+09	1.39193e+09	1.5034e+09	1.42676e+09	1.51957e+09	Yes	Yes	7.99872	-36.173		-0.123501	-1.2853	3.62972
P78344	EIF4G2	Eukaryotic translation initiation factor 4 gamma 2 (eIF-4-gamma 2) (eIF-4G 2) (eIF4G 2) (Death-associated protein 5) (DAP-5) (p97)	0.0517367	0.019855	0.0318817	1440	-0.683229	5	8.47889e+08	8.54381e+08	1.04233e+09	1.28362e+09	2.98523e+09	2.26267e+09	Yes	Yes	1.98625	-2.47931	38.377	1.16706	-1.2862	3.62882
Q9GZL7	WDR12	Ribosome biogenesis protein WDR12 (WD repeat-containing protein 12)	0.0517225	0	0.0517225	4704	-10	18	6.87824e+09	1.32791e+08	1.78336e+08	7.30237e+08	6.46596e+08	7.0737e+08	Yes	Yes	14.4911	-36.1629		-1.78827	-1.28632	3.6287
Q9H1E3	NUCKS1	Nuclear ubiquitous casein and cyclin-dependent kinase substrate 1 (P1)	0.0517208	0.00522819	0.0464926	3805	-3.15262	14	1.61846e+09	1.14423e+09	1.39799e+09	1.63084e+09	1.58472e+09	1.89702e+09	Yes	Yes	1.9807	-11.4399	10.1085	0.292669	-1.28633	3.62869
P11586	MTHFD1	C-1-tetrahydrofolate synthase, cytoplasmic (C1-THF synthase) (Epididymis secretory sperm binding protein) [Cleaved into: C-1-tetrahydrofolate synthase, cytoplasmic, N-terminally processed] [Includes: Methylenetetrahydrofolate dehydrogenase	0.0510526	0.00610686	0.0449458	3692	-2.87968	50	1.37513e+09	1.07282e+09	1.56607e+09	1.4557e+09	1.93091e+09	1.75283e+09	Yes	Yes	1.50915	-10.4332	11.9619	0.346808	-1.29198	3.62304
O75822	EIF3J	Eukaryotic translation initiation factor 3 subunit J (eIF3j) (Eukaryotic translation initiation factor 3 subunit 1) (eIF-3-alpha) (eIF3 p35)	0.0508652	0.0114891	0.0393761	2981	-1.77705	19	1.24899e+09	1.04265e+09	1.21444e+09	1.50714e+09	1.95184e+09	2.15478e+09	Yes	Yes	1.1768	-6.4355	22.5873	0.663169	-1.29358	3.62144
P31939	ATIC	Bifunctional purine biosynthesis protein ATIC (AICAR transformylase/inosine monophosphate cyclohydrolase) (ATIC) [Cleaved into: Bifunctional purine biosynthesis protein ATIC, N-terminally processed] [Includes: Phosphoribosylaminoimidazolecarboxamide formyltransferase	0.0507236	0.0048181	0.0459055	3835	-3.25213	36	1.35457e+09	1.08134e+09	1.64045e+09	1.26523e+09	1.97161e+09	1.78125e+09	Yes	Yes	2.36594	-11.7735	9.49873	0.274904	-1.29479	3.62023
O76021	RSL1D1	Ribosomal L1 domain-containing protein 1 (CATX-11) (Cellular senescence-inhibited gene protein) (Protein PBK1)	0.0506652	0.0094172	0.041248	3280	-2.13096	26	1.07895e+09	9.86067e+08	1.52456e+09	1.1523e+09	2.5161e+09	1.82602e+09	Yes	Yes	2.48291	-7.71349	18.5871	0.542618	-1.29529	3.61973
Q8WVC0	LEO1	RNA polymerase-associated protein LEO1 (Replicative senescence down-regulated leo1-like protein)	0.050391	0.00193339	0.0484576	4240	-4.64752	20	2.08829e+09	1.23697e+09	1.01642e+09	1.55278e+09	1.48189e+09	1.65848e+09	No	Yes	3.91017	-16.8118	3.83678	0.11076	-1.29765	3.61737
P62280	RPS11	40S ribosomal protein S11 (Small ribosomal subunit protein uS17)	0.0503068	0.00577489	0.0445319	3717	-2.94697	17	1.61311e+09	9.86188e+08	1.37885e+09	1.88196e+09	1.72521e+09	1.43442e+09	Yes	Yes	2.18097	-10.6582	11.4794	0.332691	-1.29837	3.61665
P05814	CSN2	Beta-casein	0.0499248	0.0162271	0.0336977	2049	-1.05424	23	8.52771e+08	1.06583e+09	1.00086e+09	1.20226e+09	2.59301e+09	2.23651e+09	No	Yes	2.15912	-3.80933	32.5031	0.973134	-1.30168	3.61334
P11137	MAP2	Microtubule-associated protein 2 (MAP-2)	0.0498951	0.0131622	0.0367329	2673	-1.48067	3	1.24551e+09	1.04763e+09	9.6035e+08	1.40556e+09	2.20379e+09	2.08308e+09	No	Yes	1.08311	-5.34977	26.3798	0.779592	-1.30194	3.61308
O60749	SNX2	Sorting nexin-2 (Transformation-related gene 9 protein) (TRG-9)	0.0498892	0.0165119	0.0333773	1996	-1.01537	21	8.66436e+08	8.19466e+08	1.23346e+09	1.29959e+09	2.33857e+09	2.38734e+09	Yes	Yes	1.93662	-3.66854	33.0971	0.992338	-1.30199	3.61303
Q9Y2W1	THRAP3	Thyroid hormone receptor-associated protein 3 (BCLAF1 and THRAP3 family member 2) (Thyroid hormone receptor-associated protein complex 150 kDa component) (Trap150)	0.049845	0	0.049845	4703	-10	39	2.27431e+09	1.22629e+09	1.05507e+09	1.26762e+09	1.61121e+09	1.50245e+09	Yes	Yes	9.00216	-36.0028		-0.0635089	-1.30238	3.61264
P62750	RPL23A	60S ribosomal protein L23a (Large ribosomal subunit protein uL23)	0.0498408	0.00749345	0.0423473	3498	-2.49857	10	1.47807e+09	8.7938e+08	1.42625e+09	1.88531e+09	1.79975e+09	1.46742e+09	Yes	Yes	1.68383	-9.02635	15.0348	0.437125	-1.30242	3.61261
P54105	CLNS1A	Methylosome subunit pICln (Chloride channel, nucleotide sensitive 1A) (Chloride conductance regulatory protein ICln) (I(Cln)) (Chloride ion current inducer protein) (ClCI) (Reticulocyte pICln)	0.0495971	0.0197625	0.0298347	1289	-0.594228	10	8.84677e+08	9.44276e+08	8.21483e+08	1.67531e+09	2.07862e+09	2.48813e+09	Yes	Yes	0.969485	-2.14545	39.846	1.21711	-1.30454	3.61048
Q96HE7	ERO1A	ERO1-like protein alpha (ERO1-L) (ERO1-L-alpha)	0.0495536	0.0126607	0.0368929	2733	-1.54298	22	1.16384e+09	1.16513e+09	8.67772e+08	1.13632e+09	2.5462e+09	2.00544e+09	Yes	Yes	2.06263	-5.57031	25.5496	0.753905	-1.30492	3.6101
Q14690	PDCD11	Protein RRP5 homolog (NF-kappa-B-binding protein) (NFBP) (Programmed cell death protein 11)	0.0493989	0.0108677	0.0385312	3032	-1.82599	81	1.15791e+09	9.95912e+08	1.24947e+09	1.31738e+09	2.25981e+09	1.87647e+09	Yes	Yes	1.59285	-6.58951	21.9998	0.645329	-1.30628	3.60874
P18621	RPL17	60S ribosomal protein L17 (60S ribosomal protein L23) (Large ribosomal subunit protein uL22) (PD-1)	0.0493717	0.00598576	0.0433859	3669	-2.85762	11	1.486e+09	1.06889e+09	1.32835e+09	1.79507e+09	1.6792e+09	1.49457e+09	Yes	Yes	1.68159	-10.3117	12.1239	0.351551	-1.30652	3.6085
P27635	RPL10	60S ribosomal protein L10 (Laminin receptor homolog) (Large ribosomal subunit protein uL16) (Protein QM) (Ribosomal protein L10) (Tumor suppressor QM)	0.0492041	0.00886139	0.0403427	3318	-2.1867	5	1.2418e+09	8.57501e+08	1.51402e+09	1.68787e+09	1.87222e+09	1.64862e+09	Yes	Yes	1.07966	-7.88749	18.0095	0.525373	-1.308	3.60702
Q9Y3B9	RRP15	RRP15-like protein (Ribosomal RNA-processing protein 15)	0.0488614	7.23501e-05	0.048789	4687	-9.39735	15	1.88319e+09	1.26599e+09	1.19716e+09	1.16313e+09	1.55704e+09	1.69408e+09	Yes	Yes	6.11969	-33.8679	0.148072	0.00427246	-1.31103	3.60399
Q9UQE7	SMC3	Structural maintenance of chromosomes protein 3 (SMC protein 3) (SMC-3) (Basement membrane-associated chondroitin proteoglycan) (Bamacan) (Chondroitin sulfate proteoglycan 6) (Chromosome-associated polypeptide) (hCAP)	0.0488586	0.0104504	0.0384082	3074	-1.87786	61	1.15514e+09	9.36561e+08	1.28883e+09	1.21547e+09	2.10265e+09	2.06142e+09	Yes	Yes	1.84971	-6.76773	21.389	0.626836	-1.31106	3.60396
O15047	SETD1A	Histone-lysine N-methyltransferase SETD1A	0.0486442	0.00237099	0.0462732	4150	-4.28661	52	1.73352e+09	1.24951e+09	1.14629e+09	1.34922e+09	1.42294e+09	1.82016e+09	No	Yes	2.35939	-15.4406	4.87415	0.14075	-1.31297	3.60205
O60524	NEMF	Ribosome quality control complex subunit NEMF (Antigen NY-CO-1) (Nuclear export mediator factor) (Serologically defined colon cancer antigen 1)	0.0486343	0.000550248	0.0480841	4535	-6.44933	36	1.65887e+09	1.18763e+09	1.43768e+09	1.17577e+09	1.70632e+09	1.55361e+09	Yes	Yes	2.83959	-23.2303	1.1314	0.0326466	-1.31306	3.60196
Q9Y3U8	RPL36	60S ribosomal protein L36 (Large ribosomal subunit protein eL36)	0.0486035	0.00340855	0.0451949	4003	-3.72893	7	1.83291e+09	5.50798e+08	1.66524e+09	1.49599e+09	1.66501e+09	1.50439e+09	Yes	Yes	3.52307	-13.4305	7.01297	0.202684	-1.31333	3.60169
P40429	RPL13A	60S ribosomal protein L13a (23 kDa highly basic protein) (Large ribosomal subunit protein uL13)	0.0485924	0	0.0485924	4702	-10	15	1.50966e+09	1.10879e+09	1.87078e+09	1.33291e+09	1.5613e+09	1.32893e+09	Yes	Yes	8.00852	-35.8927		-0.0923066	-1.31343	3.60159
P62263	RPS14	40S ribosomal protein S14 (Small ribosomal subunit protein uS11)	0.0484824	0.00402153	0.0444609	3911	-3.46672	10	1.278e+09	1.04305e+09	1.61953e+09	2.00669e+09	1.52895e+09	1.21642e+09	Yes	Yes	2.4087	-12.4823	8.29483	0.239889	-1.31442	3.60061
P62995	TRA2B	Transformer-2 protein homolog beta (TRA-2 beta) (TRA2-beta) (hTRA2-beta) (Splicing factor, arginine/serine-rich 10) (Transformer-2 protein homolog B)	0.0482047	0.00192011	0.0462846	4221	-4.59127	13	1.9537e+09	1.2641e+09	9.2784e+08	1.59854e+09	1.38714e+09	1.51153e+09	Yes	Yes	4.07693	-16.5199	3.98324	0.114993	-1.31691	3.59811
P21333	FLNA	Filamin-A (FLN-A) (Actin-binding protein 280) (ABP-280) (Alpha-filamin) (Endothelial actin-binding protein) (Filamin-1) (Non-muscle filamin)	0.0481964	0	0.0481964	4701	-10	96	1.69736e+09	1.0973e+09	1.53558e+09	1.36946e+09	1.66373e+09	1.27794e+09	Yes	Yes	7.23187	-35.8572		-0.0155339	-1.31699	3.59804
O60506	SYNCRIP	Heterogeneous nuclear ribonucleoprotein Q (hnRNP Q) (Glycine- and tyrosine-rich RNA-binding protein) (GRY-RBP) (NS1-associated protein 1) (Synaptotagmin-binding, cytoplasmic RNA-interacting protein)	0.0480549	0.0138785	0.0341763	2413	-1.30014	3	1.19933e+09	7.72075e+08	1.08887e+09	1.95043e+09	1.69922e+09	1.90605e+09	Yes	Yes	1.19871	-4.6763	28.8806	0.85772	-1.31826	3.59676
Q15084	PDIA6	Protein disulfide-isomerase A6	0.048046	0.0114352	0.0366109	2878	-1.67879	19	7.5067e+08	8.33691e+08	1.5914e+09	1.06664e+09	2.09048e+09	2.28152e+09	Yes	Yes	2.93687	-6.03808	23.8004	0.700162	-1.31834	3.59668
P40222	TXLNA	Alpha-taxilin	0.0477454	0.0177098	0.0300356	1569	-0.762122	28	7.96757e+08	8.31842e+08	1.04674e+09	1.61388e+09	2.24912e+09	2.02215e+09	Yes	Yes	1.08783	-2.73903	37.0922	1.12384	-1.32107	3.59395
P35251	RFC1	Replication factor C subunit 1 (Activator 1 140 kDa subunit) (A1 140 kDa subunit) (Activator 1 large subunit) (Activator 1 subunit 1) (DNA-binding protein PO-GA) (Replication factor C 140 kDa subunit) (RF-C 140 kDa subunit) (RFC140) (Replication factor C large subunit)	0.0475262	0.0069992	0.040527	3508	-2.53362	44	1.54517e+09	1.08098e+09	9.6167e+08	1.20148e+09	1.98664e+09	1.74524e+09	Yes	Yes	1.17431	-9.10065	14.727	0.428045	-1.32307	3.59195
Q9Y4E8	USP15	Ubiquitin carboxyl-terminal hydrolase 15	0.0475147	0.0161763	0.0313384	1885	-0.954051	46	1.09919e+09	8.5314e+08	8.17687e+08	1.43579e+09	2.37719e+09	1.93613e+09	Yes	Yes	1.03635	-3.42681	34.0448	1.02316	-1.32317	3.59185
Q9H6Z4	RANBP3	Ran-binding protein 3 (RanBP3)	0.0473703	0.0110643	0.036306	2905	-1.71429	3	1.35106e+09	9.34905e+08	9.53831e+08	1.48939e+09	2.00949e+09	1.75456e+09	Yes	Yes	0.55527	-6.15522	23.3571	0.686616	-1.32449	3.59053
P61313	RPL15	60S ribosomal protein L15 (Large ribosomal subunit protein eL15)	0.0472592	0.00164821	0.0456109	4259	-4.7904	16	1.55523e+09	1.22456e+09	1.27455e+09	1.8605e+09	1.30806e+09	1.25042e+09	Yes	Yes	4.0397	-17.1952	3.48761	0.100672	-1.32551	3.58951
Q3ZCM7	TUBB8	Tubulin beta-8 chain (Tubulin beta 8 class VIII)	0.0472332	0.0061084	0.0411248	3602	-2.75114	1	1.49386e+09	9.13335e+08	1.23986e+09	1.84425e+09	1.78918e+09	1.18816e+09	No	Yes	2.27131	-9.87458	12.9324	0.375253	-1.32575	3.58927
Q6P2Q9	PRPF8	Pre-mRNA-processing-splicing factor 8 (220 kDa U5 snRNP-specific protein) (PRP8 homolog) (Splicing factor Prp8) (p220)	0.047196	0.00786232	0.0393337	3384	-2.32274	119	1.35219e+09	1.00986e+09	1.13969e+09	1.43598e+09	2.02228e+09	1.502e+09	Yes	Yes	1.09074	-8.33614	16.6589	0.485195	-1.32609	3.58893
P08708	RPS17	40S ribosomal protein S17 (Small ribosomal subunit protein eS17)	0.0470223	0.00664189	0.0403804	3535	-2.60399	10	1.32743e+09	9.2326e+08	1.36391e+09	1.52777e+09	1.77178e+09	1.51668e+09	Yes	Yes	0.735449	-9.34135	14.125	0.410305	-1.3277	3.58732
Q9Y3F4	STRAP	Serine-threonine kinase receptor-associated protein (MAP activator with WD repeats) (UNR-interacting protein) (WD-40 repeat protein PT-WD)	0.0469875	0.00927411	0.0377134	3183	-2.0238	20	1.20735e+09	8.99351e+08	1.25698e+09	1.43398e+09	1.97209e+09	1.65485e+09	Yes	Yes	0.772743	-7.25937	19.7374	0.577074	-1.32802	3.587
P11279	LAMP1	Lysosome-associated membrane glycoprotein 1 (LAMP-1) (Lysosome-associated membrane protein 1) (CD107 antigen-like family member A) (CD antigen CD107a)	0.0468893	0	0.0468893	4700	-10	9	1.90143e+09	1.49511e+09	1.04257e+09	1.33633e+09	1.34459e+09	1.28697e+09	Yes	Yes	8.99579	-35.7382		-0.16217	-1.32893	3.58609
P62906	RPL10A	60S ribosomal protein L10a (CSA-19) (Large ribosomal subunit protein uL1) (Neural precursor cell expressed developmentally down-regulated protein 6) (NEDD-6)	0.0467155	0.00490172	0.0418138	3761	-3.09262	13	1.47349e+09	8.24609e+08	1.42963e+09	1.57882e+09	1.79766e+09	1.27162e+09	Yes	Yes	1.63599	-11.0854	10.4927	0.303874	-1.33054	3.58448
O95757	HSPA4L	Heat shock 70 kDa protein 4L (Heat shock 70-related protein APG-1) (Heat-shock protein family A member 4-like protein) (HSPA4-like protein) (Osmotic stress protein 94)	0.0462107	0.0189314	0.0272793	1149	-0.527026	40	8.14612e+08	7.33955e+08	8.05146e+08	1.16281e+09	2.55717e+09	2.21163e+09	Yes	Yes	1.74861	-1.88663	40.9676	1.25578	-1.33526	3.57976
P62888	RPL30	60S ribosomal protein L30 (Large ribosomal subunit protein eL30)	0.0461343	0.00548884	0.0406455	3677	-2.88852	8	1.20845e+09	1.0279e+09	1.39341e+09	1.3556e+09	1.7948e+09	1.49148e+09	Yes	Yes	1.27287	-10.3381	11.8975	0.344924	-1.33598	3.57905
P06737	PYGL	Glycogen phosphorylase, liver form	0.0460143	0.00720109	0.0388132	3446	-2.43026	39	1.33994e+09	9.57577e+08	1.15297e+09	1.34877e+09	1.98933e+09	1.46152e+09	Yes	Yes	1.05275	-8.69526	15.6497	0.455296	-1.33711	3.57791
P46778	RPL21	60S ribosomal protein L21 (Large ribosomal subunit protein eL21)	0.0458697	0.0051599	0.0407098	3716	-2.97996	11	1.48961e+09	7.45006e+08	1.40273e+09	1.53305e+09	1.73075e+09	1.32303e+09	Yes	Yes	1.80731	-10.658	11.2491	0.325959	-1.33847	3.57655
O76094	SRP72	Signal recognition particle subunit SRP72 (SRP72) (Signal recognition particle 72 kDa protein)	0.0456723	0.0148704	0.030802	2024	-1.05058	35	9.99733e+08	7.43639e+08	9.34317e+08	1.12227e+09	2.2584e+09	2.13044e+09	Yes	Yes	1.61228	-3.75549	32.5588	0.974931	-1.34035	3.57467
Q14980	NUMA1	Nuclear mitotic apparatus protein 1 (Nuclear matrix protein-22) (NMP-22) (Nuclear mitotic apparatus protein) (NuMA protein) (SP-H antigen)	0.0453185	0.00375853	0.04156	3896	-3.46695	2	1.18782e+09	8.94647e+08	1.5598e+09	9.38177e+08	1.74926e+09	1.79565e+09	Yes	Yes	3.34937	-12.3815	8.2936	0.239854	-1.34372	3.5713
Q96G23	CERS2	Ceramide synthase 2 (CerS2) (LAG1 longevity assurance homolog 2) (SP260) (Sphingosine N-acyltransferase CERS2)	0.0448983	0.0448983	0		10	2				2.54407e+09	3.18845e+09	2.3175e+09	No	Yes	0.588025		99.8049	10	-1.34777	3.56725
O75534	CSDE1	Cold shock domain-containing protein E1 (N-ras upstream gene protein) (Protein UNR)	0.0448246	0.0146843	0.0301403	2007	-1.03742	2	1.08391e+09	7.05063e+08	9.06016e+08	1.56393e+09	1.90735e+09	1.87053e+09	Yes	Yes	0.324774	-3.7	32.7595	0.981411	-1.34848	3.56654
Q9H0A0	NAT10	RNA cytidine acetyltransferase	0.0446512	0.0151118	0.0295394	1895	-0.966966	50	8.7185e+08	7.59954e+08	9.45002e+08	1.17093e+09	2.3546e+09	1.90337e+09	Yes	Yes	1.66706	-3.44709	33.8441	1.01661	-1.35017	3.56485
A0A024R394	CHORDC1	Cysteine and histidine-rich domain (CHORD)-containing 1, isoform CRA_c	0.0443876	0.0156016	0.0287861	1769	-0.88368	19	7.06259e+08	7.57623e+08	1.07492e+09	1.28644e+09	2.15035e+09	1.98287e+09	Yes	Yes	1.69688	-3.14792	35.1484	1.05933	-1.35274	3.56228
Q9BQE3	TUBA1C	Tubulin alpha-1C chain (Alpha-tubulin 6) (Tubulin alpha-6 chain) [Cleaved into: Detyrosinated tubulin alpha-1C chain]	0.044326	0.0180148	0.0263112	1178	-0.54649	3	8.70625e+08	8.46309e+08	6.26962e+08	1.6251e+09	2.22015e+09	1.75828e+09	Yes	Yes	0.978409	-1.94642	40.6417	1.2445	-1.35334	3.56168
Q96GA3	LTV1	Protein LTV1 homolog	0.0441461	0.00980323	0.0343429	2984	-1.80868	19	1.38029e+09	8.48599e+08	8.10179e+08	1.18318e+09	1.90402e+09	1.78889e+09	Yes	Yes	0.528602	-6.43875	22.2063	0.651594	-1.35511	3.55991
Q9H4L7	SMARCAD1	SWI/SNF-related matrix-associated actin-dependent regulator of chromatin subfamily A containing DEAD/H box 1	0.0441183	0.0100404	0.0340778	2940	-1.76301	32	1.2954e+09	8.99793e+08	7.95987e+08	1.08411e+09	1.99785e+09	1.83703e+09	Yes	Yes	1.14893	-6.27568	22.758	0.66836	-1.35538	3.55964
P52565	ARHGDIA	Rho GDP-dissociation inhibitor 1 (Rho GDI 1) (Rho-GDI alpha)	0.0440084	0.00235064	0.0416577	4110	-4.14746	13	1.60931e+09	7.63008e+08	1.35847e+09	1.27426e+09	1.47836e+09	1.40707e+09	Yes	Yes	3.07989	-14.759	5.34134	0.154265	-1.35646	3.55856
Q9NY27	PPP4R2	Serine/threonine-protein phosphatase 4 regulatory subunit 2	0.0437782	0.00584515	0.037933	3566	-2.69814	23	1.41194e+09	9.92055e+08	9.53749e+08	1.07844e+09	1.7455e+09	1.66751e+09	Yes	Yes	0.952086	-9.59535	13.3517	0.387564	-1.35874	3.55628
Q12830	BPTF	Nucleosome-remodeling factor subunit BPTF (Bromodomain and PHD finger-containing transcription factor) (Fetal Alz-50 clone 1 protein) (Fetal Alzheimer antigen)	0.0437597	0.00797258	0.0357871	3278	-2.16632	10	1.37133e+09	9.69753e+08	8.59521e+08	1.36804e+09	1.70032e+09	1.57691e+09	Yes	Yes	0.931423	-7.70364	18.219	0.531625	-1.35893	3.5561
Q8NCC3	PLA2G15	Phospholipase A2 group XV (1-O-acylceramide synthase) (ACS) (LCAT-like lysophospholipase) (LLPL)	0.0437537	0.00508241	0.0386713	3686	-2.92768	8	1.27909e+09	1.15769e+09	1.00321e+09	1.19207e+09	1.78854e+09	1.42419e+09	No	Yes	1.8563	-10.4109	11.616	0.336685	-1.35899	3.55604
P46776	RPL27A	60S ribosomal protein L27a (Large ribosomal subunit protein uL15)	0.0436286	0.0109533	0.0326754	2744	-1.57684	7	1.33994e+09	6.04403e+08	9.74624e+08	1.54756e+09	1.88064e+09	1.47522e+09	Yes	Yes	1.00744	-5.60534	25.1057	0.74022	-1.36023	3.55479
O43143	DHX15	ATP-dependent RNA helicase DHX15	0.0435723	0.00273155	0.0408408	4043	-3.90222	42	1.46441e+09	9.25993e+08	1.20578e+09	9.79236e+08	1.8546e+09	1.38227e+09	Yes	Yes	1.91852	-13.8694	6.26901	0.181123	-1.36079	3.55423
Q8WU90	ZC3H15	Zinc finger CCCH domain-containing protein 15 (DRG family-regulatory protein 1) (Likely ortholog of mouse immediate early response erythropoietin 4)	0.0435465	0.0108065	0.03274	2767	-1.59915	27	1.27619e+09	8.69816e+08	7.74699e+08	1.35953e+09	1.83495e+09	1.69247e+09	Yes	Yes	0.58822	-5.68334	24.816	0.731307	-1.36105	3.55397
Q9NVP1	DDX18	ATP-dependent RNA helicase DDX18	0.0435419	0.00568597	0.0378559	3582	-2.73504	37	1.3906e+09	9.40218e+08	1.02731e+09	1.10306e+09	1.71938e+09	1.62626e+09	Yes	Yes	0.788686	-9.72014	13.0586	0.378956	-1.36109	3.55393
A0A0C4DGK8	APEX1	DNA-(apurinic or apyrimidinic site) endonuclease	0.0435175	0.0110495	0.0324679	2718	-1.55503	5	9.92063e+08	7.21578e+08	1.03106e+09	8.17577e+08	2.33971e+09	1.90045e+09	Yes	Yes	2.37547	-5.52608	25.391	0.749013	-1.36134	3.55368
Q15393	SF3B3	Splicing factor 3B subunit 3 (Pre-mRNA-splicing factor SF3b 130 kDa subunit) (SF3b130) (STAF130) (Spliceosome-associated protein 130) (SAP 130)	0.0433324	0.00567035	0.037662	3577	-2.7316	50	1.37165e+09	9.64489e+08	1.03048e+09	1.30758e+09	1.66654e+09	1.42852e+09	Yes	Yes	0.931707	-9.7022	13.0857	0.379751	-1.36319	3.55183
P62829	RPL23	60S ribosomal protein L23 (60S ribosomal protein L17) (Large ribosomal subunit protein uL14)	0.043184	0.00363458	0.0395494	3881	-3.44379	4	1.2566e+09	9.70516e+08	1.31049e+09	1.28534e+09	1.58183e+09	1.33788e+09	Yes	Yes	0.75316	-12.2267	8.41651	0.243425	-1.36468	3.55034
P41252	IARS1	Isoleucine--tRNA ligase, cytoplasmic	0.0429927	0.00889594	0.0340967	3111	-1.93842	63	1.04866e+09	8.35338e+08	1.1552e+09	1.42296e+09	1.86669e+09	1.37951e+09	Yes	Yes	0.663512	-6.8783	20.6918	0.605784	-1.36661	3.54842
Q9UHI6	DDX20	Probable ATP-dependent RNA helicase DDX20	0.0429399	0.00938162	0.0335583	3010	-1.83876	35	1.20232e+09	9.21693e+08	8.32704e+08	1.12072e+09	2.01377e+09	1.60769e+09	Yes	Yes	1.40051	-6.52371	21.8483	0.640735	-1.36714	3.54788
P13693	TPT1	Translationally-controlled tumor protein (TCTP) (Fortilin) (Histamine-releasing factor) (HRF) (p23)	0.042921	0.00936576	0.0335552	3015	-1.84107	11	1.15295e+09	7.54167e+08	1.0795e+09	1.65584e+09	1.8018e+09	1.25124e+09	Yes	Yes	1.13376	-6.53154	21.8209	0.639908	-1.36733	3.54769
P52292	KPNA2	Importin subunit alpha-1 (Karyopherin subunit alpha-2) (RAG cohort protein 1) (SRP1-alpha)	0.0428719	0.00185464	0.0410173	4181	-4.46702	25	1.1806e+09	1.00785e+09	1.47208e+09	1.12852e+09	1.55808e+09	1.33957e+09	Yes	Yes	2.88879	-15.8454	4.32601	0.1249	-1.36783	3.54719
Q5VTR2	RNF20	E3 ubiquitin-protein ligase BRE1A (BRE1-A) (hBRE1)	0.0427348	0.0119807	0.0307542	2475	-1.36008	45	8.34013e+08	8.30034e+08	1.05693e+09	1.21579e+09	1.97929e+09	1.74606e+09	Yes	Yes	1.59843	-4.82256	28.0349	0.831167	-1.36922	3.5458
P35606	COPB2	Coatomer subunit beta' (Beta'-coat protein) (Beta'-COP) (p102)	0.0425584	0.0178453	0.0247131	1052	-0.469735	40	7.25983e+08	6.49569e+08	7.80887e+08	1.17293e+09	2.18631e+09	2.11481e+09	Yes	Yes	1.54552	-1.66474	41.9313	1.28936	-1.37101	3.54401
P42166	TMPO	Lamina-associated polypeptide 2, isoform alpha (Thymopoietin isoform alpha) (TP alpha) (Thymopoietin-related peptide isoform alpha) (TPRP isoform alpha) [Cleaved into: Thymopoietin (TP) (Splenin); Thymopentin (TP5)]	0.0425473	0.0167773	0.02577	1303	-0.619182	27	6.80244e+08	5.94722e+08	9.4249e+08	1.03146e+09	2.32646e+09	2.05312e+09	Yes	Yes	2.00815	-2.19432	39.4321	1.20294	-1.37113	3.54389
P37802	TAGLN2	Transgelin-2 (Epididymis tissue protein Li 7e) (SM22-alpha homolog)	0.0423744	0.00412242	0.038252	3796	-3.21397	17	1.18685e+09	8.13639e+08	1.41738e+09	1.6104e+09	1.3165e+09	1.25273e+09	Yes	Yes	2.45442	-11.3843	9.72856	0.281597	-1.3729	3.54212
P18583	SON	Protein SON (Bax antagonist selected in saccharomyces 1) (BASS1) (Negative regulatory element-binding protein) (NRE-binding protein) (Protein DBP-5) (SON3)	0.0423029	0	0.0423029	4699	-10	15	1.45061e+09	1.12623e+09	1.35954e+09	9.67634e+08	1.3038e+09	1.37687e+09	Yes	Yes	7.57735	-35.2927		-0.12636	-1.37363	3.54139
Q5JTH9	RRP12	RRP12-like protein	0.0417911	0.00774515	0.034046	3241	-2.13612	55	1.19343e+09	8.47956e+08	9.66125e+08	1.11305e+09	1.92082e+09	1.45154e+09	Yes	Yes	1.28251	-7.55354	18.533	0.541001	-1.37892	3.5361
O95347	SMC2	Structural maintenance of chromosomes protein 2 (SMC protein 2) (SMC-2) (Chromosome-associated protein E) (hCAP-E) (XCAP-E homolog)	0.0416893	0.0114958	0.0301935	2522	-1.39313	48	8.56122e+08	7.05666e+08	1.06287e+09	9.99669e+08	2.13745e+09	1.71289e+09	Yes	Yes	1.9813	-4.92479	27.5749	0.816783	-1.37998	3.53505
Q02543	RPL18A	60S ribosomal protein L18a (Large ribosomal subunit protein eL20)	0.0412363	0.00941103	0.0318252	2922	-1.75775	14	1.04453e+09	8.07491e+08	9.9455e+08	1.62065e+09	1.59011e+09	1.33611e+09	Yes	Yes	0.880185	-6.20537	22.8222	0.670314	-1.38472	3.5303
Q9BVP2	GNL3	Guanine nucleotide-binding protein-like 3 (E2-induced gene 3 protein) (Novel nucleolar protein 47) (NNP47) (Nucleolar GTP-binding protein 3) (Nucleostemin)	0.041233	0.00985978	0.0313732	2831	-1.66991	27	9.36565e+08	8.77893e+08	9.252e+08	9.85166e+08	1.99086e+09	1.67717e+09	Yes	Yes	1.94232	-5.89521	23.9124	0.703586	-1.38476	3.53027
Q5BKZ1	ZNF326	DBIRD complex subunit ZNF326 (Zinc finger protein 326) (Zinc finger protein interacting with mRNPs and DBC1)	0.0410546	0	0.0410546	4698	-10	16	1.74503e+09	1.0719e+09	1.18589e+09	8.17712e+08	1.21632e+09	1.32402e+09	No	Yes	7.34584	-35.1631		-0.283685	-1.38664	3.52838
Q16531	DDB1	DNA damage-binding protein 1 (DDB p127 subunit) (DNA damage-binding protein a) (DDBa) (Damage-specific DNA-binding protein 1) (HBV X-associated protein 1) (XAP-1) (UV-damaged DNA-binding factor) (UV-damaged DNA-binding protein 1) (UV-DDB 1) (XPE-binding factor) (XPE-BF) (Xeroderma pigmentosum group E-complementing protein) (XPCe)	0.0410352	0.00524058	0.0357946	3592	-2.77194	50	1.2827e+09	9.63323e+08	9.54367e+08	1.24893e+09	1.57126e+09	1.33681e+09	Yes	Yes	1.1452	-9.77991	12.771	0.370515	-1.38684	3.52818
Q16181	SEPTIN7	Septin-7 (CDC10 protein homolog)	0.0410056	0.0140624	0.0269432	1836	-0.938076	1	8.06684e+08	6.88427e+08	8.54199e+08	1.056e+09	1.86625e+09	2.08052e+09	Yes	Yes	1.71535	-3.3094	34.2939	1.03129	-1.38716	3.52786
O75821	EIF3G	Eukaryotic translation initiation factor 3 subunit G (eIF3g) (Eukaryotic translation initiation factor 3 RNA-binding subunit) (eIF-3 RNA-binding subunit) (Eukaryotic translation initiation factor 3 subunit 4) (eIF-3-delta) (eIF3 p42) (eIF3 p44)	0.0408769	0.0108698	0.0300071	2603	-1.46498	7	1.00315e+09	7.36045e+08	9.27198e+08	1.20471e+09	1.75e+09	1.7079e+09	Yes	Yes	0.958521	-5.16625	26.5915	0.786162	-1.38852	3.5265
Q99873	PRMT1	Protein arginine N-methyltransferase 1	0.040855	0.00544772	0.0354073	3550	-2.70032	2	1.12259e+09	7.02772e+08	1.34258e+09	1.4013e+09	1.5173e+09	1.23854e+09	Yes	Yes	1.42077	-9.52205	13.3343	0.387051	-1.38875	3.52627
P20810	CAST	Calpastatin (Calpain inhibitor) (Sperm BS-17 component)	0.0402928	0.00616722	0.0341256	3445	-2.46816	1	1.41258e+09	7.53886e+08	8.61418e+08	1.05452e+09	1.6575e+09	1.48438e+09	Yes	Yes	0.508535	-8.68854	15.306	0.445136	-1.39477	3.52025
O75607	NPM3	Nucleoplasmin-3	0.0400961	0.0118956	0.0282005	2303	-1.2453	8	8.35947e+08	6.90195e+08	9.63609e+08	1.13716e+09	1.92978e+09	1.63232e+09	Yes	Yes	1.41019	-4.38111	29.6677	0.882559	-1.3969	3.51812
Q32MZ4	LRRFIP1	Leucine-rich repeat flightless-interacting protein 1 (LRR FLII-interacting protein 1) (GC-binding factor 2) (TAR RNA-interacting protein)	0.039726	0.00859233	0.0311337	3011	-1.85735	30	1.22934e+09	7.39962e+08	8.09787e+08	1.25951e+09	1.67813e+09	1.40593e+09	Yes	Yes	0.807123	-6.52692	21.629	0.634095	-1.40092	3.5141
Q9H2G2	SLK	STE20-like serine/threonine-protein kinase (STE20-like kinase) (hSLK)	0.0396403	0.0089726	0.0306677	2926	-1.77312	45	9.62993e+08	8.55189e+08	9.03375e+08	1.11782e+09	1.7316e+09	1.53632e+09	Yes	Yes	1.27822	-6.22926	22.635	0.664619	-1.40186	3.51316
Q15365	PCBP1	Poly(rC)-binding protein 1 (Alpha-CP1) (Heterogeneous nuclear ribonucleoprotein E1) (hnRNP E1) (Nucleic acid-binding protein SUB2.3)	0.0395408	0.0082033	0.0313375	3083	-1.93361	13	8.79843e+08	7.07193e+08	1.20038e+09	1.12485e+09	1.63126e+09	1.54593e+09	Yes	Yes	1.72442	-6.79097	20.7464	0.607433	-1.40295	3.51207
P20290	BTF3	Transcription factor BTF3 (Nascent polypeptide-associated complex subunit beta) (NAC-beta) (RNA polymerase B transcription factor 3)	0.039371	0.00372563	0.0356454	3804	-3.25816	12	9.38628e+08	7.77916e+08	1.46342e+09	1.05839e+09	1.4272e+09	1.39345e+09	Yes	Yes	2.83905	-11.4368	9.46287	0.27386	-1.40482	3.5102
P62913	RPL11	60S ribosomal protein L11 (CLL-associated antigen KW-12) (Large ribosomal subunit protein uL5)	0.0392816	0.00153541	0.0377462	4204	-4.61964	12	1.44249e+09	4.73444e+08	1.45567e+09	1.08469e+09	1.42732e+09	1.15937e+09	Yes	Yes	3.90072	-16.2113	3.90872	0.112839	-1.40581	3.50921
Q2NL82	TSR1	Pre-rRNA-processing protein TSR1 homolog	0.0390875	0.0163892	0.0226982	1044	-0.469831	34	7.01102e+08	6.06211e+08	7.09721e+08	1.3585e+09	1.99685e+09	1.63579e+09	Yes	Yes	0.85312	-1.64773	41.9296	1.2893	-1.40796	3.50706
O60884	DNAJA2	DnaJ homolog subfamily A member 2 (Cell cycle progression restoration gene 3 protein) (Dnj3) (Dj3) (HIRA-interacting protein 4) (Renal carcinoma antigen NY-REN-14)	0.0390841	0.0175345	0.0215495	753	-0.297458	23	6.42105e+08	5.7535e+08	6.74737e+08	1.16887e+09	1.95526e+09	1.99125e+09	Yes	Yes	1.33562	-1.04319	44.8636	1.39362	-1.408	3.50702
Q8N108	MIER1	Mesoderm induction early response protein 1 (Early response 1) (Er1) (Mi-er1) (hMi-er1)	0.0389895	0.00202787	0.0369617	4108	-4.188	3	1.43366e+09	1.00576e+09	8.7165e+08	1.15398e+09	1.21335e+09	1.31222e+09	Yes	Yes	2.59303	-14.683	5.20105	0.150206	-1.40905	3.50597
Q3YEC7	RABL6	Rab-like protein 6 (GTP-binding protein Parf) (Partner of ARF) (Rab-like protein 1) (RBEL1)	0.0387835	0.00616272	0.0326208	3394	-2.40415	25	1.33904e+09	8.72669e+08	6.9062e+08	1.06361e+09	1.56327e+09	1.42448e+09	Yes	Yes	1.22787	-8.42336	15.89	0.462408	-1.41135	3.50367
P27708	CAD	CAD protein [Includes: Glutamine-dependent carbamoyl-phosphate synthase	0.0387566	0.00476006	0.0339966	3611	-2.83634	79	9.92385e+08	8.93002e+08	1.15107e+09	1.33201e+09	1.46891e+09	1.11147e+09	Yes	Yes	0.537209	-9.93674	12.2819	0.356179	-1.41165	3.50337
Q16630	CPSF6	Cleavage and polyadenylation specificity factor subunit 6 (Cleavage and polyadenylation specificity factor 68 kDa subunit) (CPSF 68 kDa subunit) (Cleavage factor Im complex 68 kDa subunit) (CFIm68) (Pre-mRNA cleavage factor Im 68 kDa subunit) (Protein HPBRII-4/7)	0.038722	0.010611	0.028111	2520	-1.40557	18	9.4791e+08	6.7167e+08	8.41203e+08	9.64346e+08	1.75498e+09	1.76252e+09	Yes	Yes	1.48714	-4.92369	27.4031	0.811419	-1.41204	3.50298
Q01081	U2AF1	Splicing factor U2AF 35 kDa subunit (U2 auxiliary factor 35 kDa subunit) (U2 small nuclear RNA auxiliary factor 1) (U2 snRNP auxiliary factor small subunit)	0.0386822	0.00694968	0.0317325	3269	-2.19094	5	1.14718e+09	8.19854e+08	8.33942e+08	9.6236e+08	1.55773e+09	1.61445e+09	Yes	Yes	1.14046	-7.67385	17.9661	0.52408	-1.41249	3.50253
P45973	CBX5	Chromobox protein homolog 5 (Antigen p25) (Heterochromatin protein 1 homolog alpha) (HP1 alpha)	0.0385877	0.0100206	0.0285671	2655	-1.51139	9	1.17615e+09	7.09081e+08	6.55305e+08	1.16668e+09	1.7228e+09	1.48855e+09	Yes	Yes	0.741244	-5.29207	25.9684	0.766848	-1.41355	3.50147
Q4G0J3	LARP7	La-related protein 7 (La ribonucleoprotein domain family member 7) (hLARP7) (P-TEFb-interaction protein for 7SK stability) (PIP7S)	0.0385228	0.00653245	0.0319904	3335	-2.29194	31	1.24996e+09	8.03955e+08	8.05558e+08	1.16797e+09	1.47948e+09	1.40001e+09	Yes	Yes	0.782664	-8.02349	16.9574	0.494058	-1.41428	3.50074
Q9ULT8	HECTD1	E3 ubiquitin-protein ligase HECTD1	0.0384606	0.0129162	0.0255444	1892	-0.983821	78	7.51121e+08	6.77497e+08	7.86209e+08	9.85037e+08	2.15007e+09	1.54585e+09	Yes	Yes	1.80811	-3.44341	33.583	1.00811	-1.41498	3.50004
Q9UHR5	SAP30BP	SAP30-binding protein (Transcriptional regulator protein HCNGP)	0.0384517	0.00824692	0.0302047	3020	-1.87285	15	1.24686e+09	7.27124e+08	6.63226e+08	8.8371e+08	1.62451e+09	1.74875e+09	Yes	Yes	0.867035	-6.55484	21.4475	0.628604	-1.41508	3.49994
P41250	GARS1	Glycine--tRNA ligase	0.0383247	0.00588884	0.0324359	3427	-2.46154	30	1.11569e+09	8.68249e+08	9.05438e+08	1.0707e+09	1.53068e+09	1.38066e+09	Yes	Yes	0.843568	-8.61168	15.3656	0.446898	-1.41652	3.4985
Q15020	SART3	Squamous cell carcinoma antigen recognized by T-cells 3 (SART-3) (Tat-interacting protein of 110 kDa) (Tip110) (p110 nuclear RNA-binding protein)	0.03813	0.00989725	0.0282327	2653	-1.51227	17	8.63735e+08	7.99898e+08	8.2688e+08	1.04433e+09	1.81904e+09	1.48261e+09	Yes	Yes	1.52159	-5.28733	25.9566	0.766484	-1.41873	3.49629
Q9BZE4	GTPBP4	GTP-binding protein 4 (Chronic renal failure gene protein) (GTP-binding protein NGB) (Nucleolar GTP-binding protein 1)	0.0379919	0.0123197	0.0256723	2008	-1.05925	34	7.5183e+08	7.0667e+08	7.77793e+08	9.83168e+08	2.0308e+09	1.56149e+09	Yes	Yes	1.7643	-3.70177	32.427	0.970679	-1.42031	3.49471
P30050	RPL12	60S ribosomal protein L12 (Large ribosomal subunit protein uL11)	0.0379812	0.00533825	0.032643	3510	-2.61233	10	9.52228e+08	7.62365e+08	1.21164e+09	1.29437e+09	1.31377e+09	1.27546e+09	Yes	Yes	1.482	-9.12903	14.055	0.408243	-1.42043	3.49459
Q8N9T8	KRI1	Protein KRI1 homolog	0.0379697	0.00218335	0.0357864	4062	-4.0348	26	1.3886e+09	8.71665e+08	9.23756e+08	9.34116e+08	1.37018e+09	1.31944e+09	Yes	Yes	0.924789	-14.0994	5.75023	0.1661	-1.42056	3.49446
Q9Y3T9	NOC2L	Nucleolar complex protein 2 homolog (Protein NOC2 homolog) (NOC2-like protein) (Novel INHAT repressor)	0.0379267	0	0.0379267	4697	-10	26	1.39524e+09	1.02111e+09	1.05049e+09	7.22954e+08	1.38702e+09	1.22323e+09	Yes	Yes	7.44404	-34.8201		-0.110441	-1.42106	3.49397
O14980	XPO1	Exportin-1 (Exp1) (Chromosome region maintenance 1 protein homolog)	0.0378082	0.0100754	0.0277327	2580	-1.46075	45	8.71012e+08	7.18484e+08	8.84233e+08	1.35141e+09	1.69033e+09	1.26333e+09	Yes	Yes	0.67013	-5.10181	26.6489	0.787943	-1.42241	3.49261
Q9NVA2	SEPTIN11	Septin-11	0.0377035	0.0149459	0.0227575	1273	-0.606589	12	5.95057e+08	4.83008e+08	8.83779e+08	9.57385e+08	1.65408e+09	2.18672e+09	Yes	Yes	2.12518	-2.11785	39.6408	1.21007	-1.42362	3.4914
O75369	FLNB	Filamin-B (FLN-B) (ABP-278) (ABP-280 homolog) (Actin-binding-like protein) (Beta-filamin) (Filamin homolog 1) (Fh1) (Filamin-3) (Thyroid autoantigen) (Truncated actin-binding protein) (Truncated ABP)	0.0375646	0.00233297	0.0352316	4026	-3.91663	2	1.23616e+09	8.24328e+08	1.09108e+09	1.11189e+09	1.35001e+09	1.12166e+09	Yes	Yes	1.42954	-13.6683	6.21056	0.17943	-1.42522	3.4898
P62910	RPL32	60S ribosomal protein L32 (Large ribosomal subunit protein eL32)	0.0375606	0.00010307	0.0374575	4651	-8.50549	11	1.19974e+09	9.44718e+08	1.21065e+09	1.20529e+09	1.12892e+09	1.04509e+09	Yes	Yes	6.2265	-29.6821	0.274409	0.0079178	-1.42527	3.48975
P49591	SARS1	Serine--tRNA ligase, cytoplasmic	0.037435	0.00568133	0.0317537	3438	-2.48262	34	9.28186e+08	7.59914e+08	1.12772e+09	9.8523e+08	1.58621e+09	1.32464e+09	Yes	Yes	1.83318	-8.66014	15.1765	0.441311	-1.42672	3.4883
Q8WXX5	DNAJC9	DnaJ homolog subfamily C member 9 (HDJC9) (DnaJ protein SB73)	0.0372723	0.0123455	0.0249268	1940	-1.01371	16	7.06259e+08	6.92043e+08	8.12159e+08	1.13355e+09	1.72822e+09	1.6105e+09	Yes	Yes	1.29679	-3.53421	33.1225	0.993161	-1.42861	3.48641
Q7Z4S6	KIF21A	Kinesin-like protein KIF21A (Kinesin-like protein KIF2) (Renal carcinoma antigen NY-REN-62)	0.0372385	0.00512559	0.0321129	3518	-2.64737	34	1.15585e+09	8.76044e+08	8.21772e+08	9.81167e+08	1.49177e+09	1.35007e+09	No	Yes	1.04673	-9.22875	13.7642	0.399688	-1.42901	3.48601
Q9Y265	RUVBL1	RuvB-like 1	0.0371695	0.00467292	0.0324966	3587	-2.79789	24	9.96639e+08	7.23789e+08	1.17084e+09	9.79494e+08	1.40458e+09	1.38895e+09	Yes	Yes	2.04228	-9.75124	12.5719	0.364678	-1.42981	3.48521
Q92878	RAD50	DNA repair protein RAD50 (hRAD50)	0.0369221	0.00579183	0.0311302	3402	-2.42622	61	1.02326e+09	7.19609e+08	9.55316e+08	7.47834e+08	1.65999e+09	1.51392e+09	Yes	Yes	2.21549	-8.44886	15.6866	0.456389	-1.43271	3.48231
Q96GQ7	DDX27	Probable ATP-dependent RNA helicase DDX27	0.0367946	0	0.0367946	4696	-10	37	1.35115e+09	9.83014e+08	9.78791e+08	5.87187e+08	1.34832e+09	1.34861e+09	Yes	Yes	8.24152	-34.689		-0.111648	-1.43422	3.48081
Q14247	CTTN	Src substrate cortactin (Amplaxin) (Oncogene EMS1)	0.036789	0.0089398	0.0278492	2771	-1.63932	28	9.22965e+08	6.83243e+08	8.64884e+08	1.04279e+09	1.5891e+09	1.49308e+09	Yes	Yes	1.07689	-5.70605	24.3002	0.715467	-1.43428	3.48074
P08758	ANXA5	Annexin A5 (Anchorin CII) (Annexin V) (Annexin-5) (Calphobindin I) (CPB-I) (Endonexin II) (Lipocortin V) (Placental anticoagulant protein 4) (PP4) (Placental anticoagulant protein I) (PAP-I) (Thromboplastin inhibitor) (Vascular anticoagulant-alpha) (VAC-alpha)	0.0367372	0.00224411	0.0344931	4033	-3.94209	23	1.16152e+09	7.28169e+08	1.20219e+09	1.15082e+09	1.19808e+09	1.146e+09	Yes	Yes	2.62069	-13.719	6.10855	0.176475	-1.43489	3.48013
Q9BXW9	FANCD2	Fanconi anemia group D2 protein (Protein FACD2)	0.0367258	0.0041681	0.0325577	3672	-2.96554	52	1.13058e+09	9.82009e+08	7.72636e+08	9.43978e+08	1.55346e+09	1.20207e+09	No	Yes	2.14688	-10.32	11.3492	0.328887	-1.43503	3.47999
Q8NFC6	BOD1L1	Biorientation of chromosomes in cell division protein 1-like 1	0.0367085	0.00260453	0.034104	3956	-3.71084	72	1.19742e+09	9.43834e+08	9.14721e+08	1.19323e+09	1.22207e+09	1.11036e+09	No	Yes	2.08596	-12.9129	7.09518	0.205068	-1.43523	3.47979
Q9UHB9	SRP68	Signal recognition particle subunit SRP68 (SRP68) (Signal recognition particle 68 kDa protein)	0.0362791	0.011561	0.0247181	2048	-1.0963	38	7.52733e+08	6.3012e+08	7.83569e+08	9.53324e+08	1.67044e+09	1.71446e+09	Yes	Yes	1.59746	-3.80928	31.8669	0.952654	-1.44034	3.47468
Q13442	PDAP1	28 kDa heat- and acid-stable phosphoprotein (PDGF-associated protein) (PAP) (PDGFA-associated protein 1) (PAP1)	0.0362229	0.0070039	0.029219	3162	-2.06068	12	9.52099e+08	6.77497e+08	9.7483e+08	1.05865e+09	1.35937e+09	1.47213e+09	Yes	Yes	1.39011	-7.15881	19.3355	0.565019	-1.44102	3.474
Q13595	TRA2A	Transformer-2 protein homolog alpha (TRA-2 alpha) (TRA2-alpha) (Transformer-2 protein homolog A)	0.0361691	0.00593804	0.030231	3355	-2.34797	11	1.32266e+09	7.55333e+08	6.19536e+08	1.04498e+09	1.35411e+09	1.38829e+09	Yes	Yes	1.27714	-8.15534	16.4175	0.478034	-1.44166	3.47336
O43290	SART1	U4/U6.U5 tri-snRNP-associated protein 1 (SNU66 homolog) (hSnu66) (Squamous cell carcinoma antigen recognized by T-cells 1) (SART-1) (hSART-1) (U4/U6.U5 tri-snRNP-associated 110 kDa protein) (allergen Hom s 1)	0.0360804	0.00961828	0.0264622	2564	-1.46008	40	8.44971e+08	7.0651e+08	8.13273e+08	1.18685e+09	1.50842e+09	1.409e+09	Yes	Yes	0.589017	-5.06983	26.6579	0.788223	-1.44273	3.47229
O60885	BRD4	Bromodomain-containing protein 4 (Protein HUNK1)	0.0360633	0.00204963	0.0340137	4058	-4.05268	28	1.2283e+09	9.50545e+08	8.53126e+08	9.32504e+08	1.33374e+09	1.16774e+09	Yes	Yes	1.96152	-14.0712	5.68343	0.164166	-1.44293	3.47209
O95490	ADGRL2	Adhesion G protein-coupled receptor L2 (Calcium-independent alpha-latrotoxin receptor 2) (CIRL-2) (Latrophilin homolog 1) (Latrophilin-2) (Lectomedin-1)	0.0360179	0	0.0360179	4695	-10	10	1.99637e+07	1.20519e+09	5.881e+08	3.18361e+09	1.41901e+09	4.19405e+07	Yes	Yes	12.9751	-34.5966		-0.0736058	-1.44348	3.47154
Q9Y3I0	RTCB	RNA-splicing ligase RtcB homolog	0.0357935	0.00648568	0.0293078	3239	-2.17595	26	9.66602e+08	6.25258e+08	1.02916e+09	1.12188e+09	1.27487e+09	1.3998e+09	Yes	Yes	1.57857	-7.548	18.1197	0.528662	-1.4462	3.46882
Q99615	DNAJC7	DnaJ homolog subfamily C member 7 (Tetratricopeptide repeat protein 2) (TPR repeat protein 2)	0.0356937	0.0122074	0.0234864	1822	-0.944073	31	6.55531e+08	5.17767e+08	8.57169e+08	8.52642e+08	1.6767e+09	1.83988e+09	Yes	Yes	2.05421	-3.27368	34.2003	1.02823	-1.44741	3.46761
Q8N5F7	NKAP	NF-kappa-B-activating protein	0.0353134	0	0.0353134	4694	-10	16	1.43675e+09	8.3558e+08	8.9892e+08	1.11879e+09	1.11024e+09	9.31223e+08	Yes	Yes	9.1194	-34.5111		-0.0100914	-1.45206	3.46296
O75494	SRSF10	Serine/arginine-rich splicing factor 10 (40 kDa SR-repressor protein) (SRrp40) (FUS-interacting serine-arginine-rich protein 1) (Splicing factor SRp38) (Splicing factor, arginine/serine-rich 13A) (TLS-associated protein with Ser-Arg repeats) (TASR) (TLS-associated protein with SR repeats) (TLS-associated serine-arginine protein) (TLS-associated SR protein)	0.0349017	0.00331414	0.0315875	3780	-3.25265	10	1.44913e+09	6.87744e+08	6.80347e+08	9.33407e+08	1.23922e+09	1.26783e+09	Yes	Yes	2.21313	-11.2472	9.49566	0.274815	-1.45715	3.45787
P62805	H4C1	Histone H4	0.0347973	0	0.0347973	4693	-10	9	4.94401e+08	4.91888e+08	3.49514e+09	8.91381e+08	5.05752e+08	3.60401e+08	No	Yes	12.2175	-34.4474		-1.4529	-1.45845	3.45657
P30153	PPP2R1A	Serine/threonine-protein phosphatase 2A 65 kDa regulatory subunit A alpha isoform (Medium tumor antigen-associated 61 kDa protein) (PP2A subunit A isoform PR65-alpha) (PP2A subunit A isoform R1-alpha)	0.0347274	0.00451851	0.0302089	3544	-2.74105	24	8.29308e+08	7.05867e+08	1.16535e+09	1.04717e+09	1.33253e+09	1.14621e+09	Yes	Yes	1.71753	-9.47224	13.0114	0.377569	-1.45933	3.45569
P08243	ASNS	Asparagine synthetase [glutamine-hydrolyzing]	0.0346196	0.00618055	0.0284391	3253	-2.20207	26	9.13747e+08	6.42296e+08	9.62124e+08	9.31795e+08	1.54072e+09	1.21642e+09	Yes	Yes	1.33001	-7.60669	17.8528	0.520701	-1.46068	3.45434
P26599	PTBP1	Polypyrimidine tract-binding protein 1 (PTB) (57 kDa RNA-binding protein PPTB-1) (Heterogeneous nuclear ribonucleoprotein I) (hnRNP I)	0.0346004	0.00815729	0.0264431	2818	-1.69673	19	7.88636e+08	5.43324e+08	1.03288e+09	1.24667e+09	1.43291e+09	1.15924e+09	Yes	Yes	0.679512	-5.86068	23.5757	0.693292	-1.46092	3.4541
Q8WXA9	SREK1	Splicing regulatory glutamine/lysine-rich protein 1 (Serine/arginine-rich-splicing regulatory protein 86) (SRrp86) (Splicing factor, arginine/serine-rich 12) (Splicing regulatory protein 508) (SRrp508)	0.0344957	0.00340104	0.0310946	3752	-3.19262	13	1.27265e+09	9.86871e+08	5.20812e+08	1.10822e+09	1.01408e+09	1.28227e+09	Yes	Yes	2.38706	-11.0234	9.85933	0.285407	-1.46224	3.45279
P18206	VCL	Vinculin (Metavinculin) (MV)	0.0344674	0.00529085	0.0291765	3410	-2.46324	53	9.34696e+08	7.29213e+08	9.51521e+08	1.16681e+09	1.18751e+09	1.21007e+09	Yes	Yes	1.07077	-8.50415	15.3503	0.446446	-1.46259	3.45243
O14654	IRS4	Insulin receptor substrate 4 (IRS-4) (160 kDa phosphotyrosine protein) (py160) (Phosphoprotein of 160 kDa) (pp160)	0.0342721	0.0123793	0.0218928	1616	-0.822534	44	6.76286e+08	5.79409e+08	6.72179e+08	9.94319e+08	1.72894e+09	1.49366e+09	Yes	Yes	1.30282	-2.83771	36.1205	1.09146	-1.46506	3.44996
P17066	HSPA6	Heat shock 70 kDa protein 6 (Heat shock 70 kDa protein B')	0.0342188	0.00266523	0.0315536	3888	-3.56547	3	9.42366e+08	6.83846e+08	1.15776e+09	7.81996e+08	1.15038e+09	1.41891e+09	Yes	Yes	3.33985	-12.2983	7.78878	0.225193	-1.46573	3.44929
Q15021	NCAPD2	Condensin complex subunit 1 (Chromosome condensation-related SMC-associated protein 1) (Chromosome-associated protein D2) (hCAP-D2) (Non-SMC condensin I complex subunit D2) (XCAP-D2 homolog)	0.0341898	0.0158521	0.0183377	586	-0.210139	53	5.1076e+08	4.67497e+08	5.90162e+08	8.54253e+08	2.04539e+09	1.66198e+09	Yes	Yes	1.87991	-0.724751	46.365	1.44832	-1.4661	3.44892
Q9P2J5	LARS1	Leucine--tRNA ligase, cytoplasmic	0.0341439	0.00296352	0.0311804	3830	-3.39526	55	1.02229e+09	8.03674e+08	9.38897e+08	9.38563e+08	1.44653e+09	9.7186e+08	Yes	Yes	1.9296	-11.708	8.6795	0.251069	-1.46669	3.44833
Q92945	KHSRP	Far upstream element-binding protein 2 (FUSE-binding protein 2) (KH type-splicing regulatory protein) (KSRP) (p75)	0.0338479	0.00704938	0.0267986	3042	-1.92659	35	8.2847e+08	5.75671e+08	9.94633e+08	1.33459e+09	1.2129e+09	1.12248e+09	Yes	Yes	1.27276	-6.63624	20.8266	0.60985	-1.47047	3.44455
O75717	WDHD1	WD repeat and HMG-box DNA-binding protein 1 (Acidic nucleoplasmic DNA-binding protein 1) (And-1)	0.0337308	0.010066	0.0236648	2229	-1.23326	47	6.2144e+08	8.31923e+08	5.73866e+08	7.72457e+08	1.94859e+09	1.29947e+09	Yes	Yes	2.47736	-4.24617	29.8421	0.88808	-1.47197	3.44305
P33992	MCM5	DNA replication licensing factor MCM5	0.0335638	0	0.0335638	4691	-10	38	1.18485e+09	7.44925e+08	1.10953e+09	9.27412e+08	1.12655e+09	9.2454e+08	Yes	Yes	7.38688	-34.2912		-0.0354478	-1.47413	3.44089
P09960	LTA4H	Leukotriene A-4 hydrolase (LTA-4 hydrolase)	0.0334904	0.0037236	0.0297668	3670	-2.99894	31	9.14327e+08	7.131e+08	1.03424e+09	1.01192e+09	1.26502e+09	1.06605e+09	Yes	Yes	1.03269	-10.3162	11.1184	0.322141	-1.47508	3.43994
Q6UN15	FIP1L1	Pre-mRNA 3'-end-processing factor FIP1 (hFip1) (FIP1-like 1 protein) (Factor interacting with PAP) (Rearranged in hypereosinophilia)	0.0334451	0.004437	0.0290081	3530	-2.7088	5	1.20042e+09	7.38628e+08	6.36424e+08	8.62922e+08	1.33427e+09	1.22387e+09	Yes	Yes	1.16126	-9.31652	13.2665	0.38506	-1.47567	3.43935
P50395	GDI2	Rab GDP dissociation inhibitor beta (Rab GDI beta) (Guanosine diphosphate dissociation inhibitor 2) (GDI-2)	0.0334019	0.00806011	0.0253418	2766	-1.65265	20	8.0475e+08	5.26969e+08	9.30852e+08	1.05491e+09	1.39011e+09	1.28119e+09	Yes	Yes	1.05095	-5.68312	24.1307	0.71027	-1.47623	3.43879
Q05682	CALD1	Caldesmon (CDM)	0.0333265	0.0100554	0.023271	2190	-1.21056	3	9.74645e+08	5.33358e+08	5.26216e+08	8.41885e+08	1.50443e+09	1.59472e+09	Yes	Yes	0.792829	-4.16167	30.1725	0.898559	-1.47721	3.43781
Q92522	H1-10	Histone H1.10 (Histone H1x)	0.0333234	0.00707257	0.0262509	3005	-1.89206	9	8.36463e+08	6.61383e+08	8.51187e+08	1.09217e+09	1.32064e+09	1.21288e+09	Yes	Yes	0.502699	-6.50447	21.224	0.621847	-1.47725	3.43777
P00918	CA2	Carbonic anhydrase 2	0.0331501	0.00574803	0.0274021	3283	-2.25315	13	9.02467e+08	4.97836e+08	1.05359e+09	1.13716e+09	1.09239e+09	1.2602e+09	Yes	Yes	2.16827	-7.7407	17.3394	0.505415	-1.47951	3.43551
O14818	PSMA7	Proteasome subunit alpha type-7 (Proteasome subunit RC6-1) (Proteasome subunit XAPC7)	0.033108	0.00310224	0.0300057	3779	-3.27386	15	1.16706e+09	7.04621e+08	8.0003e+08	8.67789e+08	1.1245e+09	1.27208e+09	Yes	Yes	1.55755	-11.2455	9.37007	0.271158	-1.48007	3.43495
Q9NVU7	SDAD1	Protein SDA1 homolog (Nucleolar protein 130) (SDA1 domain-containing protein 1) (hSDA)	0.0329942	0.00276787	0.0302263	3842	-3.44896	30	1.11337e+09	9.13697e+08	6.60792e+08	8.55542e+08	1.30714e+09	1.06514e+09	Yes	Yes	2.42812	-11.8418	8.38897	0.242625	-1.48156	3.43346
P37837	TALDO1	Transaldolase	0.0328402	0.00584346	0.0269967	3249	-2.20789	16	8.7127e+08	6.03278e+08	9.24333e+08	9.37339e+08	1.42825e+09	1.1236e+09	Yes	Yes	1.042	-7.57621	17.7936	0.51894	-1.48359	3.43143
Q9BZI7	UPF3B	Regulator of nonsense transcripts 3B (Nonsense mRNA reducing factor 3B) (Up-frameshift suppressor 3 homolog B) (hUpf3B) (Up-frameshift suppressor 3 homolog on chromosome X) (hUpf3p-X)	0.0324212	0.00496095	0.0274602	3403	-2.46865	20	1.16423e+09	7.64334e+08	5.31579e+08	1.06812e+09	1.19173e+09	1.09295e+09	Yes	Yes	2.06322	-8.45724	15.3016	0.445005	-1.48917	3.42585
Q9UKY7	CDV3	Protein CDV3 homolog	0.0323394	0.0140278	0.0183116	882	-0.384467	11	4.79511e+08	4.53674e+08	6.76758e+08	9.71823e+08	1.6761e+09	1.5404e+09	Yes	Yes	1.49313	-1.31671	43.3768	1.34035	-1.49027	3.42475
Q9H6T3	RPAP3	RNA polymerase II-associated protein 3	0.0323036	0.0113052	0.0209984	1719	-0.893294	33	6.67133e+08	5.14512e+08	6.62195e+08	8.90478e+08	1.48607e+09	1.57147e+09	Yes	Yes	1.41284	-3.05888	34.9967	1.05434	-1.49075	3.42427
Q6Y7W6	GIGYF2	GRB10-interacting GYF protein 2 (PERQ amino acid-rich with GYF domain-containing protein 2) (Trinucleotide repeat-containing gene 15 protein)	0.0322641	0.0129073	0.0193568	1208	-0.584659	38	6.10269e+08	5.44891e+08	5.78363e+08	1.2595e+09	1.43717e+09	1.35459e+09	Yes	Yes	0.248917	-2.00172	40.0051	1.22257	-1.49128	3.42374
O75533	SF3B1	Splicing factor 3B subunit 1 (Pre-mRNA-splicing factor SF3b 155 kDa subunit) (SF3b155) (Spliceosome-associated protein 155) (SAP 155)	0.0322393	0.00523689	0.0270024	3347	-2.36631	66	8.44198e+08	6.9795e+08	8.52961e+08	9.53195e+08	1.44288e+09	9.89146e+08	Yes	Yes	1.39553	-8.10082	16.2438	0.472886	-1.49161	3.42341
P12268	IMPDH2	Inosine-5'-monophosphate dehydrogenase 2 (IMP dehydrogenase 2) (IMPD 2) (IMPDH 2)	0.0321814	0.00116629	0.0310151	4203	-4.73297	24	9.99282e+08	6.65281e+08	1.11473e+09	1.05291e+09	9.6485e+08	9.72891e+08	Yes	Yes	3.61919	-16.1992	3.62411	0.104616	-1.4924	3.42263
P22102	GART	Trifunctional purine biosynthetic protein adenosine-3 [Includes: Phosphoribosylamine--glycine ligase	0.0321187	0.00444511	0.0276736	3500	-2.63822	41	8.61021e+08	7.1965e+08	8.91824e+08	9.67505e+08	1.25687e+09	1.06184e+09	Yes	Yes	0.842932	-9.0274	13.8396	0.401907	-1.49324	3.42178
Q14C86	GAPVD1	GTPase-activating protein and VPS9 domain-containing protein 1 (GAPex-5) (Rab5-activating protein 6)	0.0320193	0.0122073	0.019812	1398	-0.698625	44	5.94045e+08	4.75453e+08	6.59967e+08	8.70883e+08	1.7062e+09	1.43434e+09	Yes	Yes	1.53399	-2.3896	38.1249	1.15854	-1.49459	3.42043
Q9UNF0	PACSIN2	Protein kinase C and casein kinase substrate in neurons protein 2 (Syndapin-2) (Syndapin-II) (SdpII)	0.0319501	0.0121463	0.0198038	1406	-0.705264	23	6.185e+08	4.78668e+08	6.4726e+08	9.32246e+08	1.51404e+09	1.53776e+09	Yes	Yes	1.29638	-2.41164	38.0164	1.15488	-1.49553	3.41949
P54578	USP14	Ubiquitin carboxyl-terminal hydrolase 14	0.0317195	0.0120036	0.0197159	1420	-0.715887	25	6.11172e+08	5.07038e+08	6.20609e+08	9.3895e+08	1.45642e+09	1.55295e+09	Yes	Yes	1.27619	-2.44572	37.8431	1.14904	-1.49867	3.41635
Q92499	DDX1	ATP-dependent RNA helicase DDX1	0.0316317	0.00496421	0.0266675	3376	-2.42545	36	8.37559e+08	6.65562e+08	8.76559e+08	9.19871e+08	1.25064e+09	1.12121e+09	Yes	Yes	1.08606	-8.28325	15.6938	0.4566	-1.49988	3.41514
Q9Y2W2	WBP11	WW domain-binding protein 11 (WBP-11) (Npw38-binding protein) (NpwBP) (SH3 domain-binding protein SNP70) (Splicing factor that interacts with PQBP-1 and PP1)	0.0315876	0.0049025	0.0266851	3387	-2.44444	26	9.25092e+08	6.67572e+08	7.87323e+08	8.9976e+08	1.1513e+09	1.23243e+09	Yes	Yes	1.01914	-8.34664	15.5203	0.451471	-1.50048	3.41454
P00505	GOT2	Aspartate aminotransferase, mitochondrial (mAspAT)	0.031512	0.00380671	0.0277052	3589	-2.86354	27	7.93212e+08	6.35545e+08	1.04822e+09	1.00489e+09	1.20527e+09	9.62784e+08	Yes	Yes	1.20542	-9.77469	12.0802	0.350272	-1.50152	3.4135
P54136	RARS1	Arginine--tRNA ligase, cytoplasmic	0.0314695	0.00489718	0.0265724	3380	-2.4399	41	8.64308e+08	6.45792e+08	8.63481e+08	1.02216e+09	1.26362e+09	9.82958e+08	Yes	Yes	0.352467	-8.32717	15.5616	0.452692	-1.50211	3.41291
P33991	MCM4	DNA replication licensing factor MCM4	0.0313954	0.0059679	0.0254275	3157	-2.0911	37	7.46803e+08	5.84874e+08	9.31883e+08	8.91767e+08	1.27676e+09	1.19695e+09	Yes	Yes	1.59449	-7.13459	19.0088	0.555231	-1.50313	3.41189
P62266	RPS23	40S ribosomal protein S23 (Small ribosomal subunit protein uS12)	0.0311929	0.00317157	0.0280214	3726	-3.14326	7	1.06703e+09	6.97589e+08	7.19128e+08	7.58921e+08	1.13615e+09	1.21391e+09	Yes	Yes	0.853202	-10.7156	10.1676	0.294392	-1.50594	3.40908
Q99497	PARK7	Parkinson disease protein 7 (Maillard deglycase) (Oncogene DJ1) (Parkinsonism-associated deglycase) (Protein DJ-1) (DJ-1) (Protein/nucleic acid deglycase DJ-1)	0.0311194	0.00410285	0.0270166	3525	-2.71915	16	9.62413e+08	4.4632e+08	9.98098e+08	1.02874e+09	8.80063e+08	1.26391e+09	Yes	Yes	3.09901	-9.26699	13.1842	0.382644	-1.50697	3.40805
P62244	RPS15A	40S ribosomal protein S15a (Small ribosomal subunit protein uS8)	0.0310965	0.00387947	0.027217	3562	-2.81058	4	9.53195e+08	7.10367e+08	6.90249e+08	6.03063e+08	1.4297e+09	1.18886e+09	Yes	Yes	2.2969	-9.57769	12.4756	0.361855	-1.50729	3.40773
P33993	MCM7	DNA replication licensing factor MCM7	0.0310728	0.00749028	0.0235825	2755	-1.65462	38	7.29077e+08	5.60361e+08	8.09024e+08	9.36694e+08	1.3689e+09	1.16712e+09	Yes	Yes	1.05024	-5.63796	24.1056	0.709504	-1.50762	3.4074
P14868	DARS1	Aspartate--tRNA ligase, cytoplasmic	0.0310636	0.00502899	0.0260346	3343	-2.37209	34	7.88313e+08	6.34782e+08	8.95991e+08	9.1046e+08	1.3005e+09	1.03948e+09	Yes	Yes	1.18231	-8.08235	16.1894	0.471272	-1.50775	3.40727
Q96SB4	SRPK1	SRSF protein kinase 1	0.0309989	0.0122558	0.0187431	1254	-0.612888	21	5.61236e+08	5.4264e+08	5.57612e+08	1.021e+09	1.58641e+09	1.28903e+09	Yes	Yes	1.08897	-2.08772	39.5364	1.2065	-1.50865	3.40637
Q96K76	USP47	Ubiquitin carboxyl-terminal hydrolase 47	0.0308365	0.00740165	0.0234348	2761	-1.66273	2	8.2557e+08	6.41452e+08	6.1603e+08	9.10009e+08	1.36504e+09	1.17071e+09	Yes	Yes	0.906435	-5.66009	24.0029	0.706358	-1.51094	3.40409
Q13151	HNRNPA0	Heterogeneous nuclear ribonucleoprotein A0 (hnRNP A0)	0.0307864	0	0.0307864	4690	-10	13	1.14328e+09	7.73214e+08	9.87867e+08	9.7221e+08	9.94064e+08	6.49199e+08	Yes	Yes	8.5993	-33.9174		-0.177431	-1.51164	3.40338
O60231	DHX16	Pre-mRNA-splicing factor ATP-dependent RNA helicase DHX16	0.0306548	0.00661497	0.0240398	2957	-1.86162	36	8.67145e+08	6.31446e+08	6.32738e+08	8.50063e+08	1.35367e+09	1.16118e+09	Yes	Yes	0.955817	-6.33234	21.5789	0.632579	-1.5135	3.40152
Q03701	CEBPZ	CCAAT/enhancer-binding protein zeta (CCAAT-box-binding transcription factor) (CBF) (CCAAT-binding factor)	0.0306371	0	0.0306371	4689	-10	43	1.09229e+09	8.94971e+08	9.16949e+08	5.72884e+08	1.06796e+09	9.48014e+08	Yes	Yes	7.86837	-33.8963		-0.215133	-1.51375	3.40127
P49207	RPL34	60S ribosomal protein L34 (Large ribosomal subunit protein eL34)	0.0306259	0	0.0306259	4688	-10	9	1.28219e+09	7.80206e+08	9.05603e+08	9.70083e+08	9.15545e+08	6.37441e+08	Yes	Yes	9.30329	-33.8947		-0.25811	-1.51391	3.40111
Q99459	CDC5L	Cell division cycle 5-like protein (Cdc5-like protein) (Pombe cdc5-related protein)	0.0304746	0.0111671	0.0193075	1542	-0.789916	36	5.66651e+08	4.11923e+08	7.21149e+08	8.79263e+08	1.36797e+09	1.51697e+09	Yes	Yes	1.56844	-2.68489	36.6438	1.10886	-1.51606	3.39896
P35241	RDX	Radixin	0.0304214	0.00827751	0.0221439	2476	-1.41964	28	6.89951e+08	4.71033e+08	8.05146e+08	9.6512e+08	1.07503e+09	1.44812e+09	Yes	Yes	1.75438	-4.82423	27.2095	0.805383	-1.51682	3.3982
Q92616	GCN1	eIF-2-alpha kinase activator GCN1 (GCN1 eIF-2-alpha kinase activator homolog) (GCN1-like protein 1) (General control of amino-acid synthesis 1-like protein 1) (Translational activator GCN1) (HsGCN1)	0.0303798	0.00579923	0.0245806	3146	-2.08359	114	6.99362e+08	5.9717e+08	8.78333e+08	9.70921e+08	1.41997e+09	8.8118e+08	Yes	Yes	1.28326	-7.0792	19.0891	0.557635	-1.51741	3.39761
Q9Y230	RUVBL2	RuvB-like 2	0.0303671	0.0047529	0.0256142	3371	-2.43006	25	8.95055e+08	6.04282e+08	7.93305e+08	9.43784e+08	1.09416e+09	1.11407e+09	Yes	Yes	1.00975	-8.25596	15.6515	0.455349	-1.5176	3.39742
P52209	PGD	6-phosphogluconate dehydrogenase, decarboxylating	0.0301426	0.00695706	0.0231856	2830	-1.73668	23	7.43773e+08	6.36791e+08	6.95241e+08	1.04273e+09	1.21146e+09	1.07442e+09	Yes	Yes	0.325232	-5.89463	23.0805	0.67818	-1.52082	3.3942
Q9NTI5	PDS5B	Sister chromatid cohesion protein PDS5 homolog B (Androgen-induced proliferation inhibitor) (Androgen-induced prostate proliferative shutoff-associated protein AS3)	0.0300456	0.00540267	0.0246429	3218	-2.18943	33	1.02423e+09	5.49774e+08	5.82324e+08	6.80798e+08	1.31839e+09	1.23148e+09	Yes	Yes	0.750628	-7.42829	17.9816	0.524542	-1.52222	3.3928
Q93009	USP7	Ubiquitin carboxyl-terminal hydrolase 7	0.0299406	0.00984754	0.0200931	1913	-1.02886	51	6.02102e+08	5.80815e+08	5.54229e+08	7.03681e+08	1.46658e+09	1.46078e+09	Yes	Yes	1.88307	-3.48916	32.8902	0.985641	-1.52374	3.39128
P00492	HPRT1	Hypoxanthine-guanine phosphoribosyltransferase (HGPRT) (HGPRTase)	0.0299343	0.00668795	0.0232463	2890	-1.79737	12	7.74713e+08	6.01389e+08	6.85546e+08	8.55413e+08	1.094e+09	1.35599e+09	Yes	Yes	1.35416	-6.09521	22.3421	0.655717	-1.52383	3.39119
P30419	NMT1	Glycylpeptide N-tetradecanoyltransferase 1	0.0298703	0.0132305	0.0166398	792	-0.330764	18	4.99525e+08	4.4837e+08	4.45768e+08	6.28343e+08	1.73983e+09	1.59375e+09	Yes	Yes	2.10974	-1.12138	44.2933	1.37308	-1.52476	3.39026
P62854	RPS26	40S ribosomal protein S26 (Small ribosomal subunit protein eS26)	0.029608	0	0.029608	4686	-10	6	1.03499e+09	7.6791e+08	1.05053e+09	7.94243e+08	7.61039e+08	8.99827e+08	Yes	Yes	8.52839	-33.7484		-0.220599	-1.52859	3.38643
P32119	PRDX2	Peroxiredoxin-2	0.0294808	0.00605475	0.0234261	3034	-1.95197	12	8.79134e+08	4.67738e+08	7.53081e+08	1.04266e+09	1.07994e+09	1.0632e+09	Yes	Yes	1.35934	-6.60658	20.5379	0.601149	-1.53046	3.38456
Q13523	PRPF4B	Serine/threonine-protein kinase PRP4 homolog	0.0294036	0	0.0294036	4685	-10	27	1.14264e+09	8.54948e+08	7.34186e+08	6.49408e+08	1.02738e+09	8.63357e+08	Yes	Yes	7.8684	-33.7185		-0.130143	-1.5316	3.38342
P09936	UCHL1	Ubiquitin carboxyl-terminal hydrolase isozyme L1 (UCH-L1)	0.0292919	0.00750413	0.0217878	2618	-1.53776	10	6.50632e+08	4.91125e+08	8.09478e+08	1.06664e+09	1.18879e+09	1.04521e+09	Yes	Yes	0.620637	-5.20036	25.6184	0.756031	-1.53325	3.38177
Q9BQ67	GRWD1	Glutamate-rich WD repeat-containing protein 1	0.0291894	0.014312	0.0148774	383	-0.0559013	22	3.62605e+08	4.45195e+08	4.87931e+08	8.41684e+08	1.60606e+09	1.49003e+09	Yes	Yes	1.69126	-0.18896	49.0314	1.54794	-1.53477	3.38025
Q6IN85	PPP4R3A	Serine/threonine-protein phosphatase 4 regulatory subunit 3A (SMEK homolog 1)	0.0291891	0.00685689	0.0223322	2789	-1.7035	24	6.4799e+08	6.17262e+08	7.13434e+08	8.03332e+08	1.24718e+09	1.20425e+09	Yes	Yes	1.57192	-5.75824	23.4913	0.690713	-1.53478	3.38024
P28066	PSMA5	Proteasome subunit alpha type-5 (Macropain zeta chain) (Multicatalytic endopeptidase complex zeta chain) (Proteasome zeta chain)	0.0291535	0.00749646	0.021657	2607	-1.53055	12	6.40854e+08	5.20017e+08	7.79938e+08	1.04659e+09	1.10533e+09	1.13432e+09	Yes	Yes	0.942732	-5.17283	25.7138	0.758976	-1.53531	3.37971
Q9Y262	EIF3L	Eukaryotic translation initiation factor 3 subunit L (eIF3l) (Eukaryotic translation initiation factor 3 subunit 6-interacting protein) (Eukaryotic translation initiation factor 3 subunit E-interacting protein)	0.0291136	0.00666657	0.022447	2843	-1.75151	30	7.47447e+08	5.6888e+08	6.89217e+08	9.98702e+08	1.2332e+09	9.82463e+08	Yes	Yes	0.514674	-5.91855	22.8985	0.672636	-1.5359	3.37912
P18077	RPL35A	60S ribosomal protein L35a (Cell growth-inhibiting gene 33 protein) (Large ribosomal subunit protein eL33)	0.0291092	0	0.0291092	4684	-10	11	9.55258e+08	6.61022e+08	9.92529e+08	9.09686e+08	8.66521e+08	8.34107e+08	Yes	Yes	8.29656	-33.6749		-7.76227e-05	-1.53597	3.37905
Q8N163	CCAR2	Cell cycle and apoptosis regulator protein 2 (Cell division cycle and apoptosis regulator protein 2) (DBIRD complex subunit KIAA1967) (Deleted in breast cancer gene 1 protein) (DBC-1) (DBC.1) (NET35) (p30 DBC)	0.0291053	0.0121842	0.0169211	1020	-0.47382	12	4.18393e+08	4.42824e+08	5.79188e+08	6.77576e+08	1.72296e+09	1.37749e+09	Yes	Yes	2.18881	-1.60103	41.8623	1.28695	-1.53603	3.37899
P54577	YARS1	Tyrosine--tRNA ligase, cytoplasmic	0.0290793	0.00611965	0.0229596	2988	-1.90758	40	6.84988e+08	5.63456e+08	7.78288e+08	7.45965e+08	1.23866e+09	1.2024e+09	Yes	Yes	1.7847	-6.44495	21.0447	0.616432	-1.53642	3.3786
Q9NY61	AATF	Protein AATF (Apoptosis-antagonizing transcription factor) (Rb-binding protein Che-1)	0.0290306	0	0.0290306	4683	-10	24	1.15185e+09	7.90051e+08	6.7288e+08	7.17732e+08	9.99167e+08	8.73341e+08	Yes	Yes	8.13551	-33.6632		-0.0267514	-1.53714	3.37788
P49588	AARS1	Alanine--tRNA ligase, cytoplasmic	0.0289857	0.00321267	0.0257731	3645	-3.00402	42	8.06941e+08	6.29236e+08	8.69381e+08	8.70303e+08	1.07604e+09	9.45085e+08	Yes	Yes	0.984038	-10.1452	11.0836	0.321125	-1.53782	3.37721
Q9UKJ3	GPATCH8	G patch domain-containing protein 8	0.0289692	0.000413612	0.0285556	4436	-6.10935	38	1.11318e+09	7.61642e+08	6.81544e+08	7.91601e+08	9.02003e+08	9.44054e+08	No	Yes	4.13638	-20.631	1.42776	0.0411994	-1.53806	3.37696
Q93008	USP9X	Probable ubiquitin carboxyl-terminal hydrolase FAF-X	0.0289686	0.0101991	0.0187695	1667	-0.879941	52	5.89082e+08	4.84495e+08	5.82613e+08	8.66178e+08	1.47402e+09	1.19753e+09	Yes	Yes	1.20048	-2.97152	35.2075	1.06128	-1.53807	3.37695
P11171	EPB41	Protein 4.1 (P4.1) (4.1R) (Band 4.1) (EPB4.1) (Erythrocyte membrane protein band 4.1)	0.0289412	0.00809253	0.0208486	2393	-1.36529	9	5.84435e+08	5.96e+08	6.65454e+08	8.21068e+08	1.26765e+09	1.25439e+09	Yes	Yes	1.53928	-4.60996	27.962	0.828885	-1.53848	3.37654
O14773	TPP1	Tripeptidyl-peptidase 1 (TPP-1)	0.028885	0.0019392	0.0269458	3940	-3.79653	13	1.00341e+09	8.24408e+08	5.40449e+08	6.20756e+08	1.20716e+09	9.82751e+08	Yes	Yes	2.96066	-12.8159	6.7135	0.194003	-1.53933	3.37569
P07602	PSAP	Prosaposin (Proactivator polypeptide) [Cleaved into: Saposin-A (Protein A); Saposin-B-Val; Saposin-B (Cerebroside sulfate activator) (CSAct) (Dispersin) (Sphingolipid activator protein 1) (SAP-1) (Sulfatide/GM1 activator); Saposin-C (A1 activator) (Co-beta-glucosidase) (Glucosylceramidase activator) (Sphingolipid activator protein 2) (SAP-2); Saposin-D (Component C) (Protein C)]	0.0288822	0.00311884	0.0257633	3662	-3.04624	20	8.71141e+08	6.87583e+08	7.11e+08	6.59979e+08	1.04269e+09	1.20603e+09	Yes	Yes	1.99447	-10.283	10.7985	0.312798	-1.53937	3.37565
Q99543	DNAJC2	DnaJ homolog subfamily C member 2 (M-phase phosphoprotein 11) (Zuotin-related factor 1) [Cleaved into: DnaJ homolog subfamily C member 2, N-terminally processed]	0.0287254	0.00831139	0.020414	2299	-1.2964	26	7.93276e+08	5.03301e+08	5.08187e+08	8.1429e+08	1.33695e+09	1.19431e+09	Yes	Yes	0.708453	-4.37313	28.9339	0.859398	-1.54173	3.37329
Q00341	HDLBP	Vigilin (High density lipoprotein-binding protein) (HDL-binding protein)	0.0286618	0.00398463	0.0246772	3470	-2.63066	47	6.44071e+08	5.67956e+08	9.41578e+08	6.06394e+08	1.14185e+09	1.23706e+09	Yes	Yes	3.02898	-8.87144	13.9022	0.403748	-1.5427	3.37232
Q69YN4	VIRMA	Protein virilizer homolog	0.0286075	0.000385507	0.028222	4450	-6.19392	56	1.04221e+09	8.51774e+08	6.16318e+08	6.94592e+08	1.0678e+09	8.56468e+08	Yes	Yes	4.91812	-20.8828	1.34757	0.0388851	-1.54352	3.3715
P17980	PSMC3	26S proteasome regulatory subunit 6A (26S proteasome AAA-ATPase subunit RPT5) (Proteasome 26S subunit ATPase 3) (Proteasome subunit P50) (Tat-binding protein 1) (TBP-1)	0.0285231	0.00403541	0.0244877	3455	-2.60127	2	7.8534e+08	5.50669e+08	8.36654e+08	7.35044e+08	1.05498e+09	1.15134e+09	Yes	Yes	1.99298	-8.76684	14.1479	0.410978	-1.5448	3.37022
Q9UKV3	ACIN1	Apoptotic chromatin condensation inducer in the nucleus (Acinus)	0.0285148	0.00147942	0.0270354	4065	-4.19174	3	9.96408e+08	6.76131e+08	7.43025e+08	7.60531e+08	9.56296e+08	9.80163e+08	Yes	Yes	1.54191	-14.1266	5.18826	0.149836	-1.54493	3.37009
P00491	PNP	Purine nucleoside phosphorylase (PNP)	0.0284239	0.0056479	0.022776	3078	-2.01172	18	8.16159e+08	5.338e+08	6.80966e+08	8.38461e+08	1.14439e+09	1.08247e+09	Yes	Yes	0.521755	-6.7769	19.8703	0.581065	-1.54632	3.3687
Q15417	CNN3	Calponin-3 (Calponin, acidic isoform)	0.0283443	0.0100636	0.0182807	1635	-0.861171	4	5.35782e+08	4.77342e+08	6.07242e+08	8.74235e+08	1.24875e+09	1.33862e+09	Yes	Yes	1.2647	-2.89998	35.5049	1.07108	-1.54753	3.36749
O75376	NCOR1	Nuclear receptor corepressor 1 (N-CoR) (N-CoR1)	0.0282562	0.000735269	0.0275209	4278	-5.22611	10	1.03246e+09	7.14595e+08	7.19898e+08	8.51941e+08	8.89427e+08	8.57867e+08	Yes	Yes	3.53605	-17.5918	2.60215	0.0750992	-1.54889	3.36614
Q9BVJ6	UTP14A	U3 small nucleolar RNA-associated protein 14 homolog A (Antigen NY-CO-16) (Serologically defined colon cancer antigen 16)	0.0281857	0.00710508	0.0210806	2651	-1.56899	35	6.87244e+08	5.3593e+08	6.56584e+08	8.69787e+08	1.16324e+09	1.14076e+09	Yes	Yes	0.832093	-5.27974	25.2081	0.743374	-1.54997	3.36505
Q96PZ0	PUS7	Pseudouridylate synthase 7 homolog	0.0280913	0.00984653	0.0182448	1682	-0.889796	38	5.57292e+08	4.75293e+08	5.71804e+08	8.17255e+08	1.47125e+09	1.14373e+09	Yes	Yes	1.35877	-2.99291	35.0519	1.05615	-1.55143	3.36359
P16949	STMN1	Stathmin (Leukemia-associated phosphoprotein p18) (Metablastin) (Oncoprotein 18) (Op18) (Phosphoprotein p19) (pp19) (Prosolin) (Protein Pr22) (pp17)	0.0280438	0.0108492	0.0171946	1328	-0.664364	8	6.02915e+08	4.16424e+08	4.82238e+08	9.21224e+08	9.5388e+08	1.65142e+09	Yes	Yes	1.58663	-2.23416	38.6867	1.17756	-1.55216	3.36286
Q8N8S7	ENAH	Protein enabled homolog	0.028041	0.0144145	0.0136265	256	0.0811032	16	3.71055e+08	3.27706e+08	4.84589e+08	8.02881e+08	1.49696e+09	1.54441e+09	Yes	Yes	1.61009	0.272735	51.405	1.63953	-1.55221	3.36281
Q9UER7	DAXX	Death domain-associated protein 6 (Daxx) (hDaxx) (ETS1-associated protein 1) (EAP1) (Fas death domain-associated protein)	0.027934	0.00356092	0.0243731	3533	-2.77497	21	8.6115e+08	7.42112e+08	5.69163e+08	7.61821e+08	1.03003e+09	1.04414e+09	Yes	Yes	1.06609	-9.3271	12.7476	0.36983	-1.55387	3.36115
Q7L4I2	RSRC2	Arginine/serine-rich coiled-coil protein 2	0.0278724	0	0.0278724	4682	-10	12	1.19781e+09	7.26481e+08	6.53201e+08	8.19188e+08	8.1159e+08	7.89097e+08	Yes	Yes	9.12206	-33.487		-0.0912175	-1.55483	3.3602
P62861	FAU	FAU ubiquitin-like and ribosomal protein S30 [Cleaved into: Ubiquitin-like protein FUBI; 40S ribosomal protein S30 (Small ribosomal subunit protein eS30)]	0.0277751	0	0.0277751	4681	-10	4	9.8407e+08	7.39299e+08	9.40753e+08	7.99916e+08	9.28042e+08	5.87852e+08	Yes	Yes	7.73613	-33.4719		-0.227462	-1.55634	3.35868
Q5JSH3	WDR44	WD repeat-containing protein 44 (Rabphilin-11)	0.0277038	0.00547057	0.0222332	3084	-2.02295	41	7.62853e+08	5.07319e+08	7.15043e+08	8.63084e+08	1.14327e+09	9.75573e+08	Yes	Yes	0.325943	-6.79218	19.7467	0.577352	-1.55746	3.35756
P53621	COPA	Coatomer subunit alpha (Alpha-coat protein) (Alpha-COP) (HEP-COP) (HEPCOP) [Cleaved into: Xenin (Xenopsin-related peptide); Proxenin]	0.0275664	0.0045533	0.0230131	3307	-2.33747	50	7.82319e+08	5.61607e+08	7.05472e+08	8.6476e+08	1.17614e+09	8.52218e+08	Yes	Yes	0.91112	-7.84316	16.5176	0.481003	-1.55962	3.3554
D3DTW3	IGF2BP1	Insulin-like growth factor 2 mRNA binding protein 1 deltaN CRDBP (Insulin-like growth factor 2 mRNA binding protein 1, isoform CRA_a)	0.0275078	0.00503406	0.0224737	3179	-2.15844	27	7.35845e+08	4.84213e+08	7.8852e+08	8.41039e+08	1.0672e+09	1.01518e+09	Yes	Yes	1.16686	-7.24045	18.3005	0.534057	-1.56054	3.35448
O15479	MAGEB2	Melanoma-associated antigen B2 (Cancer/testis antigen 3.2) (CT3.2) (DSS-AHC critical interval MAGE superfamily 6) (DAM6) (MAGE XP-2 antigen) (MAGE-B2 antigen)	0.0275016	0.0080139	0.0194877	2256	-1.28199	14	5.84809e+08	5.52968e+08	5.79023e+08	7.56923e+08	1.33213e+09	1.12504e+09	Yes	Yes	1.51717	-4.30028	29.1397	0.865884	-1.56064	3.35438
Q14320	FAM50A	Protein FAM50A (Protein HXC-26) (Protein XAP-5)	0.0274428	0.0101445	0.0172983	1497	-0.769924	11	4.99042e+08	3.90083e+08	6.41196e+08	8.34658e+08	1.24666e+09	1.30871e+09	Yes	Yes	1.39593	-2.5819	36.9661	1.11962	-1.56157	3.35345
O14737	PDCD5	Programmed cell death protein 5 (TF-1 cell apoptosis-related protein 19) (Protein TFAR19)	0.0272602	0.00494088	0.0223193	3188	-2.17545	10	6.90854e+08	4.23536e+08	8.49289e+08	6.84344e+08	9.67261e+08	1.27232e+09	Yes	Yes	2.50409	-7.28897	18.1249	0.528816	-1.56447	3.35055
O60271	SPAG9	C-Jun-amino-terminal kinase-interacting protein 4 (JIP-4) (JNK-interacting protein 4) (Cancer/testis antigen 89) (CT89) (Human lung cancer oncogene 6 protein) (HLC-6) (JNK-associated leucine-zipper protein) (JLP) (Mitogen-activated protein kinase 8-interacting protein 4) (Proliferation-inducing protein 6) (Protein highly expressed in testis) (PHET) (Sperm surface protein) (Sperm-associated antige…	0.0271347	0.00761728	0.0195174	2369	-1.35741	2	6.13981e+08	4.98597e+08	6.20644e+08	8.28015e+08	1.26251e+09	1.04136e+09	Yes	Yes	1.02599	-4.54536	28.0721	0.832334	-1.56648	3.34855
O14776	TCERG1	Transcription elongation regulator 1 (TATA box-binding protein-associated factor 2S) (Transcription factor CA150)	0.0270285	0.0119136	0.0151149	810	-0.343364	39	5.52258e+08	4.58375e+08	3.25074e+08	8.59281e+08	1.34623e+09	1.30483e+09	Yes	Yes	0.858756	-1.14918	44.0779	1.36536	-1.56818	3.34684
P78347	GTF2I	General transcription factor II-I (GTFII-I) (TFII-I) (Bruton tyrosine kinase-associated protein 135) (BAP-135) (BTK-associated protein 135) (SRF-Phox1-interacting protein) (SPIN) (Williams-Beuren syndrome chromosomal region 6 protein)	0.02689	0.0104368	0.0164532	1305	-0.656685	44	3.78854e+08	4.43829e+08	6.22012e+08	7.64593e+08	1.31449e+09	1.29745e+09	Yes	Yes	1.8284	-2.19636	38.813	1.18185	-1.57041	3.34461
Q92841	DDX17	Probable ATP-dependent RNA helicase DDX17	0.0268435	0	0.0268435	4680	-10	25	9.39014e+08	6.5407e+08	8.15088e+08	6.80927e+08	8.36464e+08	8.87327e+08	Yes	Yes	7.51271	-33.3242		-0.011148	-1.57116	3.34386
P49915	GMPS	GMP synthase [glutamine-hydrolyzing]	0.0268355	0.00546151	0.021374	3030	-1.96848	37	6.71645e+08	4.90603e+08	7.44005e+08	8.19446e+08	1.12912e+09	9.56637e+08	Yes	Yes	0.912013	-6.58208	20.3518	0.595544	-1.57129	3.34373
Q12789	GTF3C1	General transcription factor 3C polypeptide 1 (TF3C-alpha) (TFIIIC box B-binding subunit) (Transcription factor IIIC 220 kDa subunit) (TFIIIC 220 kDa subunit) (TFIIIC220) (Transcription factor IIIC subunit alpha)	0.0268065	0.00989271	0.0169137	1498	-0.773759	66	5.00788e+08	4.3744e+08	5.54146e+08	8.24087e+08	1.39916e+09	1.09063e+09	Yes	Yes	1.25301	-2.58688	36.9042	1.11755	-1.57176	3.34326
P23246	SFPQ	Splicing factor, proline- and glutamine-rich (100 kDa DNA-pairing protein) (hPOMp100) (DNA-binding p52/p100 complex, 100 kDa subunit) (Polypyrimidine tract-binding protein-associated-splicing factor) (PSF) (PTB-associated-splicing factor)	0.026556	0.00354641	0.0230096	3494	-2.69781	36	7.19666e+08	4.65608e+08	8.64595e+08	1.0961e+09	7.81653e+08	8.33736e+08	Yes	Yes	2.54228	-9.00848	13.3544	0.387643	-1.57584	3.33918
P16403	H1-2	Histone H1.2 (Histone H1c) (Histone H1d) (Histone H1s-1)	0.0264892	0	0.0264892	4679	-10	7	1.08611e+09	6.11998e+08	8.70288e+08	5.87593e+08	8.5314e+08	7.40251e+08	Yes	Yes	7.54325	-33.2667		-0.252627	-1.57693	3.33809
P60900	PSMA6	Proteasome subunit alpha type-6 (27 kDa prosomal protein) (PROS-27) (p27K) (Macropain iota chain) (Multicatalytic endopeptidase complex iota chain) (Proteasome iota chain)	0.026159	0.00308198	0.023077	3574	-2.90452	14	6.91563e+08	5.30063e+08	8.41162e+08	7.53571e+08	9.49139e+08	9.24663e+08	Yes	Yes	1.86961	-9.67973	11.7818	0.341536	-1.58238	3.33264
Q9Y490	TLN1	Talin-1	0.0261009	0.00267619	0.0234247	3688	-3.12978	80	7.11545e+08	5.64219e+08	8.01763e+08	6.788e+08	1.09509e+09	8.28331e+08	Yes	Yes	1.87473	-10.4274	10.2533	0.29689	-1.58335	3.33168
P63208	SKP1	S-phase kinase-associated protein 1 (Cyclin-A/CDK2-associated protein p19) (p19A) (Organ of Corti protein 2) (OCP-2) (Organ of Corti protein II) (OCP-II) (RNA polymerase II elongation factor-like protein) (SIII) (Transcription elongation factor B polypeptide 1-like) (p19skp1)	0.0260475	0.0109595	0.015088	993	-0.461211	10	3.77978e+08	2.50437e+08	6.21764e+08	5.42286e+08	1.12084e+09	1.75687e+09	Yes	Yes	2.67521	-1.5362	42.0752	1.2944	-1.58423	3.33079
O95400	CD2BP2	CD2 antigen cytoplasmic tail-binding protein 2 (CD2 cytoplasmic domain-binding protein 2) (CD2 tail-binding protein 2) (U5 snRNP 52K protein) (U5-52K)	0.0259442	0.0109077	0.0150365	999	-0.463128	13	4.68553e+08	4.02199e+08	4.70026e+08	9.18839e+08	1.21134e+09	1.1807e+09	Yes	Yes	0.703561	-1.54178	42.0428	1.29327	-1.58596	3.32906
P23193	TCEA1	Transcription elongation factor A protein 1 (Transcription elongation factor S-II protein 1) (Transcription elongation factor TFIIS.o)	0.0258917	0.00793248	0.0179592	2097	-1.17888	15	5.85421e+08	4.58858e+08	5.52001e+08	7.98111e+08	1.17083e+09	1.07702e+09	Yes	Yes	0.897048	-3.92353	30.6371	0.91333	-1.58684	3.32818
Q9HC35	EML4	Echinoderm microtubule-associated protein-like 4 (EMAP-4) (Restrictedly overexpressed proliferation-associated protein) (Ropp 120)	0.0258838	0.00873998	0.0171438	1805	-0.971983	32	5.20609e+08	4.76177e+08	5.21926e+08	7.91987e+08	1.25421e+09	1.07591e+09	Yes	Yes	1.1726	-3.23481	33.7663	1.01408	-1.58697	3.32805
Q9NVI1	FANCI	Fanconi anemia group I protein (Protein FACI)	0.0256837	0.00323463	0.0224491	3527	-2.79499	50	7.22631e+08	7.23306e+08	5.25391e+08	5.80052e+08	1.11996e+09	9.33616e+08	Yes	Yes	2.42805	-9.29243	12.5941	0.365328	-1.59034	3.32468
Q12873	CHD3	Chromodomain-helicase-DNA-binding protein 3 (CHD-3)	0.0254717	0.00513978	0.020332	3031	-1.98397	31	7.06066e+08	5.99099e+08	5.03154e+08	7.19988e+08	1.04895e+09	9.89682e+08	Yes	Yes	0.999073	-6.58892	20.1784	0.590326	-1.59394	3.32108
Q14137	BOP1	Ribosome biogenesis protein BOP1 (Block of proliferation 1 protein)	0.025441	0.00478471	0.0206563	3134	-2.11008	31	6.91821e+08	5.63054e+08	5.3818e+08	5.49976e+08	1.22761e+09	9.90796e+08	Yes	Yes	2.02504	-7.00664	18.8071	0.549195	-1.59447	3.32056
P47914	RPL29	60S ribosomal protein L29 (Cell surface heparin-binding protein HIP) (Large ribosomal subunit protein eL29)	0.0254149	0	0.0254149	4678	-10	5	8.46196e+08	6.61464e+08	7.82373e+08	5.84892e+08	8.36785e+08	8.4504e+08	Yes	Yes	7.46546	-33.0875		-0.0349842	-1.59491	3.32011
Q9Y4W2	LAS1L	Ribosomal biogenesis protein LAS1L (Protein LAS1 homolog)	0.0253901	0.00671387	0.0186763	2509	-1.47599	30	6.12267e+08	5.72216e+08	4.41972e+08	6.09367e+08	1.27334e+09	1.04315e+09	Yes	Yes	1.8201	-4.89982	26.4428	0.781547	-1.59534	3.31969
P38919	EIF4A3	Eukaryotic initiation factor 4A-III (eIF-4A-III) (eIF4A-III)	0.0253107	0.0054713	0.0198394	2911	-1.85841	21	5.35628e+08	4.94099e+08	7.09928e+08	6.08187e+08	1.1366e+09	1.05363e+09	Yes	Yes	2.1943	-6.1668	21.6166	0.63372	-1.5967	3.31832
P63220	RPS21	40S ribosomal protein S21 (Small ribosomal subunit protein eS21)	0.0253101	0.00284672	0.0224634	3603	-2.9802	6	7.96951e+08	3.61665e+08	8.50651e+08	7.59501e+08	9.43754e+08	8.25443e+08	Yes	Yes	2.11682	-9.88925	11.2474	0.325909	-1.59671	3.31832
P07686	HEXB	Beta-hexosaminidase subunit beta	0.02531	0	0.02531	4677	-10	15	2.1503e+09	1.32333e+09	1.73476e+08	2.30809e+08	2.79494e+08	3.80546e+08	Yes	Yes	12.4271	-33.0696		-2.06452	-1.59671	3.31831
Q9HCG8	CWC22	Pre-mRNA-splicing factor CWC22 homolog (Nucampholin homolog) (fSAPb)	0.0252481	0.00295387	0.0222943	3573	-2.91599	38	8.57347e+08	6.4089e+08	4.80546e+08	6.89371e+08	1.07447e+09	7.84229e+08	Yes	Yes	2.32486	-9.67308	11.6994	0.339125	-1.59777	3.31725
Q53GS9	USP39	U4/U6.U5 tri-snRNP-associated protein 2 (Inactive ubiquitin-specific peptidase 39) (SAD1 homolog) (U4/U6.U5 tri-snRNP-associated 65 kDa protein) (65K)	0.0252435	0.00701021	0.0182333	2385	-1.37905	1	5.13802e+08	4.49816e+08	6.1079e+08	5.63389e+08	1.27029e+09	1.11795e+09	Yes	Yes	2.1595	-4.57454	27.7703	0.822889	-1.59785	3.31717
P40925	MDH1	Malate dehydrogenase, cytoplasmic	0.0251852	0.00280313	0.022382	3612	-2.99723	10	6.90789e+08	5.14512e+08	7.93924e+08	7.1264e+08	8.65999e+08	9.377e+08	Yes	Yes	2.10778	-9.93932	11.1301	0.322482	-1.59886	3.31617
P47897	QARS1	Glutamine--tRNA ligase	0.0251666	0.00914937	0.0160173	1541	-0.807885	43	4.77719e+08	3.69111e+08	5.80055e+08	8.73526e+08	1.21431e+09	9.97521e+08	Yes	Yes	0.759503	-2.67882	36.3551	1.09925	-1.59917	3.31585
O43242	PSMD3	26S proteasome non-ATPase regulatory subunit 3 (26S proteasome regulatory subunit RPN3) (26S proteasome regulatory subunit S3) (Proteasome subunit p58)	0.0251025	0	0.0251025	4676	-10	29	9.75949e+08	6.53065e+08	8.31261e+08	6.71517e+08	7.63691e+08	6.05262e+08	Yes	Yes	7.85331	-33.034		-0.276461	-1.60028	3.31474
Q9UG63	ABCF2	ATP-binding cassette sub-family F member 2 (Iron-inhibited ABC transporter 2)	0.0250918	0.000272389	0.0248194	4480	-6.50965	33	8.64308e+08	5.39466e+08	8.08611e+08	6.23128e+08	9.00115e+08	7.63189e+08	Yes	Yes	3.55304	-21.5766	1.08557	0.0313242	-1.60047	3.31455
O60763	USO1	General vesicular transport factor p115 (Protein USO1 homolog) (Transcytosis-associated protein) (TAP) (Vesicle-docking protein)	0.0250471	0.0072399	0.0178072	2258	-1.29842	34	5.15227e+08	5.41515e+08	5.06908e+08	7.23082e+08	1.31939e+09	8.84687e+08	Yes	Yes	1.75011	-4.30268	28.9051	0.858492	-1.60124	3.31378
Q99614	TTC1	Tetratricopeptide repeat protein 1 (TPR repeat protein 1)	0.0250035	0.00848269	0.0165208	1782	-0.961694	18	5.64066e+08	4.5512e+08	4.52822e+08	8.70239e+08	1.1941e+09	9.46653e+08	Yes	Yes	0.786477	-3.18611	33.926	1.01928	-1.602	3.31302
P60228	EIF3E	Eukaryotic translation initiation factor 3 subunit E (eIF3e) (Eukaryotic translation initiation factor 3 subunit 6) (Viral integration site protein INT-6 homolog) (eIF-3 p48)	0.0249435	0.00424788	0.0206956	3244	-2.28451	25	5.7864e+08	4.96349e+08	7.77009e+08	8.90736e+08	9.45884e+08	7.8361e+08	Yes	Yes	0.707459	-7.56624	17.03	0.496217	-1.60304	3.31198
Q969S3	ZNF622	Zinc finger protein 622 (Zinc finger-like protein 9)	0.0248742	0.00562174	0.0192525	2824	-1.77596	18	6.97171e+08	4.92331e+08	5.03443e+08	6.28904e+08	1.15307e+09	9.84897e+08	Yes	Yes	1.23888	-5.87978	22.6007	0.663574	-1.60425	3.31077
Q969G3	SMARCE1	SWI/SNF-related matrix-associated actin-dependent regulator of chromatin subfamily E member 1 (BRG1-associated factor 57) (BAF57)	0.0247057	0.00553014	0.0191756	2849	-1.79388	21	8.22476e+08	4.64885e+08	4.18085e+08	7.10578e+08	9.99891e+08	1.01369e+09	Yes	Yes	0.488633	-5.93385	22.384	0.65699	-1.6072	3.30782
Q68CQ4	UTP25	U3 small nucleolar RNA-associated protein 25 homolog (Digestive organ expansion factor homolog) (UTP25 small subunit processor component)	0.0246995	0.000451884	0.0242476	4358	-5.74575	37	9.8117e+08	7.18846e+08	4.62394e+08	6.0858e+08	8.36263e+08	8.21235e+08	Yes	Yes	4.28833	-19.0053	1.82953	0.0527949	-1.60731	3.30771
P36915	GNL1	Guanine nucleotide-binding protein-like 1 (GTP-binding protein HSR1)	0.024638	0.00276755	0.0218705	3601	-2.9823	21	8.57089e+08	5.61607e+08	5.07156e+08	5.59561e+08	1.02038e+09	9.11668e+08	Yes	Yes	1.33045	-9.86136	11.2328	0.325485	-1.60839	3.30663
P55786	NPEPPS	Puromycin-sensitive aminopeptidase (PSA)	0.0246266	0.00137332	0.0232533	4009	-4.0817	41	7.20697e+08	5.19455e+08	8.41946e+08	7.0497e+08	8.15568e+08	8.12778e+08	Yes	Yes	2.72926	-13.4958	5.57656	0.161073	-1.6086	3.30643
Q9BVA1	TUBB2B	Tubulin beta-2B chain	0.0246108	0.00920778	0.015403	1424	-0.742289	1	4.02085e+08	4.55924e+08	4.92469e+08	6.85504e+08	1.24851e+09	1.1281e+09	Yes	Yes	1.70101	-2.45412	37.4136	1.1346	-1.60887	3.30615
P62841	RPS15	40S ribosomal protein S15 (RIG protein) (Small ribosomal subunit protein uS19)	0.024603	0.0103639	0.0142391	983	-0.458289	8	5.33346e+08	3.60094e+08	3.72287e+08	1.16648e+09	8.29391e+08	1.14959e+09	Yes	Yes	1.24062	-1.51511	42.1246	1.29613	-1.60901	3.30601
Q86VM9	ZC3H18	Zinc finger CCCH domain-containing protein 18 (Nuclear protein NHN1)	0.0244184	0.00143037	0.0229881	3983	-4.00642	27	9.42108e+08	5.82503e+08	5.27289e+08	6.67585e+08	7.49747e+08	9.08862e+08	No	Yes	2.47361	-13.2322	5.85776	0.169213	-1.61228	3.30274
Q9BUF5	TUBB6	Tubulin beta-6 chain (Tubulin beta class V)	0.0244146	0.0100585	0.0143561	1066	-0.513252	11	4.59097e+08	3.50996e+08	4.65735e+08	8.1661e+08	1.17594e+09	1.10903e+09	Yes	Yes	0.84153	-1.6951	41.1986	1.2638	-1.61235	3.30267
P13861	PRKAR2A	cAMP-dependent protein kinase type II-alpha regulatory subunit	0.0244017	0.00851309	0.0158886	1669	-0.900241	20	5.20493e+08	4.19839e+08	4.50677e+08	6.60752e+08	1.07086e+09	1.25248e+09	Yes	Yes	1.41852	-2.97299	34.8872	1.05074	-1.61258	3.30244
Q8IWS0	PHF6	PHD finger protein 6 (PHD-like zinc finger protein)	0.0243904	0.00419547	0.0201949	3226	-2.26709	20	5.73006e+08	5.53812e+08	6.76634e+08	7.25725e+08	8.90591e+08	9.53295e+08	Yes	Yes	1.53361	-7.48647	17.2013	0.501309	-1.61278	3.30224
Q9NV06	DCAF13	DDB1- and CUL4-associated factor 13 (WD repeat and SOF domain-containing protein 1)	0.024354	0	0.024354	4675	-10	8	2.393e+09	1.87067e+09	3.96715e+07	1.25763e+07	1.64038e+07	3.42071e+07	No	Yes	16.9208	-32.9029		-6.22468	-1.61343	3.30159
Q13347	EIF3I	Eukaryotic translation initiation factor 3 subunit I (eIF3i) (Eukaryotic translation initiation factor 3 subunit 2) (TGF-beta receptor-interacting protein 1) (TRIP-1) (eIF-3-beta) (eIF3 p36)	0.0242288	0.0037302	0.0204986	3348	-2.4582	14	7.48179e+08	4.79512e+08	5.91588e+08	9.39337e+08	9.54023e+08	6.31459e+08	Yes	Yes	2.0672	-8.11048	15.3957	0.447786	-1.61567	3.29935
P63165	SUMO1	Small ubiquitin-related modifier 1 (SUMO-1) (GAP-modifying protein 1) (GMP1) (SMT3 homolog 3) (Sentrin) (Ubiquitin-homology domain protein PIC1) (Ubiquitin-like protein SMT3C) (Smt3C) (Ubiquitin-like protein UBL1)	0.0241975	0.00081206	0.0233855	4189	-4.84788	7	7.48156e+08	6.17623e+08	7.16859e+08	5.89997e+08	8.20109e+08	8.45741e+08	No	Yes	2.87399	-15.9922	3.35596	0.096869	-1.61623	3.29879
Q13045	FLII	Protein flightless-1 homolog	0.0240666	0.00769254	0.016374	1961	-1.08988	1	5.1007e+08	4.13209e+08	4.9874e+08	5.89688e+08	1.24352e+09	1.05978e+09	Yes	Yes	1.71698	-3.59271	31.9636	0.955761	-1.61859	3.29644
Q68E01	INTS3	Integrator complex subunit 3 (Int3) (SOSS complex subunit A) (Sensor of single-strand DNA complex subunit A) (SOSS-A) (Sensor of ssDNA subunit A)	0.0239834	0.00997007	0.0140134	1028	-0.491128	41	4.35848e+08	4.11762e+08	3.49881e+08	6.77382e+08	1.57994e+09	8.45287e+08	Yes	Yes	1.95735	-1.61823	41.5706	1.27676	-1.62009	3.29493
Q1KMD3	HNRNPUL2	Heterogeneous nuclear ribonucleoprotein U-like protein 2 (Scaffold-attachment factor A2) (SAF-A2)	0.0239655	0.00515087	0.0188146	2906	-1.86896	30	6.64168e+08	5.81498e+08	4.20932e+08	6.52115e+08	1.05157e+09	9.26602e+08	Yes	Yes	1.37212	-6.1575	21.4929	0.629977	-1.62041	3.29461
Q7L2H7	EIF3M	Eukaryotic translation initiation factor 3 subunit M (eIF3m) (Fetal lung protein B5) (hFL-B5) (PCI domain-containing protein 1)	0.0239415	0.00603439	0.0179071	2605	-1.56925	17	5.79136e+08	4.05052e+08	5.99527e+08	6.67262e+08	1.10927e+09	9.32337e+08	Yes	Yes	1.21572	-5.16939	25.2047	0.74327	-1.62085	3.29417
Q9BPX3	NCAPG	Condensin complex subunit 3 (Chromosome-associated protein G) (Condensin subunit CAP-G) (hCAP-G) (Melanoma antigen NY-MEL-3) (Non-SMC condensin I complex subunit G) (XCAP-G homolog)	0.0239366	0.00743701	0.0164996	2037	-1.14963	33	4.63029e+08	3.94415e+08	5.53321e+08	5.10244e+08	1.24742e+09	1.12327e+09	Yes	Yes	2.23198	-3.78699	31.0696	0.927122	-1.62094	3.29408
Q16643	DBN1	Drebrin (Developmentally-regulated brain protein)	0.0239028	0.00610489	0.0177979	2570	-1.54367	22	5.84899e+08	4.26269e+08	5.59963e+08	6.41112e+08	1.00608e+09	1.06733e+09	Yes	Yes	1.40717	-5.08404	25.5404	0.753623	-1.62155	3.29347
Q12888	TP53BP1	TP53-binding protein 1 (53BP1) (p53-binding protein 1) (p53BP1)	0.0238953	0.00474069	0.0191546	3041	-2.01453	47	7.05421e+08	5.15316e+08	4.90406e+08	7.32042e+08	9.41705e+08	8.99415e+08	Yes	Yes	0.393612	-6.63451	19.8394	0.580137	-1.62169	3.29333
Q92820	GGH	Gamma-glutamyl hydrolase	0.0237625	0.00470589	0.0190566	3043	-2.01775	12	6.98202e+08	4.78789e+08	4.93212e+08	5.56312e+08	1.0058e+09	1.02817e+09	Yes	Yes	1.32413	-6.64024	19.8039	0.57907	-1.62411	3.29091
Q13206	DDX10	Probable ATP-dependent RNA helicase DDX10	0.0237478	0.00162598	0.0221219	3899	-3.76609	42	8.04234e+08	6.09627e+08	5.605e+08	6.27286e+08	8.34937e+08	8.21277e+08	Yes	Yes	0.908161	-12.3929	6.84687	0.197868	-1.62438	3.29065
Q14919	DRAP1	Dr1-associated corepressor (Dr1-associated protein 1) (Negative cofactor 2-alpha) (NC2-alpha)	0.0237222	0.00420234	0.0195198	3189	-2.21567	2	6.74482e+08	5.62009e+08	4.75637e+08	5.4888e+08	1.0236e+09	9.68643e+08	Yes	Yes	1.66755	-7.28996	17.7148	0.516592	-1.62485	3.29018
P62857	RPS28	40S ribosomal protein S28 (Small ribosomal subunit protein eS28)	0.0236639	0.00116306	0.0225009	4057	-4.27398	4	6.89951e+08	5.12905e+08	8.08446e+08	8.27697e+08	7.61963e+08	6.41856e+08	Yes	Yes	2.61387	-14.0576	4.91491	0.141929	-1.62591	3.28911
Q96F63	CCDC97	Coiled-coil domain-containing protein 97	0.0235588	0.00682963	0.0167291	2231	-1.29248	16	5.79059e+08	4.77101e+08	4.34835e+08	7.44031e+08	9.976e+08	9.91333e+08	Yes	Yes	0.594657	-4.24862	28.9897	0.861157	-1.62785	3.28717
Q9P289	STK26	Serine/threonine-protein kinase 26	0.02354	0.00817233	0.0153677	1683	-0.911078	8	4.69314e+08	3.74484e+08	5.0105e+08	6.25294e+08	1.13688e+09	1.11357e+09	Yes	Yes	1.55917	-2.99456	34.7168	1.04515	-1.62819	3.28683
O00273	DFFA	DNA fragmentation factor subunit alpha (DNA fragmentation factor 45 kDa subunit) (DFF-45) (Inhibitor of CAD) (ICAD)	0.0234903	0.00471057	0.0187797	3022	-1.9952	6	5.84642e+08	4.28132e+08	6.47008e+08	6.34924e+08	8.34026e+08	1.08295e+09	Yes	Yes	2.02122	-6.55605	20.0533	0.586564	-1.62911	3.28591
O43865	AHCYL1	S-adenosylhomocysteine hydrolase-like protein 1 (DC-expressed AHCY-like molecule) (IP(3)Rs binding protein released with IP(3)) (IRBIT) (Putative adenosylhomocysteinase 2) (S-adenosyl-L-homocysteine hydrolase 2) (AdoHcyase 2)	0.0234684	0.00690304	0.0165654	2187	-1.26287	14	5.46682e+08	3.7407e+08	5.57364e+08	7.64657e+08	1.01821e+09	9.46776e+08	Yes	Yes	0.707454	-4.14917	29.4141	0.874544	-1.62952	3.28551
Q16576	RBBP7	Histone-binding protein RBBP7 (Histone acetyltransferase type B subunit 2) (Nucleosome-remodeling factor subunit RBAP46) (Retinoblastoma-binding protein 7) (RBBP-7) (Retinoblastoma-binding protein p46)	0.023468	0.0047279	0.0187401	3013	-1.98686	14	6.34827e+08	5.07038e+08	5.27536e+08	6.82668e+08	9.61234e+08	8.94382e+08	Yes	Yes	0.795375	-6.52781	20.1462	0.589357	-1.62952	3.2855
O95239	KIF4A	Chromosome-associated kinesin KIF4A (Chromokinesin-A)	0.0233833	0.00535635	0.018027	2785	-1.75084	44	5.13493e+08	4.9663e+08	5.82778e+08	6.25101e+08	1.05293e+09	9.21569e+08	Yes	Yes	1.71924	-5.74962	22.9067	0.672886	-1.63109	3.28393
Q8N3U4	STAG2	Cohesin subunit SA-2 (SCC3 homolog 2) (Stromal antigen 2)	0.0233639	0.00600854	0.0173553	2547	-1.53029	35	5.44445e+08	4.44391e+08	5.15283e+08	5.24767e+08	1.12812e+09	1.03201e+09	Yes	Yes	1.92428	-5.02481	25.7172	0.759083	-1.63146	3.28357
Q7RTP6	MICAL3	[F-actin]-monooxygenase MICAL3	0.0233363	0.0014757	0.0218606	3935	-3.88886	27	7.51701e+08	5.96647e+08	6.00848e+08	6.01516e+08	8.31762e+08	8.01598e+08	Yes	Yes	1.08226	-12.7673	6.32365	0.182706	-1.63197	3.28305
Q9HD20	ATP13A1	Endoplasmic reticulum transmembrane helix translocase	0.0232997	0	0.0232997	4674	-10	1	8.52513e+08	9.25511e+08	4.22293e+08	1.67828e+09	2.6989e+08	2.90316e+07	No	Yes	12.8842	-32.7114		-1.63569	-1.63265	3.28237
Q8N1G2	CMTR1	Cap-specific mRNA (nucleoside-2'-O-)-methyltransferase 1	0.0232948	0.0090076	0.0142872	1299	-0.665512	38	4.4725e+08	4.09391e+08	3.75501e+08	5.88154e+08	1.34149e+09	1.01485e+09	Yes	Yes	1.75964	-2.1844	38.6678	1.17692	-1.63274	3.28228
P15311	EZR	Ezrin (Cytovillin) (Villin-2) (p81)	0.0232772	0.00334993	0.0199273	3399	-2.57254	28	6.25977e+08	4.43708e+08	6.79605e+08	5.34951e+08	8.54426e+08	1.03482e+09	Yes	Yes	2.45668	-8.44296	14.3915	0.418152	-1.63307	3.28195
P43405	SYK	Tyrosine-protein kinase SYK	0.0230813	0.00303432	0.020047	3481	-2.72394	33	6.35027e+08	5.64259e+08	5.6281e+08	5.66174e+08	1.07186e+09	7.38229e+08	No	Yes	2.23909	-8.92985	13.1462	0.381527	-1.63674	3.27828
Q9P258	RCC2	Protein RCC2 (RCC1-like protein TD-60) (Telophase disk protein of 60 kDa)	0.022956	0.00347715	0.0194788	3353	-2.48593	24	6.05867e+08	5.44248e+08	5.76383e+08	6.1141e+08	9.95109e+08	7.82868e+08	Yes	Yes	1.69374	-8.1437	15.147	0.44044	-1.6391	3.27592
Q15233	NONO	Non-POU domain-containing octamer-binding protein (NonO protein) (54 kDa nuclear RNA- and DNA-binding protein) (p54(nrb)) (p54nrb) (55 kDa nuclear protein) (NMT55) (DNA-binding p52/p100 complex, 52 kDa subunit)	0.0229072	0.00233938	0.0205678	3658	-3.13619	25	5.79491e+08	3.9642e+08	8.67401e+08	7.22825e+08	7.58708e+08	7.8229e+08	Yes	Yes	2.71539	-10.271	10.2124	0.295699	-1.64003	3.27499
Q15061	WDR43	WD repeat-containing protein 43 (U3 small nucleolar RNA-associated protein 5 homolog)	0.0228937	0.00107878	0.0218149	4076	-4.33784	29	7.84381e+08	6.14609e+08	5.54559e+08	6.83054e+08	7.82899e+08	6.85215e+08	Yes	Yes	2.60872	-14.2053	4.71214	0.136065	-1.64028	3.27474
Q15059	BRD3	Bromodomain-containing protein 3 (RING3-like protein)	0.0228754	0	0.0228754	4673	-10	19	8.79843e+08	5.96246e+08	5.64048e+08	5.35286e+08	7.77474e+08	7.48543e+08	Yes	Yes	6.63978	-32.6319		-0.00456768	-1.64063	3.27439
Q9Y5Q8	GTF3C5	General transcription factor 3C polypeptide 5 (TF3C-epsilon) (Transcription factor IIIC 63 kDa subunit) (TFIIIC 63 kDa subunit) (TFIIIC63) (Transcription factor IIIC subunit epsilon)	0.0228389	0.00743116	0.0154077	1893	-1.05199	30	5.53282e+08	3.6795e+08	4.21674e+08	5.78601e+08	1.16022e+09	1.01316e+09	Yes	Yes	1.31002	-3.44391	32.5373	0.974237	-1.64133	3.2737
Q9Y5Q9	GTF3C3	General transcription factor 3C polypeptide 3 (Transcription factor IIIC 102 kDa subunit) (TFIIIC 102 kDa subunit) (TFIIIC102) (Transcription factor IIIC subunit gamma) (TF3C-gamma)	0.0227926	0.00616752	0.0166251	2416	-1.4306	27	5.7853e+08	4.97996e+08	3.87527e+08	6.16824e+08	1.10152e+09	9.04201e+08	Yes	Yes	1.42151	-4.68209	27.0593	0.800706	-1.64221	3.27282
Q02880	TOP2B	DNA topoisomerase 2-beta	0.0227265	0.00426936	0.0184571	3117	-2.11209	37	6.81572e+08	5.00689e+08	4.45561e+08	5.77699e+08	1.02525e+09	8.43967e+08	Yes	Yes	1.36758	-6.9098	18.7858	0.548559	-1.64347	3.27155
O75503	CLN5	Ceroid-lipofuscinosis neuronal protein 5 (Protein CLN5) [Cleaved into: Ceroid-lipofuscinosis neuronal protein 5, secreted form]	0.0225412	0	0.0225412	4672	-10	10	8.30404e+08	7.29133e+08	5.52702e+08	5.61069e+08	7.14305e+08	6.53902e+08	Yes	Yes	8.05657	-32.5682		-0.137807	-1.64702	3.268
P16383	GCFC2	Intron Large complex component GCFC2 (GC-rich sequence DNA-binding factor) (GC-rich sequence DNA-binding factor 2) (Transcription factor 9) (TCF-9)	0.022538	0.00730492	0.0152331	1901	-1.06027	30	5.59219e+08	4.3314e+08	3.54337e+08	6.58947e+08	1.07636e+09	9.58947e+08	Yes	Yes	0.968473	-3.46491	32.4115	0.970178	-1.64708	3.26794
P62318	SNRPD3	Small nuclear ribonucleoprotein Sm D3 (Sm-D3) (snRNP core protein D3)	0.0225214	0.00282384	0.0196975	3512	-2.80228	5	6.06092e+08	4.55362e+08	6.68136e+08	1.07702e+09	6.1252e+08	6.18835e+08	Yes	Yes	2.82701	-9.15679	12.5385	0.363699	-1.6474	3.26762
Q8WYA6	CTNNBL1	Beta-catenin-like protein 1 (Nuclear-associated protein) (NAP) (Testis development protein NYD-SP19)	0.0224575	0.00669974	0.0157577	2143	-1.23388	23	4.70635e+08	4.74569e+08	4.33185e+08	5.76784e+08	1.1208e+09	9.50531e+08	Yes	Yes	1.74437	-4.03033	29.833	0.887793	-1.64864	3.26638
A0A0G2JJT9	VARS1	Valine--tRNA ligase (Fragment)	0.0224444	0.0050423	0.0174021	2811	-1.78711	47	5.96649e+08	4.25063e+08	5.27743e+08	7.43129e+08	1.00367e+09	7.27915e+08	Yes	Yes	0.82687	-5.83694	22.4657	0.659471	-1.64889	3.26613
Q13144	EIF2B5	Translation initiation factor eIF-2B subunit epsilon (eIF-2B GDP-GTP exchange factor subunit epsilon)	0.0224111	0.0069321	0.015479	2035	-1.15895	20	6.00523e+08	4.26148e+08	2.9004e+08	4.74838e+08	1.27611e+09	9.50531e+08	Yes	Yes	1.83254	-3.78453	30.9315	0.922713	-1.64954	3.26548
Q5C9Z4	NOM1	Nucleolar MIF4G domain-containing protein 1 (SGD1 homolog)	0.0224099	0	0.0224099	4671	-10	29	8.55929e+08	6.35023e+08	5.30135e+08	5.41487e+08	7.84426e+08	6.70982e+08	Yes	Yes	8.0146	-32.5429		-0.033818	-1.64956	3.26546
P98175	RBM10	RNA-binding protein 10 (G patch domain-containing protein 9) (RNA-binding motif protein 10) (RNA-binding protein S1-1) (S1-1)	0.0223945	0.00415762	0.0182368	3124	-2.13303	24	7.46223e+08	4.03324e+08	4.69572e+08	6.05783e+08	8.76366e+08	9.13937e+08	Yes	Yes	0.644774	-6.96468	18.5654	0.541969	-1.64986	3.26516
P48634	PRRC2A	Protein PRRC2A (HLA-B-associated transcript 2) (Large proline-rich protein BAT2) (Proline-rich and coiled-coil-containing protein 2A) (Protein G2)	0.0222597	0.0107213	0.0115384	439	-0.105962	53	3.48108e+08	3.01695e+08	3.68958e+08	7.23211e+08	1.12538e+09	1.12368e+09	Yes	Yes	1.11711	-0.345704	48.1646	1.51519	-1.65248	3.26254
A0A067XLH7	ATRX	Alpha thalassemia/mental retardation syndrome X-linked (Fragment)	0.0222564	0.00327572	0.0189807	3375	-2.53465	49	7.58469e+08	4.95505e+08	4.38011e+08	6.26577e+08	8.79541e+08	7.92356e+08	Yes	Yes	1.14872	-8.26924	14.7181	0.427781	-1.65254	3.26248
O95433	AHSA1	Activator of 90 kDa heat shock protein ATPase homolog 1 (AHA1) (p38)	0.0222182	0.0036308	0.0185874	3274	-2.35596	20	6.27911e+08	4.01351e+08	6.36988e+08	7.61241e+08	7.81573e+08	7.74534e+08	Yes	Yes	1.42232	-7.68451	16.3416	0.475784	-1.65329	3.26173
P51114	FXR1	Fragile X mental retardation syndrome-related protein 1 (hFXR1p)	0.0221605	0.0061832	0.0159773	2341	-1.3696	30	5.0162e+08	3.98413e+08	5.1714e+08	7.28432e+08	7.49064e+08	1.07859e+09	Yes	Yes	1.55295	-4.46572	27.9019	0.827004	-1.65442	3.2606
P29966	MARCKS	Myristoylated alanine-rich C-kinase substrate (MARCKS) (Protein kinase C substrate, 80 kDa protein, light chain) (80K-L protein) (PKCSL)	0.0221224	0.00349423	0.0186282	3312	-2.41444	13	5.93349e+08	4.47164e+08	6.17762e+08	6.38817e+08	7.39018e+08	9.30315e+08	No	Yes	1.89573	-7.87072	15.795	0.459595	-1.65517	3.25985
Q5SW79	CEP170	Centrosomal protein of 170 kDa (Cep170) (KARP-1-binding protein) (KARP1-binding protein)	0.022047	0.00678618	0.0152608	2050	-1.16916	45	5.53444e+08	3.56044e+08	4.47665e+08	6.92852e+08	1.01508e+09	8.87822e+08	Yes	Yes	0.508921	-3.80956	30.7805	0.917898	-1.65665	3.25837
Q9ULX6	AKAP8L	A-kinase anchor protein 8-like (AKAP8-like protein) (Helicase A-binding protein 95) (HAP95) (Homologous to AKAP95 protein) (HA95) (Neighbor of A-kinase-anchoring protein 95) (Neighbor of AKAP95)	0.0220116	0.00191116	0.0201004	3758	-3.39471	20	8.11969e+08	5.10413e+08	4.59629e+08	5.31309e+08	8.59529e+08	7.73709e+08	Yes	Yes	1.43976	-11.0588	8.68252	0.251157	-1.65735	3.25767
P38159	RBMX	RNA-binding motif protein, X chromosome (Glycoprotein p43) (Heterogeneous nuclear ribonucleoprotein G) (hnRNP G) [Cleaved into: RNA-binding motif protein, X chromosome, N-terminally processed]	0.0220074	0.00616362	0.0158438	2327	-1.36207	8	5.02477e+08	4.23094e+08	4.87106e+08	7.31204e+08	9.95953e+08	8.05971e+08	Yes	Yes	0.757652	-4.43705	28.0071	0.830296	-1.65743	3.25759
Q9UMS4	PRPF19	Pre-mRNA-processing factor 19	0.0219994	0.00458519	0.0174143	2939	-1.92522	17	5.22743e+08	4.04931e+08	6.26921e+08	6.88469e+08	9.17996e+08	7.83321e+08	Yes	Yes	1.00142	-6.27126	20.8423	0.610324	-1.65759	3.25743
P49959	MRE11	Double-strand break repair protein MRE11	0.0219445	0.00761264	0.0143319	1668	-0.912757	30	4.68289e+08	3.56116e+08	4.41394e+08	6.44038e+08	9.69994e+08	1.0547e+09	Yes	Yes	1.19589	-2.97225	34.6904	1.04428	-1.65867	3.25635
P13804	ETFA	Electron transfer flavoprotein subunit alpha, mitochondrial (Alpha-ETF)	0.0219142	0.00442859	0.0174856	2990	-1.98125	8	6.75642e+08	3.73797e+08	3.96504e+08	3.32871e+08	9.99167e+08	1.15112e+09	Yes	Yes	2.20655	-6.45044	20.2088	0.59124	-1.65927	3.25575
Q99996	AKAP9	A-kinase anchor protein 9 (AKAP-9) (A-kinase anchor protein 350 kDa) (AKAP 350) (hgAKAP 350) (A-kinase anchor protein 450 kDa) (AKAP 450) (AKAP 120-like protein) (Centrosome- and Golgi-localized PKN-associated protein) (CG-NAP) (Protein hyperion) (Protein kinase A-anchoring protein 9) (PRKA9) (Protein yotiao)	0.0219007	0.00538215	0.0165186	2645	-1.61783	87	5.09709e+08	4.40494e+08	5.04268e+08	5.80941e+08	1.04755e+09	8.4372e+08	Yes	Yes	1.56822	-5.26682	24.5752	0.723907	-1.65954	3.25548
P52732	KIF11	Kinesin-like protein KIF11 (Kinesin-like protein 1) (Kinesin-like spindle protein HKSP) (Kinesin-related motor protein Eg5) (Thyroid receptor-interacting protein 5) (TR-interacting protein 5) (TRIP-5)	0.0219005	0.00718959	0.0147109	1857	-1.0329	49	3.43977e+08	3.8062e+08	5.43131e+08	5.03567e+08	1.02609e+09	1.12925e+09	Yes	Yes	2.39919	-3.36258	32.8285	0.983644	-1.65955	3.25547
P46782	RPS5	40S ribosomal protein S5 (Small ribosomal subunit protein uS7) [Cleaved into: 40S ribosomal protein S5, N-terminally processed]	0.0218559	0.00209607	0.0197598	3702	-3.23681	14	5.95624e+08	4.71716e+08	6.90991e+08	6.54435e+08	8.90631e+08	6.15246e+08	Yes	Yes	1.12105	-10.5345	9.59042	0.277574	-1.66043	3.25459
Q9GZR7	DDX24	ATP-dependent RNA helicase DDX24	0.0218494	0.005686	0.0161634	2510	-1.50724	36	4.38316e+08	4.57773e+08	5.32322e+08	6.00304e+08	9.97801e+08	8.90958e+08	Yes	Yes	1.7209	-4.90526	26.0236	0.768558	-1.66056	3.25446
P09884	POLA1	DNA polymerase alpha catalytic subunit	0.021769	0.00698236	0.0147866	1932	-1.08251	40	4.29138e+08	4.07302e+08	4.69655e+08	6.2922e+08	1.04634e+09	9.21404e+08	Yes	Yes	1.41139	-3.52124	32.0748	0.959336	-1.66216	3.25286
P56192	MARS1	Methionine--tRNA ligase, cytoplasmic	0.0217289	0.00516214	0.0165668	2700	-1.68225	35	4.65698e+08	4.15539e+08	5.85377e+08	6.59399e+08	1.04405e+09	7.25811e+08	Yes	Yes	1.38687	-5.47078	23.757	0.698834	-1.66296	3.25206
O75475	PSIP1	PC4 and SFRS1-interacting protein (CLL-associated antigen KW-7) (Dense fine speckles 70 kDa protein) (DFS 70) (Lens epithelium-derived growth factor) (Transcriptional coactivator p75/p52)	0.0216711	0.00333571	0.0183354	3331	-2.45857	20	6.89797e+08	5.34867e+08	4.17003e+08	6.80412e+08	7.71328e+08	7.92109e+08	Yes	Yes	1.07175	-7.99256	15.3924	0.447689	-1.66412	3.2509
P61956	SUMO2	Small ubiquitin-related modifier 2 (SUMO-2) (HSMT3) (SMT3 homolog 2) (SUMO-3) (Sentrin-2) (Ubiquitin-like protein SMT3B) (Smt3B)	0.0215496	0.00015246	0.0213972	4534	-7.13284	1	7.29915e+08	4.78628e+08	6.98335e+08	5.17328e+08	7.08519e+08	7.31009e+08	No	Yes	5.28954	-23.1708	0.707484	0.020414	-1.66656	3.24846
P62191	PSMC1	26S proteasome regulatory subunit 4 (P26s4) (26S proteasome AAA-ATPase subunit RPT2) (Proteasome 26S subunit ATPase 1)	0.0215348	0.00154596	0.0199888	3864	-3.69262	20	6.15084e+08	5.32956e+08	6.12234e+08	4.74632e+08	7.36607e+08	8.89555e+08	Yes	Yes	2.96631	-11.9942	7.1789	0.207496	-1.66686	3.24816
Q01469	FABP5	Fatty acid-binding protein 5 (Epidermal-type fatty acid-binding protein) (E-FABP) (Fatty acid-binding protein, epidermal) (Psoriasis-associated fatty acid-binding protein homolog) (PA-FABP)	0.0214857	0.00223262	0.0192531	3637	-3.10828	11	6.15052e+08	4.37158e+08	6.67847e+08	8.25376e+08	6.57887e+08	6.48952e+08	Yes	Yes	2.3196	-10.0931	10.3912	0.300912	-1.66785	3.24717
Q15056	EIF4H	Eukaryotic translation initiation factor 4H (eIF-4H) (Williams-Beuren syndrome chromosomal region 1 protein)	0.0214627	0.00472256	0.0167401	2846	-1.82567	2	5.70576e+08	3.22494e+08	6.06788e+08	7.53555e+08	7.6432e+08	8.30407e+08	Yes	Yes	1.55945	-5.92741	22.0036	0.645444	-1.66832	3.2467
P31689	DNAJA1	DnaJ homolog subfamily A member 1 (DnaJ protein homolog 2) (HSDJ) (Heat shock 40 kDa protein 4) (Heat shock protein J2) (HSJ-2) (Human DnaJ protein 2) (hDj-2)	0.0214524	0.00252002	0.0189324	3542	-2.90935	3	5.24225e+08	4.5066e+08	7.02667e+08	5.28318e+08	8.49805e+08	7.90624e+08	Yes	Yes	2.50333	-9.44518	11.747	0.34052	-1.66852	3.2465
Q9BWU0	SLC4A1AP	Kanadaptin (Human lung cancer oncogene 3 protein) (HLC-3) (Kidney anion exchanger adapter protein) (Solute carrier family 4 anion exchanger member 1 adapter protein)	0.0214507	0.00793711	0.0135136	1445	-0.767726	34	4.07628e+08	3.26135e+08	4.66725e+08	6.89307e+08	1.0029e+09	9.53295e+08	Yes	Yes	1.04784	-2.49239	37.0016	1.12081	-1.66856	3.24646
Q5H9R7	PPP6R3	Serine/threonine-protein phosphatase 6 regulatory subunit 3 (SAPS domain family member 3) (Sporulation-induced transcript 4-associated protein SAPL)	0.0213326	0.0047138	0.0166188	2833	-1.81786	1	5.1892e+08	4.36073e+08	5.17676e+08	6.39752e+08	1.00194e+09	7.10464e+08	Yes	Yes	1.29101	-5.89725	22.0967	0.648267	-1.67096	3.24407
Q6P158	DHX57	Putative ATP-dependent RNA helicase DHX57	0.0212892	0.00672264	0.0145665	1972	-1.11556	49	4.37672e+08	3.88235e+08	4.47377e+08	5.55745e+08	1.09251e+09	8.95496e+08	Yes	Yes	1.65139	-3.61796	31.5777	0.943378	-1.67184	3.24318
Q09161	NCBP1	Nuclear cap-binding protein subunit 1 (80 kDa nuclear cap-binding protein) (CBP80) (NCBP 80 kDa subunit)	0.0212016	0.00792556	0.013276	1407	-0.744237	28	4.24825e+08	3.60741e+08	3.78191e+08	5.92363e+08	1.09344e+09	9.51768e+08	Yes	Yes	1.36176	-2.41236	37.3819	1.13354	-1.67363	3.24139
P23921	RRM1	Ribonucleoside-diphosphate reductase large subunit	0.0211581	0.00225444	0.0189037	3613	-3.06782	38	5.80735e+08	4.05092e+08	7.05472e+08	6.29613e+08	7.74822e+08	6.97798e+08	Yes	Yes	1.78883	-9.94127	10.6552	0.308616	-1.67452	3.2405
P60866	RPS20	40S ribosomal protein S20 (Small ribosomal subunit protein uS10)	0.0210738	0.0029693	0.0181045	3401	-2.60815	7	5.3595e+08	4.81923e+08	6.04396e+08	7.50154e+08	7.25356e+08	6.80636e+08	Yes	Yes	0.738879	-8.44718	14.09	0.409275	-1.67626	3.23876
Q9HAW4	CLSPN	Claspin (hClaspin)	0.0209944	0	0.0209944	4670	-10	39	7.93792e+08	5.86159e+08	5.05671e+08	5.18785e+08	6.35987e+08	7.2379e+08	No	Yes	6.70624	-32.2605		-0.0187715	-1.6779	3.23712
Q9BTE7	DCUN1D5	DCN1-like protein 5 (DCNL5) (DCUN1 domain-containing protein 5) (Defective in cullin neddylation protein 1-like protein 5) (Squamous cell carcinoma-related oncogene 5)	0.0209773	0.00573483	0.0152425	2382	-1.41027	9	5.19803e+07	6.15293e+08	6.89465e+08	8.08102e+08	9.4295e+08	6.53325e+08	Yes	Yes	2.38523	-4.56473	27.3383	0.809399	-1.67825	3.23677
Q15075	EEA1	Early endosome antigen 1 (Endosome-associated protein p162) (Zinc finger FYVE domain-containing protein 2)	0.0209152	0.0027261	0.0181891	3469	-2.73816	56	6.84279e+08	4.15982e+08	5.02453e+08	4.84603e+08	8.46791e+08	8.15872e+08	Yes	Yes	1.17225	-8.85928	13.0341	0.378235	-1.67954	3.23548
O14646	CHD1	Chromodomain-helicase-DNA-binding protein 1 (CHD-1)	0.0208931	0.00714778	0.0137453	1715	-0.94337	40	5.13519e+08	3.94773e+08	3.10771e+08	6.54435e+08	1.01436e+09	8.58159e+08	Yes	Yes	0.926124	-3.05182	34.2112	1.02859	-1.68	3.23502
P20618	PSMB1	Proteasome subunit beta type-1 (Macropain subunit C5) (Multicatalytic endopeptidase complex subunit C5) (Proteasome component C5) (Proteasome gamma chain)	0.0208779	0.00148699	0.019391	3862	-3.70491	12	5.34764e+08	4.57773e+08	7.4318e+08	6.26435e+08	7.40987e+08	6.40164e+08	Yes	Yes	2.21945	-11.9843	7.12232	0.205855	-1.68031	3.23471
O75150	RNF40	E3 ubiquitin-protein ligase BRE1B (BRE1-B)	0.0208532	0.00225621	0.018597	3599	-3.04309	38	5.29117e+08	4.03766e+08	6.48539e+08	3.44666e+08	8.28588e+08	9.84195e+08	Yes	Yes	3.56877	-9.84196	10.8195	0.313411	-1.68083	3.23419
Q16204	CCDC6	Coiled-coil domain-containing protein 6 (Papillary thyroid carcinoma-encoded protein) (Protein H4)	0.0208266	0.00652492	0.0143017	1990	-1.13215	20	4.42551e+08	3.46042e+08	4.8463e+08	6.58238e+08	8.98146e+08	9.04489e+08	Yes	Yes	1.04907	-3.66097	31.3297	0.935436	-1.68138	3.23364
O15397	IPO8	Importin-8 (Imp8) (Ran-binding protein 8) (RanBP8)	0.0207974	0.00983442	0.010963	498	-0.156733	31	2.63063e+08	3.05348e+08	3.92791e+08	6.53082e+08	1.19607e+09	9.18516e+08	Yes	Yes	1.52141	-0.506724	47.2867	1.48239	-1.68199	3.23303
Q6ZRS2	SRCAP	Helicase SRCAP	0.0207903	0.00240677	0.0183836	3545	-2.93324	50	7.17023e+08	4.93375e+08	4.3075e+08	5.79736e+08	7.66665e+08	7.40044e+08	Yes	Yes	1.14236	-9.48283	11.5764	0.335529	-1.68214	3.23288
Q15003	NCAPH	Condensin complex subunit 2 (Barren homolog protein 1) (Chromosome-associated protein H) (hCAP-H) (Non-SMC condensin I complex subunit H) (XCAP-H homolog)	0.0207472	0.010149	0.0105982	389	-0.0624708	28	3.04445e+08	3.40738e+08	2.80679e+08	6.12512e+08	1.11755e+09	1.06394e+09	Yes	Yes	1.45285	-0.201904	48.9176	1.54362	-1.68304	3.23198
Q13685	AAMP	Angio-associated migratory cell protein	0.0206544	0.00585789	0.0147965	2265	-1.3368	15	4.33978e+08	4.01214e+08	4.86569e+08	6.84859e+08	8.83197e+08	8.13397e+08	Yes	Yes	0.856641	-4.31791	28.3615	0.841406	-1.68499	3.23003
P31153	MAT2A	S-adenosylmethionine synthase isoform type-2 (AdoMet synthase 2)	0.0205997	0.00294875	0.0176509	3383	-2.58157	18	5.64775e+08	4.36515e+08	5.7135e+08	5.66161e+08	7.81975e+08	7.72636e+08	Yes	Yes	1.41942	-8.33558	14.3145	0.415887	-1.68614	3.22888
Q70CQ2	USP34	Ubiquitin carboxyl-terminal hydrolase 34	0.020522	0.00240939	0.0181126	3537	-2.91026	72	6.5205e+08	5.51159e+08	4.10989e+08	5.85002e+08	8.26337e+08	6.53944e+08	Yes	Yes	2.07815	-9.3921	11.7405	0.340329	-1.68778	3.22724
Q14126	DSG2	Desmoglein-2 (Cadherin family member 5) (HDGC)	0.0205213	0.00152994	0.0189913	3834	-3.6338	23	6.25578e+08	5.42681e+08	5.05671e+08	4.49132e+08	7.73014e+08	7.8328e+08	Yes	Yes	2.39812	-11.7271	7.45538	0.215517	-1.6878	3.22723
O14744	PRMT5	Protein arginine N-methyltransferase 5 (PRMT5)	0.0205095	0.00465638	0.0158532	2770	-1.76749	26	4.5113e+08	4.22371e+08	5.45936e+08	7.35974e+08	8.1814e+08	7.03698e+08	Yes	Yes	0.394313	-5.70365	22.7035	0.666701	-1.68804	3.22698
P11413	G6PD	Glucose-6-phosphate 1-dehydrogenase (G6PD)	0.0204867	0.00414315	0.0163435	2974	-1.97992	31	5.10695e+08	3.89669e+08	5.5295e+08	6.33919e+08	9.15344e+08	6.7057e+08	Yes	Yes	0.906295	-6.38819	20.2236	0.591687	-1.68853	3.22649
P25786	PSMA1	Proteasome subunit alpha type-1 (30 kDa prosomal protein) (PROS-30) (Macropain subunit C2) (Multicatalytic endopeptidase complex subunit C2) (Proteasome component C2) (Proteasome nu chain)	0.0203985	0.00179948	0.0185991	3740	-3.36957	19	6.866e+08	4.72681e+08	5.02783e+08	5.67901e+08	6.96745e+08	7.30638e+08	Yes	Yes	1.05634	-10.8656	8.82163	0.255202	-1.6904	3.22462
Q96EB6	SIRT1	NAD-dependent protein deacetylase sirtuin-1 (hSIRT1)	0.0203969	0.00383802	0.0165588	3087	-2.10917	23	6.9788e+08	3.22868e+08	4.38259e+08	5.04353e+08	8.93163e+08	8.00525e+08	Yes	Yes	0.266901	-6.8012	18.8167	0.549483	-1.69044	3.22458
P60891	PRPS1	Ribose-phosphate pyrophosphokinase 1	0.0203526	0.00545441	0.0148982	2412	-1.44965	5	5.055e+08	3.70899e+08	4.46015e+08	5.93085e+08	8.93484e+08	8.40131e+08	Yes	Yes	0.921331	-4.67314	26.7995	0.792624	-1.69138	3.22364
P16989	YBX3	Y-box-binding protein 3 (Cold shock domain-containing protein A) (DNA-binding protein A) (Single-strand DNA-binding protein NF-GMB)	0.0202963	0.00588138	0.0144149	2195	-1.29334	6	4.45677e+08	3.75557e+08	4.69778e+08	8.00882e+08	8.22962e+08	7.24161e+08	Yes	Yes	0.275849	-4.1677	28.9776	0.860774	-1.69258	3.22244
Q9H3G5	CPVL	Probable serine carboxypeptidase CPVL	0.0202742	0.0034753	0.0167989	3194	-2.27315	18	6.68938e+08	4.85981e+08	3.237e+08	4.83778e+08	8.46751e+08	8.25897e+08	Yes	Yes	1.24058	-7.32402	17.1415	0.499531	-1.69306	3.22196
O14979	HNRNPDL	Heterogeneous nuclear ribonucleoprotein D-like (hnRNP D-like) (hnRNP DL) (AU-rich element RNA-binding factor) (JKT41-binding protein) (Protein laAUF1)	0.0202106	0.00335429	0.0168564	3231	-2.32921	2	5.19683e+08	4.22342e+08	5.36509e+08	5.0046e+08	9.7298e+08	6.71684e+08	Yes	Yes	1.95107	-7.50147	16.5966	0.483349	-1.69442	3.2206
P09132	SRP19	Signal recognition particle 19 kDa protein (SRP19)	0.0201106	0	0.0201106	4669	-10	9	6.10114e+08	5.46779e+08	6.59018e+08	4.77436e+08	7.51957e+08	5.60417e+08	No	Yes	7.97448	-32.0743		-0.0468407	-1.69657	3.21845
O00566	MPHOSPH10	U3 small nucleolar ribonucleoprotein protein MPP10 (M phase phosphoprotein 10)	0.020071	0.000525639	0.0195453	4238	-5.21661	20	7.82512e+08	4.45918e+08	5.17346e+08	5.32443e+08	7.12738e+08	6.07655e+08	Yes	Yes	3.28161	-16.7849	2.6189	0.0755828	-1.69743	3.21759
Q14684	RRP1B	Ribosomal RNA processing protein 1 homolog B (RRP1-like protein B)	0.0200085	0.00550327	0.0145052	2350	-1.39821	32	3.645e+08	3.68275e+08	5.329e+08	4.86466e+08	9.64609e+08	8.7066e+08	Yes	Yes	2.19028	-4.49696	27.5047	0.814592	-1.69879	3.21623
P35998	PSMC2	26S proteasome regulatory subunit 7 (26S proteasome AAA-ATPase subunit RPT1) (Proteasome 26S subunit ATPase 2)	0.0200074	0.00307064	0.0169367	3323	-2.46354	29	5.62758e+08	4.12365e+08	5.3983e+08	6.11262e+08	7.55895e+08	7.05101e+08	Yes	Yes	0.6762	-7.92328	15.3475	0.446363	-1.69881	3.21621
Q9UNF1	MAGED2	Melanoma-associated antigen D2 (11B6) (Breast cancer-associated gene 1 protein) (BCG-1) (Hepatocellular carcinoma-associated protein JCL-1) (MAGE-D2 antigen)	0.0199425	0.00692172	0.0130208	1645	-0.91161	24	4.15763e+08	3.34372e+08	4.0247e+08	6.19003e+08	9.96555e+08	8.07415e+08	Yes	Yes	1.0487	-2.93064	34.7084	1.04487	-1.70022	3.2148
P42785	PRCP	Lysosomal Pro-X carboxypeptidase	0.0198795	0.00180527	0.0180742	3721	-3.32365	15	7.1683e+08	5.74948e+08	3.14018e+08	4.94562e+08	7.48019e+08	7.1591e+08	Yes	Yes	2.34544	-10.6803	9.08104	0.262747	-1.70159	3.21343
Q9H446	RWDD1	RWD domain-containing protein 1 (DRG family-regulatory protein 2)	0.0198711	0.00778872	0.0120824	1225	-0.633447	8	3.81001e+08	3.55441e+08	3.34889e+08	6.48054e+08	1.00178e+09	8.41616e+08	Yes	Yes	1.03297	-2.03542	39.1962	1.19489	-1.70178	3.21324
Q5F1R6	DNAJC21	DnaJ homolog subfamily C member 21 (DnaJ homolog subfamily A member 5) (Protein GS3)	0.0198375	0.00213392	0.0177036	3594	-3.05246	19	6.8415e+08	4.82968e+08	4.06538e+08	5.05455e+08	7.42434e+08	7.35217e+08	Yes	Yes	0.89266	-9.80607	10.757	0.311587	-1.70251	3.21251
P17174	GOT1	Aspartate aminotransferase, cytoplasmic (cAspAT)	0.0198135	0.00325263	0.0165608	3238	-2.3481	21	5.35505e+08	3.71458e+08	5.76259e+08	6.37573e+08	7.31665e+08	6.99985e+08	Yes	Yes	1.14645	-7.54204	16.4163	0.477999	-1.70304	3.21198
Q8N5I9	NOPCHAP1	NOP protein chaperone 1	0.0197576	0	0.0197576	4668	-10	12	7.74197e+08	5.04546e+08	5.395e+08	4.97108e+08	4.86464e+08	7.40622e+08	Yes	Yes	8.77388	-31.9977		-0.104635	-1.70427	3.21076
Q8N9N8	EIF1AD	Probable RNA-binding protein EIF1AD (Eukaryotic translation initiation factor 1A domain-containing protein) (Haponin)	0.0197407	0.00364741	0.0160933	3108	-2.14152	6	5.86272e+08	3.78655e+08	4.40528e+08	4.40005e+08	8.37187e+08	8.56757e+08	Yes	Yes	1.53427	-6.87509	18.4766	0.539316	-1.70464	3.21038
Q92900	UPF1	Regulator of nonsense transcripts 1	0.0196821	0.00506278	0.0146193	2512	-1.52987	59	4.85396e+08	3.39938e+08	4.72254e+08	5.86356e+08	9.07669e+08	7.3728e+08	Yes	Yes	0.893316	-4.90951	25.7228	0.759254	-1.70593	3.20909
P11047	LAMC1	Laminin subunit gamma-1 (Laminin B2 chain) (Laminin-1 subunit gamma) (Laminin-10 subunit gamma) (Laminin-11 subunit gamma) (Laminin-2 subunit gamma) (Laminin-3 subunit gamma) (Laminin-4 subunit gamma) (Laminin-6 subunit gamma) (Laminin-7 subunit gamma) (Laminin-8 subunit gamma) (Laminin-9 subunit gamma) (S-laminin subunit gamma) (S-LAM gamma)	0.0196786	0	0.0196786	4667	-10	36	8.38848e+08	6.00666e+08	5.09343e+08	4.83037e+08	5.88852e+08	5.07527e+08	Yes	Yes	8.60422	-31.9804		-0.308419	-1.70601	3.20902
Q7Z6E9	RBBP6	E3 ubiquitin-protein ligase RBBP6	0.01966	0.000624522	0.0190355	4178	-4.92979	38	6.55918e+08	4.67015e+08	5.82984e+08	5.979e+08	6.36188e+08	5.84923e+08	Yes	Yes	2.68517	-15.8178	3.17661	0.0916886	-1.70642	3.2086
Q15293	RCN1	Reticulocalbin-1	0.0196485	0.0074317	0.0122168	1356	-0.717106	16	3.76895e+08	3.48393e+08	3.61986e+08	6.78349e+08	9.66136e+08	7.91119e+08	Yes	Yes	0.875621	-2.30073	37.8232	1.14837	-1.70667	3.20835
P46063	RECQL	ATP-dependent DNA helicase Q1	0.0195991	0.00789737	0.0117018	1120	-0.567281	27	3.24394e+08	3.21313e+08	3.70983e+08	5.24805e+08	1.08858e+09	8.83944e+08	Yes	Yes	1.72958	-1.81942	40.2945	1.23252	-1.70776	3.20726
P39748	FEN1	Flap endonuclease 1 (FEN-1)	0.019576	0.00184321	0.0177328	3697	-3.26612	18	6.00278e+08	3.68171e+08	6.00311e+08	4.60689e+08	7.09845e+08	7.70573e+08	Yes	Yes	2.47205	-10.4736	9.41568	0.272486	-1.70828	3.20674
P23284	PPIB	Peptidyl-prolyl cis-trans isomerase B (PPIase B)	0.0194738	0.00433393	0.0151399	2798	-1.80461	15	4.98217e+08	3.09704e+08	5.47669e+08	7.55376e+08	6.50815e+08	7.29772e+08	Yes	Yes	1.67013	-5.78281	22.2552	0.653076	-1.71055	3.20447
Q9UNE7	STUB1	E3 ubiquitin-protein ligase CHIP	0.019425	0.00477915	0.0146458	2609	-1.61566	22	4.53109e+08	3.26561e+08	5.12808e+08	5.13448e+08	8.38674e+08	8.38191e+08	Yes	Yes	1.63252	-5.17558	24.6031	0.724764	-1.71164	3.20338
Q9UPT8	ZC3H4	Zinc finger CCCH domain-containing protein 4	0.0193739	0.00146956	0.0179043	3816	-3.60685	26	6.8183e+08	3.67902e+08	5.5427e+08	5.93594e+08	6.09506e+08	6.66527e+08	Yes	Yes	2.72353	-11.55	7.58526	0.219286	-1.71278	3.20224
P14866	HNRNPL	Heterogeneous nuclear ribonucleoprotein L (hnRNP L)	0.0193696	0.00200166	0.017368	3619	-3.11716	14	5.04127e+08	3.55433e+08	6.85958e+08	5.04404e+08	6.77497e+08	7.45449e+08	Yes	Yes	2.81775	-9.98158	10.334	0.299245	-1.71288	3.20214
P23381	WARS1	Tryptophan--tRNA ligase, cytoplasmic	0.0192057	0.00328504	0.0159207	3187	-2.27692	25	5.09748e+08	3.69107e+08	5.3917e+08	5.47675e+08	7.87239e+08	6.90537e+08	Yes	Yes	1.14553	-7.28261	17.1045	0.498431	-1.71657	3.19845
P62333	PSMC6	26S proteasome regulatory subunit 10B (26S proteasome AAA-ATPase subunit RPT4) (Proteasome 26S subunit ATPase 6) (Proteasome subunit p42)	0.0191568	0.00554817	0.0136086	2182	-1.29444	20	3.82342e+08	3.52447e+08	4.79185e+08	7.2637e+08	6.35344e+08	8.59026e+08	Yes	Yes	1.37768	-4.13877	28.9619	0.860279	-1.71768	3.19734
Q01518	CAP1	Adenylyl cyclase-associated protein 1 (CAP 1)	0.0190449	0.000894933	0.01815	4044	-4.34204	2	4.91577e+08	3.87296e+08	7.43063e+08	5.09065e+08	6.59575e+08	6.24075e+08	Yes	Yes	3.59289	-13.872	4.69907	0.135686	-1.72022	3.1948
Q96IZ7	RSRC1	Serine/Arginine-related protein 53 (SRrp53) (Arginine/serine-rich coiled-coil protein 1)	0.0190269	0	0.0190269	4666	-10	8	7.55956e+08	4.91688e+08	5.18749e+08	5.48725e+08	5.67032e+08	5.29269e+08	No	Yes	8.49445	-31.8346		-0.103266	-1.72063	3.19439
Q07866	KLC1	Kinesin light chain 1 (KLC 1)	0.0190076	0.00865785	0.0103498	635	-0.25752	2	3.24227e+08	2.87422e+08	2.90997e+08	5.40094e+08	9.34873e+08	1.03035e+09	Yes	Yes	1.40693	-0.822505	45.5493	1.41849	-1.72107	3.19395
Q12899	TRIM26	Tripartite motif-containing protein 26	0.0189987	0.00172731	0.0172714	3711	-3.32178	28	6.47667e+08	4.69104e+08	4.15362e+08	4.61224e+08	6.99076e+08	7.13929e+08	Yes	Yes	0.803993	-10.6089	9.09174	0.263058	-1.72128	3.19374
P61758	VBP1	Prefoldin subunit 3 (HIBBJ46) (von Hippel-Lindau-binding protein 1) (VBP-1) (VHL-binding protein 1)	0.0188495	0.00355436	0.0152951	3067	-2.10541	15	6.02489e+08	3.68436e+08	3.98245e+08	6.1045e+08	7.24351e+08	6.75644e+08	Yes	Yes	0.957347	-6.71694	18.8565	0.550674	-1.7247	3.19032
Q9Y2L1	DIS3	Exosome complex exonuclease RRP44	0.0188392	0.00155512	0.017284	3760	-3.47434	37	6.15974e+08	3.84859e+08	5.43502e+08	6.37296e+08	6.75729e+08	5.20399e+08	Yes	Yes	2.08436	-11.0834	8.25472	0.238724	-1.72494	3.19008
Q8WWY3	PRPF31	U4/U6 small nuclear ribonucleoprotein Prp31 (Pre-mRNA-processing factor 31) (Serologically defined breast cancer antigen NY-BR-99) (U4/U6 snRNP 61 kDa protein) (Protein 61K) (hPrp31)	0.018767	0.00682801	0.011939	1487	-0.80615	22	3.26161e+08	3.20417e+08	3.668e+08	4.03754e+08	8.85488e+08	1.06221e+09	Yes	Yes	2.26123	-2.57034	36.383	1.10018	-1.7266	3.18842
Q13310	PABPC4	Polyadenylate-binding protein 4 (PABP-4) (Poly(A)-binding protein 4) (Activated-platelet protein 1) (APP-1) (Inducible poly(A)-binding protein) (iPABP)	0.0187649	0.0030351	0.0157298	3246	-2.37368	17	4.56493e+08	3.54492e+08	5.9239e+08	5.47204e+08	7.49024e+08	6.64835e+08	Yes	Yes	1.58674	-7.56817	16.1744	0.470829	-1.72665	3.18837
Q96B23	C18orf25	Uncharacterized protein C18orf25 (ARKadia-like protein 1)	0.0187459	0.00232259	0.0164233	3492	-2.82194	2	6.71573e+08	3.84035e+08	4.05865e+08	4.95395e+08	7.17146e+08	6.87018e+08	No	Yes	0.809018	-8.99613	12.3899	0.359342	-1.72709	3.18793
Q9NRZ9	HELLS	Lymphoid-specific helicase	0.0187163	0.00611641	0.0125999	1843	-1.04265	2	3.66865e+08	3.37346e+08	3.93769e+08	4.6943e+08	8.9801e+08	8.90309e+08	Yes	Yes	1.78827	-3.32319	32.6796	0.978831	-1.72778	3.18724
Q9NYV4	CDK12	Cyclin-dependent kinase 12	0.0186971	0.000453464	0.0182436	4248	-5.33026	23	6.78027e+08	4.84334e+08	4.69118e+08	5.01742e+08	6.37032e+08	5.82035e+08	Yes	Yes	2.88138	-16.9865	2.42532	0.0699935	-1.72823	3.1868
Q86XP3	DDX42	ATP-dependent RNA helicase DDX42	0.0186801	0.00805412	0.010626	856	-0.399805	33	3.57725e+08	2.66876e+08	3.09042e+08	5.67534e+08	1.01359e+09	8.34478e+08	Yes	Yes	1.12009	-1.27394	43.1159	1.33109	-1.72862	3.1864
P42285	MTREX	Exosome RNA helicase MTR4	0.018659	0.00483173	0.0138272	2480	-1.5169	39	4.09407e+08	3.47633e+08	4.47995e+08	4.39212e+08	8.46469e+08	8.54735e+08	Yes	Yes	1.96912	-4.83271	25.8949	0.764576	-1.72911	3.18591
P40855	PEX19	Peroxisomal biogenesis factor 19 (33 kDa housekeeping protein) (Peroxin-19) (Peroxisomal farnesylated protein)	0.0186531	0.00303503	0.015618	3237	-2.36343	27	5.93211e+08	4.18975e+08	3.65909e+08	4.60857e+08	6.94868e+08	8.10571e+08	Yes	Yes	0.924508	-7.52934	16.271	0.473691	-1.72925	3.18577
Q9Y4C8	RBM19	Probable RNA-binding protein 19 (RNA-binding motif protein 19)	0.0186363	0.00153363	0.0171027	3759	-3.4792	30	6.42079e+08	4.49736e+08	3.93542e+08	3.52079e+08	7.53766e+08	7.50193e+08	Yes	Yes	2.13227	-11.0826	8.22924	0.237984	-1.72964	3.18538
P06865	HEXA	Beta-hexosaminidase subunit alpha	0.0185342	0.00319136	0.0153429	3170	-2.26533	20	5.33294e+08	4.45878e+08	3.37158e+08	3.49307e+08	8.41326e+08	8.1612e+08	Yes	Yes	2.20013	-7.21052	17.2187	0.501827	-1.73203	3.183
P16278	GLB1	Beta-galactosidase	0.0184805	0.00475763	0.0137229	2497	-1.52827	18	5.2942e+08	3.19601e+08	3.17396e+08	3.55946e+08	8.82273e+08	9.08821e+08	Yes	Yes	1.69004	-4.86255	25.744	0.75991	-1.73329	3.18174
Q9H2J4	PDCL3	Phosducin-like protein 3 (HTPHLP) (PhPL3) (Viral IAP-associated factor 1) (VIAF-1)	0.0184467	0.00503427	0.0134124	2349	-1.41372	15	4.76417e+08	3.18391e+08	3.8954e+08	5.08594e+08	8.57078e+08	7.57372e+08	Yes	Yes	0.987884	-4.49695	27.2909	0.807921	-1.73408	3.18094
O00469	PLOD2	Procollagen-lysine,2-oxoglutarate 5-dioxygenase 2	0.0183581	0.00177708	0.016581	3654	-3.22194	3	5.27545e+08	5.36573e+08	3.86817e+08	3.82214e+08	7.69919e+08	6.88433e+08	Yes	Yes	2.77945	-10.2421	9.68013	0.280187	-1.73617	3.17885
Q14694	USP10	Ubiquitin carboxyl-terminal hydrolase 10	0.0183451	0.00901512	0.00932996	377	-0.0495237	30	2.4419e+08	2.43662e+08	3.1448e+08	4.82296e+08	9.36601e+08	1.06794e+09	Yes	Yes	1.86501	-0.157413	49.1419	1.55214	-1.73648	3.17854
P12814	ACTN1	Alpha-actinin-1 (Alpha-actinin cytoskeletal isoform) (F-actin cross-linking protein) (Non-muscle alpha-actinin-1)	0.0183387	0.00147141	0.0168673	3773	-3.51896	28	6.09973e+08	3.95705e+08	5.04227e+08	5.45541e+08	6.51217e+08	5.81375e+08	Yes	Yes	1.40291	-11.1846	8.02353	0.232009	-1.73663	3.17839
P67936	TPM4	Tropomyosin alpha-4 chain (TM30p1) (Tropomyosin-4)	0.0183046	0.0048023	0.0135023	2447	-1.4914	5	5.56311e+08	2.42959e+08	4.0556e+08	6.29392e+08	6.33672e+08	8.14014e+08	Yes	Yes	1.67473	-4.73905	26.2356	0.775121	-1.73744	3.17758
Q9NRL2	BAZ1A	Bromodomain adjacent to zinc finger domain protein 1A (ATP-dependent chromatin-remodeling protein) (ATP-utilizing chromatin assembly and remodeling factor 1) (hACF1) (CHRAC subunit ACF1) (Williams syndrome transcription factor-related chromatin-remodeling factor 180) (WCRF180) (hWALp1)	0.0182703	0.00577111	0.0124992	1942	-1.11491	46	4.59568e+08	3.37386e+08	3.06101e+08	5.25018e+08	8.94489e+08	7.53205e+08	Yes	Yes	1.02742	-3.54182	31.5874	0.943687	-1.73825	3.17677
P54819	AK2	Adenylate kinase 2, mitochondrial (AK 2)	0.0182629	0.0010808	0.0171821	3928	-3.99074	18	5.71543e+08	4.86303e+08	4.8133e+08	6.14059e+08	5.8182e+08	5.39377e+08	Yes	Yes	2.18546	-12.6769	5.918	0.170957	-1.73843	3.17659
O00231	PSMD11	26S proteasome non-ATPase regulatory subunit 11 (26S proteasome regulatory subunit RPN6) (26S proteasome regulatory subunit S9) (26S proteasome regulatory subunit p44.5)	0.0182572	0.00125263	0.0170045	3858	-3.76289	24	4.96792e+08	4.15821e+08	6.04519e+08	5.31109e+08	6.99076e+08	5.26092e+08	Yes	Yes	1.57761	-11.9527	6.86101	0.198279	-1.73857	3.17645
Q9NXG2	THUMPD1	THUMP domain-containing protein 1	0.0181813	0.00588683	0.0122944	1862	-1.06244	19	3.89877e+08	3.44093e+08	3.53825e+08	5.40823e+08	8.77692e+08	7.53494e+08	Yes	Yes	1.17616	-3.37288	32.3786	0.969117	-1.74038	3.17465
Q96HR8	NAF1	H/ACA ribonucleoprotein complex non-core subunit NAF1 (hNAF1)	0.0181229	0.00397146	0.0141515	2807	-1.83321	6	4.6573e+08	5.4039e+08	2.41469e+08	4.61489e+08	7.69076e+08	7.71192e+08	Yes	Yes	1.83165	-5.81724	21.914	0.642728	-1.74177	3.17325
O94906	PRPF6	Pre-mRNA-processing factor 6 (Androgen receptor N-terminal domain-transactivating protein 1) (ANT-1) (PRP6 homolog) (U5 snRNP-associated 102 kDa protein) (U5-102 kDa protein)	0.018028	0.00761401	0.010414	945	-0.451798	43	2.43069e+08	2.60901e+08	3.58033e+08	3.45652e+08	1.02955e+09	9.95128e+08	Yes	Yes	2.62948	-1.43264	42.2343	1.29998	-1.74405	3.17097
O00299	CLIC1	Chloride intracellular channel protein 1 (Chloride channel ABP) (Nuclear chloride ion channel 27) (NCC27) (Regulatory nuclear chloride ion channel protein) (hRNCC)	0.017904	0.00276622	0.0151378	3292	-2.45216	14	4.75959e+08	3.33613e+08	5.44327e+08	5.61398e+08	6.95097e+08	5.99692e+08	Yes	Yes	1.016	-7.76839	15.4503	0.4494	-1.74705	3.16797
O15318	POLR3G	DNA-directed RNA polymerase III subunit RPC7 (RNA polymerase III subunit C7) (DNA-directed RNA polymerase III subunit G) (RNA polymerase III 32 kDa apha subunit) (RPC32-alpha) (RNA polymerase III 32 kDa subunit) (RPC32)	0.0178096	0.00130912	0.0165005	3819	-3.65584	8	6.33319e+08	4.61389e+08	3.74214e+08	4.5942e+08	5.82704e+08	6.82121e+08	Yes	Yes	0.866226	-11.5732	7.35064	0.212478	-1.74935	3.16568
Q9NTK5	OLA1	Obg-like ATPase 1 (DNA damage-regulated overexpressed in cancer 45) (DOC45) (GTP-binding protein 9)	0.0178085	0.00279548	0.0150131	3272	-2.42505	28	4.91655e+08	3.72197e+08	4.81825e+08	5.97565e+08	6.18025e+08	6.31707e+08	Yes	Yes	1.04746	-7.67686	15.6974	0.456707	-1.74937	3.16565
P84077	ARF1	ADP-ribosylation factor 1	0.0177464	0.00312511	0.0146213	3142	-2.22609	2	4.98893e+08	3.51684e+08	4.58268e+08	6.87566e+08	5.9279e+08	5.92638e+08	Yes	Yes	1.51604	-7.04366	17.6098	0.513464	-1.75089	3.16413
Q8TDD1	DDX54	ATP-dependent RNA helicase DDX54	0.0175701	0.00276425	0.0148059	3264	-2.42121	2	4.56577e+08	3.6048e+08	4.81e+08	4.06207e+08	8.01061e+08	6.44904e+08	Yes	Yes	2.06363	-7.65053	15.7327	0.457751	-1.75523	3.1598
Q99538	LGMN	Legumain	0.0175645	0.0008025	0.016762	4041	-4.38455	10	6.12557e+08	4.98599e+08	3.90997e+08	5.22962e+08	5.53209e+08	5.70896e+08	Yes	Yes	2.58781	-13.8537	4.56887	0.131922	-1.75536	3.15966
A0A024RC33	MAPRE2	Microtubule-associated protein RP/EB family member 2	0.0173985	0.00630859	0.0110899	1483	-0.813859	15	3.95272e+08	1.83696e+08	3.84499e+08	4.53992e+08	7.44081e+08	9.57915e+08	Yes	Yes	1.71468	-2.56816	36.2594	1.09607	-1.75949	3.15553
Q2NKX8	ERCC6L	DNA excision repair protein ERCC-6-like	0.0173945	0.00385518	0.0135393	2775	-1.81228	44	4.11947e+08	4.22531e+08	3.68471e+08	4.93124e+08	7.34397e+08	6.88268e+08	Yes	Yes	1.39443	-5.71854	22.1632	0.650286	-1.75959	3.15543
O75116	ROCK2	Rho-associated protein kinase 2	0.0173509	0.00267208	0.0146788	3285	-2.4577	39	5.0851e+08	3.3962e+08	4.39414e+08	3.92081e+08	7.35643e+08	6.95653e+08	Yes	Yes	1.71194	-7.75244	15.4002	0.44792	-1.76068	3.15434
P63173	RPL38	60S ribosomal protein L38 (Large ribosomal subunit protein eL38)	0.0173482	0.00224109	0.0151071	3444	-2.75295	3	5.71994e+08	3.32387e+08	4.4321e+08	6.81959e+08	5.8837e+08	4.9251e+08	Yes	Yes	2.37241	-8.68357	12.9183	0.374838	-1.76075	3.15427
O76003	GLRX3	Glutaredoxin-3 (PKC-interacting cousin of thioredoxin) (PICOT) (PKC-theta-interacting protein) (PKCq-interacting protein) (Thioredoxin-like protein 2)	0.0173151	0.00330572	0.0140094	3025	-2.08336	16	4.61012e+08	3.4793e+08	4.43457e+08	5.35441e+08	6.66969e+08	6.49694e+08	Yes	Yes	0.746911	-6.56975	19.0915	0.557709	-1.76158	3.15345
Q9C037	TRIM4	E3 ubiquitin-protein ligase TRIM4	0.0172177	0.00764859	0.00956912	740	-0.323193	3	5.12352e+08	2.85248e+08	5.07569e+07	5.81489e+08	7.64093e+08	8.93103e+08	No	Yes	0.553602	-1.01838	44.4228	1.37773	-1.76402	3.151
O94763	URI1	Unconventional prefoldin RPB5 interactor 1 (Protein NNX3) (Protein phosphatase 1 regulatory subunit 19) (RNA polymerase II subunit 5-mediating protein) (RPB5-mediating protein)	0.0171994	0.00456166	0.0126377	2398	-1.47011	8	4.89994e+08	3.09608e+08	3.12415e+08	4.49148e+08	7.35648e+08	7.86943e+08	Yes	Yes	0.87447	-4.63162	26.5222	0.784011	-1.76449	3.15053
P62495	ETF1	Eukaryotic peptide chain release factor subunit 1 (Eukaryotic release factor 1) (eRF1) (Protein Cl1) (TB3-1)	0.0171834	0.000960784	0.0162226	3946	-4.07765	23	5.09232e+08	3.6711e+08	5.77703e+08	5.23464e+08	5.58232e+08	5.45152e+08	Yes	Yes	2.55365	-12.8451	5.59134	0.1615	-1.76489	3.15013
Q13596	SNX1	Sorting nexin-1	0.0171182	0.00560199	0.0115162	1821	-1.03965	18	3.51434e+08	2.43356e+08	4.04182e+08	4.13623e+08	8.52738e+08	8.03867e+08	Yes	Yes	1.80639	-3.27333	32.7253	0.980309	-1.76654	3.14848
O60343	TBC1D4	TBC1 domain family member 4 (Akt substrate of 160 kDa) (AS160)	0.0170212	0.00826971	0.00875147	403	-0.0816889	42	2.32949e+08	2.57871e+08	2.75873e+08	5.35821e+08	9.89363e+08	7.59929e+08	Yes	Yes	1.44086	-0.256994	48.5848	1.53102	-1.76901	3.14601
P30622	CLIP1	CAP-Gly domain-containing linker protein 1 (Cytoplasmic linker protein 1) (Cytoplasmic linker protein 170 alpha-2) (CLIP-170) (Reed-Sternberg intermediate filament-associated protein) (Restin)	0.0168987	0.00335338	0.0135453	2956	-2.0141	42	4.12179e+08	3.82135e+08	4.12598e+08	4.91255e+08	6.84328e+08	6.47343e+08	Yes	Yes	1.21755	-6.33006	19.8441	0.580278	-1.77215	3.14287
Q8IW40	CCDC103	Coiled-coil domain-containing protein 103	0.0168956	0.00124249	0.0156531	3809	-3.65515	1	5.40365e+08	3.8639e+08	4.72873e+08	4.7197e+08	5.96286e+08	5.61407e+08	No	Yes	0.922929	-11.4874	7.35391	0.212573	-1.77223	3.14279
P43686	PSMC4	26S proteasome regulatory subunit 6B (26S proteasome AAA-ATPase subunit RPT3) (MB67-interacting protein) (MIP224) (Proteasome 26S subunit ATPase 4) (Tat-binding protein 7) (TBP-7)	0.0168057	0.00322386	0.0135818	3007	-2.07482	27	4.0233e+08	3.08341e+08	5.03608e+08	5.20854e+08	6.42577e+08	6.35461e+08	Yes	Yes	1.43345	-6.51592	19.1831	0.560452	-1.77454	3.14048
Q9UHV9	PFDN2	Prefoldin subunit 2	0.0167938	0.00205763	0.0147361	3478	-2.8403	8	4.55056e+08	3.18247e+08	5.35045e+08	4.4065e+08	6.95017e+08	5.67018e+08	Yes	Yes	1.77051	-8.91902	12.2524	0.355314	-1.77485	3.14017
Q14257	RCN2	Reticulocalbin-2 (Calcium-binding protein ERC-55) (E6-binding protein) (E6BP)	0.0167376	0.00599344	0.0107442	1526	-0.842097	19	3.60813e+08	2.88274e+08	3.00964e+08	5.0396e+08	7.3508e+08	8.1187e+08	Yes	Yes	1.0348	-2.6431	35.8082	1.08111	-1.77631	3.13871
P61289	PSME3	Proteasome activator complex subunit 3 (11S regulator complex subunit gamma) (REG-gamma) (Activator of multicatalytic protease subunit 3) (Ki nuclear autoantigen) (Proteasome activator 28 subunit gamma) (PA28g) (PA28gamma)	0.0166208	0.00255866	0.0140622	3279	-2.45836	15	4.59304e+08	2.74483e+08	5.18543e+08	4.58118e+08	6.44104e+08	6.25477e+08	Yes	Yes	1.76955	-7.70862	15.3943	0.447744	-1.77935	3.13567
Q9BRX2	PELO	Protein pelota homolog	0.0165759	0.00335093	0.013225	2923	-1.98063	16	4.42455e+08	3.26766e+08	4.02738e+08	4.4375e+08	6.94896e+08	6.6137e+08	Yes	Yes	1.22164	-6.20829	20.2157	0.591448	-1.78052	3.1345
P12081	HARS1	Histidine--tRNA ligase, cytoplasmic	0.016527	0.00211287	0.0144141	3442	-2.77021	19	4.41101e+08	3.13726e+08	5.31332e+08	4.61089e+08	6.16056e+08	5.99899e+08	Yes	Yes	1.92196	-8.67966	12.7843	0.370908	-1.78181	3.13322
Q92620	DHX38	Pre-mRNA-splicing factor ATP-dependent RNA helicase PRP16	0.0164755	0.00576189	0.0107136	1593	-0.894833	33	2.66344e+08	2.90134e+08	3.70847e+08	4.01331e+08	8.61056e+08	7.64261e+08	Yes	Yes	2.11168	-2.80249	34.9724	1.05354	-1.78316	3.13186
P15121	AKR1B1	Aldo-keto reductase family 1 member B1	0.0164505	0.00557852	0.010872	1693	-0.962656	18	3.44093e+08	3.07996e+08	3.21501e+08	6.63008e+08	7.01888e+08	6.10997e+08	Yes	Yes	0.433624	-3.01427	33.911	1.01879	-1.78382	3.1312
Q96EK7	FAM120B	Constitutive coactivator of peroxisome proliferator-activated receptor gamma (Constitutive coactivator of PPAR-gamma) (Constitutive coactivator of PPARG) (PPARG constitutive coactivator 1) (PGCC1) (Protein FAM120B)	0.0164504	0	0.0164504	4664	-10	17	5.67965e+08	4.12722e+08	5.60836e+08	5.55823e+08	2.59335e+08	5.92782e+08	Yes	Yes	10.1455	-31.2048		-0.222341	-1.78382	3.1312
P62136	PPP1CA	Serine/threonine-protein phosphatase PP1-alpha catalytic subunit (PP-1A)	0.0164391	0.000221229	0.0162178	4381	-6.1959	5	4.5748e+08	3.69726e+08	6.11904e+08	3.78693e+08	6.19673e+08	5.09961e+08	Yes	Yes	5.0812	-19.3987	1.34575	0.0388325	-1.78412	3.1309
Q7Z406	MYH14	Myosin-14 (Myosin heavy chain 14) (Myosin heavy chain, non-muscle IIc) (Non-muscle myosin heavy chain IIc) (NMHC II-C)	0.0164004	0.00404789	0.0123525	2553	-1.60956	35	3.42036e+08	3.12042e+08	4.47294e+08	5.40114e+08	7.28691e+08	5.70318e+08	Yes	Yes	1.00733	-5.03772	24.6817	0.727178	-1.78515	3.12987
P24928	POLR2A	DNA-directed RNA polymerase II subunit RPB1 (RNA polymerase II subunit B1)	0.0163897	0.00255937	0.0138303	3254	-2.43397	55	4.86305e+08	3.9157e+08	3.50104e+08	4.35023e+08	6.01711e+08	6.7387e+08	Yes	Yes	0.945228	-7.61734	15.6158	0.454292	-1.78543	3.12959
O14929	HAT1	Histone acetyltransferase type B catalytic subunit	0.0163531	0.00320426	0.0131488	2968	-2.03687	15	4.45129e+08	3.37664e+08	3.94751e+08	5.40881e+08	6.24093e+08	5.89502e+08	Yes	Yes	0.237682	-6.3726	19.5942	0.572777	-1.7864	3.12862
A3KN83	SBNO1	Protein strawberry notch homolog 1 (Monocyte protein 3) (MOP-3)	0.0163348	0.00218099	0.0141538	3398	-2.69814	38	5.12326e+08	3.69393e+08	3.72712e+08	4.29544e+08	7.01888e+08	5.42883e+08	Yes	Yes	1.44882	-8.44015	13.3518	0.387565	-1.78689	3.12814
O15067	PFAS	Phosphoribosylformylglycinamidine synthase (FGAM synthase) (FGAMS)	0.0162588	0.00220285	0.014056	3388	-2.67374	39	4.28383e+08	3.40746e+08	4.81825e+08	5.50504e+08	6.64719e+08	4.48944e+08	Yes	Yes	0.81088	-8.3584	13.5487	0.39335	-1.78891	3.12611
Q8WUM4	PDCD6IP	Programmed cell death 6-interacting protein (PDCD6-interacting protein) (ALG-2-interacting protein 1) (ALG-2-interacting protein X) (Hp95)	0.0162178	0.00344923	0.0127685	2835	-1.88825	34	3.64339e+08	3.25705e+08	4.48862e+08	5.18521e+08	6.97589e+08	5.52743e+08	Yes	Yes	1.02124	-5.9008	21.2682	0.623183	-1.79001	3.12501
Q6UX04	CWC27	Spliceosome-associated protein CWC27 homolog (Antigen NY-CO-10) (Probable inactive peptidyl-prolyl cis-trans isomerase CWC27 homolog) (PPIase CWC27) (Serologically defined colon cancer antigen 10)	0.0161974	0.00463642	0.011561	2170	-1.31818	17	3.70688e+08	3.13176e+08	3.43812e+08	4.88529e+08	6.88869e+08	6.99036e+08	Yes	Yes	1.00703	-4.11862	28.6244	0.849663	-1.79055	3.12447
Q9H7C4	SYNC	Syncoilin (Syncoilin intermediate filament 1) (Syncoilin-1)	0.0161224	0.00351692	0.0126055	2786	-1.84167	26	4.69868e+08	2.83637e+08	3.66639e+08	4.58704e+08	6.88186e+08	6.23621e+08	No	Yes	0.477444	-5.75051	21.8139	0.639694	-1.79257	3.12245
Q15717	ELAVL1	ELAV-like protein 1 (Hu-antigen R) (HuR)	0.0161087	0.00819157	0.00791711	284	0.0491664	18	2.25917e+08	1.83262e+08	2.99896e+08	7.75486e+08	7.16154e+08	6.87485e+08	Yes	Yes	0.385874	0.153501	50.8519	1.61793	-1.79294	3.12208
O00303	EIF3F	Eukaryotic translation initiation factor 3 subunit F (eIF3f) (Deubiquitinating enzyme eIF3f)	0.0160664	0.00345778	0.0126087	2808	-1.8665	14	3.90064e+08	3.0722e+08	4.2382e+08	4.63107e+08	6.06251e+08	6.90166e+08	Yes	Yes	1.53988	-5.82523	21.5217	0.63085	-1.79408	3.12094
P19623	SRM	Spermidine synthase (SPDSY)	0.016029	0.00339695	0.0126321	2840	-1.89478	14	4.71132e+08	2.96118e+08	3.64836e+08	5.55042e+08	5.89495e+08	5.973e+08	Yes	Yes	0.963092	-5.91158	21.1925	0.620895	-1.79509	3.11993
Q9BU76	MMTAG2	Multiple myeloma tumor-associated protein 2 (hMMTAG2)	0.0159621	0.000881569	0.0150805	3936	-4.09647	14	6.58496e+08	3.71185e+08	3.09376e+08	3.79563e+08	5.90017e+08	5.5328e+08	Yes	Yes	2.51136	-12.7732	5.52289	0.159519	-1.79691	3.11811
Q13620	CUL4B	Cullin-4B (CUL-4B)	0.0159131	0.00406738	0.0118457	2472	-1.54219	6	3.36429e+08	3.12971e+08	3.90272e+08	4.28151e+08	8.07813e+08	5.77497e+08	Yes	Yes	1.76722	-4.80667	25.56	0.754226	-1.79825	3.11678
P35520	CBS	Cystathionine beta-synthase	0.0158984	0.0016451	0.0142533	3578	-3.11504	24	4.16968e+08	3.10391e+08	5.41233e+08	4.16884e+08	6.15694e+08	5.49319e+08	Yes	Yes	2.27984	-9.70764	10.3476	0.299642	-1.79865	3.11637
Q7Z4Q2	HEATR3	HEAT repeat-containing protein 3	0.0158699	0.00609102	0.00977888	1283	-0.682987	25	2.21695e+08	2.85284e+08	3.46985e+08	4.34932e+08	8.49121e+08	7.0737e+08	Yes	Yes	1.94044	-2.12791	38.3809	1.1672	-1.79943	3.1156
P82979	SARNP	SAP domain-containing ribonucleoprotein (Cytokine-induced protein of 29 kDa) (Nuclear protein Hcc-1) (Proliferation-associated cytokine-inducible protein CIP29)	0.0158554	0.00599127	0.0098641	1333	-0.719325	10	2.74543e+08	2.24052e+08	3.75621e+08	5.15942e+08	8.06848e+08	6.45775e+08	Yes	Yes	1.13803	-2.24084	37.787	1.14715	-1.79982	3.1152
Q9H444	CHMP4B	Charged multivesicular body protein 4b (Chromatin-modifying protein 4b) (CHMP4b) (SNF7 homolog associated with Alix 1) (SNF7-2) (hSnf7-2) (Vacuolar protein sorting-associated protein 32-2) (Vps32-2) (hVps32-2)	0.0158383	0.00504553	0.0107928	1879	-1.09699	12	3.24994e+08	2.49034e+08	3.88591e+08	5.47752e+08	7.34156e+08	5.95196e+08	Yes	Yes	0.665634	-3.41682	31.8565	0.952321	-1.80029	3.11473
P16152	CBR1	Carbonyl reductase [NADPH] 1	0.0158035	0.00104836	0.0147552	3848	-3.81502	15	4.71596e+08	3.44684e+08	5.02247e+08	5.23999e+08	5.59759e+08	4.31204e+08	Yes	Yes	1.55948	-11.8791	6.63369	0.191689	-1.80125	3.11378
Q13427	PPIG	Peptidyl-prolyl cis-trans isomerase G (PPIase G) (Peptidyl-prolyl isomerase G)	0.0157536	0	0.0157536	4662	-10	12	6.52115e+08	5.14793e+08	4.15733e+08	5.12391e+08	3.64052e+08	3.65459e+08	Yes	Yes	9.37876	-31.0175		-0.368933	-1.80262	3.1124
Q9NW82	WDR70	WD repeat-containing protein 70	0.0156646	0.00328656	0.012378	2854	-1.91313	20	5.14518e+08	2.58831e+08	3.0247e+08	3.42636e+08	6.86458e+08	7.03657e+08	Yes	Yes	1.0415	-5.94971	20.9809	0.614505	-1.80508	3.10994
Q8WVK2	SNRNP27	U4/U6.U5 small nuclear ribonucleoprotein 27 kDa protein (U4/U6.U5 snRNP 27 kDa protein) (U4/U6.U5-27K) (Nucleic acid-binding protein RY-1) (U4/U6.U5 tri-snRNP-associated 27 kDa protein) (27K) (U4/U6.U5 tri-snRNP-associated protein 3)	0.0156558	0.00246581	0.01319	3234	-2.41931	4	5.73348e+08	2.99674e+08	3.06208e+08	5.13673e+08	6.17704e+08	4.96388e+08	Yes	Yes	1.96763	-7.52331	15.7501	0.458268	-1.80533	3.1097
O60264	SMARCA5	SWI/SNF-related matrix-associated actin-dependent regulator of chromatin subfamily A member 5 (SWI/SNF-related matrix-associated actin-dependent regulator of chromatin A5)	0.0156215	0.00471615	0.0109054	2025	-1.20936	33	3.39942e+08	2.90769e+08	3.25932e+08	4.09053e+08	7.45407e+08	6.89754e+08	Yes	Yes	1.53138	-3.75959	30.19	0.899114	-1.80628	3.10874
O60502	OGA	Protein O-GlcNAcase (OGA)	0.0155698	0.00724438	0.00832543	540	-0.200664	33	1.97613e+08	2.46792e+08	2.86075e+08	4.70481e+08	8.28547e+08	7.62075e+08	Yes	Yes	1.59853	-0.623523	46.5284	1.45433	-1.80772	3.1073
P52907	CAPZA1	F-actin-capping protein subunit alpha-1 (CapZ alpha-1)	0.0155623	0.00535381	0.0102085	1631	-0.931135	11	3.46271e+08	2.04479e+08	3.55975e+08	4.92809e+08	6.54914e+08	7.35795e+08	Yes	Yes	1.17979	-2.89312	34.4024	1.03484	-1.80793	3.1071
Q15047	SETDB1	Histone-lysine N-methyltransferase SETDB1	0.0155027	0.00319128	0.0123114	2880	-1.94778	32	4.61063e+08	3.39263e+08	2.84639e+08	3.96709e+08	7.09564e+08	5.88306e+08	Yes	Yes	1.34901	-6.0487	20.5854	0.602578	-1.80959	3.10543
P07355	ANXA2	Annexin A2 (Annexin II) (Annexin-2) (Calpactin I heavy chain) (Calpactin-1 heavy chain) (Chromobindin-8) (Lipocortin II) (Placental anticoagulant protein IV) (PAP-IV) (Protein I) (p36)	0.0154998	0.000956975	0.0145428	3878	-3.92568	26	5.24509e+08	3.51097e+08	4.21055e+08	5.96533e+08	4.48771e+08	4.37063e+08	Yes	Yes	3.32286	-12.1906	6.17411	0.178374	-1.80967	3.10535
Q07666	KHDRBS1	KH domain-containing, RNA-binding, signal transduction-associated protein 1 (GAP-associated tyrosine phosphoprotein p62) (Src-associated in mitosis 68 kDa protein) (Sam68) (p21 Ras GTPase-activating protein-associated p62) (p68)	0.0154982	0.0016381	0.0138601	3556	-3.08085	8	4.33824e+08	2.98525e+08	5.027e+08	4.15408e+08	5.35568e+08	5.9272e+08	Yes	Yes	2.42005	-9.56696	10.5696	0.306117	-1.80972	3.1053
O43395	PRPF3	U4/U6 small nuclear ribonucleoprotein Prp3 (Pre-mRNA-splicing factor 3) (hPrp3) (U4/U6 snRNP 90 kDa protein)	0.0154961	0.00411743	0.0113787	2378	-1.46652	32	3.08802e+08	2.90584e+08	4.01983e+08	4.05127e+08	6.66406e+08	7.05472e+08	Yes	Yes	1.92324	-4.5539	26.5707	0.785515	-1.80978	3.10524
Q13573	SNW1	SNW domain-containing protein 1 (Nuclear protein SkiP) (Nuclear receptor coactivator NCoA-62) (Ski-interacting protein)	0.0154506	0.00605466	0.00939591	1187	-0.633987	20	3.14146e+08	2.26491e+08	2.96426e+08	5.32269e+08	7.36326e+08	6.64546e+08	Yes	Yes	0.597854	-1.96787	39.1873	1.19458	-1.81106	3.10397
Q9Y4X5	ARIH1	E3 ubiquitin-protein ligase ARIH1	0.0154284	0.00329403	0.0121343	2812	-1.88117	21	4.38078e+08	3.76722e+08	2.3604e+08	3.35926e+08	7.65821e+08	6.13637e+08	Yes	Yes	2.02701	-5.83791	21.3505	0.625669	-1.81168	3.10334
P18858	LIG1	DNA ligase 1	0.0154155	0.00524238	0.0101731	1662	-0.956466	2	3.1684e+08	2.19311e+08	3.32748e+08	3.42475e+08	8.68811e+08	6.8373e+08	Yes	Yes	1.93832	-2.96789	34.0072	1.02193	-1.81204	3.10298
Q96AE4	FUBP1	Far upstream element-binding protein 1 (FBP) (FUSE-binding protein 1) (DNA helicase V) (hDH V)	0.0153452	0.00266899	0.0126762	3127	-2.24775	3	4.3149e+08	2.96286e+08	4.0856e+08	5.46334e+08	5.37859e+08	5.30774e+08	Yes	Yes	1.20742	-6.97025	17.3931	0.507013	-1.81403	3.10099
Q9UKK9	NUDT5	ADP-sugar pyrophosphatase	0.0153344	0.00235187	0.0129825	3260	-2.46469	14	4.35442e+08	2.74402e+08	4.53359e+08	4.98184e+08	5.53932e+08	5.34055e+08	Yes	Yes	1.39346	-7.64225	15.3372	0.446058	-1.81433	3.10069
O00232	PSMD12	26S proteasome non-ATPase regulatory subunit 12 (26S proteasome regulatory subunit RPN5) (26S proteasome regulatory subunit p55)	0.0152541	0.00330381	0.0119503	2784	-1.85485	20	3.91153e+08	2.85867e+08	3.86838e+08	4.52613e+08	6.5624e+08	5.62274e+08	Yes	Yes	0.864392	-5.74707	21.6585	0.634987	-1.81661	3.09841
P51003	PAPOLA	Poly(A) polymerase alpha (PAP-alpha)	0.015238	0.00603452	0.00920348	1148	-0.608942	28	2.92166e+08	2.05781e+08	2.7449e+08	3.1423e+08	9.00677e+08	7.44747e+08	Yes	Yes	2.05269	-1.88647	39.6018	1.20874	-1.81707	3.09795
Q9BZZ5	API5	Apoptosis inhibitor 5 (API-5) (Antiapoptosis clone 11 protein) (AAC-11) (Cell migration-inducing gene 8 protein) (Fibroblast growth factor 2-interacting factor) (FIF) (Protein XAGL)	0.0152284	0.000563255	0.0146652	4095	-4.70246	2	3.75226e+08	3.12227e+08	6.25642e+08	4.30388e+08	5.08243e+08	4.78648e+08	Yes	Yes	3.99296	-14.5667	3.69871	0.106771	-1.81734	3.09768
Q96A49	SYAP1	Synapse-associated protein 1 (BSD domain-containing signal transducer and Akt interactor protein) (BSTA)	0.0152284	0.00590202	0.00932639	1230	-0.66011	15	2.48457e+08	2.3628e+08	3.48495e+08	5.47075e+08	6.61423e+08	6.8864e+08	Yes	Yes	1.00537	-2.04481	38.7566	1.17993	-1.81735	3.09768
Q9Y678	COPG1	Coatomer subunit gamma-1 (Gamma-1-coat protein) (Gamma-1-COP)	0.015184	0.00188748	0.0132965	3450	-2.81651	35	4.03716e+08	3.30145e+08	4.52575e+08	4.25232e+08	5.79489e+08	5.31249e+08	Yes	Yes	1.54024	-8.72107	12.4307	0.36054	-1.81861	3.09641
Q9NVN8	GNL3L	Guanine nucleotide-binding protein-like 3-like protein	0.0151626	0.00617949	0.00898316	1056	-0.539734	27	2.02705e+08	2.35533e+08	3.29125e+08	3.50255e+08	7.95074e+08	8.05888e+08	Yes	Yes	2.32556	-1.67091	40.7547	1.24841	-1.81922	3.0958
Q7Z478	DHX29	ATP-dependent RNA helicase DHX29	0.0151384	0.00623532	0.00890309	1013	-0.513843	41	2.26219e+08	2.77304e+08	2.73913e+08	4.18264e+08	7.87279e+08	7.31257e+08	Yes	Yes	1.75438	-1.5904	41.1887	1.26346	-1.81992	3.0951
Q99848	EBNA1BP2	Probable rRNA-processing protein EBP2 (EBNA1-binding protein 2) (Nucleolar protein p40)	0.0151225	0.00351279	0.0116097	2664	-1.72464	17	3.67046e+08	2.93337e+08	3.63104e+08	3.92771e+08	6.826e+08	6.12523e+08	Yes	Yes	1.51431	-5.33714	23.2289	0.682707	-1.82038	3.09464
Q14669	TRIP12	E3 ubiquitin-protein ligase TRIP12	0.0151169	0.00595982	0.00915709	1171	-0.61962	3	2.73694e+08	2.61447e+08	2.74253e+08	4.67629e+08	7.55815e+08	6.77542e+08	Yes	Yes	1.20264	-1.9174	39.4249	1.20269	-1.82054	3.09448
Q9Y5T5	USP16	Ubiquitin carboxyl-terminal hydrolase 16	0.0150472	0.00335974	0.0116875	2731	-1.79855	17	4.77268e+08	2.97882e+08	2.68657e+08	4.6749e+08	5.98657e+08	5.87935e+08	Yes	Yes	0.659592	-5.56196	22.3279	0.655286	-1.82254	3.09248
Q8TCN5	ZNF507	Zinc finger protein 507	0.0150183	0.0139036	0.00111473	2	3.64069	5	2.97425e+06	2.62395e+06	730927	2.67008e+09	5.92388e+06	1.03684e+07	No	Yes	11.7311	11.2557	92.5775	4.6974	-1.82338	3.09164
Q9UJA5	TRMT6	tRNA (adenine(58)-N(1))-methyltransferase non-catalytic subunit TRM6 (mRNA methyladenosine-N(1)-methyltransferase non-catalytic subunit TRM6) (tRNA(m1A58)-methyltransferase subunit TRM6) (tRNA(m1A58)MTase subunit TRM6)	0.0150025	0.00627749	0.00872505	965	-0.474977	25	2.58603e+08	2.33491e+08	2.63417e+08	3.87563e+08	7.57744e+08	7.89056e+08	Yes	Yes	1.69434	-1.46824	41.8428	1.28626	-1.82384	3.09119
Q9NT62	ATG3	Ubiquitin-like-conjugating enzyme ATG3	0.0149909	0.00592158	0.00906936	1161	-0.615019	10	2.93281e+08	2.20637e+08	2.75118e+08	3.97077e+08	7.95758e+08	7.05926e+08	Yes	Yes	1.47153	-1.90093	39.5011	1.20529	-1.82417	3.09085
P28074	PSMB5	Proteasome subunit beta type-5	0.0149142	0.0037853	0.0111289	2471	-1.55584	16	2.93184e+08	2.96194e+08	4.02746e+08	4.98971e+08	5.1419e+08	6.68754e+08	Yes	Yes	1.60511	-4.80539	25.3804	0.748686	-1.8264	3.08862
P49411	TUFM	Elongation factor Tu, mitochondrial (EF-Tu) (P43)	0.0148976	0.00094837	0.0139493	3861	-3.87859	26	3.81049e+08	3.09201e+08	5.40078e+08	3.24858e+08	5.64661e+08	5.51217e+08	Yes	Yes	3.61694	-11.9776	6.36591	0.18393	-1.82688	3.08814
O75794	CDC123	Cell division cycle protein 123 homolog (Protein D123) (HT-1080) (PZ32)	0.0148924	0.00672942	0.00816294	659	-0.278607	15	2.53014e+08	2.24378e+08	2.3144e+08	4.05611e+08	8.03875e+08	7.51802e+08	Yes	Yes	1.51382	-0.860333	45.1871	1.40532	-1.82704	3.08798
Q10567	AP1B1	AP-1 complex subunit beta-1 (Adaptor protein complex AP-1 subunit beta-1) (Adaptor-related protein complex 1 subunit beta-1) (Beta-1-adaptin) (Beta-adaptin 1) (Clathrin assembly protein complex 1 beta large chain) (Golgi adaptor HA1/AP1 adaptin beta subunit)	0.0148521	0.00275247	0.0120997	3033	-2.13617	2	3.31807e+08	2.70866e+08	4.70026e+08	4.60786e+08	6.80109e+08	4.49316e+08	Yes	Yes	1.30309	-6.59395	18.5325	0.540986	-1.82821	3.08681
P28838	LAP3	Cytosol aminopeptidase	0.0148452	0.00271108	0.0121341	3055	-2.16213	25	4.05643e+08	3.04576e+08	3.69259e+08	4.52213e+08	4.80316e+08	6.49653e+08	Yes	Yes	1.64887	-6.67363	18.2624	0.532919	-1.82841	3.08661
Q92542	NCSTN	Nicastrin	0.014825	0	0.014825	4661	-10	16	6.50697e+08	4.26469e+08	4.13959e+08	4.49235e+08	3.45809e+08	3.71866e+08	No	Yes	9.32644	-30.7546		-0.362624	-1.82901	3.08601
Q9NYB0	TERF2IP	Telomeric repeat-binding factor 2-interacting protein 1 (TERF2-interacting telomeric protein 1) (TRF2-interacting telomeric protein 1) (Dopamine receptor-interacting protein 5) (Repressor/activator protein 1 homolog) (RAP1 homolog) (hRap1)	0.0147955	0.00503271	0.00976281	1653	-0.955961	23	3.25342e+08	2.36754e+08	3.1297e+08	5.75333e+08	5.95281e+08	6.07077e+08	Yes	Yes	0.499099	-2.94929	34.0151	1.02219	-1.82987	3.08515
P51610	HCFC1	Host cell factor 1 (HCF) (HCF-1) (C1 factor) (CFF) (VCAF) (VP16 accessory protein) [Cleaved into: HCF N-terminal chain 1; HCF N-terminal chain 2; HCF N-terminal chain 3; HCF N-terminal chain 4; HCF N-terminal chain 5; HCF N-terminal chain 6; HCF C-terminal chain 1; HCF C-terminal chain 2; HCF C-terminal chain 3; HCF C-terminal chain 4; HCF C-terminal chain 5; HCF C-terminal chain 6]	0.014758	0.00283707	0.011921	2973	-2.07103	4	3.99494e+08	2.8964e+08	3.67675e+08	3.98638e+08	6.37394e+08	5.53197e+08	Yes	Yes	1.14758	-6.38715	19.2239	0.561673	-1.83097	3.08405
P60709	ACTB	Actin, cytoplasmic 1 (Beta-actin) [Cleaved into: Actin, cytoplasmic 1, N-terminally processed]	0.0147292	0.00100044	0.0137288	3824	-3.77849	2	4.14345e+08	3.29225e+08	4.86693e+08	4.8586e+08	4.79552e+08	4.4519e+08	No	Yes	1.98675	-11.6499	6.79223	0.196284	-1.83182	3.0832
Q4V328	GRIPAP1	GRIP1-associated protein 1 (GRASP-1) [Cleaved into: GRASP-1 C-terminal chain (30kDa C-terminus form)]	0.0147251	0.00373791	0.0109872	2466	-1.55552	36	3.47464e+08	2.45129e+08	3.73694e+08	3.80214e+08	6.1031e+08	6.83318e+08	Yes	Yes	1.73593	-4.79578	25.3846	0.748816	-1.83194	3.08308
Q86V81	ALYREF	THO complex subunit 4 (Tho4) (Ally of AML-1 and LEF-1) (Aly/REF export factor) (Transcriptional coactivator Aly/REF) (bZIP-enhancing factor BEF)	0.0147235	0.00259779	0.0121258	3096	-2.22272	2	3.89077e+08	2.50192e+08	4.37475e+08	5.54327e+08	6.10631e+08	3.9815e+08	Yes	Yes	0.973348	-6.85271	17.6438	0.514476	-1.83199	3.08303
P30046	DDT	D-dopachrome decarboxylase	0.0146919	0.0024746	0.0122173	3152	-2.30365	11	3.91765e+08	2.88527e+08	4.11736e+08	4.45117e+08	5.32072e+08	5.64955e+08	Yes	Yes	1.37078	-7.10008	16.8433	0.490672	-1.83292	3.0821
P10909	CLU	Clusterin (Aging-associated gene 4 protein) (Apolipoprotein J) (Apo-J) (Complement cytolysis inhibitor) (CLI) (Complement-associated protein SP-40,40) (Ku70-binding protein 1) (NA1/NA2) (Sulfated glycoprotein 2) (SGP-2) (Testosterone-repressed prostate message 2) (TRPM-2) [Cleaved into: Clusterin beta chain (ApoJalpha) (Complement cytolysis inhibitor a chain); Clusterin alpha chain (ApoJbeta) (Co…	0.0145912	0	0.0145912	4660	-10	6	4.25293e+08	3.34132e+08	5.51671e+08	3.98475e+08	5.49128e+08	3.5743e+08	No	Yes	7.079	-30.6858		-0.0313092	-1.83591	3.07911
Q9UNN8	PROCR	Endothelial protein C receptor (Activated protein C receptor) (APC receptor) (Endothelial cell protein C receptor) (CD antigen CD201)	0.0145323	0.000377981	0.0141543	4194	-5.22678	5	6.39352e+08	4.02078e+08	2.27075e+08	4.2672e+08	4.45838e+08	4.64498e+08	Yes	Yes	4.82597	-16.0847	2.60097	0.0750652	-1.83767	3.07736
Q96FW1	OTUB1	Ubiquitin thioesterase OTUB1	0.0144693	0.00227627	0.012193	3220	-2.42131	12	4.90591e+08	3.15289e+08	2.7263e+08	4.08073e+08	4.45235e+08	6.62442e+08	Yes	Yes	1.57945	-7.44665	15.7318	0.457724	-1.83955	3.07547
Q96RS0	TGS1	Trimethylguanosine synthase	0.014459	0.00246286	0.0119961	3141	-2.28417	29	4.77539e+08	3.31592e+08	2.51507e+08	3.75135e+08	6.40046e+08	5.16604e+08	Yes	Yes	1.58194	-7.02417	17.0334	0.496317	-1.83986	3.07516
Q8WTT2	NOC3L	Nucleolar complex protein 3 homolog (NOC3 protein homolog) (Factor for adipocyte differentiation 24) (NOC3-like protein) (Nucleolar complex-associated protein 3-like protein)	0.0143771	0.00202566	0.0123514	3332	-2.60821	32	3.72074e+08	3.09885e+08	4.17755e+08	3.91237e+08	5.63456e+08	5.23328e+08	Yes	Yes	1.65028	-8.01423	14.0895	0.409261	-1.84233	3.07269
Q29RF7	PDS5A	Sister chromatid cohesion protein PDS5 homolog A (Cell proliferation-inducing gene 54 protein) (Sister chromatid cohesion protein 112) (SCC-112)	0.0143292	0.00505183	0.00927739	1549	-0.876915	40	2.69947e+08	2.70882e+08	2.71e+08	4.14454e+08	7.93507e+08	5.49361e+08	Yes	Yes	1.6254	-2.69322	35.2554	1.06285	-1.84378	3.07124
P18754	RCC1	Regulator of chromosome condensation (Cell cycle regulatory protein) (Chromosome condensation protein 1)	0.0143291	0.00169729	0.0126318	3475	-2.89576	20	4.43318e+08	2.65281e+08	4.1268e+08	3.61251e+08	5.45373e+08	5.41233e+08	Yes	Yes	1.71258	-8.89358	11.845	0.343387	-1.84378	3.07124
O95163	ELP1	Elongator complex protein 1 (ELP1) (IkappaB kinase complex-associated protein) (IKK complex-associated protein) (p150)	0.0142343	0.00184327	0.012391	3396	-2.74895	36	4.42996e+08	3.19356e+08	3.42133e+08	3.9892e+08	5.65626e+08	4.83104e+08	Yes	Yes	0.783982	-8.43477	12.9495	0.375754	-1.84666	3.06836
Q14166	TTLL12	Tubulin--tyrosine ligase-like protein 12 (Inactive tubulin--tyrosine ligase-like protein 12)	0.0142221	0.00325373	0.0109684	2678	-1.75318	24	3.7081e+08	2.57967e+08	3.47204e+08	5.37419e+08	6.15574e+08	4.20973e+08	Yes	Yes	1.04435	-5.37874	22.878	0.672012	-1.84704	3.06799
P62195	PSMC5	26S proteasome regulatory subunit 8 (26S proteasome AAA-ATPase subunit RPT6) (Proteasome 26S subunit ATPase 5) (Proteasome subunit p45) (Thyroid hormone receptor-interacting protein 1) (TRIP1) (p45/SUG)	0.014189	0.00226026	0.0119288	3204	-2.39988	19	3.73028e+08	2.95161e+08	3.93154e+08	3.89161e+08	5.7105e+08	5.22462e+08	Yes	Yes	1.40662	-7.36038	15.9297	0.463581	-1.84805	3.06697
P35611	ADD1	Alpha-adducin (Erythrocyte adducin subunit alpha)	0.0141787	0.00599255	0.00818611	915	-0.450008	25	2.33961e+08	1.96269e+08	2.74268e+08	3.51164e+08	7.17078e+08	7.69418e+08	Yes	Yes	1.86964	-1.38002	42.2646	1.30105	-1.84836	3.06666
Q8TEQ6	GEMIN5	Gem-associated protein 5 (Gemin5)	0.0141763	0.00350239	0.0106739	2523	-1.60768	51	3.07184e+08	2.8692e+08	3.51837e+08	4.54031e+08	6.81355e+08	4.60413e+08	Yes	Yes	1.30199	-4.93008	24.7059	0.727922	-1.84844	3.06658
Q13439	GOLGA4	Golgin subfamily A member 4 (256 kDa golgin) (Golgin-245) (Protein 72.1) (Trans-Golgi p230)	0.014163	0.00374708	0.0104159	2358	-1.47495	55	2.6822e+08	3.27437e+08	3.3179e+08	4.30639e+08	5.96045e+08	5.85212e+08	Yes	Yes	1.49987	-4.52244	26.4569	0.781984	-1.84885	3.06618
P04080	CSTB	Cystatin-B (CPI-B) (Liver thiol proteinase inhibitor) (Stefin-B)	0.0141124	0.00266839	0.011444	2983	-2.10056	8	3.68857e+08	2.37715e+08	4.13547e+08	5.75759e+08	4.12646e+08	5.2176e+08	Yes	Yes	2.22616	-6.43741	18.9081	0.552217	-1.8504	3.06462
P30086	PEBP1	Phosphatidylethanolamine-binding protein 1 (PEBP-1) (HCNPpp) (Neuropolypeptide h3) (Prostatic-binding protein) (Raf kinase inhibitor protein) (RKIP) [Cleaved into: Hippocampal cholinergic neurostimulating peptide (HCNP)]	0.0141057	0.00292348	0.0111822	2848	-1.93545	11	3.90141e+08	2.47206e+08	3.62728e+08	5.73851e+08	4.68783e+08	4.86363e+08	Yes	Yes	1.66167	-5.93101	20.7255	0.606803	-1.85061	3.06442
Q9ULX3	NOB1	RNA-binding protein NOB1	0.0140865	0.00607678	0.00800975	836	-0.398451	18	2.26329e+08	1.86416e+08	2.8119e+08	3.70675e+08	7.62405e+08	6.98624e+08	Yes	Yes	1.72048	-1.22078	43.1389	1.3319	-1.8512	3.06383
P18615	NELFE	Negative elongation factor E (NELF-E) (RNA-binding protein RD)	0.0140862	0.00467774	0.00940848	1738	-1.00815	19	3.18858e+08	2.25193e+08	2.82713e+08	3.95884e+08	7.22262e+08	5.80674e+08	Yes	Yes	1.19544	-3.08879	33.2079	0.99593	-1.85121	3.06382
P55081	MFAP1	Microfibrillar-associated protein 1 (Spliceosome B complex protein MFAP1)	0.0140685	0.00173861	0.0123299	3437	-2.82616	16	4.63732e+08	3.17379e+08	3.11216e+08	3.46716e+08	5.3376e+08	5.49608e+08	Yes	Yes	0.740039	-8.65729	12.3581	0.358413	-1.85175	3.06327
P46013	MKI67	Proliferation marker protein Ki-67 (Antigen identified by monoclonal antibody Ki-67) (Antigen KI-67) (Antigen Ki67)	0.0140639	0.00235296	0.0117109	3150	-2.31531	5	3.35896e+08	2.96429e+08	4.00136e+08	3.5447e+08	6.38518e+08	4.96134e+08	Yes	Yes	2.0034	-7.09209	16.7305	0.487321	-1.85189	3.06313
P10253	GAA	Lysosomal alpha-glucosidase	0.0140487	0.00500775	0.00904099	1508	-0.852317	23	2.70212e+08	2.50224e+08	2.65992e+08	3.71261e+08	5.86642e+08	7.74534e+08	Yes	Yes	1.72842	-2.61036	35.6456	1.07573	-1.85236	3.06266
Q7Z4H8	POGLUT3	Protein O-glucosyltransferase 3	0.0140105	0.00189371	0.0121168	3365	-2.67772	23	4.14145e+08	3.52817e+08	2.78005e+08	2.64449e+08	6.14288e+08	5.88306e+08	Yes	Yes	2.38031	-8.19778	13.5164	0.392401	-1.85355	3.06148
O95376	ARIH2	E3 ubiquitin-protein ligase ARIH2 (ARI-2) (Protein ariadne-2 homolog)	0.0139591	0.00459454	0.00936452	1767	-1.02728	19	3.27076e+08	2.458e+08	2.45492e+08	3.62154e+08	6.95258e+08	6.27004e+08	Yes	Yes	1.32713	-3.14337	32.9144	0.986422	-1.85514	3.05988
P10768	ESD	S-formylglutathione hydrolase (FGH)	0.0139546	0.00275179	0.0112028	2917	-2.02542	14	3.7908e+08	2.92983e+08	3.32046e+08	4.87626e+08	5.17084e+08	4.9317e+08	Yes	Yes	0.545247	-6.19727	19.7195	0.576537	-1.85528	3.05974
P14923	JUP	Junction plakoglobin (Catenin gamma) (Desmoplakin III) (Desmoplakin-3)	0.0139122	0.0026422	0.01127	2978	-2.09267	22	3.42797e+08	2.43678e+08	2.83501e+08	1.08669e+09	3.02925e+08	2.34794e+08	No	Yes	4.12643	-6.40027	18.992	0.554728	-1.8566	3.05842
P11766	ADH5	Alcohol dehydrogenase class-3	0.0139044	0.0023551	0.0115493	3135	-2.29394	18	2.7725e+08	2.93522e+08	4.59093e+08	4.12688e+08	5.73301e+08	4.77122e+08	Yes	Yes	1.94554	-7.01526	16.9379	0.493479	-1.85685	3.05817
P22059	OSBP	Oxysterol-binding protein 1	0.0138744	0.00615905	0.00771537	723	-0.325027	25	2.47278e+08	1.9743e+08	2.25487e+08	3.78835e+08	7.6578e+08	6.72798e+08	Yes	Yes	1.45758	-0.993683	44.3914	1.37661	-1.85779	3.05724
Q96D46	NMD3	60S ribosomal export protein NMD3 (hNMD3)	0.0138604	0.00626892	0.00759146	646	-0.276159	24	1.65243e+08	2.19925e+08	2.63323e+08	3.40128e+08	8.27181e+08	6.69291e+08	Yes	Yes	2.21175	-0.844162	45.2291	1.40685	-1.85822	3.0568
Q9Y2Z0	SUGT1	Protein SGT1 homolog (Protein 40-6-3) (Sgt1) (Suppressor of G2 allele of SKP1 homolog)	0.0138516	0.00113187	0.0127197	3719	-3.49029	2	4.67357e+08	2.36291e+08	4.36605e+08	4.54894e+08	4.44127e+08	4.44247e+08	Yes	Yes	2.83732	-10.6681	8.17141	0.236304	-1.8585	3.05652
P16104	H2AX	Histone H2AX (H2a/x) (Histone H2A.X)	0.0138198	0	0.0138198	4659	-10	1	3.42849e+08	3.20151e+08	1.0217e+09	3.04993e+08	2.39254e+08	2.48871e+08	No	Yes	10.9406	-30.4507		-1.09522	-1.8595	3.05552
C9J8F6	CKMT1A	Creatine kinase U-type, mitochondrial (Fragment)	0.0138135	0.000336922	0.0134766	4206	-5.3219	14	5.12655e+08	3.09876e+08	3.80542e+08	3.51157e+08	4.72359e+08	4.50099e+08	Yes	Yes	2.68134	-16.2601	2.43908	0.0703908	-1.8597	3.05533
P53618	COPB1	Coatomer subunit beta (Beta-coat protein) (Beta-COP)	0.0137756	0.00209567	0.0116799	3247	-2.47855	29	3.19463e+08	2.72903e+08	4.35907e+08	4.37865e+08	6.47239e+08	3.56511e+08	Yes	Yes	1.53217	-7.56981	15.2129	0.442386	-1.86089	3.05413
Q6PI26	SHQ1	Protein SHQ1 homolog	0.0136828	0.00220719	0.0114756	3182	-2.37829	17	4.11115e+08	3.74568e+08	2.28119e+08	3.37782e+08	5.60683e+08	5.40986e+08	Yes	Yes	1.66868	-7.25663	16.1311	0.469547	-1.86382	3.0512
Q9BQ39	DDX50	ATP-dependent RNA helicase DDX50	0.0136699	0.00311602	0.0105539	2677	-1.76	33	3.26921e+08	3.05677e+08	2.9313e+08	3.39503e+08	6.50051e+08	5.35664e+08	Yes	Yes	1.80684	-5.3694	22.7947	0.669476	-1.86423	3.05079
Q13451	FKBP5	Peptidyl-prolyl cis-trans isomerase FKBP5 (PPIase FKBP5)	0.0136604	0.00510143	0.00855898	1347	-0.746537	24	2.34825e+08	2.42063e+08	2.72457e+08	3.75103e+08	6.96383e+08	6.28406e+08	Yes	Yes	1.65777	-2.2773	37.3446	1.13229	-1.86454	3.05048
P36871	PGM1	Phosphoglucomutase-1 (PGM 1)	0.0136506	0.00163389	0.0120167	3457	-2.87866	26	3.44228e+08	2.90339e+08	4.37888e+08	3.85584e+08	5.25402e+08	4.64044e+08	Yes	Yes	1.81267	-8.78041	11.9694	0.347026	-1.86485	3.05017
O14745	SLC9A3R1	Na(+)/H(+) exchange regulatory cofactor NHE-RF1 (NHERF-1) (Ezrin-radixin-moesin-binding phosphoprotein 50) (EBP50) (Regulatory cofactor of Na(+)/H(+) exchanger) (Sodium-hydrogen exchanger regulatory factor 1) (Solute carrier family 9 isoform A3 regulatory factor 1)	0.0136498	0.00450676	0.009143	1749	-1.02058	16	2.72113e+08	2.40769e+08	2.99966e+08	4.37034e+08	5.53611e+08	6.43836e+08	Yes	Yes	1.20217	-3.11291	33.0171	0.989747	-1.86488	3.05015
Q5TZA2	CROCC	Rootletin (Ciliary rootlet coiled-coil protein)	0.0136409	0	0.0136409	4658	-10	32	4.7159e+08	2.90178e+08	4.7014e+08	2.07878e+08	4.91725e+08	5.14232e+08	Yes	Yes	9.21192	-30.3943		-0.132524	-1.86516	3.04986
P41567	EIF1	Eukaryotic translation initiation factor 1 (eIF1) (A121) (Protein translation factor SUI1 homolog) (Sui1iso1)	0.0136255	0.00393314	0.00969239	2122	-1.30117	3	3.2101e+08	2.30972e+08	3.11295e+08	4.25006e+08	5.7543e+08	5.79271e+08	Yes	Yes	0.890744	-3.96775	28.866	0.85726	-1.86565	3.04937
O60678	PRMT3	Protein arginine N-methyltransferase 3	0.0135752	0.00673024	0.00684501	352	-0.0243938	15	1.61498e+08	1.57592e+08	1.91616e+08	2.51222e+08	1.26763e+09	4.04405e+08	Yes	Yes	3.13391	-0.0743468	49.5773	1.56875	-1.86725	3.04777
Q96MU7	YTHDC1	YTH domain-containing protein 1 (Splicing factor YT521) (YT521-B)	0.0135555	6.07709e-05	0.0134947	4546	-7.7948	1	5.09497e+08	3.46524e+08	3.51618e+08	3.60471e+08	4.288e+08	4.33515e+08	Yes	Yes	5.28098	-23.7518	0.448313	0.0129357	-1.86789	3.04714
Q9UBB9	TFIP11	Tuftelin-interacting protein 11 (Septin and tuftelin-interacting protein 1) (STIP-1)	0.0135531	0.00720489	0.00634821	196	0.182627	30	1.50785e+08	1.79332e+08	2.05664e+08	3.30976e+08	8.77531e+08	6.85711e+08	Yes	Yes	2.12665	0.556476	53.1605	1.70925	-1.86796	3.04706
Q9UKX7	NUP50	Nuclear pore complex protein Nup50 (50 kDa nucleoporin) (Nuclear pore-associated protein 60 kDa-like) (Nucleoporin Nup50)	0.0135297	0.00552644	0.00800323	1035	-0.534233	21	1.87242e+08	2.1176e+08	2.90494e+08	3.32806e+08	7.06027e+08	6.97468e+08	Yes	Yes	2.13946	-1.62744	40.8468	1.2516	-1.86871	3.04631
Q3B726	POLR1F	DNA-directed RNA polymerase I subunit RPA43 (DNA-directed RNA polymerase I subunit F) (Twist neighbor protein)	0.0135266	0.00124458	0.0122821	3632	-3.30282	13	5.11637e+08	2.67824e+08	3.0419e+08	3.06166e+08	5.33479e+08	5.01958e+08	Yes	Yes	0.363133	-10.0611	9.20098	0.266237	-1.86881	3.04621
Q5UIP0	RIF1	Telomere-associated protein RIF1 (Rap1-interacting factor 1 homolog)	0.0135115	0.00464988	0.00886164	1612	-0.930382	49	2.6247e+08	2.60531e+08	2.66631e+08	4.557e+08	6.33295e+08	5.43915e+08	Yes	Yes	0.932612	-2.83369	34.4142	1.03523	-1.8693	3.04573
P07741	APRT	Adenine phosphoribosyltransferase (APRT)	0.0135078	0.0039	0.00960784	2118	-1.30074	10	3.18361e+08	2.93847e+08	2.24633e+08	3.34186e+08	5.55781e+08	6.95076e+08	Yes	Yes	1.55927	-3.96154	28.8721	0.857453	-1.86941	3.04561
P17812	CTPS1	CTP synthase 1	0.0134961	0.00337234	0.0101237	2478	-1.58592	22	3.27585e+08	2.76604e+08	2.93984e+08	3.83869e+08	5.54254e+08	5.83479e+08	Yes	Yes	1.16422	-4.82949	24.9876	0.736583	-1.86979	3.04523
Q9NSD9	FARSB	Phenylalanine--tRNA ligase beta subunit	0.0134537	0.00242182	0.0110319	3050	-2.18752	25	3.44022e+08	2.76548e+08	3.53718e+08	3.42352e+08	5.91142e+08	5.04392e+08	Yes	Yes	1.65945	-6.6585	18.0011	0.525125	-1.87116	3.04386
P42704	LRPPRC	Leucine-rich PPR motif-containing protein, mitochondrial (130 kDa leucine-rich protein) (LRP 130) (GP130)	0.0134313	0	0.0134313	4657	-10	86	4.39225e+08	3.53383e+08	5.54724e+08	2.97774e+08	4.26791e+08	3.36271e+08	Yes	Yes	8.10189	-30.3273		-0.361282	-1.87188	3.04314
Q15008	PSMD6	26S proteasome non-ATPase regulatory subunit 6 (26S proteasome regulatory subunit RPN7) (26S proteasome regulatory subunit S10) (Breast cancer-associated protein SGA-113M) (Phosphonoformate immuno-associated protein 4) (Proteasome regulatory particle subunit p44S10) (p42A)	0.0133991	0.00415011	0.00924901	1928	-1.15615	22	3.2288e+08	2.42955e+08	2.61342e+08	4.68315e+08	5.30103e+08	5.76796e+08	Yes	Yes	0.434501	-3.51711	30.973	0.924038	-1.87292	3.0421
P34897	SHMT2	Serine hydroxymethyltransferase, mitochondrial (SHMT)	0.0133695	0.00116832	0.0122012	3665	-3.38452	28	3.24382e+08	3.37535e+08	4.10457e+08	2.87351e+08	5.06515e+08	5.30837e+08	Yes	Yes	3.25033	-10.2928	8.73868	0.25279	-1.87389	3.04114
P07305	H1-0	Histone H1.0 (Histone H1') (Histone H1(0)) [Cleaved into: Histone H1.0, N-terminally processed]	0.0133397	0	0.0133397	4656	-10	9	6.0033e+08	2.67278e+08	5.27495e+08	3.05979e+08	3.62742e+08	3.27908e+08	No	Yes	9.28996	-30.2976		-0.48878	-1.87485	3.04017
Q8IWZ3	ANKHD1	Ankyrin repeat and KH domain-containing protein 1 (HIV-1 Vpr-binding ankyrin repeat protein) (Multiple ankyrin repeats single KH domain) (hMASK)	0.0133227	0.00426072	0.00906193	1835	-1.08872	14	2.41792e+08	2.47355e+08	2.99674e+08	3.30789e+08	6.68498e+08	6.00572e+08	Yes	Yes	1.97475	-3.30929	31.981	0.956322	-1.87541	3.03961
P33316	DUT	Deoxyuridine 5'-triphosphate nucleotidohydrolase, mitochondrial (dUTPase)	0.0133218	0.00217758	0.0111443	3163	-2.3555	1	3.94956e+08	2.42553e+08	3.58421e+08	5.19674e+08	4.69627e+08	4.03303e+08	Yes	Yes	1.73087	-7.15974	16.346	0.475914	-1.87544	3.03959
Q9UNS1	TIMELESS	Protein timeless homolog (hTIM)	0.0133099	0.0041943	0.00911563	1876	-1.11991	36	2.71655e+08	2.83866e+08	2.48384e+08	3.84662e+08	6.66045e+08	5.31786e+08	Yes	Yes	1.51083	-3.40363	31.5126	0.941289	-1.87582	3.0392
Q96FV9	THOC1	THO complex subunit 1 (Tho1) (Nuclear matrix protein p84) (p84N5) (hTREX84)	0.0133062	0.00546772	0.00783849	1008	-0.519635	23	2.36468e+08	2.22835e+08	2.2927e+08	4.10129e+08	7.38576e+08	5.48453e+08	Yes	Yes	1.35044	-1.57921	41.0915	1.26008	-1.87595	3.03908
Q86TU7	SETD3	Actin-histidine N-methyltransferase	0.0132226	0.00454336	0.00867927	1613	-0.933815	24	2.40909e+08	2.32434e+08	2.77754e+08	3.1938e+08	6.15011e+08	6.85257e+08	Yes	Yes	1.98806	-2.83538	34.3605	1.03347	-1.87868	3.03634
Q8IUD2	ERC1	ELKS/Rab6-interacting/CAST family member 1 (ERC-1) (Rab6-interacting protein 2)	0.0132038	0.0023887	0.0108151	3037	-2.17874	27	3.16047e+08	2.94414e+08	3.45293e+08	3.35096e+08	5.14993e+08	5.61518e+08	Yes	Yes	1.95117	-6.61404	18.0911	0.527808	-1.8793	3.03572
P52597	HNRNPF	Heterogeneous nuclear ribonucleoprotein F (hnRNP F) (Nucleolin-like protein mcs94-1) [Cleaved into: Heterogeneous nuclear ribonucleoprotein F, N-terminally processed]	0.0131989	0.00201869	0.0111802	3230	-2.46945	18	3.85661e+08	2.40061e+08	3.74119e+08	4.2926e+08	4.21768e+08	5.15613e+08	Yes	Yes	1.99882	-7.49616	15.2944	0.444794	-1.87946	3.03556
Q9HAV7	GRPEL1	GrpE protein homolog 1, mitochondrial (HMGE) (Mt-GrpE#1)	0.0131754	0.00250639	0.010669	2961	-2.08975	13	2.31138e+08	3.4836e+08	3.46556e+08	2.84051e+08	6.31366e+08	5.20812e+08	Yes	Yes	3.0022	-6.34194	19.0232	0.555662	-1.88024	3.03479
P47756	CAPZB	F-actin-capping protein subunit beta (CapZ beta)	0.0131741	0.00175667	0.0114174	3364	-2.70032	17	3.40077e+08	2.74033e+08	3.91397e+08	3.10343e+08	5.71091e+08	4.751e+08	Yes	Yes	2.20996	-8.19478	13.3343	0.38705	-1.88028	3.03474
P56182	RRP1	Ribosomal RNA processing protein 1 homolog A (Novel nuclear protein 1) (NNP-1) (Nucleolar protein Nop52) (RRP1-like protein)	0.0131538	0.00406415	0.0090897	1935	-1.16128	21	2.30538e+08	2.48701e+08	2.99343e+08	2.95363e+08	7.43318e+08	5.41151e+08	Yes	Yes	2.34803	-3.52341	30.897	0.921613	-1.88095	3.03407
Q12872	SFSWAP	Splicing factor, suppressor of white-apricot homolog (Splicing factor, arginine/serine-rich 8) (Suppressor of white apricot protein homolog)	0.0131214	0.00228953	0.0108319	3086	-2.24216	23	4.41771e+08	2.7611e+08	2.47299e+08	3.7344e+08	4.92049e+08	5.21926e+08	Yes	Yes	0.588497	-6.80047	17.4488	0.508672	-1.88202	3.033
P41091	EIF2S3	Eukaryotic translation initiation factor 2 subunit 3	0.0131047	0.00205433	0.0110504	3205	-2.42736	21	3.41173e+08	2.65389e+08	3.78211e+08	4.02143e+08	5.49391e+08	4.13299e+08	Yes	Yes	0.83851	-7.36085	15.6762	0.456081	-1.88257	3.03245
Q8IY37	DHX37	Probable ATP-dependent RNA helicase DHX37	0.0130893	0.00467685	0.00841248	1482	-0.846994	35	2.32987e+08	2.52044e+08	2.58265e+08	4.31104e+08	6.92727e+08	4.79721e+08	Yes	Yes	1.37128	-2.56803	35.7302	1.07853	-1.88308	3.03194
Q9Y680	FKBP7	Peptidyl-prolyl cis-trans isomerase FKBP7 (PPIase FKBP7)	0.0130885	0.00187612	0.0112124	3305	-2.57927	11	3.9814e+08	2.05218e+08	3.80786e+08	2.94054e+08	5.32675e+08	5.35829e+08	Yes	Yes	2.02762	-7.82011	14.3341	0.416463	-1.88311	3.03191
Q9BW71	HIRIP3	HIRA-interacting protein 3	0.0130863	0.0006353	0.012451	3964	-4.29268	14	4.97308e+08	3.07831e+08	3.10424e+08	3.98488e+08	3.94777e+08	4.37475e+08	No	Yes	3.10012	-13.0147	4.8547	0.140187	-1.88318	3.03184
P49721	PSMB2	Proteasome subunit beta type-2 (Macropain subunit C7-I) (Multicatalytic endopeptidase complex subunit C7-I) (Proteasome component C7-I)	0.0130614	0.00300598	0.0100554	2652	-1.74206	11	3.43126e+08	2.5241e+08	3.04058e+08	4.72131e+08	5.32795e+08	4.3731e+08	Yes	Yes	0.630458	-5.2802	23.0143	0.676163	-1.88401	3.03101
P50897	PPT1	Palmitoyl-protein thioesterase 1 (PPT-1)	0.01304	0.00156351	0.0114765	3448	-2.87582	9	4.01556e+08	3.29e+08	2.90543e+08	3.4223e+08	4.97595e+08	4.77081e+08	Yes	Yes	1.13809	-8.71459	11.9901	0.347634	-1.88472	3.0303
O15372	EIF3H	Eukaryotic translation initiation factor 3 subunit H (eIF3h) (Eukaryotic translation initiation factor 3 subunit 3) (eIF-3-gamma) (eIF3 p40 subunit)	0.0130297	0.00160898	0.0114208	3424	-2.82744	20	4.11012e+08	2.77488e+08	3.26217e+08	3.99081e+08	5.5337e+08	3.68995e+08	Yes	Yes	1.67381	-8.56701	12.3485	0.358132	-1.88506	3.02996
P46939	UTRN	Utrophin (Dystrophin-related protein 1) (DRP-1)	0.0130198	0.00178198	0.0112378	3338	-2.65681	63	2.90715e+08	2.95937e+08	3.89796e+08	2.68826e+08	4.85901e+08	6.03199e+08	Yes	Yes	3.10998	-8.04913	13.6867	0.397409	-1.8854	3.02962
Q13610	PWP1	Periodic tryptophan protein 1 homolog (Keratinocyte protein IEF SSP 9502)	0.012976	0.00599803	0.00697796	556	-0.218317	20	2.49998e+08	1.90619e+08	1.72585e+08	3.95994e+08	6.42015e+08	6.75314e+08	Yes	Yes	0.994327	-0.6611	46.224	1.44315	-1.88686	3.02816
O75122	CLASP2	CLIP-associating protein 2 (Cytoplasmic linker-associated protein 2) (Protein Orbit homolog 2) (hOrbit2)	0.0129734	0.00289398	0.0100794	2697	-1.80028	7	3.06258e+08	2.48046e+08	3.29648e+08	3.14758e+08	5.38068e+08	5.89277e+08	Yes	Yes	1.93835	-5.45139	22.3071	0.654653	-1.88695	3.02807
Q8N1G4	LRRC47	Leucine-rich repeat-containing protein 47	0.0129582	0.00175007	0.0112081	3349	-2.67905	26	2.78913e+08	3.12368e+08	4.0077e+08	3.19341e+08	4.95826e+08	5.16108e+08	Yes	Yes	2.66894	-8.11101	13.5056	0.392084	-1.88746	3.02756
Q9H814	PHAX	Phosphorylated adapter RNA export protein (RNA U small nuclear RNA export adapter protein)	0.0129516	0.00346809	0.00948355	2308	-1.45129	15	2.95182e+08	2.96841e+08	2.56346e+08	4.35912e+08	5.13105e+08	5.24772e+08	Yes	Yes	0.598315	-4.39355	26.7772	0.791931	-1.88768	3.02735
P35573	AGL	Glycogen debranching enzyme (Glycogen debrancher) [Includes: 4-alpha-glucanotransferase	0.0129481	0.0017727	0.0111754	3337	-2.65631	62	3.42159e+08	2.94525e+08	3.55513e+08	3.79896e+08	5.62451e+08	3.86976e+08	Yes	Yes	1.52216	-8.04124	13.6908	0.39753	-1.88779	3.02723
P51965	UBE2E1	Ubiquitin-conjugating enzyme E2 E1	0.0129125	0.0047004	0.00821207	1416	-0.804962	2	2.87937e+08	2.42103e+08	1.88621e+08	3.61303e+08	6.95258e+08	5.39913e+08	Yes	Yes	1.39619	-2.43584	36.402	1.10081	-1.88899	3.02603
Q76FK4	NOL8	Nucleolar protein 8 (Nucleolar protein Nop132)	0.0128936	0.0015627	0.0113309	3433	-2.85815	33	4.27939e+08	2.61777e+08	3.11629e+08	3.06553e+08	5.06114e+08	4.9775e+08	Yes	Yes	1.0413	-8.64705	12.1199	0.351435	-1.88962	3.0254
P30048	PRDX3	Thioredoxin-dependent peroxide reductase, mitochondrial	0.0128587	0.00110655	0.0117522	3668	-3.40879	9	3.31401e+08	2.87076e+08	4.10535e+08	2.93365e+08	5.95522e+08	3.87601e+08	Yes	Yes	2.89602	-10.3089	8.60541	0.248915	-1.8908	3.02422
P53634	CTSC	Dipeptidyl peptidase 1	0.0127471	0.00249282	0.0102543	2909	-2.04038	11	3.38401e+08	3.17089e+08	2.60959e+08	3.98237e+08	4.60505e+08	5.10291e+08	Yes	Yes	0.468806	-6.16281	19.556	0.571629	-1.89459	3.02043
Q9BYG3	NIFK	MKI67 FHA domain-interacting nucleolar phosphoprotein (Nucleolar phosphoprotein Nopp34) (Nucleolar protein interacting with the FHA domain of pKI-67) (hNIFK)	0.0127363	0.00419389	0.00854244	1744	-1.02636	15	2.37925e+08	1.9866e+08	3.17302e+08	3.75857e+08	6.41251e+08	5.1256e+08	Yes	Yes	1.42448	-3.09967	32.9286	0.986881	-1.89496	3.02007
Q02224	CENPE	Centromere-associated protein E (Centromere protein E) (CENP-E) (Kinesin-7) (Kinesin-related protein CENPE)	0.0126971	0.0027809	0.00991621	2722	-1.83424	69	3.34379e+08	2.49288e+08	2.85667e+08	3.04664e+08	5.64099e+08	5.38428e+08	Yes	Yes	1.56033	-5.53705	21.9019	0.64236	-1.8963	3.01873
P52655	GTF2A1	Transcription initiation factor IIA subunit 1 (General transcription factor IIA subunit 1) (TFIIAL) (Transcription initiation factor TFIIA 42 kDa subunit) (TFIIA-42) [Cleaved into: Transcription initiation factor IIA alpha chain (TFIIA p35 subunit); Transcription initiation factor IIA beta chain (TFIIA p19 subunit)]	0.0126418	0	0.0126418	4655	-10	3	6.08548e+08	3.85703e+08	1.28924e+08	4.60522e+08	4.71355e+08	2.11555e+08	Yes	Yes	11.78	-30.0651		-0.0641769	-1.89819	3.01683
Q9Y3A5	SBDS	Ribosome maturation protein SBDS (Shwachman-Bodian-Diamond syndrome protein)	0.0126288	0	0.0126288	4654	-10	15	4.70004e+08	2.5816e+08	4.07033e+08	3.2364e+08	3.59174e+08	4.46263e+08	Yes	Yes	9.03926	-30.0606		-0.0209185	-1.89864	3.01638
P41208	CETN2	Centrin-2 (Caltractin isoform 1)	0.012612	0.00473234	0.0078797	1318	-0.735586	7	2.39201e+08	1.95337e+08	2.49539e+08	3.38672e+08	5.18611e+08	7.19911e+08	Yes	Yes	1.77335	-2.21838	37.5224	1.13826	-1.89921	3.01581
Q00688	FKBP3	Peptidyl-prolyl cis-trans isomerase FKBP3 (PPIase FKBP3)	0.0125405	0.00253423	0.0100062	2859	-1.98128	9	3.96451e+08	2.08324e+08	2.89701e+08	4.29531e+08	5.13628e+08	4.10803e+08	Yes	Yes	1.14022	-5.97026	20.2084	0.591229	-1.90169	3.01334
Q13561	DCTN2	Dynactin subunit 2 (50 kDa dynein-associated polypeptide) (Dynactin complex 50 kDa subunit) (DCTN-50) (p50 dynamitin)	0.0125051	0.00204253	0.0104625	3151	-2.3568	18	3.31175e+08	2.06777e+08	3.98142e+08	3.85784e+08	4.59139e+08	4.61073e+08	Yes	Yes	1.74663	-7.09895	16.3336	0.475548	-1.90291	3.01211
P99999	CYCS	Cytochrome c	0.0124406	0.00289483	0.00954574	2613	-1.72138	7	2.52234e+08	2.24028e+08	3.79127e+08	4.79982e+08	4.56607e+08	4.38548e+08	Yes	Yes	1.07546	-5.18112	23.2692	0.683936	-1.90516	3.00986
P52789	HK2	Hexokinase-2	0.0124332	0.00220482	0.0102283	3051	-2.21384	29	3.23247e+08	2.47974e+08	3.4019e+08	3.8191e+08	5.293e+08	4.06579e+08	Yes	Yes	0.789537	-6.66277	17.7334	0.517145	-1.90542	3.0096
Q9UK59	DBR1	Lariat debranching enzyme	0.0124101	0.00429936	0.00811076	1575	-0.915714	18	2.09712e+08	2.21822e+08	2.68715e+08	3.00526e+08	6.80792e+08	5.43502e+08	Yes	Yes	2.08587	-2.7552	34.644	1.04276	-1.90622	3.0088
O95983	MBD3	Methyl-CpG-binding domain protein 3 (Methyl-CpG-binding protein MBD3)	0.0124035	0.00585827	0.00654527	485	-0.159978	13	2.03975e+08	1.97933e+08	1.80135e+08	4.39734e+08	6.24655e+08	5.77456e+08	Yes	Yes	0.822863	-0.481304	47.2306	1.48031	-1.90645	3.00857
O75554	WBP4	WW domain-binding protein 4 (WBP-4) (Formin-binding protein 21) (WW domain-containing-binding protein 4)	0.0123973	0.00152622	0.0108711	3414	-2.83247	9	4.07789e+08	2.68214e+08	2.9098e+08	3.28662e+08	4.35069e+08	4.92056e+08	Yes	Yes	1.1129	-8.52105	12.3109	0.357027	-1.90667	3.00835
Q9Y450	HBS1L	HBS1-like protein (ERFS)	0.0123947	0.00446438	0.00793035	1446	-0.828924	25	1.95026e+08	1.85159e+08	3.17e+08	3.4856e+08	5.9886e+08	5.77703e+08	Yes	Yes	1.80478	-2.49362	36.0184	1.08807	-1.90676	3.00826
Q8N543	OGFOD1	Prolyl 3-hydroxylase OGFOD1	0.0123938	0.00633483	0.00605901	275	0.0642232	20	1.67125e+08	1.64283e+08	1.94768e+08	3.61399e+08	7.33272e+08	6.01301e+08	Yes	Yes	1.55664	0.193198	51.1127	1.62809	-1.90679	3.00823
P06493	CDK1	Cyclin-dependent kinase 1 (CDK1)	0.0123775	0.000754417	0.011623	3845	-3.94548	17	4.01653e+08	2.53382e+08	3.8232e+08	4.67084e+08	3.49188e+08	3.65583e+08	Yes	Yes	3.39153	-11.8666	6.09509	0.176085	-1.90737	3.00765
Q9Y4B4	RAD54L2	Helicase ARIP4	0.0123529	0.000411325	0.0119416	4102	-4.85958	28	4.32535e+08	3.01149e+08	3.06851e+08	2.44351e+08	5.52445e+08	3.77485e+08	Yes	Yes	3.64723	-14.6117	3.32977	0.0961125	-1.90823	3.00679
O60216	RAD21	Double-strand-break repair protein rad21 homolog (hHR21) (Nuclear matrix protein 1) (NXP-1) (SCC1 homolog) [Cleaved into: 64-kDa C-terminal product (64-kDa carboxy-terminal product) (65-kDa carboxy-terminal product)]	0.0123495	0.00459946	0.00775006	1342	-0.752741	20	2.31092e+08	2.07464e+08	2.37402e+08	3.26689e+08	6.32531e+08	5.79023e+08	Yes	Yes	1.60937	-2.26324	37.2441	1.12892	-1.90835	3.00667
Q9BQ52	ELAC2	Zinc phosphodiesterase ELAC protein 2	0.0123446	0.00190013	0.0104445	3213	-2.45857	29	2.97993e+08	2.55878e+08	3.77165e+08	3.79009e+08	5.1411e+08	3.89165e+08	Yes	Yes	1.1955	-7.39168	15.3924	0.44769	-1.90852	3.0065
P45974	USP5	Ubiquitin carboxyl-terminal hydrolase 5	0.0122912	0.00386543	0.00842579	1863	-1.12418	28	2.72867e+08	2.11487e+08	2.65031e+08	3.82947e+08	5.31751e+08	5.39665e+08	Yes	Yes	0.947059	-3.37774	31.4487	0.939244	-1.91041	3.00462
O95801	TTC4	Tetratricopeptide repeat protein 4 (TPR repeat protein 4)	0.0122864	0.00249043	0.00979602	2851	-1.9758	2	2.69554e+08	2.43208e+08	3.47096e+08	2.96491e+08	4.88232e+08	5.58313e+08	Yes	Yes	2.29633	-5.9362	20.2697	0.593073	-1.91057	3.00445
O95905	ECD	Protein ecdysoneless homolog (Human suppressor of GCR two) (hSGT1)	0.0122824	0.00522108	0.00706132	876	-0.435591	25	1.90381e+08	2.03984e+08	2.16543e+08	3.16672e+08	6.3434e+08	6.40247e+08	Yes	Yes	1.8328	-1.30865	42.5086	1.30963	-1.91072	3.0043
Q99436	PSMB7	Proteasome subunit beta type-7	0.012261	0.00185308	0.010408	3222	-2.48969	11	3.26386e+08	2.44172e+08	3.60352e+08	3.78706e+08	4.1783e+08	4.70892e+08	Yes	Yes	1.69688	-7.47791	15.1135	0.439451	-1.91147	3.00355
Q9Y224	RTRAF	RNA transcription, translation and transport factor protein (CLE7 homolog) (CLE) (hCLE)	0.0122527	0.00308419	0.00916849	2433	-1.57179	14	3.0895e+08	2.38952e+08	2.73546e+08	4.32573e+08	4.62353e+08	4.80464e+08	Yes	Yes	0.47761	-4.72049	25.1716	0.742248	-1.91177	3.00325
Q13409	DYNC1I2	Cytoplasmic dynein 1 intermediate chain 2 (Cytoplasmic dynein intermediate chain 2) (Dynein intermediate chain 2, cytosolic) (DH IC-2)	0.0122425	0.00541183	0.00683069	738	-0.335915	19	2.00134e+08	1.68538e+08	2.29398e+08	3.59556e+08	5.70287e+08	6.67104e+08	Yes	Yes	1.49069	-1.00872	44.2052	1.36992	-1.91213	3.00289
Q9NWH9	SLTM	SAFB-like transcription modulator (Modulator of estrogen-induced transcription)	0.0122161	9.86635e-05	0.0121175	4447	-6.94036	29	4.09201e+08	3.2912e+08	3.45388e+08	3.62843e+08	4.157e+08	3.28036e+08	Yes	Yes	4.63296	-20.8346	0.807648	0.0233043	-1.91307	3.00196
P25787	PSMA2	Proteasome subunit alpha type-2 (Macropain subunit C3) (Multicatalytic endopeptidase complex subunit C3) (Proteasome component C3)	0.0121882	0.00285692	0.00933126	2589	-1.70761	11	3.39477e+08	2.34805e+08	2.61639e+08	4.19579e+08	4.62554e+08	4.6722e+08	Yes	Yes	0.5593	-5.12447	23.4401	0.68915	-1.91406	3.00096
P12955	PEPD	Xaa-Pro dipeptidase (X-Pro dipeptidase)	0.0121817	0.0014826	0.0106991	3422	-2.8513	17	3.42256e+08	2.51767e+08	3.46366e+08	2.80937e+08	5.39345e+08	4.23448e+08	Yes	Yes	2.05177	-8.55598	12.1706	0.35292	-1.91429	3.00073
Q9H074	PAIP1	Polyadenylate-binding protein-interacting protein 1 (PABP-interacting protein 1) (PAIP-1) (Poly(A)-binding protein-interacting protein 1)	0.0121746	0.00447248	0.00770212	1379	-0.784181	3	1.86366e+08	1.9514e+08	2.88922e+08	3.19882e+08	6.53313e+08	5.39216e+08	Yes	Yes	1.95955	-2.35292	36.7362	1.11194	-1.91455	3.00048
Q7Z417	NUFIP2	Nuclear fragile X mental retardation-interacting protein 2 (82 kDa FMRP-interacting protein) (82-FIP) (Cell proliferation-inducing gene 1 protein) (FMRP-interacting protein 2)	0.0121691	0.00513333	0.0070358	910	-0.454821	21	1.94919e+08	1.94437e+08	2.38899e+08	4.57389e+08	5.90379e+08	5.05836e+08	Yes	Yes	0.707408	-1.36459	42.1832	1.29819	-1.91474	3.00028
P30414	NKTR	NK-tumor recognition protein (NK-TR protein) (Natural-killer cells cyclophilin-related protein) (Peptidyl-prolyl cis-trans isomerase NKTR) (PPIase)	0.0121562	0.000882601	0.0112736	3753	-3.67504	32	4.30511e+08	3.26955e+08	2.47955e+08	3.28333e+08	4.61188e+08	3.84602e+08	Yes	Yes	2.50286	-11.0245	7.26049	0.209863	-1.9152	2.99982
Q8IWJ2	GCC2	GRIP and coiled-coil domain-containing protein 2 (185 kDa Golgi coiled-coil protein) (GCC185) (CLL-associated antigen KW-11) (CTCL tumor antigen se1-1) (Ran-binding protein 2-like 4) (RanBP2L4) (Renal carcinoma antigen NY-REN-53)	0.0121392	0.00191058	0.0102286	3184	-2.42053	45	3.31904e+08	2.68785e+08	3.00411e+08	2.88943e+08	4.78507e+08	5.0794e+08	Yes	Yes	1.82417	-7.25967	15.7389	0.457937	-1.91581	2.99921
Q9UBE0	SAE1	SUMO-activating enzyme subunit 1 (Ubiquitin-like 1-activating enzyme E1A) [Cleaved into: SUMO-activating enzyme subunit 1, N-terminally processed]	0.0120828	0.00153134	0.0105515	3385	-2.78457	19	3.51183e+08	2.57123e+08	3.34039e+08	3.53484e+08	4.68903e+08	4.01649e+08	Yes	Yes	0.530443	-8.3459	12.6737	0.367664	-1.91783	2.99719
P22061	PCMT1	Protein-L-isoaspartate(D-aspartate) O-methyltransferase (PIMT)	0.0120599	0.00196142	0.0100985	3147	-2.36418	13	3.50525e+08	2.05957e+08	3.45801e+08	3.70591e+08	4.09231e+08	4.80175e+08	Yes	Yes	1.89467	-7.08394	16.2639	0.473482	-1.91866	2.99637
P43490	NAMPT	Nicotinamide phosphoribosyltransferase (NAmPRTase) (Nampt)	0.0120342	0.00223121	0.00980301	2976	-2.1354	23	3.08731e+08	2.62122e+08	3.06092e+08	3.93106e+08	4.09713e+08	4.77906e+08	Yes	Yes	1.12314	-6.39645	18.5406	0.541227	-1.91958	2.99544
P51991	HNRNPA3	Heterogeneous nuclear ribonucleoprotein A3 (hnRNP A3)	0.0120248	0.00101617	0.0110086	3667	-3.43742	6	4.15687e+08	2.39858e+08	3.22829e+08	4.85157e+08	3.14269e+08	3.78178e+08	Yes	Yes	3.43294	-10.2954	8.45061	0.244416	-1.91992	2.9951
Q9BVS4	RIOK2	Serine/threonine-protein kinase RIO2	0.0120217	0.00456031	0.00746141	1282	-0.710315	20	2.25066e+08	1.71114e+08	2.41342e+08	2.71862e+08	6.49489e+08	5.96557e+08	Yes	Yes	1.94784	-2.12738	37.9339	1.1521	-1.92003	2.99499
Q9UHB7	AFF4	AF4/FMR2 family member 4 (ALL1-fused gene from chromosome 5q31 protein) (Protein AF-5q31) (Major CDK9 elongation factor-associated protein)	0.012009	0.00163255	0.0103765	3330	-2.66812	29	3.56075e+08	2.69508e+08	2.94735e+08	3.05753e+08	4.81521e+08	4.45561e+08	Yes	Yes	1.25047	-7.98975	13.5944	0.394694	-1.92049	2.99453
Q14696	MESD	LRP chaperone MESD (LDLR chaperone MESD) (Mesoderm development LRP chaperone MESD) (Mesoderm development candidate 2) (Mesoderm development protein) (Renal carcinoma antigen NY-REN-61)	0.0119866	0.0045466	0.00744004	1281	-0.710522	12	2.35463e+08	2.0705e+08	2.19992e+08	4.08969e+08	5.75792e+08	5.01875e+08	Yes	Yes	0.785698	-2.1271	37.9306	1.15199	-1.9213	2.99372
P49773	HINT1	Adenosine 5'-monophosphoramidase HINT1	0.0119624	0.00267844	0.00928397	2676	-1.79335	7	3.3436e+08	1.90346e+08	3.05106e+08	4.90578e+08	4.39127e+08	3.85278e+08	Yes	Yes	1.49386	-5.3672	22.3905	0.657186	-1.92218	2.99284
Q5JSZ5	PRRC2B	Protein PRRC2B (HLA-B-associated transcript 2-like 1) (Proline-rich coiled-coil protein 2B)	0.0119291	0.00533484	0.00659431	690	-0.305778	41	1.947e+08	1.55993e+08	2.24926e+08	3.41969e+08	6.57562e+08	5.63682e+08	Yes	Yes	1.4536	-0.914773	44.721	1.38847	-1.92339	2.99163
Q9BQA1	WDR77	Methylosome protein 50 (MEP-50) (Androgen receptor cofactor p44) (WD repeat-containing protein 77) (p44/Mep50)	0.0119154	0.00378266	0.0081327	1829	-1.10433	11	2.9709e+08	2.38699e+08	1.9075e+08	4.16485e+08	5.34202e+08	4.59134e+08	Yes	Yes	0.81325	-3.3032	31.7461	0.948777	-1.92389	2.99113
Q96QK1	VPS35	Vacuolar protein sorting-associated protein 35 (hVPS35) (Maternal-embryonic 3) (Vesicle protein sorting 35)	0.0118718	0.000669108	0.0112026	3873	-4.06546	29	3.54038e+08	2.23799e+08	4.24645e+08	3.79209e+08	4.10918e+08	3.35933e+08	Yes	Yes	2.52486	-12.1538	5.63613	0.162797	-1.92548	2.98954
P19525	EIF2AK2	Interferon-induced, double-stranded RNA-activated protein kinase	0.0118451	0.00355991	0.00828519	1983	-1.2187	21	2.40742e+08	2.14492e+08	2.44077e+08	2.31447e+08	5.32996e+08	6.60008e+08	Yes	Yes	2.40489	-3.64215	30.0538	0.894792	-1.92646	2.98856
P11388	TOP2A	DNA topoisomerase 2-alpha	0.011845	0.00170863	0.0101364	3271	-2.56864	36	3.51389e+08	2.73048e+08	2.75547e+08	3.19431e+08	5.01091e+08	4.03241e+08	Yes	Yes	1.32938	-7.67651	14.4248	0.419136	-1.92646	2.98856
Q14966	ZNF638	Zinc finger protein 638 (Cutaneous T-cell lymphoma-associated antigen se33-1) (CTCL-associated antigen se33-1) (Nuclear protein 220) (Zinc finger matrin-like protein)	0.0118322	0.00271677	0.00911539	2624	-1.74641	43	2.73248e+08	1.97141e+08	3.34212e+08	3.09756e+08	5.21424e+08	4.85662e+08	Yes	Yes	1.73061	-5.21843	22.9609	0.674536	-1.92694	2.98809
Q9H2K0	MTIF3	Translation initiation factor IF-3, mitochondrial (IF-3(Mt)) (IF-3Mt) (IF3(mt)) (IF3mt)	0.0117727	0.000502674	0.0112701	4001	-4.48673	6	4.84146e+08	2.85622e+08	2.39914e+08	3.4368e+08	3.87941e+08	3.69486e+08	Yes	Yes	3.59624	-13.3969	4.26981	0.123276	-1.92912	2.9859
O43583	DENR	Density-regulated protein (DRP) (Protein DRP1) (Smooth muscle cell-associated protein 3) (SMAP-3)	0.0117681	0.00454831	0.00721982	1200	-0.666633	11	2.35785e+08	1.66907e+08	2.25809e+08	3.09247e+08	6.04081e+08	5.68132e+08	Yes	Yes	1.46579	-1.99039	38.6494	1.17629	-1.92929	2.98573
Q02413	DSG1	Desmoglein-1 (Cadherin family member 4) (Desmosomal glycoprotein 1) (DG1) (DGI) (Pemphigus foliaceus antigen)	0.0117468	0.00139229	0.0103545	3431	-2.89473	24	4.08382e+08	1.80139e+08	2.51074e+08	7.68654e+08	3.09812e+08	1.88072e+08	No	Yes	4.63436	-8.64059	11.8525	0.343606	-1.93008	2.98494
Q13510	ASAH1	Acid ceramidase (AC) (ACDase) (Acid CDase)	0.0117442	0.000321406	0.0114228	4144	-5.15137	13	4.47321e+08	2.88639e+08	2.76743e+08	2.74253e+08	3.61641e+08	4.57072e+08	Yes	Yes	2.89686	-15.3761	2.73672	0.0789848	-1.93018	2.98484
Q9NQ55	PPAN	Suppressor of SWI4 1 homolog (Ssf-1) (Brix domain-containing protein 3) (Peter Pan homolog)	0.0117278	0.00269849	0.0090293	2617	-1.74246	19	2.67472e+08	2.20476e+08	3.02214e+08	2.79655e+08	5.32193e+08	5.0072e+08	Yes	Yes	1.95986	-5.19992	23.0094	0.676013	-1.93078	2.98424
Q15269	PWP2	Periodic tryptophan protein 2 homolog	0.011717	0.00445683	0.00726015	1259	-0.703982	23	2.05922e+08	2.15638e+08	2.11811e+08	3.17388e+08	6.28272e+08	5.2176e+08	Yes	Yes	1.68204	-2.10057	38.0374	1.15559	-1.93118	2.98384
Q4LE39	ARID4B	AT-rich interactive domain-containing protein 4B (ARID domain-containing protein 4B) (180 kDa Sin3-associated polypeptide) (Sin3-associated polypeptide p180) (Breast cancer-associated antigen BRCAA1) (Histone deacetylase complex subunit SAP180) (Retinoblastoma-binding protein 1-like 1)	0.0117161	0.000942251	0.0107739	3700	-3.51528	27	4.24445e+08	2.34572e+08	2.99425e+08	3.23943e+08	4.73324e+08	3.44926e+08	Yes	Yes	1.83559	-10.4889	8.04235	0.232556	-1.93122	2.9838
P49593	PPM1F	Protein phosphatase 1F	0.0116917	0.00534797	0.0063437	592	-0.246332	22	1.4655e+08	1.81799e+08	2.12021e+08	2.91727e+08	5.25804e+08	7.38353e+08	Yes	Yes	2.19523	-0.734784	45.7417	1.4255	-1.93212	2.9829
Q8NAV1	PRPF38A	Pre-mRNA-splicing factor 38A	0.0116856	0.00339268	0.00829289	2070	-1.28945	14	3.41095e+08	2.35324e+08	1.53384e+08	3.1285e+08	5.4473e+08	5.07775e+08	Yes	Yes	0.968943	-3.84601	29.0331	0.862522	-1.93235	2.98267
Q08378	GOLGA3	Golgin subfamily A member 3 (Golgi complex-associated protein of 170 kDa) (GCP170) (Golgin-160)	0.0116693	0.00304274	0.00862654	2345	-1.50341	41	2.56502e+08	1.9512e+08	3.09294e+08	3.11026e+08	5.14874e+08	5.05423e+08	Yes	Yes	1.67712	-4.48327	26.0748	0.770142	-1.93296	2.98206
Q06203	PPAT	Amidophosphoribosyltransferase (ATase)	0.0116527	0.00108701	0.0105657	3593	-3.28095	22	3.46639e+08	2.65642e+08	3.32104e+08	3.33051e+08	4.29885e+08	3.81949e+08	Yes	Yes	0.746151	-9.78198	9.3284	0.269946	-1.93357	2.98145
P61970	NUTF2	Nuclear transport factor 2 (NTF-2) (Placental protein 15) (PP15)	0.0116502	0.00359186	0.00805835	1905	-1.16575	7	2.44609e+08	2.41219e+08	2.33808e+08	4.76443e+08	3.89794e+08	5.02948e+08	Yes	Yes	0.808461	-3.47552	30.8309	0.919503	-1.93367	2.98136
Q71UM5	RPS27L	40S ribosomal protein S27-like (Small ribosomal subunit protein eS27-like)	0.0116459	0	0.0116459	4652	-10	2	4.2451e+08	1.48069e+08	4.76668e+08	4.76507e+08	3.25034e+08	2.37253e+08	Yes	Yes	10.2875	-29.7099		-0.0731475	-1.93383	2.98119
O75419	CDC45	Cell division control protein 45 homolog (PORC-PI-1)	0.0116425	0.00399132	0.00765117	1591	-0.938812	17	2.091e+08	2.00472e+08	2.56854e+08	3.03903e+08	6.23771e+08	4.93335e+08	Yes	Yes	1.81685	-2.79866	34.2824	1.03092	-1.93395	2.98107
P51784	USP11	Ubiquitin carboxyl-terminal hydrolase 11	0.0116305	0.00624094	0.00538959	181	0.211588	28	1.56354e+08	1.66875e+08	1.49098e+08	3.67207e+08	6.44828e+08	6.0093e+08	Yes	Yes	1.3019	0.630665	53.66	1.72941	-1.9344	2.98062
Q8N1F7	NUP93	Nuclear pore complex protein Nup93 (93 kDa nucleoporin) (Nucleoporin Nup93)	0.0115825	0.00177663	0.00980591	3201	-2.46451	36	3.12869e+08	2.17498e+08	3.46176e+08	4.07905e+08	4.43949e+08	3.48289e+08	Yes	Yes	0.795638	-7.34134	15.3389	0.446107	-1.9362	2.97883
P06576	ATP5F1B	ATP synthase subunit beta, mitochondrial	0.0115665	0	0.0115665	4650	-10	22	3.00597e+08	2.43413e+08	6.60751e+08	2.60601e+08	3.1406e+08	2.94392e+08	Yes	Yes	10.1744	-29.6803		-0.475505	-1.9368	2.97822
P14678	SNRPB	Small nuclear ribonucleoprotein-associated proteins B and B' (snRNP-B) (Sm protein B/B') (Sm-B/B') (SmB/B')	0.0115451	0.00270826	0.00883681	2569	-1.70616	8	3.25149e+08	2.34528e+08	2.30376e+08	4.22911e+08	4.77382e+08	3.79622e+08	Yes	Yes	1.19473	-5.07994	23.4582	0.689702	-1.9376	2.97742
P26196	DDX6	Probable ATP-dependent RNA helicase DDX6	0.0114985	0.00119092	0.0103076	3524	-3.11356	25	2.72758e+08	2.36023e+08	4.14166e+08	3.67639e+08	4.14655e+08	3.56379e+08	Yes	Yes	1.92549	-9.26489	10.3572	0.299921	-1.93936	2.97566
Q96B54	ZNF428	Zinc finger protein 428 (Enzyme-like protein PIT13)	0.0114958	0	0.0114958	4649	-10	7	3.46175e+08	4.57371e+08	4.56577e+08	2.98921e+08	3.13043e+08	1.89042e+08	No	Yes	8.18143	-29.6538		-0.688919	-1.93946	2.97556
Q9NPQ8	RIC8A	Synembryn-A (Protein Ric-8A)	0.0114814	0.00483985	0.00664151	908	-0.456548	24	1.81183e+08	1.95108e+08	2.06377e+08	3.5643e+08	6.50453e+08	4.68994e+08	Yes	Yes	1.48011	-1.35824	42.154	1.29717	-1.94001	2.97501
Q8TBB5	KLHDC4	Kelch domain-containing protein 4	0.0114389	0.00126756	0.0101713	3483	-3.00438	22	4.34675e+08	2.88189e+08	1.79833e+08	2.85636e+08	4.22813e+08	4.39785e+08	No	Yes	1.62151	-8.93324	11.0811	0.321053	-1.94162	2.97341
Q8IWC1	MAP7D3	MAP7 domain-containing protein 3	0.0114359	0.00459964	0.00683624	1069	-0.571683	21	1.49245e+08	2.1262e+08	2.46548e+08	3.98275e+08	5.66911e+08	4.76792e+08	Yes	Yes	1.29914	-1.69978	40.2211	1.23	-1.94173	2.97329
Q86VV8	RTTN	Rotatin	0.0113986	0.000236383	0.0111622	4222	-5.56135	5	2.56405e+08	3.09925e+08	4.23159e+08	2.6013e+08	4.34787e+08	3.59292e+08	No	Yes	5.22751	-16.5276	2.0738	0.0598458	-1.94315	2.97187
Q2TBE0	CWF19L2	CWF19-like protein 2	0.0113909	0.00106891	0.010322	3583	-3.27151	11	4.43106e+08	2.33499e+08	2.16819e+08	2.13586e+08	5.02216e+08	4.33102e+08	Yes	Yes	1.57752	-9.72155	9.38389	0.271561	-1.94344	2.97158
Q9BZJ0	CRNKL1	Crooked neck-like protein 1 (Crooked neck homolog) (hCrn)	0.0113764	0.00362806	0.00774833	1811	-1.09469	26	2.06276e+08	2.37727e+08	2.43611e+08	3.4484e+08	5.12864e+08	4.94408e+08	Yes	Yes	1.4278	-3.25234	31.8911	0.953434	-1.944	2.97103
P02786	TFRC	Transferrin receptor protein 1 (TR) (TfR) (TfR1) (Trfr) (T9) (p90) (CD antigen CD71) [Cleaved into: Transferrin receptor protein 1, serum form (sTfR)]	0.0113748	0.00188747	0.00948737	3118	-2.32955	24	3.00726e+08	2.28593e+08	2.88249e+08	2.22797e+08	5.36814e+08	4.6227e+08	Yes	Yes	2.38442	-6.92102	16.5934	0.483252	-1.94405	2.97097
Q5SVH5	IPO9	Importin-9 (Fragment)	0.0113664	0.00611431	0.00525211	178	0.219291	25	1.24725e+08	1.33241e+08	1.8603e+08	2.81782e+08	7.35281e+08	5.76878e+08	Yes	Yes	2.08263	0.651437	53.7927	1.7348	-1.94438	2.97064
Q86UV5	USP48	Ubiquitin carboxyl-terminal hydrolase 48	0.0113655	0.00530659	0.00605891	518	-0.191273	18	1.75066e+08	1.71263e+08	1.81574e+08	3.24253e+08	6.29035e+08	5.5658e+08	Yes	Yes	1.51847	-0.568198	46.6903	1.4603	-1.94441	2.97061
Q9C0C2	TNKS1BP1	182 kDa tankyrase-1-binding protein	0.0113199	0.00508047	0.00623939	671	-0.296443	46	1.52764e+08	1.44099e+08	2.56148e+08	3.7491e+08	5.51401e+08	5.50268e+08	Yes	Yes	1.36405	-0.8801	44.881	1.39425	-1.94616	2.96886
Q07864	POLE	DNA polymerase epsilon catalytic subunit A	0.0112811	0.00430424	0.00697688	1240	-0.696824	39	2.02042e+08	1.82213e+08	2.18725e+08	2.80924e+08	6.13926e+08	5.24813e+08	Yes	Yes	1.81368	-2.06774	38.1544	1.15954	-1.94765	2.96737
Q8TD16	BICD2	Protein bicaudal D homolog 2 (Bic-D 2)	0.0112793	0.00207194	0.00920732	2972	-2.1518	25	3.00861e+08	2.17808e+08	2.82399e+08	2.4419e+08	4.58014e+08	5.19038e+08	Yes	Yes	2.12117	-6.38504	18.3695	0.536116	-1.94772	2.9673
Q15019	SEPTIN2	Septin-2 (Neural precursor cell expressed developmentally down-regulated protein 5) (NEDD-5)	0.0112791	0.0029681	0.00831104	2316	-1.48549	16	2.59537e+08	1.94272e+08	2.82577e+08	3.19231e+08	4.6822e+08	4.98451e+08	Yes	Yes	1.44144	-4.40789	26.3149	0.777581	-1.94772	2.9673
Q92538	GBF1	Golgi-specific brefeldin A-resistance guanine nucleotide exchange factor 1 (BFA-resistant GEF 1)	0.0112454	0.00557545	0.00566991	350	-0.0242375	42	1.59551e+08	1.40068e+08	1.80366e+08	2.64884e+08	6.55022e+08	6.16339e+08	Yes	Yes	1.98173	-0.0718883	49.58	1.56885	-1.94903	2.96599
Q712K3	UBE2R2	Ubiquitin-conjugating enzyme E2 R2	0.0112284	0.00121719	0.0100112	3497	-3.03998	8	4.23059e+08	2.55737e+08	2.02499e+08	2.6325e+08	4.9442e+08	3.74218e+08	No	Yes	2.21179	-9.01457	10.8403	0.31402	-1.94968	2.96534
P42696	RBM34	RNA-binding protein 34 (RNA-binding motif protein 34)	0.0112277	0.00253594	0.00869175	2649	-1.77713	23	2.35185e+08	2.50027e+08	2.8445e+08	3.18806e+08	5.2058e+08	4.04017e+08	Yes	Yes	1.71686	-5.26974	22.5865	0.663142	-1.94971	2.96531
Q86X53	ERICH1	Glutamate-rich protein 1	0.0111604	0.00189737	0.00926299	3079	-2.28748	15	3.03923e+08	2.29734e+08	2.82073e+08	2.7375e+08	4.11079e+08	5.00431e+08	Yes	Yes	1.90484	-6.77712	17.0009	0.495353	-1.95232	2.9627
Q9Y285	FARSA	Phenylalanine--tRNA ligase alpha subunit	0.0111601	0.0013377	0.00982243	3415	-2.87633	20	2.96884e+08	2.48745e+08	3.34447e+08	3.74439e+08	3.93306e+08	3.53128e+08	Yes	Yes	0.809075	-8.52167	11.9864	0.347525	-1.95233	2.96269
Q9P2I0	CPSF2	Cleavage and polyadenylation specificity factor subunit 2 (Cleavage and polyadenylation specificity factor 100 kDa subunit) (CPSF 100 kDa subunit)	0.0111495	0.00520735	0.00594216	516	-0.190439	29	1.81512e+08	1.73075e+08	1.66776e+08	3.42062e+08	6.16378e+08	5.19244e+08	Yes	Yes	1.29497	-0.564133	46.7047	1.46084	-1.95274	2.96228
Q9NQ29	LUC7L	Putative RNA-binding protein Luc7-like 1 (Putative SR protein LUC7B1) (SR+89)	0.0111372	0.00320252	0.0079347	2083	-1.30897	10	2.70876e+08	2.13934e+08	2.25689e+08	3.92919e+08	4.45597e+08	4.4783e+08	Yes	Yes	0.12971	-3.8769	28.7551	0.853772	-1.95322	2.9618
A0A0G2JQN8	SMN1	Survival motor neuron protein (Fragment)	0.0111004	0.00463694	0.00646348	935	-0.479137	8	2.15474e+08	1.77865e+08	1.78006e+08	3.47934e+08	5.48588e+08	5.22379e+08	Yes	Yes	0.980588	-1.41842	41.7727	1.28381	-1.95466	2.96036
Q8IV08	PLD3	5'-3' exonuclease PLD3	0.0110858	0.00199482	0.00909097	2997	-2.18818	12	3.01338e+08	2.79895e+08	2.08003e+08	2.34934e+08	5.1624e+08	4.47211e+08	Yes	Yes	2.17581	-6.47654	17.9944	0.524923	-1.95523	2.95979
Q9UIW2	PLXNA1	Plexin-A1 (Semaphorin receptor NOV)	0.0110702	0.000459014	0.0106111	4002	-4.5309	5	3.7333e+08	2.88856e+08	2.4965e+08	2.26052e+08	2.82057e+08	5.64873e+08	No	Yes	3.98115	-13.4077	4.14641	0.119709	-1.95585	2.95917
Q9Y6A5	TACC3	Transforming acidic coiled-coil-containing protein 3 (ERIC-1)	0.0110525	0.00497592	0.00607654	652	-0.288289	27	1.57959e+08	1.49025e+08	2.23973e+08	3.18387e+08	5.35126e+08	5.97176e+08	Yes	Yes	1.67754	-0.852896	45.0209	1.39931	-1.95654	2.95848
Q5W0B1	OBI1	ORC ubiquitin ligase 1 (OBI1)	0.0110337	0.00388552	0.00714823	1505	-0.879477	20	3.45201e+08	1.02758e+08	1.72663e+08	4.09259e+08	6.42095e+08	3.06315e+08	Yes	Yes	1.831	-2.60127	35.2149	1.06152	-1.95728	2.95774
Q9Y388	RBMX2	RNA-binding motif protein, X-linked 2	0.0110262	0	0.0110262	4648	-10	9	3.74194e+08	3.54296e+08	3.09195e+08	2.34057e+08	3.03118e+08	4.02078e+08	Yes	Yes	7.7521	-29.4733		-0.178928	-1.95757	2.95745
P04181	OAT	Ornithine aminotransferase, mitochondrial	0.0110037	0.00154458	0.00945914	3282	-2.6145	5	2.76045e+08	2.75929e+08	2.76854e+08	2.42405e+08	4.38042e+08	4.63631e+08	Yes	Yes	2.45122	-7.72992	14.0369	0.40771	-1.95846	2.95656
Q15648	MED1	Mediator of RNA polymerase II transcription subunit 1 (Activator-recruited cofactor 205 kDa component) (ARC205) (Mediator complex subunit 1) (Peroxisome proliferator-activated receptor-binding protein) (PBP) (PPAR-binding protein) (Thyroid hormone receptor-associated protein complex 220 kDa component) (Trap220) (Thyroid receptor-interacting protein 2) (TR-interacting protein 2) (TRIP-2) (Vitamin …	0.0109772	0.00152284	0.00945436	3296	-2.63422	35	3.3474e+08	2.22469e+08	2.71999e+08	2.48722e+08	4.88714e+08	4.01508e+08	Yes	Yes	1.62449	-7.78547	13.8727	0.40288	-1.95951	2.95551
O43684	BUB3	Mitotic checkpoint protein BUB3	0.0109225	0.00238921	0.00853333	2692	-1.83658	16	3.29654e+08	1.93549e+08	2.34085e+08	3.08854e+08	4.82244e+08	4.09966e+08	Yes	Yes	0.444201	-5.42405	21.8741	0.641519	-1.96168	2.95334
P08237	PFKM	ATP-dependent 6-phosphofructokinase, muscle type (ATP-PFK) (PFK-M)	0.0109188	0.0014665	0.0094523	3326	-2.68829	21	2.47046e+08	2.10699e+08	3.8579e+08	3.28926e+08	4.38484e+08	3.46737e+08	Yes	Yes	1.84376	-7.93904	13.431	0.389892	-1.96182	2.9532
Q92804	TAF15	TATA-binding protein-associated factor 2N (68 kDa TATA-binding protein-associated factor) (TAF(II)68) (TAFII68) (RNA-binding protein 56)	0.010889	0.00291685	0.00797218	2246	-1.45057	4	3.87692e+08	1.74164e+08	1.50377e+08	4.30026e+08	4.54541e+08	3.55544e+08	Yes	Yes	2.0172	-4.28208	26.787	0.792236	-1.96301	2.95201
P61158	ACTR3	Actin-related protein 3 (Actin-like protein 3)	0.0108695	0.00214699	0.00872248	2858	-2.02242	15	2.82407e+08	2.00352e+08	2.92478e+08	3.03891e+08	4.54719e+08	4.14991e+08	Yes	Yes	1.2251	-5.96863	19.7525	0.577527	-1.96379	2.95123
Q9NZT2	OGFR	Opioid growth factor receptor (OGFr) (Protein 7-60) (Zeta-type opioid receptor)	0.0108481	0.00200664	0.00884148	2949	-2.13951	20	2.71752e+08	2.75226e+08	2.43557e+08	3.34875e+08	4.11642e+08	4.07957e+08	Yes	Yes	0.929759	-6.31235	18.4976	0.539942	-1.96465	2.95038
O43768	ENSA	Alpha-endosulfine (ARPP-19e)	0.0108329	0.00487941	0.00595347	649	-0.287025	10	1.52854e+08	1.54084e+08	2.10878e+08	3.01138e+08	5.22267e+08	6.01054e+08	Yes	Yes	1.77565	-0.846656	45.0426	1.40009	-1.96526	2.94976
P49427	CDC34	Ubiquitin-conjugating enzyme E2 R1	0.0108302	0.00347351	0.00735667	1785	-1.08266	10	2.2582e+08	2.0439e+08	2.17599e+08	3.05528e+08	5.39305e+08	4.49151e+08	Yes	Yes	1.40873	-3.19347	32.0725	0.959262	-1.96536	2.94966
Q504Y0	SLC39A12	Zinc transporter ZIP12 (LIV-1 subfamily of ZIP zinc transporter 8) (LZT-Hs8) (Solute carrier family 39 member 12) (Zrt- and Irt-like protein 12) (ZIP-12)	0.0107956	0	0.0107956	4647	-10	1	5.65259e+08	3.40979e+08	1.39333e+06	6.18533e+08	1.64894e+08	2.44539e+08	No	Yes	12.564	-29.3818		-0.050326	-1.96675	2.94827
Q9Y2J2	EPB41L3	Band 4.1-like protein 3 (4.1B) (Differentially expressed in adenocarcinoma of the lung protein 1) (DAL-1) (Erythrocyte membrane protein band 4.1-like 3) [Cleaved into: Band 4.1-like protein 3, N-terminally processed]	0.0107775	0.00315846	0.00761904	2017	-1.27039	28	2.05728e+08	2.20677e+08	2.55265e+08	3.77662e+08	4.57612e+08	4.15403e+08	Yes	Yes	0.840483	-3.74451	29.3061	0.871132	-1.96748	2.94754
P43246	MSH2	DNA mismatch repair protein Msh2 (hMSH2) (MutS protein homolog 2)	0.0107299	0.000148963	0.0105809	4303	-6.15037	19	3.35223e+08	2.51333e+08	3.5555e+08	2.61935e+08	3.9169e+08	3.28077e+08	Yes	Yes	3.82644	-18.1166	1.3883	0.0400604	-1.96941	2.94562
Q96EI5	TCEAL4	Transcription elongation factor A protein-like 4 (TCEA-like protein 4) (Transcription elongation factor S-II protein-like 4)	0.0107285	0.00425497	0.00647358	1109	-0.605416	14	2.68961e+08	1.98813e+08	1.06819e+08	3.48463e+08	4.84736e+08	5.15778e+08	Yes	Yes	0.464227	-1.78329	39.6602	1.21074	-1.96946	2.94556
Q9HC38	GLOD4	Glyoxalase domain-containing protein 4	0.0106965	0.00306856	0.00762794	2080	-1.31373	17	2.40503e+08	1.49025e+08	2.7692e+08	3.00919e+08	5.83628e+08	3.66829e+08	Yes	Yes	1.37573	-3.86797	28.6875	0.851646	-1.97076	2.94426
Q9BUJ2	HNRNPUL1	Heterogeneous nuclear ribonucleoprotein U-like protein 1 (Adenovirus early region 1B-associated protein 5) (E1B-55 kDa-associated protein 5) (E1B-AP5)	0.0106947	0.00246929	0.00822543	2587	-1.736	22	2.1998e+08	1.99737e+08	2.82234e+08	2.06386e+08	4.91286e+08	5.17882e+08	Yes	Yes	2.69595	-5.1111	23.0889	0.678436	-1.97083	2.94419
Q8NHQ9	DDX55	ATP-dependent RNA helicase DDX55	0.0106817	0.00361434	0.00706733	1618	-0.967434	20	1.9062e+08	2.10185e+08	2.08308e+08	2.6325e+08	6.14609e+08	4.28193e+08	Yes	Yes	2.09131	-2.8478	33.8368	1.01638	-1.97136	2.94366
P14735	IDE	Insulin-degrading enzyme	0.0106583	9.68284e-05	0.0105614	4402	-6.76916	26	3.54045e+08	2.42758e+08	3.40025e+08	2.443e+08	4.04087e+08	3.25755e+08	Yes	Yes	4.10273	-19.9197	0.908482	0.026214	-1.97231	2.94271
Q9Y3E1	HDGFL3	Hepatoma-derived growth factor-related protein 3 (HRP-3) (Hepatoma-derived growth factor 2) (HDGF-2)	0.0106581	0.000899616	0.00975843	3643	-3.43927	5	3.66885e+08	2.013e+08	3.04421e+08	3.003e+08	3.73881e+08	3.64143e+08	No	Yes	1.93721	-10.1207	8.44072	0.244129	-1.97232	2.9427
O00629	KPNA4	Importin subunit alpha-3 (Importin alpha Q1) (Qip1) (Karyopherin subunit alpha-4)	0.0106568	0	0.0106568	4646	-10	11	1.72791e+08	7.83702e+08	2.30578e+08	1.5045e+08	3.00257e+08	2.72931e+08	Yes	Yes	11.804	-29.3258		-0.776367	-1.97237	2.94265
O00584	RNASET2	Ribonuclease T2	0.0106506	0	0.0106506	4645	-10	11	3.78906e+08	2.72695e+08	2.93332e+08	2.13521e+08	3.0059e+08	4.50553e+08	Yes	Yes	8.7267	-29.3233		-0.0372904	-1.97263	2.9424
P08133	ANXA6	Annexin A6 (67 kDa calelectrin) (Annexin VI) (Annexin-6) (Calphobindin-II) (CPB-II) (Chromobindin-20) (Lipocortin VI) (Protein III) (p68) (p70)	0.010643	0.00337373	0.00726929	1816	-1.10747	21	1.59828e+08	1.59798e+08	2.91176e+08	2.02112e+08	5.71291e+08	5.2403e+08	Yes	Yes	2.86139	-3.25827	31.699	0.947267	-1.97294	2.94209
O60610	DIAPH1	Protein diaphanous homolog 1 (Diaphanous-related formin-1) (DRF1)	0.0106233	0.00549597	0.00512728	249	0.100181	42	8.75846e+07	1.19285e+08	2.07912e+08	1.96434e+08	6.60821e+08	6.32656e+08	Yes	Yes	2.95784	0.29466	51.7353	1.65252	-1.97374	2.94128
Q9HAV4	XPO5	Exportin-5 (Exp5) (Ran-binding protein 21)	0.0106027	0.00298647	0.0076162	2124	-1.35063	41	2.29223e+08	1.84507e+08	2.53949e+08	3.88845e+08	5.5357e+08	2.90906e+08	Yes	Yes	1.39713	-3.97144	28.1672	0.835312	-1.97458	2.94044
Q8TF01	PNISR	Arginine/serine-rich protein PNISR (PNN-interacting serine/arginine-rich protein) (SR-related protein) (SR-rich protein) (Serine/arginine-rich-splicing regulatory protein 130) (SRrp130) (Splicing factor, arginine/serine-rich 130) (Splicing factor, arginine/serine-rich 18)	0.0106008	0	0.0106008	4644	-10	12	4.83727e+08	2.47399e+08	2.30198e+08	2.98373e+08	3.04793e+08	3.36184e+08	No	Yes	9.27742	-29.303		-0.0353266	-1.97466	2.94036
P78362	SRPK2	SRSF protein kinase 2	0.0105862	0.00390781	0.00667839	1346	-0.773142	14	1.92521e+08	2.10145e+08	1.84108e+08	3.00558e+08	5.35327e+08	4.75389e+08	Yes	Yes	1.52604	-2.27285	36.9142	1.11788	-1.97526	2.93976
A0A499FJI4	MYCBP2	RCR-type E3 ubiquitin transferase	0.0105789	0.00221147	0.00836742	2757	-1.91978	62	2.31331e+08	2.30325e+08	2.80831e+08	2.95292e+08	3.96565e+08	4.62394e+08	Yes	Yes	1.82897	-5.6431	20.9046	0.612203	-1.97556	2.93946
Q9UNM6	PSMD13	26S proteasome non-ATPase regulatory subunit 13 (26S proteasome regulatory subunit RPN9) (26S proteasome regulatory subunit S11) (26S proteasome regulatory subunit p40.5)	0.0105526	0.00245629	0.00809634	2560	-1.72079	20	1.54053e+08	2.41255e+08	3.20519e+08	4.28416e+08	4.64765e+08	2.83022e+08	Yes	Yes	1.16541	-5.05633	23.2766	0.68416	-1.97664	2.93838
Q9UJX3	ANAPC7	Anaphase-promoting complex subunit 7 (APC7) (Cyclosome subunit 7)	0.0105296	0.00328652	0.00724311	1852	-1.14005	20	1.93804e+08	2.19933e+08	2.2236e+08	2.85069e+08	5.2291e+08	4.43829e+08	Yes	Yes	1.78567	-3.34882	31.2121	0.931675	-1.97759	2.93743
P61163	ACTR1A	Alpha-centractin (Centractin) (ARP1) (Actin-RPV) (Centrosome-associated actin homolog)	0.0105181	0.00184501	0.0086731	3023	-2.23292	9	2.85127e+08	2.0351e+08	2.88699e+08	3.56327e+08	3.70232e+08	3.81945e+08	Yes	Yes	1.17588	-6.558	17.5412	0.511422	-1.97806	2.93696
P38606	ATP6V1A	V-type proton ATPase catalytic subunit A (V-ATPase subunit A)	0.0105134	0.00158214	0.00893125	3198	-2.49698	24	3.28984e+08	1.73212e+08	2.84961e+08	2.49295e+08	4.28519e+08	4.20024e+08	Yes	Yes	1.57283	-7.33305	15.0488	0.43754	-1.97826	2.93676
Q9Y5A7	NUB1	NEDD8 ultimate buster 1 (Negative regulator of ubiquitin-like proteins 1) (Renal carcinoma antigen NY-REN-18)	0.0104894	0.00274297	0.00774642	2310	-1.49779	19	2.31518e+08	1.92898e+08	2.53285e+08	2.56643e+08	4.70792e+08	4.75554e+08	Yes	Yes	1.85261	-4.39717	26.15	0.772469	-1.97925	2.93577
Q9H3P7	ACBD3	Golgi resident protein GCP60 (Acyl-CoA-binding domain-containing protein 3) (Golgi complex-associated protein 1) (GOCAP1) (Golgi phosphoprotein 1) (GOLPH1) (PBR- and PKA-associated protein 7) (Peripheral benzodiazepine receptor-associated protein PAP7) [Cleaved into: Golgi resident protein GCP60, N-terminally processed]	0.0104876	0.00494501	0.00554258	488	-0.164585	18	1.5551e+08	1.366e+08	1.91694e+08	3.12212e+08	6.05166e+08	4.79185e+08	Yes	Yes	1.46025	-0.483172	47.151	1.47735	-1.97932	2.9357
Q13162	PRDX4	Peroxiredoxin-4	0.0104713	0.00159601	0.00887528	3186	-2.47532	14	2.46975e+08	1.91162e+08	3.56676e+08	3.30589e+08	3.75344e+08	3.76701e+08	Yes	Yes	1.93164	-7.26512	15.2418	0.443239	-1.98	2.93502
O75874	IDH1	Isocitrate dehydrogenase [NADP] cytoplasmic (IDH)	0.0104627	0.00160942	0.00885324	3173	-2.45966	17	3.06508e+08	1.94545e+08	2.91046e+08	3.20579e+08	3.74271e+08	3.8895e+08	Yes	Yes	1.387	-7.21829	15.3825	0.447397	-1.98036	2.93466
Q9NWK9	ZNHIT6	Box C/D snoRNA protein 1 (Serologically defined breast cancer antigen NY-BR-75) (Zinc finger HIT domain-containing protein 6)	0.010429	0.00301444	0.00741459	2046	-1.29848	20	2.17266e+08	1.70459e+08	2.61016e+08	2.63882e+08	5.04506e+08	4.5274e+08	Yes	Yes	1.77262	-3.80878	28.9043	0.858467	-1.98176	2.93327
Q15276	RABEP1	Rab GTPase-binding effector protein 1 (Rabaptin-4) (Rabaptin-5) (Rabaptin-5alpha) (Renal carcinoma antigen NY-REN-17)	0.0104077	0.00352711	0.00688061	1605	-0.964049	30	1.89633e+08	1.48394e+08	2.64717e+08	2.7765e+08	5.08243e+08	4.77411e+08	Yes	Yes	1.76525	-2.82695	33.8894	1.01809	-1.98264	2.93238
P17858	PFKL	ATP-dependent 6-phosphofructokinase, liver type (ATP-PFK) (PFK-L)	0.010394	0.00113033	0.00926364	3476	-3.03483	20	3.39529e+08	1.92215e+08	2.94405e+08	3.20321e+08	4.13691e+08	3.03423e+08	Yes	Yes	1.20611	-8.89752	10.8749	0.315029	-1.98322	2.9318
P14324	FDPS	Farnesyl pyrophosphate synthase (FPP synthase) (FPS)	0.0103865	0.000960485	0.00942603	3570	-3.29482	9	2.22107e+08	2.2406e+08	3.93686e+08	2.91205e+08	4.12767e+08	3.1842e+08	Yes	Yes	2.70734	-9.65872	9.24742	0.267589	-1.98353	2.93149
P09661	SNRPA1	U2 small nuclear ribonucleoprotein A' (U2 snRNP A')	0.0103718	0.000977703	0.00939408	3557	-3.26428	15	3.02982e+08	1.95028e+08	3.28857e+08	2.40503e+08	3.37969e+08	4.54266e+08	Yes	Yes	3.09776	-9.56721	9.42656	0.272803	-1.98415	2.93087
Q71DI3	H3C15	Histone H3.2 (H3-clustered histone 13) (H3-clustered histone 14) (H3-clustered histone 15) (Histone H3/m) (Histone H3/o)	0.0103432	0	0.0103432	4643	-10	1	1.22056e+08	1.49307e+08	1.0252e+09	2.27103e+08	1.52987e+08	1.7782e+08	No	Yes	12.4493	-29.1965		-1.23594	-1.98535	2.92968
Q9UHY1	NRBP1	Nuclear receptor-binding protein	0.0103424	0.00451811	0.00582428	770	-0.366358	14	1.78979e+08	1.58468e+08	1.73369e+08	3.02898e+08	5.16963e+08	5.23658e+08	Yes	Yes	1.33083	-1.0733	43.6854	1.35133	-1.98538	2.92964
P49454	CENPF	Centromere protein F (CENP-F) (AH antigen) (Kinetochore protein CENPF) (Mitosin)	0.0103305	0.00173198	0.00859848	3075	-2.31166	55	2.69303e+08	2.2973e+08	2.64511e+08	2.75252e+08	4.12928e+08	4.00473e+08	Yes	Yes	1.4917	-6.77118	16.7657	0.488368	-1.98588	2.92914
Q96MW1	CCDC43	Coiled-coil domain-containing protein 43	0.010289	0.00335439	0.00693458	1727	-1.04776	10	2.53614e+08	1.56676e+08	2.09373e+08	3.52975e+08	4.32376e+08	4.39744e+08	Yes	Yes	0.489193	-3.0672	32.6018	0.976319	-1.98763	2.92739
Q16658	FSCN1	Fascin (55 kDa actin-bundling protein) (Singed-like protein) (p55)	0.0102499	0	0.0102499	4642	-10	18	4.54579e+08	3.17644e+08	2.55018e+08	2.34741e+08	2.66876e+08	3.08894e+08	Yes	Yes	8.25672	-29.1573		-0.350957	-1.98928	2.92574
P68400	CSNK2A1	Casein kinase II subunit alpha (CK II alpha)	0.0102452	0.0030196	0.0072256	2002	-1.25876	15	2.52905e+08	1.58617e+08	2.27112e+08	2.88524e+08	4.6155e+08	4.48202e+08	Yes	Yes	1.05758	-3.68255	29.4733	0.876414	-1.98948	2.92554
P15927	RPA2	Replication protein A 32 kDa subunit (RP-A p32) (Replication factor A protein 2) (RF-A protein 2) (Replication protein A 34 kDa subunit) (RP-A p34)	0.0102357	0.00259757	0.0076381	2375	-1.55605	33	2.3213e+08	1.61016e+08	2.89813e+08	3.45208e+08	4.30407e+08	3.76627e+08	Yes	Yes	0.870556	-4.55166	25.3776	0.7486	-1.98988	2.92514
P63279	UBE2I	SUMO-conjugating enzyme UBC9	0.0102214	0.00274008	0.00748131	2225	-1.44907	10	2.64913e+08	1.75599e+08	2.26671e+08	3.36435e+08	4.56929e+08	3.72093e+08	Yes	Yes	0.371242	-4.23785	26.8073	0.792867	-1.99049	2.92453
Q9Y5B0	CTDP1	RNA polymerase II subunit A C-terminal domain phosphatase	0.0102126	0.00186422	0.00834834	2953	-2.16292	28	2.94705e+08	2.58224e+08	1.87482e+08	2.7161e+08	3.97401e+08	4.21633e+08	Yes	Yes	1.06491	-6.32471	18.2542	0.532674	-1.99087	2.92416
Q6YHK3	CD109	CD109 antigen (150 kDa TGF-beta-1-binding protein) (C3 and PZP-like alpha-2-macroglobulin domain-containing protein 7) (Platelet-specific Gov antigen) (p180) (r150) (CD antigen CD109)	0.0101876	0.00039793	0.00978965	4010	-4.62067	25	3.0935e+08	2.31575e+08	3.26184e+08	2.31569e+08	3.89066e+08	3.38833e+08	Yes	Yes	3.11036	-13.5066	3.90603	0.112762	-1.99193	2.92309
P61088	UBE2N	Ubiquitin-conjugating enzyme E2 N	0.0101835	0.00244674	0.00773676	2494	-1.66087	5	2.62264e+08	1.57359e+08	2.7124e+08	3.20224e+08	4.01708e+08	4.13052e+08	Yes	Yes	1.17894	-4.85458	24.0265	0.707081	-1.9921	2.92292
Q00577	PURA	Transcriptional activator protein Pur-alpha (Purine-rich single-stranded DNA-binding protein alpha)	0.0101326	0.00410258	0.00603005	1032	-0.555637	10	1.78515e+08	1.47028e+08	1.90238e+08	2.35998e+08	5.17526e+08	5.47422e+08	Yes	Yes	1.93516	-1.62287	40.4888	1.23922	-1.99428	2.92074
O60828	PQBP1	Polyglutamine-binding protein 1 (PQBP-1) (38 kDa nuclear protein containing a WW domain) (Npw38) (Polyglutamine tract-binding protein 1)	0.0100936	0.00302723	0.0070664	1949	-1.22298	6	2.25852e+08	2.01602e+08	2.03873e+08	3.50023e+08	4.47445e+08	3.80938e+08	Yes	Yes	0.664109	-3.56996	29.9915	0.892815	-1.99595	2.91907
Q9UJV9	DDX41	Probable ATP-dependent RNA helicase DDX41	0.0100932	0.00558796	0.00450521	138	0.310726	31	1.064e+08	1.19241e+08	1.76628e+08	4.63893e+08	5.29942e+08	4.13547e+08	Yes	Yes	0.408809	0.907025	55.3638	1.79936	-1.99597	2.91905
Q15397	PUM3	Pumilio homolog 3 (HBV X-transactivated gene 5 protein) (HBV XAg-transactivated protein 5) (Minor histocompatibility antigen HA-8) (HLA-HA8)	0.0100821	0.00148639	0.00859571	3212	-2.5318	30	2.20947e+08	2.92397e+08	2.32187e+08	2.03047e+08	4.13651e+08	4.45437e+08	Yes	Yes	2.98588	-7.38925	14.7429	0.428512	-1.99645	2.91857
P62942	FKBP1A	Peptidyl-prolyl cis-trans isomerase FKBP1A (PPIase FKBP1A)	0.0100775	0.00306227	0.00701525	1914	-1.19589	4	2.47013e+08	1.59806e+08	2.20561e+08	4.20906e+08	3.46592e+08	4.11967e+08	Yes	Yes	1.29012	-3.49006	30.3872	0.905376	-1.99665	2.91838
Q9GZR2	REXO4	RNA exonuclease 4	0.0100431	0.0017649	0.00827823	3004	-2.22974	17	2.46246e+08	1.9115e+08	2.9091e+08	2.3953e+08	4.09311e+08	4.23531e+08	Yes	Yes	2.17064	-6.5039	17.5732	0.512374	-1.99813	2.91689
Q9NR28	DIABLO	Diablo IAP-binding mitochondrial protein (Diablo homolog, mitochondrial) (Direct IAP-binding protein with low pI) (Second mitochondria-derived activator of caspase) (Smac)	0.0100286	0.00160465	0.00842395	3128	-2.39223	10	2.43475e+08	2.1788e+08	2.92395e+08	3.31504e+08	3.24415e+08	3.88406e+08	Yes	Yes	1.64596	-6.97638	16.0008	0.465687	-1.99876	2.91626
P02794	FTH1	Ferritin heavy chain (Ferritin H subunit)	0.0100241	0	0.0100241	4641	-10	10	4.10464e+08	2.67941e+08	2.49118e+08	3.63288e+08	2.64031e+08	2.42418e+08	No	Yes	9.6919	-29.0609		-0.115315	-1.99896	2.91606
Q9BWD1	ACAT2	Acetyl-CoA acetyltransferase, cytosolic	0.0100063	0.00202998	0.00797631	2788	-1.97426	16	2.1793e+08	1.88204e+08	3.07161e+08	3.16821e+08	3.93238e+08	3.70719e+08	Yes	Yes	1.44112	-5.75554	20.287	0.593594	-1.99973	2.91529
Q06265	EXOSC9	Exosome complex component RRP45 (Autoantigen PM/Scl 1) (Exosome component 9) (P75 polymyositis-scleroderma overlap syndrome-associated autoantigen) (Polymyositis/scleroderma autoantigen 1) (Polymyositis/scleroderma autoantigen 75 kDa) (PM/Scl-75)	0.00999684	0.00406276	0.00593408	1015	-0.546563	12	1.69787e+08	1.30324e+08	2.17162e+08	2.75039e+08	5.46337e+08	4.5373e+08	Yes	Yes	1.5857	-1.59317	40.6405	1.24446	-2.00014	2.91488
Q12904	AIMP1	Aminoacyl tRNA synthase complex-interacting multifunctional protein 1 (Multisynthase complex auxiliary component p43) [Cleaved into: Endothelial monocyte-activating polypeptide 2 (EMAP-2) (Endothelial monocyte-activating polypeptide II) (EMAP-II) (Small inducible cytokine subfamily E member 1)]	0.00999461	0.000368857	0.00962575	4032	-4.70577	17	3.85745e+08	1.94288e+08	2.82779e+08	3.13237e+08	3.15796e+08	3.00135e+08	Yes	Yes	3.81025	-13.7163	3.69056	0.106535	-2.00023	2.91479
O15234	CASC3	Protein CASC3 (Cancer susceptibility candidate gene 3 protein) (Metastatic lymph node gene 51 protein) (MLN 51) (Protein barentsz) (Btz)	0.00998858	0.000414146	0.00957443	3978	-4.53098	20	4.16201e+08	3.0593e+08	1.3538e+08	3.07139e+08	2.90327e+08	3.3592e+08	No	Yes	4.16704	-13.2056	4.1462	0.119703	-2.0005	2.91452
Q5BKY9	FAM133B	Protein FAM133B	0.00994227	0	0.00994227	4640	-10	8	4.07229e+08	2.58843e+08	2.7157e+08	2.83567e+08	2.56846e+08	3.04541e+08	No	Yes	8.79437	-29.0254		-0.153663	-2.00251	2.91251
O95819	MAP4K4	Mitogen-activated protein kinase kinase kinase kinase 4	0.00993576	0.00323363	0.00670212	1722	-1.05146	2	2.2825e+08	1.88659e+08	1.74291e+08	2.83111e+08	4.78595e+08	4.28523e+08	Yes	Yes	1.14779	-3.06209	32.5454	0.974498	-2.0028	2.91222
Q59GN2	RPL39P5	Putative 60S ribosomal protein L39-like 5 (60S ribosomal protein L39 pseudogene 5)	0.00990277	0.000695807	0.00920697	3738	-3.72597	1	3.14423e+08	1.8034e+08	2.50075e+08	6.17695e+08	1.36902e+08	2.76079e+08	No	Yes	5.35932	-10.8455	7.02638	0.203073	-2.00424	2.91078
Q8N0X7	SPART	Spartin (Spastic paraplegia 20 protein) (Trans-activated by hepatitis C virus core protein 1)	0.00988855	0.00532841	0.00456014	177	0.224628	24	1.01765e+08	1.41607e+08	1.52976e+08	2.90999e+08	5.56223e+08	5.29393e+08	Yes	Yes	1.72622	0.653703	53.8847	1.73853	-2.00487	2.91015
Q9UHB6	LIMA1	LIM domain and actin-binding protein 1 (Epithelial protein lost in neoplasm)	0.00984824	0.00327892	0.00656932	1641	-1.00253	21	2.04723e+08	1.50307e+08	2.25685e+08	2.95479e+08	4.89035e+08	4.00506e+08	Yes	Yes	1.14228	-2.91572	33.2944	0.998738	-2.00664	2.90838
Q9NZB2	FAM120A	Constitutive coactivator of PPAR-gamma-like protein 1 (Oxidative stress-associated Src activator) (Protein FAM120A)	0.0098449	0.00298082	0.00686408	1920	-1.20336	41	1.96898e+08	1.34479e+08	2.70287e+08	2.68671e+08	5.12945e+08	3.81858e+08	Yes	Yes	1.59629	-3.49965	30.2778	0.901901	-2.00679	2.90823
O00151	PDLIM1	PDZ and LIM domain protein 1 (C-terminal LIM domain protein 1) (Elfin) (LIM domain protein CLP-36)	0.00982078	0.00197694	0.00784384	2797	-1.98829	14	2.55245e+08	1.51605e+08	2.95692e+08	3.49468e+08	3.7806e+08	3.30743e+08	Yes	Yes	1.15066	-5.78031	20.1301	0.588875	-2.00785	2.90717
Q13769	THOC5	THO complex subunit 5 homolog (Functional spliceosome-associated protein 79) (fSAP79) (NF2/meningioma region protein pK1.3) (Placental protein 39.2) (PP39.2) (hTREX90)	0.00981112	0.0054863	0.00432482	122	0.343194	19	9.42302e+07	1.18044e+08	1.47402e+08	2.21256e+08	5.40913e+08	6.37235e+08	Yes	Yes	2.36519	0.997577	55.9192	1.82258	-2.00828	2.90674
Q96I25	RBM17	Splicing factor 45 (45 kDa-splicing factor) (RNA-binding motif protein 17)	0.00980209	0.00398171	0.00582038	1014	-0.547724	15	1.28579e+08	1.54904e+08	2.25817e+08	2.73937e+08	4.9438e+08	4.79845e+08	Yes	Yes	1.91109	-1.59187	40.6211	1.24379	-2.00868	2.90634
P18887	XRCC1	DNA repair protein XRCC1 (X-ray repair cross-complementing protein 1)	0.00978329	0.0036842	0.0060991	1268	-0.727246	3	2.13383e+08	1.61028e+08	1.48489e+08	2.25453e+08	5.00818e+08	5.0492e+08	Yes	Yes	1.62632	-2.11302	37.658	1.14281	-2.00951	2.90551
Q99445	GML	Glycosyl-phosphatidylinositol-anchored molecule-like protein	0.00978138	0.0026831	0.00709828	2158	-1.40357	20	2.49411e+08	1.60466e+08	2.25817e+08	3.58402e+08	4.02841e+08	3.56812e+08	No	Yes	0.445388	-4.07795	27.4307	0.812282	-2.0096	2.90542
Q14527	HLTF	Helicase-like transcription factor	0.00975066	0.00437623	0.00537444	661	-0.296427	28	1.44256e+08	1.55977e+08	1.65361e+08	2.63302e+08	5.53611e+08	4.65735e+08	Yes	Yes	1.75476	-0.86084	44.8813	1.39426	-2.01097	2.90406
P30044	PRDX5	Peroxiredoxin-5, mitochondrial	0.0097415	0.00124226	0.00849925	3339	-2.77437	10	2.34844e+08	1.86657e+08	3.40413e+08	3.32e+08	3.28502e+08	3.24183e+08	Yes	Yes	1.98226	-8.05579	12.7522	0.369966	-2.01137	2.90365
P42566	EPS15	Epidermal growth factor receptor substrate 15 (Protein Eps15) (Protein AF-1p)	0.00973114	0.00425855	0.00547258	755	-0.361858	29	1.48851e+08	1.32285e+08	1.91579e+08	2.50546e+08	5.12302e+08	5.09178e+08	Yes	Yes	1.83494	-1.05054	43.7622	1.35407	-2.01184	2.90318
Q05086	UBE3A	Ubiquitin-protein ligase E3A	0.00972084	0.00291466	0.00680618	1946	-1.22352	28	1.79346e+08	1.79115e+08	2.30141e+08	2.23242e+08	4.8124e+08	4.49811e+08	Yes	Yes	2.19964	-3.55154	29.9836	0.892564	-2.0123	2.90272
P13674	P4HA1	Prolyl 4-hydroxylase subunit alpha-1 (4-PH alpha-1)	0.00969756	0.00250443	0.00719313	2318	-1.52214	22	2.31814e+08	2.00151e+08	2.00903e+08	2.50623e+08	4.25344e+08	4.29884e+08	Yes	Yes	1.47562	-4.41677	25.8253	0.762424	-2.01334	2.90168
P67870	CSNK2B	Casein kinase II subunit beta (CK II beta) (Phosvitin) (Protein G5a)	0.00968742	0.0025153	0.00717212	2304	-1.51167	9	2.07759e+08	1.30384e+08	2.87866e+08	2.31892e+08	4.5283e+08	4.26171e+08	Yes	Yes	2.0702	-4.3857	25.9646	0.766731	-2.01379	2.90123
P56537	EIF6	Eukaryotic translation initiation factor 6 (eIF-6) (B(2)GCN homolog) (B4 integrin interactor) (CAB) (p27(BBP))	0.00967681	0.00130814	0.00836867	3291	-2.67748	10	2.61207e+08	2.11173e+08	2.76227e+08	2.90677e+08	3.58282e+08	3.37434e+08	Yes	Yes	1.05105	-7.76671	13.5183	0.392459	-2.01427	2.90075
Q9UPU5	USP24	Ubiquitin carboxyl-terminal hydrolase 24	0.00965933	0.00252678	0.00713255	2279	-1.49712	48	2.08797e+08	1.89518e+08	2.22393e+08	2.29159e+08	4.82445e+08	3.99553e+08	Yes	Yes	1.96803	-4.34159	26.159	0.772748	-2.01505	2.89997
P49720	PSMB3	Proteasome subunit beta type-3 (Proteasome chain 13) (Proteasome component C10-II) (Proteasome theta chain)	0.00965737	0.000887017	0.00877035	3564	-3.3056	3	2.61271e+08	1.98805e+08	3.17788e+08	2.34363e+08	3.50639e+08	3.68648e+08	Yes	Yes	2.71616	-9.58585	9.18487	0.265768	-2.01514	2.89988
P61160	ACTR2	Actin-related protein 2 (Actin-like protein 2)	0.00964675	0.00162674	0.00802001	3054	-2.30162	12	1.88119e+08	2.24486e+08	3.03254e+08	3.00281e+08	3.96577e+08	3.16893e+08	Yes	Yes	1.77802	-6.67333	16.8631	0.491257	-2.01562	2.8994
O15212	PFDN6	Prefoldin subunit 6 (Protein Ke2)	0.00964577	0.0019493	0.00769646	2782	-1.98124	7	2.52647e+08	1.60325e+08	2.76863e+08	3.36512e+08	3.45198e+08	3.57889e+08	Yes	Yes	1.40728	-5.74432	20.2089	0.591244	-2.01566	2.89936
O15144	ARPC2	Actin-related protein 2/3 complex subunit 2 (Arp2/3 complex 34 kDa subunit) (p34-ARC)	0.00961376	0.00154967	0.00806409	3113	-2.37955	15	2.99669e+08	1.85215e+08	2.3137e+08	2.60234e+08	4.026e+08	3.44609e+08	Yes	Yes	0.472965	-6.89573	16.1193	0.469197	-2.01711	2.89791
Q53F19	NCBP3	Nuclear cap-binding protein subunit 3 (Protein ELG)	0.00960901	0	0.00960901	4639	-10	18	4.89818e+08	3.46596e+08	2.1821e+08	3.08989e+08	1.95309e+08	1.63921e+08	Yes	Yes	10.5517	-28.8778		-0.711589	-2.01732	2.8977
P60660	MYL6	Myosin light polypeptide 6 (17 kDa myosin light chain) (LC17) (Myosin light chain 3) (MLC-3) (Myosin light chain alkali 3) (Myosin light chain A3) (Smooth muscle and nonmuscle myosin light chain alkali 6)	0.00957366	0.00184386	0.00772979	2866	-2.0677	5	2.5208e+08	2.09803e+08	2.25107e+08	2.94325e+08	3.07244e+08	4.27945e+08	Yes	Yes	1.50464	-5.98826	19.2598	0.562747	-2.01892	2.8961
P35221	CTNNA1	Catenin alpha-1 (Alpha E-catenin) (Cadherin-associated protein) (Renal carcinoma antigen NY-REN-13)	0.00952997	0.00277031	0.00675966	2010	-1.2869	21	1.71856e+08	1.63945e+08	2.4838e+08	2.16287e+08	4.31412e+08	4.76792e+08	Yes	Yes	2.36861	-3.72444	29.0695	0.86367	-2.02091	2.89411
P48147	PREP	Prolyl endopeptidase (PE)	0.00952844	0.000465124	0.00906332	3900	-4.28435	51	2.70056e+08	2.49271e+08	2.87362e+08	2.48351e+08	3.68713e+08	2.84644e+08	Yes	Yes	2.58639	-12.3991	4.88143	0.14096	-2.02098	2.89404
Q6P2E9	EDC4	Enhancer of mRNA-decapping protein 4 (Autoantigen Ge-1) (Autoantigen RCD-8) (Human enhancer of decapping large subunit) (Hedls)	0.00952221	0.00145294	0.00806926	3161	-2.47346	39	2.57481e+08	1.8589e+08	2.64296e+08	2.59196e+08	4.68381e+08	2.72036e+08	Yes	Yes	1.77709	-7.15759	15.2585	0.443732	-2.02126	2.89376
Q9NQZ2	UTP3	Something about silencing protein 10 (Charged amino acid-rich leucine zipper 1) (CRL1) (Disrupter of silencing SAS10) (UTP3 homolog)	0.00951661	0	0.00951661	4638	-10	16	3.15925e+08	2.59711e+08	2.94273e+08	2.19825e+08	2.67021e+08	3.49522e+08	Yes	Yes	8.3199	-28.836		-0.0830037	-2.02152	2.8935
Q16222	UAP1	UDP-N-acetylhexosamine pyrophosphorylase (Antigen X) (AGX) (Sperm-associated antigen 2) [Includes: UDP-N-acetylgalactosamine pyrophosphorylase	0.00949198	0.00350192	0.00599005	1332	-0.774422	17	1.82388e+08	1.83643e+08	1.64119e+08	2.95505e+08	4.74167e+08	4.02037e+08	Yes	Yes	1.21443	-2.23992	36.8935	1.11719	-2.02264	2.89238
P83916	CBX1	Chromobox protein homolog 1 (HP1Hsbeta) (Heterochromatin protein 1 homolog beta) (HP1 beta) (Heterochromatin protein p25) (M31) (Modifier 1 protein) (p25beta)	0.00949076	0.00228146	0.0072093	2468	-1.6599	7	3.06366e+08	1.55137e+08	1.83629e+08	3.78745e+08	3.16105e+08	3.6166e+08	Yes	Yes	1.80084	-4.80097	24.0388	0.707456	-2.0227	2.89232
Q6P5R6	RPL22L1	60S ribosomal protein L22-like 1 (Large ribosomal subunit protein eL22-like 1)	0.00948614	0.00308395	0.00640218	1713	-1.05378	4	2.23383e+08	2.20608e+08	1.25112e+08	2.96832e+08	4.3093e+08	4.03947e+08	No	Yes	1.08621	-3.04765	32.5101	0.97336	-2.02291	2.89211
Q9NUQ3	TXLNG	Gamma-taxilin (Environmental lipopolysaccharide-responding gene protein) (Factor inhibiting ATF4-mediated transcription) (FIAT) (Lipopolysaccharide-specific response protein 5)	0.00948292	0.00339673	0.00608619	1414	-0.841396	23	1.49947e+08	1.48374e+08	2.42649e+08	3.04058e+08	4.36957e+08	4.1825e+08	Yes	Yes	1.43326	-2.43329	35.8194	1.08148	-2.02306	2.89196
P61513	RPL37A	60S ribosomal protein L37a (Large ribosomal subunit protein eL43)	0.00948237	0	0.00948237	4637	-10	7	3.62231e+08	2.20351e+08	3.02041e+08	3.24195e+08	2.62363e+08	2.28957e+08	Yes	Yes	9.16276	-28.8204		-0.132267	-2.02308	2.89194
Q9P2D1	CHD7	Chromodomain-helicase-DNA-binding protein 7 (CHD-7)	0.00943455	0.00313774	0.00629681	1638	-1.0049	38	2.58525e+08	1.53863e+08	1.45711e+08	2.86436e+08	4.44914e+08	4.02115e+08	Yes	Yes	0.50811	-2.90389	33.258	0.997554	-2.02528	2.88974
Q14677	CLINT1	Clathrin interactor 1 (Clathrin-interacting protein localized in the trans-Golgi region) (Clint) (Enthoprotin) (Epsin-4) (Epsin-related protein) (EpsinR)	0.00940798	0.00479664	0.00461134	282	0.056839	3	1.28986e+08	1.44468e+08	1.38763e+08	3.84804e+08	4.15339e+08	4.7444e+08	Yes	Yes	0.567222	0.16418	50.9848	1.6231	-2.0265	2.88852
P29144	TPP2	Tripeptidyl-peptidase 2 (TPP-2)	0.00937702	0.00156823	0.00780879	3060	-2.31596	33	2.53653e+08	2.10992e+08	2.32517e+08	2.75072e+08	3.48288e+08	3.60727e+08	Yes	Yes	0.94018	-6.68638	16.7242	0.487134	-2.02794	2.88709
O43324	EEF1E1	Eukaryotic translation elongation factor 1 epsilon-1 (Aminoacyl tRNA synthetase complex-interacting multifunctional protein 3) (Elongation factor p18) (Multisynthase complex auxiliary component p18)	0.00936817	0.00137975	0.00798841	3191	-2.5335	9	2.97071e+08	1.87598e+08	2.31428e+08	3.15125e+08	3.26468e+08	3.21972e+08	Yes	Yes	1.40689	-7.31339	14.7281	0.428077	-2.02835	2.88668
Q56P03	EAPP	E2F-associated phosphoprotein (EAPP)	0.00934162	0.00160494	0.00773668	3018	-2.26919	7	3.39761e+08	1.80766e+08	1.63055e+08	2.3768e+08	4.08507e+08	3.45133e+08	No	Yes	1.19116	-6.54762	17.1806	0.500692	-2.02958	2.88544
Q9NQG5	RPRD1B	Regulation of nuclear pre-mRNA domain-containing protein 1B (Cell cycle-related and expression-elevated protein in tumor)	0.00934089	0.0024113	0.00692959	2309	-1.52296	11	2.30725e+08	1.90543e+08	1.9825e+08	3.17188e+08	3.965e+08	3.41564e+08	Yes	Yes	0.541196	-4.39435	25.8145	0.762089	-2.02961	2.88541
P54727	RAD23B	UV excision repair protein RAD23 homolog B (HR23B) (hHR23B) (XP-C repair-complementing complex 58 kDa protein) (p58)	0.00933921	0.00140276	0.00793645	3172	-2.50022	12	2.78662e+08	1.46542e+08	2.84157e+08	2.77147e+08	3.50763e+08	3.37199e+08	Yes	Yes	1.64154	-7.21397	15.0202	0.436694	-2.02969	2.88533
Q8NBS9	TXNDC5	Thioredoxin domain-containing protein 5 (Endoplasmic reticulum resident protein 46) (ER protein 46) (ERp46) (Thioredoxin-like protein p46)	0.00931564	0.00181595	0.00749969	2836	-2.04611	19	1.97568e+08	1.81803e+08	2.89004e+08	2.71153e+08	3.76597e+08	3.54118e+08	Yes	Yes	1.79606	-5.90145	19.4936	0.569757	-2.03079	2.88423
Q13416	ORC2	Origin recognition complex subunit 2	0.00929487	0.00403984	0.00525504	778	-0.379404	22	1.2506e+08	1.52147e+08	1.8155e+08	2.69535e+08	5.26567e+08	4.11661e+08	Yes	Yes	1.73873	-1.09392	43.4631	1.34341	-2.03176	2.88326
Q99961	SH3GL1	Endophilin-A2 (EEN fusion partner of MLL) (Endophilin-2) (Extra eleven-nineteen leukemia fusion gene protein) (EEN) (SH3 domain protein 2B) (SH3 domain-containing GRB2-like protein 1)	0.00928568	0.0055301	0.00375557	76	0.558273	12	9.47265e+07	9.50224e+07	1.42501e+08	3.35649e+08	5.01492e+08	4.95481e+08	Yes	Yes	1.10637	1.60941	59.5552	1.98003	-2.03219	2.88283
P30876	POLR2B	DNA-directed RNA polymerase II subunit RPB2	0.00928041	0	0.00928041	4636	-10	45	3.07694e+08	2.16441e+08	3.12685e+08	2.13715e+08	3.4646e+08	2.66932e+08	Yes	Yes	7.19434	-28.7273		-0.0450051	-2.03243	2.88259
Q7Z5K2	WAPL	Wings apart-like protein homolog (Friend of EBNA2 protein) (WAPL cohesin release factor)	0.00926741	0.00314269	0.00612473	1582	-0.962647	30	1.74241e+08	1.46478e+08	2.17174e+08	2.79848e+08	5.03662e+08	3.40194e+08	Yes	Yes	1.41251	-2.77433	33.9111	1.0188	-2.03304	2.88198
A0AVT1	UBA6	Ubiquitin-like modifier-activating enzyme 6 (Ubiquitin-activating enzyme 6)	0.00923043	0.00206736	0.00716307	2601	-1.79279	35	2.14991e+08	1.64737e+08	2.56272e+08	2.93706e+08	4.27554e+08	2.97705e+08	Yes	Yes	0.949039	-5.16366	22.3972	0.657391	-2.03478	2.88024
Q15007	WTAP	Pre-mRNA-splicing regulator WTAP (Female-lethal(2)D homolog) (hFL(2)D) (WT1-associated protein) (Wilms tumor 1-associating protein)	0.00921833	0.00123453	0.0079838	3288	-2.69311	15	2.85765e+08	2.03711e+08	2.18754e+08	2.34167e+08	3.4695e+08	3.6345e+08	Yes	Yes	1.08797	-7.75527	13.3922	0.388751	-2.03535	2.87967
Q9BT78	COPS4	COP9 signalosome complex subunit 4 (SGN4) (Signalosome subunit 4) (JAB1-containing signalosome subunit 4)	0.00921468	0.0017665	0.00744818	2864	-2.07599	18	2.29881e+08	1.64829e+08	2.71929e+08	3.02833e+08	3.61115e+08	3.21555e+08	Yes	Yes	0.951848	-5.97783	19.1705	0.560073	-2.03552	2.8795
Q9Y6N7	ROBO1	Roundabout homolog 1 (Deleted in U twenty twenty) (H-Robo-1)	0.00920339	0	0.00920339	4635	-10	24	3.7491e+08	2.75552e+08	1.76174e+08	2.04259e+08	2.97219e+08	3.22005e+08	Yes	Yes	7.86384	-28.6912		-0.0326203	-2.03605	2.87897
Q86U86	PBRM1	Protein polybromo-1 (hPB1) (BRG1-associated factor 180) (BAF180) (Polybromo-1D)	0.00919448	0.00561615	0.00357833	63	0.650294	25	4.67896e+07	8.20752e+07	7.45861e+07	9.30957e+07	1.14439e+09	2.07582e+08	Yes	Yes	4.64306	1.8719	61.0817	2.04927	-2.03647	2.87855
P08236	GUSB	Beta-glucuronidase	0.00918621	0.00125932	0.00792689	3258	-2.65411	17	2.76851e+08	2.22525e+08	1.96377e+08	2.07031e+08	3.96926e+08	3.47327e+08	Yes	Yes	1.85553	-7.63896	13.7088	0.398058	-2.03686	2.87816
P20700	LMNB1	Lamin-B1	0.00916876	0	0.00916876	4634	-10	29	2.61316e+08	2.41371e+08	3.80744e+08	2.50778e+08	2.43955e+08	2.65744e+08	Yes	Yes	8.85	-28.6749		-0.217136	-2.03769	2.87733
Q92974	ARHGEF2	Rho guanine nucleotide exchange factor 2 (Guanine nucleotide exchange factor H1) (GEF-H1) (Microtubule-regulated Rho-GEF) (Proliferating cell nucleolar antigen p40)	0.00915101	0.00384577	0.00530524	893	-0.464148	28	1.42741e+08	1.60498e+08	1.55967e+08	2.50694e+08	5.4465e+08	3.86178e+08	Yes	Yes	1.82206	-1.33512	42.0256	1.29266	-2.03853	2.87649
Q9UPN6	SCAF8	SR-related and CTD-associated factor 8 (CDC5L complex-associated protein 7) (RNA-binding motif protein 16)	0.00914946	0.00395243	0.00519703	800	-0.394947	18	1.60963e+08	1.24875e+08	1.70176e+08	2.69096e+08	4.39208e+08	4.76132e+08	Yes	Yes	1.35547	-1.13603	43.1985	1.33402	-2.0386	2.87642
Q96K17	BTF3L4	Transcription factor BTF3 homolog 4 (Basic transcription factor 3-like 4)	0.00911054	0.00236769	0.00674285	2278	-1.50988	7	1.8097e+08	1.56905e+08	2.49923e+08	2.37983e+08	4.88593e+08	3.19096e+08	Yes	Yes	1.93882	-4.34025	25.9884	0.767469	-2.04046	2.87457
Q9UPN9	TRIM33	E3 ubiquitin-protein ligase TRIM33	0.00909585	0.00341893	0.00567692	1261	-0.731563	2	1.18655e+08	1.43398e+08	2.26237e+08	2.15314e+08	4.83324e+08	4.43907e+08	Yes	Yes	2.39102	-2.10241	37.5878	1.14045	-2.04116	2.87386
Q12931	TRAP1	Heat shock protein 75 kDa, mitochondrial (HSP 75) (TNFR-associated protein 1) (Tumor necrosis factor type 1 receptor-associated protein) (TRAP-1)	0.00907685	0	0.00907685	4633	-10	6	2.44538e+08	2.77083e+08	3.06216e+08	1.89859e+08	3.43004e+08	2.6673e+08	Yes	Yes	9.20932	-28.6313		-0.0915388	-2.04206	2.87296
O43815	STRN	Striatin	0.00907178	0.00446031	0.00461146	365	-0.0480793	22	1.22914e+08	1.13989e+08	1.61912e+08	2.46788e+08	4.90924e+08	4.89994e+08	Yes	Yes	1.73858	-0.138118	49.1669	1.55309	-2.04231	2.87271
P55263	ADK	Adenosine kinase (AK)	0.00901922	0.000426954	0.00859227	3903	-4.33089	19	3.87556e+08	1.42182e+08	2.32389e+08	2.08887e+08	3.15068e+08	3.31015e+08	Yes	Yes	3.28885	-12.4305	4.73382	0.136691	-2.04483	2.87019
P16402	H1-3	Histone H1.3 (Histone H1c) (Histone H1s-2)	0.00901752	0	0.00901752	4632	-10	6	3.62721e+08	2.39266e+08	2.63628e+08	2.37177e+08	2.3366e+08	2.80341e+08	No	Yes	8.43803	-28.6029		-0.209576	-2.04491	2.87011
Q15398	DLGAP5	Disks large-associated protein 5 (DAP-5) (Discs large homolog 7) (Disks large-associated protein DLG7) (Hepatoma up-regulated protein) (HURP)	0.00898793	0.00380544	0.00518249	859	-0.445585	2	1.31295e+08	1.27943e+08	1.8458e+08	2.14956e+08	4.58255e+08	4.94459e+08	Yes	Yes	2.11355	-1.27824	42.3394	1.30368	-2.04634	2.86868
O75390	CS	Citrate synthase, mitochondrial	0.00897582	0.0010842	0.00789163	3367	-2.8637	11	1.92895e+08	2.24185e+08	2.8237e+08	2.42295e+08	3.89062e+08	2.78509e+08	Yes	Yes	2.48501	-8.21336	12.0791	0.350238	-2.04693	2.8681
Q5VYS8	TUT7	Terminal uridylyltransferase 7 (TUTase 7)	0.00893151	0.0029772	0.0059543	1621	-0.999973	35	1.77883e+08	2.14235e+08	1.29852e+08	2.38292e+08	4.14937e+08	4.26171e+08	Yes	Yes	1.62282	-2.86587	33.3337	1.00001	-2.04908	2.86595
Q9BY67	CADM1	Cell adhesion molecule 1 (Immunoglobulin superfamily member 4) (IgSF4) (Nectin-like protein 2) (NECL-2) (Spermatogenic immunoglobulin superfamily) (SgIgSF) (Synaptic cell adhesion molecule) (SynCAM) (Tumor suppressor in lung cancer 1) (TSLC-1)	0.00892401	0	0.00892401	4631	-10	12	3.57171e+08	3.30262e+08	2.90357e+08	2.67279e+08	1.97073e+08	1.57885e+08	No	Yes	8.99629	-28.5578		-0.685911	-2.04944	2.86558
A5YKK6	CNOT1	CCR4-NOT transcription complex subunit 1 (CCR4-associated factor 1) (Negative regulator of transcription subunit 1 homolog) (NOT1H) (hNOT1)	0.00892275	0.0022367	0.00668604	2360	-1.57978	80	1.89015e+08	1.66879e+08	2.3833e+08	3.21126e+08	4.10034e+08	2.74416e+08	Yes	Yes	0.809291	-4.52689	25.0674	0.739041	-2.0495	2.86552
Q3B7T1	EDRF1	Erythroid differentiation-related factor 1	0.00890638	0.00333426	0.00557211	1276	-0.740856	30	1.76375e+08	1.61478e+08	1.45055e+08	2.27902e+08	4.90562e+08	3.95493e+08	Yes	Yes	1.67171	-2.12235	37.4368	1.13538	-2.0503	2.86472
Q13867	BLMH	Bleomycin hydrolase (BH) (BLM hydrolase) (BMH)	0.00888434	0.00137423	0.00751011	3136	-2.45022	17	2.82252e+08	1.8865e+08	1.99265e+08	3.56011e+08	3.055e+08	2.61235e+08	Yes	Yes	2.1499	-7.01655	15.468	0.449922	-2.05137	2.86365
Q9BTC0	DIDO1	Death-inducer obliterator 1 (DIO-1) (hDido1) (Death-associated transcription factor 1) (DATF-1)	0.00888005	0.00304272	0.00583733	1546	-0.939945	43	1.90632e+08	1.49617e+08	1.77478e+08	2.77764e+08	4.29856e+08	3.66799e+08	Yes	Yes	0.933825	-2.69147	34.2647	1.03034	-2.05158	2.86344
Q9UPR3	SMG5	Nonsense-mediated mRNA decay factor SMG5 (EST1-like protein B) (LPTS-RP1) (LPTS-interacting protein) (SMG-5 homolog) (hSMG-5)	0.00886347	0.00247169	0.00639178	2098	-1.37072	23	2.34689e+08	1.95554e+08	1.33516e+08	2.39994e+08	3.9458e+08	3.9084e+08	Yes	Yes	1.0801	-3.92386	27.8863	0.826515	-2.0524	2.86262
P62316	SNRPD2	Small nuclear ribonucleoprotein Sm D2 (Sm-D2) (snRNP core protein D2)	0.0088475	0.00184369	0.00700382	2713	-1.92555	9	3.05186e+08	1.42966e+08	1.79202e+08	3.43571e+08	3.07007e+08	3.08378e+08	Yes	Yes	1.97684	-5.51061	20.8385	0.610209	-2.05318	2.86184
Q8WW12	PCNP	PEST proteolytic signal-containing nuclear protein (PCNP) (PEST-containing nuclear protein)	0.00884451	0.0019038	0.00694071	2665	-1.8662	9	2.14462e+08	1.61804e+08	2.45005e+08	3.06114e+08	3.54119e+08	3.04269e+08	Yes	Yes	0.493195	-5.34049	21.5253	0.630956	-2.05333	2.86169
O75083	WDR1	WD repeat-containing protein 1 (Actin-interacting protein 1) (AIP1) (NORI-1)	0.00884423	0.00180617	0.00703806	2747	-1.96225	23	2.22951e+08	1.5625e+08	2.5173e+08	3.15467e+08	3.21482e+08	3.17842e+08	Yes	Yes	1.15244	-5.61532	20.422	0.597658	-2.05334	2.86168
Q9BV57	ADI1	1,2-dihydroxy-3-keto-5-methylthiopentene dioxygenase	0.00884286	0.00254222	0.00630063	2019	-1.30941	9	2.3973e+08	1.36484e+08	1.87441e+08	3.0596e+08	3.72619e+08	3.43243e+08	Yes	Yes	0.395093	-3.74701	28.7489	0.853576	-2.05341	2.86161
Q9UPY3	DICER1	Endoribonuclease Dicer	0.00884277	0.00377208	0.00507069	837	-0.426822	41	1.32653e+08	1.24995e+08	1.77053e+08	2.13367e+08	4.80074e+08	4.57319e+08	Yes	Yes	2.02484	-1.2214	42.6572	1.31487	-2.05341	2.86161
P62993	GRB2	Growth factor receptor-bound protein 2 (Adapter protein GRB2) (Protein Ash) (SH2/SH3 adapter GRB2)	0.00883895	0.00286364	0.0059753	1706	-1.06116	16	1.73597e+08	1.51042e+08	2.09129e+08	3.22764e+08	4.02761e+08	3.25483e+08	Yes	Yes	0.545454	-3.03643	32.398	0.969744	-2.0536	2.86142
Q9UNH7	SNX6	Sorting nexin-6 (TRAF4-associated factor 2) [Cleaved into: Sorting nexin-6, N-terminally processed]	0.00882567	0.00208168	0.00674399	2493	-1.69585	17	1.94126e+08	1.71516e+08	2.26176e+08	2.18304e+08	3.68223e+08	4.0405e+08	Yes	Yes	1.99358	-4.85145	23.5866	0.693626	-2.05425	2.86077
Q96ER3	SAAL1	Protein SAAL1 (Synoviocyte proliferation-associated in collagen-induced arthritis protein 1) (SPACIA1)	0.00878465	0.00418441	0.00460024	453	-0.136687	2	9.35169e+07	1.33241e+08	1.59548e+08	1.9922e+08	5.62848e+08	4.26666e+08	Yes	Yes	2.44774	-0.390755	47.6332	1.49529	-2.05628	2.85875
O00487	PSMD14	26S proteasome non-ATPase regulatory subunit 14	0.00877461	0.00122017	0.00755444	3233	-2.63024	10	2.21385e+08	1.86223e+08	2.67353e+08	2.55167e+08	3.27525e+08	3.15585e+08	Yes	Yes	1.6175	-7.51789	13.9057	0.40385	-2.05677	2.85825
O43765	SGTA	Small glutamine-rich tetratricopeptide repeat-containing protein alpha (Alpha-SGT) (Vpu-binding protein) (UBP)	0.0087668	0.00255567	0.00621113	1991	-1.28116	10	1.78908e+08	1.33607e+08	2.40063e+08	3.00442e+08	3.03045e+08	4.15775e+08	Yes	Yes	1.76207	-3.66136	29.1517	0.866261	-2.05716	2.85786
P14550	AKR1A1	Aldo-keto reductase family 1 member A1	0.00872569	0	0.00872569	4630	-10	10	1.82221e+08	1.22223e+08	5.80302e+08	1.80958e+08	2.64425e+08	2.3434e+08	Yes	Yes	11.0049	-28.4605		-0.397929	-2.0592	2.85582
O75718	CRTAP	Cartilage-associated protein	0.00870391	0.000647672	0.00805624	3682	-3.63677	15	3.10974e+08	2.54499e+08	1.28198e+08	1.55735e+08	4.03324e+08	3.07833e+08	Yes	Yes	3.43159	-10.382	7.44117	0.215104	-2.06029	2.85474
Q14011	CIRBP	Cold-inducible RNA-binding protein (A18 hnRNP) (Glycine-rich RNA-binding protein CIRP)	0.00869034	0.000921576	0.00776876	3456	-3.07551	6	3.03813e+08	2.13074e+08	1.77296e+08	2.70424e+08	3.32729e+08	2.60794e+08	Yes	Yes	2.33545	-8.77768	10.6046	0.307139	-2.06096	2.85406
P31350	RRM2	Ribonucleoside-diphosphate reductase subunit M2	0.00868706	0.00214775	0.00653931	2388	-1.60631	15	2.7201e+08	1.2823e+08	1.62919e+08	1.84161e+08	3.77988e+08	4.32236e+08	Yes	Yes	1.37665	-4.58425	24.7235	0.728463	-2.06113	2.85389
P21675	TAF1	Transcription initiation factor TFIID subunit 1	0.00866212	0.000736679	0.00792544	3590	-3.42738	34	2.95563e+08	2.20528e+08	1.78905e+08	1.809e+08	3.42212e+08	3.34963e+08	No	Yes	1.88849	-9.77711	8.50461	0.245985	-2.06238	2.85265
P28070	PSMB4	Proteasome subunit beta type-4 (26 kDa prosomal protein) (HsBPROS26) (PROS-26) (Macropain beta chain) (Multicatalytic endopeptidase complex beta chain) (Proteasome beta chain) (Proteasome chain 3) (HsN3)	0.00865996	0.00122569	0.00743427	3216	-2.6006	10	2.09938e+08	1.66196e+08	2.85939e+08	3.59247e+08	2.81113e+08	2.50253e+08	Yes	Yes	1.84093	-7.41831	14.1535	0.411144	-2.06248	2.85254
Q9UHD8	SEPTIN9	Septin-9 (MLL septin-like fusion protein MSF-A) (MLL septin-like fusion protein) (Ovarian/Breast septin) (Ov/Br septin) (Septin D1)	0.00864275	0.00111015	0.00753259	3314	-2.76239	23	2.48367e+08	1.74743e+08	2.44374e+08	2.16087e+08	3.49192e+08	3.16835e+08	Yes	Yes	1.62763	-7.87742	12.8449	0.372685	-2.06335	2.85167
Q9NVM9	INTS13	Integrator complex subunit 13 (Cell cycle regulator Mat89Bb homolog) (Germ cell tumor 1) (Protein asunder homolog) (Sarcoma antigen NY-SAR-95)	0.00864029	0.00443223	0.00420806	269	0.0748764	25	1.136e+08	9.97038e+07	1.52807e+08	2.5431e+08	5.01492e+08	4.27244e+08	Yes	Yes	1.5347	0.213514	51.2972	1.63531	-2.06347	2.85155
Q9H0D6	XRN2	5'-3' exoribonuclease 2	0.00860403	0.0035131	0.00509094	987	-0.535189	32	1.24113e+08	1.00957e+08	1.34918e+08	1.45164e+08	8.48318e+08	1.89186e+08	Yes	Yes	3.56179	-1.52514	40.8308	1.25104	-2.0653	2.84972
Q9HCN4	GPN1	GPN-loop GTPase 1	0.0085139	0.00373935	0.00477455	733	-0.352574	12	1.33549e+08	1.29785e+08	1.44238e+08	2.01436e+08	4.52991e+08	4.64498e+08	Yes	Yes	1.97354	-1.00313	43.9206	1.35973	-2.06987	2.84515
P78417	GSTO1	Glutathione S-transferase omega-1 (GSTO-1)	0.00845968	0.0014561	0.00700358	2985	-2.26598	13	2.19451e+08	1.53835e+08	2.46366e+08	2.19413e+08	3.67821e+08	3.09888e+08	Yes	Yes	1.61675	-6.44077	17.2123	0.501635	-2.07265	2.84238
Q8IXQ4	GPALPP1	GPALPP motifs-containing protein 1 (Lipopolysaccharide-specific response protein 7)	0.00844736	0.00260897	0.0058384	1828	-1.16209	14	1.76246e+08	1.19635e+08	2.22393e+08	2.56083e+08	3.85635e+08	3.54576e+08	No	Yes	1.26104	-3.30237	30.885	0.921229	-2.07328	2.84174
P28072	PSMB6	Proteasome subunit beta type-6	0.00843864	0.0012006	0.00723804	3206	-2.59184	8	2.28772e+08	1.83362e+08	2.35252e+08	2.87628e+08	3.20569e+08	2.57419e+08	Yes	Yes	0.50867	-7.36417	14.2275	0.413322	-2.07373	2.84129
O94992	HEXIM1	Protein HEXIM1 (Cardiac lineage protein 1) (Estrogen down-regulated gene 1 protein) (Hexamethylene bis-acetamide-inducible protein 1) (Menage a quatre protein 1)	0.00838375	0.0033413	0.00504245	1063	-0.593714	9	1.36398e+08	1.38606e+08	1.61953e+08	2.14649e+08	4.08427e+08	4.43127e+08	Yes	Yes	1.8643	-1.68523	39.8545	1.2174	-2.07656	2.83846
Q03111	MLLT1	Protein ENL (YEATS domain-containing protein 1)	0.00838162	0.00131919	0.00706243	3104	-2.42051	14	2.26142e+08	2.11121e+08	1.7964e+08	1.81886e+08	3.54601e+08	3.4939e+08	No	Yes	2.13704	-6.87024	15.7391	0.457942	-2.07667	2.83835
P04350	TUBB4A	Tubulin beta-4A chain (Tubulin 5 beta) (Tubulin beta-4 chain)	0.0083515	0.00318982	0.00516168	1190	-0.694367	5	2.3644e+08	1.13948e+08	1.0908e+08	2.84376e+08	4.03828e+08	3.49706e+08	Yes	Yes	0.593793	-1.96977	38.1946	1.16089	-2.07824	2.83679
Q3V6T2	CCDC88A	Girdin (Akt phosphorylation enhancer) (APE) (Coiled-coil domain-containing protein 88A) (G alpha-interacting vesicle-associated protein) (GIV) (Girders of actin filament) (Hook-related protein 1) (HkRP1)	0.00832619	0.00229261	0.00603358	2113	-1.39603	21	1.71373e+08	1.56861e+08	2.01885e+08	2.2544e+08	4.18393e+08	3.1889e+08	Yes	Yes	1.68757	-3.95839	27.5349	0.815533	-2.07955	2.83547
P53041	PPP5C	Serine/threonine-protein phosphatase 5 (PP5)	0.00832346	0.00141988	0.00690358	2995	-2.28157	20	2.37525e+08	1.80373e+08	1.92239e+08	2.13225e+08	3.65708e+08	3.03283e+08	Yes	Yes	1.36532	-6.469	17.0588	0.497073	-2.0797	2.83533
Q9UNZ2	NSFL1C	NSFL1 cofactor p47 (UBX domain-containing protein 2C) (p97 cofactor p47)	0.00832158	0	0.00832158	4629	-10	16	2.83155e+08	1.75229e+08	2.90642e+08	2.27973e+08	2.93172e+08	2.21844e+08	Yes	Yes	7.09411	-28.2553		-0.0233343	-2.07979	2.83523
O14647	CHD2	Chromodomain-helicase-DNA-binding protein 2 (CHD-2)	0.00829828	0.000329872	0.00796841	3965	-4.59431	16	3.1652e+08	1.47944e+08	1.94364e+08	4.47953e+08	2.69801e+08	1.11254e+08	No	Yes	5.80377	-13.0203	3.97518	0.11476	-2.08101	2.83401
Q9UN37	VPS4A	Vacuolar protein sorting-associated protein 4A	0.00829001	0.00175002	0.00653998	2680	-1.90191	10	1.09571e+08	9.49862e+07	3.53285e+08	4.87639e+08	1.90619e+08	2.50253e+08	Yes	Yes	3.32245	-5.38922	21.11	0.618404	-2.08145	2.83358
P35244	RPA3	Replication protein A 14 kDa subunit (RP-A p14) (Replication factor A protein 3) (RF-A protein 3)	0.00828881	0.00234993	0.00593888	2038	-1.33757	10	2.0344e+08	1.39723e+08	1.85696e+08	2.62503e+08	3.73978e+08	3.208e+08	Yes	Yes	0.578573	-3.79003	28.3507	0.841065	-2.08151	2.83351
Q9UBQ5	EIF3K	Eukaryotic translation initiation factor 3 subunit K (eIF3k) (Eukaryotic translation initiation factor 3 subunit 12) (Muscle-specific gene M9 protein) (PLAC-24) (eIF-3 p25) (eIF-3 p28)	0.00827492	0.00213087	0.00614405	2273	-1.52775	10	1.9548e+08	1.48121e+08	2.04129e+08	2.56282e+08	3.50321e+08	3.29315e+08	Yes	Yes	0.922408	-4.32777	25.751	0.760126	-2.08224	2.83278
P30566	ADSL	Adenylosuccinate lyase (ADSL) (ASL)	0.00822578	0.00179162	0.00643416	2626	-1.84448	21	1.72378e+08	1.76917e+08	2.24637e+08	2.74002e+08	3.56027e+08	2.70876e+08	Yes	Yes	1.09528	-5.22026	21.7806	0.638685	-2.08482	2.8302
Q9Y295	DRG1	Developmentally-regulated GTP-binding protein 1 (DRG-1) (Neural precursor cell expressed developmentally down-regulated protein 3) (NEDD-3) (Translation factor GTPase DRG1) (TRAFAC GTPase DRG1)	0.00821135	0.000479262	0.00773209	3793	-4.01197	18	2.2145e+08	1.90499e+08	2.79598e+08	2.60872e+08	2.89684e+08	2.30149e+08	Yes	Yes	1.30801	-11.3516	5.83657	0.1686	-2.08559	2.82944
Q92615	LARP4B	La-related protein 4B (La ribonucleoprotein domain family member 4B) (La ribonucleoprotein domain family member 5) (La-related protein 5)	0.00818878	0.00269097	0.00549781	1640	-1.03073	14	1.38029e+08	1.55864e+08	1.87942e+08	2.22675e+08	3.41689e+08	4.22005e+08	Yes	Yes	1.93739	-2.91515	32.8617	0.984717	-2.08678	2.82824
Q13616	CUL1	Cullin-1 (CUL-1)	0.00818464	0.00024498	0.00793966	4074	-5.01834	30	2.84283e+08	1.61414e+08	2.61392e+08	2.47858e+08	3.05709e+08	2.06806e+08	Yes	Yes	2.96269	-14.192	2.99317	0.0863904	-2.087	2.82802
Q8N4C6	NIN	Ninein (hNinein) (Glycogen synthase kinase 3 beta-interacting protein) (GSK3B-interacting protein)	0.00817974	0	0.00817974	4628	-10	14	1.7243e+07	1.2901e+09	2.81595e+07	2.22307e+07	6.18427e+07	4.70108e+07	No	Yes	16.6943	-28.1809		-3.47156	-2.08726	2.82776
Q86U42	PABPN1	Polyadenylate-binding protein 2 (PABP-2) (Poly(A)-binding protein 2) (Nuclear poly(A)-binding protein 1) (Poly(A)-binding protein II) (PABII) (Polyadenylate-binding nuclear protein 1)	0.00817239	0.00226265	0.00590975	2095	-1.38508	10	2.46743e+08	1.15669e+08	1.50781e+08	2.02344e+08	3.09077e+08	4.40652e+08	Yes	Yes	1.58332	-3.91615	27.6865	0.820268	-2.08765	2.82737
Q7Z3T8	ZFYVE16	Zinc finger FYVE domain-containing protein 16 (Endofin) (Endosome-associated FYVE domain protein)	0.00817122	0.00287624	0.00529497	1442	-0.880439	30	1.43953e+08	1.41165e+08	1.7537e+08	2.10543e+08	4.37158e+08	3.56866e+08	Yes	Yes	1.8489	-2.48927	35.1997	1.06102	-2.08771	2.82731
Q9UHA2	SS18L2	SS18-like protein 2 (SYT homolog 2)	0.00817078	0.00367456	0.00449622	637	-0.29114	1	1.81866e+08	8.56636e+07	8.59232e+07	2.22881e+08	1.92825e+08	6.95818e+08	No	Yes	2.78943	-0.823136	44.972	1.39754	-2.08774	2.82728
O43432	EIF4G3	Eukaryotic translation initiation factor 4 gamma 3 (eIF-4-gamma 3) (eIF-4G 3) (eIF4G 3) (eIF-4-gamma II) (eIF4GII)	0.00814937	0.00323086	0.0049185	1078	-0.606298	27	1.24886e+08	1.4388e+08	1.4476e+08	1.68133e+08	4.60246e+08	4.19232e+08	Yes	Yes	2.39946	-1.71349	39.6456	1.21024	-2.08888	2.82614
O75940	SMNDC1	Survival of motor neuron-related-splicing factor 30 (30 kDa splicing factor SMNrp) (SMN-related protein) (Survival motor neuron domain-containing protein 1)	0.00813985	0.0029831	0.00515675	1326	-0.78965	9	1.51919e+08	1.08926e+08	1.91327e+08	4.59613e+08	2.88511e+08	2.59135e+08	Yes	Yes	1.58609	-2.23127	36.6481	1.10901	-2.08938	2.82564
Q14108	SCARB2	Lysosome membrane protein 2 (85 kDa lysosomal membrane sialoglycoprotein) (LGP85) (CD36 antigen-like 2) (Lysosome membrane protein II) (LIMP II) (Scavenger receptor class B member 2) (CD antigen CD36)	0.00812938	0	0.00812938	4627	-10	13	3.61638e+08	3.39588e+08	1.28969e+08	2.16287e+08	2.34311e+08	1.7676e+08	No	Yes	10.5324	-28.1541		-0.414102	-2.08994	2.82508
O95613	PCNT	Pericentrin (Kendrin) (Pericentrin-B)	0.00812616	0.00205868	0.00606748	2314	-1.55937	36	1.28257e+08	1.79006e+08	2.23523e+08	1.97285e+08	3.71e+08	3.57905e+08	Yes	Yes	2.53342	-4.40509	25.334	0.747255	-2.09011	2.82491
Q8WZA0	LZIC	Protein LZIC (Leucine zipper and CTNNBIP1 domain-containing protein) (Leucine zipper and ICAT homologous domain-containing protein)	0.00811604	0.00228134	0.0058347	2057	-1.35478	10	1.85843e+08	1.22785e+08	2.0726e+08	2.34206e+08	3.14899e+08	3.90167e+08	Yes	Yes	1.66957	-3.82639	28.109	0.833489	-2.09066	2.82437
P24752	ACAT1	Acetyl-CoA acetyltransferase, mitochondrial	0.00810191	0	0.00810191	4626	-10	22	2.37918e+08	1.81586e+08	3.3007e+08	1.4033e+08	2.76042e+08	2.86682e+08	Yes	Yes	9.72381	-28.1395		-0.16339	-2.09141	2.82361
A0A068F658	GBA	Glucosylceramidase	0.00809897	0.00069954	0.00739943	3567	-3.40293	19	2.95073e+08	2.00802e+08	1.50134e+08	1.6173e+08	3.2079e+08	3.23572e+08	Yes	Yes	1.65421	-9.60802	8.6374	0.249845	-2.09157	2.82345
Q8TDN6	BRIX1	Ribosome biogenesis protein BRX1 homolog (Brix domain-containing protein 2)	0.00808737	0.00125556	0.00683181	3115	-2.44394	18	2.18175e+08	2.04824e+08	1.66623e+08	1.64179e+08	4.02038e+08	2.94182e+08	Yes	Yes	2.59165	-6.89882	15.5249	0.451607	-2.09219	2.82283
Q9H2P0	ADNP	Activity-dependent neuroprotector homeobox protein (Activity-dependent neuroprotective protein)	0.00808733	0.00185045	0.00623688	2527	-1.75295	34	2.21585e+08	1.67453e+08	1.62568e+08	2.25001e+08	3.76762e+08	2.96645e+08	Yes	Yes	1.22031	-4.94828	22.8808	0.672098	-2.09219	2.82283
Q9NR45	NANS	Sialic acid synthase (N-acetylneuraminate synthase)	0.00808483	0.0013842	0.00670063	2980	-2.27524	16	1.49741e+08	1.42085e+08	2.96554e+08	1.87816e+08	3.36362e+08	3.37009e+08	Yes	Yes	2.98914	-6.42231	17.121	0.49892	-2.09233	2.82269
Q9BSC4	NOL10	Nucleolar protein 10	0.00807897	0.00203911	0.00603986	2320	-1.56658	28	1.58172e+08	1.70298e+08	1.89648e+08	1.70702e+08	4.28961e+08	3.30734e+08	Yes	Yes	2.5036	-4.42147	25.2397	0.744348	-2.09264	2.82238
P48444	ARCN1	Coatomer subunit delta (Archain) (Delta-coat protein) (Delta-COP)	0.00807019	0.000826015	0.00724417	3468	-3.13258	25	2.38009e+08	1.88313e+08	2.19394e+08	2.2065e+08	3.14196e+08	2.6638e+08	Yes	Yes	1.12843	-8.83985	10.2354	0.296369	-2.09312	2.8219
P07339	CTSD	Cathepsin D	0.00806866	0.00122663	0.00684203	3132	-2.47972	11	2.21161e+08	1.57833e+08	2.16914e+08	1.78263e+08	2.8313e+08	3.89367e+08	Yes	Yes	2.51734	-6.99734	15.2024	0.442076	-2.0932	2.82182
P62306	SNRPF	Small nuclear ribonucleoprotein F (snRNP-F) (Sm protein F) (Sm-F) (SmF)	0.00806511	0.000881412	0.0071837	3419	-3.02684	5	2.01474e+08	1.34097e+08	3.06616e+08	2.32304e+08	2.75624e+08	2.95915e+08	Yes	Yes	2.8462	-8.54062	10.9287	0.3166	-2.09339	2.82163
Q96KG9	SCYL1	N-terminal kinase-like protein (Coated vesicle-associated kinase of 90 kDa) (SCY1-like protein 1) (Telomerase regulation-associated protein) (Telomerase transcriptional element-interacting factor) (Teratoma-associated tyrosine kinase)	0.00806052	0.00447985	0.00358067	134	0.323222	25	8.56445e+07	9.27922e+07	1.25929e+08	2.18207e+08	5.46337e+08	3.76297e+08	Yes	Yes	1.93177	0.911934	55.5777	1.80828	-2.09364	2.82138
Q9P2N5	RBM27	RNA-binding protein 27 (RNA-binding motif protein 27)	0.00804806	0.00419276	0.0038553	242	0.121057	3	1.03312e+08	9.55407e+07	1.39494e+08	2.59434e+08	4.62554e+08	3.82638e+08	Yes	Yes	1.31861	0.341466	52.0965	1.66678	-2.09431	2.82071
Q5VT52	RPRD2	Regulation of nuclear pre-mRNA domain-containing protein 2	0.00804017	0.00404064	0.00399953	315	0.0147529	31	1.13761e+08	9.35074e+07	1.31597e+08	1.91722e+08	4.73002e+08	4.3797e+08	Yes	Yes	1.94537	0.0416074	50.2556	1.59481	-2.09473	2.82029
Q01658	DR1	Protein Dr1 (Down-regulator of transcription 1) (Negative cofactor 2-beta) (NC2-beta) (TATA-binding protein-associated phosphoprotein)	0.00801505	0.00294008	0.00507498	1319	-0.787546	6	1.665e+08	1.45019e+08	1.28565e+08	2.00314e+08	3.86209e+08	4.10449e+08	Yes	Yes	1.56519	-2.22004	36.682	1.11013	-2.09609	2.81893
P41236	PPP1R2	Protein phosphatase inhibitor 2 (IPP-2)	0.00797825	0.00188293	0.00609531	2458	-1.69472	7	2.31879e+08	1.34519e+08	1.70852e+08	2.24299e+08	2.75865e+08	3.93043e+08	No	Yes	1.62988	-4.77391	23.6008	0.694059	-2.09809	2.81693
O75223	GGCT	Gamma-glutamylcyclotransferase	0.00797653	0.000370646	0.00760588	3886	-4.359	10	2.66911e+08	1.82438e+08	2.30215e+08	2.82671e+08	2.14372e+08	2.53541e+08	Yes	Yes	3.56367	-12.2786	4.64671	0.134172	-2.09819	2.81683
P49902	NT5C2	Cytosolic purine 5'-nucleotidase	0.00796499	0.00389929	0.0040657	378	-0.0602948	17	1.29024e+08	1.09754e+08	1.07991e+08	2.00701e+08	4.91808e+08	3.88802e+08	Yes	Yes	1.73837	-0.169803	48.9553	1.54505	-2.09881	2.81621
Q9Y5K6	CD2AP	CD2-associated protein (Adapter protein CMS) (Cas ligand with multiple SH3 domains)	0.00792447	0.00258277	0.00534169	1654	-1.04838	22	1.41271e+08	1.33993e+08	1.95721e+08	2.25781e+08	3.37017e+08	3.87032e+08	Yes	Yes	1.7575	-2.95012	32.5924	0.976015	-2.10103	2.81399
Q9NS91	RAD18	E3 ubiquitin-protein ligase RAD18	0.00792192	0.00205559	0.00586634	2232	-1.51291	15	2.09873e+08	1.43227e+08	1.36115e+08	1.35135e+08	4.20924e+08	3.75084e+08	Yes	Yes	2.16934	-4.25711	25.9481	0.76622	-2.10117	2.81385
P30520	ADSS2	Adenylosuccinate synthetase isozyme 2 (AMPSase 2) (AdSS 2)	0.00792058	0.00157951	0.00634107	2756	-2.00525	18	1.75672e+08	1.33964e+08	2.50504e+08	2.0567e+08	3.51688e+08	3.02619e+08	Yes	Yes	1.99883	-5.64232	19.9419	0.583216	-2.10124	2.81378
Q13136	PPFIA1	Liprin-alpha-1 (LAR-interacting protein 1) (LIP-1) (Protein tyrosine phosphatase receptor type f polypeptide-interacting protein alpha-1) (PTPRF-interacting protein alpha-1)	0.00790237	0.00221462	0.00568775	2059	-1.3608	20	1.66049e+08	1.78166e+08	1.4935e+08	1.82846e+08	3.71566e+08	3.68875e+08	Yes	Yes	2.00852	-3.82762	28.0248	0.830851	-2.10224	2.81278
O95861	BPNT1	3'(2'),5'-bisphosphate nucleotidase 1	0.00788992	0.0015403	0.00634961	2783	-2.04346	4	1.76813e+08	1.24577e+08	2.64366e+08	2.29597e+08	2.96254e+08	3.23011e+08	Yes	Yes	2.12544	-5.74639	19.5224	0.570622	-2.10293	2.81209
Q13123	IK	Protein Red (Cytokine IK) (IK factor) (Protein RER)	0.00788722	0.000877168	0.00701005	3395	-2.9985	17	2.05071e+08	1.62772e+08	2.59812e+08	2.71153e+08	2.77275e+08	2.38053e+08	Yes	Yes	1.32762	-8.43162	11.1214	0.322228	-2.10308	2.81195
Q9HD26	GOPC	Golgi-associated PDZ and coiled-coil motif-containing protein (CFTR-associated ligand) (Fused in glioblastoma) (PDZ protein interacting specifically with TC10) (PIST)	0.00786404	0.00379335	0.00407069	418	-0.101801	16	8.51417e+07	1.20567e+08	1.49597e+08	2.29591e+08	4.28438e+08	3.96644e+08	Yes	Yes	1.81254	-0.286128	48.2367	1.5179	-2.10435	2.81067
Q96S55	WRNIP1	ATPase WRNIP1	0.00785778	0.00297993	0.00487785	1206	-0.710966	18	1.06284e+08	1.40133e+08	1.86059e+08	2.47954e+08	3.75762e+08	3.52666e+08	Yes	Yes	1.60267	-1.99804	37.9233	1.15174	-2.1047	2.81032
Q9UJA3	MCM8	DNA helicase MCM8	0.00785532	0.00196496	0.00589037	2334	-1.58386	3	1.86842e+08	1.58255e+08	1.64606e+08	2.20296e+08	4.48289e+08	2.30128e+08	No	Yes	2.08701	-4.45094	25.0143	0.737407	-2.10484	2.81019
P46109	CRKL	Crk-like protein	0.00782591	0.0021208	0.00570511	2132	-1.42765	15	2.22977e+08	1.51288e+08	1.37101e+08	2.91618e+08	2.93461e+08	3.06699e+08	Yes	Yes	0.899295	-4.00962	27.0997	0.801965	-2.10647	2.80856
P78318	IGBP1	Immunoglobulin-binding protein 1 (B-cell signal transduction molecule alpha 4) (Protein alpha-4) (CD79a-binding protein 1) (Protein phosphatase 2/4/6 regulatory subunit) (Renal carcinoma antigen NY-REN-16)	0.00782392	0.00363496	0.00418896	523	-0.204653	15	1.15791e+08	1.04522e+08	1.44597e+08	2.23068e+08	3.7853e+08	4.36279e+08	Yes	Yes	1.63054	-0.574757	46.4596	1.4518	-2.10658	2.80845
P05204	HMGN2	Non-histone chromosomal protein HMG-17 (High mobility group nucleosome-binding domain-containing protein 2)	0.0078059	0.00161563	0.00619027	2695	-1.93791	3	2.28424e+08	1.68522e+08	1.51012e+08	2.06541e+08	3.25102e+08	3.19954e+08	No	Yes	0.872859	-5.44058	20.6975	0.605957	-2.10758	2.80744
O43396	TXNL1	Thioredoxin-like protein 1 (32 kDa thioredoxin-related protein)	0.00778979	0.000793049	0.00699674	3464	-3.1412	13	2.49373e+08	1.5533e+08	2.20961e+08	2.64075e+08	2.82399e+08	2.2453e+08	Yes	Yes	1.75819	-8.81593	10.1806	0.294772	-2.10847	2.80655
Q96EY4	TMA16	Translation machinery-associated protein 16	0.00776904	0.00203861	0.00573042	2203	-1.49105	10	1.95854e+08	1.45839e+08	1.64849e+08	2.35418e+08	3.84088e+08	2.66899e+08	Yes	Yes	1.20474	-4.18298	26.2402	0.775266	-2.10963	2.80539
P42677	RPS27	40S ribosomal protein S27 (Metallopan-stimulin 1) (MPS-1) (Small ribosomal subunit protein eS27)	0.00774549	8.91503e-05	0.00765634	4298	-6.42427	1	1.88428e+08	1.72171e+08	3.21935e+08	1.90691e+08	2.73972e+08	2.41527e+08	No	Yes	5.822	-18.0141	1.151	0.0332122	-2.11095	2.80407
P46783	RPS10	40S ribosomal protein S10 (Small ribosomal subunit protein eS10)	0.00773682	0.000449046	0.00728777	3785	-4.02054	2	1.93443e+08	1.56415e+08	3.02363e+08	2.63166e+08	2.53495e+08	2.18288e+08	Yes	Yes	2.80025	-11.2719	5.80401	0.167657	-2.11144	2.80358
O00429	DNM1L	Dynamin-1-like protein	0.0077315	0.00112683	0.00660467	3160	-2.55122	2	1.69175e+08	1.36158e+08	2.80328e+08	2.06225e+08	3.32705e+08	2.61624e+08	Yes	Yes	2.32145	-7.15178	14.5745	0.423549	-2.11174	2.80328
Q9UNX4	WDR3	WD repeat-containing protein 3	0.00772544	0.000361062	0.00736437	3879	-4.35024	34	2.42282e+08	2.09634e+08	2.05924e+08	2.03614e+08	2.61825e+08	2.6185e+08	Yes	Yes	1.41383	-12.1935	4.67368	0.134952	-2.11208	2.80294
O43164	PJA2	E3 ubiquitin-protein ligase Praja-2 (Praja2)	0.00768907	0.000862537	0.00682654	3389	-2.9845	14	2.66931e+08	1.59658e+08	1.8301e+08	2.14933e+08	2.80635e+08	2.73443e+08	No	Yes	1.04537	-8.35926	11.2177	0.325042	-2.11413	2.8009
P78406	RAE1	mRNA export factor RAE1 (Rae1 protein homolog) (mRNA-associated protein mrnp 41)	0.00768894	0.00274373	0.00494521	1390	-0.84989	27	1.25281e+08	1.20697e+08	1.94331e+08	2.581e+08	3.65495e+08	3.14682e+08	Yes	Yes	1.1929	-2.38045	35.6842	1.07701	-2.11413	2.80089
Q9Y5A9	YTHDF2	YTH domain-containing family protein 2 (DF2) (CLL-associated antigen KW-14) (High-glucose-regulated protein 8) (Renal carcinoma antigen NY-REN-2)	0.00768002	0.00158648	0.00609355	2694	-1.94146	12	2.18794e+08	1.60293e+08	1.65501e+08	2.46671e+08	3.14932e+08	2.70796e+08	Yes	Yes	0.647533	-5.43682	20.6572	0.604742	-2.11464	2.80038
Q9H4A4	RNPEP	Aminopeptidase B (AP-B)	0.00765518	0.00201278	0.00564241	2192	-1.48712	24	1.70747e+08	1.47466e+08	1.83877e+08	2.52138e+08	3.54368e+08	2.63937e+08	Yes	Yes	0.939943	-4.16242	26.293	0.776901	-2.11604	2.79898
P28161	GSTM2	Glutathione S-transferase Mu 2	0.00764523	0.00210418	0.00554105	2092	-1.3969	9	1.79385e+08	1.31975e+08	1.84669e+08	2.64739e+08	3.09025e+08	3.00956e+08	Yes	Yes	0.602613	-3.90911	27.5227	0.815154	-2.11661	2.79841
O75436	VPS26A	Vacuolar protein sorting-associated protein 26A (Vesicle protein sorting 26A) (hVPS26)	0.00763408	0.00109161	0.00654247	3177	-2.58338	13	2.793e+08	1.26125e+08	1.72176e+08	1.99902e+08	3.47529e+08	2.43718e+08	Yes	Yes	1.32661	-7.22772	14.2992	0.415434	-2.11724	2.79778
P62304	SNRPE	Small nuclear ribonucleoprotein E (snRNP-E) (Sm protein E) (Sm-E) (SmE)	0.00763133	0.00132719	0.00630413	2943	-2.24792	4	1.89343e+08	1.43938e+08	2.30013e+08	2.4586e+08	3.09266e+08	2.49836e+08	Yes	Yes	0.803082	-6.28883	17.3914	0.506962	-2.1174	2.79762
O00148	DDX39A	ATP-dependent RNA helicase DDX39A	0.00761708	0.00207457	0.00554252	2121	-1.41773	12	1.69039e+08	1.53811e+08	1.66986e+08	2.1416e+08	3.02756e+08	3.58949e+08	Yes	Yes	1.47082	-3.96512	27.2357	0.806201	-2.11821	2.79681
P10155	RO60	RNA-binding protein RO60 (60 kDa SS-A/Ro ribonucleoprotein) (60 kDa Ro protein) (60 kDa ribonucleoprotein Ro) (RoRNP) (Ro 60 kDa autoantigen) (Ro60 autoantigen) (Sjoegren syndrome antigen A2) (Sjoegren syndrome type A antigen) (SS-A) (TROVE domain family member 2)	0.00758838	0.00127868	0.0063097	2982	-2.30292	24	1.74976e+08	1.33546e+08	2.47934e+08	2.08345e+08	3.58893e+08	2.36861e+08	Yes	Yes	1.79631	-6.43705	16.8505	0.490884	-2.11985	2.79517
Q66K14	TBC1D9B	TBC1 domain family member 9B	0.00757936	0.00384526	0.0037341	294	0.042323	18	1.17776e+08	9.00878e+07	8.71485e+07	1.65778e+08	6.42417e+08	2.55732e+08	Yes	Yes	2.55727	0.118278	50.7333	1.61332	-2.12037	2.79465
Q6NZY4	ZCCHC8	Zinc finger CCHC domain-containing protein 8 (TRAMP-like complex RNA-binding factor ZCCHC8)	0.0075714	0.00333487	0.00423653	713	-0.345252	25	1.1068e+08	1.03879e+08	1.49878e+08	1.89975e+08	4.17388e+08	3.85712e+08	Yes	Yes	1.93642	-0.964701	44.0456	1.3642	-2.12082	2.7942
Q92733	PRCC	Proline-rich protein PRCC (Papillary renal cell carcinoma translocation-associated gene protein)	0.00755319	0.00370848	0.0038447	371	-0.0520414	10	1.08482e+08	1.00443e+08	1.2557e+08	2.17711e+08	4.29443e+08	3.72596e+08	Yes	Yes	1.52952	-0.14536	49.0983	1.55048	-2.12187	2.79315
Q5QJE6	DNTTIP2	Deoxynucleotidyltransferase terminal-interacting protein 2 (Estrogen receptor-binding protein) (LPTS-interacting protein 2) (LPTS-RP2) (Terminal deoxynucleotidyltransferase-interacting factor 2) (TdIF2) (TdT-interacting factor 2)	0.00754112	0	0.00754112	4625	-10	23	3.04084e+08	1.82137e+08	2.00432e+08	2.18375e+08	2.20412e+08	2.26642e+08	Yes	Yes	8.66342	-27.829		-0.0454773	-2.12256	2.79246
Q13098	GPS1	COP9 signalosome complex subunit 1 (SGN1) (Signalosome subunit 1) (G protein pathway suppressor 1) (GPS-1) (JAB1-containing signalosome subunit 1) (Protein MFH)	0.00753047	0.00196621	0.00556426	2207	-1.50078	12	1.57843e+08	1.38143e+08	1.90651e+08	1.91999e+08	3.82874e+08	2.88662e+08	Yes	Yes	1.85669	-4.18993	26.11	0.771232	-2.12318	2.79184
O43809	NUDT21	Cleavage and polyadenylation specificity factor subunit 5 (Cleavage and polyadenylation specificity factor 25 kDa subunit) (CPSF 25 kDa subunit) (Cleavage factor Im complex 25 kDa subunit) (CFIm25) (Nucleoside diphosphate-linked moiety X motif 21) (Nudix motif 21) (Nudix hydrolase 21) (Pre-mRNA cleavage factor Im 68 kDa subunit)	0.00752488	0.00125405	0.00627083	2999	-2.32206	12	1.73042e+08	1.52537e+08	2.31778e+08	2.29049e+08	3.2994e+08	2.32822e+08	Yes	Yes	1.3888	-6.48208	16.6654	0.485389	-2.1235	2.79152
Q9GZU8	PSME3IP1	PSME3-interacting protein (NEFA-interacting nuclear protein NIP30) (PA28G-interacting protein)	0.00752299	0.00189611	0.00562689	2302	-1.56929	11	1.8351e+08	1.1366e+08	2.03869e+08	2.60614e+08	2.45112e+08	3.42067e+08	Yes	Yes	1.89283	-4.38055	25.2042	0.743253	-2.12361	2.79141
Q04726	TLE3	Transducin-like enhancer protein 3 (Enhancer of split groucho-like protein 3) (ESG3)	0.00751375	0.00335459	0.00415916	664	-0.310157	1	1.06413e+08	1.20226e+08	1.3989e+08	2.40226e+08	3.30254e+08	4.10168e+08	Yes	Yes	1.4543	-0.86561	44.646	1.38577	-2.12414	2.79088
Q5T1M5	FKBP15	FK506-binding protein 15 (FKBP-15) (133 kDa FK506-binding protein) (133 kDa FKBP) (FKBP-133) (WASP- and FKBP-like protein) (WAFL)	0.00750913	0.00216317	0.00534596	1984	-1.30531	22	1.61575e+08	1.37284e+08	1.6817e+08	1.87062e+08	3.64896e+08	3.2736e+08	Yes	Yes	1.7361	-3.6426	28.8071	0.855408	-2.12441	2.79061
P04637	TP53	Cellular tumor antigen p53 (Antigen NY-CO-13) (Phosphoprotein p53) (Tumor suppressor p53)	0.00750748	0.0015369	0.00597057	2698	-1.95784	14	2.20702e+08	1.43612e+08	1.59919e+08	2.57926e+08	1.94879e+08	3.69011e+08	Yes	Yes	2.27892	-5.46339	20.4716	0.599152	-2.12451	2.79052
O15488	GYG2	Glycogenin-2 (GN-2) (GN2)	0.007503	0.000522821	0.00698018	3691	-3.73888	11	1.98097e+08	2.40965e+08	1.80407e+08	2.84998e+08	2.60547e+08	1.80234e+08	No	Yes	3.18843	-10.4324	6.96816	0.201385	-2.12476	2.79026
P11310	ACADM	Medium-chain specific acyl-CoA dehydrogenase, mitochondrial (MCAD)	0.00748907	0	0.00748907	4624	-10	16	2.54697e+08	1.82237e+08	2.66194e+08	2.36436e+08	1.63507e+08	2.39679e+08	Yes	Yes	9.43704	-27.799		-0.158188	-2.12557	2.78945
Q9Y5P4	CERT1	Ceramide transfer protein (hCERT) (Collagen type IV alpha-3-binding protein) (Goodpasture antigen-binding protein) (GPBP) (START domain-containing protein 11) (StARD11) (StAR-related lipid transfer protein 11)	0.00748456	0.00287432	0.00461025	1162	-0.681626	28	1.48213e+08	1.26844e+08	1.30005e+08	2.18568e+08	3.94335e+08	3.23977e+08	Yes	Yes	1.28504	-1.90118	38.4033	1.16795	-2.12583	2.78919
P25685	DNAJB1	DnaJ homolog subfamily B member 1 (DnaJ protein homolog 1) (Heat shock 40 kDa protein 1) (HSP40) (Heat shock protein 40) (Human DnaJ protein 1) (hDj-1)	0.00743392	0.000542926	0.00689099	3652	-3.66588	17	2.01107e+08	1.54209e+08	2.59267e+08	2.33026e+08	2.02156e+08	2.83096e+08	Yes	Yes	3.37521	-10.214	7.30337	0.211106	-2.12878	2.78624
Q9Y5X3	SNX5	Sorting nexin-5	0.0074316	0.00155898	0.00587263	2663	-1.91341	18	1.53421e+08	1.37529e+08	2.27971e+08	1.93552e+08	2.97733e+08	3.2224e+08	Yes	Yes	2.22712	-5.33095	20.9777	0.614408	-2.12892	2.7861
Q9UKL0	RCOR1	REST corepressor 1 (Protein CoREST)	0.00741265	0.00347776	0.0039349	493	-0.178169	12	1.09842e+08	1.17232e+08	1.2281e+08	2.62573e+08	3.75436e+08	3.41156e+08	Yes	Yes	0.956944	-0.4962	46.9165	1.46866	-2.13003	2.78499
Q5VYK3	ECPAS	Proteasome adapter and scaffold protein ECM29 (Ecm29 proteasome adapter and scaffold) (Proteasome-associated protein ECM29 homolog)	0.00740607	0.00162101	0.00578507	2586	-1.83544	44	1.88802e+08	1.55639e+08	1.67886e+08	2.40452e+08	3.50659e+08	2.24431e+08	Yes	Yes	1.44902	-5.11099	21.8875	0.641926	-2.13041	2.78461
Q9Y3Z3	SAMHD1	Deoxynucleoside triphosphate triphosphohydrolase SAMHD1 (dNTPase)	0.00740482	0.00150441	0.00590041	2705	-1.97162	28	1.82633e+08	1.2993e+08	2.07318e+08	1.92186e+08	3.46717e+08	2.68859e+08	Yes	Yes	1.59422	-5.49005	20.3166	0.594484	-2.13049	2.78454
P31150	GDI1	Rab GDP dissociation inhibitor alpha (Rab GDI alpha) (Guanosine diphosphate dissociation inhibitor 1) (GDI-1) (Oligophrenin-2) (Protein XAP-4)	0.00739645	0.00192736	0.00546908	2206	-1.50467	18	1.77992e+08	9.99449e+07	2.10841e+08	2.45911e+08	2.78075e+08	3.13378e+08	Yes	Yes	1.56355	-4.18907	26.058	0.76962	-2.13098	2.78404
Q9NPJ6	MED4	Mediator of RNA polymerase II transcription subunit 4 (Activator-recruited cofactor 36 kDa component) (ARC36) (Mediator complex subunit 4) (TRAP/SMCC/PC2 subunit p36 subunit) (Vitamin D3 receptor-interacting protein complex 36 kDa component) (DRIP36)	0.0073742	0.00166872	0.00570548	2525	-1.77361	9	2.39027e+08	1.50432e+08	1.16589e+08	2.04317e+08	2.99497e+08	3.12293e+08	Yes	Yes	0.353394	-4.93548	22.6292	0.66444	-2.13229	2.78274
P68036	UBE2L3	Ubiquitin-conjugating enzyme E2 L3	0.00736937	0.001459	0.00591037	2748	-2.01827	10	1.97813e+08	1.3865e+08	1.91228e+08	3.04832e+08	2.59321e+08	2.29443e+08	Yes	Yes	1.47855	-5.61573	19.7982	0.578899	-2.13257	2.78245
P31947	SFN	14-3-3 protein sigma (Epithelial cell marker protein 1) (Stratifin)	0.00734866	0.00243091	0.00491776	1606	-1.01651	5	1.70374e+08	1.09263e+08	1.54956e+08	2.19136e+08	2.99188e+08	3.64659e+08	No	Yes	1.27112	-2.82714	33.0796	0.99177	-2.13379	2.78123
P61221	ABCE1	ATP-binding cassette sub-family E member 1 (2'-5'-oligoadenylate-binding protein) (HuHP68) (RNase L inhibitor) (Ribonuclease 4 inhibitor) (RNS4I)	0.00733731	0.00165388	0.00568342	2528	-1.7809	28	1.28083e+08	1.45389e+08	2.28895e+08	2.33458e+08	3.56048e+08	2.23668e+08	Yes	Yes	1.71555	-4.9519	22.5407	0.661752	-2.13446	2.78056
Q13148	TARDBP	TAR DNA-binding protein 43 (TDP-43)	0.00733311	0.00237142	0.00496169	1660	-1.06508	16	1.9499e+08	1.12788e+08	1.36606e+08	2.77057e+08	3.12131e+08	2.81215e+08	Yes	Yes	0.633852	-2.96125	32.3385	0.967827	-2.13471	2.78031
Q86WJ1	CHD1L	Chromodomain-helicase-DNA-binding protein 1-like	0.00729514	0.00261037	0.00468477	1374	-0.843725	21	1.2089e+08	1.1806e+08	1.67428e+08	1.86527e+08	4.0076e+08	3.14315e+08	Yes	Yes	1.94498	-2.34391	35.7823	1.08025	-2.13697	2.77805
Q8NBJ5	COLGALT1	Procollagen galactosyltransferase 1	0.00729268	0.000284643	0.00700804	3945	-4.62179	23	2.22346e+08	2.12696e+08	1.74107e+08	1.31905e+08	2.84782e+08	2.81702e+08	Yes	Yes	3.91343	-12.8389	3.90313	0.112678	-2.13711	2.77791
Q9UDY2	TJP2	Tight junction protein ZO-2 (Tight junction protein 2) (Zona occludens protein 2) (Zonula occludens protein 2)	0.00729142	0.00252103	0.00477039	1474	-0.920097	28	1.49322e+08	1.25594e+08	1.42179e+08	1.92289e+08	3.37085e+08	3.60843e+08	Yes	Yes	1.53732	-2.55587	34.5753	1.0405	-2.13719	2.77783
Q9NQW7	XPNPEP1	Xaa-Pro aminopeptidase 1	0.00727489	0.00103378	0.00624111	3167	-2.59387	21	1.86127e+08	1.70507e+08	2.00717e+08	2.30796e+08	2.90673e+08	2.25528e+08	Yes	Yes	0.99291	-7.20278	14.2103	0.412816	-2.13817	2.77685
Q5T749	KPRP	Keratinocyte proline-rich protein (hKPRP)	0.007258	0.000412107	0.00684589	3782	-4.05415	22	2.50791e+08	1.36568e+08	1.36119e+08	5.18063e+08	1.79368e+08	8.04114e+07	No	Yes	6.16888	-11.2537	5.67797	0.164008	-2.13918	2.77584
Q86V35	CABP7	Calcium-binding protein 7 (CaBP7) (Calneuron II) (Calneuron-2)	0.00725236	0	0.00725236	4623	-10	1	2.40871e+08	1.80553e+08	2.29316e+08	2.19671e+08	1.93215e+08	2.36684e+08	No	Yes	8.50021	-27.66		-0.00761378	-2.13952	2.7755
Q9NY93	DDX56	Probable ATP-dependent RNA helicase DDX56	0.00724355	0.00219197	0.00505157	1848	-1.2045	23	4.62153e+07	1.40587e+08	1.70889e+08	5.87542e+07	5.22468e+08	3.59815e+08	Yes	Yes	5.2426	-3.34246	30.261	0.901369	-2.14005	2.77497
Q96C57	CUSTOS	Protein CUSTOS	0.00723754	0.00206045	0.0051771	2004	-1.32919	10	2.10479e+08	1.07745e+08	1.39197e+08	2.10427e+08	3.54617e+08	2.75188e+08	Yes	Yes	0.638502	-3.68797	28.4689	0.844776	-2.14041	2.77461
P13489	RNH1	Ribonuclease inhibitor (Placental ribonuclease inhibitor) (Placental RNase inhibitor) (Ribonuclease/angiogenin inhibitor 1) (RAI)	0.0072288	0.00124837	0.00598043	2938	-2.26021	19	1.87474e+08	1.49781e+08	1.98555e+08	2.67208e+08	2.39278e+08	2.53788e+08	Yes	Yes	1.27713	-6.27001	17.2694	0.503332	-2.14093	2.77409
Q9UBC2	EPS15L1	Epidermal growth factor receptor substrate 15-like 1 (Eps15-related protein) (Eps15R)	0.00721099	0.00193324	0.00527775	2137	-1.44891	29	1.51256e+08	1.21154e+08	1.95564e+08	2.11549e+08	2.79602e+08	3.33767e+08	Yes	Yes	1.73759	-4.01784	26.8096	0.792937	-2.14201	2.77302
Q14118	DAG1	Dystroglycan 1 (Dystroglycan) (Dystrophin-associated glycoprotein 1) [Cleaved into: Alpha-dystroglycan (Alpha-DG); Beta-dystroglycan (Beta-DG)]	0.00720288	0	0.00720288	4622	-10	15	3.14294e+08	1.76145e+08	1.73332e+08	2.09415e+08	1.94501e+08	2.2375e+08	Yes	Yes	9.17129	-27.6304		-0.0830443	-2.14249	2.77253
P49189	ALDH9A1	4-trimethylaminobutyraldehyde dehydrogenase (TMABA-DH) (TMABALDH)	0.00718595	0.00107075	0.00611519	3126	-2.51377	19	2.0179e+08	1.60932e+08	1.83984e+08	2.40542e+08	2.79895e+08	2.21258e+08	Yes	Yes	0.910398	-6.96693	14.9007	0.433168	-2.14352	2.77151
P61916	NPC2	NPC intracellular cholesterol transporter 2 (Epididymal secretory protein E1) (Human epididymis-specific protein 1) (He1) (Niemann-Pick disease type C2 protein)	0.00717852	0.0016239	0.00555462	2516	-1.77423	6	1.65823e+08	1.72328e+08	1.51755e+08	2.04091e+08	3.51467e+08	2.41606e+08	Yes	Yes	1.84318	-4.91649	22.6216	0.664211	-2.14397	2.77106
Q92621	NUP205	Nuclear pore complex protein Nup205 (205 kDa nucleoporin) (Nucleoporin Nup205)	0.00717058	0.000916512	0.00625406	3270	-2.77057	41	1.96195e+08	1.60803e+08	2.01315e+08	2.27818e+08	2.84452e+08	2.15062e+08	Yes	Yes	0.768469	-7.67607	12.7816	0.370826	-2.14445	2.77058
Q9Y3C1	NOP16	Nucleolar protein 16 (HBV pre-S2 trans-regulated protein 3)	0.00715635	0.00127977	0.00587658	2889	-2.19909	11	1.57437e+08	1.27704e+08	2.36544e+08	1.92379e+08	2.75306e+08	2.93724e+08	Yes	Yes	2.2814	-6.09085	17.883	0.521603	-2.14531	2.76971
P11717	IGF2R	Cation-independent mannose-6-phosphate receptor (CI Man-6-P receptor) (CI-MPR) (M6PR) (300 kDa mannose 6-phosphate receptor) (MPR 300) (Insulin-like growth factor 2 receptor) (Insulin-like growth factor II receptor) (IGF-II receptor) (M6P/IGF2 receptor) (M6P/IGF2R) (CD antigen CD222)	0.00714856	0.000452342	0.00669622	3732	-3.88786	55	2.60053e+08	1.63214e+08	1.72721e+08	1.7894e+08	2.42428e+08	2.64342e+08	Yes	Yes	1.50671	-10.7664	6.32774	0.182824	-2.14578	2.76924
Q15631	TSN	Translin	0.00714821	0.00142852	0.00571969	2724	-2.00142	11	1.55426e+08	1.56817e+08	1.92033e+08	2.53246e+08	3.35819e+08	1.88295e+08	Yes	Yes	1.56917	-5.54236	19.9843	0.58449	-2.1458	2.76922
Q9Y3P9	RABGAP1	Rab GTPase-activating protein 1 (GAP and centrosome-associated protein) (Rab6 GTPase-activating protein GAPCenA)	0.00714671	0.00266501	0.0044817	1246	-0.749906	23	1.20935e+08	1.13495e+08	1.59659e+08	2.03518e+08	3.39452e+08	3.44307e+08	Yes	Yes	1.61434	-2.07658	37.29	1.13046	-2.14589	2.76913
P21266	GSTM3	Glutathione S-transferase Mu 3	0.00714182	0.00137402	0.0057678	2777	-2.06962	14	1.69465e+08	1.54462e+08	1.9252e+08	2.32214e+08	2.64658e+08	2.67172e+08	Yes	Yes	0.978747	-5.73043	19.2391	0.562127	-2.14619	2.76883
P49419	ALDH7A1	Alpha-aminoadipic semialdehyde dehydrogenase (Alpha-AASA dehydrogenase)	0.00713356	0.00103398	0.00609959	3148	-2.5605	20	1.67976e+08	1.54261e+08	2.23498e+08	2.2125e+08	2.70782e+08	2.41243e+08	Yes	Yes	1.43225	-7.08831	14.4946	0.421191	-2.14669	2.76833
A0MZ66	SHTN1	Shootin-1 (Shootin1)	0.00711785	0.00172302	0.00539483	2380	-1.64664	22	1.7243e+08	1.34402e+08	1.76116e+08	2.41077e+08	2.68319e+08	2.83847e+08	Yes	Yes	0.838656	-4.55685	24.207	0.712611	-2.14765	2.76737
Q16513	PKN2	Serine/threonine-protein kinase N2	0.00710321	0.000344878	0.00675833	3847	-4.29251	34	1.91722e+08	1.63399e+08	2.45129e+08	1.68066e+08	2.47371e+08	2.57881e+08	Yes	Yes	3.55069	-11.8751	4.85524	0.140203	-2.14855	2.76648
Q15054	POLD3	DNA polymerase delta subunit 3 (DNA polymerase delta subunit C) (DNA polymerase delta subunit p66) (DNA polymerase delta subunit p68)	0.00709552	0.00189133	0.0052042	2147	-1.46028	11	1.7914e+08	1.26792e+08	1.56033e+08	2.06302e+08	3.08161e+08	2.95762e+08	Yes	Yes	0.893589	-4.03914	26.6552	0.78814	-2.14902	2.76601
Q14331	FRG1	Protein FRG1 (FSHD region gene 1 protein)	0.00707456	0.00231612	0.00475844	1622	-1.03878	11	1.65075e+08	1.30476e+08	1.23548e+08	1.98155e+08	3.41614e+08	3.09562e+08	Yes	Yes	1.13841	-2.87193	32.7387	0.980742	-2.1503	2.76472
Q8NHP8	PLBD2	Putative phospholipase B-like 2	0.00706821	0.00069959	0.00636862	3463	-3.1864	15	2.26387e+08	1.7803e+08	1.60728e+08	1.75092e+08	2.50606e+08	2.7645e+08	Yes	Yes	1.12612	-8.80826	9.8977	0.286525	-2.15069	2.76433
P98179	RBM3	RNA-binding protein 3 (RNA-binding motif protein 3) (RNPL)	0.00706089	0.00281588	0.00424501	1038	-0.592182	7	2.19142e+08	1.44589e+08	1.6803e+07	2.93249e+08	3.00172e+08	2.92024e+08	Yes	Yes	1.71748	-1.63672	39.88	1.21827	-2.15114	2.76388
Q9UKM9	RALY	RNA-binding protein Raly (Autoantigen p542) (Heterogeneous nuclear ribonucleoprotein C-like 2) (hnRNP core protein C-like 2) (hnRNP associated with lethal yellow protein homolog)	0.00704981	0.00161074	0.00543907	2492	-1.75564	14	1.81035e+08	1.38802e+08	1.67007e+08	2.35495e+08	2.79964e+08	2.61689e+08	Yes	Yes	0.225989	-4.85118	22.848	0.671098	-2.15182	2.7632
Q99798	ACO2	Aconitate hydratase, mitochondrial (Aconitase)	0.00704403	0.000551469	0.00649256	3597	-3.55744	28	1.39621e+08	1.62258e+08	2.74169e+08	1.70741e+08	2.72875e+08	2.43293e+08	Yes	Yes	3.65337	-9.82864	7.82888	0.226357	-2.15218	2.76284
Q8IXH7	NELFCD	Negative elongation factor C/D (NELF-C/D) (TH1-like protein)	0.00702693	0.00377917	0.00324775	185	0.218627	17	7.26885e+07	7.88846e+07	1.27649e+08	1.90645e+08	4.10878e+08	3.79144e+08	Yes	Yes	1.91932	0.603801	53.7813	1.73433	-2.15323	2.76179
Q9BWF3	RBM4	RNA-binding protein 4 (Lark homolog) (hLark) (RNA-binding motif protein 4) (RNA-binding motif protein 4a)	0.00700347	0.00152891	0.00547457	2568	-1.84024	1	1.53408e+08	1.07672e+08	2.25743e+08	2.1735e+08	2.35625e+08	3.15886e+08	Yes	Yes	2.26788	-5.07969	21.8307	0.640204	-2.15469	2.76033
Q8WUQ7	CACTIN	Cactin (Renal carcinoma antigen NY-REN-24)	0.0070028	0.00170601	0.00529679	2355	-1.6345	17	2.23016e+08	1.34933e+08	1.15223e+08	2.32498e+08	2.99184e+08	2.50711e+08	Yes	Yes	1.23719	-4.51169	24.3618	0.717356	-2.15473	2.76029
Q16186	ADRM1	Proteasomal ubiquitin receptor ADRM1 (110 kDa cell membrane glycoprotein) (Gp110) (Adhesion-regulating molecule 1) (ARM-1) (Proteasome regulatory particle non-ATPase 13) (hRpn13) (Rpn13 homolog)	0.00699956	0.00315316	0.0038464	621	-0.286707	11	1.09745e+08	1.23484e+08	1.03383e+08	2.03124e+08	3.58442e+08	3.56804e+08	Yes	Yes	1.4753	-0.791339	45.048	1.40029	-2.15493	2.76009
P17096	HMGA1	High mobility group protein HMG-I/HMG-Y (HMG-I(Y)) (High mobility group AT-hook protein 1) (High mobility group protein A1) (High mobility group protein R)	0.00697754	0	0.00697754	4621	-10	6	2.49888e+08	1.98885e+08	2.41973e+08	2.0286e+08	1.80216e+08	1.77214e+08	No	Yes	7.95763	-27.4928		-0.304626	-2.1563	2.75872
Q6VMQ6	ATF7IP	Activating transcription factor 7-interacting protein 1 (ATF-interacting protein) (ATF-IP) (ATF7-interacting protein) (ATFa-associated modulator) (hAM) (MBD1-containing chromatin-associated factor 1) (P621)	0.00696935	0.00128654	0.00568281	2839	-2.1431	21	1.77586e+08	1.59875e+08	1.5831e+08	1.55046e+08	3.18657e+08	2.80093e+08	Yes	Yes	2.09115	-5.91114	18.46	0.538821	-2.15681	2.75821
O75347	TBCA	Tubulin-specific chaperone A (TCP1-chaperonin cofactor A) (Tubulin-folding cofactor A) (CFA)	0.00696384	0.00168204	0.0052818	2376	-1.65082	9	2.7181e+08	1.1771e+08	8.07992e+07	2.08481e+08	2.94751e+08	2.75027e+08	Yes	Yes	1.51991	-4.55274	24.1539	0.710983	-2.15715	2.75787
P11172	UMPS	Uridine 5'-monophosphate synthase (UMP synthase) [Includes: Orotate phosphoribosyltransferase (OPRT) (OPRTase)	0.00696018	0.00113645	0.00582373	3003	-2.35741	16	1.62297e+08	1.47281e+08	2.08036e+08	2.00217e+08	3.01245e+08	2.28845e+08	Yes	Yes	1.60665	-6.50089	16.3279	0.475377	-2.15738	2.75764
P49458	SRP9	Signal recognition particle 9 kDa protein (SRP9)	0.00694856	0.00180187	0.00514669	2198	-1.51415	7	1.75015e+08	1.07789e+08	1.76005e+08	2.17131e+08	3.0008e+08	2.6982e+08	Yes	Yes	0.751493	-4.17439	25.9315	0.765708	-2.15811	2.75692
Q8N806	UBR7	Putative E3 ubiquitin-protein ligase UBR7	0.00694046	0.00219361	0.00474685	1728	-1.11366	6	1.55897e+08	1.18654e+08	1.47411e+08	2.16912e+08	3.1891e+08	2.86603e+08	Yes	Yes	0.843324	-3.06971	31.6061	0.944288	-2.15861	2.75641
O94776	MTA2	Metastasis-associated protein MTA2 (Metastasis-associated 1-like 1) (MTA1-L1 protein) (p53 target protein in deacetylase complex)	0.00692326	0.00112597	0.00579729	3006	-2.36421	24	1.50205e+08	1.55306e+08	2.13077e+08	2.17363e+08	2.37248e+08	2.68104e+08	Yes	Yes	1.83374	-6.51418	16.2636	0.473473	-2.15969	2.75533
O95793	STAU1	Double-stranded RNA-binding protein Staufen homolog 1	0.00691539	0.00133977	0.00557562	2762	-2.05715	3	1.92953e+08	1.23922e+08	1.82716e+08	2.48678e+08	2.58001e+08	2.33623e+08	Yes	Yes	1.01891	-5.66712	19.3737	0.566162	-2.16018	2.75484
Q92734	TFG	Protein TFG (TRK-fused gene protein)	0.00691039	0.00191028	0.00500012	2054	-1.38818	11	1.69574e+08	1.04606e+08	1.65382e+08	1.83381e+08	2.81354e+08	3.34699e+08	Yes	Yes	1.60961	-3.82377	27.6436	0.818928	-2.1605	2.75452
O96017	CHEK2	Serine/threonine-protein kinase Chk2	0.00690987	0.00261295	0.00429691	1194	-0.717619	11	9.18388e+07	1.26671e+08	1.48426e+08	1.57218e+08	3.89468e+08	3.2528e+08	Yes	Yes	2.4498	-1.97668	37.8148	1.14809	-2.16053	2.75449
P48637	GSS	Glutathione synthetase (GSH synthetase) (GSH-S)	0.00688862	0.00127973	0.00560889	2821	-2.13187	18	2.16957e+08	1.16569e+08	1.61458e+08	1.76052e+08	2.54881e+08	3.09174e+08	Yes	Yes	1.55258	-5.86937	18.5775	0.54233	-2.16187	2.75315
Q9UMX0	UBQLN1	Ubiquilin-1 (Protein linking IAP with cytoskeleton 1) (PLIC-1) (hPLIC-1)	0.00688351	0.001238	0.00564551	2874	-2.18909	9	1.7029e+08	9.59948e+07	2.38912e+08	2.18162e+08	2.63468e+08	2.47348e+08	Yes	Yes	1.86729	-6.0262	17.985	0.524644	-2.16219	2.75283
Q71RC2	LARP4	La-related protein 4 (La ribonucleoprotein domain family member 4)	0.00688332	0.00216747	0.00471586	1736	-1.12151	22	1.32602e+08	1.28761e+08	1.57584e+08	2.10879e+08	3.03869e+08	3.00449e+08	Yes	Yes	1.29885	-3.08732	31.4886	0.940523	-2.1622	2.75282
Q9NYU2	UGGT1	UDP-glucose:glycoprotein glucosyltransferase 1 (UGT1) (hUGT1)	0.00687013	0.00335714	0.003513	379	-0.0654719	38	9.1046e+07	8.662e+07	1.27864e+08	1.95486e+08	3.78571e+08	3.52191e+08	Yes	Yes	1.65545	-0.180178	48.8657	1.54165	-2.16303	2.75199
Q9NQ48	LZTFL1	Leucine zipper transcription factor-like protein 1	0.00686995	0.00222653	0.00464342	1643	-1.06039	13	1.14302e+08	9.9093e+07	1.73695e+08	1.24596e+08	3.58973e+08	3.61086e+08	Yes	Yes	2.77283	-2.91817	32.4097	0.97012	-2.16305	2.75197
Q9BV44	THUMPD3	THUMP domain-containing protein 3	0.00685686	0.00264362	0.00421324	1127	-0.672418	18	1.16249e+08	1.0154e+08	1.45975e+08	1.6853e+08	3.34264e+08	3.6284e+08	Yes	Yes	1.95442	-1.84992	38.5543	1.17307	-2.16387	2.75115
Q14562	DHX8	ATP-dependent RNA helicase DHX8	0.00685301	0.00181408	0.00503893	2149	-1.47388	31	1.63741e+08	1.47422e+08	1.28693e+08	1.72101e+08	3.51981e+08	2.64771e+08	Yes	Yes	1.77604	-4.0545	26.4713	0.782431	-2.16412	2.7509
Q99575	POP1	Ribonucleases P/MRP protein subunit POP1 (hPOP1)	0.00685096	0.000508222	0.00634274	3624	-3.64158	42	1.90143e+08	1.47406e+08	2.28032e+08	1.844e+08	2.60398e+08	2.17962e+08	Yes	Yes	2.0918	-10.0172	7.41825	0.214439	-2.16425	2.75077
P30626	SRI	Sorcin (22 kDa protein) (CP-22) (CP22) (V19)	0.00682827	0.00175813	0.00507014	2210	-1.52798	11	1.79623e+08	1.03131e+08	1.70547e+08	2.24608e+08	2.7834e+08	2.68022e+08	Yes	Yes	0.797387	-4.20093	25.7478	0.760028	-2.16569	2.74933
Q8N5C6	SRBD1	S1 RNA-binding domain-containing protein 1	0.00680947	0.00238572	0.00442376	1421	-0.890849	26	1.12994e+08	1.11474e+08	1.65741e+08	2.04697e+08	3.50747e+08	2.7525e+08	Yes	Yes	1.5287	-2.44817	35.0353	1.05561	-2.16689	2.74813
Q99590	SCAF11	Protein SCAF11 (CTD-associated SR protein 11) (Renal carcinoma antigen NY-REN-40) (SC35-interacting protein 1) (SR-related and CTD-associated factor 11) (SRSF2-interacting protein) (Serine/arginine-rich splicing factor 2-interacting protein) (Splicing factor, arginine/serine-rich 2-interacting protein) (Splicing regulatory protein 129) (SRrp129)	0.00679817	0.000133264	0.0066649	4156	-5.64422	19	2.54581e+08	1.40587e+08	2.00292e+08	2.40123e+08	1.81775e+08	2.01517e+08	Yes	Yes	5.20172	-15.507	1.9603	0.0565695	-2.16761	2.74741
Q8WWM7	ATXN2L	Ataxin-2-like protein (Ataxin-2 domain protein) (Ataxin-2-related protein)	0.00679076	0.000732815	0.00605794	3390	-3.04731	30	2.23841e+08	1.41346e+08	1.68146e+08	2.6978e+08	1.52047e+08	2.62386e+08	Yes	Yes	3.2979	-8.37077	10.7914	0.31259	-2.16808	2.74694
P02545	LMNA	Prelamin-A/C [Cleaved into: Lamin-A/C (70 kDa lamin) (Renal carcinoma antigen NY-REN-32)]	0.00678775	0.000883139	0.00590461	3236	-2.74113	1	2.17028e+08	1.23834e+08	1.85729e+08	1.88493e+08	2.42533e+08	2.59391e+08	Yes	Yes	1.63324	-7.52919	13.0108	0.377552	-2.16827	2.74675
Q14315	FLNC	Filamin-C (FLN-C) (FLNc) (ABP-280-like protein) (ABP-L) (Actin-binding-like protein) (Filamin-2) (Gamma-filamin)	0.00678274	0	0.00678274	4620	-10	41	2.95389e+08	1.87377e+08	2.27595e+08	1.58597e+08	1.97455e+08	1.49696e+08	Yes	Yes	8.17098	-27.3703		-0.500613	-2.16859	2.74643
Q86X55	CARM1	Histone-arginine methyltransferase CARM1	0.00676351	0.00172093	0.00504258	2233	-1.55097	16	1.78392e+08	1.25662e+08	1.39403e+08	1.8001e+08	3.30909e+08	2.58285e+08	Yes	Yes	1.25274	-4.25771	25.4444	0.750659	-2.16983	2.74519
Q69YQ0	SPECC1L	Cytospin-A (Renal carcinoma antigen NY-REN-22) (Sperm antigen with calponin homology and coiled-coil domains 1-like) (SPECC1-like protein)	0.00675953	0.0016575	0.00510203	2335	-1.62206	24	1.37017e+08	1.3992e+08	1.65072e+08	1.50643e+08	2.8614e+08	3.33156e+08	Yes	Yes	2.36601	-4.45246	24.5209	0.722239	-2.17008	2.74494
Q96EY7	PTCD3	Pentatricopeptide repeat domain-containing protein 3, mitochondrial (28S ribosomal protein S39, mitochondrial) (MRP-S39) (Mitochondrial small ribosomal subunit protein mS39) (Transformation-related gene 15 protein) (TRG-15)	0.00675083	0	0.00675083	4619	-10	27	2.08494e+08	2.06773e+08	2.0436e+08	9.04659e+07	2.87173e+08	2.13123e+08	Yes	Yes	9.79436	-27.3499		-0.223421	-2.17064	2.74438
Q9BY12	SCAPER	S phase cyclin A-associated protein in the endoplasmic reticulum (S phase cyclin A-associated protein in the ER) (Zinc finger protein 291)	0.00674602	0	0.00674602	4618	-10	7	1.15675e+09	9.50264e+06	7.35052e+06	1.63367e+07	7.95115e+06	1.16329e+07	No	Yes	18.5792	-27.3468		-5.09132	-2.17095	2.74407
Q96KQ7	EHMT2	Histone-lysine N-methyltransferase EHMT2	0.00672619	0.00182203	0.00490417	2096	-1.42846	18	1.75176e+08	1.25361e+08	1.34262e+08	1.9566e+08	3.07811e+08	2.677e+08	Yes	Yes	0.836318	-3.91797	27.0886	0.801617	-2.17223	2.74279
Q9BT09	CNPY3	Protein canopy homolog 3 (CTG repeat protein 4a) (Expanded repeat-domain protein CAG/CTG 5) (Protein associated with TLR4) (Trinucleotide repeat-containing gene 5 protein)	0.00672051	0	0.00672051	4617	-10	10	2.6111e+08	2.11704e+08	1.63855e+08	1.53795e+08	2.32153e+08	1.82334e+08	Yes	Yes	8.55918	-27.3304		-0.184692	-2.1726	2.74242
Q9HB07	MYG1	MYG1 exonuclease	0.00669865	0.00100499	0.00569366	3099	-2.50217	12	1.73132e+08	1.64307e+08	1.72053e+08	2.19045e+08	2.56814e+08	2.15681e+08	Yes	Yes	0.834688	-6.85847	15.0029	0.436186	-2.17401	2.74101
Q99986	VRK1	Serine/threonine-protein kinase VRK1	0.0066949	0.000612641	0.00608226	3503	-3.31149	15	1.74766e+08	1.16661e+08	2.30995e+08	1.18492e+08	3.10595e+08	2.4885e+08	Yes	Yes	3.42989	-9.07603	9.15086	0.264779	-2.17426	2.74077
P20962	PTMS	Parathymosin	0.00666146	0	0.00666146	4616	-10	3	2.56618e+08	1.4966e+08	2.01637e+08	1.65894e+08	1.21162e+08	2.99392e+08	No	Yes	10.2317	-27.2922		-0.155829	-2.17643	2.73859
Q8WUB8	PHF10	PHD finger protein 10 (BRG1-associated factor 45a) (BAF45a) (XAP135)	0.00665924	0.00145023	0.00520901	2558	-1.84473	11	1.82878e+08	1.30468e+08	1.37225e+08	1.41606e+08	3.17162e+08	2.84627e+08	Yes	Yes	1.77915	-5.05168	21.7777	0.638599	-2.17658	2.73845
Q00796	SORD	Sorbitol dehydrogenase (SDH)	0.00664605	0	0.00664605	4615	-10	13	3.67349e+08	7.59873e+07	3.46919e+08	8.29244e+07	2.6158e+08	5.68421e+07	Yes	Yes	8.76937	-27.2822		-1.29664	-2.17744	2.73758
Q06210	GFPT1	Glutamine--fructose-6-phosphate aminotransferase [isomerizing] 1	0.00663756	0.000558481	0.00607908	3541	-3.44427	20	1.95409e+08	1.52457e+08	1.91377e+08	1.88209e+08	2.79522e+08	1.83105e+08	Yes	Yes	1.80092	-9.42708	8.41395	0.243351	-2.17799	2.73703
Q9NQC8	IFT46	Intraflagellar transport protein 46 homolog	0.00661249	0.00145236	0.00516013	2540	-1.82901	12	2.03698e+08	1.35198e+08	1.13676e+08	1.60898e+08	2.66912e+08	3.05201e+08	No	Yes	0.912228	-5.00304	21.9639	0.64424	-2.17963	2.73539
Q8IWA0	WDR75	WD repeat-containing protein 75 (U3 small nucleolar RNA-associated protein 17 homolog)	0.00659284	0.00291943	0.0036734	684	-0.331428	25	9.57965e+07	9.14701e+07	1.2977e+08	1.71179e+08	3.72161e+08	3.21683e+08	Yes	Yes	1.86092	-0.906156	44.2819	1.37267	-2.18093	2.73409
Q9BRT6	LLPH	Protein LLP homolog (Protein LAPS18-like)	0.00658768	0	0.00658768	4614	-10	3	2.90129e+08	2.01895e+08	2.02949e+08	1.46421e+08	1.32068e+08	2.07673e+08	No	Yes	8.7084	-27.244		-0.543422	-2.18127	2.73375
Q53EL6	PDCD4	Programmed cell death protein 4 (Neoplastic transformation inhibitor protein) (Nuclear antigen H731-like) (Protein 197/15a)	0.00658605	0.00318605	0.0034	402	-0.0937649	15	9.67569e+07	6.44988e+07	1.22773e+08	1.57102e+08	4.62273e+08	2.7744e+08	Yes	Yes	2.03411	-0.25632	48.3757	1.52313	-2.18137	2.73365
Q8WVV9	HNRNPLL	Heterogeneous nuclear ribonucleoprotein L-like (hnRNPLL) (Stromal RNA-regulating factor)	0.0065835	0.00248544	0.00409805	1191	-0.721434	18	1.00541e+08	8.41929e+07	1.7138e+08	1.68891e+08	3.34622e+08	3.20759e+08	Yes	Yes	2.03431	-1.97202	37.7527	1.146	-2.18154	2.73348
Q13895	BYSL	Bystin	0.00657409	0.000910605	0.00566349	3169	-2.63679	23	1.69226e+08	1.33872e+08	1.98101e+08	1.83633e+08	2.95551e+08	1.98316e+08	Yes	Yes	1.5877	-7.20598	13.8514	0.402253	-2.18216	2.73286
Q5TFE4	NT5DC1	5'-nucleotidase domain-containing protein 1	0.00656861	0.00113842	0.00543018	2908	-2.25397	15	1.8982e+08	1.17453e+08	1.77573e+08	1.93959e+08	2.51542e+08	2.47369e+08	Yes	Yes	1.10034	-6.15895	17.3312	0.505173	-2.18253	2.73249
Q9Y3D8	AK6	Adenylate kinase isoenzyme 6 (AK6)	0.00655377	0.00180047	0.0047533	2056	-1.40056	6	1.14979e+08	1.21736e+08	1.72453e+08	1.60363e+08	2.26809e+08	3.78715e+08	Yes	Yes	2.60924	-3.82564	27.4723	0.813579	-2.18351	2.73151
Q9NRR5	UBQLN4	Ubiquilin-4 (Ataxin-1 interacting ubiquitin-like protein) (A1Up) (Ataxin-1 ubiquitin-like-interacting protein A1U) (Connexin43-interacting protein of 75 kDa) (CIP75)	0.00652944	0.00170369	0.00482575	2165	-1.50209	10	1.55742e+08	8.87457e+07	1.86191e+08	2.0821e+08	2.77661e+08	2.54143e+08	Yes	Yes	1.12421	-4.10056	26.0924	0.770687	-2.18512	2.7299
Q9Y6G9	DYNC1LI1	Cytoplasmic dynein 1 light intermediate chain 1 (LIC1) (Dynein light chain A) (DLC-A) (Dynein light intermediate chain 1, cytosolic)	0.00651883	0.00117998	0.00533885	2852	-2.17776	19	1.70103e+08	1.17147e+08	1.8624e+08	1.7526e+08	2.78489e+08	2.41552e+08	Yes	Yes	1.43533	-5.94353	18.1012	0.528108	-2.18583	2.72919
P07498	CSN3	Kappa-casein	0.00651365	0.000299945	0.00621371	3853	-4.37269	12	1.58191e+08	1.32056e+08	2.6482e+08	2.15881e+08	2.24932e+08	1.71983e+08	No	Yes	2.90895	-11.9324	4.60486	0.132962	-2.18618	2.72885
P36551	CPOX	Oxygen-dependent coproporphyrinogen-III oxidase, mitochondrial (COX) (Coprogen oxidase) (Coproporphyrinogenase)	0.00650998	0.000723332	0.00578665	3362	-3	15	1.90813e+08	1.51079e+08	1.76785e+08	2.10086e+08	2.22634e+08	2.15808e+08	Yes	Yes	0.881815	-8.1858	11.1111	0.321929	-2.18642	2.7286
Q8TAQ2	SMARCC2	SWI/SNF complex subunit SMARCC2 (BRG1-associated factor 170) (BAF170) (SWI/SNF complex 170 kDa subunit) (SWI/SNF-related matrix-associated actin-dependent regulator of chromatin subfamily C member 2)	0.00650907	0.00261324	0.00389584	1005	-0.576095	20	1.10789e+08	1.05225e+08	1.24229e+08	1.77973e+08	3.21626e+08	3.27199e+08	Yes	Yes	1.61701	-1.5719	40.1476	1.22747	-2.18648	2.72854
Q15154	PCM1	Pericentriolar material 1 protein (PCM-1) (hPCM-1)	0.00650777	0.000602419	0.00590535	3489	-3.29318	2	2.16325e+08	1.76832e+08	1.3597e+08	2.01158e+08	2.23646e+08	2.12875e+08	Yes	Yes	1.9412	-8.98529	9.25692	0.267865	-2.18657	2.72845
Q7L576	CYFIP1	Cytoplasmic FMR1-interacting protein 1 (Specifically Rac1-associated protein 1) (Sra-1) (p140sra-1)	0.00648511	0.00118575	0.00529935	2829	-2.16001	21	1.85553e+08	1.3441e+08	1.49647e+08	1.76613e+08	2.87036e+08	2.29485e+08	Yes	Yes	1.114	-5.89022	18.2843	0.533572	-2.18808	2.72694
O75691	UTP20	Small subunit processome component 20 homolog (Down-regulated in metastasis protein) (Novel nucleolar protein 73) (NNP73) (Protein Key-1A6)	0.00648071	0.00177463	0.00470608	2066	-1.40701	80	1.33324e+08	1.16854e+08	1.60687e+08	1.60331e+08	3.23037e+08	2.67725e+08	Yes	Yes	1.90665	-3.83641	27.3832	0.810801	-2.18838	2.72664
Q8N684	CPSF7	Cleavage and polyadenylation specificity factor subunit 7 (Cleavage and polyadenylation specificity factor 59 kDa subunit) (CPSF 59 kDa subunit) (Cleavage factor Im complex 59 kDa subunit) (CFIm59) (Pre-mRNA cleavage factor Im 59 kDa subunit)	0.00647482	0.00188472	0.00459009	1923	-1.28417	13	1.21102e+08	1.1818e+08	1.69198e+08	2.04536e+08	2.51775e+08	2.96108e+08	Yes	Yes	1.55922	-3.50097	29.1085	0.864901	-2.18877	2.72625
Q01581	HMGCS1	Hydroxymethylglutaryl-CoA synthase, cytoplasmic (HMG-CoA synthase)	0.00646603	0.000456837	0.00600919	3644	-3.71742	17	1.85218e+08	1.41334e+08	2.09748e+08	1.8469e+08	2.4633e+08	1.92004e+08	Yes	Yes	1.34072	-10.1324	7.0652	0.204199	-2.18936	2.72566
Q16836	HADH	Hydroxyacyl-coenzyme A dehydrogenase, mitochondrial (HCDH)	0.00645594	0.00153604	0.0049199	2387	-1.67942	10	1.27361e+08	1.21138e+08	1.91909e+08	2.17228e+08	2.56392e+08	2.43487e+08	Yes	Yes	1.28035	-4.57638	23.7926	0.699923	-2.19004	2.72498
Q9UIG0	BAZ1B	Tyrosine-protein kinase BAZ1B	0.00644905	0.000150981	0.00629806	4106	-5.38247	48	2.08732e+08	1.69937e+08	1.7098e+08	1.2526e+08	2.78409e+08	2.02961e+08	Yes	Yes	4.32547	-14.6646	2.34114	0.0675634	-2.1905	2.72452
Q9HB40	SCPEP1	Retinoid-inducible serine carboxypeptidase	0.00644294	0.000730124	0.00571282	3344	-2.96799	11	2.0482e+08	1.64334e+08	1.2835e+08	1.29437e+08	2.67627e+08	2.60616e+08	Yes	Yes	2.11394	-8.08512	11.3322	0.328387	-2.19092	2.72411
Q01085	TIAL1	Nucleolysin TIAR (TIA-1-related protein)	0.00642825	0.00449372	0.00193453	13	1.21593	3	5.68946e+07	3.99498e+07	7.51513e+07	3.66614e+08	2.65405e+08	3.48536e+08	Yes	Yes	0.892455	3.31111	69.9058	2.49718	-2.19191	2.72311
P46926	GNPDA1	Glucosamine-6-phosphate isomerase 1	0.00642475	0.000615524	0.00580923	3466	-3.23846	2	2.01784e+08	1.59389e+08	1.59437e+08	2.20425e+08	2.02912e+08	2.07978e+08	Yes	Yes	1.7821	-8.81793	9.5805	0.277285	-2.19214	2.72288
O75190	DNAJB6	DnaJ homolog subfamily B member 6 (HHDJ1) (Heat shock protein J2) (HSJ-2) (MRJ) (MSJ-1)	0.00641161	0.00116691	0.0052447	2837	-2.16816	1	1.79423e+08	1.18662e+08	1.67279e+08	1.74557e+08	2.34387e+08	2.75258e+08	Yes	Yes	1.62613	-5.90171	18.2	0.531058	-2.19303	2.72199
C0HLS1	SCRIB	SCRIB overlapping open reading frame protein (oSCRIB)	0.00640554	0.00293573	0.00346981	554	-0.24114	26	6.87373e+07	1.00439e+08	1.23738e+08	1.48877e+08	4.0682e+08	2.99867e+08	Yes	Yes	2.43752	-0.656281	45.8311	1.42876	-2.19344	2.72158
Q08554	DSC1	Desmocollin-1 (Cadherin family member 1) (Desmosomal glycoprotein 2/3) (DG2/DG3)	0.0064005	0.00171193	0.00468857	2112	-1.45352	14	1.56219e+08	1.23163e+08	1.11873e+08	4.10058e+08	2.17313e+08	1.28949e+08	No	Yes	3.02436	-3.95537	26.7469	0.790988	-2.19379	2.72124
P37108	SRP14	Signal recognition particle 14 kDa protein (SRP14) (18 kDa Alu RNA-binding protein)	0.00639278	0.00196977	0.00442301	1777	-1.16701	8	9.95801e+07	8.38834e+07	2.12285e+08	2.29288e+08	2.75869e+08	2.45286e+08	Yes	Yes	1.44023	-3.17508	30.8124	0.918913	-2.19431	2.72071
[truncated: 3,414 more rows]
