# Supplementary material for: Signal-noise metrics for RNA binding protein identification reveal broad spectrum protein-RNA interaction frequencies and dynamics
Source: Nat Commun. 2023 Sep 21;14:5868. doi: 10.1038/s41467-023-41284-9 (PMC10514315; doi:10.1038/s41467-023-41284-9)
Supplement: Supplementary file 23 — Supplementary Dataset 19 [file 41467_2023_41284_MOESM23_ESM.xlsx]

## Sheet: Ptex 0.15
Supplementary Data 19	Ptex 0.15.
Referenced MS dataset	Ptex 0.15 J/cm2 (Urdaneta, 2019)
SILAC labeling?	No
Pooled UV-crosslinked and non-crosslinked samples prior to RNA-centric protein enrichment?	No
# of replicates	3
UV-enrichment* status was based on conclusions of referenced study, no independent statistical analysis was performed on referenced MS dataset.
GO-annotations were exported from PANTHER V17.0 (Thomas et al., 2003) and made available in Supplementary Data 7.
Proteins not detected in all three UV-crosslinked samples were excluded from downstream sample normalization procedures and data analysis.
Replicate samples were mean-normalized to total SPI and SPInCL values equal to 0 were replaced with the average non-zero SPInCL value of the same protein ID.
Proteins only detected in UV-crosslinked samples were given the following pseudo-values: log2(S/N) = 10, log2(CL/nCL) = 10.
Average log2(CL/nCL) and log2(S/N) ratios were generated with SPICL values and average SPInCL values according to equations (2) and (3). Proteins displaying negative average log2(CL/nCL) ratios were given pseudo-log2(S/N) ratios of −10.
%TP values were calculated with average SPI values and average total SPI according to equation (8); %TPS and %TPN values were estimated with %TP values and average log2(S/N) ratios according to equations (9-11).
Log10(%TP) values were adjusted by subtracting the minimum log10(%TP) value of the MS dataset.
Detectable ∆log2(SPIS) values were estimated with SD of log2(SPI) values and average log2(S/N) ratios according to equations (5-7) (see Methods).
RCS ranking only included proteins identified in at least one non-crosslinked sample to avoid low-abundant species with pseudo-log2(S/N) ratios of 10 from being inaccurately ranked.
RBP confidence scores (RCS) represent the product of adj. log10(%TP) values and average log2(S/N) ratios.
%TP ranking only includes proteins detected in all UV-crosslinked samples.
S/N and %TPS were considered overestimated for non-SILAC experiments and for experiments where UV-crosslinked and non-crosslinked samples weren't pooled prior to RNA-centric protein enrichment.
Average log2(CL/nCL) and S/N ratio summary statistics for GO terms or categories only included proteins identified in at least one non-crosslinked samples to avoid low-abundant species with pseudo-log2(S/N) ratios of 10 from skewing the data.
Category or GO term	Total MS dataset	GO RNA binding	GO nucleic acid binding	GO nucleotide binding	GO mRNA binding	GO rRNA binding	GO dsRNA binding	GO tRNA binding	GO snRNA binding	GO snoRNA binding	GO miRNA binding	GO translation	GO mRNA processing	GO ncRNA processing	GO rRNA processing	GO RNA splicing	GO regulation of RNA stability	GO RNA modification	GO RNA localization	GO ribonucleoprotein complex	GO plasma membrane	GO cytosol	GO integral component of membrane	GO nucleus	GO DNA binding	GO exclusive DNA binding	GO exclusive nucleotide binder	GO endoplasmic reticulum	GO integral component of ER membrane	GO glycoprotein	GO unfolded protein binding	GO protein binding	"Core RBP" (Beckmann, 2015)	Classical metabolic enzymes (Beckmann, 2015)	EnigmRBPs (Beckmann, 2015)
# of protein IDs in category or GO term (Homo sapien & Saccharommyces cerevisiae)	5003	2389	5254	3055	525	147	82	119	69	63	31	717	646	796	504	500	254	284	343	1230	6435	6382	7023	10013	3095	2715	2345	2703	1543	4577	203	15171	498	216	597
# of detected protein IDs	5003	1241	1756	909	217	48	48	51	39	30	21	269	335	298	188	290	116	106	122	550	972	2506	452	3060	698	484	595	446	149	411	72	3117	240	92	238
# of detected protein IDs identified as UV-enriched*	2975	953	1235	599	175	32	37	38	32	19	14	193	266	222	151	234	98	68	100	415	530	1737	152	2028	431	267	349	258	83	158	60	1837	218	75	178
% of detected protein IDs identified as UV-enriched*	59.4643	76.7929	70.3303	65.8966	80.6452	66.6667	77.0833	74.5098	82.0513	63.3333	66.6667	71.7472	79.403	74.4966	80.3191	80.6897	84.4828	64.1509	81.9672	75.4545	54.5267	69.3136	33.6283	66.2745	61.7479	55.1653	58.6555	57.8475	55.7047	38.4428	83.3333	58.9349	90.8333	81.5217	74.7899
Average log2(CL/nCL) of detected protein IDs	1.34507	1.40009	1.39059	1.35833	1.63257	1.43773	1.54118	1.6103	1.60463	1.34957	1.95553	1.3365	1.40413	1.52369	1.39888	1.37847	1.60835	1.7582	1.3279	1.40194	1.24305	1.3221	1.1451	1.34402	1.36814	1.38076	1.32807	1.3553	1.29925	1.28332	1.24702	1.378	1.38885	1.2814	1.28087
Average S/N of detected protein IDs	1.00779	1.1403	1.09457	0.938639	2.02868	1.04277	1.24652	1.16694	1.27775	0.910939	2.67924	0.926363	1.0259	1.1044	0.964703	1.00331	1.42512	1.42749	0.885899	1.20084	0.878317	0.919558	0.901978	1.00119	1.00511	0.989351	0.936887	1.05678	1.09376	0.955333	0.785064	1.06515	1.50286	0.785795	0.89656
%TP of detected protein IDs	100	67.1429	72.6592	30.2782	15.5713	2.42647	6.07369	1.46247	2.07235	1.38941	1.26533	15.0899	11.8496	8.19516	6.90305	11.3071	5.42475	1.41185	6.70484	31.5375	23.5425	63.8279	5.76215	80.9413	22.9018	5.42183	7.10656	13.6009	2.85558	9.1758	15.424	44.7842	23.7809	4.34966	8.12957
%TPS of detected protein IDs	34.1944	22.4976	24.2035	10.91	5.4377	0.918636	1.96474	0.657195	0.783179	0.526364	0.459155	5.47619	4.31462	3.1336	2.54937	4.13534	2.06814	0.652631	2.17701	10.8865	7.59952	22.4485	2.28217	26.9901	6.7695	1.66613	2.86565	4.77448	1.12901	3.04059	4.69054	16.5702	8.04579	1.65257	2.78225
%TPN of detected protein IDs	65.8056	44.6453	48.4557	19.3682	10.1336	1.50783	4.10896	0.80528	1.28917	0.863047	0.806176	9.61367	7.53498	5.06156	4.35368	7.17172	3.3566	0.759217	4.52783	20.6509	15.943	41.3793	3.47999	53.9511	16.1323	3.75571	4.24092	8.8264	1.72657	6.1352	10.7335	28.214	15.7351	2.6971	5.34733
Average log2(CL/nCL) of UV-enriched* protein IDs	1.38447	1.41493	1.40199	1.37986	1.61208	1.36005	1.62019	1.60201	1.53869	1.35577	2.05125	1.27516	1.41907	1.5227	1.40284	1.41419	1.61343	1.71796	1.37199	1.41131	1.33721	1.3504	1.3812	1.37943	1.37213	1.34573	1.35021	1.4292	1.3845	1.4031	1.28821	1.42444	1.41176	1.26155	1.29588
Average S/N of UV-enriched* protein IDs	0.915531	0.975871	0.953848	0.874977	1.29096	0.95169	1.28933	1.15	1.06482	0.850532	2.23019	0.807381	0.955709	1.06947	0.937368	0.95301	1.28749	1.31715	0.888883	0.985951	0.847045	0.871986	0.899713	0.921072	0.953455	0.867631	0.846905	0.994104	0.956628	0.948559	0.804881	0.965996	0.993516	0.75967	0.849283
%TP of UV-enriched* protein IDs	92.6712	64.0308	69.2024	29.725	14.9124	2.41582	6.06948	1.45474	2.06797	1.37904	1.26044	14.816	10.7644	8.04398	6.83606	10.2808	5.39117	1.3264	6.68165	30.571	21.0028	61.4203	4.60221	75.9234	21.0825	5.10238	6.65517	13.0421	2.57276	7.52367	15.2614	41.7159	23.6734	4.32471	7.76705
%TPS of UV-enriched* protein IDs	32.448	21.8865	23.4256	10.7189	5.25567	0.912609	1.96248	0.652935	0.780586	0.52127	0.455933	5.42379	4.10918	3.08369	2.53042	3.9488	2.05607	0.619604	2.16915	10.6584	7.01319	21.8753	1.89498	25.7473	6.35488	1.50747	2.71779	4.60975	1.00958	2.66221	4.65266	15.6421	8.01588	1.64232	2.69594
%TPN of UV-enriched* protein IDs	60.2232	42.1443	45.7768	19.006	9.65671	1.50321	4.107	0.801804	1.28739	0.857771	0.804504	9.39219	6.65523	4.96029	4.30564	6.33196	3.3351	0.706792	4.5125	19.9126	13.9896	39.545	2.70723	50.1761	14.7276	3.59491	3.93738	8.43234	1.56318	4.86146	10.6088	26.0738	15.6575	2.6824	5.07111
	log2(S/N) < 0	0 < log2(S/N) < 1	1 < log2(S/N) < 2	2 < log2(S/N) < 3	3 < log2(S/N) < 4	4 < log2(S/N) < 5	5 < log2(S/N) < 6	6 < log2(S/N) < 7	7 < log2(i/N) < 8	8 < log2(S/N) < 9	9 < log2(S/N) < 10	10 < log2(S/N); (includes undetected in non-crosslinked)
# of total protein IDs	3035	1139	286	51	14	5	0	1	0	0	0	472
# of GO-annotated RBPs	770	290	73	14	8	2	0	1	0	0	0	83
	RCS rank 1–100	RCS rank 101–200	RCS rank 201–300	RCS rank 301–400	RCS rank 401–500	RCS rank 501–600	RCS rank 601–700	RCS rank 701–800	RCS rank 801–900	RCS rank 901–1000	RCS rank 1001–1100	RCS rank 1101–1200	RCS rank 1201–1300	RCS rank 1301–1400	RCS rank 1401–1500	RCS rank 1501–1600	RCS rank 1601–1700	RCS rank 1701–1800	RCS rank 1801–1900	RCS rank 1901–2000	RCS rank 2001–2100	RCS rank 2101–2200	RCS rank 2201–2300	RCS rank 2301–2400	RCS rank 2401–2500	RCS rank 2501–2600	RCS rank 2601–2700	RCS rank 2701–2800	RCS rank 2801–2900	RCS rank 2901–3000	RCS rank 3001–3100	RCS rank 3101–3200	RCS rank 3201–3300	RCS rank 3301–3400	RCS rank 3401–3500	RCS rank 3501–3600	RCS rank 3601–3700	RCS rank 3701–3800	RCS rank 3801–3900	RCS rank 3901–4000	RCS rank 4001–4100	RCS rank 4101–4200	RCS rank 4201–4300	RCS rank 4301–4400	RCS rank 4401–4500	RCS rank 4501–4600
# of GO-annotated RBPs	74	71	70	58	55	53	44	36	37	26	41	35	34	32	24	30	28	26	21	19	13	20	21	9	19	23	19	18	18	12	14	15	11	13	11	25	14	13	15	8	11	12	13	8	16	8
Average S/N	6.80296	3.03848	2.36818	2.01196	1.84239	1.68279	1.54774	1.46528	1.37249	1.30206	1.23423	1.19079	1.11425	1.07027	1.02543	0.973574	0.942463	0.905546	0.863904	0.835524	0.798937	0.773018	0.750612	0.736369	0.687133	0.677072	0.63764	0.621606	0.593906	0.578007	0.560901	0.54442	0.500911	0.490663	0.464136	0.451558	0.417072	0.395966	0.33904	0.333576	0.285028	0.215092	0.171948	0.0450224	0.002737	0.00119389
Average RCS	5.99585	3.49113	2.76247	2.32648	1.96976	1.69101	1.44525	1.23438	1.02512	0.843897	0.678349	0.510693	0.360453	0.208524	0.0695338	-0.0792852	-0.198172	-0.334956	-0.478684	-0.63172	-0.760406	-0.898532	-1.02162	-1.15575	-1.29405	-1.44731	-1.59194	-1.74305	-1.89387	-2.05597	-2.23308	-2.41912	-2.63306	-2.8476	-3.07412	-3.34378	-3.66241	-4.02647	-4.42709	-4.96241	-5.63945	-6.58073	-8.34803	-13.4764	-21.8264	-35.5785
Average detectable ∆log2(SPIS)	1.34275	1.34612	1.39235	1.31747	1.38503	1.30754	1.39722	1.2012	1.19954	1.23711	1.23282	1.42666	1.24245	1.30335	1.36697	1.43198	1.4627	1.29387	1.34284	1.17246	1.32213	1.35483	1.24485	1.2814	1.41429	1.30679	1.26583	1.47637	1.30669	1.47119	1.3291	1.39517	1.47812	1.51498	1.38565	1.38576	1.58142	1.66594	1.70578	1.71193	1.96602	2.58596	2.87148	7.40344	10.3185	11.2749
Average # of unique peptides	13	11	13	13	13	13	13	12	14	11	11	11	13	12	9	11	12	13	12	15	12	13	12	16	13	14	13	15	13	14	14	15	15	17	16	16	20	18	16	20	17	15	17	9	7	8
%TP	1.52265	0.363329	0.512914	0.756347	0.764572	0.534628	0.662904	0.698254	0.72501	0.965077	1.10953	0.377248	0.885499	0.80706	0.337345	0.668703	0.909434	0.647339	0.571317	1.30313	0.922252	0.821508	0.839685	1.49974	0.999964	2.03611	0.792723	1.60495	2.06446	1.51684	2.44709	2.33071	2.77838	4.75997	2.42404	4.35446	3.26687	4.49797	2.98126	4.06694	6.79609	5.23353	8.11113	14.1456	0.514696	2.87171
%TPS	1.19589	0.249971	0.327976	0.46535	0.453711	0.3142	0.379616	0.391718	0.399276	0.519708	0.588703	0.199509	0.458895	0.411237	0.169785	0.3317	0.447387	0.312649	0.271551	0.614165	0.426814	0.374047	0.377464	0.670877	0.43788	0.89117	0.333271	0.680505	0.875675	0.616902	0.995318	0.927043	1.104	1.86403	0.900564	1.61591	1.15209	1.53956	0.966148	1.24328	2.04126	1.39284	1.75939	2.2928	0.0127811	0.000940777
%TPN	0.326764	0.113358	0.184938	0.290997	0.310861	0.220428	0.283288	0.306536	0.325733	0.445369	0.520824	0.177738	0.426604	0.395823	0.167561	0.337003	0.462048	0.33469	0.299767	0.688964	0.495438	0.447461	0.462221	0.82886	0.562084	1.14494	0.459452	0.924449	1.18879	0.899935	1.45177	1.40367	1.67438	2.89595	1.52347	2.73855	2.11478	2.95841	2.01511	2.82366	4.75483	3.84069	6.35174	11.8528	0.501915	2.87076
	%TP rank 1–100	%TP rank 101–201	%TP rank 201–301	%TP rank 301–401	%TP rank 401–501	%TP rank 501–601	%TP rank 601–701	%TP rank 701–801	%TP rank 801–901	%TP rank 901–1001	%TP rank 1001–1101	%TP rank 1101–1201	%TP rank 1201–1301	%TP rank 1301–1401	%TP rank 1401–1501	%TP rank 1501–1601	%TP rank 1601–1701	%TP rank 1701–1801	%TP rank 1801–1901	%TP rank 1901–2001	%TP rank 2001–2101	%TP rank 2101–2201	%TP rank 2201–2301	%TP rank 2301–2401	%TP rank 2401–2501	%TP rank 2501–2601	%TP rank 2601–2701	%TP rank 2701–2801	%TP rank 2801–2901	%TP rank 2901–3001	%TP rank 3001–3101	%TP rank 3101–3201	%TP rank 3201–3301	%TP rank 3301–3401	%TP rank 3401–3501	%TP rank 3501–3601	%TP rank 3601–3701	%TP rank 3701–3801	%TP rank 3801–3901	%TP rank 3901–4001	%TP rank 4001–4101	%TP rank 4101–4201	%TP rank 4201–4301	%TP rank 4301–4401	%TP rank 4401–4501	%TP rank 4501–4601	%TP rank 4601–4701	%TP rank 4701–4801	%TP rank 4801–4901
%TP	47.8138	13.8228	8.44377	5.88118	4.16874	3.18687	2.48315	1.96385	1.60937	1.3253	1.12849	0.968907	0.824032	0.707518	0.618718	0.546947	0.489058	0.441607	0.396117	0.347668	0.305931	0.276436	0.250966	0.223203	0.197388	0.177556	0.160917	0.144044	0.129579	0.114705	0.103651	0.0936137	0.0848147	0.0769737	0.0691994	0.0611487	0.0544932	0.0482929	0.042395	0.0382159	0.0336252	0.0296009	0.0259672	0.0219212	0.0183802	0.0155763	0.0123678	0.00998555	0.00735174
%TPS	13.7192	4.90265	3.19966	2.2903	1.63247	1.26205	1.03827	0.785478	0.721563	0.569237	0.494146	0.396557	0.367425	0.296793	0.25515	0.233326	0.205367	0.201524	0.189131	0.14581	0.133121	0.121778	0.112623	0.0929821	0.0846424	0.0801219	0.0710629	0.0627378	0.0571148	0.0532366	0.0460374	0.0433615	0.0383754	0.0387316	0.0318648	0.0280207	0.0235772	0.0228987	0.0214798	0.0186788	0.0179028	0.0153384	0.0146725	0.0118256	0.0108078	0.00967163	0.0085904	0.00782386	0.00577612
%TPN	34.0946	8.92011	5.24411	3.59088	2.53627	1.92482	1.44489	1.17838	0.88781	0.756064	0.634346	0.57235	0.456608	0.410726	0.363568	0.313622	0.283691	0.240083	0.206986	0.201858	0.17281	0.154658	0.138343	0.13022	0.112746	0.097434	0.0898545	0.0813057	0.0724647	0.0614679	0.0576132	0.0502522	0.0464393	0.0382421	0.0373346	0.0331279	0.030916	0.0253943	0.0209152	0.019537	0.0157223	0.0142626	0.0112947	0.0100956	0.00757244	0.00590468	0.00377738	0.00216169	0.00157562
Primary Uniprot ID	Primary gene name	Protein name	%TP	%TPS	%TPN	RCS Rank	Log2(S/N)	# of unique peptides	SPInCL R1	SPInCL R2	SPInCL R3	SPICL R1	SPICL R2	SPICL R3	UV-enriched*?	Detected?	Detectable ∆log2(SPIS)	RBP confidence score (RCS)	% RNA-bound	Average log2(CL/nCL)	Log10(%TP)	Adjusted log10(%TP)
P07900	HSP90AA1	Heat shock protein HSP 90-alpha	3.09103	0.642592	2.44844	4312	-1.92989	45	9.74063e+10	6.47103e+10	5.7055e+10	1.21108e+11	1.11907e+11	1.02019e+11	Yes	Yes	1.75605	-11.0038	20.7889	0.608713	0.490104	5.70176
P19338	NCL	Nucleolin (Protein C23)	2.90009	0.332339	2.56776	4389	-2.94978	38	1.03292e+11	6.76077e+10	5.83727e+10	8.95148e+10	8.75141e+10	1.1367e+11	Yes	Yes	1.88967	-16.7373	11.4596	0.332112	0.462412	5.67406
P08238	HSP90AB1	Heat shock protein HSP 90-beta (HSP 90) (Heat shock 84 kDa) (HSP 84) (HSP84)	1.96968	0.382006	1.58768	4320	-2.05525	39	6.04858e+10	4.22159e+10	3.90876e+10	8.09144e+10	6.89643e+10	6.14851e+10	Yes	Yes	1.92884	-11.3163	19.3943	0.56678	0.294396	5.50605
P06748	NPM1	Nucleophosmin (NPM) (Nucleolar phosphoprotein B23) (Nucleolar protein NO38) (Numatrin)	1.63802	0.292405	1.34562	4334	-2.20223	6	5.10043e+10	3.68436e+10	3.26288e+10	5.87361e+10	5.27064e+10	6.17692e+10	Yes	Yes	1.42091	-11.9492	17.8511	0.520652	0.21432	5.42597
P68371	TUBB4B	Tubulin beta-4B chain (Tubulin beta-2 chain) (Tubulin beta-2C chain)	1.28357	0.505921	0.777653	3539	-0.620215	2	2.63424e+10	2.18641e+10	2.08781e+10	6.06188e+10	5.84046e+10	4.20299e+10	Yes	Yes	1.2136	-3.29959	39.415	1.20235	0.108421	5.32007
P11142	HSPA8	Heat shock cognate 71 kDa protein	1.13582	0.47318	0.662645	3218	-0.485848	17	1.9379e+10	1.627e+10	2.34905e+10	5.26188e+10	5.1101e+10	4.07877e+10	Yes	Yes	0.448664	-2.55894	41.6596	1.27986	0.0553112	5.26696
P27797	CALR	Calreticulin (CRP55) (Calregulin) (Endoplasmic reticulum resident protein 60) (ERp60) (HACBP) (grp60)	1.00377	0.439976	0.563797	2829	-0.357751	31	2.40412e+10	1.56819e+10	1.07453e+10	4.712e+10	4.09281e+10	4.14546e+10	Yes	Yes	1.08299	-1.86506	43.8322	1.35657	0.00163534	5.21329
P14625	HSP90B1	Endoplasmin (94 kDa glucose-regulated protein) (GRP-94) (Heat shock protein 90 kDa beta member 1) (Tumor rejection antigen 1) (gp96 homolog)	1.00217	0.407589	0.594585	3346	-0.544767	58	2.23233e+10	1.68748e+10	1.40628e+10	4.38609e+10	3.93732e+10	4.31895e+10	Yes	Yes	0.686934	-2.83965	40.6705	1.2455	0.000943348	5.2126
Q01105	SET	Protein SET (HLA-DR-associated protein II) (Inhibitor of granzyme A-activated DNase) (IGAAD) (PHAPII) (Phosphatase 2A inhibitor I2PP2A) (I-2PP2A) (Template-activating factor I) (TAF-I)	0.995638	0	0.995638	4531	-10	4	5.20614e+10	2.18036e+10	1.82413e+10	2.57933e+10	2.64655e+10	3.41473e+10	Yes	Yes	9.795	-51.9193		-0.104042	-0.0018985	5.20975
Q00839	HNRNPU	Heterogeneous nuclear ribonucleoprotein U (hnRNP U) (GRIP120) (Nuclear p120 ribonucleoprotein) (Scaffold-attachment factor A) (SAF-A) (p120) (pp120)	0.978889	0.305199	0.673689	4088	-1.14233	41	2.59542e+10	1.71751e+10	1.69352e+10	4.54399e+10	3.35551e+10	3.64499e+10	Yes	Yes	1.51662	-5.94286	31.1781	0.930588	-0.00926677	5.20239
P09429	HMGB1	High mobility group protein B1 (High mobility group protein 1) (HMG-1)	0.871181	0.132218	0.738963	4343	-2.48259	19	3.11964e+10	2.00063e+10	1.47179e+10	2.63186e+10	2.83116e+10	3.56472e+10	No	Yes	1.41709	-12.7897	15.1768	0.44132	-0.0598918	5.15176
P55209	NAP1L1	Nucleosome assembly protein 1-like 1 (NAP-1-related protein) (hNRP)	0.863527	0.282512	0.581015	4009	-1.04027	6	2.20661e+10	1.71236e+10	1.27367e+10	3.29817e+10	3.88978e+10	3.10199e+10	Yes	Yes	1.1684	-5.35521	32.716	0.980008	-0.063724	5.14793
P39687	ANP32A	Acidic leucine-rich nuclear phosphoprotein 32 family member A (Acidic nuclear phosphoprotein pp32) (pp32) (Leucine-rich acidic nuclear protein) (LANP) (Mapmodulin) (Potent heat-stable protein phosphatase 2A inhibitor I1PP2A) (Putative HLA-DR-associated protein I) (PHAPI)	0.813851	0.14582	0.668031	4317	-2.19573	13	2.64714e+10	1.77764e+10	1.55354e+10	3.1003e+10	2.57866e+10	2.93463e+10	Yes	Yes	1.83233	-11.2469	17.9173	0.522625	-0.0894551	5.1222
P62258	YWHAE	14-3-3 protein epsilon (14-3-3E)	0.812454	0.247829	0.564625	4101	-1.18795	22	1.66978e+10	1.536e+10	1.85023e+10	3.39811e+10	3.17056e+10	2.94218e+10	Yes	Yes	0.410724	-6.08403	30.5037	0.909083	-0.0902012	5.12145
Q99613	EIF3C	Eukaryotic translation initiation factor 3 subunit C (eIF3c) (Eukaryotic translation initiation factor 3 subunit 8) (eIF3 p110)	0.766519	0.247711	0.518808	4026	-1.06654	53	1.95273e+10	1.43916e+10	1.25381e+10	3.28046e+10	2.95512e+10	2.86199e+10	Yes	Yes	1.08217	-5.4353	32.3163	0.967112	-0.115477	5.09618
P35908	KRT2	Keratin, type II cytoskeletal 2 epidermal (Cytokeratin-2e) (CK-2e) (Epithelial keratin-2e) (Keratin-2 epidermis) (Keratin-2e) (K2e) (Type-II keratin Kb2)	0.688038	0.0900496	0.597988	4357	-2.73132	1	2.44584e+10	1.34367e+10	1.3304e+10	3.83213e+10	1.76646e+10	1.61764e+10	Yes	Yes	3.91962	-13.7912	13.0879	0.379815	-0.162388	5.04926
P35579	MYH9	Myosin-9 (Cellular myosin heavy chain, type A) (Myosin heavy chain 9) (Myosin heavy chain, non-muscle IIa) (Non-muscle myosin heavy chain A) (NMMHC-A) (Non-muscle myosin heavy chain IIa) (NMMHC II-a) (NMMHC-IIA)	0.669577	0.192125	0.477452	4155	-1.31332	118	1.49589e+10	1.29252e+10	1.44026e+10	3.07056e+10	2.77087e+10	1.93505e+10	Yes	Yes	1.38019	-6.61576	28.6934	0.851831	-0.1742	5.03745
O60841	EIF5B	Eukaryotic translation initiation factor 5B (eIF-5B)	0.653454	0.185254	0.468199	4165	-1.33761	82	1.77699e+10	1.31866e+10	1.09598e+10	2.50584e+10	2.31047e+10	2.70814e+10	Yes	Yes	0.873721	-6.72401	28.35	0.841046	-0.184785	5.02687
P12270	TPR	Nucleoprotein TPR (Megator) (NPC-associated intranuclear protein) (Translocated promoter region protein)	0.609527	0.126393	0.483134	4290	-1.93451	124	1.81526e+10	1.30038e+10	1.21029e+10	2.39702e+10	2.13356e+10	2.07199e+10	Yes	Yes	1.52877	-9.66606	20.7362	0.607125	-0.215007	4.99665
P36578	RPL4	60S ribosomal protein L4 (60S ribosomal protein L1) (Large ribosomal subunit protein uL4)	0.603012	0.190652	0.41236	4044	-1.11296	35	1.35486e+10	1.08653e+10	1.24734e+10	2.61714e+10	2.35893e+10	2.14687e+10	Yes	Yes	0.815708	-5.55588	31.6166	0.944624	-0.219674	4.99198
P10412	H1-4	Histone H1.4 (Histone H1b) (Histone H1s-4)	0.599779	0.0957389	0.50404	4335	-2.39636	7	2.04142e+10	1.25999e+10	1.15967e+10	2.47692e+10	1.51812e+10	2.29759e+10	Yes	Yes	2.63338	-11.957	15.9624	0.464549	-0.222009	4.98964
P13639	EEF2	Elongation factor 2 (EF-2)	0.580372	0.234045	0.346327	3331	-0.56535	66	1.07657e+10	8.55558e+09	1.15996e+10	2.51158e+10	2.71054e+10	2.09155e+10	Yes	Yes	0.447964	-2.81282	40.3267	1.23363	-0.236294	4.97536
Q7Z6Z7	HUWE1	E3 ubiquitin-protein ligase HUWE1	0.563064	0.135055	0.428009	4251	-1.66409	4	1.52589e+10	1.22868e+10	1.07319e+10	2.33063e+10	2.0554e+10	1.88164e+10	Yes	Yes	1.40438	-8.25757	23.9858	0.705833	-0.249442	4.96221
Q9UQ35	SRRM2	Serine/arginine repetitive matrix protein 2 (300 kDa nuclear matrix antigen) (Serine/arginine-rich splicing factor-related nuclear matrix protein of 300 kDa) (SR-related nuclear matrix protein of 300 kDa) (Ser/Arg-related nuclear matrix protein of 300 kDa) (Splicing coactivator subunit SRm300) (Tax-responsive enhancer element-binding protein 803) (TaxREB803)	0.561508	0.14056	0.420948	4244	-1.58245	78	1.56617e+10	1.12336e+10	1.07937e+10	2.04779e+10	1.96629e+10	2.28456e+10	No	Yes	0.894673	-7.85055	25.0327	0.737971	-0.250644	4.96101
P68104	EEF1A1	Elongation factor 1-alpha 1 (EF-1-alpha-1) (Elongation factor Tu) (EF-Tu) (Eukaryotic elongation factor 1 A-1) (eEF1A-1) (Leukocyte receptor cluster member 7)	0.525908	0.23549	0.290419	2580	-0.302473	20	1.00058e+10	7.14997e+09	8.84113e+09	2.17561e+10	2.48493e+10	2.16902e+10	Yes	Yes	0.1946	-1.49196	44.7777	1.39052	-0.27909	4.93256
P0DMV8	HSPA1A	Heat shock 70 kDa protein 1A (Heat shock 70 kDa protein 1) (HSP70-1) (HSP70.1)	0.511135	0.130565	0.38057	4227	-1.54339	25	1.27167e+10	9.2339e+09	1.20632e+10	1.77411e+10	2.19308e+10	1.79581e+10	Yes	Yes	0.247989	-7.59379	25.5441	0.753737	-0.291464	4.92019
P46777	RPL5	60S ribosomal protein L5 (Large ribosomal subunit protein uL18)	0.511008	0.214999	0.296009	3073	-0.46131	23	8.81764e+09	8.50163e+09	9.14211e+09	2.07573e+10	1.99372e+10	2.44652e+10	Yes	Yes	0.655725	-2.26968	42.0735	1.29434	-0.291572	4.92008
P06733	ENO1	Alpha-enolase	0.496419	0.180613	0.315806	3726	-0.806134	33	1.02214e+10	7.84763e+09	1.00809e+10	1.96691e+10	2.379e+10	1.73963e+10	Yes	Yes	0.612844	-3.95611	36.3832	1.10019	-0.304151	4.9075
P46060	RANGAP1	Ran GTPase-activating protein 1 (RanGAP1)	0.496143	0.164907	0.331236	3949	-1.0062	43	1.16621e+10	9.23858e+09	8.78318e+09	1.96793e+10	1.90102e+10	2.05824e+10	Yes	Yes	0.504696	-4.93769	33.2379	0.996903	-0.304393	4.90726
Q01130	SRSF2	Serine/arginine-rich splicing factor 2 (Protein PR264) (Splicing component, 35 kDa) (Splicing factor SC35) (SC-35) (Splicing factor, arginine/serine-rich 2)	0.48958	0.093554	0.396026	4297	-2.08172	12	1.62576e+10	9.84205e+09	9.3813e+09	1.72052e+10	1.65934e+10	1.84995e+10	Yes	Yes	1.52603	-10.2035	19.109	0.558233	-0.310177	4.90148
Q9NU22	MDN1	Midasin (Dynein-related AAA-ATPase MDN1) (MIDAS-containing protein)	0.418794	0.157247	0.261548	3618	-0.734044	244	9.95374e+09	7.72475e+09	5.65042e+09	2.01241e+10	1.65574e+10	1.50771e+10	Yes	Yes	1.36291	-3.54812	37.5475	1.1391	-0.377999	4.83365
P04406	GAPDH	Glyceraldehyde-3-phosphate dehydrogenase (GAPDH)	0.418043	0.166692	0.251351	3361	-0.59252	6	8.22448e+09	5.81797e+09	8.40618e+09	1.83646e+10	1.91021e+10	1.50376e+10	Yes	Yes	0.510211	-2.86357	39.8743	1.21808	-0.378779	4.83287
P07437	TUBB	Tubulin beta chain (Tubulin beta-5 chain)	0.402711	0.122731	0.27998	4066	-1.18982	6	9.63557e+09	7.35331e+09	7.82965e+09	1.83783e+10	1.70952e+10	1.19118e+10	Yes	Yes	1.48714	-5.73096	30.4762	0.908208	-0.395007	4.81665
P34932	HSPA4	Heat shock 70 kDa protein 4 (HSP70RY) (Heat shock 70-related protein APG-2)	0.400922	0.174753	0.226168	2780	-0.372077	66	6.44139e+09	5.94927e+09	7.46527e+09	2.12025e+10	1.88815e+10	1.19432e+10	Yes	Yes	1.20451	-1.79145	43.5879	1.34786	-0.396941	4.81471
P25445	FAS	Tumor necrosis factor receptor superfamily member 6 (Apo-1 antigen) (Apoptosis-mediating surface antigen FAS) (FASLG receptor) (CD antigen CD95)	0.399945	0.160172	0.239773	3327	-0.582041	135	7.75858e+09	6.17631e+09	7.40507e+09	1.72782e+10	1.94044e+10	1.36854e+10	No	Yes	0.807275	-2.80174	40.0486	1.22406	-0.398	4.81365
Q7L014	DDX46	Probable ATP-dependent RNA helicase DDX46	0.38738	0.137002	0.250377	3793	-0.869904	71	9.18884e+09	6.90016e+09	6.35356e+09	1.61027e+10	1.53482e+10	1.55616e+10	Yes	Yes	0.687427	-4.17536	35.3664	1.06651	-0.411863	4.79979
P43243	MATR3	Matrin-3	0.383602	0.0682503	0.315352	4305	-2.20805	4	1.28999e+10	8.00746e+09	7.32273e+09	1.39187e+10	1.43951e+10	1.22339e+10	Yes	Yes	1.8906	-10.5888	17.792	0.51889	-0.416119	4.79553
Q9Y4L1	HYOU1	Hypoxia up-regulated protein 1 (150 kDa oxygen-regulated protein) (ORP-150) (170 kDa glucose-regulated protein) (GRP-170)	0.3789	0.157909	0.220991	3106	-0.484895	57	8.10026e+09	6.57426e+09	5.11858e+09	1.59488e+10	1.50986e+10	1.70942e+10	Yes	Yes	0.429489	-2.32273	41.6756	1.28042	-0.421475	4.79018
P49321	NASP	Nuclear autoantigenic sperm protein (NASP)	0.377852	0.0690642	0.308788	4299	-2.16061	45	1.15891e+10	8.00045e+09	7.75216e+09	1.71148e+10	1.2873e+10	1.04174e+10	Yes	Yes	2.41162	-10.3471	18.2781	0.533388	-0.422678	4.78897
Q9NR30	DDX21	Nucleolar RNA helicase 2	0.372851	0.126058	0.246793	3897	-0.969214	53	8.7416e+09	6.47945e+09	6.39711e+09	2.04303e+10	1.39709e+10	1.08307e+10	Yes	Yes	1.92772	-4.63593	33.8092	1.01547	-0.428465	4.78319
P46976	GYG1	Glycogenin-1 (GN-1) (GN1)	0.372493	0	0.372493	4530	-10	21	1.57568e+10	1.13091e+10	1.04098e+10	9.06818e+09	8.36422e+09	1.18779e+10	No	Yes	8.39396	-47.6641		-0.37117	-0.428882	4.78277
P62241	RPS8	40S ribosomal protein S8 (Small ribosomal subunit protein eS8)	0.369685	0.112827	0.256858	4059	-1.18687	16	8.75361e+09	7.46715e+09	6.78486e+09	1.53612e+10	1.44226e+10	1.34932e+10	Yes	Yes	0.838619	-5.6726	30.5197	0.909591	-0.432168	4.77948
O43719	HTATSF1	HIV Tat-specific factor 1 (Tat-SF1)	0.369662	0.105027	0.264635	4130	-1.33324	67	1.0465e+10	8.14703e+09	5.10289e+09	1.40626e+10	1.36656e+10	1.48352e+10	Yes	Yes	1.02542	-6.37217	28.4117	0.84298	-0.432195	4.77946
O15355	PPM1G	Protein phosphatase 1G	0.367321	0.130886	0.236436	3767	-0.853141	31	8.9242e+09	6.23338e+09	6.02473e+09	1.57727e+10	1.46777e+10	1.42259e+10	Yes	Yes	0.887371	-4.0752	35.6325	1.0753	-0.434954	4.7767
Q9UQ80	PA2G4	Proliferation-associated protein 2G4 (Cell cycle protein p38-2G4 homolog) (hG4-1) (ErbB3-binding protein 1)	0.356707	0.176253	0.180455	1619	-0.033992	27	5.01864e+09	5.22822e+09	5.8086e+09	1.73476e+10	1.76696e+10	1.2883e+10	Yes	Yes	0.715706	-0.161937	49.411	1.56239	-0.447688	4.76396
P61247	RPS3A	40S ribosomal protein S3a (Small ribosomal subunit protein eS1) (v-fos transformation effector protein) (Fte-1)	0.346373	0.124848	0.221525	3722	-0.827292	29	7.26533e+09	5.49799e+09	7.06983e+09	1.53363e+10	1.35649e+10	1.33684e+10	Yes	Yes	0.728553	-3.93063	36.0445	1.08894	-0.460456	4.7512
Q14152	EIF3A	Eukaryotic translation initiation factor 3 subunit A (eIF3a) (Eukaryotic translation initiation factor 3 subunit 10) (eIF-3-theta) (eIF3 p167) (eIF3 p180) (eIF3 p185)	0.339604	0.134062	0.205542	3388	-0.616537	106	6.04268e+09	5.37729e+09	6.83833e+09	1.66862e+10	1.4688e+10	1.12567e+10	Yes	Yes	0.871894	-2.92401	39.4759	1.20443	-0.469027	4.74263
P63104	YWHAZ	14-3-3 protein zeta/delta (Protein kinase C inhibitor protein 1) (KCIP-1)	0.331051	0.123413	0.207639	3619	-0.750582	18	6.72304e+09	5.06199e+09	6.78326e+09	1.4708e+10	1.40399e+10	1.20395e+10	Yes	Yes	0.601697	-3.55141	37.2791	1.13009	-0.480105	4.73155
P25205	MCM3	DNA replication licensing factor MCM3	0.3128	0.0845221	0.228278	4170	-1.43339	61	8.1768e+09	6.17974e+09	5.84606e+09	1.52164e+10	1.12967e+10	9.3677e+09	Yes	Yes	1.88084	-6.74686	27.0211	0.799517	-0.504733	4.70692
P12956	XRCC6	X-ray repair cross-complementing protein 6	0.307543	0.14013	0.167413	2385	-0.256642	50	4.87837e+09	4.58639e+09	5.30654e+09	1.64963e+10	1.39663e+10	9.90699e+09	Yes	Yes	1.11038	-1.2061	45.5644	1.41904	-0.512094	4.69956
O00267	SUPT5H	Transcription elongation factor SPT5 (hSPT5) (DRB sensitivity-inducing factor 160 kDa subunit) (DSIF p160) (DRB sensitivity-inducing factor large subunit) (DSIF large subunit) (Tat-cotransactivator 1 protein) (Tat-CT1 protein)	0.306135	0.077535	0.2286	4210	-1.55991	2	9.22105e+09	5.92173e+09	5.33085e+09	1.07171e+10	1.14217e+10	1.22759e+10	Yes	Yes	0.868684	-7.32778	25.327	0.747039	-0.514086	4.69757
Q02878	RPL6	60S ribosomal protein L6 (Large ribosomal subunit protein eL6) (Neoplasm-related protein C140) (Tax-responsive enhancer element-binding protein 107) (TaxREB107)	0.299264	0.0929745	0.20629	4016	-1.14977	27	6.4489e+09	5.9502e+09	6.02409e+09	1.34747e+10	1.13383e+10	1.04204e+10	Yes	Yes	0.927838	-5.38977	31.0677	0.927059	-0.523945	4.68771
P12277	CKB	Creatine kinase B-type	0.293399	0.110026	0.183373	3587	-0.73693	25	5.94663e+09	4.73297e+09	5.59535e+09	1.22964e+10	1.44948e+10	9.5387e+09	Yes	Yes	0.983859	-3.44818	37.5006	1.13752	-0.532541	4.67911
P07237	P4HB	Protein disulfide-isomerase (PDI)	0.292747	0.107792	0.184955	3645	-0.778926	42	5.65548e+09	5.23851e+09	5.5073e+09	1.43195e+10	1.24818e+10	9.28539e+09	Yes	Yes	1.16164	-3.64393	36.8208	1.11477	-0.533507	4.67814
Q8NC51	SERBP1	Plasminogen activator inhibitor 1 RNA-binding protein (PAI1 RNA-binding protein 1) (PAI-RBP1) (SERPINE1 mRNA-binding protein 1)	0.287278	0.152301	0.134977	974	0.174217	6	4.01439e+09	3.47291e+09	4.49495e+09	1.4976e+10	1.42003e+10	1.03489e+10	Yes	Yes	0.763102	0.813584	53.0153	1.70341	-0.541697	4.66996
Q14839	CHD4	Chromodomain-helicase-DNA-binding protein 4 (CHD-4)	0.285721	0.117107	0.168614	3166	-0.525895	78	6.42538e+09	4.8652e+09	3.79907e+09	1.32154e+10	1.17179e+10	1.12053e+10	Yes	Yes	0.986071	-2.45466	40.9865	1.25644	-0.544058	4.66759
P07195	LDHB	L-lactate dehydrogenase B chain (LDH-B)	0.284555	0.11098	0.173576	3432	-0.645271	21	5.25727e+09	4.17971e+09	6.01672e+09	1.19922e+10	1.37999e+10	9.77333e+09	Yes	Yes	0.544952	-3.01072	39.001	1.18824	-0.545833	4.66582
P15586	GNS	N-acetylglucosamine-6-sulfatase	0.280463	0	0.280463	4529	-10	14	1.13043e+10	9.18188e+09	6.21003e+09	8.0521e+09	8.17666e+09	7.36049e+09	No	Yes	9.16109	-46.4358		-0.18004	-0.552125	4.65953
Q9BTT0	ANP32E	Acidic leucine-rich nuclear phosphoprotein 32 family member E (LANP-like protein) (LANP-L)	0.277242	0.0637708	0.213471	4248	-1.74307	7	7.70078e+09	6.04592e+09	5.3462e+09	9.24214e+09	9.98178e+09	1.13911e+10	Yes	Yes	0.407797	-8.11315	23.0019	0.675785	-0.557141	4.65451
E9PAV3	NACA	Nascent polypeptide-associated complex subunit alpha, muscle-specific form (Alpha-NAC, muscle-specific form) (skNAC)	0.272208	0.0669253	0.205283	4221	-1.61699	6	7.18078e+09	5.67856e+09	5.37346e+09	1.08109e+10	1.18829e+10	7.87883e+09	Yes	Yes	1.64852	-7.51344	24.586	0.724239	-0.565098	4.64655
Q13435	SF3B2	Splicing factor 3B subunit 2 (Pre-mRNA-splicing factor SF3b 145 kDa subunit) (SF3b145) (Spliceosome-associated protein 145) (SAP 145)	0.271826	0.0873061	0.18452	3962	-1.07962	19	7.00023e+09	4.26639e+09	5.25023e+09	1.1768e+10	1.01023e+10	1.03498e+10	Yes	Yes	1.17581	-5.01585	32.1184	0.960739	-0.565709	4.64594
P15880	RPS2	40S ribosomal protein S2 (40S ribosomal protein S4) (Protein LLRep3) (Small ribosomal subunit protein uS5)	0.264161	0.222198	0.041963	10	2.40466	24	1.42295e+09	1.01988e+09	1.25307e+09	1.26614e+10	1.22768e+10	1.87286e+10	Yes	Yes	0.899987	11.142	84.1146	3.53484	-0.578131	4.63352
Q02790	FKBP4	Peptidyl-prolyl cis-trans isomerase FKBP4 (PPIase FKBP4)	0.258438	0.108099	0.15034	3029	-0.475878	44	4.63494e+09	3.87282e+09	4.88997e+09	1.22023e+10	1.16786e+10	9.05796e+09	Yes	Yes	0.706844	-2.20047	41.8276	1.28573	-0.587643	4.62401
O15371	EIF3D	Eukaryotic translation initiation factor 3 subunit D (eIF3d) (Eukaryotic translation initiation factor 3 subunit 7) (eIF-3-zeta) (eIF3 p66)	0.252845	0.0821347	0.17071	3937	-1.05548	34	6.23478e+09	4.87456e+09	4.02641e+09	1.27137e+10	9.06143e+09	8.42279e+09	Yes	Yes	1.67931	-4.87054	32.4843	0.972525	-0.597146	4.61451
P24534	EEF1B2	Elongation factor 1-beta (EF-1-beta)	0.246675	0.0867383	0.159937	3766	-0.882761	15	5.08318e+09	3.80733e+09	5.39811e+09	1.13584e+10	9.65234e+09	8.92813e+09	Yes	Yes	0.866412	-4.06404	35.163	1.05981	-0.607875	4.60378
O95218	ZRANB2	Zinc finger Ran-binding domain-containing protein 2 (Zinc finger protein 265) (Zinc finger, splicing)	0.246504	0	0.246504	4528	-10	23	1.08642e+10	7.08417e+09	5.56621e+09	7.35602e+09	6.18939e+09	7.13673e+09	No	Yes	9.30288	-45.8772		-0.189193	-0.608177	4.60348
P05455	SSB	Lupus La protein (La autoantigen) (La ribonucleoprotein) (Sjoegren syndrome type B antigen) (SS-B)	0.244469	0.0917776	0.152692	3563	-0.734407	33	5.43386e+09	4.33034e+09	3.89577e+09	1.08544e+10	1.03033e+10	9.01426e+09	Yes	Yes	0.919886	-3.37818	37.5416	1.1389	-0.611776	4.59988
Q9Y5B9	SUPT16H	FACT complex subunit SPT16 (Chromatin-specific transcription elongation factor 140 kDa subunit) (FACT 140 kDa subunit) (FACTp140) (Facilitates chromatin transcription complex subunit SPT16) (hSPT16)	0.243201	0.083017	0.160184	3834	-0.94825	67	6.03968e+09	4.41829e+09	3.89449e+09	1.01887e+10	9.25025e+09	9.81322e+09	Yes	Yes	0.855711	-4.35969	34.1352	1.02611	-0.614035	4.59762
O43847	NRDC	Nardilysin	0.243024	0.091033	0.151991	3569	-0.739525	54	5.76085e+09	4.35646e+09	3.50034e+09	1.0529e+10	9.89667e+09	9.52959e+09	Yes	Yes	0.89447	-3.39982	37.4584	1.13611	-0.614351	4.5973
Q15185	PTGES3	Prostaglandin E synthase 3	0.235609	0.0960097	0.139599	3179	-0.540039	11	4.97847e+09	4.51434e+09	2.98082e+09	1.13054e+10	9.27996e+09	9.1844e+09	Yes	Yes	1.05264	-2.47546	40.7496	1.24823	-0.627808	4.58384
Q9C0C9	UBE2O	(E3-independent) E2 ubiquitin-conjugating enzyme	0.232168	0.0796393	0.152528	3819	-0.937526	24	5.50893e+09	4.28397e+09	3.87171e+09	9.8105e+09	9.35609e+09	8.79522e+09	Yes	Yes	0.83437	-4.29148	34.3025	1.03158	-0.634198	4.57745
Q08170	SRSF4	Serine/arginine-rich splicing factor 4 (Pre-mRNA-splicing factor SRP75) (SRP001LB) (Splicing factor, arginine/serine-rich 4)	0.232089	0.0259577	0.206131	4355	-2.98933	13	7.81011e+09	4.70864e+09	5.92963e+09	7.42535e+09	7.17282e+09	8.56577e+09	Yes	Yes	2.15497	-13.6831	11.1843	0.324068	-0.634345	4.57731
P62753	RPS6	40S ribosomal protein S6 (Phosphoprotein NP33) (Small ribosomal subunit protein eS6)	0.231844	0.076476	0.155368	3910	-1.02261	19	4.94365e+09	4.22711e+09	4.65303e+09	1.12317e+10	8.56064e+09	7.95224e+09	Yes	Yes	1.17638	-4.68032	32.986	0.988741	-0.634805	4.57685
Q92688	ANP32B	Acidic leucine-rich nuclear phosphoprotein 32 family member B (Acidic protein rich in leucines) (Putative HLA-DR-associated protein I-2) (PHAPI2) (Silver-stainable protein SSP29)	0.231516	0.0451858	0.18633	4286	-2.04392	9	6.81909e+09	5.0701e+09	4.76957e+09	7.60989e+09	7.82744e+09	9.41353e+09	Yes	Yes	0.871338	-9.35346	19.5173	0.57047	-0.635418	4.57623
O75643	SNRNP200	U5 small nuclear ribonucleoprotein 200 kDa helicase	0.231069	0.0957115	0.135358	3088	-0.500012	127	4.23258e+09	3.72157e+09	4.1103e+09	1.13574e+10	9.70615e+09	8.30144e+09	Yes	Yes	0.8513	-2.28775	41.4212	1.27155	-0.636258	4.57539
P26641	EEF1G	Elongation factor 1-gamma (EF-1-gamma) (eEF-1B gamma)	0.230141	0.109273	0.120868	1973	-0.145485	29	3.96949e+09	2.9737e+09	3.86407e+09	9.5246e+09	1.13802e+10	9.551e+09	Yes	Yes	0.269431	-0.665395	47.4811	1.48962	-0.638006	4.57365
Q08945	SSRP1	FACT complex subunit SSRP1 (Chromatin-specific transcription elongation factor 80 kDa subunit) (Facilitates chromatin transcription complex 80 kDa subunit) (FACT 80 kDa subunit) (FACTp80) (Facilitates chromatin transcription complex subunit SSRP1) (Recombination signal sequence recognition protein 1) (Structure-specific recognition protein 1) (hSSRP1) (T160)	0.228661	0.0787366	0.149924	3811	-0.929123	30	5.70801e+09	3.96732e+09	3.73183e+09	8.92816e+09	8.38402e+09	1.02783e+10	Yes	Yes	0.774205	-4.24688	34.4339	1.03587	-0.640809	4.57084
P62851	RPS25	40S ribosomal protein S25 (Small ribosomal subunit protein eS25)	0.228376	0.0688339	0.159542	4040	-1.21274	6	5.16922e+09	4.59418e+09	4.48396e+09	9.70778e+09	9.41465e+09	7.57673e+09	Yes	Yes	1.01509	-5.5426	30.1407	0.897547	-0.64135	4.5703
P00338	LDHA	L-lactate dehydrogenase A chain (LDH-A)	0.227417	0.104744	0.122673	2264	-0.227942	26	3.88139e+09	3.15989e+09	3.78563e+09	1.02607e+10	1.22831e+10	7.40404e+09	Yes	Yes	1.07827	-1.04135	46.0583	1.43707	-0.643176	4.56848
P50502	ST13	Hsc70-interacting protein (Hip) (Aging-associated protein 2) (Progesterone receptor-associated p48 protein) (Protein FAM10A1) (Putative tumor suppressor ST13) (Renal carcinoma antigen NY-REN-33) (Suppression of tumorigenicity 13 protein)	0.224896	0.0946439	0.130253	2973	-0.46073	9	4.12437e+09	3.18546e+09	4.22109e+09	1.08007e+10	1.08111e+10	7.18001e+09	Yes	Yes	0.995106	-2.1026	42.0833	1.29469	-0.648017	4.56363
P11387	TOP1	DNA topoisomerase 1	0.222313	0.0848449	0.137469	3482	-0.696202	43	5.26227e+09	3.72562e+09	3.32519e+09	9.83284e+09	8.92046e+09	8.7932e+09	Yes	Yes	0.909646	-3.17372	38.1645	1.15988	-0.653034	4.55862
Q9BXP5	SRRT	Serrate RNA effector molecule homolog (Arsenite-resistance protein 2)	0.215668	0.0742889	0.141379	3806	-0.928354	57	5.20874e+09	3.82417e+09	3.62137e+09	9.43692e+09	8.59332e+09	7.98363e+09	Yes	Yes	1.00332	-4.21978	34.4459	1.03627	-0.666214	4.54544
P62937	PPIA	Peptidyl-prolyl cis-trans isomerase A (PPIase A)	0.215447	0.0528127	0.162635	4213	-1.62268	7	5.27077e+09	3.73903e+09	5.54124e+09	8.0364e+09	8.79997e+09	7.24111e+09	Yes	Yes	0.39963	-7.37505	24.5131	0.721998	-0.666659	4.54499
P67809	YBX1	Y-box-binding protein 1 (YB-1) (CCAAT-binding transcription factor I subunit A) (CBF-A) (DNA-binding protein B) (DBPB) (Enhancer factor I subunit A) (EFI-A) (Nuclease-sensitive element-binding protein 1) (Y-box transcription factor)	0.214054	0.0861351	0.127919	3229	-0.57056	18	3.92422e+09	3.4571e+09	4.06547e+09	8.16894e+09	9.01983e+09	9.74321e+09	Yes	Yes	0.552791	-2.59158	40.2398	1.23064	-0.669476	4.54218
P46781	RPS9	40S ribosomal protein S9 (Small ribosomal subunit protein uS4)	0.213224	0.0656835	0.14754	3999	-1.1675	16	4.77772e+09	3.61834e+09	4.8112e+09	9.13887e+09	7.9892e+09	7.89453e+09	Yes	Yes	0.863886	-5.30104	30.805	0.918678	-0.671165	4.54049
P35580	MYH10	Myosin-10 (Cellular myosin heavy chain, type B) (Myosin heavy chain 10) (Myosin heavy chain, non-muscle IIb) (Non-muscle myosin heavy chain B) (NMMHC-B) (Non-muscle myosin heavy chain IIb) (NMMHC II-b) (NMMHC-IIB)	0.2128	0.0531879	0.159612	4203	-1.5854	96	4.96116e+09	4.19218e+09	5.02797e+09	9.46478e+09	8.23877e+09	6.26904e+09	Yes	Yes	1.28188	-7.19712	24.9943	0.736791	-0.672028	4.53962
P05387	RPLP2	60S acidic ribosomal protein P2 (Large ribosomal subunit protein P2) (Renal carcinoma antigen NY-REN-44)	0.211793	0.0440459	0.167747	4265	-1.92921	9	5.4989e+09	4.07336e+09	5.3504e+09	8.86971e+09	8.11432e+09	6.06665e+09	Yes	Yes	1.40299	-8.7539	20.7967	0.608949	-0.674089	4.53756
P22314	UBA1	Ubiquitin-like modifier-activating enzyme 1	0.206049	0.0795639	0.126485	3436	-0.668783	58	3.91801e+09	3.06021e+09	4.21917e+09	9.10488e+09	1.01855e+10	6.45573e+09	Yes	Yes	0.924936	-3.02666	38.614	1.17509	-0.686029	4.52562
P55884	EIF3B	Eukaryotic translation initiation factor 3 subunit B (eIF3b) (Eukaryotic translation initiation factor 3 subunit 9) (Prt1 homolog) (hPrt1) (eIF-3-eta) (eIF3 p110) (eIF3 p116)	0.202466	0.089574	0.112892	2590	-0.333791	46	3.67784e+09	3.20479e+09	3.06122e+09	1.06023e+10	9.48761e+09	6.26734e+09	Yes	Yes	1.40106	-1.50807	44.2415	1.37122	-0.693648	4.518
P60842	EIF4A1	Eukaryotic initiation factor 4A-I (eIF-4A-I) (eIF4A-I)	0.199848	0.0706925	0.129156	3721	-0.869486	12	3.90958e+09	2.87009e+09	4.72314e+09	7.92318e+09	9.58059e+09	6.82515e+09	Yes	Yes	0.3592	-3.92343	35.373	1.06673	-0.699299	4.51235
Q7KZ85	SUPT6H	Transcription elongation factor SPT6 (hSPT6) (Histone chaperone suppressor of Ty6) (Tat-cotransactivator 2 protein) (Tat-CT2 protein)	0.198316	0.0763999	0.121916	3440	-0.674245	61	4.57686e+09	3.51635e+09	2.80571e+09	8.96045e+09	8.46457e+09	7.23305e+09	Yes	Yes	1.12055	-3.04018	38.5243	1.17205	-0.702642	4.50901
Q99733	NAP1L4	Nucleosome assembly protein 1-like 4 (Nucleosome assembly protein 2) (NAP-2)	0.197775	0.0600307	0.137744	4019	-1.19822	4	5.10119e+09	3.99258e+09	3.23746e+09	8.39732e+09	7.18661e+09	7.5448e+09	Yes	Yes	1.10464	-5.40136	30.3531	0.904292	-0.703829	4.50782
Q92598	HSPH1	Heat shock protein 105 kDa (Antigen NY-CO-25) (Heat shock 110 kDa protein)	0.194251	0.102042	0.0922084	1061	0.146197	3	2.1799e+09	2.45771e+09	3.30854e+09	1.13227e+10	1.02436e+10	5.31563e+09	Yes	Yes	1.36586	0.65789	52.5312	1.68405	-0.711637	4.50001
P62979	RPS27A	Ubiquitin-40S ribosomal protein S27a (Ubiquitin carboxyl extension protein 80) [Cleaved into: Ubiquitin; 40S ribosomal protein S27a (Small ribosomal subunit protein eS31)]	0.193457	0.0456802	0.147776	4230	-1.69378	3	4.87707e+09	3.5201e+09	4.83425e+09	7.32306e+09	6.53965e+09	7.59158e+09	Yes	Yes	1.27962	-7.619	23.6126	0.69442	-0.713417	4.49824
P26373	RPL13	60S ribosomal protein L13 (Breast basic conserved protein 1) (Large ribosomal subunit protein eL13)	0.193166	0.0204966	0.17267	4358	-3.07456	14	6.16975e+09	3.64297e+09	5.53996e+09	5.77573e+09	5.47535e+09	8.02988e+09	Yes	Yes	2.84307	-13.8281	10.6109	0.307321	-0.714069	4.49758
P14618	PKM	Pyruvate kinase PKM	0.191625	0.0727842	0.118841	3483	-0.707338	6	3.48008e+09	2.70324e+09	4.35813e+09	7.61329e+09	9.79528e+09	6.40736e+09	Yes	Yes	0.650873	-3.17885	37.9825	1.15374	-0.717547	4.49411
Q13247	SRSF6	Serine/arginine-rich splicing factor 6 (Pre-mRNA-splicing factor SRP55) (Splicing factor, arginine/serine-rich 6)	0.191126	0.0599719	0.131154	3968	-1.1289	12	5.10719e+09	3.05008e+09	3.45647e+09	6.50844e+09	6.45547e+09	9.69017e+09	Yes	Yes	1.37703	-5.07213	31.3782	0.936988	-0.718681	4.49297
P60174	TPI1	Triosephosphate isomerase (TIM)	0.188607	0.0696285	0.118978	3593	-0.772949	21	4.31607e+09	2.44458e+09	3.84838e+09	7.61329e+09	8.97989e+09	6.61399e+09	Yes	Yes	0.574481	-3.46838	36.9173	1.11799	-0.724442	4.48721
Q12906	ILF3	Interleukin enhancer-binding factor 3 (Double-stranded RNA-binding protein 76) (DRBP76) (M-phase phosphoprotein 4) (MPP4) (Nuclear factor associated with dsRNA) (NFAR) (Nuclear factor of activated T-cells 90 kDa) (NF-AT-90) (Translational control protein 80) (TCP80)	0.184651	0.0975981	0.0870524	1014	0.164969	5	2.1861e+09	2.20949e+09	3.22462e+09	1.04678e+10	9.24986e+09	5.76902e+09	Yes	Yes	1.02445	0.738733	52.8556	1.69701	-0.733649	4.478
P04075	ALDOA	Fructose-bisphosphate aldolase A	0.184209	0.0676242	0.116585	3611	-0.78577	29	3.82276e+09	2.61567e+09	3.97774e+09	7.70947e+09	8.34408e+09	6.55799e+09	Yes	Yes	0.405227	-3.51786	36.7106	1.11109	-0.734689	4.47696
P51858	HDGF	Hepatoma-derived growth factor (HDGF) (High mobility group protein 1-like 2) (HMG-1L2)	0.18341	0.0306641	0.152746	4300	-2.31651	20	6.29481e+09	3.52322e+09	3.54836e+09	9.25476e+09	5.28916e+09	4.97407e+09	Yes	Yes	3.14716	-10.3665	16.7189	0.486978	-0.736577	4.47507
P53999	SUB1	Activated RNA polymerase II transcriptional coactivator p15 (Positive cofactor 4) (PC4) (SUB1 homolog) (p14)	0.183366	0.0329479	0.150418	4291	-2.19072	13	6.76506e+09	3.3336e+09	3.29573e+09	7.9127e+09	5.68233e+09	5.88717e+09	No	Yes	2.69673	-9.80342	17.9683	0.524147	-0.73668	4.47497
P07814	EPRS1	Bifunctional glutamate/proline--tRNA ligase (Bifunctional aminoacyl-tRNA synthetase) (Cell proliferation-inducing gene 32 protein) (Glutamatyl-prolyl-tRNA synthetase) [Includes: Glutamate--tRNA ligase	0.182217	0.105133	0.0770845	440	0.447702	93	2.1903e+09	2.23902e+09	2.27567e+09	1.09713e+10	9.36679e+09	5.62749e+09	Yes	Yes	1.38903	2.00223	57.6964	1.8983	-0.73941	4.47224
P62917	RPL8	60S ribosomal protein L8 (Large ribosomal subunit protein uL2)	0.180915	0.138024	0.0428912	19	1.68617	26	1.25111e+09	9.18119e+08	1.67162e+09	1.02118e+10	9.16145e+09	9.22302e+09	Yes	Yes	0.297081	7.53569	76.2921	2.89453	-0.742525	4.46913
O00203	AP3B1	AP-3 complex subunit beta-1 (Adaptor protein complex AP-3 subunit beta-1) (Adaptor-related protein complex 3 subunit beta-1) (Beta-3A-adaptin) (Clathrin assembly protein complex 3 beta-1 large chain)	0.180071	0.0524118	0.127659	4068	-1.28433	49	4.3687e+09	3.72624e+09	3.338e+09	6.61176e+09	6.74399e+09	7.49709e+09	Yes	Yes	0.281985	-5.73724	29.1062	0.864827	-0.744556	4.4671
Q52LJ0	FAM98B	Protein FAM98B	0.178688	0	0.178688	4527	-10	11	7.54347e+09	5.13559e+09	5.13748e+09	1.94329e+08	6.47561e+09	7.55127e+09	Yes	Yes	9.85551	-44.4847		-1.48741	-0.747905	4.46375
Q14103	HNRNPD	Heterogeneous nuclear ribonucleoprotein D0 (hnRNP D0) (AU-rich element RNA-binding protein 1)	0.17845	0.0942999	0.0841502	1019	0.16429	5	2.98732e+09	2.52251e+09	2.01916e+09	8.83682e+09	8.21508e+09	7.41425e+09	Yes	Yes	0.691513	0.733252	52.8438	1.69654	-0.748483	4.46317
P11021	HSPA5	Endoplasmic reticulum chaperone BiP	0.178397	0.0921281	0.0862684	1214	0.0948088	35	2.61308e+09	2.12737e+09	2.8676e+09	9.82638e+09	8.5986e+09	5.95251e+09	Yes	Yes	1.02494	0.423135	51.6423	1.64886	-0.748613	4.46304
P49736	MCM2	DNA replication licensing factor MCM2	0.177909	0.0773133	0.100596	2719	-0.379786	47	3.00988e+09	2.76792e+09	3.06375e+09	9.38764e+09	8.31008e+09	5.35891e+09	Yes	Yes	1.30372	-1.69455	43.4566	1.34318	-0.749801	4.46185
Q16629	SRSF7	Serine/arginine-rich splicing factor 7 (Splicing factor 9G8) (Splicing factor, arginine/serine-rich 7)	0.175804	0.0444973	0.131306	4190	-1.56115	11	5.33131e+09	3.37227e+09	3.04685e+09	6.80989e+09	5.9144e+09	7.04593e+09	Yes	Yes	1.38019	-6.95753	25.3108	0.74654	-0.754972	4.45668
P35269	GTF2F1	General transcription factor IIF subunit 1 (General transcription factor IIF 74 kDa subunit) (Transcription initiation factor IIF subunit alpha) (TFIIF-alpha) (Transcription initiation factor RAP74)	0.174765	0.0344894	0.140275	4275	-2.02404	28	5.63547e+09	3.6436e+09	3.25251e+09	5.83486e+09	5.72558e+09	7.24238e+09	Yes	Yes	1.29326	-9.01527	19.7348	0.576995	-0.757546	4.45411
Q14978	NOLC1	Nucleolar and coiled-body phosphoprotein 1 (140 kDa nucleolar phosphoprotein) (Nopp140) (Hepatitis C virus NS5A-transactivated protein 13) (HCV NS5A-transactivated protein 13) (Nucleolar 130 kDa protein) (Nucleolar phosphoprotein p130)	0.173808	0.0565428	0.117266	3911	-1.05237	3	4.71751e+09	3.04688e+09	2.70871e+09	6.78345e+09	6.05563e+09	7.85074e+09	Yes	Yes	1.03552	-4.68485	32.5317	0.974054	-0.759929	4.45172
P39023	RPL3	60S ribosomal protein L3 (HIV-1 TAR RNA-binding protein B) (TARBP-B) (Large ribosomal subunit protein uL3)	0.173313	0.00447304	0.16884	4470	-5.23825	27	6.47641e+09	3.67541e+09	4.92871e+09	4.70554e+09	5.06303e+09	6.22491e+09	Yes	Yes	4.11486	-23.3128	2.58091	0.0744858	-0.76117	4.45048
Q06830	PRDX1	Peroxiredoxin-1	0.173092	0.0444359	0.128656	4179	-1.53372	15	4.36505e+09	2.88141e+09	4.23998e+09	5.49977e+09	6.92556e+09	7.12273e+09	Yes	Yes	0.922712	-6.82496	25.6718	0.75768	-0.761722	4.44993
P18124	RPL7	60S ribosomal protein L7 (Large ribosomal subunit protein uL30)	0.171921	0.0397676	0.132154	4236	-1.73255	21	4.55185e+09	3.49421e+09	3.80068e+09	6.23112e+09	6.34059e+09	6.40609e+09	Yes	Yes	0.610402	-7.70462	23.1313	0.679729	-0.764671	4.44698
P50990	CCT8	T-complex protein 1 subunit theta (TCP-1-theta) (CCT-theta) (Chaperonin containing T-complex polypeptide 1 subunit 8) (Renal carcinoma antigen NY-REN-15)	0.165186	0.0412015	0.123985	4192	-1.58939	42	3.79525e+09	2.97622e+09	4.28064e+09	6.05134e+09	7.27383e+09	5.23968e+09	Yes	Yes	0.470339	-7.04041	24.9425	0.735196	-0.782026	4.42963
P22392	NME2	Nucleoside diphosphate kinase B (NDK B) (NDP kinase B)	0.164505	0.0739469	0.0905581	2454	-0.292353	7	2.92554e+09	2.2616e+09	2.9189e+09	7.30844e+09	7.57457e+09	6.5058e+09	Yes	Yes	0.309859	-1.29449	44.9512	1.39678	-0.783821	4.42783
Q9Y2X3	NOP58	Nucleolar protein 58 (Nucleolar protein 5)	0.163	0.0718152	0.0911851	2600	-0.344508	29	3.1378e+09	2.39664e+09	2.60415e+09	8.15195e+09	6.43764e+09	6.49689e+09	Yes	Yes	0.921867	-1.52405	44.0583	1.36466	-0.787812	4.42384
Q13813	SPTAN1	Spectrin alpha chain, non-erythrocytic 1 (Alpha-II spectrin) (Fodrin alpha chain) (Spectrin, non-erythroid alpha subunit)	0.160024	0.0659011	0.0941231	3075	-0.514246	3	3.39359e+09	2.31988e+09	2.62596e+09	7.73069e+09	7.49303e+09	5.12833e+09	Yes	Yes	1.26215	-2.27083	41.182	1.26323	-0.795814	4.41584
Q13283	G3BP1	Ras GTPase-activating protein-binding protein 1 (G3BP-1)	0.159872	0.0879143	0.0719582	734	0.288938	21	2.30261e+09	2.09088e+09	1.87447e+09	8.71814e+09	8.85345e+09	4.82472e+09	Yes	Yes	1.52358	1.27579	54.9902	1.78387	-0.796226	4.41543
P78371	CCT2	T-complex protein 1 subunit beta (TCP-1-beta) (CCT-beta)	0.158293	0.0612525	0.0970405	3390	-0.663818	39	2.80022e+09	2.18872e+09	3.61464e+09	6.85916e+09	7.83735e+09	5.081e+09	Yes	Yes	0.60393	-2.92818	38.6956	1.17786	-0.800538	4.41111
O15347	HMGB3	High mobility group protein B3 (High mobility group protein 2a) (HMG-2a) (High mobility group protein 4) (HMG-4)	0.157767	0.0316421	0.126125	4268	-1.99494	14	4.90773e+09	3.42685e+09	2.96712e+09	5.9657e+09	5.44795e+09	5.57149e+09	No	Yes	1.53442	-8.79704	20.0561	0.58665	-0.801983	4.40967
P00558	PGK1	Phosphoglycerate kinase 1	0.157294	0.0630781	0.0942163	3214	-0.578838	26	2.7558e+09	2.06746e+09	3.52563e+09	7.22892e+09	7.61154e+09	5.01268e+09	Yes	Yes	0.650243	-2.55173	40.1019	1.2259	-0.803287	4.40837
P38646	HSPA9	Stress-70 protein, mitochondrial (75 kDa glucose-regulated protein) (GRP-75) (Heat shock 70 kDa protein 9) (Mortalin) (MOT) (Peptide-binding protein 74) (PBP74)	0.15614	0.0790001	0.0771401	1393	0.0343724	46	2.25114e+09	2.33592e+09	2.13145e+09	9.08823e+09	7.55542e+09	4.63294e+09	Yes	Yes	1.51857	0.151416	50.5956	1.60797	-0.806485	4.40517
P49368	CCT3	T-complex protein 1 subunit gamma (TCP-1-gamma) (CCT-gamma) (hTRiC5)	0.155392	0.0690051	0.086387	2536	-0.32411	38	2.61508e+09	2.1502e+09	2.87964e+09	6.99137e+09	8.10804e+09	5.11664e+09	Yes	Yes	0.888234	-1.42708	44.4071	1.37717	-0.808571	4.40308
Q86VP6	CAND1	Cullin-associated NEDD8-dissociated protein 1 (Cullin-associated and neddylation-dissociated protein 1) (TBP-interacting protein of 120 kDa A) (TBP-interacting protein 120A) (p120 CAND1)	0.15531	0.0734326	0.081877	1994	-0.157037	60	2.29031e+09	2.13885e+09	2.72409e+09	8.94108e+09	7.08666e+09	4.66518e+09	Yes	Yes	1.2884	-0.691409	47.2814	1.48219	-0.808802	4.40285
P29692	EEF1D	Elongation factor 1-delta (EF-1-delta) (Antigen NY-CO-4)	0.154642	0.060729	0.0939127	3313	-0.628936	5	2.91005e+09	2.37466e+09	3.10106e+09	7.10413e+09	6.71243e+09	5.52409e+09	Yes	Yes	0.610786	-2.76793	39.2708	1.19743	-0.810673	4.40098
O00410	IPO5	Importin-5 (Imp5) (Importin subunit beta-3) (Karyopherin beta-3) (Ran-binding protein 5) (RanBP5)	0.152608	0.0802018	0.072406	1067	0.147526	7	2.08485e+09	1.81173e+09	2.47924e+09	7.72312e+09	8.26191e+09	5.00091e+09	Yes	Yes	0.971655	0.648411	52.5542	1.68497	-0.816423	4.39523
Q14498	RBM39	RNA-binding protein 39 (CAPER alpha) (CAPERalpha) (Hepatocellular carcinoma protein 1) (RNA-binding motif protein 39) (RNA-binding region-containing protein 2) (Splicing factor HCC1)	0.152255	0.0523365	0.0999184	3774	-0.932934	23	3.82261e+09	2.69479e+09	2.40153e+09	6.93189e+09	6.19269e+09	5.25496e+09	Yes	Yes	1.33967	-4.09952	34.3743	1.03392	-0.817429	4.39422
O15042	U2SURP	U2 snRNP-associated SURP motif-containing protein (140 kDa Ser/Arg-rich domain protein) (U2-associated protein SR140)	0.151699	0.0644948	0.087204	2867	-0.43521	50	3.26442e+09	2.54746e+09	2.00133e+09	6.7725e+09	6.46834e+09	6.14472e+09	Yes	Yes	0.76196	-1.91172	42.5151	1.30986	-0.819018	4.39263
P13667	PDIA4	Protein disulfide-isomerase A4	0.149319	0.0484725	0.100847	3896	-1.05693	48	2.87416e+09	2.82852e+09	3.28581e+09	6.95806e+09	5.77939e+09	5.0462e+09	Yes	Yes	0.806852	-4.63544	32.4623	0.971817	-0.825884	4.38577
P08865	RPSA	40S ribosomal protein SA (37 kDa laminin receptor precursor) (37LRP) (37/67 kDa laminin receptor) (LRP/LR) (67 kDa laminin receptor) (67LR) (Colon carcinoma laminin-binding protein) (Laminin receptor 1) (LamR) (Laminin-binding protein precursor p40) (LBP/p40) (Multidrug resistance-associated protein MGr1-Ag) (NEM/1CHD4) (Small ribosomal subunit protein uS2)	0.14908	0.0560203	0.0930597	3501	-0.732208	18	3.16116e+09	2.09802e+09	3.01256e+09	6.21175e+09	7.29034e+09	4.9554e+09	Yes	Yes	0.766773	-3.21078	37.5773	1.1401	-0.826581	4.38507
P63244	RACK1	Receptor of activated protein C kinase 1 (Cell proliferation-inducing gene 21 protein) (Guanine nucleotide-binding protein subunit beta-2-like 1) (Guanine nucleotide-binding protein subunit beta-like protein 12.3) (Human lung cancer oncogene 7 protein) (HLC-7) (Receptor for activated C kinase) (Small ribosomal subunit protein RACK1) [Cleaved into: Receptor of activated protein C kinase 1, N-termi…	0.148996	0.0576804	0.0913154	3377	-0.662778	15	3.06641e+09	2.36948e+09	2.72515e+09	5.8906e+09	7.0104e+09	5.6521e+09	Yes	Yes	0.476626	-2.90617	38.7128	1.17844	-0.826826	4.38483
P10809	HSPD1	60 kDa heat shock protein, mitochondrial	0.147711	0.0493109	0.0984001	3836	-0.996753	50	2.74875e+09	2.72417e+09	3.3111e+09	5.76417e+09	6.77866e+09	5.15695e+09	Yes	Yes	0.609148	-4.36684	33.3834	1.00162	-0.830587	4.38107
Q6PD62	CTR9	RNA polymerase-associated protein CTR9 homolog (SH2 domain-binding protein 1)	0.147497	0.0436043	0.103892	4032	-1.25255	50	4.274e+09	2.99824e+09	2.03363e+09	5.71252e+09	6.0689e+09	5.35806e+09	Yes	Yes	1.36207	-5.48671	29.5629	0.879245	-0.831218	4.38043
P23396	RPS3	40S ribosomal protein S3	0.146934	0.0608125	0.0861211	3027	-0.502	15	2.71645e+09	2.19527e+09	2.76819e+09	6.65458e+09	6.82454e+09	5.18537e+09	Yes	Yes	0.654138	-2.19814	41.3877	1.27038	-0.832879	4.37877
Q9NX58	LYAR	Cell growth-regulating nucleolar protein	0.146237	0.0393744	0.106863	4121	-1.44043	29	4.10631e+09	2.98143e+09	2.40269e+09	6.97607e+09	4.88675e+09	4.8663e+09	Yes	Yes	1.91272	-6.30434	26.925	0.796527	-0.834942	4.37671
P27348	YWHAQ	14-3-3 protein theta (14-3-3 protein T-cell) (14-3-3 protein tau) (Protein HS1)	0.146064	0.0664513	0.0796124	2339	-0.260695	13	2.32928e+09	2.01416e+09	2.75314e+09	7.2262e+09	6.53008e+09	5.33558e+09	Yes	Yes	0.600246	-1.14085	45.4948	1.4165	-0.835458	4.37619
P62424	RPL7A	60S ribosomal protein L7a (Large ribosomal subunit protein eL8) (PLA-X polypeptide) (Surfeit locus protein 3)	0.142863	0.0272791	0.115583	4279	-2.08307	17	3.6957e+09	3.00407e+09	3.60568e+09	4.69739e+09	4.51404e+09	6.09762e+09	Yes	Yes	1.56488	-9.09585	19.0947	0.557802	-0.845081	4.36657
P31948	STIP1	Stress-induced-phosphoprotein 1 (STI1) (Hsc70/Hsp90-organizing protein) (Hop) (Renal carcinoma antigen NY-REN-11) (Transformation-sensitive protein IEF SSP 3521)	0.142838	0.0526913	0.0901471	3565	-0.774716	41	3.15201e+09	1.83084e+09	3.09497e+09	5.6646e+09	6.14351e+09	5.72424e+09	Yes	Yes	0.506165	-3.38279	36.8888	1.11704	-0.845155	4.3665
O95232	LUC7L3	Luc7-like protein 3 (Cisplatin resistance-associated-overexpressed protein) (Luc7A) (Okadaic acid-inducible phosphoprotein OA48-18) (cAMP regulatory element-associated protein 1) (CRE-associated protein 1) (CREAP-1)	0.141486	0.0338787	0.107607	4207	-1.66732	21	4.4636e+09	2.73842e+09	2.43602e+09	5.51167e+09	5.35882e+09	4.85909e+09	Yes	Yes	1.59751	-7.27345	23.945	0.704585	-0.849288	4.36236
Q8IX12	CCAR1	Cell division cycle and apoptosis regulator protein 1 (Cell cycle and apoptosis regulatory protein 1) (CARP-1) (Death inducer with SAP domain)	0.140676	0.069526	0.0711496	1606	-0.0333041	46	2.63999e+09	1.94359e+09	1.73384e+09	6.6556e+09	7.27912e+09	4.97025e+09	Yes	Yes	1.13167	-0.145201	49.4229	1.56285	-0.851781	4.35987
Q05519	SRSF11	Serine/arginine-rich splicing factor 11 (Arginine-rich 54 kDa nuclear protein) (p54) (Splicing factor, arginine/serine-rich 11)	0.140609	0.0313293	0.10928	4245	-1.80244	16	4.43564e+09	2.82172e+09	2.53156e+09	5.29314e+09	5.35122e+09	4.7772e+09	Yes	Yes	1.55138	-7.85805	22.2811	0.653865	-0.851986	4.35967
P09874	PARP1	Poly [ADP-ribose] polymerase 1 (PARP-1)	0.14033	0.051797	0.0885331	3561	-0.773347	67	2.49576e+09	2.3823e+09	2.83056e+09	7.58032e+09	6.15572e+09	3.71577e+09	Yes	Yes	1.55596	-3.37087	36.9108	1.11777	-0.852849	4.3588
Q07020	RPL18	60S ribosomal protein L18 (Large ribosomal subunit protein eL18)	0.135136	0.000940777	0.134195	4514	-7.15627	11	4.42088e+09	3.36697e+09	4.22685e+09	3.79883e+09	3.93336e+09	4.48231e+09	No	Yes	5.20723	-31.0755	0.69617	0.0200875	-0.869228	4.34242
P35659	DEK	Protein DEK	0.134588	0.0278425	0.106746	4257	-1.93882	16	3.86383e+09	2.85138e+09	2.84276e+09	5.28669e+09	4.72169e+09	4.56462e+09	Yes	Yes	1.38722	-8.41577	20.6871	0.605645	-0.870992	4.34066
O60506	SYNCRIP	Heterogeneous nuclear ribonucleoprotein Q (hnRNP Q) (Glycine- and tyrosine-rich RNA-binding protein) (GRY-RBP) (NS1-associated protein 1) (Synaptotagmin-binding, cytoplasmic RNA-interacting protein)	0.133835	0.107304	0.0265305	14	2.01598	3	9.30817e+08	5.9922e+08	8.4509e+08	6.83763e+09	7.01718e+09	7.76591e+09	Yes	Yes	0.28889	8.74577	80.1766	3.18414	-0.873431	4.33822
Q58FF6	HSP90AB4P	Putative heat shock protein HSP 90-beta 4	0.133513	0.0272527	0.10626	4260	-1.96313	2	4.21707e+09	2.8588e+09	2.3975e+09	5.71048e+09	4.62892e+09	4.12539e+09	No	Yes	2.14939	-8.51445	20.412	0.597357	-0.874476	4.33718
P35268	RPL22	60S ribosomal protein L22 (EBER-associated protein) (EAP) (Epstein-Barr virus small RNA-associated protein) (Heparin-binding protein HBp15) (Large ribosomal subunit protein eL22)	0.132686	0.0454344	0.0872516	3769	-0.941394	6	2.79512e+09	2.54578e+09	2.41306e+09	6.37182e+09	5.374e+09	4.2901e+09	Yes	Yes	1.25578	-4.08045	34.2421	1.0296	-0.877175	4.33448
O75400	PRPF40A	Pre-mRNA-processing factor 40 homolog A (Fas ligand-associated factor 1) (Formin-binding protein 11) (Formin-binding protein 3) (Huntingtin yeast partner A) (Huntingtin-interacting protein 10) (HIP-10) (Huntingtin-interacting protein A) (Renal carcinoma antigen NY-REN-6)	0.132628	0.0370583	0.0955697	4086	-1.36676	3	3.91985e+09	2.40806e+09	2.23534e+09	4.97801e+09	4.88447e+09	5.35377e+09	Yes	Yes	1.04885	-5.92391	27.9415	0.828245	-0.877365	4.33429
P61978	HNRNPK	Heterogeneous nuclear ribonucleoprotein K (hnRNP K) (Transformation up-regulated nuclear protein) (TUNP)	0.132611	0.0494381	0.0831731	3521	-0.750494	3	2.64224e+09	1.73322e+09	3.03105e+09	5.34624e+09	6.44204e+09	4.58167e+09	Yes	Yes	0.325958	-3.25282	37.2805	1.13014	-0.87742	4.33423
P17987	TCP1	T-complex protein 1 subunit alpha (TCP-1-alpha) (CCT-alpha)	0.131599	0.0515303	0.0800689	3305	-0.635822	25	2.35906e+09	2.02766e+09	2.69121e+09	5.74865e+09	6.67181e+09	4.09664e+09	Yes	Yes	0.966534	-2.75368	39.157	1.19355	-0.880747	4.33091
Q7Z4V5	HDGFL2	Hepatoma-derived growth factor-related protein 2 (HDGF-related protein 2) (HRP-2) (Hepatoma-derived growth factor 2) (HDGF-2)	0.131329	0.0451158	0.086213	3758	-0.934273	3	3.47223e+09	2.41972e+09	1.82839e+09	5.32022e+09	4.88907e+09	5.6169e+09	Yes	Yes	0.877225	-4.04541	34.3533	1.03324	-0.88164	4.33001
P21127	CDK11B	Cyclin-dependent kinase 11B	0.131177	0.0480484	0.083129	3573	-0.790864	6	3.15341e+09	2.23453e+09	2.05723e+09	5.58541e+09	4.96399e+09	5.52481e+09	Yes	Yes	0.825871	-3.42405	36.6286	1.10835	-0.882141	4.32951
P50991	CCT4	T-complex protein 1 subunit delta (TCP-1-delta) (CCT-delta) (Stimulator of TAR RNA-binding)	0.130172	0.0564672	0.0737048	2701	-0.384347	37	2.11336e+09	1.65323e+09	2.76716e+09	6.07853e+09	6.44524e+09	4.28161e+09	Yes	Yes	0.615527	-1.66275	43.3789	1.34042	-0.885482	4.32617
Q96AY3	FKBP10	Peptidyl-prolyl cis-trans isomerase FKBP10 (PPIase FKBP10)	0.129883	0.051181	0.0787023	3275	-0.620796	31	2.4692e+09	2.41052e+09	2.17068e+09	5.3866e+09	5.72525e+09	5.12512e+09	Yes	Yes	0.460328	-2.68507	39.4054	1.20203	-0.886447	4.32521
Q13547	HDAC1	Histone deacetylase 1 (HD1)	0.129398	0.0496952	0.0797024	3403	-0.681516	19	3.10794e+09	2.06079e+09	1.85798e+09	6.99442e+09	5.06006e+09	4.11911e+09	Yes	Yes	1.78709	-2.94659	38.405	1.16801	-0.888074	4.32358
Q8IWX8	CHERP	Calcium homeostasis endoplasmic reticulum protein (ERPROT 213-21) (SR-related CTD-associated factor 6)	0.128199	0.0460139	0.0821849	3641	-0.836804	28	2.6606e+09	1.81968e+09	2.87254e+09	5.08617e+09	4.78903e+09	5.75733e+09	Yes	Yes	1.07165	-3.61461	35.8926	1.0839	-0.892116	4.31954
P62847	RPS24	40S ribosomal protein S24 (Small ribosomal subunit protein eS24)	0.128142	0.0492689	0.0788728	3393	-0.678848	7	2.8544e+09	2.2679e+09	1.92547e+09	5.82127e+09	4.62199e+09	5.48408e+09	Yes	Yes	0.913568	-2.93218	38.4488	1.16949	-0.892309	4.31934
P13473	LAMP2	Lysosome-associated membrane glycoprotein 2 (LAMP-2) (Lysosome-associated membrane protein 2) (CD107 antigen-like family member B) (LGP-96) (CD antigen CD107b)	0.127833	0.00892881	0.118904	4385	-3.73518	2	4.4527e+09	3.72562e+09	2.47956e+09	4.14601e+09	3.95439e+09	4.16144e+09	No	Yes	2.68469	-16.1296	6.98476	0.201866	-0.893358	4.31829
O00193	SMAP	Small acidic protein	0.127329	0	0.127329	4526	-10	9	4.72099e+09	3.46989e+09	3.26499e+09	3.97249e+09	3.37447e+09	4.02653e+09	No	Yes	8.49805	-43.0181		-0.0149717	-0.895074	4.31658
P48643	CCT5	T-complex protein 1 subunit epsilon (TCP-1-epsilon) (CCT-epsilon)	0.127166	0.046201	0.0809646	3601	-0.809367	37	2.46735e+09	1.89238e+09	2.85435e+09	5.23333e+09	6.01806e+09	4.33465e+09	Yes	Yes	0.442034	-3.49324	36.3314	1.09846	-0.89563	4.31602
O43390	HNRNPR	Heterogeneous nuclear ribonucleoprotein R (hnRNP R)	0.126434	0.0869319	0.0395017	49	1.13797	4	1.18971e+09	9.93374e+08	1.34974e+09	6.99356e+09	5.82264e+09	6.31983e+09	Yes	Yes	0.460797	4.90865	68.7569	2.43334	-0.898138	4.31351
Q04760	GLO1	Lactoylglutathione lyase	0.126328	0.00968508	0.116643	4380	-3.59019	11	3.86904e+09	3.09817e+09	3.43982e+09	4.10129e+09	4.72895e+09	3.41269e+09	No	Yes	1.98738	-15.485	7.66661	0.221646	-0.8985	4.31315
P31946	YWHAB	14-3-3 protein beta/alpha (Protein 1054) (Protein kinase C inhibitor protein 1) (KCIP-1) [Cleaved into: 14-3-3 protein beta/alpha, N-terminally processed]	0.125609	0.0489452	0.0766639	3324	-0.647379	3	2.30875e+09	2.20348e+09	2.31316e+09	5.58911e+09	5.86847e+09	4.23808e+09	Yes	Yes	0.884241	-2.79064	38.9663	1.18706	-0.900979	4.31067
P46087	NOP2	Probable 28S rRNA (cytosine(4447)-C(5))-methyltransferase	0.125409	0.0430685	0.0823406	3750	-0.934971	42	3.01584e+09	1.96367e+09	2.34092e+09	6.21175e+09	4.42359e+09	4.52941e+09	Yes	Yes	1.49104	-4.02971	34.3424	1.03288	-0.901671	4.30998
P52272	HNRNPM	Heterogeneous nuclear ribonucleoprotein M (hnRNP M)	0.124014	0.0661888	0.0578248	956	0.194898	21	1.74097e+09	1.27988e+09	2.15042e+09	5.57032e+09	6.29569e+09	5.19768e+09	Yes	Yes	0.126378	0.839059	53.3722	1.71777	-0.906531	4.30512
P82970	HMGN5	High mobility group nucleosome-binding domain-containing protein 5 (Nucleosome-binding protein 1)	0.123944	0.00559539	0.118348	4416	-4.40265	12	4.36985e+09	2.83227e+09	3.39928e+09	4.1169e+09	3.60501e+09	3.89911e+09	Yes	Yes	3.33363	-18.9529	4.51447	0.130349	-0.906776	4.30488
Q8NI27	THOC2	THO complex subunit 2 (Tho2) (hTREX120)	0.123785	0.0513151	0.0724694	2994	-0.497989	55	2.80192e+09	2.11069e+09	1.56241e+09	5.7914e+09	5.35089e+09	4.57658e+09	Yes	Yes	1.17403	-2.1435	41.4552	1.27273	-0.907334	4.30432
P51532	SMARCA4	Transcription activator BRG1	0.122938	0.0501764	0.0727616	3099	-0.536169	3	2.72363e+09	2.11643e+09	1.67249e+09	5.57216e+09	5.22604e+09	4.73137e+09	Yes	Yes	0.947857	-2.30625	40.8144	1.25048	-0.910314	4.30134
Q13243	SRSF5	Serine/arginine-rich splicing factor 5 (Delayed-early protein HRS) (Pre-mRNA-splicing factor SRP40) (Splicing factor, arginine/serine-rich 5)	0.122498	0.039892	0.0826057	3870	-1.05014	11	3.59184e+09	2.2704e+09	1.52776e+09	4.32559e+09	5.15216e+09	5.09542e+09	Yes	Yes	0.825706	-4.51537	32.5655	0.975147	-0.911872	4.29978
P23528	CFL1	Cofilin-1 (18 kDa phosphoprotein) (p18) (Cofilin, non-muscle isoform)	0.122492	0.0384936	0.0839979	3934	-1.12574	14	2.90958e+09	1.72995e+09	2.82556e+09	4.80852e+09	5.79787e+09	3.89058e+09	Yes	Yes	0.716356	-4.84039	31.4255	0.938502	-0.911894	4.29976
P11940	PABPC1	Polyadenylate-binding protein 1 (PABP-1) (Poly(A)-binding protein 1)	0.122225	0.058297	0.063928	1911	-0.133026	13	2.05753e+09	1.52277e+09	2.0873e+09	5.39013e+09	6.56771e+09	4.28883e+09	Yes	Yes	0.793997	-0.571856	47.6965	1.49765	-0.91284	4.29881
Q12905	ILF2	Interleukin enhancer-binding factor 2 (Nuclear factor of activated T-cells 45 kDa)	0.12207	0.0588627	0.0632078	1828	-0.102751	27	1.67208e+09	1.5583e+09	2.26821e+09	6.92034e+09	5.97482e+09	3.49284e+09	Yes	Yes	1.24196	-0.44165	48.2202	1.51728	-0.913389	4.29826
O95373	IPO7	Importin-7 (Imp7) (Ran-binding protein 7) (RanBP7)	0.12111	0.0418192	0.079291	3727	-0.922993	40	2.55204e+09	2.26874e+09	2.14983e+09	6.51864e+09	4.57841e+09	3.64673e+09	Yes	Yes	1.67061	-3.9641	34.5299	1.03902	-0.916819	4.29483
P52701	MSH6	DNA mismatch repair protein Msh6 (hMSH6) (G/T mismatch-binding protein) (GTBP) (GTMBP) (MutS protein homolog 6) (MutS-alpha 160 kDa subunit) (p160)	0.118912	0.022796	0.0961162	4273	-2.076	62	3.51815e+09	2.6957e+09	2.35133e+09	5.10181e+09	3.98288e+09	3.67045e+09	Yes	Yes	2.01182	-8.89954	19.1705	0.560073	-0.924774	4.28688
P20042	EIF2S2	Eukaryotic translation initiation factor 2 subunit 2 (Eukaryotic translation initiation factor 2 subunit beta) (eIF-2-beta)	0.118618	0.028053	0.0905655	4205	-1.69081	35	3.48794e+09	2.40693e+09	2.11077e+09	5.7431e+09	4.03999e+09	3.47892e+09	Yes	Yes	2.26433	-7.24648	23.6497	0.695554	-0.925848	4.2858
P26038	MSN	Moesin (Membrane-organizing extension spike protein)	0.118455	0.0476994	0.0707556	3161	-0.568874	32	2.3735e+09	1.93195e+09	2.00411e+09	5.51099e+09	5.26869e+09	4.14911e+09	Yes	Yes	0.931531	-2.43774	40.2679	1.23161	-0.926446	4.28521
Q9HB71	CACYBP	Calcyclin-binding protein (CacyBP) (hCacyBP) (S100A6-binding protein) (Siah-interacting protein)	0.118244	0.0575359	0.0607076	1745	-0.0774131	23	1.85137e+09	1.53179e+09	1.93812e+09	6.2804e+09	6.00882e+09	3.58992e+09	Yes	Yes	1.23866	-0.331671	48.6589	1.53382	-0.927223	4.28443
Q13838	DDX39B	Spliceosome RNA helicase DDX39B	0.117006	0.0579045	0.0591011	1587	-0.0295077	12	1.44046e+09	1.41197e+09	2.44543e+09	5.30096e+09	5.25284e+09	5.12682e+09	Yes	Yes	0.472263	-0.126289	49.4887	1.56536	-0.931793	4.27986
P25440	BRD2	Bromodomain-containing protein 2 (O27.1.1) (Really interesting new gene 3 protein)	0.116861	0.0400112	0.0768502	3749	-0.941646	12	2.98532e+09	2.10596e+09	1.78434e+09	4.58592e+09	4.30739e+09	5.18368e+09	Yes	Yes	0.738306	-4.02961	34.2381	1.02947	-0.932329	4.27932
Q8N7H5	PAF1	RNA polymerase II-associated factor 1 homolog (hPAF1) (Pancreatic differentiation protein 2)	0.116456	0.0275383	0.0889172	4204	-1.69102	26	3.55522e+09	2.41326e+09	1.99896e+09	4.23893e+09	4.13771e+09	4.53577e+09	Yes	Yes	1.14127	-7.23388	23.6471	0.695472	-0.93384	4.27781
P26639	TARS1	Threonine--tRNA ligase 1, cytoplasmic	0.116194	0.054719	0.0614749	2017	-0.167955	45	1.85728e+09	1.57657e+09	2.04699e+09	5.6646e+09	5.41692e+09	4.27058e+09	Yes	Yes	0.600367	-0.718317	47.0928	1.47519	-0.934817	4.27684
P07737	PFN1	Profilin-1 (Epididymis tissue protein Li 184a) (Profilin I)	0.114617	0.0375823	0.0770351	3847	-1.03546	11	2.70647e+09	1.65096e+09	2.49263e+09	4.77317e+09	5.29312e+09	3.63392e+09	Yes	Yes	0.90128	-4.42236	32.7893	0.982378	-0.94075	4.2709
Q9H307	PNN	Pinin (140 kDa nuclear and cell adhesion-related phosphoprotein) (Desmosome-associated protein) (Domain-rich serine protein) (DRS protein) (DRSP) (Melanoma metastasis clone A protein) (Nuclear protein SDK3) (SR-like protein)	0.112614	0.0288203	0.0837934	4152	-1.53975	41	3.21299e+09	2.31715e+09	1.98051e+09	4.33511e+09	4.1037e+09	4.24156e+09	Yes	Yes	1.1022	-6.56432	25.5922	0.755221	-0.948409	4.26324
P46821	MAP1B	Microtubule-associated protein 1B (MAP-1B) [Cleaved into: MAP1B heavy chain; MAP1 light chain LC1]	0.111855	0.0250801	0.0867749	4232	-1.79073	85	3.1328e+09	2.52944e+09	2.09735e+09	4.61616e+09	3.94756e+09	3.73168e+09	Yes	Yes	1.54386	-7.62908	22.422	0.658143	-0.951345	4.26031
O00571	DDX3X	ATP-dependent RNA helicase DDX3X	0.111667	0.0566859	0.0549808	1364	0.0440614	41	1.6185e+09	1.55615e+09	1.72398e+09	5.89705e+09	4.89896e+09	4.32659e+09	Yes	Yes	0.702214	0.187683	50.7635	1.61449	-0.952076	4.25958
P61254	RPL26	60S ribosomal protein L26 (Large ribosomal subunit protein uL24)	0.111501	0.0296101	0.0818911	4115	-1.46762	3	3.31444e+09	2.17078e+09	1.85311e+09	4.41497e+09	4.04659e+09	4.19166e+09	Yes	Yes	1.3181	-6.25049	26.5558	0.785054	-0.95272	4.25893
Q9BQG0	MYBBP1A	Myb-binding protein 1A	0.11025	0.0461306	0.0641193	2934	-0.475033	70	2.07549e+09	1.83739e+09	1.6324e+09	6.77148e+09	4.31432e+09	3.13613e+09	Yes	Yes	1.91744	-2.02081	41.8419	1.28623	-0.957622	4.25403
Q01082	SPTBN1	Spectrin beta chain, non-erythrocytic 1 (Beta-II spectrin) (Fodrin beta chain) (Spectrin, non-erythroid beta chain 1)	0.11006	0.0486958	0.0613644	2531	-0.333607	14	2.22987e+09	1.43665e+09	1.73985e+09	5.60682e+09	5.32681e+09	3.3932e+09	Yes	Yes	1.37414	-1.41892	44.2447	1.37134	-0.95837	4.25328
Q07955	SRSF1	Serine/arginine-rich splicing factor 1 (Alternative-splicing factor 1) (ASF-1) (Splicing factor, arginine/serine-rich 1) (pre-mRNA-splicing factor SF2, P33 subunit)	0.109754	0.024112	0.0856418	4239	-1.82856	17	4.02032e+09	1.98338e+09	1.61047e+09	4.68108e+09	4.22882e+09	3.15421e+09	Yes	Yes	2.60361	-7.77518	21.9692	0.644401	-0.95958	4.25207
Q07021	C1QBP	Complement component 1 Q subcomponent-binding protein, mitochondrial (ASF/SF2-associated protein p32) (Glycoprotein gC1qBP) (C1qBP) (Hyaluronan-binding protein 1) (Mitochondrial matrix protein p32) (gC1q-R protein) (p33) (SF2AP32)	0.109129	0.0369655	0.0721637	3776	-0.965095	12	2.24328e+09	2.08514e+09	2.00123e+09	5.51778e+09	4.73753e+09	2.9813e+09	Yes	Yes	1.69909	-4.10126	33.8731	1.01756	-0.962059	4.24959
Q15029	EFTUD2	116 kDa U5 small nuclear ribonucleoprotein component (Elongation factor Tu GTP-binding domain-containing protein 2) (SNU114 homolog) (hSNU114) (U5 snRNP-specific protein, 116 kDa) (U5-116 kDa)	0.10904	0.0638721	0.0451683	407	0.499875	53	1.22765e+09	1.30484e+09	1.33581e+09	6.87922e+09	5.77576e+09	3.02709e+09	Yes	Yes	1.64404	2.12409	58.5765	1.93666	-0.962413	4.24924
Q99832	CCT7	T-complex protein 1 subunit eta (TCP-1-eta) (CCT-eta) (HIV-1 Nef-interacting protein) [Cleaved into: T-complex protein 1 subunit eta, N-terminally processed]	0.10891	0.0414169	0.0674934	3424	-0.704528	35	2.04803e+09	1.62626e+09	2.29705e+09	4.79051e+09	5.39183e+09	3.37336e+09	Yes	Yes	0.911221	-2.99334	38.0284	1.15529	-0.962931	4.24872
P84098	RPL19	60S ribosomal protein L19 (Large ribosomal subunit protein eL19)	0.107751	0.0390332	0.068718	3592	-0.815986	11	2.25169e+09	1.77814e+09	2.0946e+09	5.21464e+09	4.12912e+09	3.85103e+09	Yes	Yes	1.0592	-3.46311	36.2253	1.09494	-0.967578	4.24407
O75534	CSDE1	Cold shock domain-containing protein E1 (N-ras upstream gene protein) (Protein UNR)	0.107687	0.0843082	0.0233787	18	1.85048	2	8.41243e+08	5.4721e+08	7.03173e+08	5.39327e+09	5.53807e+09	6.28471e+09	Yes	Yes	0.33004	7.85308	78.2901	3.0378	-0.967837	4.24382
P43487	RANBP1	Ran-specific GTPase-activating protein (Ran-binding protein 1) (RanBP1)	0.106195	0.0252933	0.0809017	4194	-1.67741	13	2.69642e+09	2.29204e+09	1.7372e+09	6.61515e+09	3.7485e+09	1.95089e+09	Yes	Yes	3.3316	-7.10847	23.8178	0.700693	-0.973896	4.23776
O00567	NOP56	Nucleolar protein 56 (Nucleolar protein 5A)	0.106078	0.0373612	0.0687169	3667	-0.879123	42	2.36765e+09	1.74929e+09	1.99723e+09	5.23061e+09	3.90233e+09	3.77211e+09	Yes	Yes	1.28693	-3.72509	35.2205	1.0617	-0.974374	4.23728
P55072	VCP	Transitional endoplasmic reticulum ATPase (TER ATPase)	0.104747	0.0411193	0.0636281	3267	-0.629849	59	1.97149e+09	1.54813e+09	2.1814e+09	4.1679e+09	4.58469e+09	4.32701e+09	Yes	Yes	0.292137	-2.66539	39.2557	1.19691	-0.979857	4.2318
Q9Y266	NUDC	Nuclear migration protein nudC (Nuclear distribution protein C homolog)	0.103328	0.0420071	0.0613205	3097	-0.545737	23	1.81145e+09	1.51779e+09	2.11237e+09	5.03588e+09	4.67052e+09	3.37807e+09	Yes	Yes	0.829323	-2.30621	40.6543	1.24494	-0.985784	4.22587
P23588	EIF4B	Eukaryotic translation initiation factor 4B (eIF-4B)	0.103052	0.0282261	0.074826	4087	-1.40651	24	3.03764e+09	1.85564e+09	1.71062e+09	5.24242e+09	3.36254e+09	3.26783e+09	Yes	Yes	2.22832	-5.94209	27.3901	0.811016	-0.986943	4.22471
Q14204	DYNC1H1	Cytoplasmic dynein 1 heavy chain 1 (Cytoplasmic dynein heavy chain 1) (Dynein heavy chain, cytosolic)	0.102539	0.0285777	0.0739613	4071	-1.37188	194	2.57806e+09	1.72375e+09	2.3172e+09	3.87291e+09	4.29814e+09	3.59463e+09	Yes	Yes	0.520098	-5.79283	27.8701	0.826008	-0.989111	4.22254
P40227	CCT6A	T-complex protein 1 subunit zeta (TCP-1-zeta) (Acute morphine dependence-related protein 2) (CCT-zeta-1) (HTR3) (Tcp20)	0.102133	0.0416216	0.060511	3082	-0.539863	22	1.80275e+09	1.54392e+09	2.0328e+09	4.42789e+09	5.04124e+09	3.46322e+09	Yes	Yes	0.70884	-2.27866	40.7525	1.24834	-0.990836	4.22082
P53396	ACLY	ATP-citrate synthase	0.101266	0.0429433	0.058323	2826	-0.44163	3	1.79199e+09	1.42149e+09	1.94757e+09	4.4826e+09	5.22941e+09	3.28345e+09	Yes	Yes	0.89545	-1.86241	42.4063	1.30603	-0.994535	4.21712
O43175	PHGDH	D-3-phosphoglycerate dehydrogenase (3-PGDH)	0.10066	0.0421538	0.0585063	2916	-0.472927	25	1.76988e+09	1.36765e+09	2.06367e+09	4.58218e+09	4.86265e+09	3.40179e+09	Yes	Yes	0.620632	-1.99316	41.8774	1.28747	-0.997143	4.21451
P17844	DDX5	Probable ATP-dependent RNA helicase DDX5	0.100552	0.0538044	0.0467472	944	0.202844	31	1.46572e+09	1.11307e+09	1.57528e+09	4.82075e+09	5.34231e+09	3.71123e+09	Yes	Yes	0.657771	0.854792	53.5092	1.72331	-0.997611	4.21404
Q00610	CLTC	Clathrin heavy chain 1 (Clathrin heavy chain on chromosome 17) (CLH-17)	0.100204	0.0437874	0.0564169	2611	-0.365609	68	1.90891e+09	1.4154e+09	1.66144e+09	4.58796e+09	5.18319e+09	3.2092e+09	Yes	Yes	1.14418	-1.54014	43.6982	1.35179	-0.999114	4.21254
P68032	ACTC1	Actin, alpha cardiac muscle 1 (Alpha-cardiac actin) [Cleaved into: Actin, alpha cardiac muscle 1, intermediate form]	0.0999796	0.0286	0.0713796	4045	-1.3195	3	2.27905e+09	2.14194e+09	1.85401e+09	3.45592e+09	5.24261e+09	2.95228e+09	Yes	Yes	1.79841	-5.55715	28.6058	0.849078	-1.00009	4.21156
Q9NRF9	POLE3	DNA polymerase epsilon subunit 3 (Arsenic-transactivated protein) (AsTP) (Chromatin accessibility complex 17 kDa protein) (CHRAC-17) (HuCHRAC17) (DNA polymerase II subunit 3) (DNA polymerase epsilon subunit p17)	0.0982618	0.029213	0.0690488	3988	-1.241	7	2.75285e+09	1.91343e+09	1.52222e+09	3.72202e+09	3.95911e+09	3.74818e+09	Yes	Yes	0.98521	-5.21723	29.7298	0.884525	-1.00762	4.20404
Q16543	CDC37	Hsp90 co-chaperone Cdc37 (Hsp90 chaperone protein kinase-targeting subunit) (p50Cdc37) [Cleaved into: Hsp90 co-chaperone Cdc37, N-terminally processed]	0.0975267	0.0369139	0.0606128	3429	-0.715459	10	1.83157e+09	1.58585e+09	1.96739e+09	4.15378e+09	4.74752e+09	3.1999e+09	Yes	Yes	0.837638	-3.00548	37.85	1.14927	-1.01088	4.20078
Q9NW13	RBM28	RNA-binding protein 28 (RNA-binding motif protein 28)	0.0969742	0.0316558	0.0653183	3841	-1.04502	37	2.28495e+09	1.8959e+09	1.67214e+09	4.03502e+09	3.69436e+09	3.80457e+09	Yes	Yes	0.721927	-4.3873	32.6436	0.977667	-1.01334	4.19831
P78527	PRKDC	DNA-dependent protein kinase catalytic subunit (DNA-PK catalytic subunit) (DNA-PKcs)	0.096906	0.0435443	0.0533617	2400	-0.293321	197	1.76658e+09	1.3035e+09	1.68904e+09	4.36468e+09	4.7098e+09	3.54113e+09	Yes	Yes	0.617814	-1.23136	44.9346	1.39618	-1.01365	4.198
P06454	PTMA	Prothymosin alpha [Cleaved into: Prothymosin alpha, N-terminally processed; Thymosin alpha-1]	0.0962829	0	0.0962829	4525	-10	8	5.64447e+09	2.68104e+09	3.00321e+09	2.14761e+09	1.34487e+09	2.44181e+09	No	Yes	10.3156	-41.8085		-0.977568	-1.01645	4.1952
P35637	FUS	RNA-binding protein FUS (75 kDa DNA-pairing protein) (Oncogene FUS) (Oncogene TLS) (POMp75) (Translocated in liposarcoma protein)	0.0960586	0.0570581	0.0390006	359	0.548937	11	1.42355e+09	9.20646e+08	1.09483e+09	5.44811e+09	4.96696e+09	3.36869e+09	Yes	Yes	1.14618	2.30234	59.3992	1.97307	-1.01746	4.19419
O14617	AP3D1	AP-3 complex subunit delta-1 (AP-3 complex subunit delta) (Adaptor-related protein complex 3 subunit delta-1) (Delta-adaptin)	0.0957729	0.0291804	0.0665925	3958	-1.19036	47	2.22822e+09	1.8004e+09	1.89659e+09	4.49586e+09	3.64121e+09	3.10927e+09	Yes	Yes	1.32533	-4.99105	30.4683	0.907958	-1.01876	4.19289
Q9Y4B6	DCAF1	DDB1- and CUL4-associated factor 1 (HIV-1 Vpr-binding protein) (VprBP) (Serine/threonine-protein kinase VPRBP)	0.094766	0.0329945	0.0617715	3685	-0.904718	62	2.19205e+09	1.84578e+09	1.49674e+09	3.70945e+09	3.7069e+09	4.0401e+09	Yes	Yes	0.343398	-3.78923	34.8168	1.04843	-1.02335	4.1883
Q9BXJ9	NAA15	N-alpha-acetyltransferase 15, NatA auxiliary subunit (Gastric cancer antigen Ga19) (N-terminal acetyltransferase) (NMDA receptor-regulated protein 1) (Protein tubedown-1) (Tbdn100)	0.0946285	0.0375645	0.057064	3202	-0.603211	50	1.75798e+09	1.58662e+09	1.72807e+09	4.21888e+09	4.53022e+09	3.14462e+09	Yes	Yes	0.939477	-2.52605	39.6968	1.21199	-1.02398	4.18767
P51665	PSMD7	26S proteasome non-ATPase regulatory subunit 7 (26S proteasome regulatory subunit RPN8) (26S proteasome regulatory subunit S12) (Mov34 protein homolog) (Proteasome subunit p40)	0.0943505	0.0379384	0.0564121	3135	-0.572343	19	2.34423e+09	1.66094e+09	8.91093e+08	5.56978e+09	3.80528e+09	2.64522e+09	Yes	Yes	2.40061	-2.39606	40.2101	1.22962	-1.02526	4.1864
Q14566	MCM6	DNA replication licensing factor MCM6	0.0941294	0.042675	0.0514544	2335	-0.269905	49	1.58939e+09	1.2948e+09	1.66609e+09	4.80036e+09	4.46981e+09	3.05645e+09	Yes	Yes	1.01785	-1.12965	45.3365	1.41075	-1.02627	4.18538
P22234	PAICS	Multifunctional protein ADE2 [Includes: Phosphoribosylaminoimidazole-succinocarboxamide synthase	0.0932224	0.0434226	0.0497998	2096	-0.197693	24	1.61195e+09	1.09177e+09	1.71882e+09	4.35584e+09	4.7098e+09	3.22608e+09	Yes	Yes	0.691056	-0.82659	46.5796	1.45622	-1.03048	4.18117
Q09028	RBBP4	Histone-binding protein RBBP4 (Chromatin assembly factor 1 subunit C) (CAF-1 subunit C) (Chromatin assembly factor I p48 subunit) (CAF-I 48 kDa subunit) (CAF-I p48) (Nucleosome-remodeling factor subunit RBAP48) (Retinoblastoma-binding protein 4) (RBBP-4) (Retinoblastoma-binding protein p48)	0.093126	0.0362404	0.0568855	3289	-0.650462	10	1.8915e+09	1.59894e+09	1.59891e+09	3.80834e+09	4.25919e+09	3.54011e+09	Yes	Yes	0.566307	-2.7194	38.9155	1.18533	-1.03093	4.18072
Q8NE71	ABCF1	ATP-binding cassette sub-family F member 1 (ATP-binding cassette 50) (TNF-alpha-stimulated ABC protein)	0.093055	0.0333763	0.0596787	3603	-0.838393	35	2.19426e+09	1.6382e+09	1.51223e+09	3.93103e+09	3.91455e+09	3.49399e+09	Yes	Yes	0.842789	-3.50481	35.8673	1.08307	-1.03126	4.18039
O14950	MYL12B	Myosin regulatory light chain 12B (MLC-2A) (MLC-2) (Myosin regulatory light chain 2-B, smooth muscle isoform) (Myosin regulatory light chain 20 kDa) (MLC20) (Myosin regulatory light chain MRLC2) (SHUJUN-1)	0.0915594	0.0351467	0.0564127	3352	-0.682631	1	1.91131e+09	1.36999e+09	1.67262e+09	4.45983e+09	4.40576e+09	2.59659e+09	Yes	Yes	1.46892	-2.84886	38.3868	1.16739	-1.0383	4.17336
P06744	GPI	Glucose-6-phosphate isomerase (GPI)	0.0907708	0.0322312	0.0585396	3634	-0.860957	17	1.84272e+09	1.26196e+09	2.1188e+09	3.6894e+09	4.20703e+09	3.1548e+09	Yes	Yes	0.239051	-3.58985	35.5083	1.0712	-1.04205	4.1696
P13010	XRCC5	X-ray repair cross-complementing protein 5	0.0900864	0.0315361	0.0585503	3664	-0.892671	48	1.97524e+09	1.4353e+09	1.81878e+09	3.76043e+09	4.0291e+09	3.13316e+09	Yes	Yes	0.663112	-3.71914	35.0065	1.05466	-1.04534	4.16631
P14314	PRKCSH	Glucosidase 2 subunit beta (80K-H protein) (Glucosidase II subunit beta) (Protein kinase C substrate 60.1 kDa protein heavy chain) (PKCSH)	0.089864	0.0400013	0.0498627	2475	-0.317914	4	1.63351e+09	1.21836e+09	1.57834e+09	4.56222e+09	4.00936e+09	3.11034e+09	Yes	Yes	0.954098	-1.32419	44.5131	1.38098	-1.04641	4.16524
Q14697	GANAB	Neutral alpha-glucosidase AB	0.0897393	0.0657213	0.024018	28	1.45224	2	5.24276e+08	7.95304e+08	7.1807e+08	6.38962e+09	5.00599e+09	2.6565e+09	Yes	Yes	1.62726	6.04807	73.2358	2.69436	-1.04702	4.16463
Q8IY81	FTSJ3	pre-rRNA 2'-O-ribose RNA methyltransferase FTSJ3	0.0896039	0.0298398	0.0597641	3791	-1.00204	34	2.22892e+09	1.44191e+09	1.6576e+09	4.22636e+09	3.37216e+09	3.13855e+09	Yes	Yes	1.36843	-4.17247	33.3019	0.99898	-1.04767	4.16398
Q7KZF4	SND1	Staphylococcal nuclease domain-containing protein 1	0.0895483	0.0513304	0.038218	516	0.425562	55	1.20013e+09	9.63809e+08	1.25342e+09	4.27292e+09	4.59195e+09	3.7733e+09	Yes	Yes	0.322059	1.77192	57.3214	1.88213	-1.04794	4.16371
P10599	TXN	Thioredoxin (Trx) (ATL-derived factor) (ADF) (Surface-associated sulphydryl protein) (SASP) (allergen Hom s Trx)	0.0893211	0.0279114	0.0614096	3916	-1.13761	8	2.02552e+09	1.33562e+09	2.13923e+09	3.25198e+09	3.64451e+09	3.61792e+09	Yes	Yes	0.709828	-4.73542	31.2484	0.932835	-1.04905	4.16261
Q9NYF8	BCLAF1	Bcl-2-associated transcription factor 1 (Btf) (BCLAF1 and THRAP3 family member 1)	0.0892995	0.0381679	0.0511316	2760	-0.421857	3	1.98393e+09	1.41212e+09	1.16914e+09	4.22474e+09	3.2739e+09	3.94708e+09	Yes	Yes	1.00365	-1.75598	42.7414	1.31784	-1.04915	4.1625
Q9BUQ8	DDX23	Probable ATP-dependent RNA helicase DDX23	0.0890942	0.027578	0.0615162	3927	-1.15745	39	2.30787e+09	1.6702e+09	1.48694e+09	4.31846e+09	3.27091e+09	2.91974e+09	Yes	Yes	1.68536	-4.81672	30.9538	0.923423	-1.05015	4.1615
Q58FF8	HSP90AB2P	Putative heat shock protein HSP 90-beta 2 (Heat shock protein 90-beta b) (Heat shock protein 90Bb)	0.088947	0.0182858	0.0706612	4249	-1.9502	2	3.64147e+09	1.68233e+09	8.96248e+08	4.17402e+09	3.27478e+09	2.27887e+09	Yes	Yes	3.46157	-8.11434	20.5581	0.601756	-1.05087	4.16078
P62249	RPS16	40S ribosomal protein S16 (Small ribosomal subunit protein uS9)	0.0888447	0.0376967	0.051148	2807	-0.440239	15	1.43941e+09	1.06077e+09	2.04964e+09	3.03413e+09	4.13308e+09	4.21233e+09	Yes	Yes	1.15331	-1.83152	42.4299	1.30686	-1.05137	4.16028
Q9H501	ESF1	ESF1 homolog (ABT1-associated protein)	0.0883682	0.0260372	0.062331	3991	-1.25938	39	2.38926e+09	1.7021e+09	1.49398e+09	3.59866e+09	3.31505e+09	3.34489e+09	Yes	Yes	1.0775	-5.23643	29.4644	0.876132	-1.0537	4.15795
O00541	PES1	Pescadillo homolog	0.0880853	0.0316232	0.056462	3597	-0.836295	10	2.01604e+09	1.54904e+09	1.43968e+09	4.47211e+09	3.44079e+09	2.87555e+09	Yes	Yes	1.51998	-3.47611	35.9007	1.08417	-1.0551	4.15656
Q92769	HDAC2	Histone deacetylase 2 (HD2)	0.0878647	0.0335376	0.0543271	3372	-0.69589	16	2.1752e+09	1.41116e+09	1.22265e+09	4.52033e+09	3.59862e+09	2.82571e+09	Yes	Yes	1.7156	-2.89175	38.1696	1.16005	-1.05619	4.15547
P05388	RPLP0	60S acidic ribosomal protein P0 (60S ribosomal protein L10E) (Large ribosomal subunit protein uL10)	0.0873725	0.0193061	0.0680664	4225	-1.81788	17	1.85678e+09	1.80321e+09	2.41511e+09	3.18747e+09	3.66993e+09	2.73292e+09	Yes	Yes	0.588107	-7.54972	22.0964	0.648257	-1.05863	4.15303
P83731	RPL24	60S ribosomal protein L24 (60S ribosomal protein L30) (Large ribosomal subunit protein eL24)	0.0872883	0.0332486	0.0540397	3381	-0.700728	9	2.07884e+09	1.28036e+09	1.4805e+09	3.54598e+09	3.86536e+09	3.39928e+09	Yes	Yes	0.596705	-2.90985	38.0905	1.15738	-1.05904	4.15261
Q13823	GNL2	Nucleolar GTP-binding protein 2 (Autoantigen NGP-1)	0.0872769	0.0358502	0.0514266	3004	-0.520533	42	1.85473e+09	1.41125e+09	1.33116e+09	4.16009e+09	3.42531e+09	3.46573e+09	Yes	Yes	0.936063	-2.16154	41.0764	1.25956	-1.0591	4.15255
P05198	EIF2S1	Eukaryotic translation initiation factor 2 subunit 1 (Eukaryotic translation initiation factor 2 subunit alpha) (eIF-2-alpha) (eIF-2A) (eIF-2alpha)	0.0864675	0.0345942	0.0518733	3154	-0.584462	28	1.44536e+09	1.40982e+09	1.73646e+09	4.37419e+09	3.78349e+09	2.75384e+09	Yes	Yes	0.964826	-2.42465	40.0083	1.22268	-1.06315	4.14851
Q9P287	BCCIP	BRCA2 and CDKN1A-interacting protein (P21- and CDK-associated protein 1) (Protein TOK-1)	0.0857878	0.020991	0.0647968	4169	-1.62615	10	2.79443e+09	1.4352e+09	1.42297e+09	4.31696e+09	3.32839e+09	2.08335e+09	Yes	Yes	2.7591	-6.74053	24.4685	0.72063	-1.06657	4.14508
P26583	HMGB2	High mobility group protein B2 (High mobility group protein 2) (HMG-2)	0.0854222	0.0242402	0.061182	4038	-1.33571	12	2.29551e+09	1.67581e+09	1.50516e+09	3.22578e+09	3.5808e+09	3.03269e+09	No	Yes	1.01172	-5.53414	28.3769	0.841889	-1.06843	4.14322
Q14692	BMS1	Ribosome biogenesis protein BMS1 homolog (Ribosome assembly protein BMS1 homolog)	0.0836939	0.0378099	0.0458841	2349	-0.279229	51	1.73336e+09	1.35761e+09	1.01177e+09	4.01429e+09	3.62503e+09	3.2638e+09	Yes	Yes	0.987373	-1.15443	45.1764	1.40494	-1.07731	4.13435
Q13200	PSMD2	26S proteasome non-ATPase regulatory subunit 2 (26S proteasome regulatory subunit RPN1) (26S proteasome regulatory subunit S2) (26S proteasome subunit p97) (Protein 55.11) (Tumor necrosis factor type 1 receptor-associated protein 2)	0.0836153	0.0511017	0.0325136	257	0.652329	57	7.67004e+08	8.90893e+08	1.14978e+09	5.03724e+09	4.6659e+09	2.48097e+09	Yes	Yes	1.30903	2.69669	61.1153	2.05082	-1.07771	4.13394
P09651	HNRNPA1	Heterogeneous nuclear ribonucleoprotein A1 (hnRNP A1) (Helix-destabilizing protein) (Single-strand RNA-binding protein) (hnRNP core protein A1) [Cleaved into: Heterogeneous nuclear ribonucleoprotein A1, N-terminally processed]	0.0835702	0.0384807	0.0450895	2186	-0.228655	20	1.87559e+09	1.13886e+09	1.00563e+09	3.81412e+09	4.09083e+09	3.05865e+09	Yes	Yes	1.12571	-0.945194	46.046	1.43662	-1.07795	4.1337
P61981	YWHAG	14-3-3 protein gamma (Protein kinase C inhibitor protein 1) (KCIP-1) [Cleaved into: 14-3-3 protein gamma, N-terminally processed]	0.0835645	0.032567	0.0509975	3270	-0.647017	15	1.52575e+09	1.32047e+09	1.65504e+09	4.20291e+09	3.74288e+09	2.53562e+09	Yes	Yes	1.15532	-2.67456	38.9723	1.18726	-1.07798	4.13367
Q14974	KPNB1	Importin subunit beta-1 (Importin-90) (Karyopherin subunit beta-1) (Nuclear factor p97) (Pore targeting complex 97 kDa subunit) (PTAC97)	0.0830323	0.0313629	0.0516694	3419	-0.720254	38	1.34606e+09	1.14694e+09	2.13126e+09	3.35159e+09	3.74421e+09	3.16719e+09	Yes	Yes	0.520872	-2.9753	37.7719	1.14664	-1.08075	4.1309
Q13185	CBX3	Chromobox protein homolog 3 (HECH) (Heterochromatin protein 1 homolog gamma) (HP1 gamma) (Modifier 2 protein)	0.0821357	0.0280186	0.0541171	3719	-0.949698	7	1.78184e+09	1.45853e+09	1.46689e+09	4.0928e+09	3.86899e+09	2.05743e+09	Yes	Yes	1.93223	-3.91863	34.1126	1.02537	-1.08547	4.12618
P27816	MAP4	Microtubule-associated protein 4 (MAP-4)	0.0819609	0.0377923	0.0441686	2169	-0.224931	6	1.23875e+09	1.07559e+09	1.61759e+09	4.02007e+09	3.82496e+09	2.91819e+09	Yes	Yes	0.523312	-0.927899	46.1101	1.43897	-1.08639	4.12526
O75179	ANKRD17	Ankyrin repeat domain-containing protein 17 (Gene trap ankyrin repeat protein) (Serologically defined breast cancer antigen NY-BR-16)	0.0819239	0.0267633	0.0551606	3824	-1.04338	48	1.88399e+09	1.53282e+09	1.52562e+09	3.39577e+09	3.26692e+09	3.08339e+09	Yes	Yes	0.658751	-4.30402	32.6685	0.978471	-1.08659	4.12506
P31943	HNRNPH1	Heterogeneous nuclear ribonucleoprotein H (hnRNP H) [Cleaved into: Heterogeneous nuclear ribonucleoprotein H, N-terminally processed]	0.0816386	0.0423017	0.0393368	1205	0.104836	13	1.23515e+09	8.62419e+08	1.41762e+09	3.55686e+09	4.18491e+09	3.3804e+09	Yes	Yes	0.198168	0.432298	51.8159	1.65569	-1.0881	4.12355
P55010	EIF5	Eukaryotic translation initiation factor 5 (eIF-5)	0.0814559	0.0291578	0.0522982	3596	-0.84288	25	1.75883e+09	1.42737e+09	1.48239e+09	3.74853e+09	3.33585e+09	2.85164e+09	Yes	Yes	0.982526	-3.47483	35.7958	1.0807	-1.08908	4.12258
Q08211	DHX9	ATP-dependent RNA helicase A	0.0810891	0.0338446	0.0472445	2909	-0.481222	61	1.56347e+09	9.85858e+08	1.67252e+09	3.49262e+09	3.80462e+09	3.01975e+09	Yes	Yes	0.311103	-1.98293	41.7375	1.28258	-1.09104	4.12061
P62701	RPS4X	40S ribosomal protein S4, X isoform (SCR10) (Single copy abundant mRNA protein) (Small ribosomal subunit protein eS4)	0.08104	0.0290761	0.0519638	3588	-0.837672	10	1.57668e+09	1.22478e+09	1.83697e+09	3.44878e+09	3.64451e+09	2.7983e+09	Yes	Yes	0.37472	-3.4515	35.8788	1.08345	-1.0913	4.12035
P26368	U2AF2	Splicing factor U2AF 65 kDa subunit (U2 auxiliary factor 65 kDa subunit) (hU2AF(65)) (hU2AF65) (U2 snRNP auxiliary factor large subunit)	0.0806763	0.041774	0.0389023	1213	0.102751	6	1.30569e+09	1.10153e+09	1.05849e+09	4.14785e+09	3.80429e+09	3.04699e+09	Yes	Yes	0.869075	0.423171	51.7798	1.65427	-1.09325	4.1184
P08670	VIM	Vimentin	0.0804643	0.0379418	0.0425225	1980	-0.164438	36	1.25501e+09	9.90941e+08	1.50737e+09	4.11285e+09	3.97331e+09	2.58734e+09	Yes	Yes	0.908023	-0.677034	47.1536	1.47745	-1.0944	4.11726
P62280	RPS11	40S ribosomal protein S11 (Small ribosomal subunit protein uS17)	0.0803168	0.0458588	0.034458	547	0.412362	17	1.25196e+09	7.65396e+08	1.07014e+09	3.58574e+09	3.90134e+09	3.82579e+09	Yes	Yes	0.153072	1.69747	57.0974	1.87252	-1.09519	4.11646
Q13263	TRIM28	Transcription intermediary factor 1-beta (TIF1-beta) (E3 SUMO-protein ligase TRIM28)	0.080139	0.0269552	0.0531838	3753	-0.980425	37	1.64462e+09	1.27634e+09	1.81962e+09	3.20831e+09	3.72077e+09	2.69885e+09	Yes	Yes	0.493576	-4.03493	33.6355	1.00982	-1.09616	4.1155
P61353	RPL27	60S ribosomal protein L27 (Large ribosomal subunit protein eL27)	0.0797616	0.0198075	0.0599541	4154	-1.59781	9	2.23603e+09	1.38558e+09	1.74588e+09	3.03804e+09	3.17871e+09	2.71658e+09	Yes	Yes	1.01187	-6.5725	24.8334	0.731841	-1.09821	4.11345
Q6NYC1	JMJD6	Bifunctional arginine demethylase and lysyl-hydroxylase JMJD6	0.0797195	0.026015	0.0537044	3823	-1.0457	1	2.32667e+09	1.32514e+09	1.15881e+09	3.13473e+09	3.36292e+09	2.985e+09	Yes	Yes	1.17337	-4.30117	32.6332	0.977333	-1.09844	4.11322
Q8IYB3	SRRM1	Serine/arginine repetitive matrix protein 1 (SR-related nuclear matrix protein of 160 kDa) (SRm160) (Ser/Arg-related nuclear matrix protein)	0.0793958	0.0239415	0.0554543	3955	-1.21178	18	2.03772e+09	1.44088e+09	1.48707e+09	3.25752e+09	3.17264e+09	2.83942e+09	Yes	Yes	0.977299	-4.98218	30.1547	0.897992	-1.1002	4.11145
P63241	EIF5A	Eukaryotic translation initiation factor 5A-1 (eIF-5A-1) (eIF-5A1) (Eukaryotic initiation factor 5A isoform 1) (eIF-5A) (Rev-binding factor) (eIF-4D)	0.0792726	0.0338744	0.0453982	2746	-0.42244	14	1.59354e+09	1.18811e+09	1.27283e+09	3.40392e+09	3.80099e+09	2.95377e+09	Yes	Yes	0.706308	-1.73656	42.7315	1.31749	-1.10088	4.11078
P78316	NOP14	Nucleolar protein 14 (Nucleolar complex protein 14)	0.0789094	0.0231596	0.0557498	3987	-1.26735	38	2.10011e+09	1.3112e+09	1.56238e+09	3.52899e+09	3.03006e+09	2.6153e+09	Yes	Yes	1.42737	-5.20728	29.3496	0.872507	-1.10287	4.10878
O43491	EPB41L2	Band 4.1-like protein 2 (Erythrocyte membrane protein band 4.1-like 2) (Generally expressed protein 4.1) (4.1G)	0.0787873	0.0186083	0.060179	4188	-1.69331	3	2.26732e+09	1.52415e+09	1.50198e+09	3.92364e+09	2.75338e+09	2.15567e+09	Yes	Yes	2.33558	-6.95631	23.6184	0.694597	-1.10354	4.10811
P62826	RAN	GTP-binding nuclear protein Ran (Androgen receptor-associated protein 24) (GTPase Ran) (Ras-like protein TC4) (Ras-related nuclear protein)	0.0787134	0.0366741	0.0420393	2086	-0.196979	14	1.82046e+09	9.37237e+08	9.82636e+08	3.35791e+09	4.11295e+09	2.9017e+09	Yes	Yes	1.02921	-0.809132	46.5919	1.45668	-1.10395	4.1077
P09211	GSTP1	Glutathione S-transferase P	0.0781297	0.0184495	0.0596802	4187	-1.69367	14	1.96363e+09	1.27262e+09	2.08595e+09	3.40154e+09	2.79977e+09	2.4847e+09	Yes	Yes	1.45265	-6.95161	23.614	0.694461	-1.10718	4.10447
Q15691	MAPRE1	Microtubule-associated protein RP/EB family member 1 (APC-binding protein EB1) (End-binding protein 1) (EB1)	0.0781119	0.0351265	0.0429854	2376	-0.29129	17	1.65317e+09	1.11472e+09	1.06377e+09	3.70945e+09	3.65276e+09	2.81116e+09	Yes	Yes	1.08524	-1.19556	44.9694	1.39744	-1.10728	4.10437
P50454	SERPINH1	Serpin H1 (47 kDa heat shock protein) (Arsenic-transactivated protein 3) (AsTP3) (Cell proliferation-inducing gene 14 protein) (Collagen-binding protein) (Colligin) (Rheumatoid arthritis-related antigen RA-A47)	0.0780703	0.0419725	0.0360979	919	0.21753	25	1.26226e+09	1.05625e+09	8.92342e+08	4.26748e+09	3.50388e+09	3.01537e+09	Yes	Yes	1.00331	0.892773	53.7624	1.73356	-1.10751	4.10414
Q92541	RTF1	RNA polymerase-associated protein RTF1 homolog	0.0776215	0.0165606	0.0610609	4237	-1.8825	34	2.37905e+09	1.60265e+09	1.47589e+09	2.54224e+09	2.7072e+09	3.21009e+09	Yes	Yes	0.887046	-7.72131	21.335	0.625203	-1.11002	4.10163
P14174	MIF	Macrophage migration inhibitory factor (MIF)	0.0774622	0.0274802	0.049982	3617	-0.863013	4	1.83692e+09	1.17891e+09	1.44451e+09	2.93857e+09	3.66564e+09	2.82402e+09	Yes	Yes	0.61285	-3.539	35.4757	1.07012	-1.11091	4.10074
P40926	MDH2	Malate dehydrogenase, mitochondrial	0.0773127	0.0236365	0.0536762	3936	-1.18326	19	1.44056e+09	1.4231e+09	1.8988e+09	3.35862e+09	3.43158e+09	2.30908e+09	Yes	Yes	0.776605	-4.85126	30.5726	0.911277	-1.11175	4.0999
P62269	RPS18	40S ribosomal protein S18 (Ke-3) (Ke3) (Small ribosomal subunit protein uS13)	0.077296	0.0295314	0.0477646	3349	-0.693693	14	1.66598e+09	1.15196e+09	1.45479e+09	3.39917e+09	3.34014e+09	2.84672e+09	Yes	Yes	0.689007	-2.84401	38.2056	1.16127	-1.11184	4.09981
P50914	RPL14	60S ribosomal protein L14 (CAG-ISL 7) (Large ribosomal subunit protein eL14)	0.077294	0.038649	0.038645	1495	0.000149759	7	1.3371e+09	9.81866e+08	1.11913e+09	3.21578e+09	3.02273e+09	4.18178e+09	Yes	Yes	0.874918	0.000613982	50.0026	1.58506	-1.11185	4.0998
P42766	RPL35	60S ribosomal protein L35 (Large ribosomal subunit protein uL29)	0.0770179	0.0109005	0.0661174	4306	-2.60064	7	2.10501e+09	1.78877e+09	1.89698e+09	3.30476e+09	3.01791e+09	1.69546e+09	Yes	Yes	2.54975	-10.658	14.1532	0.411135	-1.11341	4.09824
Q8WUA2	PPIL4	Peptidyl-prolyl cis-trans isomerase-like 4 (PPIase)	0.0769377	0.0174583	0.0594794	4206	-1.76848	28	2.44549e+09	1.42267e+09	1.41867e+09	3.52559e+09	2.47728e+09	2.50481e+09	Yes	Yes	2.22455	-7.24686	22.6915	0.666335	-1.11386	4.09779
P49756	RBM25	RNA-binding protein 25 (Arg/Glu/Asp-rich protein of 120 kDa) (RED120) (Protein S164) (RNA-binding motif protein 25) (RNA-binding region-containing protein 7)	0.0768942	0.0259561	0.0509381	3739	-0.972672	36	1.9011e+09	1.41917e+09	1.19861e+09	3.79917e+09	3.00174e+09	2.46692e+09	Yes	Yes	1.6659	-3.98557	33.7556	1.01373	-1.11411	4.09755
P15170	GSPT1	Eukaryotic peptide chain release factor GTP-binding subunit ERF3A (Eukaryotic peptide chain release factor subunit 3a) (eRF3a) (G1 to S phase transition protein 1 homolog)	0.0767023	0.0427074	0.0339949	696	0.329166	32	9.75313e+08	9.63185e+08	1.05615e+09	4.41803e+09	3.70888e+09	2.63075e+09	Yes	Yes	1.06861	1.34842	55.6794	1.81253	-1.11519	4.09646
Q92973	TNPO1	Transportin-1 (Importin beta-2) (Karyopherin beta-2) (M9 region interaction protein) (MIP)	0.0765542	0.042109	0.0344453	770	0.289821	29	8.07825e+08	9.34929e+08	1.22745e+09	4.677e+09	3.90728e+09	2.17127e+09	Yes	Yes	1.35013	1.187	55.0054	1.78449	-1.11603	4.09562
Q5SSJ5	HP1BP3	Heterochromatin protein 1-binding protein 3 (Protein HP1-BP74)	0.0765174	0.0262627	0.0502547	3697	-0.936244	27	1.78539e+09	1.3446e+09	1.37052e+09	3.09048e+09	2.85592e+09	3.27225e+09	Yes	Yes	0.682502	-3.8343	34.3225	1.03223	-1.11624	4.09541
P18669	PGAM1	Phosphoglycerate mutase 1	0.0763219	0.0219915	0.0543304	4006	-1.30481	16	1.92571e+09	1.25469e+09	1.62187e+09	3.22024e+09	3.51345e+09	2.14815e+09	Yes	Yes	1.44378	-5.3423	28.8141	0.855628	-1.11735	4.0943
P13797	PLS3	Plastin-3 (T-plastin)	0.0762834	0.0354511	0.0408323	2105	-0.203881	32	1.19073e+09	1.02718e+09	1.40167e+09	3.47767e+09	3.97958e+09	2.60037e+09	Yes	Yes	0.772391	-0.834706	46.4729	1.45229	-1.11757	4.09408
P25788	PSMA3	Proteasome subunit alpha type-3 (Macropain subunit C8) (Multicatalytic endopeptidase complex subunit C8) (Proteasome component C8)	0.0762833	0.0341297	0.0421536	2415	-0.30463	7	1.3318e+09	1.10973e+09	1.1898e+09	4.44284e+09	3.62305e+09	1.97995e+09	Yes	Yes	1.82251	-1.24718	44.7407	1.38918	-1.11757	4.09408
P22626	HNRNPA2B1	Heterogeneous nuclear ribonucleoproteins A2/B1 (hnRNP A2/B1)	0.0760856	0.0415246	0.034561	830	0.264818	27	1.21179e+09	7.94182e+08	1.07104e+09	3.44063e+09	4.13639e+09	2.98771e+09	Yes	Yes	0.599975	1.08389	54.5761	1.76679	-1.1187	4.09295
Q9BRS2	RIOK1	Serine/threonine-protein kinase RIO1	0.0754938	0.0256923	0.0498015	3713	-0.954854	29	2.0984e+09	1.27518e+09	1.08145e+09	3.36637e+09	2.91746e+09	2.79678e+09	Yes	Yes	1.40758	-3.90494	34.0323	1.02275	-1.12209	4.08956
Q04917	YWHAH	14-3-3 protein eta (Protein AS1)	0.0753425	0.0313962	0.0439463	2911	-0.48515	16	1.32795e+09	1.03205e+09	1.48748e+09	4.10911e+09	3.36787e+09	2.18404e+09	Yes	Yes	1.32714	-1.98363	41.6713	1.28027	-1.12296	4.08869
P35613	BSG	Basigin (5F7) (Collagenase stimulatory factor) (Extracellular matrix metalloproteinase inducer) (EMMPRIN) (Hepatoma-associated antigen) (HAb18G) (Leukocyte activation antigen M6) (OK blood group antigen) (Tumor cell-derived collagenase stimulatory factor) (TCSF) (CD antigen CD147)	0.0753014	0	0.0753014	4524	-10	4	3.13788e+09	2.0293e+09	2.192e+09	2.16398e+09	2.12823e+09	1.84975e+09	No	Yes	8.81302	-40.7447		-0.264356	-1.1232	4.08846
Q5T3I0	GPATCH4	G patch domain-containing protein 4	0.0751237	0.0191529	0.0559708	4125	-1.54711	30	2e+09	1.66312e+09	1.34573e+09	2.72528e+09	2.61962e+09	3.11551e+09	Yes	Yes	0.596264	-6.32371	25.4952	0.752226	-1.12422	4.08743
P39019	RPS19	40S ribosomal protein S19 (Small ribosomal subunit protein eS19)	0.0747096	0.022734	0.0519756	3939	-1.19298	13	1.68874e+09	1.16646e+09	1.78776e+09	2.79359e+09	3.34212e+09	2.61636e+09	Yes	Yes	0.138921	-4.87337	30.4298	0.906733	-1.12662	4.08503
O43707	ACTN4	Alpha-actinin-4 (Non-muscle alpha-actinin 4)	0.0746272	0.0297115	0.0449157	3159	-0.596199	32	1.62731e+09	9.85671e+08	1.38227e+09	3.16559e+09	3.67293e+09	2.54648e+09	Yes	Yes	0.822523	-2.43521	39.8132	1.21598	-1.1271	4.08455
A0A024R608	RPLP1	Ribosomal protein, large, P1, isoform CRA_a	0.0745595	0.0182397	0.0563198	4156	-1.62656	3	1.72621e+09	1.52075e+09	1.76288e+09	3.25385e+09	2.88563e+09	2.21879e+09	Yes	Yes	1.2084	-6.64314	24.4632	0.720469	-1.1275	4.08416
Q14444	CAPRIN1	Caprin-1 (Cell cycle-associated protein 1) (Cytoplasmic activation- and proliferation-associated protein 1) (GPI-anchored membrane protein 1) (GPI-anchored protein p137) (GPI-p137) (p137GPI) (Membrane component chromosome 11 surface marker 1) (RNA granule protein 105)	0.0744945	0.0306176	0.0438769	2977	-0.519101	27	1.2308e+09	1.17994e+09	1.48739e+09	3.75499e+09	3.16739e+09	2.53596e+09	Yes	Yes	0.809824	-2.11989	41.1005	1.26039	-1.12788	4.08378
Q9HAU5	UPF2	Regulator of nonsense transcripts 2 (Up-frameshift suppressor 2 homolog) (hUpf2)	0.0743569	0.0240401	0.0503168	3833	-1.0656	51	1.84197e+09	1.51058e+09	1.14721e+09	3.29191e+09	2.85526e+09	2.68485e+09	Yes	Yes	1.23689	-4.3508	32.3307	0.967574	-1.12868	4.08297
Q9BXR0	QTRT1	Queuine tRNA-ribosyltransferase catalytic subunit 1	0.0736967	0.0248348	0.0488619	3737	-0.976349	19	1.63931e+09	1.53291e+09	1.20501e+09	3.10404e+09	2.95862e+09	2.77352e+09	No	Yes	0.801542	-3.98263	33.6986	1.01187	-1.13255	4.0791
Q99460	PSMD1	26S proteasome non-ATPase regulatory subunit 1 (26S proteasome regulatory subunit RPN2) (26S proteasome regulatory subunit S1) (26S proteasome subunit p112)	0.0734445	0.0397085	0.033736	881	0.235159	49	9.01675e+08	8.49788e+08	1.17574e+09	4.38031e+09	3.69502e+09	2.16567e+09	Yes	Yes	1.29402	0.958886	54.066	1.74591	-1.13404	4.07761
Q9Y520	PRRC2C	Protein PRRC2C (BAT2 domain-containing protein 1) (HBV X-transactivated gene 2 protein) (HBV XAg-transactivated protein 2) (HLA-B-associated transcript 2-like 2) (Proline-rich and coiled-coil-containing protein 2C)	0.0733713	0.0258958	0.0474755	3626	-0.874465	88	1.77473e+09	1.17972e+09	1.26777e+09	3.62109e+09	2.78264e+09	2.52913e+09	Yes	Yes	1.44774	-3.56535	35.2942	1.06413	-1.13447	4.07718
Q15424	SAFB	Scaffold attachment factor B1 (SAF-B) (SAF-B1) (HSP27 estrogen response element-TATA box-binding protein) (HSP27 ERE-TATA-binding protein)	0.0733149	0.0240056	0.0493093	3808	-1.03849	26	1.91651e+09	1.35374e+09	1.14139e+09	3.19267e+09	2.90019e+09	2.64046e+09	Yes	Yes	1.26041	-4.23377	32.7431	0.980883	-1.13481	4.07684
P30101	PDIA3	Protein disulfide-isomerase A3	0.0728495	0.0346753	0.0381742	1906	-0.13869	29	1.08687e+09	8.76672e+08	1.45317e+09	3.51916e+09	3.07603e+09	3.04962e+09	Yes	Yes	0.563517	-0.565034	47.5985	1.494	-1.13757	4.07408
Q6PKG0	LARP1	La-related protein 1 (La ribonucleoprotein domain family member 1)	0.0728323	0.0438715	0.0289608	321	0.599183	46	8.41293e+08	8.93825e+08	8.42328e+08	3.92525e+09	3.69304e+09	2.86271e+09	Yes	Yes	0.735664	2.44106	60.2363	2.01068	-1.13768	4.07398
O60832	DKC1	H/ACA ribonucleoprotein complex subunit DKC1	0.072423	0.0259371	0.0464859	3574	-0.841774	32	1.84757e+09	1.17395e+09	1.11587e+09	3.55652e+09	2.75596e+09	2.53519e+09	Yes	Yes	1.53228	-3.42731	35.8134	1.08128	-1.14012	4.07153
Q14157	UBAP2L	Ubiquitin-associated protein 2-like (Protein NICE-4)	0.0721753	0.0358803	0.036295	1545	-0.0165795	3	1.05546e+09	8.93138e+08	1.23418e+09	3.8233e+09	3.71769e+09	2.21689e+09	Yes	Yes	1.1233	-0.0674792	49.7127	1.57393	-1.14161	4.07004
Q9UKD2	MRTO4	mRNA turnover protein 4 homolog (Ribosome assembly factor MRTO4)	0.0721649	0.0237934	0.0483715	3790	-1.0236	18	1.91486e+09	1.3413e+09	1.05497e+09	3.42907e+09	2.5983e+09	2.60028e+09	Yes	Yes	1.56787	-4.16602	32.9709	0.98825	-1.14167	4.06998
P62277	RPS13	40S ribosomal protein S13 (Small ribosomal subunit protein uS15)	0.0716832	0.0263185	0.0453647	3494	-0.785496	13	1.53896e+09	1.06897e+09	1.44733e+09	2.88226e+09	3.28402e+09	2.63087e+09	Yes	Yes	0.384825	-3.19467	36.715	1.11124	-1.14458	4.06707
Q8IZL8	PELP1	Proline-, glutamic acid- and leucine-rich protein 1 (Modulator of non-genomic activity of estrogen receptor) (Transcription factor HMX3)	0.0710957	0.028417	0.0426787	3133	-0.586764	2	1.53341e+09	1.14582e+09	1.14075e+09	3.19692e+09	2.71509e+09	3.01509e+09	No	Yes	0.788713	-2.38431	39.97	1.22136	-1.14816	4.0635
P26358	DNMT1	DNA (cytosine-5)-methyltransferase 1 (Dnmt1)	0.0710951	0.0249469	0.0461482	3639	-0.887415	70	1.61925e+09	1.28298e+09	1.1906e+09	3.44573e+09	2.97727e+09	2.23114e+09	Yes	Yes	1.48158	-3.60601	35.0895	1.05739	-1.14816	4.06349
Q9UBT2	UBA2	SUMO-activating enzyme subunit 2	0.0708664	0.0326646	0.0382018	2162	-0.225914	33	1.04975e+09	1.2081e+09	1.13101e+09	3.70605e+09	3.16478e+09	2.44626e+09	Yes	Yes	0.963691	-0.917682	46.0932	1.43835	-1.14956	4.06209
Q96ST2	IWS1	Protein IWS1 homolog (IWS1-like protein)	0.0707859	0.0186317	0.0521542	4097	-1.48503	26	2.1897e+09	1.22594e+09	1.2596e+09	2.71682e+09	2.66614e+09	2.63333e+09	Yes	Yes	1.31908	-6.03158	26.3212	0.777775	-1.15005	4.0616
P13807	GYS1	Glycogen [starch] synthase, muscle	0.0703933	0.0343198	0.0360735	1721	-0.0718989	31	1.40579e+09	1.05132e+09	7.29653e+08	3.98201e+09	2.99012e+09	2.46226e+09	Yes	Yes	1.52676	-0.291851	48.7543	1.53743	-1.15247	4.05918
Q12874	SF3A3	Splicing factor 3A subunit 3 (SF3a60) (Spliceosome-associated protein 61) (SAP 61)	0.0702909	0.0302023	0.0400886	2696	-0.408534	27	1.26196e+09	1.0104e+09	1.28112e+09	3.53918e+09	3.19495e+09	2.31515e+09	Yes	Yes	1.00395	-1.65805	42.9676	1.32583	-1.1531	4.05855
Q9P2E9	RRBP1	Ribosome-binding protein 1 (180 kDa ribosome receptor homolog) (RRp) (ES/130-related protein) (Ribosome receptor protein)	0.0702211	0.022159	0.048062	3874	-1.117	3	1.72388e+09	1.28757e+09	1.28522e+09	3.10726e+09	2.6956e+09	2.49074e+09	No	Yes	1.13954	-4.53293	31.5561	0.942684	-1.15353	4.05812
P27694	RPA1	Replication protein A 70 kDa DNA-binding subunit (RP-A p70) (Replication factor A protein 1) (RF-A protein 1) (Single-stranded DNA-binding protein) [Cleaved into: Replication protein A 70 kDa DNA-binding subunit, N-terminally processed]	0.0697926	0.0252021	0.0445905	3551	-0.823195	111	1.46187e+09	1.15843e+09	1.3229e+09	3.37273e+09	3.09229e+09	2.10521e+09	Yes	Yes	1.31788	-3.33844	36.1099	1.09111	-1.15619	4.05546
Q15459	SF3A1	Splicing factor 3A subunit 1 (SF3a120) (Spliceosome-associated protein 114) (SAP 114)	0.0693934	0.0379324	0.0314609	822	0.269872	40	9.32541e+08	8.01292e+08	1.00457e+09	3.90622e+09	3.71846e+09	2.07877e+09	Yes	Yes	1.33001	1.09378	54.6629	1.77036	-1.15868	4.05297
Q96G23	CERS2	Ceramide synthase 2 (CerS2) (LAG1 longevity assurance homolog 2) (SP260) (Sphingosine N-acyltransferase CERS2)	0.0685533	0.0685533	0		10	2				4.3504e+09	4.17963e+09	3.76121e+09	No	Yes	0.269493		99.8049	10	-1.16397	4.04768
P23526	AHCY	Adenosylhomocysteinase (AdoHcyase)	0.0682044	0.0284621	0.0397423	2887	-0.481637	23	1.15151e+09	9.31249e+08	1.47208e+09	2.87427e+09	3.18079e+09	2.61878e+09	Yes	Yes	0.0931332	-1.94845	41.7305	1.28234	-1.16619	4.04546
Q9Y617	PSAT1	Phosphoserine aminotransferase	0.0676558	0.0271172	0.0405387	3115	-0.58009	23	1.25786e+09	1.07184e+09	1.25195e+09	2.96841e+09	3.46823e+09	2.11204e+09	Yes	Yes	1.12782	-2.3447	40.0811	1.22518	-1.16969	4.04196
P08621	SNRNP70	U1 small nuclear ribonucleoprotein 70 kDa (U1 snRNP 70 kDa) (U1-70K) (snRNP70)	0.0674644	0.0318493	0.0356151	1963	-0.161228	26	1.39779e+09	8.72181e+08	9.1261e+08	3.36872e+09	2.80611e+09	2.7386e+09	Yes	Yes	0.977879	-0.651477	47.209	1.4795	-1.17093	4.04073
Q6P2Q9	PRPF8	Pre-mRNA-processing-splicing factor 8 (220 kDa U5 snRNP-specific protein) (PRP8 homolog) (Splicing factor Prp8) (p220)	0.0671589	0.0366123	0.0305466	840	0.261317	119	1.04945e+09	7.83765e+08	8.84529e+08	3.31651e+09	3.48539e+09	2.52157e+09	Yes	Yes	0.80338	1.05539	54.5159	1.76432	-1.1729	4.03876
Q9Y2W1	THRAP3	Thyroid hormone receptor-associated protein 3 (BCLAF1 and THRAP3 family member 2) (Thyroid hormone receptor-associated protein complex 150 kDa component) (Trap150)	0.0669066	0.02741	0.0394966	2983	-0.527025	39	1.76513e+09	9.51739e+08	8.18858e+08	2.67155e+09	3.07578e+09	2.71293e+09	Yes	Yes	0.849936	-2.12767	40.9676	1.25578	-1.17453	4.03712
P84103	SRSF3	Serine/arginine-rich splicing factor 3 (Pre-mRNA-splicing factor SRP20) (Splicing factor, arginine/serine-rich 3)	0.0660814	0.0291576	0.0369238	2508	-0.340682	12	1.29988e+09	1.02774e+09	9.45526e+08	3.35811e+09	3.01682e+09	2.19995e+09	Yes	Yes	1.29091	-1.37354	44.1237	1.367	-1.17992	4.03173
P62081	RPS7	40S ribosomal protein S7 (Small ribosomal subunit protein eS7)	0.0659449	0.0197589	0.046186	3948	-1.22495	18	1.61135e+09	1.13883e+09	1.37625e+09	2.29044e+09	2.9237e+09	2.48301e+09	Yes	Yes	0.30062	-4.93757	29.9628	0.891905	-1.18082	4.03083
P0DP23	CALM1	Calmodulin-1	0.065911	0	0.065911	4523	-10	9	2.26089e+09	2.33576e+09	2.81756e+09	1.75042e+09	1.64399e+09	1.00886e+09	No	Yes	6.04055	-40.1682		-0.792787	-1.18104	4.03061
Q99729	HNRNPAB	Heterogeneous nuclear ribonucleoprotein A/B (hnRNP A/B) (APOBEC1-binding protein 1) (ABBP-1)	0.0658408	0.0403542	0.0254865	263	0.662985	13	9.23336e+08	8.45828e+08	4.69049e+08	3.78829e+09	3.53524e+09	2.24315e+09	Yes	Yes	1.48804	2.67193	61.2907	2.05891	-1.18151	4.03015
P12004	PCNA	Proliferating cell nuclear antigen (PCNA) (Cyclin)	0.0656832	0.0176107	0.0480725	4078	-1.44876	16	1.64542e+09	1.12489e+09	1.51054e+09	2.55264e+09	2.90504e+09	2.03813e+09	Yes	Yes	0.930972	-5.83721	26.8115	0.792998	-1.18255	4.02911
Q14683	SMC1A	Structural maintenance of chromosomes protein 1A (SMC protein 1A) (SMC-1-alpha) (SMC-1A) (Sb1.8)	0.0655535	0.0194811	0.0460724	3959	-1.24183	65	1.42445e+09	1.22319e+09	1.44538e+09	2.98897e+09	2.67248e+09	1.99892e+09	Yes	Yes	1.14577	-5.0024	29.7178	0.884146	-1.1834	4.02825
Q5VTL8	PRPF38B	Pre-mRNA-splicing factor 38B (Sarcoma antigen NY-SAR-27)	0.0642308	0.0258882	0.0383426	3080	-0.566652	18	1.56557e+09	1.0511e+09	8.16265e+08	2.85918e+09	2.74735e+09	2.47677e+09	Yes	Yes	1.06986	-2.2776	40.305	1.23288	-1.19226	4.0194
P41227	NAA10	N-alpha-acetyltransferase 10	0.0640852	0.0210285	0.0430567	3787	-1.03389	21	1.62906e+09	1.13188e+09	1.06979e+09	2.85636e+09	2.77144e+09	2.03159e+09	Yes	Yes	1.48168	-4.1546	32.8133	0.983153	-1.19324	4.01841
P62899	RPL31	60S ribosomal protein L31 (Large ribosomal subunit protein eL31)	0.0639605	0	0.0639605	4522	-10	8	2.2776e+09	1.36606e+09	2.04458e+09	1.41547e+09	1.44526e+09	2.9188e+09	Yes	Yes	10.0049	-40.0382		-0.063692	-1.19409	4.01756
Q15287	RNPS1	RNA-binding protein with serine-rich domain 1 (SR-related protein LDC2)	0.063781	0.015624	0.048157	4145	-1.62398	7	2.00195e+09	1.16506e+09	1.15006e+09	2.36422e+09	2.35754e+09	2.39675e+09	Yes	Yes	1.28947	-6.52248	24.4963	0.721483	-1.19531	4.01634
P11586	MTHFD1	C-1-tetrahydrofolate synthase, cytoplasmic (C1-THF synthase) (Epididymis secretory sperm binding protein) [Cleaved into: C-1-tetrahydrofolate synthase, cytoplasmic, N-terminally processed] [Includes: Methylenetetrahydrofolate dehydrogenase	0.0637069	0.0282563	0.0354506	2466	-0.327236	50	1.06726e+09	8.32635e+08	1.21545e+09	3.18142e+09	3.21318e+09	1.91236e+09	Yes	Yes	1.09592	-1.31413	44.3536	1.37525	-1.19581	4.01584
P62995	TRA2B	Transformer-2 protein homolog beta (TRA-2 beta) (TRA2-beta) (hTRA2-beta) (Splicing factor, arginine/serine-rich 10) (Transformer-2 protein homolog B)	0.0636178	0.0277063	0.0359115	2588	-0.374231	13	1.5163e+09	9.81086e+08	7.20111e+08	2.67084e+09	2.63326e+09	2.88473e+09	Yes	Yes	0.627046	-1.50262	43.5512	1.34655	-1.19642	4.01523
O43852	CALU	Calumenin (Crocalbin) (IEF SSP 9302)	0.0636026	0.0210998	0.0425028	3764	-1.01033	7	1.57011e+09	1.22292e+09	9.57431e+08	3.03388e+09	2.79675e+09	1.82251e+09	Yes	Yes	1.90648	-4.05661	33.1744	0.994843	-1.19653	4.01513
P33176	KIF5B	Kinesin-1 heavy chain (Conventional kinesin heavy chain) (Ubiquitous kinesin heavy chain) (UKHC)	0.0635833	0.0271972	0.0363861	2714	-0.419926	44	1.02709e+09	9.13628e+08	1.2962e+09	3.08854e+09	2.88656e+09	2.18812e+09	Yes	Yes	0.620108	-1.686	42.7742	1.319	-1.19666	4.015
Q15717	ELAVL1	ELAV-like protein 1 (Hu-antigen R) (HuR)	0.0629227	0.0567662	0.00615645	6	3.20486	18	1.75337e+08	1.42232e+08	2.32754e+08	3.5385e+09	3.93666e+09	3.25621e+09	Yes	Yes	0.309116	12.853	90.2158	4.28105	-1.20119	4.01046
Q9UEE9	CFDP1	Craniofacial development protein 1 (Bucentaur)	0.062681	0.0145548	0.0481262	4184	-1.72533	18	2.03687e+09	1.12611e+09	1.1361e+09	2.04252e+09	2.25032e+09	2.64645e+09	Yes	Yes	1.10312	-6.91648	23.2204	0.682447	-1.20286	4.00879
P29401	TKT	Transketolase (TK)	0.0624289	0.0226499	0.039779	3523	-0.812501	31	1.23405e+09	9.28785e+08	1.37859e+09	2.70672e+09	2.88147e+09	2.06354e+09	Yes	Yes	0.61034	-3.25572	36.2811	1.09679	-1.20461	4.00704
Q08J23	NSUN2	RNA cytosine C(5)-methyltransferase NSUN2	0.0622904	0.0371465	0.0251439	370	0.563018	44	7.93918e+08	6.91607e+08	7.45438e+08	3.49568e+09	3.07638e+09	2.3653e+09	Yes	Yes	0.870335	2.25549	59.6344	1.98357	-1.20558	4.00607
Q15181	PPA1	Inorganic pyrophosphatase	0.0617986	0.0235161	0.0382825	3332	-0.703037	19	1.21544e+09	9.60222e+08	1.24263e+09	2.66941e+09	2.80845e+09	2.184e+09	Yes	Yes	0.549803	-2.814	38.0528	1.15611	-1.20902	4.00263
Q5T4S7	UBR4	E3 ubiquitin-protein ligase UBR4	0.061526	0.0215181	0.0400079	3630	-0.894738	114	1.36512e+09	1.04364e+09	1.12464e+09	3.07546e+09	2.58321e+09	1.83921e+09	Yes	Yes	1.51783	-3.57959	34.9739	1.05359	-1.21094	4.00071
Q15084	PDIA6	Protein disulfide-isomerase A6	0.0613793	0.0333741	0.0280052	851	0.253036	19	5.82607e+08	6.4704e+08	1.23511e+09	3.53409e+09	2.93611e+09	2.07003e+09	Yes	Yes	0.663446	1.01206	54.3736	1.75848	-1.21198	3.99967
P50120	RBP2	Retinol-binding protein 2 (Cellular retinol-binding protein II) (CRBP-II)	0.0611732	0.0181459	0.0430273	3953	-1.24561	82	1.50074e+09	1.12458e+09	1.17165e+09	2.8567e+09	2.61249e+09	1.70187e+09	No	Yes	1.72884	-4.98022	29.6631	0.882415	-1.21344	3.99821
Q9Y6E2	BZW2	eIF5-mimic protein 1 (Basic leucine zipper and W2 domain-containing protein 2)	0.0607731	0.0253495	0.0354236	2876	-0.482751	27	1.1443e+09	1.13496e+09	8.49276e+08	3.04552e+09	2.83371e+09	1.88852e+09	Yes	Yes	1.51754	-1.92877	41.7118	1.28168	-1.21629	3.99536
O14974	PPP1R12A	Protein phosphatase 1 regulatory subunit 12A (Myosin phosphatase-targeting subunit 1) (Myosin phosphatase target subunit 1) (Protein phosphatase myosin-binding subunit)	0.0605097	0.0229541	0.0375557	3343	-0.71028	43	1.46827e+09	9.88135e+08	9.04221e+08	2.38227e+09	2.75609e+09	2.35007e+09	Yes	Yes	0.732199	-2.83649	37.9345	1.15212	-1.21817	3.99348
O95071	UBR5	E3 ubiquitin-protein ligase UBR5	0.0598513	0.0149187	0.0449325	4128	-1.59064	81	1.58814e+09	1.24923e+09	1.17943e+09	2.46139e+09	2.29383e+09	1.95899e+09	Yes	Yes	1.31829	-6.34461	24.9263	0.734698	-1.22293	3.98873
O76021	RSL1D1	Ribosomal L1 domain-containing protein 1 (CATX-11) (Cellular senescence-inhibited gene protein) (Protein PBK1)	0.0594659	0.0279043	0.0315617	2012	-0.177688	26	8.37391e+08	7.65302e+08	1.18324e+09	3.24569e+09	2.66974e+09	1.96056e+09	Yes	Yes	0.874506	-0.708251	46.9248	1.46897	-1.22573	3.98592
P49591	SARS1	Serine--tRNA ligase, cytoplasmic	0.0592232	0.0348097	0.0244135	424	0.511813	34	7.20379e+08	5.89781e+08	8.75244e+08	2.9646e+09	2.89171e+09	2.57669e+09	Yes	Yes	0.210159	2.03914	58.7772	1.94549	-1.22751	3.98414
Q9UN86	G3BP2	Ras GTPase-activating protein-binding protein 2 (G3BP-2) (GAP SH3 domain-binding protein 2)	0.0589597	0.0301626	0.028797	1314	0.0668419	2	9.36193e+08	8.05658e+08	7.8812e+08	3.17858e+09	2.99517e+09	1.86743e+09	Yes	Yes	1.34137	0.266178	51.1581	1.62987	-1.22945	3.98221
Q9NTJ3	SMC4	Structural maintenance of chromosomes protein 4 (SMC protein 4) (SMC-4) (Chromosome-associated polypeptide C) (hCAP-C) (XCAP-C homolog)	0.0587546	0.021641	0.0371136	3457	-0.77818	67	1.10158e+09	1.04224e+09	1.09893e+09	3.02632e+09	2.68611e+09	1.5792e+09	Yes	Yes	1.6067	-3.0977	36.8329	1.11517	-1.23096	3.98069
Q02543	RPL18A	60S ribosomal protein L18a (Large ribosomal subunit protein eL20)	0.0586934	0.0339233	0.0247701	500	0.453678	14	8.10677e+08	6.26706e+08	7.71886e+08	3.01415e+09	2.96011e+09	2.33989e+09	Yes	Yes	0.602626	1.80575	57.7975	1.90267	-1.23141	3.98024
P31939	ATIC	Bifunctional purine biosynthesis protein ATIC (AICAR transformylase/inosine monophosphate cyclohydrolase) (ATIC) [Cleaved into: Bifunctional purine biosynthesis protein ATIC, N-terminally processed] [Includes: Phosphoribosylaminoimidazolecarboxamide formyltransferase	0.0585053	0.0229872	0.0355181	3190	-0.627728	36	1.0513e+09	8.39247e+08	1.27318e+09	2.50115e+09	2.80743e+09	2.01738e+09	Yes	Yes	0.444454	-2.49763	39.2907	1.19811	-1.2328	3.97885
P26599	PTBP1	Polypyrimidine tract-binding protein 1 (PTB) (57 kDa RNA-binding protein PPTB-1) (Heterogeneous nuclear ribonucleoprotein I) (hnRNP I)	0.0582296	0.037718	0.0205116	153	0.878817	19	6.12072e+08	4.21682e+08	8.01632e+08	2.90771e+09	3.08024e+09	2.61691e+09	Yes	Yes	0.0853172	3.49488	64.7747	2.22581	-1.23486	3.9768
Q9HCK8	CHD8	Chromodomain-helicase-DNA-binding protein 8 (CHD-8)	0.0577287	0.0162663	0.0414624	4011	-1.34992	50	1.54664e+09	1.16021e+09	1.00343e+09	2.42706e+09	2.19247e+09	2.02063e+09	Yes	Yes	1.29214	-5.36327	28.1772	0.835625	-1.23861	3.97304
Q96HE7	ERO1A	ERO1-like protein alpha (ERO1-L) (ERO1-L-alpha)	0.0573091	0.0295972	0.0277119	1244	0.0949564	22	9.03276e+08	9.04272e+08	6.73491e+08	2.81697e+09	2.48817e+09	2.48903e+09	Yes	Yes	0.520031	0.376965	51.6449	1.64896	-1.24178	3.96988
P21333	FLNA	Filamin-A (FLN-A) (Actin-binding protein 280) (ABP-280) (Alpha-filamin) (Endothelial actin-binding protein) (Filamin-1) (Non-muscle filamin)	0.0566707	0.0189944	0.0376763	3718	-0.988081	96	1.31734e+09	8.51628e+08	1.19179e+09	2.46302e+09	2.44938e+09	1.88758e+09	Yes	Yes	0.912156	-3.91775	33.5172	1.00597	-1.24664	3.96501
Q14203	DCTN1	Dynactin subunit 1 (150 kDa dynein-associated polypeptide) (DAP-150) (DP-150) (p135) (p150-glued)	0.0566415	0.0185274	0.0381141	3780	-1.04067	57	1.05295e+09	9.37674e+08	1.33478e+09	2.91682e+09	2.45314e+09	1.46014e+09	Yes	Yes	1.41809	-4.12603	32.7099	0.97981	-1.24687	3.96479
Q02952	AKAP12	A-kinase anchor protein 12 (AKAP-12) (A-kinase anchor protein 250 kDa) (AKAP 250) (Gravin) (Myasthenia gravis autoantigen)	0.0565867	0.0133216	0.0432651	4167	-1.69944	61	1.72221e+09	1.15524e+09	9.51834e+08	2.69721e+09	1.95777e+09	1.66143e+09	Yes	Yes	2.32346	-6.7372	23.5419	0.692259	-1.24729	3.96437
Q9Y3B9	RRP15	RRP15-like protein (Ribosomal RNA-processing protein 15)	0.0564508	0.0187909	0.0376599	3734	-1.00299	15	1.46157e+09	9.82552e+08	9.29132e+08	2.24076e+09	2.11494e+09	2.39237e+09	Yes	Yes	0.808208	-3.97519	33.2872	0.998503	-1.24833	3.96332
P55060	CSE1L	Exportin-2 (Exp2) (Cellular apoptosis susceptibility protein) (Chromosome segregation 1-like protein) (Importin-alpha re-exporter)	0.0563252	0.0131353	0.0431899	4175	-1.71724	5	7.96269e+08	1.17601e+09	1.84136e+09	2.16569e+09	2.60457e+09	1.51492e+09	Yes	Yes	1.33186	-6.80432	23.3205	0.6855	-1.2493	3.96236
P78344	EIF4G2	Eukaryotic translation initiation factor 4 gamma 2 (eIF-4-gamma 2) (eIF-4G 2) (eIF4G 2) (Death-associated protein 5) (DAP-5) (p97)	0.0562069	0.0311077	0.0250992	754	0.309629	5	6.5806e+08	6.63098e+08	8.08968e+08	3.52822e+09	2.99126e+09	1.42798e+09	Yes	Yes	1.71776	1.22658	55.345	1.79858	-1.25021	3.96144
P30041	PRDX6	Peroxiredoxin-6	0.0554361	0.0198159	0.0356202	3552	-0.846041	20	1.16371e+09	8.47387e+08	1.15919e+09	2.30876e+09	2.62256e+09	1.83777e+09	Yes	Yes	0.727423	-3.34647	35.7454	1.07903	-1.25621	3.95544
P06280	GLA	Alpha-galactosidase A	0.0553987	0.0210473	0.0343514	3325	-0.706733	23	1.34266e+09	1.11494e+09	6.03817e+08	2.70149e+09	2.19139e+09	1.97839e+09	Yes	Yes	1.56849	-2.79524	37.9924	1.15407	-1.2565	3.95515
A0A2R8Y5Y7	RPL9	60S ribosomal protein L9	0.0552605	0.0190056	0.0362549	3657	-0.931753	12	1.16526e+09	8.30047e+08	1.24948e+09	2.38146e+09	2.26815e+09	2.01352e+09	Yes	Yes	0.61968	-3.68421	34.3927	1.03453	-1.25759	3.95407
Q15365	PCBP1	Poly(rC)-binding protein 1 (Alpha-CP1) (Heterogeneous nuclear ribonucleoprotein E1) (hnRNP E1) (Nucleic acid-binding protein SUB2.3)	0.0549721	0.0308221	0.02415	670	0.351946	13	6.8286e+08	5.48863e+08	9.3163e+08	2.41663e+09	2.68769e+09	2.58853e+09	Yes	Yes	0.390477	1.39082	56.0687	1.82886	-1.25986	3.95179
Q9Y383	LUC7L2	Putative RNA-binding protein Luc7-like 2	0.0542396	0.0165919	0.0376476	3904	-1.18208	1	1.54231e+09	9.31249e+08	8.89909e+08	2.43185e+09	1.93575e+09	1.99379e+09	No	Yes	1.55082	-4.66444	30.5901	0.911832	-1.26568	3.94597
P46778	RPL21	60S ribosomal protein L21 (Large ribosomal subunit protein eL21)	0.054097	0.0214411	0.0326558	3134	-0.606959	11	1.15611e+09	5.7821e+08	1.08868e+09	2.59672e+09	2.91897e+09	1.3606e+09	Yes	Yes	1.55031	-2.39435	39.6346	1.20986	-1.26683	3.94483
P06737	PYGL	Glycogen phosphorylase, liver form	0.0539179	0.0236586	0.0302592	2517	-0.355007	39	1.03995e+09	7.43191e+08	8.9484e+08	2.34438e+09	2.85246e+09	1.79237e+09	Yes	Yes	1.0416	-1.39993	43.879	1.35825	-1.26827	3.94339
P25789	PSMA4	Proteasome subunit alpha type-4 (Macropain subunit C9) (Multicatalytic endopeptidase complex subunit C9) (Proteasome component C9) (Proteasome subunit L)	0.053735	0.0185259	0.0352091	3647	-0.926401	5	1.23259e+09	8.78001e+08	1.01863e+09	2.48597e+09	2.31315e+09	1.70605e+09	Yes	Yes	1.24281	-3.65179	34.4765	1.03727	-1.26974	3.94191
Q8TEX9	IPO4	Importin-4 (Imp4) (Importin-4b) (Imp4b) (Ran-binding protein 4) (RanBP4)	0.0535834	0.0326132	0.0209702	306	0.63712	45	4.8387e+08	5.91184e+08	7.17582e+08	3.44131e+09	2.87626e+09	1.49702e+09	Yes	Yes	1.49905	2.51069	60.8644	2.03929	-1.27097	3.94068
P46940	IQGAP1	Ras GTPase-activating-like protein IQGAP1 (p195)	0.0534641	0.00884774	0.0446164	4284	-2.33419	65	1.5286e+09	1.01346e+09	1.4465e+09	1.65829e+09	1.83427e+09	2.1047e+09	Yes	Yes	1.53861	-9.19605	16.5489	0.481934	-1.27194	3.93971
P08708	RPS17	40S ribosomal protein S17 (Small ribosomal subunit protein eS17)	0.0530688	0.0209868	0.0320821	3147	-0.612287	10	1.03024e+09	7.16557e+08	1.05855e+09	2.62812e+09	2.62193e+09	1.45955e+09	Yes	Yes	1.36259	-2.41026	39.5463	1.20684	-1.27516	3.93649
Q92945	KHSRP	Far upstream element-binding protein 2 (FUSE-binding protein 2) (KH type-splicing regulatory protein) (KSRP) (p75)	0.0530331	0.0321955	0.0208376	313	0.627673	35	6.42989e+08	4.46788e+08	7.7195e+08	2.55287e+09	2.83212e+09	2.26182e+09	Yes	Yes	0.226676	2.47065	60.7084	2.03215	-1.27545	3.9362
Q8WVC0	LEO1	RNA polymerase-associated protein LEO1 (Replicative senescence down-regulated leo1-like protein)	0.0529249	0.0149666	0.0379582	3996	-1.34266	20	1.62075e+09	9.60035e+08	7.88856e+08	1.71165e+09	1.85708e+09	2.55077e+09	No	Yes	0.977978	-5.2838	28.279	0.838817	-1.27634	3.93531
P18621	RPL17	60S ribosomal protein L17 (60S ribosomal protein L23) (Large ribosomal subunit protein uL22) (PD-1)	0.0525771	0.0189341	0.033643	3526	-0.829323	11	1.15331e+09	8.29579e+08	1.03095e+09	2.04562e+09	2.27514e+09	2.09218e+09	Yes	Yes	0.152238	-3.26127	36.012	1.08786	-1.2792	3.93245
Q15393	SF3B3	Splicing factor 3B subunit 3 (Pre-mRNA-splicing factor SF3b 130 kDa subunit) (SF3b130) (STAF130) (Spliceosome-associated protein 130) (SAP 130)	0.0523774	0.0229515	0.0294259	2525	-0.3585	50	1.06456e+09	7.48555e+08	7.99775e+08	2.36066e+09	2.63669e+09	1.78075e+09	Yes	Yes	1.08045	-1.40919	43.8194	1.35612	-1.28086	3.9308
P27635	RPL10	60S ribosomal protein L10 (Laminin receptor homolog) (Large ribosomal subunit protein uL16) (Protein QM) (Ribosomal protein L10) (Tumor suppressor QM)	0.0522584	0.0206851	0.0315733	3136	-0.610115	5	9.63783e+08	6.6552e+08	1.17505e+09	2.28059e+09	2.55841e+09	1.72631e+09	Yes	Yes	0.511998	-2.39763	39.5823	1.20807	-1.28184	3.92981
P00441	SOD1	Superoxide dismutase [Cu-Zn]	0.0519769	0.00239263	0.0495843	4396	-4.37322	9	1.76998e+09	1.16154e+09	1.48143e+09	1.93415e+09	1.68298e+09	1.28911e+09	No	Yes	3.54132	-17.1756	4.60325	0.132916	-1.28419	3.92746
Q9H0A0	NAT10	RNA cytidine acetyltransferase	0.0516089	0.0289366	0.0226723	680	0.35196	50	6.76656e+08	5.89812e+08	7.33431e+08	2.97177e+09	2.47714e+09	1.80438e+09	Yes	Yes	1.01123	1.38122	56.0689	1.82887	-1.28728	3.92438
P25398	RPS12	40S ribosomal protein S12 (Small ribosomal subunit protein eS12)	0.051576	0.0155609	0.0360152	3917	-1.21068	10	1.15471e+09	7.90408e+08	1.25694e+09	2.07304e+09	2.36682e+09	1.60538e+09	Yes	Yes	0.651053	-4.75084	30.1707	0.898501	-1.28755	3.9241
Q9Y3F4	STRAP	Serine-threonine kinase receptor-associated protein (MAP activator with WD repeats) (UNR-interacting protein) (WD-40 repeat protein PT-WD)	0.0515176	0.0219779	0.0295397	2704	-0.426604	20	9.37043e+08	6.98e+08	9.7556e+08	2.21343e+09	2.73837e+09	1.67442e+09	Yes	Yes	0.934572	-1.67383	42.6609	1.315	-1.28804	3.92361
D3DTW3	IGF2BP1	Insulin-like growth factor 2 mRNA binding protein 1 deltaN CRDBP (Insulin-like growth factor 2 mRNA binding protein 1, isoform CRA_a)	0.0515007	0.034077	0.0174237	110	0.96775	27	5.71101e+08	3.75806e+08	6.11982e+08	2.57211e+09	2.76669e+09	2.33611e+09	Yes	Yes	0.19551	3.79693	66.1681	2.29619	-1.28819	3.92347
P17480	UBTF	Nucleolar transcription factor 1 (Autoantigen NOR-90) (Upstream-binding factor 1) (UBF-1)	0.0514751	0.00175515	0.0497199	4415	-4.82416	2	1.97468e+09	1.42367e+09	1.05388e+09	1.48296e+09	1.73603e+09	1.55799e+09	No	Yes	3.75726	-18.9264	3.4097	0.0984213	-1.2884	3.92325
Q14690	PDCD11	Protein RRP5 homolog (NF-kappa-B-binding protein) (NFBP) (Programmed cell death protein 11)	0.0512346	0.0213089	0.0299256	2874	-0.489924	81	8.98673e+08	7.72943e+08	9.69732e+08	2.70577e+09	2.2214e+09	1.61756e+09	Yes	Yes	1.15558	-1.9211	41.5909	1.27746	-1.29044	3.92122
O15047	SETD1A	Histone-lysine N-methyltransferase SETD1A	0.0510393	0.0152843	0.035755	3923	-1.2261	52	1.34541e+09	9.69765e+08	8.89653e+08	2.01921e+09	1.9204e+09	2.00664e+09	No	Yes	0.853306	-4.80575	29.9461	0.891377	-1.29209	3.91956
Q66PJ3	ARL6IP4	ADP-ribosylation factor-like protein 6-interacting protein 4 (ARL-6-interacting protein 4) (Aip-4) (HSP-975) (HSVI-binding protein) (SR-15) (SRp25) (SR-25) (Splicing factor SRrp37)	0.0510295	0.00530522	0.0457243	4337	-3.10748	4	1.65025e+09	1.05827e+09	1.37597e+09	1.80461e+09	1.83443e+09	1.42578e+09	No	Yes	2.03965	-12.1797	10.3964	0.301064	-1.29218	3.91947
Q641Q2	WASHC2A	WASH complex subunit 2A	0.051011	0.00966637	0.0413446	4250	-2.09665	3	1.56878e+09	1.08662e+09	1.04389e+09	2.02591e+09	1.71414e+09	1.70666e+09	No	Yes	1.75408	-8.21745	18.9496	0.553458	-1.29234	3.91932
A0A0C4DGK8	APEX1	DNA-(apurinic or apyrimidinic site) endonuclease	0.0507803	0.0267424	0.0240379	1092	0.153817	5	7.69955e+08	5.60028e+08	8.00223e+08	2.83598e+09	2.28663e+09	1.85182e+09	Yes	Yes	0.950332	0.602555	52.6629	1.68931	-1.2943	3.91735
P15924	DSP	Desmoplakin (DP) (250/210 kDa paraneoplastic pemphigus antigen)	0.0507713	0.00572915	0.0450422	4329	-2.97488	112	1.70895e+09	9.68549e+08	1.34131e+09	1.88042e+09	1.80865e+09	1.39514e+09	Yes	Yes	2.34492	-11.6534	11.2842	0.326986	-1.29438	3.91727
O60524	NEMF	Ribosome quality control complex subunit NEMF (Antigen NY-CO-1) (Nuclear export mediator factor) (Serologically defined colon cancer antigen 1)	0.0507277	0.0132086	0.037519	4082	-1.50614	36	1.28748e+09	9.21737e+08	1.1158e+09	2.46064e+09	1.64429e+09	1.66525e+09	Yes	Yes	1.79223	-5.89941	26.0383	0.769012	-1.29476	3.9169
P62906	RPL10A	60S ribosomal protein L10a (CSA-19) (Large ribosomal subunit protein uL1) (Neural precursor cell expressed developmentally down-regulated protein 6) (NEDD-6)	0.050579	0.0178292	0.0327498	3579	-0.877248	13	1.1436e+09	6.39992e+08	1.10956e+09	2.25462e+09	2.4268e+09	1.49396e+09	Yes	Yes	1.08624	-3.43497	35.2501	1.06268	-1.29603	3.91562
P41252	IARS1	Isoleucine--tRNA ligase, cytoplasmic	0.0505609	0.0239396	0.0266214	1928	-0.153189	63	8.13878e+08	6.48319e+08	8.96569e+08	2.38659e+09	2.60913e+09	1.71082e+09	Yes	Yes	0.815141	-0.599805	47.3479	1.48466	-1.29619	3.91547
P46779	RPL28	60S ribosomal protein L28 (Large ribosomal subunit protein eL28)	0.050339	0.00835046	0.0419885	4281	-2.33007	11	1.49709e+09	1.18337e+09	1.08029e+09	1.68361e+09	1.89498e+09	1.68617e+09	Yes	Yes	1.13571	-9.11885	16.5884	0.483106	-1.2981	3.91356
P11279	LAMP1	Lysosome-associated membrane glycoprotein 1 (LAMP-1) (Lysosome-associated membrane protein 1) (CD107 antigen-like family member A) (CD antigen CD107a)	0.0502129	0.0117532	0.0384597	4163	-1.7103	9	1.47573e+09	1.16038e+09	8.09156e+08	1.98156e+09	1.79792e+09	1.77816e+09	Yes	Yes	1.51208	-6.69148	23.4067	0.688131	-1.29918	3.91247
P52292	KPNA2	Importin subunit alpha-1 (Karyopherin subunit alpha-2) (RAG cohort protein 1) (SRP1-alpha)	0.0501544	0.0184535	0.0317009	3446	-0.780629	25	9.16282e+08	7.82206e+08	1.14251e+09	1.99094e+09	2.13755e+09	2.02294e+09	Yes	Yes	0.425978	-3.05379	36.7934	1.11385	-1.29969	3.91196
Q9H1E3	NUCKS1	Nuclear ubiquitous casein and cyclin-dependent kinase substrate 1 (P1)	0.0500782	0.0138426	0.0362357	4025	-1.3883	14	1.25611e+09	8.88055e+08	1.085e+09	1.83868e+09	1.63831e+09	2.27259e+09	Yes	Yes	1.37106	-5.43006	27.6419	0.818875	-1.30035	3.9113
O75937	DNAJC8	DnaJ homolog subfamily C member 8 (Splicing protein spf31)	0.049962	0.0233137	0.0266483	2052	-0.192863	20	8.39092e+08	5.75497e+08	9.36144e+08	2.70829e+09	2.2765e+09	1.6224e+09	Yes	Yes	1.06787	-0.75415	46.6629	1.45929	-1.30136	3.91029
Q14980	NUMA1	Nuclear mitotic apparatus protein 1 (Nuclear matrix protein-22) (NMP-22) (Nuclear mitotic apparatus protein) (NuMA protein) (SP-H antigen)	0.0498715	0.0179998	0.0318717	3508	-0.8243	2	9.21887e+08	6.9435e+08	1.21058e+09	2.42129e+09	2.11858e+09	1.575e+09	Yes	Yes	0.851295	-3.2226	36.0923	1.09052	-1.30215	3.9095
P40429	RPL13A	60S ribosomal protein L13a (23 kDa highly basic protein) (Large ribosomal subunit protein uL13)	0.0498148	0.0108881	0.0389266	4201	-1.838	15	1.17167e+09	8.60548e+08	1.45194e+09	1.63902e+09	1.86547e+09	1.94287e+09	Yes	Yes	1.36174	-7.18477	21.8572	0.641007	-1.30264	3.90901
A0A024R394	CHORDC1	Cysteine and histidine-rich domain (CHORD)-containing 1, isoform CRA_c	0.0496393	0.0271368	0.0225025	839	0.270164	19	5.48139e+08	5.88003e+08	8.34259e+08	3.07556e+09	2.16059e+09	1.69351e+09	Yes	Yes	1.06446	1.05566	54.668	1.77057	-1.30417	3.90748
P62750	RPL23A	60S ribosomal protein L23a (Large ribosomal subunit protein uL23)	0.049625	0.0164167	0.0332083	3732	-1.01638	10	1.14715e+09	6.825e+08	1.10693e+09	1.99923e+09	2.46437e+09	1.49731e+09	Yes	Yes	0.957244	-3.97135	33.0815	0.991833	-1.3043	3.90735
Q9Y3T9	NOC2L	Nucleolar complex protein 2 homolog (Protein NOC2 homolog) (NOC2-like protein) (Novel INHAT repressor)	0.0496179	0.0190046	0.0306132	3278	-0.687806	26	1.08287e+09	7.92497e+08	8.15304e+08	2.7473e+09	1.90789e+09	1.55035e+09	Yes	Yes	1.69289	-2.68746	38.302	1.16453	-1.30436	3.90729
P55036	PSMD4	26S proteasome non-ATPase regulatory subunit 4 (26S proteasome regulatory subunit RPN10) (26S proteasome regulatory subunit S5A) (Antisecretory factor 1) (AF) (ASF) (Multiubiquitin chain-binding protein)	0.0495581	0.0229845	0.0265736	2089	-0.209334	3	7.37338e+08	6.31416e+08	9.87138e+08	2.66071e+09	2.13261e+09	1.73628e+09	Yes	Yes	0.828028	-0.817821	46.3789	1.44883	-1.30489	3.90677
Q14008	CKAP5	Cytoskeleton-associated protein 5 (Colonic and hepatic tumor overexpressed gene protein) (Ch-TOG)	0.0494021	0.0238253	0.0255768	1800	-0.102337	89	6.56796e+08	6.78914e+08	9.14243e+08	2.58122e+09	2.47949e+09	1.54687e+09	Yes	Yes	0.962316	-0.399668	48.2274	1.51755	-1.30625	3.9054
Q7L1Q6	BZW1	eIF5-mimic protein 2 (Basic leucine zipper and W2 domain-containing protein 1) (Protein Orf)	0.0491924	0.0189864	0.030206	3241	-0.669865	26	8.62754e+08	8.79167e+08	9.18438e+08	2.34006e+09	2.3791e+09	1.44041e+09	Yes	Yes	1.30878	-2.61485	38.5963	1.17449	-1.3081	3.90355
Q9Y3U8	RPL36	60S ribosomal protein L36 (Large ribosomal subunit protein eL36)	0.0487401	0.0135732	0.0351669	4010	-1.37346	7	1.42255e+09	4.27483e+08	1.29242e+09	1.8658e+09	2.09398e+09	1.63661e+09	Yes	Yes	1.26699	-5.35585	27.8481	0.825322	-1.31211	3.89954
P05814	CSN2	Beta-casein	0.0483745	0.0224741	0.0259004	2076	-0.204713	23	6.61848e+08	8.27209e+08	7.76785e+08	2.65072e+09	2.32714e+09	1.4296e+09	No	Yes	1.36798	-0.797616	46.4585	1.45176	-1.31538	3.89627
Q9NVP1	DDX18	ATP-dependent RNA helicase DDX18	0.0483216	0.0186241	0.0296975	3243	-0.673176	37	1.07927e+09	7.29718e+08	7.97309e+08	2.65493e+09	1.95665e+09	1.44593e+09	Yes	Yes	1.73707	-2.62255	38.5419	1.17265	-1.31586	3.89579
P61313	RPL15	60S ribosomal protein L15 (Large ribosomal subunit protein eL15)	0.0478508	0.0127415	0.0351093	4063	-1.46232	16	1.20704e+09	9.50398e+08	9.892e+08	1.81581e+09	1.74514e+09	1.8718e+09	Yes	Yes	0.654682	-5.69067	26.6275	0.787281	-1.32011	3.89154
P62888	RPL30	60S ribosomal protein L30 (Large ribosomal subunit protein eL30)	0.0478398	0.0160526	0.0317872	3698	-0.985639	8	9.37894e+08	7.97768e+08	1.08145e+09	1.8883e+09	2.36863e+09	1.50338e+09	Yes	Yes	0.892255	-3.83556	33.5549	1.0072	-1.32021	3.89144
Q9Y5S9	RBM8A	RNA-binding protein 8A (Binder of OVCA1-1) (BOV-1) (RNA-binding motif protein 8A) (RNA-binding protein Y14) (Ribonucleoprotein RBM8A)	0.0477129	0.0181061	0.0296067	3308	-0.709447	3	8.1603e+08	9.35865e+08	8.60771e+08	2.28587e+09	2.23672e+09	1.41941e+09	Yes	Yes	1.33988	-2.75995	37.9481	1.15258	-1.32136	3.89029
P62263	RPS14	40S ribosomal protein S14 (Small ribosomal subunit protein uS11)	0.0476881	0.0135605	0.0341276	3983	-1.33152	10	9.91872e+08	8.09526e+08	1.25694e+09	1.81564e+09	1.91238e+09	1.76386e+09	Yes	Yes	0.58455	-5.17971	28.4359	0.84374	-1.32159	3.89006
P46776	RPL27A	60S ribosomal protein L27a (Large ribosomal subunit protein uL15)	0.0475619	0.0214211	0.0261408	2327	-0.287274	7	1.03995e+09	4.69086e+08	7.56421e+08	2.33313e+09	2.64821e+09	1.28079e+09	Yes	Yes	1.64774	-1.11718	45.0383	1.39994	-1.32274	3.88891
Q13595	TRA2A	Transformer-2 protein homolog alpha (TRA-2 alpha) (TRA2-alpha) (Transformer-2 protein homolog A)	0.0475333	0.0241375	0.0233958	1370	0.0450214	11	1.02654e+09	5.86225e+08	4.80832e+08	2.10642e+09	1.98137e+09	2.34108e+09	Yes	Yes	0.63421	0.175073	50.7801	1.61513	-1.323	3.88865
O43143	DHX15	ATP-dependent RNA helicase DHX15	0.0468365	0.015684	0.0311525	3701	-0.990052	42	1.13655e+09	7.18677e+08	9.35824e+08	1.956e+09	1.8859e+09	1.76458e+09	Yes	Yes	0.809512	-3.84361	33.4867	1.00498	-1.32942	3.88224
Q8NCC3	PLA2G15	Phospholipase A2 group XV (1-O-acylceramide synthase) (ACS) (LCAT-like lysophospholipase) (LLPL)	0.0461785	0.0156472	0.0305314	3672	-0.964392	8	9.92723e+08	8.98503e+08	7.7861e+08	2.38339e+09	1.99616e+09	1.23017e+09	No	Yes	1.91479	-3.73807	33.8841	1.01791	-1.33556	3.87609
P17066	HSPA6	Heat shock 70 kDa protein 6 (Heat shock 70 kDa protein B')	0.0459748	0.0218335	0.0241413	1904	-0.144961	3	7.31385e+08	5.30743e+08	8.98554e+08	2.04178e+09	1.85665e+09	2.18392e+09	Yes	Yes	0.840368	-0.561604	47.4901	1.48996	-1.33748	3.87417
O75494	SRSF10	Serine/arginine-rich splicing factor 10 (40 kDa SR-repressor protein) (SRrp40) (FUS-interacting serine-arginine-rich protein 1) (Splicing factor SRp38) (Splicing factor, arginine/serine-rich 13A) (TLS-associated protein with Ser-Arg repeats) (TASR) (TLS-associated protein with SR repeats) (TLS-associated serine-arginine protein) (TLS-associated SR protein)	0.04571	0.0207679	0.0249422	2253	-0.264233	10	1.12469e+09	5.33769e+08	5.28028e+08	2.4831e+09	1.36785e+09	2.15812e+09	Yes	Yes	1.87837	-1.02302	45.4339	1.41429	-1.33999	3.87166
Q12830	BPTF	Nucleosome-remodeling factor subunit BPTF (Bromodomain and PHD finger-containing transcription factor) (Fetal Alz-50 clone 1 protein) (Fetal Alzheimer antigen)	0.0456617	0.0179431	0.0277187	3157	-0.627433	10	1.06431e+09	7.5264e+08	6.67087e+08	1.98402e+09	1.87713e+09	1.84172e+09	Yes	Yes	0.79107	-2.42892	39.2956	1.19828	-1.34045	3.8712
O95757	HSPA4L	Heat shock 70 kDa protein 4L (Heat shock 70-related protein APG-1) (Heat-shock protein family A member 4-like protein) (HSPA4-like protein) (Osmotic stress protein 94)	0.0455721	0.0247509	0.0208212	876	0.24943	40	6.32233e+08	5.69634e+08	6.24886e+08	2.54795e+09	2.33242e+09	1.46371e+09	Yes	Yes	1.23063	0.965381	54.3116	1.75594	-1.3413	3.87035
P62829	RPL23	60S ribosomal protein L23 (60S ribosomal protein L17) (Large ribosomal subunit protein uL14)	0.0452279	0.0144505	0.0307774	3805	-1.09075	4	9.75263e+08	7.53233e+08	1.01709e+09	1.85058e+09	2.01207e+09	1.50088e+09	Yes	Yes	0.598916	-4.21801	31.9504	0.955337	-1.34459	3.86706
Q5JTH9	RRP12	RRP12-like protein	0.0452238	0.0185136	0.0267102	2951	-0.528808	55	9.26238e+08	6.58112e+08	7.49825e+08	2.54139e+09	1.92373e+09	1.30909e+09	Yes	Yes	1.6922	-2.04491	40.9377	1.25475	-1.34463	3.86702
Q9BVP2	GNL3	Guanine nucleotide-binding protein-like 3 (E2-induced gene 3 protein) (Novel nucleolar protein 47) (NNP47) (Nucleolar GTP-binding protein 3) (Nucleostemin)	0.0450864	0.0209434	0.024143	2073	-0.205103	27	7.26883e+08	6.81346e+08	7.18062e+08	2.45595e+09	2.06601e+09	1.43549e+09	Yes	Yes	1.23914	-0.792868	46.4518	1.45152	-1.34595	3.8657
Q96GQ7	DDX27	Probable ATP-dependent RNA helicase DDX27	0.0450427	0.016146	0.0288968	3517	-0.839734	37	1.04865e+09	7.62932e+08	7.59655e+08	2.2255e+09	1.59186e+09	1.68732e+09	Yes	Yes	1.3642	-3.2458	35.8459	1.08236	-1.34638	3.86528
P18583	SON	Protein SON (Bax antagonist selected in saccharomyces 1) (BASS1) (Negative regulatory element-binding protein) (NRE-binding protein) (Protein DBP-5) (SON3)	0.0447852	0.0103704	0.0344148	4160	-1.73056	15	1.12584e+09	8.74083e+08	1.05516e+09	2.08298e+09	1.50319e+09	1.38848e+09	Yes	Yes	1.67774	-6.68478	23.1558	0.680478	-1.34887	3.86279
P40222	TXLNA	Alpha-taxilin	0.0446425	0.0211458	0.0234967	1921	-0.152086	28	6.18376e+08	6.45606e+08	8.1239e+08	2.33095e+09	2.13342e+09	1.46341e+09	Yes	Yes	0.884757	-0.587265	47.367	1.48537	-1.35025	3.8614
Q9Y265	RUVBL1	RuvB-like 1	0.0441848	0.0187374	0.0254475	2725	-0.441604	24	7.73507e+08	5.61743e+08	9.08704e+08	2.03311e+09	2.28066e+09	1.36438e+09	Yes	Yes	0.897176	-1.70323	42.4068	1.30605	-1.35473	3.85693
P41250	GARS1	Glycine--tRNA ligase	0.0441056	0.0188715	0.0252341	2667	-0.419162	30	8.65906e+08	6.73861e+08	7.02725e+08	1.91593e+09	2.22959e+09	1.51989e+09	Yes	Yes	1.00034	-1.61635	42.7871	1.31945	-1.35551	3.85615
P47813	EIF1AX	Eukaryotic translation initiation factor 1A, X-chromosomal (eIF-1A X isoform) (Eukaryotic translation initiation factor 4C) (eIF-4C)	0.0440635	0.00484569	0.0392178	4328	-3.01673	4	1.31004e+09	9.99393e+08	1.19989e+09	1.6326e+09	1.40155e+09	1.35687e+09	Yes	Yes	1.88111	-11.6317	10.9971	0.318597	-1.35592	3.85573
Q9BZE4	GTPBP4	GTP-binding protein 4 (Chronic renal failure gene protein) (GTP-binding protein NGB) (Nucleolar GTP-binding protein 1)	0.0440332	0.0243547	0.0196785	772	0.307581	34	5.83507e+08	5.48458e+08	6.03657e+08	2.51186e+09	2.12412e+09	1.52332e+09	Yes	Yes	1.05867	1.18586	55.3099	1.79712	-1.35622	3.85543
Q13151	HNRNPA0	Heterogeneous nuclear ribonucleoprotein A0 (hnRNP A0)	0.0438676	0.0187137	0.0251538	2687	-0.42668	13	8.87317e+08	6.00104e+08	7.66699e+08	1.789e+09	1.93456e+09	1.88754e+09	Yes	Yes	0.234947	-1.64434	42.6596	1.31495	-1.35786	3.8538
P27708	CAD	CAD protein [Includes: Glutamine-dependent carbamoyl-phosphate synthase	0.0437922	0.0170294	0.0267627	3198	-0.652194	79	7.70205e+08	6.93073e+08	8.93367e+08	2.04619e+09	2.1637e+09	1.28516e+09	Yes	Yes	1.12692	-2.51293	38.887	1.18436	-1.3586	3.85305
Q16531	DDB1	DNA damage-binding protein 1 (DDB p127 subunit) (DNA damage-binding protein a) (DDBa) (Damage-specific DNA-binding protein 1) (HBV X-associated protein 1) (XAP-1) (UV-damaged DNA-binding factor) (UV-damaged DNA-binding protein 1) (UV-DDB 1) (XPE-binding factor) (XPE-BF) (Xeroderma pigmentosum group E-complementing protein) (XPCe)	0.0437051	0.015807	0.0278981	3478	-0.819599	50	9.95524e+08	7.4765e+08	7.40699e+08	1.78047e+09	2.09391e+09	1.47784e+09	Yes	Yes	1.08188	-3.15725	36.1675	1.09302	-1.35947	3.85218
O75369	FLNB	Filamin-B (FLN-B) (ABP-278) (ABP-280 homolog) (Actin-binding-like protein) (Beta-filamin) (Filamin homolog 1) (Fh1) (Filamin-3) (Thyroid autoantigen) (Truncated actin-binding protein) (Truncated ABP)	0.0436895	0.0161806	0.0275089	3406	-0.765635	2	9.59405e+08	6.39774e+08	8.46806e+08	1.77024e+09	2.14696e+09	1.47012e+09	Yes	Yes	0.824393	-2.94925	37.0354	1.12194	-1.35962	3.85203
Q9UQE7	SMC3	Structural maintenance of chromosomes protein 3 (SMC protein 3) (SMC-3) (Basement membrane-associated chondroitin proteoglycan) (Bamacan) (Chondroitin sulfate proteoglycan 6) (Chromosome-associated polypeptide) (hCAP)	0.0435801	0.0141898	0.0293903	3757	-1.05048	61	8.96522e+08	7.2688e+08	1.00028e+09	1.94883e+09	1.76062e+09	1.48055e+09	Yes	Yes	0.730998	-4.04534	32.5603	0.97498	-1.36071	3.85094
Q99873	PRMT1	Protein arginine N-methyltransferase 1	0.0435687	0.0158934	0.0276753	3453	-0.800169	2	8.71259e+08	5.45433e+08	1.042e+09	1.73911e+09	2.16102e+09	1.4528e+09	Yes	Yes	0.369849	-3.08131	36.479	1.10337	-1.36083	3.85083
Q3ZCM7	TUBB8	Tubulin beta-8 chain (Tubulin beta 8 class VIII)	0.0432367	0.0101654	0.0330713	4149	-1.70191	1	1.15941e+09	7.08853e+08	9.62272e+08	2.29928e+09	1.73665e+09	8.85642e+08	No	Yes	2.58999	-6.54812	23.5111	0.691317	-1.36415	3.84751
O60885	BRD4	Bromodomain-containing protein 4 (Protein HUNK1)	0.0431759	0.0169199	0.026256	3162	-0.633923	28	9.53302e+08	7.37733e+08	6.62124e+08	1.83386e+09	1.8275e+09	1.72669e+09	Yes	Yes	0.621972	-2.43864	39.1883	1.19462	-1.36476	3.84689
Q9Y3I0	RTCB	RNA-splicing ligase RtcB homolog	0.0430688	0.0203176	0.0227513	1947	-0.163219	26	7.50195e+08	4.85273e+08	7.9875e+08	2.03386e+09	1.97807e+09	1.67586e+09	Yes	Yes	0.483835	-0.627712	47.1746	1.47823	-1.36584	3.84582
P42704	LRPPRC	Leucine-rich PPR motif-containing protein, mitochondrial (130 kDa leucine-rich protein) (LRP 130) (GP130)	0.0430519	0.0313192	0.0117328	36	1.4165	86	3.40889e+08	2.74266e+08	4.3053e+08	2.31811e+09	2.47609e+09	1.8791e+09	Yes	Yes	0.43874	5.44736	72.7474	2.6642	-1.36601	3.84565
O75533	SF3B1	Splicing factor 3B subunit 1 (Pre-mRNA-splicing factor SF3b 155 kDa subunit) (SF3b155) (Spliceosome-associated protein 155) (SAP 155)	0.0430393	0.0221291	0.0209101	1275	0.0817447	66	6.55195e+08	5.4169e+08	6.61996e+08	1.9421e+09	2.31149e+09	1.60424e+09	Yes	Yes	0.720571	0.314351	51.4161	1.63997	-1.36614	3.84552
O75821	EIF3G	Eukaryotic translation initiation factor 3 subunit G (eIF3g) (Eukaryotic translation initiation factor 3 RNA-binding subunit) (eIF-3 RNA-binding subunit) (Eukaryotic translation initiation factor 3 subunit 4) (eIF-3-delta) (eIF3 p42) (eIF3 p44)	0.0430235	0.0198491	0.0231744	2123	-0.223456	7	7.7856e+08	5.71256e+08	7.19613e+08	2.10226e+09	1.9086e+09	1.6336e+09	Yes	Yes	0.718439	-0.859269	46.1355	1.4399	-1.36629	3.84536
Q2NL82	TSR1	Pre-rRNA-processing protein TSR1 homolog	0.0427435	0.0245183	0.0182252	570	0.427924	34	5.44136e+08	4.7049e+08	5.50826e+08	2.60878e+09	2.29809e+09	1.19135e+09	Yes	Yes	1.60278	1.64431	57.3615	1.88385	-1.36913	3.84252
P54577	YARS1	Tyrosine--tRNA ligase, cytoplasmic	0.0427431	0.0250356	0.0177075	469	0.499618	40	5.3163e+08	4.37307e+08	6.04042e+08	2.10186e+09	2.35711e+09	1.63165e+09	Yes	Yes	0.648179	1.91979	58.5722	1.93647	-1.36913	3.84252
O60749	SNX2	Sorting nexin-2 (Transformation-related gene 9 protein) (TRG-9)	0.0427228	0.0168882	0.0258346	3120	-0.613288	21	6.72454e+08	6.36e+08	9.57309e+08	2.06516e+09	2.12052e+09	1.20853e+09	Yes	Yes	1.01962	-2.35645	39.5297	1.20627	-1.36934	3.84231
O14980	XPO1	Exportin-1 (Exp1) (Chromosome region maintenance 1 protein homolog)	0.0424272	0.0205343	0.021893	1763	-0.0924329	45	6.76006e+08	5.57627e+08	6.86267e+08	2.10913e+09	2.28353e+09	1.29441e+09	Yes	Yes	1.23396	-0.354877	48.3988	1.524	-1.37236	3.8393
Q9NY27	PPP4R2	Serine/threonine-protein phosphatase 4 regulatory subunit 2	0.042309	0.0131013	0.0292077	3852	-1.15664	23	1.09583e+09	7.69949e+08	7.40219e+08	1.91423e+09	1.6396e+09	1.42595e+09	Yes	Yes	1.41671	-4.43929	30.9657	0.923804	-1.37357	3.83808
Q9BVG4	PBDC1	Protein PBDC1 (Polysaccharide biosynthesis domain-containing protein 1)	0.0419053	0.0100826	0.0318227	4129	-1.65819	12	1.26642e+09	9.19585e+08	6.29977e+08	2.00599e+09	1.4612e+09	1.23022e+09	Yes	Yes	2.38917	-6.35735	24.0605	0.708121	-1.37773	3.83392
P37802	TAGLN2	Transgelin-2 (Epididymis tissue protein Li 7e) (SM22-alpha homolog)	0.041904	0.0122004	0.0297037	3946	-1.28372	17	9.21135e+08	6.31478e+08	1.10005e+09	1.43018e+09	1.85867e+09	1.57165e+09	Yes	Yes	0.670171	-4.92166	29.115	0.865104	-1.37774	3.83391
Q4G0J3	LARP7	La-related protein 7 (La ribonucleoprotein domain family member 7) (hLARP7) (P-TEFb-interaction protein for 7SK stability) (PIP7S)	0.0415191	0.016662	0.0248571	3035	-0.577091	31	9.70111e+08	6.23962e+08	6.25206e+08	2.01099e+09	1.636e+09	1.57789e+09	Yes	Yes	1.19351	-2.2102	40.131	1.2269	-1.38175	3.8299
Q9NVA2	SEPTIN11	Septin-11	0.0411012	0.023911	0.0171902	497	0.476085	12	4.61833e+08	3.7487e+08	6.85915e+08	2.14781e+09	2.20658e+09	1.49222e+09	Yes	Yes	0.5771	1.82127	58.1759	1.91912	-1.38615	3.82551
O76094	SRP72	Signal recognition particle subunit SRP72 (SRP72) (Signal recognition particle 72 kDa protein)	0.0410454	0.0173436	0.0237018	2739	-0.450593	35	7.75909e+08	5.7715e+08	7.25138e+08	2.17486e+09	1.90934e+09	1.19682e+09	Yes	Yes	1.42078	-1.72348	42.2547	1.3007	-1.38674	3.82492
Q8N9T8	KRI1	Protein KRI1 homolog	0.0408782	0.0132945	0.0275837	3748	-1.05299	26	1.07772e+09	6.76512e+08	7.16941e+08	1.7039e+09	1.52766e+09	1.62651e+09	Yes	Yes	1.05196	-4.02573	32.5222	0.973749	-1.38851	3.82314
Q16181	SEPTIN7	Septin-7 (CDC10 protein homolog)	0.0408766	0.0201606	0.020716	1608	-0.039209	1	6.2608e+08	5.34299e+08	6.62957e+08	2.2709e+09	1.91251e+09	1.3222e+09	Yes	Yes	1.14842	-0.149901	49.3206	1.55894	-1.38853	3.82313
Q9Y4E8	USP15	Ubiquitin carboxyl-terminal hydrolase 15	0.0406218	0.0161766	0.0244453	3078	-0.59565	46	8.53099e+08	6.62135e+08	6.3462e+08	2.13721e+09	1.78862e+09	1.2076e+09	Yes	Yes	1.62526	-2.27563	39.8223	1.21629	-1.39124	3.82041
P35251	RFC1	Replication factor C subunit 1 (Activator 1 140 kDa subunit) (A1 140 kDa subunit) (Activator 1 large subunit) (Activator 1 subunit 1) (DNA-binding protein PO-GA) (Replication factor C 140 kDa subunit) (RF-C 140 kDa subunit) (RFC140) (Replication factor C large subunit)	0.0406034	0.00914386	0.0314595	4177	-1.78262	44	1.19923e+09	8.38966e+08	7.46367e+08	1.91579e+09	1.40429e+09	1.17531e+09	Yes	Yes	2.24832	-6.80999	22.52	0.66112	-1.39144	3.82021
Q8N108	MIER1	Mesoderm induction early response protein 1 (Early response 1) (Er1) (Mi-er1) (hMi-er1)	0.0405775	0.0118964	0.0286811	3935	-1.26958	3	1.11269e+09	7.80584e+08	6.76501e+08	1.6121e+09	1.47797e+09	1.61548e+09	Yes	Yes	1.00634	-4.84972	29.3176	0.871497	-1.39171	3.81994
P11137	MAP2	Microtubule-associated protein 2 (MAP-2)	0.0404515	0.0119315	0.02852	3921	-1.2572	3	9.66659e+08	8.13081e+08	7.45342e+08	1.90869e+09	1.63508e+09	1.18388e+09	No	Yes	1.67387	-4.80074	29.4957	0.877122	-1.39307	3.81859
P62910	RPL32	60S ribosomal protein L32 (Large ribosomal subunit protein eL32)	0.0403782	0.0111384	0.0292399	4003	-1.3924	11	9.3114e+08	7.33211e+08	9.39602e+08	1.6205e+09	1.76405e+09	1.25109e+09	Yes	Yes	0.86748	-5.31591	27.585	0.8171	-1.39385	3.8178
O95347	SMC2	Structural maintenance of chromosomes protein 2 (SMC protein 2) (SMC-2) (Chromosome-associated protein E) (hCAP-E) (XCAP-E homolog)	0.0401663	0.0169215	0.0232448	2754	-0.458053	48	6.6445e+08	5.47678e+08	8.2491e+08	2.2168e+09	1.75735e+09	1.19042e+09	Yes	Yes	1.22801	-1.74771	42.1286	1.29627	-1.39614	3.81551
P42166	TMPO	Lamina-associated polypeptide 2, isoform alpha (Thymopoietin isoform alpha) (TP alpha) (Thymopoietin-related peptide isoform alpha) (TPRP isoform alpha) [Cleaved into: Thymopoietin (TP) (Splenin); Thymopentin (TP5)]	0.0401655	0.0203717	0.0197938	1389	0.0415123	27	5.27948e+08	4.61573e+08	7.31481e+08	2.29189e+09	2.0247e+09	1.16386e+09	Yes	Yes	1.19675	0.15839	50.7193	1.61277	-1.39615	3.81551
Q92922	SMARCC1	SWI/SNF complex subunit SMARCC1 (BRG1-associated factor 155) (BAF155) (SWI/SNF complex 155 kDa subunit) (SWI/SNF-related matrix-associated actin-dependent regulator of chromatin subfamily C member 1)	0.039972	0.0106844	0.0292876	4042	-1.45479	43	1.08892e+09	7.96302e+08	6.79511e+08	1.99083e+09	1.58952e+09	1.02167e+09	Yes	Yes	2.34861	-5.54772	26.7296	0.790451	-1.39824	3.81341
P47897	QARS1	Glutamine--tRNA ligase	0.0399231	0.0274186	0.0125045	75	1.13271	43	3.70765e+08	2.86473e+08	4.50189e+08	2.24365e+09	2.2519e+09	1.55502e+09	Yes	Yes	0.707493	4.3189	68.6786	2.42906	-1.39878	3.81288
Q9NY61	AATF	Protein AATF (Apoptosis-antagonizing transcription factor) (Rb-binding protein Che-1)	0.0398783	0.0172393	0.0226391	2586	-0.393117	24	8.93971e+08	6.13171e+08	5.22233e+08	1.71841e+09	1.67218e+09	1.73e+09	Yes	Yes	0.604599	-1.49871	43.2296	1.33512	-1.39926	3.81239
P52565	ARHGDIA	Rho GDP-dissociation inhibitor 1 (Rho GDI 1) (Rho-GDI alpha)	0.0398325	0.00746232	0.0323702	4247	-2.11697	13	1.24901e+09	5.92182e+08	1.05433e+09	1.31069e+09	1.58949e+09	1.34605e+09	Yes	Yes	1.12389	-8.06965	18.7343	0.547017	-1.39976	3.81189
P35606	COPB2	Coatomer subunit beta' (Beta'-coat protein) (Beta'-COP) (p102)	0.039588	0.0202883	0.0192996	1308	0.072077	40	5.63447e+08	5.04141e+08	6.06059e+08	2.24803e+09	2.05251e+09	1.12372e+09	Yes	Yes	1.45727	0.274557	51.2487	1.63341	-1.40244	3.80922
O75822	EIF3J	Eukaryotic translation initiation factor 3 subunit J (eIF3j) (Eukaryotic translation initiation factor 3 subunit 1) (eIF-3-alpha) (eIF3 p35)	0.0394974	0.00887253	0.0306249	4176	-1.78728	19	9.6936e+08	8.09214e+08	9.42548e+08	1.67294e+09	1.56351e+09	1.1241e+09	Yes	Yes	1.37428	-6.80637	22.4636	0.659407	-1.40343	3.80822
Q69YN4	VIRMA	Protein virilizer homolog	0.0394337	0.0176184	0.0218153	2365	-0.308255	56	8.08876e+08	6.61075e+08	4.78334e+08	1.88113e+09	1.76656e+09	1.47427e+09	Yes	Yes	1.08503	-1.17369	44.6786	1.38694	-1.40413	3.80752
Q9P2J5	LARS1	Leucine--tRNA ligase, cytoplasmic	0.0393774	0.0153143	0.0240631	3181	-0.65195	55	7.93418e+08	6.23744e+08	7.28692e+08	1.68599e+09	1.85286e+09	1.37545e+09	Yes	Yes	0.747824	-2.48191	38.891	1.1845	-1.40475	3.8069
P08243	ASNS	Asparagine synthetase [glutamine-hydrolyzing]	0.0393065	0.0173015	0.022005	2473	-0.34694	26	7.09173e+08	4.98496e+08	7.46719e+08	1.83294e+09	1.92862e+09	1.3315e+09	Yes	Yes	0.748874	-1.3205	44.0168	1.36317	-1.40554	3.80612
Q9UHI6	DDX20	Probable ATP-dependent RNA helicase DDX20	0.0391795	0.0132682	0.0259112	3652	-0.965601	35	9.33141e+08	7.1534e+08	6.46275e+08	1.99892e+09	1.45368e+09	1.27731e+09	Yes	Yes	1.63685	-3.67383	33.8653	1.0173	-1.40694	3.80471
Q03701	CEBPZ	CCAAT/enhancer-binding protein zeta (CCAAT-box-binding transcription factor) (CBF) (CCAAT-binding factor)	0.0391163	0.0134699	0.0256464	3615	-0.929021	43	8.47746e+08	6.94601e+08	7.11658e+08	1.99195e+09	1.66492e+09	1.10246e+09	Yes	Yes	1.6667	-3.534	34.4355	1.03593	-1.40764	3.80401
Q9H6Z4	RANBP3	Ran-binding protein 3 (RanBP3)	0.0390848	0.0108876	0.0281972	3989	-1.37287	3	1.04858e+09	7.25594e+08	7.40283e+08	1.70677e+09	1.53756e+09	1.24892e+09	Yes	Yes	1.488	-5.22193	27.8563	0.825578	-1.40799	3.80366
O75607	NPM3	Nucleoplasmin-3	0.0390028	0.0168599	0.0221429	2583	-0.393248	8	6.48792e+08	5.35671e+08	7.47872e+08	2.12613e+09	1.83427e+09	1.10025e+09	Yes	Yes	1.34148	-1.49542	43.2274	1.33504	-1.4089	3.80275
P52209	PGD	6-phosphogluconate dehydrogenase, decarboxylating	0.0389654	0.0206131	0.0183523	1076	0.167597	23	5.77254e+08	4.94223e+08	5.39587e+08	1.82077e+09	2.27561e+09	1.27884e+09	Yes	Yes	1.21672	0.637259	52.901	1.69883	-1.40932	3.80233
P20290	BTF3	Transcription factor BTF3 (Nascent polypeptide-associated complex subunit beta) (NAC-beta) (RNA polymerase B transcription factor 3)	0.0386742	0.0111275	0.0275467	3950	-1.30775	12	7.28484e+08	6.03753e+08	1.13578e+09	1.55957e+09	1.40515e+09	1.50134e+09	Yes	Yes	1.26124	-4.96823	28.7724	0.854316	-1.41258	3.79907
P62841	RPS15	40S ribosomal protein S15 (RIG protein) (Small ribosomal subunit protein uS19)	0.0386703	0.0276723	0.010998	43	1.3312	8	4.13938e+08	2.79475e+08	2.88938e+08	2.24484e+09	1.82404e+09	1.88215e+09	Yes	Yes	0.602628	5.05728	71.5596	2.5927	-1.41262	3.79903
Q15020	SART3	Squamous cell carcinoma antigen recognized by T-cells 3 (SART-3) (Tat-interacting protein of 110 kDa) (Tip110) (p110 nuclear RNA-binding protein)	0.038663	0.0169715	0.0216915	2483	-0.354012	17	6.70358e+08	6.20814e+08	6.41755e+08	1.90733e+09	1.70011e+09	1.3917e+09	Yes	Yes	0.83331	-1.34487	43.896	1.35885	-1.4127	3.79895
P30050	RPL12	60S ribosomal protein L12 (Large ribosomal subunit protein uL11)	0.0386377	0.0131796	0.0254581	3640	-0.949817	10	7.39039e+08	5.91683e+08	9.40371e+08	1.63491e+09	1.72233e+09	1.29921e+09	Yes	Yes	0.287424	-3.60803	34.1107	1.02531	-1.41299	3.79866
P09960	LTA4H	Leukotriene A-4 hydrolase (LTA-4 hydrolase)	0.0386229	0.0152073	0.0234156	3124	-0.622711	31	7.09624e+08	5.53448e+08	8.02688e+08	1.62196e+09	2.03587e+09	1.20128e+09	Yes	Yes	0.968862	-2.36536	39.3737	1.20094	-1.41316	3.7985
P62913	RPL11	60S ribosomal protein L11 (CLL-associated antigen KW-12) (Large ribosomal subunit protein uL5)	0.0383932	0.00913161	0.0292616	4131	-1.68007	12	1.11954e+09	3.67447e+08	1.12976e+09	1.59878e+09	1.3726e+09	1.29556e+09	Yes	Yes	2.09428	-6.37738	23.7844	0.699673	-1.41575	3.79591
P22102	GART	Trifunctional purine biosynthetic protein adenosine-3 [Includes: Phosphoribosylamine--glycine ligase	0.0383405	0.0165017	0.0218388	2606	-0.404276	41	6.68252e+08	5.58531e+08	6.92158e+08	1.84218e+09	1.97256e+09	1.14056e+09	Yes	Yes	1.2302	-1.53435	43.0399	1.32839	-1.41634	3.79531
P49207	RPL34	60S ribosomal protein L34 (Large ribosomal subunit protein eL34)	0.0383198	0.0125768	0.025743	3720	-1.03341	9	9.95124e+08	6.0553e+08	7.02853e+08	1.39671e+09	1.49663e+09	1.67369e+09	Yes	Yes	0.680912	-3.92187	32.8207	0.983391	-1.41658	3.79508
Q9BQE3	TUBA1C	Tubulin alpha-1C chain (Alpha-tubulin 6) (Tubulin alpha-6 chain) [Cleaved into: Detyrosinated tubulin alpha-1C chain]	0.038282	0.017239	0.021043	2303	-0.287667	3	6.75706e+08	6.56833e+08	4.86595e+08	2.20076e+09	1.82325e+09	1.02061e+09	Yes	Yes	1.97299	-1.09159	45.0316	1.39969	-1.41701	3.79465
Q5BKZ1	ZNF326	DBIRD complex subunit ZNF326 (Zinc finger protein 326) (Zinc finger protein interacting with mRNPs and DBC1)	0.0381642	0.00275039	0.0354138	4362	-3.6866	16	1.35434e+09	8.31918e+08	9.20391e+08	1.75987e+09	1.04426e+09	9.31841e+08	No	Yes	4.00742	-13.9844	7.20672	0.208303	-1.41834	3.79331
P08758	ANXA5	Annexin A5 (Anchorin CII) (Annexin V) (Annexin-5) (Calphobindin I) (CPB-I) (Endonexin II) (Lipocortin V) (Placental anticoagulant protein 4) (PP4) (Placental anticoagulant protein I) (PAP-I) (Thromboplastin inhibitor) (Vascular anticoagulant-alpha) (VAC-alpha)	0.038154	0.0112474	0.0269066	3919	-1.25836	23	9.01475e+08	5.65143e+08	9.33039e+08	1.46927e+09	1.71431e+09	1.25758e+09	Yes	Yes	0.432525	-4.77322	29.479	0.876594	-1.41846	3.79319
Q5VTR2	RNF20	E3 ubiquitin-protein ligase BRE1A (BRE1-A) (hBRE1)	0.0380276	0.0139996	0.024028	3408	-0.779333	45	6.47291e+08	6.44202e+08	8.20299e+08	1.92422e+09	1.69902e+09	1.08311e+09	Yes	Yes	1.17972	-2.95504	36.8143	1.11455	-1.4199	3.79175
P30153	PPP2R1A	Serine/threonine-protein phosphatase 2A 65 kDa regulatory subunit A alpha isoform (Medium tumor antigen-associated 61 kDa protein) (PP2A subunit A isoform PR65-alpha) (PP2A subunit A isoform R1-alpha)	0.0380129	0.0143149	0.023698	3307	-0.727246	24	6.43639e+08	5.47834e+08	9.04445e+08	1.66454e+09	1.88491e+09	1.17014e+09	Yes	Yes	0.671456	-2.75741	37.658	1.14281	-1.42007	3.79158
O60884	DNAJA2	DnaJ homolog subfamily A member 2 (Cell cycle progression restoration gene 3 protein) (Dnj3) (Dj3) (HIRA-interacting protein 4) (Renal carcinoma antigen NY-REN-14)	0.0379737	0.0213191	0.0166546	695	0.356222	23	4.98347e+08	4.46538e+08	5.23673e+08	2.2362e+09	1.75494e+09	1.34877e+09	Yes	Yes	1.05223	1.35049	56.1417	1.83193	-1.42052	3.79113
P62244	RPS15A	40S ribosomal protein S15a (Small ribosomal subunit protein uS8)	0.0379715	0.0170799	0.0208916	2316	-0.290629	4	7.39789e+08	5.51327e+08	5.35713e+08	1.71926e+09	2.13798e+09	1.12401e+09	Yes	Yes	1.57628	-1.10181	44.9807	1.39785	-1.42054	3.79111
P13693	TPT1	Translationally-controlled tumor protein (TCTP) (Fortilin) (Histamine-releasing factor) (HRF) (p23)	0.0377775	0.0116094	0.0261681	3853	-1.17251	11	8.94821e+08	5.85321e+08	8.37814e+08	1.71243e+09	1.6363e+09	1.10662e+09	Yes	Yes	1.28193	-4.44251	30.7311	0.916322	-1.42277	3.78889
P23246	SFPQ	Splicing factor, proline- and glutamine-rich (100 kDa DNA-pairing protein) (hPOMp100) (DNA-binding p52/p100 complex, 100 kDa subunit) (Polypyrimidine tract-binding protein-associated-splicing factor) (PSF) (PTB-associated-splicing factor)	0.0376554	0.0198297	0.0178257	1107	0.153698	36	5.58544e+08	3.61366e+08	6.71026e+08	1.6328e+09	1.98263e+09	1.54505e+09	Yes	Yes	0.236259	0.582128	52.6609	1.68923	-1.42417	3.78748
Q9BXW9	FANCD2	Fanconi anemia group D2 protein (Protein FACD2)	0.0376189	0.0126062	0.0250127	3674	-0.988526	52	8.77462e+08	7.62152e+08	5.99655e+08	1.62577e+09	1.39142e+09	1.4884e+09	No	Yes	0.858163	-3.74361	33.5103	1.00575	-1.42459	3.78706
Q92878	RAD50	DNA repair protein RAD50 (hRAD50)	0.0376144	0.014022	0.0235924	3348	-0.750634	61	7.94168e+08	5.585e+08	7.41436e+08	1.83359e+09	1.60355e+09	1.21282e+09	Yes	Yes	1.1476	-2.84266	37.2782	1.13006	-1.42465	3.78701
P18206	VCL	Vinculin (Metavinculin) (MV)	0.0373732	0.0143102	0.023063	3237	-0.688536	53	7.25432e+08	5.65954e+08	7.3849e+08	1.60354e+09	1.95582e+09	1.11158e+09	Yes	Yes	1.19027	-2.60557	38.29	1.16412	-1.42744	3.78421
Q8NFC6	BOD1L1	Biorientation of chromosomes in cell division protein 1-like 1	0.0373049	0.0108242	0.0264807	3941	-1.29068	72	9.29339e+08	7.32525e+08	7.09929e+08	1.54733e+09	1.3791e+09	1.39035e+09	No	Yes	0.927637	-4.88317	29.0156	0.86197	-1.42823	3.78342
P54105	CLNS1A	Methylosome subunit pICln (Chloride channel, nucleotide sensitive 1A) (Chloride conductance regulatory protein ICln) (I(Cln)) (Chloride ion current inducer protein) (ClCI) (Reticulocyte pICln)	0.0372295	0.0139886	0.0232409	3314	-0.732411	10	6.86611e+08	7.32868e+08	6.37566e+08	1.84633e+09	1.61326e+09	1.15842e+09	Yes	Yes	1.32461	-2.77037	37.574	1.13999	-1.42911	3.78254
P12268	IMPDH2	Inosine-5'-monophosphate dehydrogenase 2 (IMP dehydrogenase 2) (IMPD 2) (IMPDH 2)	0.0370704	0.0125128	0.0245576	3653	-0.972769	24	7.75558e+08	5.16335e+08	8.65158e+08	1.47454e+09	1.95189e+09	1.06304e+09	Yes	Yes	1.05339	-3.67773	33.7541	1.01368	-1.43097	3.78068
Q92499	DDX1	ATP-dependent RNA helicase DDX1	0.0370547	0.0162655	0.0207892	2480	-0.354019	36	6.50042e+08	5.16553e+08	6.80311e+08	1.63246e+09	1.88508e+09	1.27927e+09	Yes	Yes	0.752533	-1.33837	43.8959	1.35885	-1.43116	3.7805
Q9ULT8	HECTD1	E3 ubiquitin-protein ligase HECTD1	0.0366799	0.0171809	0.019499	1991	-0.182591	78	5.82957e+08	5.25816e+08	6.10189e+08	1.84317e+09	1.85438e+09	1.15999e+09	Yes	Yes	1.12157	-0.689477	46.8402	1.46584	-1.43557	3.77608
Q3YEC7	RABL6	Rab-like protein 6 (GTP-binding protein Parf) (Partner of ARF) (Rab-like protein 1) (RBEL1)	0.0366646	0.0113491	0.0253154	3837	-1.15743	25	1.03925e+09	6.77292e+08	5.36001e+08	1.75705e+09	1.29139e+09	1.27277e+09	Yes	Yes	1.80803	-4.37036	30.954	0.923429	-1.43575	3.7759
Q13523	PRPF4B	Serine/threonine-protein kinase PRP4 homolog	0.0365983	0.0129329	0.0236654	3536	-0.871727	27	8.86817e+08	6.63538e+08	5.69813e+08	1.47793e+09	1.40277e+09	1.561e+09	Yes	Yes	0.62574	-3.29087	35.3375	1.06556	-1.43654	3.77511
Q8N5F7	NKAP	NF-kappa-B-activating protein	0.0365463	0.00908566	0.0274606	4095	-1.5957	16	1.11509e+09	6.48506e+08	6.97666e+08	1.33435e+09	1.41344e+09	1.3435e+09	Yes	Yes	1.11453	-6.02296	24.8607	0.73268	-1.43716	3.7745
O14773	TPP1	Tripeptidyl-peptidase 1 (TPP-1)	0.0363966	0.0158629	0.0205337	2520	-0.372341	13	7.7876e+08	6.39836e+08	4.19451e+08	1.69581e+09	1.45054e+09	1.54131e+09	Yes	Yes	0.846415	-1.40473	43.5834	1.3477	-1.43894	3.77271
P33992	MCM5	DNA replication licensing factor MCM5	0.036202	0.00979846	0.0264035	4017	-1.4301	38	9.19584e+08	5.78148e+08	8.61123e+08	1.46363e+09	1.48798e+09	1.18036e+09	Yes	Yes	0.91114	-5.39204	27.0661	0.800918	-1.44127	3.77038
Q00341	HDLBP	Vigilin (High density lipoprotein-binding protein) (HDL-binding protein)	0.0360048	0.0173287	0.0186761	1807	-0.108034	47	4.99873e+08	4.40799e+08	7.30773e+08	1.62971e+09	1.7037e+09	1.4506e+09	Yes	Yes	0.0905062	-0.407073	48.1288	1.51385	-1.44364	3.76801
Q01081	U2AF1	Splicing factor U2AF 35 kDa subunit (U2 auxiliary factor 35 kDa subunit) (U2 small nuclear RNA auxiliary factor 1) (U2 snRNP auxiliary factor small subunit)	0.0359546	0.0115098	0.0244448	3772	-1.08666	5	8.90341e+08	6.36302e+08	6.47235e+08	1.54968e+09	1.5984e+09	1.12451e+09	Yes	Yes	1.37047	-4.09389	32.0121	0.957321	-1.44425	3.76741
Q16630	CPSF6	Cleavage and polyadenylation specificity factor subunit 6 (Cleavage and polyadenylation specificity factor 68 kDa subunit) (CPSF 68 kDa subunit) (Cleavage factor Im complex 68 kDa subunit) (CFIm68) (Pre-mRNA cleavage factor Im 68 kDa subunit) (Protein HPBRII-4/7)	0.0358016	0.0142019	0.0215996	3081	-0.604918	18	7.35687e+08	5.21294e+08	6.52871e+08	1.78346e+09	1.61286e+09	1.11285e+09	Yes	Yes	1.26239	-2.27785	39.6685	1.21102	-1.4461	3.76555
Q9H4L7	SMARCAD1	SWI/SNF-related matrix-associated actin-dependent regulator of chromatin subfamily A containing DEAD/H box 1	0.0357846	0.00932672	0.0264578	4056	-1.50425	32	1.00538e+09	6.98343e+08	6.17778e+08	1.8169e+09	1.31955e+09	9.58028e+08	Yes	Yes	2.34889	-5.66404	26.0635	0.769793	-1.4463	3.76535
Q99615	DNAJC7	DnaJ homolog subfamily C member 7 (Tetratricopeptide repeat protein 2) (TPR repeat protein 2)	0.0357123	0.0177478	0.0179644	1543	-0.0175009	31	5.08768e+08	4.01847e+08	6.65262e+08	2.00419e+09	1.70526e+09	1.11769e+09	Yes	Yes	1.04885	-0.0658816	49.6967	1.57332	-1.44718	3.76447
P00492	HPRT1	Hypoxanthine-guanine phosphoribosyltransferase (HGPRT) (HGPRTase)	0.0356174	0.0176583	0.0179591	1556	-0.0243635	12	6.01267e+08	4.66747e+08	5.32062e+08	1.69112e+09	1.77604e+09	1.31877e+09	Yes	Yes	0.752483	-0.0916875	49.5778	1.56877	-1.44834	3.76331
Q9UHR5	SAP30BP	SAP30-binding protein (Transcriptional regulator protein HCNGP)	0.035595	0.0126664	0.0229285	3507	-0.856133	15	9.67709e+08	5.64332e+08	5.1474e+08	1.65469e+09	1.42076e+09	1.25975e+09	Yes	Yes	1.49547	-3.22166	35.5849	1.07373	-1.44861	3.76304
Q7Z4S6	KIF21A	Kinesin-like protein KIF21A (Kinesin-like protein KIF2) (Renal carcinoma antigen NY-REN-62)	0.0355729	0.0106988	0.0248741	3887	-1.21719	34	8.97072e+08	6.79912e+08	6.3779e+08	1.59894e+09	1.43704e+09	1.12727e+09	No	Yes	1.47915	-4.58002	30.0757	0.895487	-1.44888	3.76277
P33993	MCM7	DNA replication licensing factor MCM7	0.0354496	0.0168844	0.0185652	1866	-0.136913	38	5.65848e+08	4.34905e+08	6.27896e+08	1.65703e+09	1.9752e+09	1.09503e+09	Yes	Yes	1.10016	-0.514966	47.6293	1.49515	-1.45039	3.76126
Q9GZL7	WDR12	Ribosome biogenesis protein WDR12 (WD repeat-containing protein 12)	0.0353246	0	0.0353246	4521	-10	18	5.33831e+09	1.03061e+08	1.38409e+08	2.68052e+08	2.34926e+08	2.50753e+08	Yes	Yes	15.6064	-37.4687		-2.89018	-1.45192	3.75973
Q9Y2W2	WBP11	WW domain-binding protein 11 (WBP-11) (Npw38-binding protein) (NpwBP) (SH3 domain-binding protein SNP70) (Splicing factor that interacts with PQBP-1 and PP1)	0.0352885	0.014672	0.0206166	2819	-0.490741	26	7.17978e+08	5.18113e+08	6.11054e+08	1.48038e+09	1.42621e+09	1.57331e+09	Yes	Yes	0.536344	-1.84484	41.5772	1.27698	-1.45237	3.75929
Q8WXA9	SREK1	Splicing regulatory glutamine/lysine-rich protein 1 (Serine/arginine-rich-splicing regulatory protein 86) (SRrp86) (Splicing factor, arginine/serine-rich 12) (Splicing regulatory protein 508) (SRrp508)	0.0352675	0.0111959	0.0240716	3784	-1.10436	13	9.8772e+08	7.65926e+08	4.0421e+08	1.3771e+09	1.37676e+09	1.41156e+09	Yes	Yes	1.1621	-4.15131	31.7457	0.948765	-1.45262	3.75903
Q8WU90	ZC3H15	Zinc finger CCCH domain-containing protein 15 (DRG family-regulatory protein 1) (Likely ortholog of mouse immediate early response erythropoietin 4)	0.0349859	0.00924008	0.0257459	4043	-1.47836	27	9.90471e+08	6.75078e+08	6.01256e+08	1.70539e+09	1.35266e+09	9.47929e+08	Yes	Yes	2.2466	-5.55206	26.4108	0.780555	-1.45611	3.75555
Q9UKV3	ACIN1	Apoptotic chromatin condensation inducer in the nucleus (Acinus)	0.0348634	0.0139458	0.0209176	3024	-0.584884	3	7.73328e+08	5.24756e+08	5.76673e+08	1.50155e+09	1.46517e+09	1.40934e+09	Yes	Yes	0.616315	-2.19567	40.0013	1.22244	-1.45763	3.75402
P33991	MCM4	DNA replication licensing factor MCM4	0.0348524	0.0149443	0.0199081	2627	-0.413767	37	5.79605e+08	4.53929e+08	7.23249e+08	1.63229e+09	1.77521e+09	1.08455e+09	Yes	Yes	0.847881	-1.55323	42.8787	1.32269	-1.45777	3.75388
P62854	RPS26	40S ribosomal protein S26 (Small ribosomal subunit protein eS26)	0.0348417	0.0101218	0.0247199	3933	-1.2882	6	8.03273e+08	5.95987e+08	8.15336e+08	1.27559e+09	1.33246e+09	1.42429e+09	Yes	Yes	0.767571	-4.83559	29.0509	0.863084	-1.4579	3.75375
Q92616	GCN1	eIF-2-alpha kinase activator GCN1 (GCN1 eIF-2-alpha kinase activator homolog) (GCN1-like protein 1) (General control of amino-acid synthesis 1-like protein 1) (Translational activator GCN1) (HsGCN1)	0.0345224	0.0153891	0.0191333	2366	-0.314173	114	5.42786e+08	4.63473e+08	6.81688e+08	1.53224e+09	1.86012e+09	1.10938e+09	Yes	Yes	0.894141	-1.17807	44.5772	1.38329	-1.4619	3.74975
Q9UHB9	SRP68	Signal recognition particle subunit SRP68 (SRP68) (Signal recognition particle 68 kDa protein)	0.0345001	0.0155948	0.0189053	2263	-0.277724	38	5.84208e+08	4.89046e+08	6.0814e+08	1.72062e+09	1.57496e+09	1.2087e+09	Yes	Yes	0.816216	-1.04132	45.2022	1.40587	-1.46218	3.74947
P14868	DARS1	Aspartate--tRNA ligase, cytoplasmic	0.0344476	0.0140633	0.0203842	2929	-0.535514	34	6.11822e+08	4.92664e+08	6.95392e+08	1.51783e+09	1.78304e+09	1.07552e+09	Yes	Yes	0.95055	-2.00754	40.8253	1.25086	-1.46284	3.74881
P37837	TALDO1	Transaldolase	0.0344262	0.0135983	0.0208278	3096	-0.615081	16	6.76206e+08	4.68213e+08	7.17389e+08	1.56453e+09	1.48418e+09	1.26191e+09	Yes	Yes	0.608656	-2.30566	39.5	1.20526	-1.46311	3.74854
Q9H2G2	SLK	STE20-like serine/threonine-protein kinase (STE20-like kinase) (hSLK)	0.0337176	0.00999849	0.0237191	3901	-1.24627	45	7.47393e+08	6.63726e+08	7.01124e+08	1.45258e+09	1.42443e+09	1.05613e+09	Yes	Yes	1.09985	-4.66043	29.6536	0.882115	-1.47214	3.73951
Q32MZ4	LRRFIP1	Leucine-rich repeat flightless-interacting protein 1 (LRR FLII-interacting protein 1) (GC-binding factor 2) (TAR RNA-interacting protein)	0.0333389	0.00829544	0.0250435	4089	-1.59404	30	9.54112e+08	5.74296e+08	6.28488e+08	1.90653e+09	1.09923e+09	8.14826e+08	Yes	Yes	2.76613	-5.95312	24.8822	0.73334	-1.47705	3.7346
Q9NVU7	SDAD1	Protein SDA1 homolog (Nucleolar protein 130) (SDA1 domain-containing protein 1) (hSDA)	0.0332026	0.00962611	0.0235765	3930	-1.29233	30	8.64105e+08	7.09134e+08	5.12851e+08	1.66917e+09	1.10484e+09	1.09296e+09	Yes	Yes	1.90612	-4.82403	28.992	0.861228	-1.47883	3.73282
Q14247	CTTN	Src substrate cortactin (Amplaxin) (Oncogene EMS1)	0.0331129	0.011437	0.0216759	3580	-0.922382	28	7.16327e+08	5.30276e+08	6.7125e+08	1.61326e+09	1.40548e+09	1.00037e+09	Yes	Yes	1.31038	-3.44201	34.5394	1.03933	-1.48	3.73165
Q92841	DDX17	Probable ATP-dependent RNA helicase DDX17	0.033099	0.0122059	0.0208932	3373	-0.775458	25	7.28784e+08	5.07634e+08	6.32603e+08	1.31487e+09	1.50323e+09	1.24736e+09	Yes	Yes	0.395161	-2.8936	36.8768	1.11664	-1.48018	3.73147
Q15233	NONO	Non-POU domain-containing octamer-binding protein (NonO protein) (54 kDa nuclear RNA- and DNA-binding protein) (p54(nrb)) (p54nrb) (55 kDa nuclear protein) (NMT55) (DNA-binding p52/p100 complex, 52 kDa subunit)	0.0330209	0.0170557	0.0159652	1258	0.0953176	25	4.49752e+08	3.07668e+08	6.73203e+08	1.50036e+09	1.55641e+09	1.43307e+09	Yes	Yes	0.401481	0.355577	51.6511	1.6492	-1.48121	3.73044
P00491	PNP	Purine nucleoside phosphorylase (PNP)	0.0328992	0.0149519	0.0179473	2225	-0.263431	18	6.33433e+08	4.14291e+08	5.28508e+08	1.63063e+09	1.70024e+09	9.91547e+08	Yes	Yes	1.34136	-0.982292	45.4477	1.41479	-1.48281	3.72884
O43290	SART1	U4/U6.U5 tri-snRNP-associated protein 1 (SNU66 homolog) (hSnu66) (Squamous cell carcinoma antigen recognized by T-cells 1) (SART-1) (hSART-1) (U4/U6.U5 tri-snRNP-associated 110 kDa protein) (allergen Hom s 1)	0.0328608	0.0121604	0.0207004	3357	-0.76747	40	6.55795e+08	5.48333e+08	6.31194e+08	1.58563e+09	1.43714e+09	1.03368e+09	Yes	Yes	1.14706	-2.86138	37.0058	1.12094	-1.48332	3.72833
P54136	RARS1	Arginine--tRNA ligase, cytoplasmic	0.0328489	0.0121016	0.0207473	3376	-0.777725	41	6.70803e+08	5.01209e+08	6.70161e+08	1.42818e+09	1.56727e+09	1.05201e+09	Yes	Yes	0.891135	-2.89949	36.8402	1.11541	-1.48348	3.72817
P43405	SYK	Tyrosine-protein kinase SYK	0.0328141	0.0173989	0.0154152	1066	0.174643	33	4.92854e+08	4.3793e+08	4.36805e+08	1.60674e+09	1.73358e+09	1.17548e+09	No	Yes	0.95695	0.651018	53.0226	1.70371	-1.48394	3.72771
O14818	PSMA7	Proteasome subunit alpha type-7 (Proteasome subunit RC6-1) (Proteasome subunit XAPC7)	0.0327894	0.00950061	0.0232888	3928	-1.29354	15	9.05777e+08	5.46867e+08	6.20916e+08	1.4777e+09	1.29228e+09	1.03542e+09	Yes	Yes	1.606	-4.82153	28.9747	0.860682	-1.48427	3.72739
P49588	AARS1	Alanine--tRNA ligase, cytoplasmic	0.0327273	0.0125033	0.020224	3228	-0.693756	42	6.2628e+08	4.8836e+08	6.7474e+08	1.41024e+09	1.64488e+09	1.02333e+09	Yes	Yes	0.936198	-2.58533	38.2045	1.16123	-1.48509	3.72656
Q96GA3	LTV1	Protein LTV1 homolog	0.0327013	0.00614051	0.0265607	4246	-2.11287	19	1.07126e+09	6.58611e+08	6.28792e+08	1.44194e+09	1.12858e+09	9.3397e+08	Yes	Yes	2.44807	-7.873	18.7776	0.548313	-1.48544	3.72622
P38919	EIF4A3	Eukaryotic initiation factor 4A-III (eIF-4A-III) (eIF4A-III)	0.0326752	0.0175037	0.0151714	997	0.206301	21	4.15709e+08	3.83478e+08	5.50986e+08	1.537e+09	1.73316e+09	1.23815e+09	Yes	Yes	0.519299	0.768652	53.5688	1.72572	-1.48578	3.72587
P62266	RPS23	40S ribosomal protein S23 (Small ribosomal subunit protein uS12)	0.032651	0.0110877	0.0215634	3629	-0.95963	7	8.28136e+08	5.41409e+08	5.58126e+08	1.398e+09	1.38508e+09	1.1434e+09	Yes	Yes	1.11594	-3.57515	33.958	1.02033	-1.4861	3.72555
O95490	ADGRL2	Adhesion G protein-coupled receptor L2 (Calcium-independent alpha-latrotoxin receptor 2) (CIRL-2) (Latrophilin homolog 1) (Latrophilin-2) (Lectomedin-1)	0.0326274	0.00407955	0.0285479	4301	-2.8069	10	1.54942e+07	9.35366e+08	4.56433e+08	3.31267e+09	6.20293e+07	1.06792e+09	Yes	Yes	4.88158	-10.4564	12.5035	0.362671	-1.48642	3.72523
O15479	MAGEB2	Melanoma-associated antigen B2 (Cancer/testis antigen 3.2) (CT3.2) (DSS-AHC critical interval MAGE superfamily 6) (DAM6) (MAGE XP-2 antigen) (MAGE-B2 antigen)	0.0325404	0.0175622	0.0149782	943	0.229613	14	4.53879e+08	4.29167e+08	4.49389e+08	1.72827e+09	1.54743e+09	1.22619e+09	Yes	Yes	0.788942	0.855095	53.9705	1.74202	-1.48758	3.72408
Q13442	PDAP1	28 kDa heat- and acid-stable phosphoprotein (PDGF-associated protein) (PAP) (PDGFA-associated protein 1) (PAP1)	0.032439	0.00973173	0.0227072	3880	-1.22238	12	7.38939e+08	5.25816e+08	7.56581e+08	1.45387e+09	1.32001e+09	1.02091e+09	Yes	Yes	1.04816	-4.55059	30.0001	0.893089	-1.48893	3.72272
O00469	PLOD2	Procollagen-lysine,2-oxoglutarate 5-dioxygenase 2	0.0324138	0.0198502	0.0125636	316	0.659906	3	4.09436e+08	4.16442e+08	3.00215e+08	1.58526e+09	1.5845e+09	1.51577e+09	Yes	Yes	0.309697	2.45642	61.24	2.05657	-1.48927	3.72238
P50395	GDI2	Rab GDP dissociation inhibitor beta (Rab GDI beta) (Guanosine diphosphate dissociation inhibitor 2) (GDI-2)	0.0323979	0.0126879	0.0197099	3123	-0.635469	20	6.24579e+08	4.08989e+08	7.22448e+08	1.30801e+09	1.592e+09	1.15274e+09	Yes	Yes	0.280381	-2.36532	39.1628	1.19375	-1.48948	3.72217
Q15021	NCAPD2	Condensin complex subunit 1 (Chromosome condensation-related SMC-associated protein 1) (Chromosome-associated protein D2) (hCAP-D2) (Non-SMC condensin I complex subunit D2) (XCAP-D2 homolog)	0.0322916	0.0182139	0.0140777	678	0.371631	53	3.96409e+08	3.62832e+08	4.58034e+08	1.91002e+09	1.72751e+09	9.34903e+08	Yes	Yes	1.41673	1.38274	56.4045	1.84303	-1.49091	3.72074
P47914	RPL29	60S ribosomal protein L29 (Cell surface heparin-binding protein HIP) (Large ribosomal subunit protein eL29)	0.0322768	0.0123407	0.0199361	3222	-0.691957	5	6.56746e+08	5.13372e+08	6.07211e+08	1.46159e+09	1.10547e+09	1.44266e+09	Yes	Yes	1.10375	-2.57446	38.234	1.16223	-1.49111	3.72054
Q92522	H1-10	Histone H1.10 (Histone H1x)	0.0322047	0.0116445	0.0205601	3444	-0.820198	9	6.49192e+08	5.1331e+08	6.60619e+08	1.47572e+09	1.4752e+09	1.00008e+09	Yes	Yes	1.02169	-3.05078	36.1579	1.0927	-1.49208	3.71957
P62861	FAU	FAU ubiquitin-like and ribosomal protein S30 [Cleaved into: Ubiquitin-like protein FUBI; 40S ribosomal protein S30 (Small ribosomal subunit protein eS30)]	0.0321536	0.00893345	0.0232202	3975	-1.37809	4	7.63752e+08	5.73782e+08	7.30133e+08	1.13812e+09	1.4885e+09	1.07068e+09	Yes	Yes	0.734819	-5.12495	27.7837	0.823306	-1.49277	3.71888
P00918	CA2	Carbonic anhydrase 2	0.0320779	0.0105592	0.0215187	3692	-1.02709	13	7.00419e+08	3.86378e+08	8.17705e+08	1.24191e+09	1.60903e+09	9.9596e+08	Yes	Yes	0.480236	-3.81857	32.9174	0.986519	-1.49379	3.71786
P30419	NMT1	Glycylpeptide N-tetradecanoyltransferase 1	0.0319491	0.0195931	0.012356	312	0.665133	18	3.87689e+08	3.47987e+08	3.45967e+08	1.82223e+09	1.76911e+09	1.05532e+09	Yes	Yes	1.27158	2.47171	61.326	2.06054	-1.49554	3.71611
Q9UER7	DAXX	Death domain-associated protein 6 (Daxx) (hDaxx) (ETS1-associated protein 1) (EAP1) (Fas death domain-associated protein)	0.0319288	0.0130809	0.0188479	2895	-0.526946	21	6.68352e+08	5.75965e+08	4.41736e+08	1.44408e+09	1.20355e+09	1.39098e+09	Yes	Yes	0.699587	-1.95804	40.9689	1.25583	-1.49582	3.71584
Q68CQ4	UTP25	U3 small nucleolar RNA-associated protein 25 homolog (Digestive organ expansion factor homolog) (UTP25 small subunit processor component)	0.0318203	0.0130844	0.0187358	2875	-0.517947	37	7.61501e+08	5.57907e+08	3.58871e+08	1.32286e+09	1.42879e+09	1.27528e+09	Yes	Yes	0.938932	-1.92384	41.1198	1.26107	-1.4973	3.71436
Q13206	DDX10	Probable ATP-dependent RNA helicase DDX10	0.0317825	0.014536	0.0172465	2160	-0.246669	42	6.24179e+08	4.73141e+08	4.35012e+08	1.69625e+09	1.17836e+09	1.29149e+09	Yes	Yes	1.18482	-0.916091	45.7359	1.42529	-1.49781	3.71384
Q9Y230	RUVBL2	RuvB-like 2	0.031764	0.0117428	0.0200212	3355	-0.769748	25	6.94666e+08	4.68993e+08	6.15697e+08	1.14325e+09	1.60741e+09	1.16509e+09	Yes	Yes	0.68112	-2.85853	36.969	1.11971	-1.49807	3.71359
Q99497	PARK7	Parkinson disease protein 7 (Maillard deglycase) (Oncogene DJ1) (Parkinsonism-associated deglycase) (Protein DJ-1) (DJ-1) (Protein/nucleic acid deglycase DJ-1)	0.0317411	0.0105162	0.0212249	3679	-1.01314	16	7.46943e+08	3.46396e+08	7.7464e+08	1.34247e+09	1.58549e+09	8.95061e+08	Yes	Yes	0.989405	-3.76207	33.1312	0.993445	-1.49838	3.71327
Q14137	BOP1	Ribosome biogenesis protein BOP1 (Block of proliferation 1 protein)	0.0314912	0.0158941	0.0155971	1427	0.0272193	31	5.36933e+08	4.36995e+08	4.1769e+08	1.62488e+09	1.23567e+09	1.39404e+09	Yes	Yes	0.818331	0.100979	50.4717	1.60317	-1.50181	3.70984
Q93009	USP7	Ubiquitin carboxyl-terminal hydrolase 7	0.0314399	0.0162523	0.0151876	1250	0.097754	51	4.67301e+08	4.5078e+08	4.30145e+08	1.45513e+09	1.69229e+09	1.14137e+09	Yes	Yes	0.944783	0.362583	51.6933	1.65086	-1.50252	3.70913
P14866	HNRNPL	Heterogeneous nuclear ribonucleoprotein L (hnRNP L)	0.0312499	0.0178075	0.0134424	628	0.405689	14	3.91261e+08	2.75857e+08	5.32383e+08	1.52755e+09	1.62187e+09	1.25402e+09	Yes	Yes	0.233848	1.50369	56.9841	1.86768	-1.50515	3.7065
Q9UG63	ABCF2	ATP-binding cassette sub-family F member 2 (Iron-inhibited ABC transporter 2)	0.0311853	0.0119223	0.019263	3219	-0.692168	33	6.70803e+08	4.18688e+08	6.27576e+08	1.2675e+09	1.5059e+09	1.10089e+09	Yes	Yes	0.538009	-2.5649	38.2305	1.16211	-1.50605	3.7056
P16989	YBX3	Y-box-binding protein 3 (Cold shock domain-containing protein A) (DNA-binding protein A) (Single-strand DNA-binding protein NF-GMB)	0.0311695	0.0196712	0.0114983	230	0.77466	6	3.45897e+08	2.91475e+08	3.64602e+08	2.09914e+09	1.13168e+09	1.35572e+09	Yes	Yes	1.34966	2.87041	63.1103	2.14456	-1.50627	3.70538
Q9Y490	TLN1	Talin-1	0.0311573	0.012841	0.0183162	2852	-0.512361	80	5.52241e+08	4.37899e+08	6.2226e+08	1.30923e+09	1.69483e+09	9.69866e+08	Yes	Yes	1.04435	-1.89841	41.2136	1.26433	-1.50644	3.70521
Q9NV06	DCAF13	DDB1- and CUL4-associated factor 13 (WD repeat and SOF domain-containing protein 1)	0.0311515	0	0.0311515	4520	-10	8	1.85724e+09	1.45186e+09	3.07896e+07	2.10601e+09	8.56757e+07	5.37207e+07	No	Yes	17.1384	-36.9245		-2.38445	-1.50652	3.70513
Q99459	CDC5L	Cell division cycle 5-like protein (Cdc5-like protein) (Pombe cdc5-related protein)	0.0311318	0.0163297	0.0148022	1141	0.14169	36	4.39787e+08	3.197e+08	5.59695e+08	1.55929e+09	1.52323e+09	1.18006e+09	Yes	Yes	0.444404	0.524939	52.4533	1.68095	-1.5068	3.70486
Q5JSH3	WDR44	WD repeat-containing protein 44 (Rabphilin-11)	0.0310735	0.0137622	0.0173113	2396	-0.331009	41	5.92062e+08	3.93738e+08	5.54956e+08	1.55454e+09	1.37475e+09	1.10127e+09	Yes	Yes	0.924318	-1.22607	44.2891	1.37293	-1.50761	3.70404
Q9Y262	EIF3L	Eukaryotic translation initiation factor 3 subunit L (eIF3l) (Eukaryotic translation initiation factor 3 subunit 6-interacting protein) (Eukaryotic translation initiation factor 3 subunit E-interacting protein)	0.0310124	0.0135538	0.0174586	2491	-0.365244	30	5.80105e+08	4.41517e+08	5.34912e+08	1.38532e+09	1.50178e+09	1.11672e+09	Yes	Yes	0.700758	-1.35257	43.7044	1.35201	-1.50846	3.70319
P40925	MDH1	Malate dehydrogenase, cytoplasmic	0.0309736	0.0133953	0.0175783	2550	-0.392067	10	5.36132e+08	3.99321e+08	6.16177e+08	1.43987e+09	1.59021e+09	9.7169e+08	Yes	Yes	0.900796	-1.45168	43.2475	1.33575	-1.50901	3.70264
Q92900	UPF1	Regulator of nonsense transcripts 1	0.0307264	0.0194129	0.0113135	229	0.778966	59	3.76723e+08	2.63831e+08	3.66523e+08	1.58115e+09	1.68469e+09	1.23616e+09	Yes	Yes	0.603035	2.88152	63.1798	2.14789	-1.51249	3.69916
P45973	CBX5	Chromobox protein homolog 5 (Antigen p25) (Heterochromatin protein 1 homolog alpha) (HP1 alpha)	0.0306026	0.00795906	0.0226435	4047	-1.50843	9	9.12831e+08	5.50329e+08	5.08592e+08	1.64983e+09	1.07368e+09	7.91617e+08	Yes	Yes	2.63923	-5.57728	26.0078	0.768068	-1.51424	3.69741
P35241	RDX	Radixin	0.0305751	0.0133474	0.0172277	2499	-0.368175	28	5.35482e+08	3.65576e+08	6.24886e+08	1.55929e+09	1.39185e+09	1.00487e+09	Yes	Yes	0.897713	-1.36115	43.6544	1.35023	-1.51463	3.69702
Q05682	CALD1	Caldesmon (CDM)	0.0304158	0.0123585	0.0180574	2935	-0.547085	3	7.56437e+08	4.13947e+08	4.08404e+08	1.66969e+09	1.33729e+09	8.67628e+08	Yes	Yes	2.00114	-2.02134	40.6317	1.24416	-1.5169	3.69475
Q9BZI7	UPF3B	Regulator of nonsense transcripts 3B (Nonsense mRNA reducing factor 3B) (Up-frameshift suppressor 3 homolog B) (hUpf3B) (Up-frameshift suppressor 3 homolog on chromosome X) (hUpf3p-X)	0.0304027	0.00864003	0.0217626	3947	-1.33275	20	9.03576e+08	5.93211e+08	4.12567e+08	1.53384e+09	1.19718e+09	8.10668e+08	Yes	Yes	2.5298	-4.92391	28.4187	0.843199	-1.51709	3.69456
P00505	GOT2	Aspartate aminotransferase, mitochondrial (mAspAT)	0.0303267	0.00865143	0.0216753	3942	-1.32504	27	6.15624e+08	4.93256e+08	8.13543e+08	1.1527e+09	1.44113e+09	9.21156e+08	Yes	Yes	0.627166	-4.894	28.5274	0.846615	-1.51818	3.69348
P55786	NPEPPS	Puromycin-sensitive aminopeptidase (PSA)	0.0303245	0.0120571	0.0182674	3037	-0.599384	41	5.59344e+08	4.03157e+08	6.53447e+08	1.35722e+09	1.51406e+09	9.49796e+08	Yes	Yes	0.794191	-2.21379	39.7603	1.21417	-1.51821	3.69345
Q9HCG8	CWC22	Pre-mRNA-splicing factor CWC22 homolog (Nucampholin homolog) (fSAPb)	0.0301663	0.0130242	0.0171421	2559	-0.396354	38	6.654e+08	4.97404e+08	3.72959e+08	1.35018e+09	1.21913e+09	1.30358e+09	Yes	Yes	0.726263	-1.46301	43.1746	1.33317	-1.52048	3.69117
P78347	GTF2I	General transcription factor II-I (GTFII-I) (TFII-I) (Bruton tyrosine kinase-associated protein 135) (BAP-135) (BTK-associated protein 135) (SRF-Phox1-interacting protein) (SPIN) (Williams-Beuren syndrome chromosomal region 6 protein)	0.0301049	0.0174963	0.0126086	529	0.472644	44	2.94035e+08	3.44462e+08	4.82753e+08	1.53156e+09	1.59434e+09	1.15049e+09	Yes	Yes	0.500701	1.74419	58.1178	1.91659	-1.52136	3.69029
P54578	USP14	Ubiquitin carboxyl-terminal hydrolase 14	0.0299571	0.0147284	0.0152287	1633	-0.0481934	25	4.7434e+08	3.9352e+08	4.81664e+08	1.4242e+09	1.56674e+09	1.03067e+09	Yes	Yes	0.891999	-0.177744	49.1649	1.55301	-1.5235	3.68815
A0A067XLH7	ATRX	Alpha thalassemia/mental retardation syndrome X-linked (Fragment)	0.0299423	0.0152896	0.0146527	1337	0.0613809	49	5.8866e+08	3.84569e+08	3.39947e+08	1.3091e+09	1.40251e+09	1.34372e+09	Yes	Yes	0.393646	0.226369	51.0635	1.62617	-1.52371	3.68794
P18077	RPL35A	60S ribosomal protein L35a (Cell growth-inhibiting gene 33 protein) (Large ribosomal subunit protein eL33)	0.0299095	0.00721257	0.0226969	4102	-1.65391	11	7.4139e+08	5.13029e+08	7.70317e+08	9.67209e+08	1.30516e+09	1.0655e+09	Yes	Yes	0.507239	-6.09873	24.1147	0.709781	-1.52419	3.68746
Q9UKJ3	GPATCH8	G patch domain-containing protein 8	0.0298707	0.00770689	0.0221638	4049	-1.52398	38	8.63955e+08	5.91122e+08	5.28957e+08	1.06172e+09	1.07675e+09	1.23314e+09	No	Yes	0.819354	-5.61876	25.8009	0.761668	-1.52476	3.6869
Q96I24	FUBP3	Far upstream element-binding protein 3 (FUSE-binding protein 3)	0.0298151	0.0274069	0.00240817	5	3.50853	27	7.88315e+07	4.00256e+07	9.62656e+07	1.51236e+09	1.76498e+09	1.85322e+09	Yes	Yes	0.395413	12.9327	91.923	4.57056	-1.52556	3.68609
Q8WXX5	DNAJC9	DnaJ homolog subfamily C member 9 (HDJC9) (DnaJ protein SB73)	0.0296738	0.0104617	0.0192121	3510	-0.876894	16	5.48139e+08	5.37106e+08	6.30329e+08	1.08466e+09	1.38584e+09	1.13428e+09	Yes	Yes	0.712642	-3.2305	35.2557	1.06287	-1.52763	3.68403
Q8N163	CCAR2	Cell cycle and apoptosis regulator protein 2 (Cell division cycle and apoptosis regulator protein 2) (DBIRD complex subunit KIAA1967) (Deleted in breast cancer gene 1 protein) (DBC-1) (DBC.1) (NET35) (p30 DBC)	0.0296659	0.0167535	0.0129124	676	0.375707	12	3.24721e+08	3.43683e+08	4.49517e+08	1.64813e+09	1.68951e+09	8.63366e+08	Yes	Yes	1.30843	1.38407	56.474	1.84597	-1.52774	3.68391
Q9UKY7	CDV3	Protein CDV3 homolog	0.0295871	0.0153413	0.0142458	1234	0.106889	11	3.72156e+08	3.52103e+08	5.25242e+08	1.55977e+09	1.57001e+09	9.25526e+08	Yes	Yes	0.977145	0.393645	51.8514	1.65709	-1.5289	3.68275
O14979	HNRNPDL	Heterogeneous nuclear ribonucleoprotein D-like (hnRNP D-like) (hnRNP DL) (AU-rich element RNA-binding factor) (JKT41-binding protein) (Protein laAUF1)	0.0294896	0.0166847	0.0128049	661	0.381828	2	4.03334e+08	3.27786e+08	4.16393e+08	1.41055e+09	1.32141e+09	1.40785e+09	Yes	Yes	0.341426	1.40563	56.5782	1.85039	-1.53033	3.68132
Q1KMD3	HNRNPUL2	Heterogeneous nuclear ribonucleoprotein U-like protein 2 (Scaffold-attachment factor A2) (SAF-A2)	0.0292937	0.0144207	0.014873	1620	-0.0445483	30	5.15471e+08	4.5131e+08	3.26692e+08	1.78319e+09	1.29261e+09	8.82927e+08	Yes	Yes	1.80214	-0.163868	49.2281	1.55542	-1.53323	3.67843
P17980	PSMC3	26S proteasome regulatory subunit 6A (26S proteasome AAA-ATPase subunit RPT5) (Proteasome 26S subunit ATPase 3) (Proteasome subunit P50) (Tat-binding protein 1) (TBP-1)	0.0291616	0.0102477	0.0189139	3519	-0.884156	2	6.09515e+08	4.27383e+08	6.4934e+08	1.24207e+09	1.32172e+09	9.78485e+08	Yes	Yes	0.579701	-3.25057	35.1409	1.05908	-1.53519	3.67646
Q96SB4	SRPK1	SRSF protein kinase 1	0.0291161	0.0141687	0.0149474	1713	-0.0771801	21	4.35584e+08	4.21152e+08	4.32771e+08	1.71236e+09	1.43205e+09	7.86441e+08	Yes	Yes	1.68092	-0.283697	48.6629	1.53397	-1.53587	3.67579
Q9H6T3	RPAP3	RNA polymerase II-associated protein 3	0.0290879	0.0128563	0.0162316	2404	-0.336325	33	5.17773e+08	3.99321e+08	5.1394e+08	1.58601e+09	1.26399e+09	9.34267e+08	Yes	Yes	1.23425	-1.23612	44.1982	1.36967	-1.53629	3.67536
Q96PZ0	PUS7	Pseudouridylate synthase 7 homolog	0.0290409	0.0148451	0.0141958	1331	0.0645241	38	4.32523e+08	3.68882e+08	4.43786e+08	1.66043e+09	1.37768e+09	9.23574e+08	Yes	Yes	1.24404	0.237104	51.1179	1.6283	-1.53699	3.67466
P49915	GMPS	GMP synthase [glutamine-hydrolyzing]	0.0289031	0.0122446	0.0166585	2680	-0.444115	37	5.21274e+08	3.80764e+08	5.77434e+08	1.22835e+09	1.48025e+09	9.94093e+08	Yes	Yes	0.640257	-1.63106	42.3643	1.30455	-1.53906	3.6726
O14654	IRS4	Insulin receptor substrate 4 (IRS-4) (160 kDa phosphotyrosine protein) (py160) (Phosphoprotein of 160 kDa) (pp160)	0.0287428	0.0118455	0.0168972	2838	-0.51244	44	5.24876e+08	4.49688e+08	5.21688e+08	1.37098e+09	1.37207e+09	9.14113e+08	Yes	Yes	1.06859	-1.88075	41.2123	1.26428	-1.54147	3.67018
P60228	EIF3E	Eukaryotic translation initiation factor 3 subunit E (eIF3e) (Eukaryotic translation initiation factor 3 subunit 6) (Viral integration site protein INT-6 homolog) (eIF-3 p48)	0.0286561	0.0123693	0.0162868	2551	-0.396935	25	4.49091e+08	3.85224e+08	6.03049e+08	1.29112e+09	1.50432e+09	9.05075e+08	Yes	Yes	0.814399	-1.4563	43.1647	1.33282	-1.54278	3.66887
Q6IN85	PPP4R3A	Serine/threonine-protein phosphatase 4 regulatory subunit 3A (SMEK homolog 1)	0.0286017	0.0113235	0.0172782	3053	-0.60964	24	5.02915e+08	4.79066e+08	5.53707e+08	1.38407e+09	1.25752e+09	9.50857e+08	Yes	Yes	0.872661	-2.23619	39.5902	1.20834	-1.54361	3.66804
P28066	PSMA5	Proteasome subunit alpha type-5 (Macropain zeta chain) (Multicatalytic endopeptidase complex zeta chain) (Proteasome zeta chain)	0.0285336	0.0114447	0.0170889	2979	-0.578382	12	4.97377e+08	4.03593e+08	6.05322e+08	1.30631e+09	1.44437e+09	8.58954e+08	Yes	Yes	0.950154	-2.12093	40.1095	1.22616	-1.54464	3.66701
P09936	UCHL1	Ubiquitin carboxyl-terminal hydrolase isozyme L1 (UCH-L1)	0.028526	0.0113985	0.0171275	3000	-0.587473	10	5.04966e+08	3.8117e+08	6.28248e+08	1.00456e+09	1.54776e+09	1.04785e+09	Yes	Yes	0.921357	-2.1542	39.9582	1.22096	-1.54476	3.66689
O43242	PSMD3	26S proteasome non-ATPase regulatory subunit 3 (26S proteasome regulatory subunit RPN3) (26S proteasome regulatory subunit S3) (Proteasome subunit p58)	0.0284948	0.00717878	0.021316	4069	-1.57012	29	7.57449e+08	5.06854e+08	6.45154e+08	1.06801e+09	1.13023e+09	1.00126e+09	Yes	Yes	0.724674	-5.75673	25.1933	0.742919	-1.54524	3.66642
Q15061	WDR43	WD repeat-containing protein 43 (U3 small nucleolar RNA-associated protein 5 homolog)	0.0284395	0.011519	0.0169205	2943	-0.554756	29	6.08771e+08	4.77008e+08	4.30402e+08	1.13662e+09	1.20648e+09	1.23976e+09	Yes	Yes	0.199378	-2.0335	40.5035	1.23973	-1.54608	3.66557
P62805	H4C1	Histone H4	0.0284014	0	0.0284014	4519	-10	9	3.83712e+08	3.81762e+08	2.71263e+09	6.61379e+08	5.21719e+08	4.31004e+08	No	Yes	12.1159	-36.5245		-1.12978	-1.54666	3.66499
Q12873	CHD3	Chromodomain-helicase-DNA-binding protein 3 (CHD-3)	0.0282841	0.0126175	0.0156665	2340	-0.312254	31	5.47989e+08	4.6497e+08	3.90506e+08	1.29557e+09	1.20744e+09	1.1647e+09	Yes	Yes	0.612603	-1.14385	44.6101	1.38447	-1.54846	3.66319
O60231	DHX16	Pre-mRNA-splicing factor ATP-dependent RNA helicase DHX16	0.0282512	0.00952209	0.0187292	3627	-0.975936	36	6.73004e+08	4.90075e+08	4.91078e+08	1.3823e+09	1.19929e+09	8.2955e+08	Yes	Yes	1.66751	-3.57455	33.705	1.01208	-1.54896	3.66269
Q6UN15	FIP1L1	Pre-mRNA 3'-end-processing factor FIP1 (hFip1) (FIP1-like 1 protein) (Factor interacting with PAP) (Rearranged in hypereosinophilia)	0.0282352	0.00563516	0.0226001	4212	-2.0038	5	9.31661e+08	5.73261e+08	4.93939e+08	1.27167e+09	1.03652e+09	7.55374e+08	Yes	Yes	2.61736	-7.3388	19.9579	0.583697	-1.54921	3.66244
Q7L4I2	RSRC2	Arginine/serine-rich coiled-coil protein 2	0.0282255	0.00587543	0.0223501	4193	-1.92751	12	9.29639e+08	5.63833e+08	5.06959e+08	9.20004e+08	1.09226e+09	1.04798e+09	Yes	Yes	1.11826	-7.05912	20.816	0.609532	-1.54936	3.66229
Q15417	CNN3	Calponin-3 (Calponin, acidic isoform)	0.0282224	0.0139889	0.0142335	1555	-0.0250138	4	4.15829e+08	3.70473e+08	4.7129e+08	1.39168e+09	1.47464e+09	9.36219e+08	Yes	Yes	0.937676	-0.0916065	49.5666	1.56833	-1.54941	3.66225
P11171	EPB41	Protein 4.1 (P4.1) (4.1R) (Band 4.1) (EPB4.1) (Erythrocyte membrane protein band 4.1)	0.0282058	0.0120576	0.0161482	2614	-0.421434	9	4.53589e+08	4.62565e+08	5.16469e+08	1.42181e+09	1.26174e+09	9.40971e+08	Yes	Yes	0.909307	-1.54329	42.7486	1.31809	-1.54966	3.66199
P46782	RPS5	40S ribosomal protein S5 (Small ribosomal subunit protein uS7) [Cleaved into: 40S ribosomal protein S5, N-terminally processed]	0.0280686	0.0126108	0.0154578	2285	-0.293681	14	4.62273e+08	3.66106e+08	5.36289e+08	1.41679e+09	1.36217e+09	8.88909e+08	Yes	Yes	0.95532	-1.07484	44.9284	1.39596	-1.55178	3.65987
P38159	RBMX	RNA-binding motif protein, X chromosome (Glycoprotein p43) (Heterogeneous nuclear ribonucleoprotein G) (hnRNP G) [Cleaved into: RNA-binding motif protein, X chromosome, N-terminally processed]	0.0278578	0.0154743	0.0123835	777	0.321459	8	3.8998e+08	3.2837e+08	3.7805e+08	1.54166e+09	1.35692e+09	9.99779e+08	Yes	Yes	0.959808	1.17545	55.5475	1.80702	-1.55505	3.6566
P20618	PSMB1	Proteasome subunit beta type-1 (Macropain subunit C5) (Multicatalytic endopeptidase complex subunit C5) (Proteasome component C5) (Proteasome gamma chain)	0.0278162	0.0120157	0.0158005	2547	-0.395048	12	4.15039e+08	3.55284e+08	5.76793e+08	1.49302e+09	1.49904e+09	6.48119e+08	Yes	Yes	1.5707	-1.44427	43.1968	1.33396	-1.5557	3.65595
Q9BQ67	GRWD1	Glutamate-rich WD repeat-containing protein 1	0.027804	0.0161876	0.0116164	526	0.478727	22	2.81423e+08	3.45523e+08	3.78691e+08	1.76922e+09	1.36009e+09	8.50171e+08	Yes	Yes	1.35194	1.75011	58.2204	1.92107	-1.55589	3.65576
Q15059	BRD3	Bromodomain-containing protein 3 (RING3-like protein)	0.0277733	0.0101087	0.0176645	3401	-0.805248	19	6.8286e+08	4.62755e+08	4.37766e+08	1.11878e+09	1.11498e+09	1.16246e+09	Yes	Yes	0.627515	-2.94341	36.3974	1.10066	-1.55637	3.65528
O14646	CHD1	Chromodomain-helicase-DNA-binding protein 1 (CHD-1)	0.0277523	0.0171801	0.0105722	289	0.700463	40	3.9855e+08	3.06389e+08	2.41194e+08	1.23661e+09	1.3417e+09	1.4514e+09	Yes	Yes	0.103282	2.56016	61.9051	2.08748	-1.5567	3.65495
P20810	CAST	Calpastatin (Calpain inhibitor) (Sperm BS-17 component)	0.027675	0.000620224	0.0270548	4434	-5.44695	1	1.09633e+09	5.85103e+08	6.6856e+08	1.3146e+09	6.99125e+08	5.98263e+08	Yes	Yes	6.07756	-19.9017	2.2411	0.0646752	-1.55791	3.65374
Q93008	USP9X	Probable ubiquitin carboxyl-terminal hydrolase FAF-X	0.0276622	0.0130877	0.0145745	1907	-0.15523	52	4.57196e+08	3.76024e+08	4.52175e+08	1.43817e+09	1.3517e+09	8.84412e+08	Yes	Yes	1.13663	-0.56714	47.3127	1.48335	-1.55811	3.65354
P53621	COPA	Coatomer subunit alpha (Alpha-coat protein) (Alpha-COP) (HEP-COP) (HEPCOP) [Cleaved into: Xenin (Xenopsin-related peptide); Proxenin]	0.0276427	0.00969676	0.017946	3516	-0.888086	50	6.0717e+08	4.35872e+08	5.47528e+08	1.21044e+09	1.30595e+09	8.49237e+08	Yes	Yes	1.13656	-3.24439	35.0789	1.05704	-1.55842	3.65323
A0A0G2JJT9	VARS1	Valine--tRNA ligase (Fragment)	0.0276401	0.0140387	0.0136014	1378	0.0456521	47	4.63069e+08	3.29898e+08	4.09589e+08	1.26244e+09	1.5333e+09	9.57434e+08	Yes	Yes	0.977688	0.166776	50.791	1.61556	-1.55846	3.65319
Q14C86	GAPVD1	GTPase-activating protein and VPS9 domain-containing protein 1 (GAPex-5) (Rab5-activating protein 6)	0.0275912	0.0121939	0.0153973	2398	-0.336525	44	4.61048e+08	3.69007e+08	5.12211e+08	1.48541e+09	1.34705e+09	7.72227e+08	Yes	Yes	1.36642	-1.22913	44.1948	1.36955	-1.55923	3.65242
O75376	NCOR1	Nuclear receptor corepressor 1 (N-CoR) (N-CoR1)	0.0272566	0.00584947	0.0214071	4180	-1.87171	10	8.01308e+08	5.54608e+08	5.58724e+08	1.08212e+09	1.01358e+09	8.76616e+08	Yes	Yes	1.54261	-6.82637	21.4607	0.629004	-1.56453	3.64712
Q09161	NCBP1	Nuclear cap-binding protein subunit 1 (80 kDa nuclear cap-binding protein) (CBP80) (NCBP 80 kDa subunit)	0.0272338	0.016985	0.0102488	267	0.728813	28	3.29714e+08	2.79977e+08	2.9352e+08	1.66016e+09	1.31714e+09	1.00237e+09	Yes	Yes	1.08901	2.65781	62.3675	2.10921	-1.56489	3.64676
Q9P258	RCC2	Protein RCC2 (RCC1-like protein TD-60) (Telophase disk protein of 60 kDa)	0.0271612	0.0120139	0.0151473	2390	-0.334358	24	4.70223e+08	4.22399e+08	4.4734e+08	1.36993e+09	1.28281e+09	8.77156e+08	Yes	Yes	1.14098	-1.21894	44.2318	1.37088	-1.56605	3.6456
Q5C9Z4	NOM1	Nucleolar MIF4G domain-containing protein 1 (SGD1 homolog)	0.0271278	0.00961607	0.0175117	3476	-0.864801	29	6.643e+08	4.92851e+08	4.11446e+08	1.14318e+09	1.12854e+09	1.02354e+09	Yes	Yes	0.953385	-3.15226	35.4473	1.06918	-1.56659	3.64507
P11047	LAMC1	Laminin subunit gamma-1 (Laminin B2 chain) (Laminin-1 subunit gamma) (Laminin-10 subunit gamma) (Laminin-11 subunit gamma) (Laminin-2 subunit gamma) (Laminin-3 subunit gamma) (Laminin-4 subunit gamma) (Laminin-6 subunit gamma) (Laminin-7 subunit gamma) (Laminin-8 subunit gamma) (Laminin-9 subunit gamma) (S-laminin subunit gamma) (S-LAM gamma)	0.0270848	0.0101676	0.0169172	3273	-0.734512	36	6.51043e+08	4.66186e+08	3.95309e+08	1.13265e+09	9.87583e+08	1.22339e+09	Yes	Yes	0.823962	-2.67684	37.5399	1.13884	-1.56727	3.64438
Q96K76	USP47	Ubiquitin carboxyl-terminal hydrolase 47	0.0269979	0.00885316	0.0181448	3681	-1.03529	2	6.40737e+08	4.97841e+08	4.7811e+08	1.27688e+09	1.02162e+09	9.25399e+08	Yes	Yes	1.32893	-3.77155	32.792	0.982463	-1.56867	3.64298
P60900	PSMA6	Proteasome subunit alpha type-6 (27 kDa prosomal protein) (PROS-27) (p27K) (Macropain iota chain) (Multicatalytic endopeptidase complex iota chain) (Proteasome iota chain)	0.0268143	0.008745	0.0180693	3690	-1.04701	14	5.36733e+08	4.1139e+08	6.52839e+08	1.02441e+09	1.33589e+09	8.46394e+08	Yes	Yes	0.737716	-3.81113	32.6132	0.976688	-1.57163	3.64002
P32119	PRDX2	Peroxiredoxin-2	0.0266529	0.00830498	0.0183479	3788	-1.14357	12	6.82309e+08	3.63019e+08	5.84478e+08	8.13156e+08	1.15565e+09	1.18011e+09	Yes	Yes	0.862073	-4.1596	31.1598	0.930003	-1.57426	3.6374
Q9BVJ6	UTP14A	U3 small nucleolar RNA-associated protein 14 homolog A (Antigen NY-CO-16) (Serologically defined colon cancer antigen 16)	0.0266165	0.0101332	0.0164833	3215	-0.701924	35	5.33381e+08	4.15943e+08	5.09585e+08	1.27671e+09	1.21484e+09	8.21742e+08	Yes	Yes	1.16633	-2.55276	38.071	1.15672	-1.57485	3.6368
O75717	WDHD1	WD repeat and HMG-box DNA-binding protein 1 (Acidic nucleoplasmic DNA-binding protein 1) (And-1)	0.0266039	0.00871824	0.0178857	3680	-1.03669	47	4.82309e+08	6.45668e+08	4.45387e+08	1.33628e+09	1.11369e+09	7.46599e+08	Yes	Yes	1.77239	-3.77004	32.7705	0.98177	-1.57505	3.6366
O75503	CLN5	Ceroid-lipofuscinosis neuronal protein 5 (Protein CLN5) [Cleaved into: Ceroid-lipofuscinosis neuronal protein 5, secreted form]	0.0264644	0.00814908	0.0183153	3810	-1.16834	10	6.44489e+08	5.65891e+08	4.28961e+08	1.11046e+09	1.05509e+09	9.40037e+08	Yes	Yes	1.1388	-4.24612	30.7926	0.918283	-1.57734	3.63431
Q9NTI5	PDS5B	Sister chromatid cohesion protein PDS5 homolog B (Androgen-induced proliferation inhibitor) (Androgen-induced prostate proliferative shutoff-associated protein AS3)	0.026426	0.00755008	0.0188759	3922	-1.32198	33	7.94924e+08	4.26688e+08	4.51951e+08	1.29583e+09	9.11651e+08	8.56997e+08	Yes	Yes	2.08548	-4.80367	28.5706	0.847972	-1.57797	3.63368
P63220	RPS21	40S ribosomal protein S21 (Small ribosomal subunit protein eS21)	0.0264246	0.00885548	0.0175691	3635	-0.988398	6	6.18526e+08	2.80694e+08	6.60203e+08	1.13006e+09	1.23029e+09	8.18009e+08	Yes	Yes	0.814968	-3.5915	33.5123	1.00581	-1.57799	3.63366
O00629	KPNA4	Importin subunit alpha-3 (Importin alpha Q1) (Qip1) (Karyopherin subunit alpha-4)	0.0263621	0.0160733	0.0102888	345	0.643596	11	1.34106e+08	6.08244e+08	1.78955e+08	1.17792e+09	1.3382e+09	1.28915e+09	Yes	Yes	1.05389	2.33795	60.9713	2.0442	-1.57902	3.63263
P56192	MARS1	Methionine--tRNA ligase, cytoplasmic	0.0263553	0.0135853	0.01277	1271	0.0892909	35	3.61435e+08	3.22507e+08	4.5432e+08	1.26063e+09	1.32876e+09	9.977e+08	Yes	Yes	0.450248	0.324351	51.5468	1.6451	-1.57913	3.63252
Q6Y7W6	GIGYF2	GRB10-interacting GYF protein 2 (PERQ amino acid-rich with GYF domain-containing protein 2) (Trinucleotide repeat-containing gene 15 protein)	0.0263536	0.0110878	0.0152658	2705	-0.461325	38	4.73639e+08	4.22898e+08	4.48877e+08	1.32762e+09	1.25036e+09	8.01673e+08	Yes	Yes	1.29896	-1.67576	42.0733	1.29433	-1.57916	3.63249
P16403	H1-2	Histone H1.2 (Histone H1c) (Histone H1d) (Histone H1s-1)	0.0262699	0.00395202	0.0223178	4276	-2.49753	7	8.42944e+08	4.74981e+08	6.75444e+08	9.89809e+08	9.61173e+08	7.65692e+08	Yes	Yes	1.90995	-9.06882	15.0439	0.437396	-1.58054	3.63111
Q8IWS0	PHF6	PHD finger protein 6 (PHD-like zinc finger protein)	0.0261675	0.0104338	0.0157337	2997	-0.592587	20	4.44719e+08	4.29822e+08	5.25146e+08	1.28925e+09	1.10643e+09	8.96334e+08	Yes	Yes	0.772206	-2.15074	39.8732	1.21804	-1.58224	3.62942
P15311	EZR	Ezrin (Cytovillin) (Villin-2) (p81)	0.0261605	0.0110106	0.0151499	2703	-0.460408	28	4.85831e+08	3.44369e+08	5.27452e+08	1.1268e+09	1.06202e+09	1.14396e+09	Yes	Yes	0.68084	-1.67096	42.0888	1.29488	-1.58235	3.6293
Q14320	FAM50A	Protein FAM50A (Protein HXC-26) (Protein XAP-5)	0.0261124	0.0124084	0.0137041	1872	-0.143292	11	3.87314e+08	3.0275e+08	4.97642e+08	1.424e+09	1.35682e+09	7.13291e+08	Yes	Yes	1.2962	-0.519935	47.519	1.49103	-1.58315	3.6285
O14744	PRMT5	Protein arginine N-methyltransferase 5 (PRMT5)	0.0260439	0.0135921	0.0124518	1187	0.126414	26	3.50129e+08	3.27808e+08	4.2371e+08	1.25146e+09	1.41363e+09	9.02784e+08	Yes	Yes	0.841865	0.458549	52.1892	1.67046	-1.58429	3.62736
Q14126	DSG2	Desmoglein-2 (Cadherin family member 5) (HDGC)	0.0260063	0.0114369	0.0145694	2432	-0.349252	23	4.85521e+08	4.21183e+08	3.92459e+08	1.31882e+09	1.0169e+09	1.02791e+09	Yes	Yes	0.92834	-1.26664	43.9773	1.36176	-1.58492	3.62673
Q68E01	INTS3	Integrator complex subunit 3 (Int3) (SOSS complex subunit A) (Sensor of single-strand DNA complex subunit A) (SOSS-A) (Sensor of ssDNA subunit A)	0.0258872	0.0148639	0.0110233	605	0.43126	41	3.38268e+08	3.19575e+08	2.71548e+08	1.24436e+09	1.79525e+09	6.72431e+08	Yes	Yes	2.02188	1.5632	57.418	1.88629	-1.58692	3.62474
P23921	RRM1	Ribonucleoside-diphosphate reductase large subunit	0.025857	0.0108258	0.0150312	2731	-0.473491	38	4.50717e+08	3.14398e+08	5.47528e+08	1.07375e+09	1.48715e+09	7.62468e+08	Yes	Yes	1.11055	-1.71604	41.8679	1.28714	-1.58742	3.62423
Q99543	DNAJC2	DnaJ homolog subfamily C member 2 (M-phase phosphoprotein 11) (Zuotin-related factor 1) [Cleaved into: DnaJ homolog subfamily C member 2, N-terminally processed]	0.0257729	0.00993177	0.0158411	3163	-0.67355	26	6.15674e+08	3.90619e+08	3.94412e+08	1.20405e+09	1.22788e+09	7.88308e+08	Yes	Yes	1.54429	-2.44015	38.5357	1.17244	-1.58884	3.62282
Q15056	EIF4H	Eukaryotic translation initiation factor 4H (eIF-4H) (Williams-Beuren syndrome chromosomal region 1 protein)	0.0256552	0.0126135	0.0130417	1628	-0.0481702	2	4.42833e+08	2.50293e+08	4.70938e+08	1.1672e+09	1.28273e+09	9.85849e+08	Yes	Yes	0.343582	-0.174416	49.1654	1.55303	-1.59082	3.62083
Q92820	GGH	Gamma-glutamyl hydrolase	0.0255044	0.0110038	0.0145006	2546	-0.398104	12	5.41885e+08	3.71595e+08	3.82789e+08	1.21486e+09	1.08431e+09	9.77376e+08	Yes	Yes	0.928233	-1.44045	43.1448	1.33211	-1.59338	3.61827
Q14919	DRAP1	Dr1-associated corepressor (Dr1-associated protein 1) (Negative cofactor 2-alpha) (NC2-alpha)	0.0252454	0.0103404	0.0149051	2859	-0.527514	2	5.23476e+08	4.36184e+08	3.69149e+08	1.20578e+09	8.91056e+08	1.10072e+09	Yes	Yes	0.970031	-1.90635	40.9594	1.2555	-1.59782	3.61384
Q12789	GTF3C1	General transcription factor 3C polypeptide 1 (TF3C-alpha) (TFIIIC box B-binding subunit) (Transcription factor IIIC 220 kDa subunit) (TFIIIC 220 kDa subunit) (TFIIIC220) (Transcription factor IIIC subunit alpha)	0.025205	0.011867	0.013338	1935	-0.168586	66	3.8867e+08	3.39504e+08	4.30081e+08	1.52412e+09	1.09906e+09	7.37689e+08	Yes	Yes	1.48777	-0.609126	47.0819	1.47479	-1.59851	3.61314
P62318	SNRPD3	Small nuclear ribonucleoprotein Sm D3 (Sm-D3) (snRNP core protein D3)	0.0250359	0.00998436	0.0150516	2988	-0.592174	5	4.70398e+08	3.53413e+08	5.1855e+08	9.43454e+08	1.23296e+09	9.70035e+08	Yes	Yes	0.470923	-2.13788	39.8801	1.21828	-1.60144	3.61022
Q01085	TIAL1	Nucleolysin TIAR (TIA-1-related protein)	0.0249923	0.023499	0.00149334	3	3.97598	3	4.41567e+07	3.10057e+07	5.83261e+07	1.57489e+09	1.46738e+09	1.30523e+09	Yes	Yes	0.325571	14.3511	94.0248	5.02111	-1.60219	3.60946
Q53GS9	USP39	U4/U6.U5 tri-snRNP-associated protein 2 (Inactive ubiquitin-specific peptidase 39) (SAD1 homolog) (U4/U6.U5 tri-snRNP-associated 65 kDa protein) (65K)	0.0249286	0.0108772	0.0140514	2478	-0.369413	1	3.9877e+08	3.49109e+08	4.74044e+08	1.44969e+09	1.09111e+09	7.06842e+08	Yes	Yes	1.43832	-1.33297	43.6333	1.34948	-1.6033	3.60835
P60866	RPS20	40S ribosomal protein S20 (Small ribosomal subunit protein uS10)	0.0248399	0.0107538	0.0140861	2519	-0.389421	7	4.15959e+08	3.74028e+08	4.69081e+08	1.0939e+09	1.16397e+09	9.36728e+08	Yes	Yes	0.366085	-1.40457	43.2925	1.33735	-1.60485	3.6068
Q7L2H7	EIF3M	Eukaryotic translation initiation factor 3 subunit M (eIF3m) (Fetal lung protein B5) (hFL-B5) (PCI domain-containing protein 1)	0.0247718	0.0109394	0.0138323	2393	-0.338506	17	4.49477e+08	3.14367e+08	4.65303e+08	8.99409e+08	1.30301e+09	1.00988e+09	Yes	Yes	0.652903	-1.22052	44.1609	1.36833	-1.60604	3.60561
Q9Y4W2	LAS1L	Ribosomal biogenesis protein LAS1L (Protein LAS1 homolog)	0.0247656	0.0101806	0.014585	2833	-0.51867	30	4.7519e+08	4.44105e+08	3.43021e+08	1.43596e+09	1.08328e+09	6.58769e+08	Yes	Yes	2.02101	-1.87006	41.1077	1.26065	-1.60615	3.6055
P25786	PSMA1	Proteasome subunit alpha type-1 (30 kDa prosomal protein) (PROS-30) (Macropain subunit C2) (Multicatalytic endopeptidase complex subunit C2) (Proteasome component C2) (Proteasome nu chain)	0.0247178	0.010198	0.0145198	2813	-0.509728	19	5.32881e+08	3.66855e+08	3.90218e+08	1.10712e+09	1.20837e+09	8.26325e+08	Yes	Yes	1.1379	-1.8374	41.2578	1.26586	-1.60699	3.60466
Q9UMS4	PRPF19	Pre-mRNA-processing factor 19	0.0246057	0.0109378	0.0136679	2352	-0.321474	17	4.05709e+08	3.14273e+08	4.86563e+08	1.18641e+09	1.24283e+09	7.75876e+08	Yes	Yes	0.88101	-1.15817	44.4522	1.37879	-1.60896	3.60269
Q9UNF0	PACSIN2	Protein kinase C and casein kinase substrate in neurons protein 2 (Syndapin-2) (Syndapin-II) (SdpII)	0.0245477	0.00923985	0.0153079	3244	-0.72833	23	4.80028e+08	3.71502e+08	5.02349e+08	1.16262e+09	1.13732e+09	7.47446e+08	Yes	Yes	1.07253	-2.6232	37.6404	1.14222	-1.60999	3.60166
Q13347	EIF3I	Eukaryotic translation initiation factor 3 subunit I (eIF3i) (Eukaryotic translation initiation factor 3 subunit 2) (TGF-beta receptor-interacting protein 1) (TRIP-1) (eIF-3-beta) (eIF3 p36)	0.0245416	0.00853852	0.0160031	3527	-0.906293	14	5.80673e+08	3.72157e+08	4.5914e+08	1.21144e+09	1.05889e+09	7.17874e+08	Yes	Yes	1.57114	-3.26407	34.792	1.04761	-1.6101	3.60156
Q9HC35	EML4	Echinoderm microtubule-associated protein-like 4 (EMAP-4) (Restrictedly overexpressed proliferation-associated protein) (Ropp 120)	0.024534	0.011166	0.013368	2182	-0.259665	32	4.04053e+08	3.69568e+08	4.05074e+08	1.31304e+09	1.12518e+09	7.81901e+08	Yes	Yes	1.19778	-0.935162	45.5125	1.41714	-1.61023	3.60142
P63165	SUMO1	Small ubiquitin-related modifier 1 (SUMO-1) (GAP-modifying protein 1) (GMP1) (SMT3 homolog 3) (Sentrin) (Ubiquitin-homology domain protein PIC1) (Ubiquitin-like protein SMT3C) (Smt3C) (Ubiquitin-like protein UBL1)	0.0245329	0.00649851	0.0180344	4001	-1.47257	7	5.80656e+08	4.79347e+08	5.56365e+08	8.93632e+08	9.5193e+08	9.36685e+08	No	Yes	0.273608	-5.30331	26.489	0.782979	-1.61025	3.6014
O00566	MPHOSPH10	U3 small nucleolar ribonucleoprotein protein MPP10 (M phase phosphoprotein 10)	0.0245169	0.00937137	0.0151455	3187	-0.692558	20	6.0732e+08	3.46084e+08	4.0152e+08	1.04938e+09	1.0853e+09	9.06136e+08	Yes	Yes	0.927949	-2.49398	38.2242	1.16189	-1.61053	3.60112
Q6P158	DHX57	Putative ATP-dependent RNA helicase DHX57	0.0244737	0.0133633	0.0111104	880	0.266362	49	3.39684e+08	3.01315e+08	3.47216e+08	1.33333e+09	1.12689e+09	9.39571e+08	Yes	Yes	0.774996	0.958999	54.6026	1.76788	-1.6113	3.60035
Q86VM9	ZC3H18	Zinc finger CCCH domain-containing protein 18 (Nuclear protein NHN1)	0.0244641	0.00669661	0.0177675	3967	-1.40774	27	7.31185e+08	4.52089e+08	4.09237e+08	8.99511e+08	9.47011e+08	9.4725e+08	No	Yes	1.00938	-5.06812	27.3732	0.810487	-1.61147	3.60018
Q9NVI1	FANCI	Fanconi anemia group I protein (Protein FACI)	0.0242714	0.00672442	0.017547	3951	-1.38375	50	5.60845e+08	5.61369e+08	4.07764e+08	1.18288e+09	1.0505e+09	5.88377e+08	Yes	Yes	2.33657	-4.97698	27.7051	0.820849	-1.6149	3.59675
O60763	USO1	General vesicular transport factor p115 (Protein USO1 homolog) (Transcytosis-associated protein) (TAP) (Vesicle-docking protein)	0.0242404	0.0103858	0.0138546	2582	-0.415758	34	3.99876e+08	4.20278e+08	3.93419e+08	1.3077e+09	1.11818e+09	7.06715e+08	Yes	Yes	1.48252	-1.49514	42.8449	1.3215	-1.61546	3.59619
Q7Z4H8	POGLUT3	Protein O-glucosyltransferase 3	0.024093	0.0150273	0.00906567	282	0.729101	23	3.21424e+08	2.73827e+08	2.15764e+08	1.28493e+09	1.14013e+09	1.08366e+09	Yes	Yes	0.571945	2.62006	62.3722	2.10943	-1.61811	3.59354
P36915	GNL1	Guanine nucleotide-binding protein-like 1 (GTP-binding protein HSR1)	0.0240496	0.00705557	0.0169941	3882	-1.2682	21	6.652e+08	4.35872e+08	3.93612e+08	1.19416e+09	9.65036e+08	6.5809e+08	Yes	Yes	2.17184	-4.55633	29.3375	0.872124	-1.61889	3.59276
Q8N8S7	ENAH	Protein enabled homolog	0.0240023	0.0135515	0.0104508	697	0.374846	16	2.87982e+08	2.54338e+08	3.76097e+08	1.28755e+09	1.30552e+09	7.91999e+08	Yes	Yes	0.948308	1.34641	56.4593	1.84535	-1.61975	3.59191
O43865	AHCYL1	S-adenosylhomocysteine hydrolase-like protein 1 (DC-expressed AHCY-like molecule) (IP(3)Rs binding protein released with IP(3)) (IRBIT) (Putative adenosylhomocysteinase 2) (S-adenosyl-L-homocysteine hydrolase 2) (AdoHcyase 2)	0.0239675	0.0110069	0.0129606	2115	-0.235726	14	4.24288e+08	2.90321e+08	4.32579e+08	1.1336e+09	1.22557e+09	7.90896e+08	Yes	Yes	0.885056	-0.846559	45.9242	1.43217	-1.62038	3.59128
P62857	RPS28	40S ribosomal protein S28 (Small ribosomal subunit protein eS28)	0.0238755	0.00502185	0.0188537	4181	-1.90855	4	5.35482e+08	3.98073e+08	6.27448e+08	1.11521e+09	1.23676e+09	3.67784e+08	Yes	Yes	2.58439	-6.85096	21.0335	0.616093	-1.62205	3.58961
P31153	MAT2A	S-adenosylmethionine synthase isoform type-2 (AdoMet synthase 2)	0.0238014	0.00997007	0.0138313	2720	-0.472263	18	4.38331e+08	3.38786e+08	4.43433e+08	1.0746e+09	1.23161e+09	7.40701e+08	Yes	Yes	1.07468	-1.6946	41.8886	1.28787	-1.6234	3.58825
Q969S3	ZNF622	Zinc finger protein 622 (Zinc finger-like protein 9)	0.023746	0.00901427	0.0147317	3209	-0.708644	18	5.41085e+08	3.82105e+08	3.9073e+08	1.13856e+09	9.58103e+08	8.46946e+08	Yes	Yes	1.18213	-2.54208	37.9612	1.15302	-1.62441	3.58724
Q13310	PABPC4	Polyadenylate-binding protein 4 (PABP-4) (Poly(A)-binding protein 4) (Activated-platelet protein 1) (APP-1) (Inducible poly(A)-binding protein) (iPABP)	0.0236473	0.0114961	0.0121512	1716	-0.0799614	17	3.54292e+08	2.75127e+08	4.59763e+08	1.03076e+09	1.04255e+09	1.07734e+09	Yes	Yes	0.529261	-0.286696	48.6147	1.53215	-1.62622	3.58543
P07602	PSAP	Prosaposin (Proactivator polypeptide) [Cleaved into: Saposin-A (Protein A); Saposin-B-Val; Saposin-B (Cerebroside sulfate activator) (CSAct) (Dispersin) (Sphingolipid activator protein 1) (SAP-1) (Sulfatide/GM1 activator); Saposin-C (A1 activator) (Co-beta-glucosidase) (Glucosylceramidase activator) (Sphingolipid activator protein 2) (SAP-2); Saposin-D (Component C) (Protein C)]	0.023644	0.00394288	0.0197011	4253	-2.32095	20	6.76106e+08	5.33644e+08	5.51818e+08	9.34346e+08	7.9486e+08	7.48466e+08	Yes	Yes	1.60275	-8.32149	16.676	0.485705	-1.62628	3.58537
Q9H3G5	CPVL	Probable serine carboxypeptidase CPVL	0.0236336	0.0108283	0.0128053	2127	-0.241934	18	5.19173e+08	3.77178e+08	2.51229e+08	1.06522e+09	1.03486e+09	9.89723e+08	Yes	Yes	0.826813	-0.867379	45.8174	1.42826	-1.62647	3.58518
Q9GZR7	DDX24	ATP-dependent RNA helicase DDX24	0.0235513	0.0111286	0.0124227	1910	-0.1587	36	3.40184e+08	3.55284e+08	4.13143e+08	1.18645e+09	1.02291e+09	9.04651e+08	Yes	Yes	0.521701	-0.568727	47.2527	1.48113	-1.62799	3.58367
P62191	PSMC1	26S proteasome regulatory subunit 4 (P26s4) (26S proteasome AAA-ATPase subunit RPT2) (Proteasome 26S subunit ATPase 1)	0.0234924	0.00822276	0.0152697	3497	-0.892974	20	4.77376e+08	4.13636e+08	4.75164e+08	8.48636e+08	9.87121e+08	1.01013e+09	Yes	Yes	0.518115	-3.19915	35.0017	1.05451	-1.62907	3.58258
P07686	HEXB	Beta-hexosaminidase subunit beta	0.023293	0	0.023293	4518	-10	15	1.66888e+09	1.02706e+09	1.34637e+08	5.74446e+08	4.47608e+08	3.23686e+08	Yes	Yes	12.7148	-35.6663		-1.11173	-1.63277	3.57888
P42785	PRCP	Lysosomal Pro-X carboxypeptidase	0.0232436	0.00919122	0.0140523	3020	-0.61248	15	5.56343e+08	4.46226e+08	2.43714e+08	1.18706e+09	9.62428e+08	7.71675e+08	Yes	Yes	1.78357	-2.19143	39.5431	1.20673	-1.6337	3.57795
Q14684	RRP1B	Ribosomal RNA processing protein 1 homolog B (RRP1-like protein B)	0.0231842	0.0119889	0.0111953	1259	0.0988163	32	2.82894e+08	2.85824e+08	4.13592e+08	1.37598e+09	1.03129e+09	7.6722e+08	Yes	Yes	1.02961	0.353451	51.7117	1.65159	-1.63481	3.57684
P48634	PRRC2A	Protein PRRC2A (HLA-B-associated transcript 2) (Large proline-rich protein BAT2) (Proline-rich and coiled-coil-containing protein 2A) (Protein G2)	0.0231104	0.0141103	0.00900011	353	0.648734	53	2.70172e+08	2.3415e+08	2.86354e+08	1.38995e+09	1.15941e+09	8.0354e+08	Yes	Yes	1.09107	2.31952	61.056	2.04809	-1.63619	3.57546
P23193	TCEA1	Transcription elongation factor A protein 1 (Transcription elongation factor S-II protein 1) (Transcription elongation factor TFIIS.o)	0.0230921	0.00909801	0.0139941	3042	-0.621193	15	4.54354e+08	3.56126e+08	4.28416e+08	1.01972e+09	1.15192e+09	7.29754e+08	Yes	Yes	1.07811	-2.22083	39.3988	1.2018	-1.63654	3.57512
Q13045	FLII	Protein flightless-1 homolog	0.0230843	0.0104051	0.0126791	2252	-0.285159	1	3.95873e+08	3.20698e+08	3.8708e+08	1.29785e+09	1.08715e+09	6.5024e+08	Yes	Yes	1.52795	-1.01943	45.0746	1.40125	-1.63668	3.57497
Q9H7C4	SYNC	Syncoilin (Syncoilin intermediate filament 1) (Syncoilin-1)	0.0229763	0.0131582	0.00981812	624	0.422445	26	3.64672e+08	2.20135e+08	2.84554e+08	1.14427e+09	1.27317e+09	8.32732e+08	No	Yes	0.94158	1.50937	57.2686	1.87986	-1.63872	3.57293
Q7RTP6	MICAL3	[F-actin]-monooxygenase MICAL3	0.0229323	0.00600595	0.0169263	4004	-1.4948	27	5.83407e+08	4.63067e+08	4.66327e+08	9.54601e+08	8.90033e+08	7.54194e+08	Yes	Yes	1.18404	-5.33958	26.19	0.773709	-1.63955	3.5721
P62136	PPP1CA	Serine/threonine-protein phosphatase PP1-alpha catalytic subunit (PP-1A)	0.0229144	0.0100237	0.0128907	2455	-0.362905	5	3.55057e+08	2.8695e+08	4.74908e+08	1.04969e+09	1.3209e+09	6.20921e+08	Yes	Yes	1.27419	-1.29621	43.7443	1.35343	-1.63989	3.57176
P60891	PRPS1	Ribose-phosphate pyrophosphokinase 1	0.0228355	0.011356	0.0114794	1534	-0.0155909	5	3.92327e+08	2.87861e+08	3.46159e+08	1.0605e+09	1.1024e+09	9.05033e+08	Yes	Yes	0.508184	-0.0556636	49.7298	1.57459	-1.64139	3.57026
Q14694	USP10	Ubiquitin carboxyl-terminal hydrolase 10	0.0227272	0.0156344	0.00709281	87	1.14029	30	1.8952e+08	1.8911e+08	2.44072e+08	1.35182e+09	1.2873e+09	8.13044e+08	Yes	Yes	0.980454	4.06879	68.7915	2.43523	-1.64345	3.5682
P39748	FEN1	Flap endonuclease 1 (FEN-1)	0.0225992	0.00897587	0.0136233	2995	-0.601953	18	4.65885e+08	2.85743e+08	4.65911e+08	9.27753e+08	1.0615e+09	8.45121e+08	Yes	Yes	0.261587	-2.14641	39.7177	1.21271	-1.64591	3.56574
O00299	CLIC1	Chloride intracellular channel protein 1 (Chloride channel ABP) (Nuclear chloride ion channel 27) (NCC27) (Regulatory nuclear chloride ion channel protein) (hRNCC)	0.0224498	0.0105493	0.0119005	1944	-0.173865	14	3.69399e+08	2.58922e+08	4.22461e+08	1.05822e+09	1.18628e+09	7.29839e+08	Yes	Yes	0.841188	-0.619459	46.9908	1.47141	-1.64879	3.56286
Q6ZRS2	SRCAP	Helicase SRCAP	0.0224001	0.00815623	0.0142438	3363	-0.804364	50	5.56493e+08	3.82916e+08	3.34312e+08	9.82434e+08	9.5325e+08	8.06807e+08	Yes	Yes	1.1605	-2.86507	36.4116	1.10113	-1.64975	3.5619
P61956	SUMO2	Small ubiquitin-related modifier 2 (SUMO-2) (HSMT3) (SMT3 homolog 2) (SUMO-3) (Sentrin-2) (Ubiquitin-like protein SMT3B) (Smt3B)	0.0223995	0.00582923	0.0165703	4012	-1.50722	1	5.66498e+08	3.71471e+08	5.41988e+08	8.42893e+08	9.58796e+08	7.34464e+08	No	Yes	0.590061	-5.36855	26.0239	0.768567	-1.64976	3.56189
P23381	WARS1	Tryptophan--tRNA ligase, cytoplasmic	0.0223747	0.00988697	0.0124877	2379	-0.336906	25	3.95623e+08	2.8647e+08	4.18458e+08	1.01768e+09	1.19117e+09	7.02259e+08	Yes	Yes	1.0061	-1.19986	44.1882	1.36931	-1.65024	3.56141
Q9BVA1	TUBB2B	Tubulin beta-2B chain	0.0223544	0.0104476	0.0119068	1976	-0.188617	1	3.12064e+08	3.5385e+08	3.82213e+08	1.17261e+09	1.08909e+09	6.98186e+08	Yes	Yes	1.11861	-0.67167	46.7362	1.462	-1.65064	3.56102
O14776	TCERG1	Transcription elongation regulator 1 (TATA box-binding protein-associated factor 2S) (Transcription factor CA150)	0.0222908	0.010553	0.0117378	1892	-0.153508	39	4.28616e+08	3.55752e+08	2.52295e+08	1.19426e+09	1.03284e+09	7.32851e+08	Yes	Yes	1.52087	-0.546454	47.3424	1.48446	-1.65187	3.55978
P84077	ARF1	ADP-ribosylation factor 1	0.0222481	0.0108477	0.0114004	1695	-0.0716965	2	3.87199e+08	2.72947e+08	3.55669e+08	9.89061e+08	1.14644e+09	8.37654e+08	Yes	Yes	0.6133	-0.255164	48.7579	1.53756	-1.65271	3.55895
Q15075	EEA1	Early endosome antigen 1 (Endosome-associated protein p162) (Zinc finger FYVE domain-containing protein 2)	0.0221483	0.00820476	0.0139435	3291	-0.765061	56	5.3108e+08	3.2285e+08	3.89961e+08	1.05139e+09	8.89769e+08	7.86016e+08	Yes	Yes	1.23218	-2.72132	37.0447	1.12225	-1.65466	3.55699
Q9HAW4	CLSPN	Claspin (hClaspin)	0.0221405	0.00577544	0.0163651	4007	-1.50262	39	6.16074e+08	4.54927e+08	3.92459e+08	8.48636e+08	7.39862e+08	9.17719e+08	No	Yes	1.07361	-5.34458	26.0854	0.770469	-1.65481	3.55684
P35998	PSMC2	26S proteasome regulatory subunit 7 (26S proteasome AAA-ATPase subunit RPT1) (Proteasome 26S subunit ATPase 2)	0.0221278	0.00899303	0.0131348	2884	-0.546517	29	4.36765e+08	3.20043e+08	4.18971e+08	9.98679e+08	9.39551e+08	8.53395e+08	Yes	Yes	0.572207	-1.94374	40.6412	1.24449	-1.65506	3.55659
P52732	KIF11	Kinesin-like protein KIF11 (Kinesin-like protein 1) (Kinesin-like spindle protein HKSP) (Kinesin-related motor protein Eg5) (Thyroid receptor-interacting protein 5) (TR-interacting protein 5) (TRIP-5)	0.0221268	0.0109978	0.011129	1539	-0.017115	49	2.66966e+08	2.95405e+08	4.21532e+08	1.16541e+09	1.07635e+09	7.4155e+08	Yes	Yes	0.705886	-0.0608709	49.7034	1.57358	-1.65508	3.55657
Q99614	TTC1	Tetratricopeptide repeat protein 1 (TPR repeat protein 1)	0.0221182	0.00917784	0.0129404	2767	-0.495652	18	4.3778e+08	3.53226e+08	3.51442e+08	1.20429e+09	8.9033e+08	7.28608e+08	Yes	Yes	1.42291	-1.76274	41.4945	1.2741	-1.65525	3.5564
O00273	DFFA	DNA fragmentation factor subunit alpha (DNA fragmentation factor 45 kDa subunit) (DFF-45) (Inhibitor of CAD) (ICAD)	0.0221101	0.00773062	0.0143794	3486	-0.895352	6	4.53749e+08	3.3228e+08	5.02153e+08	9.22145e+08	9.1844e+08	8.35445e+08	Yes	Yes	0.454127	-3.18409	34.9643	1.05327	-1.65541	3.55624
Q8WYA6	CTNNBL1	Beta-catenin-like protein 1 (Nuclear-associated protein) (NAP) (Testis development protein NYD-SP19)	0.0220721	0.0100099	0.0120622	2200	-0.269063	23	3.65267e+08	3.68321e+08	3.36201e+08	1.10784e+09	1.03746e+09	7.42313e+08	Yes	Yes	1.09918	-0.956654	45.351	1.41127	-1.65616	3.5555
P31689	DNAJA1	DnaJ homolog subfamily A member 1 (DnaJ protein homolog 2) (HSDJ) (Heat shock 40 kDa protein 4) (Heat shock protein J2) (HSJ-2) (Human DnaJ protein 2) (hDj-2)	0.0220071	0.00748051	0.0145266	3571	-0.957488	3	4.06859e+08	3.49764e+08	5.4535e+08	9.13071e+08	8.58903e+08	8.7181e+08	Yes	Yes	0.717084	-3.40312	33.9913	1.02141	-1.65744	3.55422
Q9P289	STK26	Serine/threonine-protein kinase 26	0.0219922	0.0101731	0.0118191	2061	-0.21637	8	3.64242e+08	2.90643e+08	3.88873e+08	1.18869e+09	9.87418e+08	7.2322e+08	Yes	Yes	1.08169	-0.76896	46.2576	1.44438	-1.65773	3.55392
P51114	FXR1	Fragile X mental retardation syndrome-related protein 1 (hFXR1p)	0.0219812	0.00965653	0.0123247	2419	-0.351972	30	3.89315e+08	3.09215e+08	4.0136e+08	1.09703e+09	8.97625e+08	8.46564e+08	Yes	Yes	0.789675	-1.2508	43.9309	1.3601	-1.65795	3.5537
P11413	G6PD	Glucose-6-phosphate 1-dehydrogenase (G6PD)	0.0219553	0.00921599	0.0127393	2698	-0.467071	31	3.96359e+08	3.02428e+08	4.29153e+08	9.66801e+08	1.12732e+09	7.14394e+08	Yes	Yes	0.854371	-1.65959	41.9762	1.29093	-1.65846	3.55319
O60271	SPAG9	C-Jun-amino-terminal kinase-interacting protein 4 (JIP-4) (JNK-interacting protein 4) (Cancer/testis antigen 89) (CT89) (Human lung cancer oncogene 6 protein) (HLC-6) (JNK-associated leucine-zipper protein) (JLP) (Mitogen-activated protein kinase 8-interacting protein 4) (Proliferation-inducing protein 6) (Protein highly expressed in testis) (PHET) (Sperm surface protein) (Sperm-associated antige…	0.0219137	0.00674539	0.0151683	3785	-1.16909	2	4.7652e+08	3.86969e+08	4.81692e+08	1.06716e+09	8.30945e+08	6.85728e+08	Yes	Yes	1.30595	-4.15303	30.7816	0.917932	-1.65928	3.55237
Q16643	DBN1	Drebrin (Developmentally-regulated brain protein)	0.0218692	0.00789428	0.0139749	3389	-0.823958	22	4.53949e+08	3.30834e+08	4.34596e+08	1.16993e+09	9.44865e+08	5.8685e+08	Yes	Yes	1.65807	-2.92627	36.0977	1.0907	-1.66017	3.55148
O95400	CD2BP2	CD2 antigen cytoplasmic tail-binding protein 2 (CD2 cytoplasmic domain-binding protein 2) (CD2 tail-binding protein 2) (U5 snRNP 52K protein) (U5-52K)	0.0217627	0.00994536	0.0118174	2137	-0.248816	13	3.63651e+08	3.12152e+08	3.64794e+08	1.17e+09	1.00729e+09	6.84057e+08	Yes	Yes	1.22069	-0.883139	45.699	1.42394	-1.66229	3.54937
P98175	RBM10	RNA-binding protein 10 (G patch domain-containing protein 9) (RNA-binding motif protein 10) (RNA-binding protein S1-1) (S1-1)	0.0216445	0.00742743	0.0142171	3545	-0.936691	24	5.79155e+08	3.13026e+08	3.64442e+08	1.12867e+09	7.95949e+08	6.99501e+08	Yes	Yes	1.8764	-3.32244	34.3155	1.032	-1.66465	3.547
P13861	PRKAR2A	cAMP-dependent protein kinase type II-alpha regulatory subunit	0.0216087	0.0091823	0.0124264	2624	-0.436475	20	4.03963e+08	3.25844e+08	3.49777e+08	1.21588e+09	9.8963e+08	5.89226e+08	Yes	Yes	1.72524	-1.54786	42.4936	1.3091	-1.66537	3.54628
Q13427	PPIG	Peptidyl-prolyl cis-trans isomerase G (PPIase G) (Peptidyl-prolyl isomerase G)	0.0215826	0.0078754	0.0137072	3341	-0.799507	12	5.06116e+08	3.99539e+08	3.22657e+08	8.85544e+08	8.41076e+08	9.14707e+08	Yes	Yes	0.581848	-2.83486	36.4896	1.10373	-1.6659	3.54576
Q8N3U4	STAG2	Cohesin subunit SA-2 (SCC3 homolog 2) (Stromal antigen 2)	0.0215632	0.00847984	0.0130834	3039	-0.625626	35	4.22552e+08	3.44899e+08	3.99919e+08	9.58271e+08	9.83786e+08	7.5674e+08	Yes	Yes	0.732735	-2.21807	39.3255	1.1993	-1.66629	3.54537
P13804	ETFA	Electron transfer flavoprotein subunit alpha, mitochondrial (Alpha-ETF)	0.0215407	0.00855169	0.0129891	2987	-0.603015	8	5.24376e+08	2.90109e+08	3.07733e+08	9.97014e+08	1.19793e+09	5.44971e+08	Yes	Yes	2.05953	-2.13764	39.7001	1.2121	-1.66674	3.54491
Q16576	RBBP7	Histone-binding protein RBBP7 (Histone acetyltransferase type B subunit 2) (Nucleosome-remodeling factor subunit RBAP46) (Retinoblastoma-binding protein 7) (RBBP-7) (Retinoblastoma-binding protein p46)	0.021521	0.00677966	0.0147413	3733	-1.12058	14	4.92699e+08	3.9352e+08	4.09429e+08	1.12986e+09	8.11101e+08	6.21982e+08	Yes	Yes	1.78569	-3.97191	31.5026	0.940969	-1.66714	3.54451
Q9BPX3	NCAPG	Condensin complex subunit 3 (Chromosome-associated protein G) (Condensin subunit CAP-G) (hCAP-G) (Melanoma antigen NY-MEL-3) (Non-SMC condensin I complex subunit G) (XCAP-G homolog)	0.021509	0.00904543	0.0124635	2683	-0.462452	33	3.59364e+08	3.06112e+08	4.29441e+08	1.10094e+09	1.02723e+09	6.33353e+08	Yes	Yes	1.13208	-1.63906	42.0542	1.29367	-1.66738	3.54427
Q9Y5Q9	GTF3C3	General transcription factor 3C polypeptide 3 (Transcription factor IIIC 102 kDa subunit) (TFIIIC 102 kDa subunit) (TFIIIC102) (Transcription factor IIIC subunit gamma) (TF3C-gamma)	0.0213684	0.00838907	0.0129794	3049	-0.629637	27	4.49006e+08	3.86503e+08	3.00766e+08	1.20806e+09	8.46853e+08	6.40057e+08	Yes	Yes	1.84675	-2.22981	39.2592	1.19703	-1.67023	3.54143
Q12899	TRIM26	Tripartite motif-containing protein 26	0.0213247	0.00802275	0.0133019	3226	-0.729463	28	5.02665e+08	3.64079e+08	3.22369e+08	9.43182e+08	7.68714e+08	9.22386e+08	Yes	Yes	0.963239	-2.58269	37.622	1.1416	-1.67112	3.54053
O95239	KIF4A	Chromosome-associated kinesin KIF4A (Chromokinesin-A)	0.0212709	0.00741714	0.0138537	3491	-0.901341	44	3.9853e+08	3.85442e+08	4.52303e+08	9.45697e+08	9.08519e+08	7.23262e+08	Yes	Yes	0.619691	-3.19024	34.8699	1.05017	-1.67221	3.53944
P42285	MTREX	Exosome RNA helicase MTR4	0.0211462	0.0106213	0.0105249	1462	0.0131499	39	3.17747e+08	2.69803e+08	3.47696e+08	1.03358e+09	1.06744e+09	7.55127e+08	Yes	Yes	0.726004	0.0465097	50.2279	1.59374	-1.67477	3.53688
Q92879	CELF1	CUGBP Elav-like family member 1 (CELF-1) (50 kDa nuclear polyadenylated RNA-binding protein) (Bruno-like protein 2) (CUG triplet repeat RNA-binding protein 1) (CUG-BP1) (CUG-BP- and ETR-3-like factor 1) (Deadenylation factor CUG-BP) (Embryo deadenylation element-binding protein homolog) (EDEN-BP homolog) (RNA-binding protein BRUNOL-2)	0.0211302	0.0192561	0.00187404	8	3.36109	18	6.75155e+07	4.84649e+07	5.1093e+07	1.12772e+09	1.09939e+09	1.39434e+09	Yes	Yes	0.477334	11.8867	91.131	4.42964	-1.6751	3.53656
Q15293	RCN1	Reticulocalbin-1	0.0210094	0.0113795	0.00962987	946	0.240854	16	2.92514e+08	2.70393e+08	2.80943e+08	1.0796e+09	1.1771e+09	6.66321e+08	Yes	Yes	1.28044	0.851192	54.164	1.74991	-1.67759	3.53407
O14737	PDCD5	Programmed cell death protein 5 (TF-1 cell apoptosis-related protein 19) (Protein TFAR19)	0.0210087	0.00400025	0.0170084	4214	-2.08809	10	5.36182e+08	3.28713e+08	6.59147e+08	7.8957e+08	7.3118e+08	7.21947e+08	Yes	Yes	1.69109	-7.3794	19.041	0.556194	-1.6776	3.53405
P16949	STMN1	Stathmin (Leukemia-associated phosphoprotein p18) (Metablastin) (Oncoprotein 18) (Op18) (Phosphoprotein p19) (pp19) (Prosolin) (Protein Pr22) (pp17)	0.0209812	0.00783129	0.0131499	3253	-0.747725	8	4.67931e+08	3.23193e+08	3.74272e+08	9.97082e+08	9.44634e+08	6.54695e+08	Yes	Yes	1.31314	-2.64207	37.3254	1.13164	-1.67817	3.53348
Q8N1G2	CMTR1	Cap-specific mRNA (nucleoside-2'-O-)-methyltransferase 1	0.0209009	0.0100382	0.0108627	1802	-0.113886	38	3.47118e+08	3.17735e+08	2.91432e+08	1.0396e+09	1.09286e+09	6.58684e+08	Yes	Yes	1.34674	-0.402224	48.0275	1.51005	-1.67983	3.53182
O75475	PSIP1	PC4 and SFRS1-interacting protein (CLL-associated antigen KW-7) (Dense fine speckles 70 kDa protein) (DFS 70) (Lens epithelium-derived growth factor) (Transcriptional coactivator p75/p52)	0.0208589	0.00661835	0.0142405	3712	-1.10546	20	5.35362e+08	4.15118e+08	3.23643e+08	9.09945e+08	7.58854e+08	7.96963e+08	Yes	Yes	1.17645	-3.90331	31.7292	0.948234	-1.68071	3.53094
P62333	PSMC6	26S proteasome regulatory subunit 10B (26S proteasome AAA-ATPase subunit RPT4) (Proteasome 26S subunit ATPase 6) (Proteasome subunit p42)	0.020812	0.0102997	0.0105123	1565	-0.0294724	20	2.96741e+08	2.7354e+08	3.71903e+08	9.5161e+08	9.39352e+08	8.98329e+08	Yes	Yes	0.164133	-0.104036	49.4893	1.56538	-1.68169	3.52997
O75150	RNF40	E3 ubiquitin-protein ligase BRE1B (BRE1-B)	0.0207851	0.00696213	0.013823	3600	-0.98947	38	4.10656e+08	3.13369e+08	5.03341e+08	9.35841e+08	9.2047e+08	6.42985e+08	Yes	Yes	0.732124	-3.49224	33.4957	1.00527	-1.68225	3.52941
O94906	PRPF6	Pre-mRNA-processing factor 6 (Androgen receptor N-terminal domain-transactivating protein 1) (ANT-1) (PRP6 homolog) (U5 snRNP-associated 102 kDa protein) (U5-102 kDa protein)	0.0207712	0.0128824	0.0078888	309	0.707522	43	1.88649e+08	2.02489e+08	2.77875e+08	1.38889e+09	1.1055e+09	5.60755e+08	Yes	Yes	1.58325	2.49693	62.0205	2.09288	-1.68254	3.52911
O95433	AHSA1	Activator of 90 kDa heat shock protein ATPase homolog 1 (AHA1) (p38)	0.0207267	0.00617702	0.0145497	3835	-1.23601	20	4.87332e+08	3.11494e+08	4.94376e+08	9.47668e+08	8.36455e+08	6.38869e+08	Yes	Yes	1.2077	-4.36086	29.8022	0.886816	-1.68347	3.52818
Q7Z6E9	RBBP6	E3 ubiquitin-protein ligase RBBP6	0.0206698	0.00586122	0.0148086	3914	-1.33716	38	5.09068e+08	3.62457e+08	4.52463e+08	8.96249e+08	7.2494e+08	7.60813e+08	Yes	Yes	1.21877	-4.71616	28.3564	0.841245	-1.68466	3.52699
Q12888	TP53BP1	TP53-binding protein 1 (53BP1) (p53-binding protein 1) (p53BP1)	0.0206441	0.00569235	0.0149517	3945	-1.39321	47	5.47488e+08	3.99944e+08	3.80612e+08	9.23165e+08	8.35431e+08	6.14726e+08	Yes	Yes	1.70779	-4.91309	27.5738	0.816749	-1.68521	3.52645
O00231	PSMD11	26S proteasome non-ATPase regulatory subunit 11 (26S proteasome regulatory subunit RPN6) (26S proteasome regulatory subunit S9) (26S proteasome regulatory subunit p44.5)	0.0206426	0.00735735	0.0132852	3430	-0.852565	24	3.85568e+08	3.22725e+08	4.69177e+08	8.23181e+08	1.03799e+09	6.6246e+08	Yes	Yes	0.792674	-3.0065	35.6416	1.0756	-1.68524	3.52642
P12081	HARS1	Histidine--tRNA ligase, cytoplasmic	0.0204841	0.00925921	0.0112249	2223	-0.277746	19	3.42345e+08	2.43488e+08	4.12375e+08	8.83776e+08	1.05714e+09	7.33573e+08	Yes	Yes	0.461348	-0.978518	45.2018	1.40586	-1.68858	3.52307
Q96B23	C18orf25	Uncharacterized protein C18orf25 (ARKadia-like protein 1)	0.0204569	0.00772055	0.0127364	3210	-0.72218	2	5.21218e+08	2.98056e+08	3.14998e+08	9.23936e+08	9.24217e+08	6.85394e+08	No	Yes	1.34245	-2.54387	37.7405	1.14559	-1.68916	3.52249
P16278	GLB1	Beta-galactosidase	0.0204045	0.0101046	0.0102999	1562	-0.0276131	18	4.10891e+08	2.48047e+08	2.46336e+08	1.08102e+09	1.03202e+09	6.40099e+08	Yes	Yes	1.53815	-0.0972361	49.5215	1.56661	-1.69027	3.52138
P62495	ETF1	Eukaryotic peptide chain release factor subunit 1 (Eukaryotic release factor 1) (eRF1) (Protein Cl1) (TB3-1)	0.0203943	0.00764327	0.0127511	3235	-0.738355	23	3.95223e+08	2.8492e+08	4.48364e+08	8.46733e+08	1.03667e+09	6.44682e+08	Yes	Yes	0.786481	-2.59987	37.4774	1.13675	-1.69049	3.52116
Q9NYV4	CDK12	Cyclin-dependent kinase 12	0.0203709	0.0061364	0.0142345	3818	-1.21393	23	5.26227e+08	3.75899e+08	3.6409e+08	9.41211e+08	8.0067e+08	6.443e+08	Yes	Yes	1.57623	-4.27384	30.1233	0.896997	-1.69099	3.52066
Q8N5I9	NOPCHAP1	NOP protein chaperone 1	0.0203539	0.00455904	0.0157948	4123	-1.79265	12	6.00866e+08	3.91586e+08	4.18715e+08	6.38372e+08	7.91889e+08	8.0791e+08	Yes	Yes	0.351816	-6.31066	22.3989	0.657442	-1.69135	3.5203
Q9NVN8	GNL3L	Guanine nucleotide-binding protein-like 3-like protein	0.020301	0.0135622	0.00673879	147	1.00903	27	1.57323e+08	1.82801e+08	2.55439e+08	1.15848e+09	1.12207e+09	7.63741e+08	Yes	Yes	0.721865	3.55093	66.8056	2.32915	-1.69248	3.51917
Q01518	CAP1	Adenylyl cyclase-associated protein 1 (CAP 1)	0.0202824	0.00622733	0.014055	3782	-1.1744	2	3.8152e+08	3.00586e+08	5.76702e+08	7.81794e+08	8.4953e+08	7.46386e+08	Yes	Yes	0.760428	-4.13245	30.7032	0.915433	-1.69288	3.51877
P49411	TUFM	Elongation factor Tu, mitochondrial (EF-Tu) (P43)	0.0201773	0.00939148	0.0107859	2005	-0.199716	26	2.95738e+08	2.39976e+08	4.19163e+08	9.41856e+08	1.04763e+09	6.73322e+08	Yes	Yes	0.594323	-0.702304	46.5447	1.45494	-1.69514	3.51652
Q9NTK5	OLA1	Obg-like ATPase 1 (DNA damage-regulated overexpressed in cancer 45) (DOC45) (GTP-binding protein 9)	0.0201522	0.00837336	0.0117789	2741	-0.492323	28	3.81581e+08	2.88868e+08	3.73952e+08	8.58492e+08	1.0374e+09	6.72898e+08	Yes	Yes	0.88805	-1.731	41.5505	1.27606	-1.69568	3.51598
P17174	GOT1	Aspartate aminotransferase, cytoplasmic (cAspAT)	0.0201466	0.00716191	0.0129846	3434	-0.858391	21	4.15614e+08	2.88294e+08	4.47244e+08	7.07089e+08	1.0375e+09	7.16431e+08	Yes	Yes	0.750648	-3.01798	35.549	1.07254	-1.6958	3.51585
P49959	MRE11	Double-strand break repair protein MRE11	0.0201462	0.0090787	0.0110675	2243	-0.285771	30	3.63446e+08	2.76387e+08	3.42573e+08	1.01999e+09	9.22681e+08	6.87027e+08	Yes	Yes	0.987754	-1.00473	45.0641	1.40087	-1.69581	3.51585
P82979	SARNP	SAP domain-containing ribonucleoprotein (Cytokine-induced protein of 29 kDa) (Nuclear protein Hcc-1) (Proliferation-associated cytokine-inducible protein CIP29)	0.0200226	0.012147	0.00787564	386	0.625129	10	2.13077e+08	1.7389e+08	2.91525e+08	1.14906e+09	1.18182e+09	5.8057e+08	Yes	Yes	1.30133	2.19619	60.6663	2.03023	-1.69848	3.51317
P61289	PSME3	Proteasome activator complex subunit 3 (11S regulator complex subunit gamma) (REG-gamma) (Activator of multicatalytic protease subunit 3) (Ki nuclear autoantigen) (Proteasome activator 28 subunit gamma) (PA28g) (PA28gamma)	0.0200088	0.00888838	0.0111204	2337	-0.323215	15	3.56473e+08	2.1303e+08	4.02449e+08	7.86036e+08	1.19328e+09	6.36196e+08	Yes	Yes	1.03999	-1.13541	44.4224	1.37772	-1.69878	3.51287
P12814	ACTN1	Alpha-actinin-1 (Alpha-actinin cytoskeletal isoform) (F-actin cross-linking protein) (Non-muscle alpha-actinin-1)	0.0199198	0.00677017	0.0131496	3556	-0.957756	28	4.73409e+08	3.07113e+08	3.91338e+08	7.668e+08	9.45229e+08	6.87621e+08	Yes	Yes	0.745506	-3.36262	33.9872	1.02128	-1.70072	3.51094
Q5H9R7	PPP6R3	Serine/threonine-protein phosphatase 6 regulatory subunit 3 (SAPS domain family member 3) (Sporulation-induced transcript 4-associated protein SAPL)	0.0198862	0.0068043	0.0130819	3541	-0.943053	1	4.02742e+08	3.38443e+08	4.01776e+08	1.03705e+09	8.57054e+08	5.28424e+08	Yes	Yes	1.63878	-3.31031	34.2162	1.02875	-1.70145	3.5102
P61758	VBP1	Prefoldin subunit 3 (HIBBJ46) (von Hippel-Lindau-binding protein 1) (VBP-1) (VHL-binding protein 1)	0.0198805	0.00793879	0.0119417	2962	-0.589021	15	4.67601e+08	2.85949e+08	3.09084e+08	8.01261e+08	9.9785e+08	7.02726e+08	Yes	Yes	0.992892	-2.06751	39.9325	1.22007	-1.70157	3.51008
P09884	POLA1	DNA polymerase alpha catalytic subunit	0.0198453	0.0084929	0.0113524	2563	-0.418667	40	3.3306e+08	3.16113e+08	3.64506e+08	9.50557e+08	8.592e+08	7.34718e+08	Yes	Yes	0.582765	-1.46923	42.7955	1.31975	-1.70234	3.50931
Q9UNN8	PROCR	Endothelial protein C receptor (Activated protein C receptor) (APC receptor) (Endothelial cell protein C receptor) (CD antigen CD201)	0.0197462	0.00870258	0.0110436	2384	-0.343697	5	4.96211e+08	3.12059e+08	1.76237e+08	9.80361e+08	8.53357e+08	7.22159e+08	Yes	Yes	1.55398	-1.20539	44.0722	1.36515	-1.70452	3.50714
P54819	AK2	Adenylate kinase 2, mitochondrial (AK 2)	0.0197274	0.00636753	0.0133599	3676	-1.0691	18	4.43584e+08	3.77427e+08	3.73568e+08	8.42587e+08	8.13247e+08	6.86603e+08	Yes	Yes	0.884576	-3.74903	32.2776	0.965864	-1.70493	3.50672
Q02880	TOP2B	DNA topoisomerase 2-beta	0.019716	0.0055994	0.0141166	3909	-1.33405	37	5.28978e+08	3.88592e+08	3.45807e+08	8.00411e+08	7.90007e+08	6.81172e+08	Yes	Yes	1.22089	-4.67779	28.4003	0.842623	-1.70518	3.50647
Q9Y5Q8	GTF3C5	General transcription factor 3C polypeptide 5 (TF3C-epsilon) (Transcription factor IIIC 63 kDa subunit) (TFIIIC 63 kDa subunit) (TFIIIC63) (Transcription factor IIIC subunit epsilon)	0.0196798	0.00791048	0.0117694	2931	-0.5732	30	4.29411e+08	2.85572e+08	3.27268e+08	1.01411e+09	8.31437e+08	6.40693e+08	Yes	Yes	1.39226	-2.00945	40.1958	1.22913	-1.70598	3.50567
P06865	HEXA	Beta-hexosaminidase subunit alpha	0.0195049	0.00795354	0.0115514	2840	-0.538393	20	4.13898e+08	3.46053e+08	2.61673e+08	1.05921e+09	6.82124e+08	7.34167e+08	Yes	Yes	1.46201	-1.88534	40.7772	1.24919	-1.70986	3.5018
Q9UNE7	STUB1	E3 ubiquitin-protein ligase CHIP	0.0194816	0.00823576	0.0112459	2638	-0.449419	22	3.51665e+08	2.53449e+08	3.97998e+08	9.62859e+08	8.03674e+08	7.23305e+08	Yes	Yes	0.818762	-1.57354	42.2745	1.3014	-1.71037	3.50128
Q9BUF5	TUBB6	Tubulin beta-6 chain (Tubulin beta class V)	0.0194705	0.00802719	0.0114433	2779	-0.511532	11	3.56313e+08	2.72414e+08	3.61464e+08	9.53853e+08	1.04763e+09	4.99274e+08	Yes	Yes	1.59833	-1.79089	41.2275	1.26481	-1.71062	3.50103
Q86V81	ALYREF	THO complex subunit 4 (Tho4) (Ally of AML-1 and LEF-1) (Aly/REF export factor) (Transcriptional coactivator Aly/REF) (bZIP-enhancing factor BEF)	0.019416	0.00998115	0.00943483	1295	0.0812098	2	3.01969e+08	1.94178e+08	3.39531e+08	9.00837e+08	1.05985e+09	6.84821e+08	Yes	Yes	0.669659	0.284219	51.4069	1.63961	-1.71184	3.49981
Q9Y4C8	RBM19	Probable RNA-binding protein 19 (RNA-binding motif protein 19)	0.0194025	0.00651333	0.0128891	3583	-0.984689	30	4.98327e+08	3.49047e+08	3.05434e+08	8.67124e+08	7.40357e+08	7.18468e+08	Yes	Yes	1.23894	-3.44593	33.5696	1.00768	-1.71214	3.49951
Q8TDD1	DDX54	ATP-dependent RNA helicase DDX54	0.019402	0.00807785	0.0113241	2726	-0.48736	2	3.54357e+08	2.79774e+08	3.73311e+08	9.74393e+08	8.17363e+08	6.79475e+08	Yes	Yes	0.901207	-1.70552	41.6341	1.27897	-1.71215	3.4995
Q13144	EIF2B5	Translation initiation factor eIF-2B subunit epsilon (eIF-2B GDP-GTP exchange factor subunit epsilon)	0.0193878	0.0074126	0.0119752	3152	-0.691998	20	4.66075e+08	3.3074e+08	2.25104e+08	1.16962e+09	8.25957e+08	4.58626e+08	Yes	Yes	2.62442	-2.42143	38.2333	1.1622	-1.71247	3.49918
Q96MU7	YTHDC1	YTH domain-containing protein 1 (Splicing factor YT521) (YT521-B)	0.0193785	0.00891454	0.0104639	2085	-0.231194	1	3.95428e+08	2.68943e+08	2.72896e+08	7.89027e+08	8.79535e+08	8.68628e+08	Yes	Yes	0.149912	-0.808941	46.0023	1.43502	-1.71268	3.49897
P24928	POLR2A	DNA-directed RNA polymerase II subunit RPB1 (RNA polymerase II subunit B1)	0.0193327	0.00863396	0.0106988	2294	-0.309354	55	3.77429e+08	3.03903e+08	2.71721e+08	9.34244e+08	8.90957e+08	6.88003e+08	Yes	Yes	1.06702	-1.0821	44.6597	1.38626	-1.71371	3.49795
Q9BTE7	DCUN1D5	DCN1-like protein 5 (DCNL5) (DCUN1 domain-containing protein 5) (Defective in cullin neddylation protein 1-like protein 5) (Squamous cell carcinoma-related oncogene 5)	0.0193231	0.00377908	0.015544	4196	-2.04025	9	4.03427e+07	4.77538e+08	5.35104e+08	1.07508e+08	1.23365e+09	1.07038e+09	Yes	Yes	7.31651	-7.13625	19.5573	0.571669	-1.71392	3.49773
Q8WWY3	PRPF31	U4/U6 small nuclear ribonucleoprotein Prp31 (Pre-mRNA-processing factor 31) (Serologically defined breast cancer antigen NY-BR-99) (U4/U6 snRNP 61 kDa protein) (Protein 61K) (hPrp31)	0.0192595	0.0104016	0.00885782	975	0.231788	22	2.53138e+08	2.4868e+08	2.84679e+08	1.02203e+09	9.41399e+08	7.03193e+08	Yes	Yes	0.780968	0.810401	54.008	1.74355	-1.71536	3.4963
Q9Y2L1	DIS3	Exosome complex exonuclease RRP44	0.0192092	0.00573526	0.013474	3825	-1.23225	37	4.78067e+08	2.98695e+08	4.2182e+08	7.83045e+08	8.65241e+08	5.97245e+08	Yes	Yes	1.01862	-4.3069	29.8568	0.888545	-1.71649	3.49516
Q969G3	SMARCE1	SWI/SNF-related matrix-associated actin-dependent regulator of chromatin subfamily E member 1 (BRG1-associated factor 57) (BAF57)	0.0191962	0.00428341	0.0149128	4119	-1.79972	21	6.38336e+08	3.60804e+08	3.24482e+08	8.7579e+08	6.76941e+08	5.65423e+08	Yes	Yes	2.42104	-6.28979	22.3138	0.654857	-1.71678	3.49487
Q8NBJ5	COLGALT1	Procollagen galactosyltransferase 1	0.0191347	0.0138005	0.00533417	53	1.37138	23	1.72566e+08	1.65077e+08	1.35127e+08	1.15708e+09	1.02145e+09	7.7944e+08	Yes	Yes	0.884221	4.7909	72.123	2.62629	-1.71818	3.49347
Q96F63	CCDC97	Coiled-coil domain-containing protein 97	0.0190602	0.00596004	0.0131001	3728	-1.13619	16	4.49417e+08	3.70285e+08	3.37482e+08	9.22349e+08	7.87069e+08	5.50784e+08	Yes	Yes	1.72688	-3.96731	31.2696	0.933513	-1.71987	3.49178
Q70CQ2	USP34	Ubiquitin carboxyl-terminal hydrolase 34	0.0190271	0.0050138	0.0140133	3982	-1.48282	72	5.06066e+08	4.27763e+08	3.18975e+08	8.00819e+08	7.20748e+08	6.37087e+08	Yes	Yes	1.49048	-5.17657	26.3508	0.778693	-1.72063	3.49103
Q9BWU0	SLC4A1AP	Kanadaptin (Human lung cancer oncogene 3 protein) (HLC-3) (Kidney anion exchanger adapter protein) (Solute carrier family 4 anion exchanger member 1 adapter protein)	0.0190162	0.00849266	0.0105235	2293	-0.309332	34	3.16367e+08	2.53118e+08	3.62233e+08	9.71491e+08	8.81384e+08	6.24909e+08	Yes	Yes	0.907719	-1.07981	44.6601	1.38628	-1.72088	3.49078
Q9UPT8	ZC3H4	Zinc finger CCCH domain-containing protein 4	0.0189847	0.00505469	0.01393	3972	-1.4625	26	5.29179e+08	2.85534e+08	4.30177e+08	8.0918e+08	7.15367e+08	6.34414e+08	Yes	Yes	1.45229	-5.1042	26.6251	0.787205	-1.7216	3.49006
Q16204	CCDC6	Coiled-coil domain-containing protein 6 (Papillary thyroid carcinoma-encoded protein) (Protein H4)	0.0189261	0.00773456	0.0111915	2825	-0.533011	20	3.43471e+08	2.68568e+08	3.76129e+08	9.03216e+08	9.21427e+08	5.80528e+08	Yes	Yes	1.02066	-1.85952	40.8673	1.25231	-1.72294	3.48871
Q07866	KLC1	Kinesin light chain 1 (KLC 1)	0.0189153	0.0109522	0.0079631	584	0.459823	2	2.51637e+08	2.23073e+08	2.25847e+08	1.02825e+09	1.02523e+09	6.37384e+08	Yes	Yes	1.17559	1.60408	57.9013	1.90718	-1.72319	3.48847
Q9UNF1	MAGED2	Melanoma-associated antigen D2 (11B6) (Breast cancer-associated gene 1 protein) (BCG-1) (Hepatocellular carcinoma-associated protein JCL-1) (MAGE-D2 antigen)	0.0188164	0.00866262	0.0101537	2077	-0.229135	24	3.2268e+08	2.59512e+08	3.12363e+08	1.00446e+09	8.80426e+08	5.94233e+08	Yes	Yes	1.21726	-0.798809	46.0377	1.43632	-1.72546	3.48619
Q99538	LGMN	Legumain	0.0186737	0.00565149	0.0130222	3797	-1.20428	10	4.75415e+08	3.86971e+08	3.03458e+08	7.8991e+08	6.76677e+08	7.15667e+08	Yes	Yes	1.06172	-4.19435	30.2644	0.901474	-1.72877	3.48288
Q86XP3	DDX42	ATP-dependent RNA helicase DDX42	0.0186463	0.0105438	0.00810249	711	0.379958	33	2.77636e+08	2.07127e+08	2.39852e+08	9.12052e+08	9.28261e+08	7.78252e+08	Yes	Yes	0.47315	1.32311	56.5464	1.84904	-1.72941	3.48224
P63208	SKP1	S-phase kinase-associated protein 1 (Cyclin-A/CDK2-associated protein p19) (p19A) (Organ of Corti protein 2) (OCP-2) (Organ of Corti protein II) (OCP-II) (RNA polymerase II elongation factor-like protein) (SIII) (Transcription elongation factor B polypeptide 1-like) (p19skp1)	0.0186173	0.00768876	0.0109286	2769	-0.507283	10	2.93354e+08	1.94368e+08	4.82561e+08	9.2969e+08	8.16119e+08	6.21897e+08	Yes	Yes	0.720781	-1.76614	41.2989	1.26729	-1.73008	3.48157
P34897	SHMT2	Serine hydroxymethyltransferase, mitochondrial (SHMT)	0.0185777	0.00922922	0.00934847	1542	-0.0185201	28	2.51758e+08	2.61966e+08	3.18562e+08	8.35484e+08	9.68997e+08	6.94113e+08	Yes	Yes	0.641118	-0.064462	49.6791	1.57264	-1.73101	3.48064
P40855	PEX19	Peroxisomal biogenesis factor 19 (33 kDa housekeeping protein) (Peroxin-19) (Peroxisomal farnesylated protein)	0.0185587	0.0066203	0.0119384	3412	-0.850639	27	4.604e+08	3.25173e+08	2.83988e+08	7.12856e+08	7.92783e+08	7.52272e+08	Yes	Yes	0.557071	-2.96039	35.6723	1.07661	-1.73145	3.4802
P10909	CLU	Clusterin (Aging-associated gene 4 protein) (Apolipoprotein J) (Apo-J) (Complement cytolysis inhibitor) (CLI) (Complement-associated protein SP-40,40) (Ku70-binding protein 1) (NA1/NA2) (Sulfated glycoprotein 2) (SGP-2) (Testosterone-repressed prostate message 2) (TRPM-2) [Cleaved into: Clusterin beta chain (ApoJalpha) (Complement cytolysis inhibitor a chain); Clusterin alpha chain (ApoJbeta) (Co…	0.0185343	0.00714527	0.0113891	3113	-0.672591	6	3.30077e+08	2.59325e+08	4.28161e+08	7.89635e+08	8.47435e+08	6.68477e+08	No	Yes	0.0950176	-2.34037	38.5515	1.17297	-1.73202	3.47963
Q99996	AKAP9	A-kinase anchor protein 9 (AKAP-9) (A-kinase anchor protein 350 kDa) (AKAP 350) (hgAKAP 350) (A-kinase anchor protein 450 kDa) (AKAP 450) (AKAP 120-like protein) (Centrosome- and Golgi-localized PKN-associated protein) (CG-NAP) (Protein hyperion) (Protein kinase A-anchoring protein 9) (PRKA9) (Protein yotiao)	0.0185262	0.00568297	0.0128432	3771	-1.17629	87	3.95593e+08	3.41874e+08	3.9137e+08	8.61618e+08	8.35563e+08	4.95625e+08	Yes	Yes	1.53866	-4.09283	30.6753	0.914546	-1.73221	3.47944
Q01469	FABP5	Fatty acid-binding protein 5 (Epidermal-type fatty acid-binding protein) (E-FABP) (Fatty acid-binding protein, epidermal) (Psoriasis-associated fatty acid-binding protein homolog) (PA-FABP)	0.0184883	0.00357806	0.0149102	4198	-2.05905	11	4.77351e+08	3.39285e+08	5.18326e+08	6.8612e+08	6.93546e+08	6.00215e+08	Yes	Yes	0.879775	-7.16251	19.3531	0.565546	-1.7331	3.47855
P35520	CBS	Cystathionine beta-synthase	0.0184054	0.00724278	0.0111626	3010	-0.62406	24	3.23615e+08	2.40899e+08	4.20059e+08	7.89842e+08	9.6015e+08	5.65423e+08	Yes	Yes	0.777849	-2.16961	39.3514	1.20018	-1.73505	3.4766
Q8TEQ6	GEMIN5	Gem-associated protein 5 (Gemin5)	0.0182636	0.0100338	0.00822981	863	0.285934	51	2.38411e+08	2.22683e+08	2.73066e+08	8.64235e+08	9.52227e+08	7.23941e+08	Yes	Yes	0.501176	0.993118	54.9387	1.78174	-1.73841	3.47324
P50897	PPT1	Palmitoyl-protein thioesterase 1 (PPT-1)	0.018108	0.00925731	0.00885072	1338	0.0647981	9	3.11654e+08	2.55342e+08	2.25495e+08	8.82077e+08	7.99283e+08	7.72821e+08	Yes	Yes	0.584326	0.224819	51.1227	1.62848	-1.74213	3.46952
Q8WUM4	PDCD6IP	Programmed cell death 6-interacting protein (PDCD6-interacting protein) (ALG-2-interacting protein 1) (ALG-2-interacting protein X) (Hp95)	0.0180853	0.00814371	0.00994156	2239	-0.287786	34	2.82769e+08	2.52785e+08	3.48369e+08	7.53444e+08	9.46582e+08	6.58641e+08	Yes	Yes	0.661843	-0.998324	45.0295	1.39962	-1.74268	3.46898
Q9NXG2	THUMPD1	THUMP domain-containing protein 1	0.0180571	0.00851198	0.00954516	1912	-0.165276	19	3.02589e+08	2.67056e+08	2.74609e+08	9.97354e+08	7.70266e+08	6.25673e+08	Yes	Yes	1.16282	-0.573226	47.1391	1.47691	-1.74335	3.4683
P30086	PEBP1	Phosphatidylethanolamine-binding protein 1 (PEBP-1) (HCNPpp) (Neuropolypeptide h3) (Prostatic-binding protein) (Raf kinase inhibitor protein) (RKIP) [Cleaved into: Hippocampal cholinergic neurostimulating peptide (HCNP)]	0.0180334	0.00908456	0.00894879	1447	0.021725	11	3.02794e+08	1.9186e+08	2.81519e+08	8.62536e+08	1.07464e+09	5.19938e+08	Yes	Yes	1.40621	0.0753364	50.3765	1.59948	-1.74392	3.46773
P19623	SRM	Spermidine synthase (SPDSY)	0.0178918	0.00793922	0.00995256	2334	-0.32607	14	3.65653e+08	2.29821e+08	2.83155e+08	8.36673e+08	9.25223e+08	5.67374e+08	Yes	Yes	1.23408	-1.12961	44.3736	1.37596	-1.74735	3.46431
Q96EB6	SIRT1	NAD-dependent protein deacetylase sirtuin-1 (hSIRT1)	0.0178901	0.00514244	0.0127476	3875	-1.3097	23	5.41635e+08	2.50583e+08	3.4014e+08	8.60191e+08	6.25905e+08	5.89141e+08	Yes	Yes	2.03145	-4.53716	28.7447	0.853443	-1.74739	3.46426
Q5F1R6	DNAJC21	DnaJ homolog subfamily C member 21 (DnaJ homolog subfamily A member 5) (Protein GS3)	0.0178349	0.00412743	0.0137075	4092	-1.73165	19	5.3098e+08	3.74839e+08	3.1552e+08	7.91983e+08	6.08475e+08	5.75903e+08	Yes	Yes	1.95499	-5.99656	23.1424	0.680069	-1.74873	3.46292
Q9NZB2	FAM120A	Constitutive coactivator of PPAR-gamma-like protein 1 (Oxidative stress-associated Src activator) (Protein FAM120A)	0.0177937	0.0125321	0.00526156	74	1.25207	41	1.52815e+08	1.04371e+08	2.09774e+08	8.95739e+08	1.08394e+09	7.43671e+08	Yes	Yes	0.533981	4.33456	70.4302	2.52698	-1.74973	3.46192
P43686	PSMC4	26S proteasome regulatory subunit 6B (26S proteasome AAA-ATPase subunit RPT3) (MB67-interacting protein) (MIP224) (Proteasome 26S subunit ATPase 4) (Tat-binding protein 7) (TBP-7)	0.0177932	0.00713434	0.0106589	2928	-0.579205	27	3.12254e+08	2.39309e+08	3.90858e+08	7.42365e+08	9.32849e+08	5.72593e+08	Yes	Yes	0.755369	-2.00515	40.0958	1.22569	-1.74975	3.46191
O75116	ROCK2	Rho-associated protein kinase 2	0.0177888	0.0063754	0.0114135	3379	-0.840148	39	3.94663e+08	2.63585e+08	3.41036e+08	9.6466e+08	7.21771e+08	5.03729e+08	Yes	Yes	1.72556	-2.90842	35.8393	1.08214	-1.74985	3.4618
Q96EK7	FAM120B	Constitutive coactivator of peroxisome proliferator-activated receptor gamma (Constitutive coactivator of PPAR-gamma) (Constitutive coactivator of PPARG) (PPARG constitutive coactivator 1) (PGCC1) (Protein FAM120B)	0.017771	0.00406389	0.0137072	4100	-1.75399	17	4.40807e+08	3.2032e+08	4.35274e+08	4.12454e+08	8.10029e+08	7.67369e+08	Yes	Yes	1.81278	-6.07122	22.8681	0.67171	-1.75029	3.46137
Q8IW40	CCDC103	Coiled-coil domain-containing protein 103	0.0177689	0.00563316	0.0121357	3695	-1.10724	1	4.19386e+08	2.99883e+08	3.67004e+08	6.42144e+08	6.9863e+08	7.58819e+08	No	Yes	0.591392	-3.83252	31.7024	0.947375	-1.75034	3.46131
O00232	PSMD12	26S proteasome non-ATPase regulatory subunit 12 (26S proteasome regulatory subunit RPN5) (26S proteasome regulatory subunit p55)	0.0177621	0.00845421	0.00930793	1853	-0.138791	20	3.0358e+08	2.21866e+08	3.00231e+08	7.97625e+08	9.40178e+08	6.21176e+08	Yes	Yes	0.798568	-0.480375	47.5968	1.49393	-1.7505	3.46115
Q15003	NCAPH	Condensin complex subunit 2 (Barren homolog protein 1) (Chromosome-associated protein H) (hCAP-H) (Non-SMC condensin I complex subunit H) (XCAP-H homolog)	0.0177238	0.00947087	0.00825295	1045	0.198586	28	2.36284e+08	2.64452e+08	2.17839e+08	1.08136e+09	8.30116e+08	5.47729e+08	Yes	Yes	1.50677	0.687148	53.4358	1.72034	-1.75144	3.46021
P09132	SRP19	Signal recognition particle 19 kDa protein (SRP19)	0.0176307	0.00176782	0.0158629	4311	-3.16561	9	4.73519e+08	4.24364e+08	5.11474e+08	6.84387e+08	6.21745e+08	4.456e+08	No	Yes	1.87282	-10.9464	10.027	0.290292	-1.75373	3.45792
O43395	PRPF3	U4/U6 small nuclear ribonucleoprotein Prp3 (Pre-mRNA-splicing factor 3) (hPrp3) (U4/U6 snRNP 90 kDa protein)	0.0176174	0.00878936	0.00882805	1510	-0.00633816	32	2.39666e+08	2.25527e+08	3.11985e+08	9.85969e+08	8.20081e+08	5.75479e+08	Yes	Yes	0.991398	-0.0219148	49.8902	1.58074	-1.75406	3.45759
Q9HD20	ATP13A1	Endoplasmic reticulum transmembrane helix translocase	0.0176115	0	0.0176115	4517	-10	1	6.61648e+08	7.18303e+08	3.27748e+08	1.08877e+09	1.05199e+08	2.55968e+08	No	Yes	11.5684	-34.4562		-0.884449	-1.7542	3.45745
Q96AE4	FUBP1	Far upstream element-binding protein 1 (FBP) (FUSE-binding protein 1) (DNA helicase V) (hDH V)	0.0175725	0.00754977	0.0100228	2528	-0.408777	3	3.34886e+08	2.29952e+08	3.1709e+08	7.87035e+08	9.42123e+08	5.39573e+08	Yes	Yes	1.1507	-1.41293	42.9634	1.32569	-1.75517	3.45649
P16383	GCFC2	Intron Large complex component GCFC2 (GC-rich sequence DNA-binding factor) (GC-rich sequence DNA-binding factor 2) (Transcription factor 9) (TCF-9)	0.0175595	0.0056747	0.0118848	3658	-1.06651	30	4.34019e+08	3.36167e+08	2.75006e+08	9.40769e+08	6.2508e+08	5.37291e+08	Yes	Yes	1.9765	-3.68603	32.3169	0.967129	-1.75549	3.45617
Q9NRZ9	HELLS	Lymphoid-specific helicase	0.0174791	0.00776693	0.00971214	2325	-0.322445	2	2.8473e+08	2.6182e+08	3.0561e+08	8.98726e+08	8.6546e+08	5.17556e+08	Yes	Yes	1.27512	-1.11378	44.4356	1.37819	-1.75748	3.45417
Q9ULX6	AKAP8L	A-kinase anchor protein 8-like (AKAP8-like protein) (Helicase A-binding protein 95) (HAP95) (Homologous to AKAP95 protein) (HA95) (Neighbor of A-kinase-anchoring protein 95) (Neighbor of AKAP95)	0.0174379	0.00170675	0.0157312	4313	-3.2043	20	6.30182e+08	3.9614e+08	3.56726e+08	7.93071e+08	5.31161e+08	4.19247e+08	Yes	Yes	3.69357	-11.0649	9.78759	0.283317	-1.75851	3.45315
Q9BU76	MMTAG2	Multiple myeloma tumor-associated protein 2 (hMMTAG2)	0.0173902	0.00578835	0.0116019	3591	-1.00314	14	5.11069e+08	2.88082e+08	2.40112e+08	7.38117e+08	6.56837e+08	6.8376e+08	Yes	Yes	1.35352	-3.46279	33.285	0.998432	-1.75969	3.45196
C9J8F6	CKMT1A	Creatine kinase U-type, mitochondrial (Fragment)	0.0173852	0.00674772	0.0106375	3072	-0.656686	14	3.97879e+08	2.405e+08	2.95345e+08	7.13988e+08	9.50742e+08	5.18622e+08	Yes	Yes	1.42623	-2.26677	38.813	1.18185	-1.75982	3.45183
Q96IZ7	RSRC1	Serine/Arginine-related protein 53 (SRrp53) (Arginine/serine-rich coiled-coil protein 1)	0.0173799	0.00199706	0.0153828	4296	-2.94537	8	5.86709e+08	3.81606e+08	4.02609e+08	4.71064e+08	6.67929e+08	6.06198e+08	No	Yes	0.647722	-10.1665	11.4907	0.333021	-1.75995	3.4517
P46063	RECQL	ATP-dependent DNA helicase Q1	0.0173703	0.0083921	0.00897823	1749	-0.0973999	27	2.51768e+08	2.49376e+08	2.87926e+08	9.21635e+08	8.63524e+08	5.40177e+08	Yes	Yes	1.15676	-0.336172	48.3128	1.52077	-1.76019	3.45146
P41091	EIF2S3	Eukaryotic translation initiation factor 2 subunit 3	0.0173453	0.00875601	0.00858931	1431	0.0277305	21	2.64789e+08	2.05973e+08	2.93536e+08	8.17778e+08	8.91056e+08	6.3679e+08	Yes	Yes	0.590385	0.0956935	50.4805	1.60351	-1.76082	3.45083
Q9BZZ5	API5	Apoptosis inhibitor 5 (API-5) (Antiapoptosis clone 11 protein) (AAC-11) (Cell migration-inducing gene 8 protein) (Fibroblast growth factor 2-interacting factor) (FIF) (Protein XAGL)	0.0173085	0.00593382	0.0113747	3513	-0.938788	2	2.91218e+08	2.42324e+08	4.85571e+08	6.58831e+08	7.29562e+08	6.9581e+08	Yes	Yes	1.00744	-3.23874	34.2828	1.03093	-1.76174	3.44991
Q10567	AP1B1	AP-1 complex subunit beta-1 (Adaptor protein complex AP-1 subunit beta-1) (Adaptor-related protein complex 1 subunit beta-1) (Beta-1-adaptin) (Beta-adaptin 1) (Clathrin assembly protein complex 1 beta large chain) (Golgi adaptor HA1/AP1 adaptin beta subunit)	0.017299	0.00781897	0.00948	2203	-0.27791	2	2.57521e+08	2.10223e+08	3.64794e+08	8.39259e+08	9.08345e+08	5.21469e+08	Yes	Yes	0.876483	-0.958697	45.199	1.40576	-1.76198	3.44967
Q9NSD9	FARSB	Phenylalanine--tRNA ligase beta subunit	0.0172884	0.00876684	0.00852161	1401	0.0409308	25	2.67001e+08	2.14633e+08	2.74526e+08	8.99273e+08	8.33979e+08	6.10314e+08	Yes	Yes	0.859733	0.141187	50.7092	1.61238	-1.76224	3.44941
Q8N9N8	EIF1AD	Probable RNA-binding protein EIF1AD (Eukaryotic translation initiation factor 1A domain-containing protein) (Haponin)	0.0172733	0.00490681	0.0123665	3889	-1.33358	6	4.55015e+08	2.9388e+08	3.41901e+08	8.76572e+08	6.16067e+08	5.13573e+08	Yes	Yes	1.9492	-4.59955	28.4069	0.842831	-1.76262	3.44903
Q9H2J4	PDCL3	Phosducin-like protein 3 (HTPHLP) (PhPL3) (Viral IAP-associated factor 1) (VIAF-1)	0.0172435	0.00658284	0.0106607	3138	-0.695519	15	3.69755e+08	2.47109e+08	3.02328e+08	9.44337e+08	8.06513e+08	4.21631e+08	Yes	Yes	1.96946	-2.39834	38.1757	1.16026	-1.76337	3.44828
Q07666	KHDRBS1	KH domain-containing, RNA-binding, signal transduction-associated protein 1 (GAP-associated tyrosine phosphoprotein p62) (Src-associated in mitosis 68 kDa protein) (Sam68) (p21 Ras GTPase-activating protein-associated p62) (p68)	0.0172405	0.00648926	0.0107512	3197	-0.728373	8	3.36697e+08	2.3169e+08	3.90154e+08	7.48822e+08	7.93473e+08	5.90287e+08	Yes	Yes	0.442413	-2.51158	37.6397	1.1422	-1.76345	3.4482
P11766	ADH5	Alcohol dehydrogenase class-3	0.0171941	0.008232	0.00896212	1817	-0.122597	18	2.15178e+08	2.27807e+08	3.56309e+08	7.24285e+08	8.8693e+08	6.72304e+08	Yes	Yes	0.579617	-0.422596	47.8768	1.5044	-1.76462	3.44703
Q9NT62	ATG3	Ubiquitin-like-conjugating enzyme ATG3	0.0171922	0.00994794	0.00724424	598	0.457563	10	2.2762e+08	1.71239e+08	2.13523e+08	9.92698e+08	1.0471e+09	4.30283e+08	Yes	Yes	1.8434	1.57721	57.8632	1.90552	-1.76467	3.44698
Q13148	TARDBP	TAR DNA-binding protein 43 (TDP-43)	0.0171621	0.013314	0.00384809	27	1.79073	16	1.51335e+08	8.75362e+07	1.06022e+08	9.32341e+08	8.83265e+08	9.16574e+08	Yes	Yes	0.249356	6.17127	77.578	2.98547	-1.76543	3.44622
O14929	HAT1	Histone acetyltransferase type B catalytic subunit	0.0171577	0.00686652	0.0102911	2932	-0.583752	15	3.45472e+08	2.62066e+08	3.06372e+08	7.27956e+08	8.59695e+08	5.74715e+08	Yes	Yes	0.956008	-2.01167	40.0201	1.22308	-1.76554	3.44611
P28074	PSMB5	Proteasome subunit beta type-5	0.0171431	0.00853316	0.00860994	1521	-0.012923	16	2.27545e+08	2.29881e+08	3.12578e+08	7.44846e+08	8.52993e+08	7.05824e+08	Yes	Yes	0.365281	-0.0445293	49.7761	1.57636	-1.76591	3.44574
P36871	PGM1	Phosphoglucomutase-1 (PGM 1)	0.01713	0.00766922	0.00946078	2265	-0.30288	26	2.67161e+08	2.25337e+08	3.39851e+08	7.25577e+08	9.62692e+08	5.50699e+08	Yes	Yes	0.979821	-1.04355	44.7707	1.39026	-1.76624	3.44541
Q96HR8	NAF1	H/ACA ribonucleoprotein complex non-core subunit NAF1 (hNAF1)	0.0170859	0.0062814	0.0108045	3284	-0.782479	6	3.6146e+08	4.19405e+08	1.87408e+08	7.28703e+08	6.88958e+08	6.7748e+08	Yes	Yes	1.0826	-2.69509	36.7636	1.11286	-1.76736	3.44429
Q7Z4Q2	HEATR3	HEAT repeat-containing protein 3	0.0170775	0.00944646	0.00763101	838	0.307899	25	1.72061e+08	2.21413e+08	2.693e+08	9.42332e+08	9.52128e+08	5.04663e+08	Yes	Yes	1.24328	1.06043	55.3153	1.79735	-1.76758	3.44408
P56182	RRP1	Ribosomal RNA processing protein 1 homolog A (Novel nuclear protein 1) (NNP-1) (Nucleolar protein Nop52) (RRP1-like protein)	0.017057	0.0102019	0.00685512	450	0.573587	21	1.78924e+08	1.93021e+08	2.32325e+08	9.77643e+08	8.77125e+08	5.99197e+08	Yes	Yes	0.921296	1.97518	59.8106	1.99148	-1.7681	3.44356
P51003	PAPOLA	Poly(A) polymerase alpha (PAP-alpha)	0.0170531	0.0101992	0.00685397	451	0.573438	28	2.26754e+08	1.5971e+08	2.13036e+08	9.69384e+08	9.3549e+08	5.5316e+08	Yes	Yes	1.2209	1.97461	59.8081	1.99137	-1.7682	3.44346
O15397	IPO8	Importin-8 (Imp8) (Ran-binding protein 8) (RanBP8)	0.0170246	0.00849515	0.00852948	1507	-0.00581854	31	2.04167e+08	2.36985e+08	3.04851e+08	9.78934e+08	8.04664e+08	5.22823e+08	Yes	Yes	1.09591	-0.0200316	49.8992	1.58109	-1.76892	3.44273
Q96FW1	OTUB1	Ubiquitin thioesterase OTUB1	0.0169807	0.00750197	0.00947873	2354	-0.337423	12	3.80755e+08	2.44701e+08	2.11592e+08	8.80174e+08	7.86937e+08	5.40389e+08	Yes	Yes	1.61309	-1.16128	44.1794	1.369	-1.77004	3.44161
O15318	POLR3G	DNA-directed RNA polymerase III subunit RPC7 (RNA polymerase III subunit C7) (DNA-directed RNA polymerase III subunit G) (RNA polymerase III 32 kDa apha subunit) (RPC32-alpha) (RNA polymerase III 32 kDa subunit) (RPC32)	0.0169378	0.0041754	0.0127624	4041	-1.61191	8	4.91529e+08	3.58091e+08	2.90433e+08	5.39442e+08	6.77932e+08	6.79432e+08	Yes	Yes	0.472708	-5.5458	24.6514	0.726245	-1.77114	3.44051
P52597	HNRNPF	Heterogeneous nuclear ribonucleoprotein F (hnRNP F) (Nucleolin-like protein mcs94-1) [Cleaved into: Heterogeneous nuclear ribonucleoprotein F, N-terminally processed]	0.0168874	0.00815885	0.00872853	1748	-0.0973716	18	2.99318e+08	1.86315e+08	2.90359e+08	6.35959e+08	9.06902e+08	7.08963e+08	Yes	Yes	0.530282	-0.334882	48.3133	1.52078	-1.77244	3.43921
O15067	PFAS	Phosphoribosylformylglycinamidine synthase (FGAM synthase) (FGAMS)	0.0168457	0.00592218	0.0109236	3438	-0.883243	39	3.32475e+08	2.64458e+08	3.73952e+08	7.14464e+08	7.93935e+08	5.41068e+08	Yes	Yes	0.708657	-3.03671	35.1554	1.05956	-1.77351	3.43814
Q9UHV9	PFDN2	Prefoldin subunit 2	0.016841	0.00548807	0.0113529	3638	-1.04869	8	3.53176e+08	2.46996e+08	4.15257e+08	6.8799e+08	7.22696e+08	5.93384e+08	Yes	Yes	0.360401	-3.60543	32.5876	0.975859	-1.77363	3.43802
P29966	MARCKS	Myristoylated alanine-rich C-kinase substrate (MARCKS) (Protein kinase C substrate, 80 kDa protein, light chain) (80K-L protein) (PKCSL)	0.0168177	0.00232437	0.0144934	4277	-2.64048	13	4.60507e+08	3.47051e+08	4.79455e+08	6.99307e+08	5.82263e+08	4.46746e+08	No	Yes	1.89871	-9.07643	13.821	0.401358	-1.77423	3.43742
P02786	TFRC	Transferrin receptor protein 1 (TR) (TfR) (TfR1) (Trfr) (T9) (p90) (CD antigen CD71) [Cleaved into: Transferrin receptor protein 1, serum form (sTfR)]	0.0167794	0.00947666	0.00730274	723	0.375941	24	2.33398e+08	1.77415e+08	2.23715e+08	1.02801e+09	8.31371e+08	5.14549e+08	Yes	Yes	1.42362	1.29189	56.4779	1.84614	-1.77522	3.43643
Q14257	RCN2	Reticulocalbin-2 (Calcium-binding protein ERC-55) (E6-binding protein) (E6BP)	0.0167173	0.008201	0.00851632	1644	-0.0544314	19	2.80032e+08	2.23734e+08	2.33583e+08	9.79716e+08	8.13742e+08	4.66518e+08	Yes	Yes	1.69911	-0.186962	49.0569	1.5489	-1.77683	3.43482
O76003	GLRX3	Glutaredoxin-3 (PKC-interacting cousin of thioredoxin) (PICOT) (PKC-theta-interacting protein) (PKCq-interacting protein) (Thioredoxin-like protein 2)	0.0166924	0.00577356	0.0109189	3477	-0.919291	16	3.57798e+08	2.70034e+08	3.44174e+08	6.53325e+08	8.0232e+08	5.6521e+08	Yes	Yes	0.736702	-3.157	34.5879	1.04092	-1.77748	3.43417
P53618	COPB1	Coatomer subunit beta (Beta-coat protein) (Beta-COP)	0.0166691	0.00757671	0.00909238	2149	-0.263087	29	2.47941e+08	2.11805e+08	3.38315e+08	8.38407e+08	8.53192e+08	4.9902e+08	Yes	Yes	0.96546	-0.903326	45.4536	1.415	-1.77809	3.43356
Q5SW79	CEP170	Centrosomal protein of 170 kDa (Cep170) (KARP-1-binding protein) (KARP1-binding protein)	0.0166602	0.00471088	0.0119493	3893	-1.34286	45	4.29536e+08	2.76331e+08	3.4744e+08	7.78049e+08	7.0312e+08	4.52601e+08	Yes	Yes	1.74813	-4.61047	28.2763	0.838732	-1.77832	3.43333
P28838	LAP3	Cytosol aminopeptidase	0.0166441	0.0072889	0.00935523	2403	-0.360074	25	3.14826e+08	2.36386e+08	2.86588e+08	7.42977e+08	7.41644e+08	6.61781e+08	Yes	Yes	0.425015	-1.2361	43.7926	1.35516	-1.77874	3.43291
P55081	MFAP1	Microfibrillar-associated protein 1 (Spliceosome B complex protein MFAP1)	0.0166126	0.0071309	0.00948168	2526	-0.411059	16	3.59909e+08	2.46323e+08	2.4154e+08	7.78219e+08	6.31583e+08	7.20971e+08	Yes	Yes	0.926274	-1.41079	42.9247	1.32432	-1.77956	3.43209
P51991	HNRNPA3	Heterogeneous nuclear ribonucleoprotein A3 (hnRNP A3)	0.0165412	0.0078202	0.00872102	1889	-0.157291	6	3.22621e+08	1.86158e+08	2.50552e+08	4.91931e+08	9.85148e+08	7.2934e+08	Yes	Yes	1.14085	-0.539544	47.277	1.48203	-1.78143	3.43022
Q13685	AAMP	Angio-associated migratory cell protein	0.0165228	0.00459443	0.0119284	3915	-1.37644	15	3.36817e+08	3.11388e+08	3.77634e+08	8.36809e+08	7.42998e+08	3.56803e+08	Yes	Yes	2.00752	-4.72083	27.8066	0.824023	-1.78192	3.42974
Q13620	CUL4B	Cullin-4B (CUL-4B)	0.0165001	0.00741375	0.00908632	2245	-0.293493	6	2.61107e+08	2.42901e+08	3.02896e+08	8.43436e+08	7.38706e+08	5.69326e+08	Yes	Yes	0.81399	-1.00643	44.9316	1.39608	-1.78251	3.42914
P63173	RPL38	60S ribosomal protein L38 (Large ribosomal subunit protein eL38)	0.0164264	0.00472458	0.0117018	3864	-1.30847	3	4.43934e+08	2.57971e+08	3.43982e+08	6.1013e+08	7.17777e+08	5.71363e+08	Yes	Yes	0.736949	-4.48437	28.7622	0.853995	-1.78446	3.42719
O43150	ASAP2	Arf-GAP with SH3 domain, ANK repeat and PH domain-containing protein 2 (Development and differentiation-enhancing factor 2) (Paxillin-associated protein with ARF GAP activity 3) (PAG3) (Pyk2 C-terminus-associated protein) (PAP)	0.0163691	0.0163691	0		10	3				1.0519e+09	1.03294e+09	8.50043e+08	No	Yes	0.4234		99.8049	10	-1.78598	3.42568
P99999	CYCS	Cytochrome c	0.0163405	0.00889435	0.00744617	927	0.256389	7	1.95763e+08	1.73872e+08	2.94247e+08	6.72153e+08	8.83199e+08	7.10533e+08	Yes	Yes	0.615091	0.878113	54.4312	1.76085	-1.78673	3.42492
O00303	EIF3F	Eukaryotic translation initiation factor 3 subunit F (eIF3f) (Deubiquitinating enzyme eIF3f)	0.0163125	0.00639475	0.00991772	3009	-0.633121	14	3.02734e+08	2.38438e+08	3.28933e+08	7.18678e+08	8.64812e+08	4.71143e+08	Yes	Yes	1.2127	-2.16791	39.2016	1.19507	-1.78748	3.42417
Q9BQ39	DDX50	ATP-dependent RNA helicase DDX50	0.0163107	0.00810766	0.00820305	1537	-0.0168735	33	2.53729e+08	2.37241e+08	2.27503e+08	9.33224e+08	7.65644e+08	5.07081e+08	Yes	Yes	1.4168	-0.0577771	49.7076	1.57374	-1.78753	3.42413
P35573	AGL	Glycogen debranching enzyme (Glycogen debrancher) [Includes: 4-alpha-glucanotransferase	0.016296	0.00753713	0.00875891	2038	-0.216736	62	2.65555e+08	2.28585e+08	2.75919e+08	6.92713e+08	9.303e+08	5.28721e+08	Yes	Yes	1.16278	-0.742048	46.2513	1.44415	-1.78792	3.42373
Q7Z478	DHX29	ATP-dependent RNA helicase DHX29	0.016256	0.00937827	0.00687777	615	0.44738	41	1.75572e+08	2.1522e+08	2.12588e+08	9.57252e+08	8.12158e+08	5.41831e+08	Yes	Yes	1.1389	1.53123	57.691	1.89806	-1.78899	3.42267
P47756	CAPZB	F-actin-capping protein subunit beta (CapZ beta)	0.016157	0.0073948	0.00876224	2106	-0.24479	17	2.63939e+08	2.12681e+08	3.03769e+08	6.5166e+08	8.41439e+08	6.23382e+08	Yes	Yes	0.552529	-0.837185	45.7683	1.42647	-1.79164	3.42001
Q14671	PUM1	Pumilio homolog 1 (HsPUM) (Pumilio-1)	0.0161522	0.0134679	0.0026843	15	2.3269	2	6.03318e+07	8.82504e+07	9.04279e+07	8.19502e+08	1.04124e+09	7.96246e+08	Yes	Yes	0.591714	7.95773	83.3812	3.46395	-1.79177	3.41988
Q9BUJ2	HNRNPUL1	Heterogeneous nuclear ribonucleoprotein U-like protein 1 (Adenovirus early region 1B-associated protein 5) (E1B-55 kDa-associated protein 5) (E1B-AP5)	0.0161227	0.00983244	0.00629022	381	0.644438	22	1.7073e+08	1.55019e+08	2.19046e+08	9.07464e+08	9.50841e+08	4.87606e+08	Yes	Yes	1.27637	2.20339	60.9852	2.04483	-1.79256	3.41909
Q99848	EBNA1BP2	Probable rRNA-processing protein EBP2 (EBNA1-binding protein 2) (Nucleolar protein p40)	0.0160865	0.00717094	0.00891556	2284	-0.314163	17	2.8487e+08	2.27663e+08	2.8181e+08	7.78763e+08	7.36825e+08	5.7429e+08	Yes	Yes	0.761247	-1.07385	44.5774	1.38329	-1.79354	3.41811
Q8N1G4	LRRC47	Leucine-rich repeat-containing protein 47	0.0160857	0.00743594	0.00864972	2043	-0.218139	26	2.16469e+08	2.42434e+08	3.11044e+08	6.67871e+08	8.41076e+08	6.0518e+08	Yes	Yes	0.738752	-0.745618	46.2271	1.44326	-1.79356	3.41809
Q9Y678	COPG1	Coatomer subunit gamma-1 (Gamma-1-coat protein) (Gamma-1-COP)	0.0160795	0.00572598	0.0103535	3386	-0.854523	35	3.1333e+08	2.56231e+08	3.5125e+08	6.41498e+08	7.82513e+08	5.3814e+08	Yes	Yes	0.675857	-2.92069	35.6105	1.07457	-1.79373	3.41792
P51610	HCFC1	Host cell factor 1 (HCF) (HCF-1) (C1 factor) (CFF) (VCAF) (VP16 accessory protein) [Cleaved into: HCF N-terminal chain 1; HCF N-terminal chain 2; HCF N-terminal chain 3; HCF N-terminal chain 4; HCF N-terminal chain 5; HCF N-terminal chain 6; HCF C-terminal chain 1; HCF C-terminal chain 2; HCF C-terminal chain 3; HCF C-terminal chain 4; HCF C-terminal chain 5; HCF C-terminal chain 6]	0.0159955	0.00682125	0.0091743	2556	-0.427561	4	3.10053e+08	2.24794e+08	2.85358e+08	7.12255e+08	7.34646e+08	6.00809e+08	Yes	Yes	0.542212	-1.4604	42.6447	1.31443	-1.796	3.41565
P07741	APRT	Adenine phosphoribosyltransferase (APRT)	0.015978	0.00868506	0.00729292	939	0.25204	10	2.47085e+08	2.28059e+08	1.74341e+08	7.15177e+08	8.67684e+08	6.3242e+08	Yes	Yes	0.891011	0.860759	54.3564	1.75778	-1.79648	3.41517
Q9Y5T5	USP16	Ubiquitin carboxyl-terminal hydrolase 16	0.0158823	0.00678192	0.00910038	2549	-0.424233	17	3.70415e+08	2.31191e+08	2.08509e+08	8.10777e+08	5.80976e+08	6.45743e+08	Yes	Yes	1.34312	-1.44772	42.7011	1.31642	-1.79909	3.41257
P17812	CTPS1	CTP synthase 1	0.0158329	0.0078193	0.00801361	1579	-0.0354139	22	2.54244e+08	2.14677e+08	2.28165e+08	9.01958e+08	7.82909e+08	4.56802e+08	Yes	Yes	1.55228	-0.120804	49.3864	1.56145	-1.80044	3.41121
P60709	ACTB	Actin, cytoplasmic 1 (Beta-actin) [Cleaved into: Actin, cytoplasmic 1, N-terminally processed]	0.0157673	0.00504239	0.0107249	3662	-1.08879	2	3.21579e+08	2.55517e+08	3.7773e+08	6.31167e+08	7.29463e+08	5.11536e+08	No	Yes	0.518154	-3.71212	31.98	0.956289	-1.80224	3.40941
Q9H446	RWDD1	RWD domain-containing protein 1 (DRG family-regulatory protein 2)	0.0157488	0.00622429	0.00952453	2969	-0.613739	8	2.95701e+08	2.75863e+08	2.59912e+08	8.83946e+08	6.60534e+08	4.47722e+08	Yes	Yes	1.69865	-2.09217	39.5223	1.20602	-1.80275	3.4089
P18754	RCC1	Regulator of chromosome condensation (Cell cycle regulatory protein) (Chromosome condensation protein 1)	0.0157359	0.00598647	0.00974944	3137	-0.703613	20	3.44066e+08	2.05888e+08	3.20288e+08	6.48567e+08	7.4006e+08	5.62495e+08	Yes	Yes	0.500067	-2.3983	38.0434	1.15579	-1.80311	3.40854
Q8WTT2	NOC3L	Nucleolar complex protein 3 homolog (NOC3 protein homolog) (Factor for adipocyte differentiation 24) (NOC3-like protein) (Nucleolar complex-associated protein 3-like protein)	0.0157353	0.00618998	0.00954534	2986	-0.624861	32	2.88772e+08	2.40506e+08	3.24226e+08	7.16945e+08	6.68754e+08	5.82055e+08	Yes	Yes	0.487815	-2.12986	39.3381	1.19973	-1.80312	3.40853
P30622	CLIP1	CAP-Gly domain-containing linker protein 1 (Cytoplasmic linker protein 1) (Cytoplasmic linker protein 170 alpha-2) (CLIP-170) (Reed-Sternberg intermediate filament-associated protein) (Restin)	0.0157091	0.00516625	0.0105429	3604	-1.02908	42	3.19898e+08	2.96581e+08	3.20224e+08	7.27174e+08	6.61261e+08	4.91425e+08	Yes	Yes	1.10459	-3.5069	32.887	0.985534	-1.80385	3.4078
Q9UKX7	NUP50	Nuclear pore complex protein Nup50 (50 kDa nucleoporin) (Nuclear pore-associated protein 60 kDa-like) (Nucleoporin Nup50)	0.0156926	0.0094192	0.00627338	442	0.58636	21	1.45322e+08	1.6435e+08	2.25457e+08	9.7839e+08	8.74715e+08	4.25361e+08	Yes	Yes	1.48652	1.99793	60.0232	2.00105	-1.80431	3.40735
P23284	PPIB	Peptidyl-prolyl cis-trans isomerase B (PPIase B)	0.0156457	0.00381471	0.011831	4046	-1.63292	15	3.86674e+08	2.40366e+08	4.25054e+08	5.18201e+08	7.21441e+08	5.13446e+08	Yes	Yes	0.405828	-5.5618	24.3819	0.717973	-1.80561	3.40605
P15121	AKR1B1	Aldo-keto reductase family 1 member B1	0.0155816	0.0071305	0.00845109	2104	-0.245133	18	2.67056e+08	2.3904e+08	2.49522e+08	7.16401e+08	7.22266e+08	5.99409e+08	Yes	Yes	0.560356	-0.834499	45.7624	1.42625	-1.80739	3.40426
Q14166	TTLL12	Tubulin--tyrosine ligase-like protein 12 (Inactive tubulin--tyrosine ligase-like protein 12)	0.0155414	0.00698132	0.00856008	2240	-0.294124	24	2.87792e+08	2.00212e+08	2.6947e+08	7.26019e+08	7.95025e+08	5.07972e+08	Yes	Yes	0.992879	-1.00095	44.9208	1.39568	-1.80851	3.40314
Q8IV08	PLD3	5'-3' exonuclease PLD3	0.015539	0.00865629	0.00688267	798	0.33078	12	2.33873e+08	2.17231e+08	1.61434e+08	8.1788e+08	7.63267e+08	5.92366e+08	Yes	Yes	0.986126	1.12567	55.707	1.81368	-1.80858	3.40307
Q13510	ASAH1	Acid ceramidase (AC) (ACDase) (Acid CDase)	0.0155235	0.00670261	0.00882089	2488	-0.3962	13	3.47173e+08	2.24018e+08	2.14785e+08	7.91643e+08	6.0481e+08	6.00852e+08	Yes	Yes	1.25082	-1.34813	43.1772	1.33326	-1.80901	3.40264
Q15008	PSMD6	26S proteasome non-ATPase regulatory subunit 6 (26S proteasome regulatory subunit RPN7) (26S proteasome regulatory subunit S10) (Breast cancer-associated protein SGA-113M) (Phosphonoformate immuno-associated protein 4) (Proteasome regulatory particle subunit p44S10) (p42A)	0.0155182	0.0082916	0.00722658	1051	0.198338	22	2.50592e+08	1.88561e+08	2.02832e+08	7.43317e+08	8.26551e+08	5.70472e+08	Yes	Yes	0.890363	0.674842	53.4315	1.72017	-1.80916	3.40249
Q9BRX2	PELO	Protein pelota homolog	0.0154857	0.00530635	0.0101793	3496	-0.939853	16	3.43396e+08	2.53608e+08	3.12571e+08	6.93325e+08	6.28843e+08	5.44759e+08	Yes	Yes	0.883259	-3.19699	34.2661	1.03039	-1.81007	3.40158
Q13162	PRDX4	Peroxiredoxin-4	0.0154063	0.00841828	0.00698799	901	0.268648	14	1.91681e+08	1.48364e+08	2.76822e+08	7.32714e+08	8.75772e+08	5.3691e+08	Yes	Yes	0.683478	0.913227	54.6419	1.7695	-1.8123	3.39935
Q86VV8	RTTN	Rotatin	0.0153671	0.00675981	0.00860726	2370	-0.34857	5	1.99e+08	2.40537e+08	3.28421e+08	6.65118e+08	7.53595e+08	5.68562e+08	No	Yes	0.53495	-1.18453	43.989	1.36217	-1.81341	3.39824
Q9BQ52	ELAC2	Zinc phosphodiesterase ELAC protein 2	0.015348	0.00724609	0.0081019	1894	-0.161059	29	2.31277e+08	1.98591e+08	2.92724e+08	7.29096e+08	7.33175e+08	5.6695e+08	Yes	Yes	0.404379	-0.54723	47.212	1.47961	-1.81395	3.3977
Q9UJA5	TRMT6	tRNA (adenine(58)-N(1))-methyltransferase non-catalytic subunit TRM6 (mRNA methyladenosine-N(1)-methyltransferase non-catalytic subunit TRM6) (tRNA(m1A58)-methyltransferase subunit TRM6) (tRNA(m1A58)MTase subunit TRM6)	0.0153468	0.00869619	0.00665063	713	0.386891	25	2.00706e+08	1.81216e+08	2.04442e+08	8.54244e+08	7.84692e+08	5.26302e+08	Yes	Yes	1.05343	1.31453	56.6644	1.85405	-1.81398	3.39767
Q9NWH9	SLTM	SAFB-like transcription modulator (Modulator of estrogen-induced transcription)	0.0153237	0.00593409	0.00938958	3060	-0.662032	29	3.17587e+08	2.55435e+08	2.68061e+08	6.07887e+08	6.78196e+08	6.20285e+08	Yes	Yes	0.233718	-2.24893	38.725	1.17886	-1.81464	3.39702
Q4LE39	ARID4B	AT-rich interactive domain-containing protein 4B (ARID domain-containing protein 4B) (180 kDa Sin3-associated polypeptide) (Sin3-associated polypeptide p180) (Breast cancer-associated antigen BRCAA1) (Histone deacetylase complex subunit SAP180) (Retinoblastoma-binding protein 1-like 1)	0.0153196	0.00701374	0.00830588	2100	-0.243951	27	3.29418e+08	1.82055e+08	2.32389e+08	6.73036e+08	7.07081e+08	6.22746e+08	Yes	Yes	0.583744	-0.828676	45.7827	1.42699	-1.81475	3.3969
Q92620	DHX38	Pre-mRNA-splicing factor ATP-dependent RNA helicase PRP16	0.0153175	0.00721598	0.00810154	1909	-0.167001	33	2.06714e+08	2.25178e+08	2.8782e+08	7.05866e+08	7.83735e+08	5.37037e+08	Yes	Yes	0.680742	-0.567276	47.1093	1.4758	-1.81481	3.39684
O96011	PEX11B	Peroxisomal membrane protein 11B (Peroxin-11B) (Peroxisomal biogenesis factor 11B) (Protein PEX11 homolog beta) (PEX11-beta)	0.0153131	0.0153131	0		10	1				1.28949e+09	1.16426e+09	2.918e+08	No	Yes	2.97394		99.8049	10	-1.81494	3.39671
P10768	ESD	S-formylglutathione hydrolase (FGH)	0.0152555	0.00648071	0.00877483	2577	-0.43722	14	2.9421e+08	2.27389e+08	2.57706e+08	6.85033e+08	7.57325e+08	5.13573e+08	Yes	Yes	0.981083	-1.4844	42.481	1.30866	-1.81657	3.39508
P06576	ATP5F1B	ATP synthase subunit beta, mitochondrial	0.0152106	0.00474631	0.0104642	3707	-1.14059	22	2.33298e+08	1.88916e+08	5.12819e+08	5.97556e+08	6.69976e+08	5.24605e+08	Yes	Yes	1.07705	-3.87094	31.204	0.931416	-1.81786	3.3938
Q13573	SNW1	SNW domain-containing protein 1 (Nuclear protein SkiP) (Nuclear receptor coactivator NCoA-62) (Ski-interacting protein)	0.0151862	0.00777663	0.00740953	1333	0.0697636	20	2.43813e+08	1.75783e+08	2.30061e+08	8.61414e+08	7.33028e+08	4.78696e+08	Yes	Yes	1.28772	0.236715	51.2087	1.63184	-1.81855	3.3931
Q6PI26	SHQ1	Protein SHQ1 homolog	0.0151758	0.00638691	0.00878889	2632	-0.460562	17	3.19073e+08	2.90708e+08	1.77047e+08	6.94107e+08	5.96425e+08	6.43579e+08	Yes	Yes	0.782159	-1.5626	42.0862	1.29479	-1.81885	3.3928
P62195	PSMC5	26S proteasome regulatory subunit 8 (26S proteasome AAA-ATPase subunit RPT6) (Proteasome 26S subunit ATPase 5) (Proteasome subunit p45) (Thyroid hormone receptor-interacting protein 1) (TRIP1) (p45/SUG)	0.0151356	0.00581336	0.00932225	3102	-0.681306	19	2.89512e+08	2.29079e+08	3.05133e+08	6.11965e+08	7.95487e+08	4.82557e+08	Yes	Yes	1.00354	-2.31075	38.4085	1.16813	-1.82	3.39165
Q2NKX8	ERCC6L	DNA excision repair protein ERCC-6-like	0.0150523	0.00448662	0.0105657	3795	-1.23569	44	3.19718e+08	3.27933e+08	2.85976e+08	6.8296e+08	6.58124e+08	4.24092e+08	Yes	Yes	1.62459	-4.18808	29.8068	0.886962	-1.8224	3.38926
O75390	CS	Citrate synthase, mitochondrial	0.0150182	0.00894736	0.00607085	474	0.559563	11	1.49709e+08	1.73993e+08	2.19152e+08	7.72544e+08	7.37716e+08	6.39569e+08	Yes	Yes	0.223468	1.89595	59.5767	1.98099	-1.82338	3.38827
P16152	CBR1	Carbonyl reductase [NADPH] 1	0.0150098	0.00358429	0.0114255	4057	-1.6725	15	3.66013e+08	2.67514e+08	3.89801e+08	5.2962e+08	5.98769e+08	5.39455e+08	Yes	Yes	0.466023	-5.66647	23.8797	0.702586	-1.82363	3.38803
Q9NW82	WDR70	WD repeat-containing protein 70	0.0148914	0.00548004	0.00941135	3252	-0.780215	20	3.99325e+08	2.00883e+08	2.34752e+08	7.6748e+08	5.31953e+08	5.35552e+08	Yes	Yes	1.76764	-2.6407	36.8001	1.11407	-1.82706	3.38459
P30414	NKTR	NK-tumor recognition protein (NK-TR protein) (Natural-killer cells cyclophilin-related protein) (Peptidyl-prolyl cis-trans isomerase NKTR) (PPIase)	0.014885	0.00607795	0.00880702	2791	-0.535068	32	3.34126e+08	2.53754e+08	1.92442e+08	5.87462e+08	5.11981e+08	7.89029e+08	Yes	Yes	0.944651	-1.81088	40.8328	1.25111	-1.82725	3.3844
P14678	SNRPB	Small nuclear ribonucleoprotein-associated proteins B and B' (snRNP-B) (Sm protein B/B') (Sm-B/B') (SmB/B')	0.0148833	0.0080194	0.00686395	1001	0.224455	8	2.52353e+08	1.82021e+08	1.78798e+08	7.129e+08	7.46035e+08	5.96397e+08	Yes	Yes	0.700465	0.759634	53.8817	1.73841	-1.8273	3.38435
Q9H444	CHMP4B	Charged multivesicular body protein 4b (Chromatin-modifying protein 4b) (CHMP4b) (SNF7 homolog associated with Alix 1) (SNF7-2) (hSnf7-2) (Vacuolar protein sorting-associated protein 32-2) (Vps32-2) (hVps32-2)	0.0148546	0.00641578	0.00843883	2479	-0.395419	12	2.52233e+08	1.93279e+08	3.01592e+08	7.28975e+08	7.08236e+08	4.79035e+08	Yes	Yes	0.823559	-1.33791	43.1905	1.33373	-1.82814	3.38351
Q96PK6	RBM14	RNA-binding protein 14 (Paraspeckle protein 2) (PSP2) (RNA-binding motif protein 14) (RRM-containing coactivator activator/modulator) (Synaptotagmin-interacting protein) (SYT-interacting protein)	0.0147698	0.0101508	0.00461898	105	1.13595	18	1.30504e+08	1.02503e+08	1.6778e+08	8.17948e+08	9.44898e+08	4.84509e+08	Yes	Yes	1.16984	3.84066	68.7268	2.43169	-1.83063	3.38103
A3KN83	SBNO1	Protein strawberry notch homolog 1 (Monocyte protein 3) (MOP-3)	0.0147401	0.00373395	0.0110061	3994	-1.55953	38	3.97624e+08	2.86691e+08	2.89268e+08	7.1895e+08	5.05742e+08	4.44539e+08	Yes	Yes	1.97375	-5.27145	25.332	0.747193	-1.8315	3.38015
P10253	GAA	Lysosomal alpha-glucosidase	0.0147353	0.00763918	0.00709617	1252	0.106377	23	2.09715e+08	1.94203e+08	2.0644e+08	8.42213e+08	7.95256e+08	3.94141e+08	Yes	Yes	1.6822	0.359555	51.8425	1.65674	-1.83164	3.38001
Q29RF7	PDS5A	Sister chromatid cohesion protein PDS5 homolog A (Cell proliferation-inducing gene 54 protein) (Sister chromatid cohesion protein 112) (SCC-112)	0.0147307	0.00726042	0.00747033	1601	-0.0411191	40	2.0951e+08	2.10236e+08	2.10327e+08	9.33326e+08	7.31642e+08	3.46102e+08	Yes	Yes	2.03079	-0.138978	49.2875	1.55768	-1.83178	3.37988
O95163	ELP1	Elongator complex protein 1 (ELP1) (IkappaB kinase complex-associated protein) (IKK complex-associated protein) (p150)	0.0146882	0.00506149	0.00962667	3468	-0.927473	36	3.43816e+08	2.47857e+08	2.65535e+08	6.31133e+08	6.6575e+08	4.79417e+08	Yes	Yes	1.14414	-3.13358	34.4597	1.03672	-1.83303	3.37862
Q8IY37	DHX37	Probable ATP-dependent RNA helicase DHX37	0.0146587	0.00806468	0.00659401	872	0.290462	35	1.80825e+08	1.95615e+08	2.00443e+08	8.99205e+08	6.66906e+08	4.8523e+08	Yes	Yes	1.24924	0.981106	55.0164	1.78495	-1.8339	3.37775
A0A068F658	GBA	Glucosylceramidase	0.0146304	0.00890433	0.00572603	398	0.636973	19	2.29011e+08	1.55845e+08	1.16521e+08	9.13649e+08	7.0477e+08	5.03347e+08	Yes	Yes	1.52094	2.151	60.862	2.03918	-1.83475	3.37691
O94763	URI1	Unconventional prefoldin RPB5 interactor 1 (Protein NNX3) (Protein phosphatase 1 regulatory subunit 19) (RNA polymerase II subunit 5-mediating protein) (RPB5-mediating protein)	0.0146174	0.004986	0.00963137	3498	-0.949858	8	3.80292e+08	2.40291e+08	2.4247e+08	6.15883e+08	5.71841e+08	5.70038e+08	Yes	Yes	0.997018	-3.20722	34.1101	1.02529	-1.83513	3.37652
Q9Y388	RBMX2	RNA-binding motif protein, X-linked 2	0.0146142	0.00559756	0.00901667	3105	-0.687797	9	2.90418e+08	2.74974e+08	2.39971e+08	5.4804e+08	5.73416e+08	6.93434e+08	Yes	Yes	0.496283	-2.3223	38.3021	1.16453	-1.83522	3.37643
O60343	TBC1D4	TBC1 domain family member 4 (Akt substrate of 160 kDa) (AS160)	0.0146119	0.00753105	0.00708087	1280	0.0889245	42	1.80795e+08	2.00137e+08	2.14109e+08	9.24252e+08	7.61485e+08	3.39058e+08	Yes	Yes	1.95378	0.300241	51.5405	1.64485	-1.83529	3.37636
P53634	CTSC	Dipeptidyl peptidase 1	0.0145707	0.00660309	0.00796765	2158	-0.271012	11	2.62638e+08	2.46098e+08	2.02534e+08	7.16775e+08	6.34092e+08	5.50317e+08	Yes	Yes	0.89382	-0.914703	45.3175	1.41006	-1.83652	3.37513
Q9NQ55	PPAN	Suppressor of SWI4 1 homolog (Ssf-1) (Brix domain-containing protein 3) (Peter Pan homolog)	0.01455	0.00764695	0.00690307	1155	0.147645	19	2.07589e+08	1.71115e+08	2.34553e+08	7.55823e+08	7.11703e+08	5.27957e+08	Yes	Yes	0.721354	0.498229	52.5563	1.68505	-1.83714	3.37452
Q14669	TRIP12	E3 ubiquitin-protein ligase TRIP12	0.01455	0.00745894	0.00709102	1323	0.0729782	3	2.12418e+08	2.02913e+08	2.12852e+08	7.93003e+08	6.73739e+08	5.13804e+08	Yes	Yes	0.98044	0.246266	51.2643	1.63402	-1.83714	3.37451
P52789	HK2	Hexokinase-2	0.0145428	0.00659437	0.00794847	2154	-0.269442	29	2.50877e+08	1.92456e+08	2.64027e+08	6.34837e+08	7.4171e+08	5.23544e+08	Yes	Yes	0.617277	-0.90918	45.3444	1.41104	-1.83735	3.3743
P67936	TPM4	Tropomyosin alpha-4 chain (TM30p1) (Tropomyosin-4)	0.0145293	0.00357698	0.0109523	4028	-1.61442	5	4.31762e+08	1.88564e+08	3.14761e+08	7.89811e+08	5.82965e+08	2.97164e+08	Yes	Yes	2.7371	-5.4469	24.6191	0.725254	-1.83775	3.3739
Q7Z406	MYH14	Myosin-14 (Myosin heavy chain 14) (Myosin heavy chain, non-muscle IIc) (Non-muscle myosin heavy chain IIc) (NMHC II-C)	0.0144978	0.00489217	0.00960568	3531	-0.973414	35	2.6546e+08	2.42181e+08	3.47152e+08	6.74464e+08	5.99792e+08	4.70337e+08	Yes	Yes	0.672369	-3.28328	33.7441	1.01335	-1.8387	3.37296
P30048	PRDX3	Thioredoxin-dependent peroxide reductase, mitochondrial	0.0144054	0.0050461	0.00935932	3427	-0.891236	9	2.57205e+08	2.22804e+08	3.18623e+08	6.81193e+08	7.87135e+08	3.15853e+08	Yes	Yes	1.78826	-3.00362	35.0292	1.05541	-1.84147	3.37018
O60502	OGA	Protein O-GlcNAcase (OGA)	0.0143582	0.00793062	0.00642761	848	0.303152	33	1.53371e+08	1.91539e+08	2.22027e+08	7.61193e+08	7.59339e+08	4.86885e+08	Yes	Yes	0.910386	1.02125	55.234	1.79397	-1.8429	3.36875
O15372	EIF3H	Eukaryotic translation initiation factor 3 subunit H (eIF3h) (Eukaryotic translation initiation factor 3 subunit 3) (eIF-3-gamma) (eIF3 p40 subunit)	0.014334	0.00553257	0.00880142	3064	-0.669785	20	3.18993e+08	2.15363e+08	2.53182e+08	5.71048e+08	6.56309e+08	5.55112e+08	Yes	Yes	0.430198	-2.25585	38.5976	1.17453	-1.84363	3.36802
Q9UKK9	NUDT5	ADP-sugar pyrophosphatase	0.0143079	0.00416504	0.0101429	3826	-1.28407	14	3.37953e+08	2.12968e+08	3.51859e+08	5.76451e+08	6.39572e+08	4.46534e+08	Yes	Yes	0.70507	-4.32375	29.11	0.864947	-1.84442	3.36723
O75794	CDC123	Cell division cycle protein 123 homolog (Protein D123) (HT-1080) (PZ32)	0.0142343	0.00797864	0.00625565	774	0.350982	15	1.96368e+08	1.74143e+08	1.79624e+08	7.46274e+08	7.83603e+08	4.72119e+08	Yes	Yes	1.18875	1.18105	56.0522	1.82817	-1.84666	3.36499
Q9Y2Z0	SUGT1	Protein SGT1 homolog (Protein 40-6-3) (Sgt1) (Suppressor of G2 allele of SKP1 homolog)	0.01423	0.00430785	0.00992212	3763	-1.20368	2	3.62723e+08	1.83389e+08	3.38856e+08	5.34854e+08	6.49982e+08	4.81553e+08	Yes	Yes	0.504094	-4.05021	30.2731	0.901752	-1.8468	3.36486
O60678	PRMT3	Protein arginine N-methyltransferase 3	0.0141723	0.00910237	0.00506991	236	0.844282	15	1.25341e+08	1.2231e+08	1.48716e+08	5.62925e+08	1.26947e+09	3.12251e+08	Yes	Yes	2.50752	2.8394	64.2266	2.19873	-1.84856	3.36309
Q92542	NCSTN	Nicastrin	0.0141626	0.00123292	0.0129297	4321	-3.39053	16	5.05016e+08	3.3099e+08	3.2128e+08	4.29535e+08	5.10462e+08	4.41994e+08	No	Yes	2.0985	-11.4017	8.70547	0.251824	-1.84886	3.3628
Q9Y4B4	RAD54L2	Helicase ARIP4	0.0141505	0.00512693	0.00902359	3301	-0.815607	28	3.35697e+08	2.33726e+08	2.38152e+08	6.34667e+08	5.50704e+08	5.44165e+08	Yes	Yes	0.993638	-2.74242	36.2314	1.09514	-1.84923	3.36242
Q96RS0	TGS1	Trimethylguanosine synthase	0.0141359	0.00485962	0.00927625	3471	-0.932698	29	3.70625e+08	2.57353e+08	1.95198e+08	7.13274e+08	5.16537e+08	4.81496e+08	Yes	Yes	1.76763	-3.13571	34.3779	1.03404	-1.84968	3.36197
P43490	NAMPT	Nicotinamide phosphoribosyltransferase (NAmPRTase) (Nampt)	0.0140342	0.00626862	0.00776558	2261	-0.308946	23	2.39611e+08	2.03437e+08	2.37563e+08	6.66035e+08	7.54156e+08	4.15454e+08	Yes	Yes	1.32323	-1.0377	44.6667	1.38651	-1.85281	3.35884
O60264	SMARCA5	SWI/SNF-related matrix-associated actin-dependent regulator of chromatin subfamily A member 5 (SWI/SNF-related matrix-associated actin-dependent regulator of chromatin A5)	0.0140331	0.00569601	0.00833707	2820	-0.549588	33	2.63834e+08	2.2567e+08	2.52961e+08	6.27089e+08	6.64199e+08	4.82302e+08	Yes	Yes	0.830152	-1.84596	40.5899	1.24271	-1.85285	3.35881
Q15047	SETDB1	Histone-lysine N-methyltransferase SETDB1	0.0139721	0.00452542	0.00944672	3625	-1.06176	32	3.57838e+08	2.63307e+08	2.20913e+08	6.45576e+08	5.49449e+08	4.68046e+08	Yes	Yes	1.50682	-3.56424	32.3889	0.96945	-1.85474	3.35692
Q9HC38	GLOD4	Glyoxalase domain-containing protein 4	0.0139656	0.00757974	0.00638583	961	0.247274	17	1.86658e+08	1.15661e+08	2.14922e+08	1.09999e+09	5.7609e+08	3.1063e+08	Yes	Yes	2.29601	0.830028	54.2745	1.75443	-1.85494	3.35671
Q9HAV7	GRPEL1	GrpE protein homolog 1, mitochondrial (HMGE) (Mt-GrpE#1)	0.01383	0.00574917	0.0080808	2691	-0.491146	13	1.79389e+08	2.70368e+08	2.68967e+08	6.50538e+08	6.42246e+08	4.68131e+08	Yes	Yes	0.792466	-1.64655	41.5703	1.27675	-1.85918	3.35247
P04080	CSTB	Cystatin-B (CPI-B) (Liver thiol proteinase inhibitor) (Stefin-B)	0.0137959	0.00489318	0.00890268	3374	-0.863466	8	2.86276e+08	1.84494e+08	3.2096e+08	4.9815e+08	6.86152e+08	4.97492e+08	Yes	Yes	0.477176	-2.89382	35.4685	1.06988	-1.86025	3.3514
Q13610	PWP1	Periodic tryptophan protein 1 homolog (Keratinocyte protein IEF SSP 9502)	0.0137918	0.0082467	0.00554514	470	0.572595	20	1.94027e+08	1.47943e+08	1.33946e+08	8.3596e+08	7.73138e+08	3.87789e+08	Yes	Yes	1.79227	1.91892	59.7941	1.99073	-1.86038	3.35127
P13674	P4HA1	Prolyl 4-hydroxylase subunit alpha-1 (4-PH alpha-1)	0.0137752	0.00824587	0.00552933	465	0.576567	22	1.79915e+08	1.5534e+08	1.55924e+08	7.77234e+08	6.6509e+08	5.36316e+08	Yes	Yes	0.869907	1.93193	59.8603	1.99371	-1.8609	3.35075
Q9Y4X5	ARIH1	E3 ubiquitin-protein ligase ARIH1	0.0137478	0.00455067	0.0091971	3570	-1.0151	21	3.39999e+08	2.9238e+08	1.83194e+08	6.80139e+08	5.31227e+08	4.37963e+08	Yes	Yes	1.84087	-3.40047	33.1012	0.99247	-1.86177	3.34988
Q13596	SNX1	Sorting nexin-1	0.0137392	0.00501546	0.00872372	3271	-0.798562	18	2.72754e+08	1.88873e+08	3.13692e+08	6.43299e+08	6.01476e+08	4.43267e+08	Yes	Yes	0.825569	-2.67488	36.5048	1.10423	-1.86204	3.34961
Q9H9Q2	COPS7B	COP9 signalosome complex subunit 7b (SGN7b) (Signalosome subunit 7b) (JAB1-containing signalosome subunit 7b)	0.0137329	0.0127305	0.00100246	7	3.66668	6	1.66528e+07	1.45613e+07	2.08269e+07	1.08011e+09	1.2595e+09	7.05908e+07	Yes	Yes	5.40638	12.2812	92.7004	4.72239	-1.86224	3.34942
Q9UHB7	AFF4	AF4/FMR2 family member 4 (ALL1-fused gene from chromosome 5q31 protein) (Protein AF-5q31) (Major CDK9 elongation factor-associated protein)	0.0137282	0.0057062	0.00802203	2690	-0.491436	29	2.76355e+08	2.09169e+08	2.28748e+08	6.53053e+08	6.20425e+08	4.73646e+08	Yes	Yes	1.00514	-1.64595	41.5655	1.27658	-1.86239	3.34927
Q9UBB9	TFIP11	Tuftelin-interacting protein 11 (Septin and tuftelin-interacting protein 1) (STIP-1)	0.0136908	0.0087894	0.00490141	241	0.842566	30	1.17027e+08	1.39182e+08	1.59619e+08	9.13173e+08	7.51086e+08	3.74602e+08	Yes	Yes	1.63636	2.82098	64.1992	2.19739	-1.86357	3.34808
P16104	H2AX	Histone H2AX (H2a/x) (Histone H2A.X)	0.0135751	0	0.0135751	4516	-10	1	2.6609e+08	2.48475e+08	7.92955e+08	3.80155e+08	3.67554e+08	3.78722e+08	No	Yes	10.4874	-33.3295		-0.215237	-1.86726	3.3444
P12955	PEPD	Xaa-Pro dipeptidase (X-Pro dipeptidase)	0.0135601	0.00527943	0.00828069	3012	-0.64937	17	2.6563e+08	1.954e+08	2.6882e+08	6.2906e+08	6.70042e+08	4.02305e+08	Yes	Yes	1.15506	-2.17144	38.9335	1.18594	-1.86774	3.34392
P30046	DDT	D-dopachrome decarboxylase	0.0135512	0.0040259	0.00952527	3786	-1.24245	11	3.04055e+08	2.2393e+08	3.19554e+08	5.0634e+08	6.35346e+08	4.40424e+08	Yes	Yes	0.636426	-4.15429	29.7089	0.883862	-1.86802	3.34363
Q6UX04	CWC27	Spliceosome-associated protein CWC27 homolog (Antigen NY-CO-10) (Probable inactive peptidyl-prolyl cis-trans isomerase CWC27 homolog) (PPIase CWC27) (Serologically defined colon cancer antigen 10)	0.0135473	0.00459253	0.00895475	3505	-0.963364	17	2.87696e+08	2.4306e+08	2.66838e+08	5.92934e+08	5.97449e+08	4.40975e+08	Yes	Yes	0.982015	-3.22101	33.9	1.01843	-1.86815	3.3435
P25787	PSMA2	Proteasome subunit alpha type-2 (Macropain subunit C3) (Multicatalytic endopeptidase complex subunit C3) (Proteasome component C3)	0.0135079	0.0060889	0.00741903	2196	-0.285049	11	2.63474e+08	1.82236e+08	2.03062e+08	6.781e+08	7.05298e+08	3.89728e+08	Yes	Yes	1.54938	-0.952704	45.0765	1.40132	-1.86941	3.34224
Q8TBB5	KLHDC4	Kelch domain-containing protein 4	0.0134687	0.00559563	0.00787307	2689	-0.492626	22	3.37358e+08	2.23668e+08	1.39572e+08	6.70759e+08	5.73086e+08	4.70422e+08	No	Yes	1.62552	-1.64585	41.5454	1.27588	-1.87067	3.34098
Q8IWZ3	ANKHD1	Ankyrin repeat and KH domain-containing protein 1 (HIV-1 Vpr-binding ankyrin repeat protein) (Multiple ankyrin repeats single KH domain) (hMASK)	0.0134533	0.00653603	0.00691725	1708	-0.0817851	14	1.87659e+08	1.91976e+08	2.32582e+08	7.29726e+08	6.07603e+08	4.62555e+08	Yes	Yes	0.884534	-0.273202	48.5832	1.53096	-1.87117	3.34048
Q5JSZ5	PRRC2B	Protein PRRC2B (HLA-B-associated transcript 2-like 1) (Proline-rich coiled-coil protein 2B)	0.0134338	0.00823653	0.00519728	378	0.66428	41	1.5111e+08	1.21069e+08	1.74569e+08	8.55188e+08	7.154e+08	3.91273e+08	Yes	Yes	1.46078	2.2186	61.312	2.05989	-1.8718	3.33985
Q12931	TRAP1	Heat shock protein 75 kDa, mitochondrial (HSP 75) (TNFR-associated protein 1) (Tumor necrosis factor type 1 receptor-associated protein) (TRAP-1)	0.0134205	0.00613575	0.0072848	2098	-0.24765	6	1.8979e+08	2.15048e+08	2.37659e+08	5.82501e+08	7.40852e+08	4.40381e+08	Yes	Yes	1.12214	-0.827007	45.7191	1.42467	-1.87223	3.33942
Q9BYG3	NIFK	MKI67 FHA domain-interacting nucleolar phosphoprotein (Nucleolar phosphoprotein Nopp34) (Nucleolar protein interacting with the FHA domain of pKI-67) (hNIFK)	0.0134098	0.00680394	0.0066059	1398	0.0426161	15	1.84657e+08	1.54183e+08	2.46263e+08	7.08313e+08	6.47264e+08	4.63633e+08	Yes	Yes	0.722297	0.142298	50.7384	1.61351	-1.87258	3.33908
Q00688	FKBP3	Peptidyl-prolyl cis-trans isomerase FKBP3 (PPIase FKBP3)	0.013396	0.00561412	0.00778191	2636	-0.471063	9	3.07692e+08	1.61684e+08	2.24842e+08	6.17029e+08	6.12997e+08	4.77592e+08	Yes	Yes	0.990095	-1.5727	41.9089	1.28857	-1.87302	3.33863
P04181	OAT	Ornithine aminotransferase, mitochondrial	0.0133896	0.00608525	0.00730437	2132	-0.263443	5	2.14243e+08	2.14153e+08	2.14871e+08	5.49841e+08	7.61088e+08	4.46491e+08	Yes	Yes	1.25208	-0.879484	45.4475	1.41478	-1.87323	3.33842
P51965	UBE2E1	Ubiquitin-conjugating enzyme E2 E1	0.0133843	0.00709481	0.00628948	1111	0.173824	2	2.23473e+08	1.879e+08	1.46392e+08	7.00292e+08	6.65948e+08	4.75726e+08	Yes	Yes	1.19223	0.580267	53.0085	1.70314	-1.8734	3.33825
Q9NRL2	BAZ1A	Bromodomain adjacent to zinc finger domain protein 1A (ATP-dependent chromatin-remodeling protein) (ATP-utilizing chromatin assembly and remodeling factor 1) (hACF1) (CHRAC subunit ACF1) (Williams syndrome transcription factor-related chromatin-remodeling factor 180) (WCRF180) (hWALp1)	0.0133808	0.0037598	0.00962102	3872	-1.35553	46	3.56678e+08	2.61851e+08	2.37569e+08	6.28176e+08	4.51074e+08	4.6376e+08	Yes	Yes	1.66253	-4.52495	28.0984	0.833158	-1.87352	3.33813
Q9Y6N7	ROBO1	Roundabout homolog 1 (Deleted in U twenty twenty) (H-Robo-1)	0.0133372	0.00615757	0.00717962	2034	-0.221546	24	2.90973e+08	2.1386e+08	1.36731e+08	6.52237e+08	5.7916e+08	5.18325e+08	Yes	Yes	1.16362	-0.739236	46.1684	1.44111	-1.87494	3.33672
P25311	AZGP1	Zinc-alpha-2-glycoprotein (Zn-alpha-2-GP) (Zn-alpha-2-glycoprotein)	0.0133103	0.00529422	0.0080161	2917	-0.598481	16	1.3306e+08	3.28931e+07	3.4363e+07	2.08698e+09	2.35952e+07	7.55806e+07	No	Yes	8.32863	-1.99644	39.7753	1.21468	-1.87581	3.33584
Q96QK1	VPS35	Vacuolar protein sorting-associated protein 35 (hVPS35) (Maternal-embryonic 3) (Vesicle protein sorting 35)	0.0133101	0.00451567	0.00879445	3499	-0.961654	29	2.74775e+08	1.73694e+08	3.29573e+08	5.74072e+08	6.37195e+08	3.97124e+08	Yes	Yes	0.719126	-3.20792	33.9266	1.0193	-1.87582	3.33583
P31151	S100A7	Protein S100-A7 (Psoriasin) (S100 calcium-binding protein A7)	0.0132673	0.00518973	0.0080776	2984	-0.638268	3	3.41225e+08	2.99169e+07	1.25592e+07	1.54482e+09	3.93204e+07	4.10922e+08	No	Yes	7.26684	-2.12826	39.1166	1.19217	-1.87722	3.33444
P45974	USP5	Ubiquitin carboxyl-terminal hydrolase 5	0.0132544	0.00667254	0.00658183	1453	0.0197473	28	2.11776e+08	1.64138e+08	2.05694e+08	5.87122e+08	7.46068e+08	4.61639e+08	Yes	Yes	0.954882	0.0658377	50.3422	1.59816	-1.87764	3.33401
A0A024RC33	MAPRE2	Microtubule-associated protein RP/EB family member 2	0.0132213	0.00484596	0.00837538	3247	-0.789372	15	3.06777e+08	1.42569e+08	2.98415e+08	6.23996e+08	5.1548e+08	4.83278e+08	Yes	Yes	1.30306	-2.63092	36.6526	1.10915	-1.87872	3.33293
Q92538	GBF1	Golgi-specific brefeldin A-resistance guanine nucleotide exchange factor 1 (BFA-resistant GEF 1)	0.0131949	0.00898843	0.00420645	131	1.09546	42	1.2383e+08	1.08709e+08	1.39985e+08	7.89013e+08	6.8354e+08	5.20693e+08	Yes	Yes	0.788351	3.65015	68.1206	2.3988	-1.87959	3.33206
Q86TU7	SETD3	Actin-histidine N-methyltransferase	0.013188	0.00651213	0.00667591	1578	-0.0358358	24	1.86973e+08	1.80396e+08	2.15569e+08	7.42297e+08	6.46372e+08	3.92936e+08	Yes	Yes	1.29862	-0.119399	49.379	1.56117	-1.87982	3.33183
Q96B54	ZNF428	Zinc finger protein 428 (Enzyme-like protein PIT13)	0.0131648	0.00182044	0.0113444	4267	-2.63962	7	2.68671e+08	3.54972e+08	3.54356e+08	5.32203e+08	2.50005e+08	6.00173e+08	No	Yes	2.71573	-8.79275	13.8281	0.401566	-1.88059	3.33107
Q9Y285	FARSA	Phenylalanine--tRNA ligase alpha subunit	0.0131593	0.00542007	0.00773926	2729	-0.513883	20	2.30416e+08	1.93055e+08	2.5957e+08	5.35907e+08	7.13221e+08	4.27228e+08	Yes	Yes	1.00448	-1.71169	41.1881	1.26344	-1.88077	3.33089
Q9H074	PAIP1	Polyadenylate-binding protein-interacting protein 1 (PABP-interacting protein 1) (PAIP-1) (Poly(A)-binding protein-interacting protein 1)	0.013135	0.00718779	0.00594721	903	0.273336	3	1.44641e+08	1.51451e+08	2.24237e+08	7.40941e+08	6.81365e+08	4.12399e+08	Yes	Yes	0.998581	0.910232	54.7224	1.77281	-1.88157	3.33008
P41567	EIF1	Eukaryotic translation initiation factor 1 (eIF1) (A121) (Protein translation factor SUI1 homolog) (Sui1iso1)	0.0131206	0.00548199	0.00763863	2651	-0.478613	3	2.49141e+08	1.79261e+08	2.41601e+08	5.47122e+08	7.35504e+08	3.99827e+08	Yes	Yes	1.22538	-1.59359	41.7815	1.28412	-1.88205	3.32961
P18858	LIG1	DNA ligase 1	0.0131011	0.00548197	0.00761914	2644	-0.474932	2	2.45904e+08	1.7021e+08	2.58251e+08	6.94175e+08	5.44068e+08	4.3635e+08	Yes	Yes	1.15703	-1.58103	41.8436	1.28629	-1.88269	3.32896
Q12872	SFSWAP	Splicing factor, suppressor of white-apricot homolog (Splicing factor, arginine/serine-rich 8) (Suppressor of white apricot protein homolog)	0.0130854	0.00470888	0.00837651	3311	-0.830964	23	3.42866e+08	2.14293e+08	1.91932e+08	5.89875e+08	5.27926e+08	4.79247e+08	Yes	Yes	1.2897	-2.76581	35.9858	1.08699	-1.88321	3.32844
P33316	DUT	Deoxyuridine 5'-triphosphate nucleotidohydrolase, mitochondrial (dUTPase)	0.0130698	0.00421585	0.00885393	3623	-1.07049	1	3.06531e+08	1.88249e+08	2.78176e+08	4.97063e+08	7.154e+08	3.57923e+08	Yes	Yes	1.44964	-3.56252	32.2565	0.965184	-1.88373	3.32792
P06493	CDK1	Cyclin-dependent kinase 1 (CDK1)	0.0130231	0.00382133	0.00920181	3804	-1.26784	17	3.11729e+08	1.96654e+08	2.96725e+08	4.93936e+08	6.86052e+08	3.49882e+08	Yes	Yes	1.41248	-4.21732	29.3426	0.872285	-1.88528	3.32637
Q9UBE0	SAE1	SUMO-activating enzyme subunit 1 (Ubiquitin-like 1-activating enzyme E1A) [Cleaved into: SUMO-activating enzyme subunit 1, N-terminally processed]	0.013005	0.00476088	0.00824412	3250	-0.792137	19	2.72558e+08	1.99557e+08	2.59253e+08	4.98898e+08	6.63241e+08	4.38217e+08	Yes	Yes	0.868619	-2.63446	36.6081	1.10767	-1.88589	3.32576
Q96A49	SYAP1	Synapse-associated protein 1 (BSD domain-containing signal transducer and Akt interactor protein) (BSTA)	0.0129874	0.00561321	0.00737415	2464	-0.39365	15	1.92832e+08	1.83381e+08	2.70472e+08	7.24965e+08	5.63215e+08	3.937e+08	Yes	Yes	1.11149	-1.30895	43.2206	1.3348	-1.88648	3.32517
P49721	PSMB2	Proteasome subunit beta type-2 (Macropain subunit C7-I) (Multicatalytic endopeptidase complex subunit C7-I) (Proteasome component C7-I)	0.0129862	0.00512943	0.00785679	2952	-0.615142	11	2.66305e+08	1.95899e+08	2.35984e+08	5.54871e+08	6.40562e+08	4.34738e+08	Yes	Yes	0.925992	-2.04543	39.499	1.20522	-1.88652	3.32514
P07305	H1-0	Histone H1.0 (Histone H1') (Histone H1(0)) [Cleaved into: Histone H1.0, N-terminally processed]	0.0129861	0.000804877	0.0121812	4347	-3.91975	9	4.65925e+08	2.07438e+08	4.09397e+08	5.21974e+08	3.75774e+08	3.47833e+08	No	Yes	3.99114	-13.0337	6.19798	0.179065	-1.88652	3.32513
P11717	IGF2R	Cation-independent mannose-6-phosphate receptor (CI Man-6-P receptor) (CI-MPR) (M6PR) (300 kDa mannose 6-phosphate receptor) (MPR 300) (Insulin-like growth factor 2 receptor) (Insulin-like growth factor II receptor) (IGF-II receptor) (M6P/IGF2 receptor) (M6P/IGF2R) (CD antigen CD222)	0.0129411	0.00778046	0.00516068	452	0.592294	55	2.01831e+08	1.26673e+08	1.34051e+08	6.36978e+08	6.15902e+08	6.0484e+08	Yes	Yes	0.405686	1.96856	60.1219	2.0055	-1.88803	3.32362
Q06203	PPAT	Amidophosphoribosyltransferase (ATase)	0.0129323	0.00466165	0.00827067	3303	-0.827165	22	2.69032e+08	2.06169e+08	2.57751e+08	6.35075e+08	5.45224e+08	4.05444e+08	Yes	Yes	1.20865	-2.74894	36.0465	1.089	-1.88832	3.32333
P19525	EIF2AK2	Interferon-induced, double-stranded RNA-activated protein kinase	0.0129082	0.00676662	0.0061416	1184	0.139821	21	1.86843e+08	1.66471e+08	1.89432e+08	7.08177e+08	6.20227e+08	4.43224e+08	Yes	Yes	1.02895	0.464558	52.421	1.67967	-1.88913	3.32252
Q86X53	ERICH1	Glutamate-rich protein 1	0.0128945	0.00583064	0.00706383	2164	-0.276796	15	2.35879e+08	1.783e+08	2.18921e+08	5.3934e+08	5.69719e+08	5.6975e+08	Yes	Yes	0.205757	-0.919532	45.2182	1.40645	-1.8896	3.32206
Q76FK4	NOL8	Nucleolar protein 8 (Nucleolar protein Nop132)	0.0128916	0.00418222	0.00870933	3609	-1.05829	33	3.3213e+08	2.03169e+08	2.4186e+08	5.87326e+08	5.07326e+08	4.39575e+08	Yes	Yes	1.33858	-3.5156	32.4416	0.971149	-1.88969	3.32196
Q9BWD1	ACAT2	Acetyl-CoA acetyltransferase, cytosolic	0.012866	0.00653008	0.00633596	1395	0.043538	16	1.69139e+08	1.46068e+08	2.38392e+08	6.2522e+08	7.36495e+08	3.91498e+08	Yes	Yes	1.03824	0.144594	50.7544	1.61413	-1.89056	3.3211
O14745	SLC9A3R1	Na(+)/H(+) exchange regulatory cofactor NHE-RF1 (NHERF-1) (Ezrin-radixin-moesin-binding phosphoprotein 50) (EBP50) (Regulatory cofactor of Na(+)/H(+) exchanger) (Sodium-hydrogen exchanger regulatory factor 1) (Solute carrier family 9 isoform A3 regulatory factor 1)	0.012836	0.00575967	0.00707631	2226	-0.297009	16	2.11191e+08	1.86864e+08	2.32808e+08	5.55619e+08	6.4142e+08	4.73519e+08	Yes	Yes	0.572683	-0.986096	44.8713	1.3939	-1.89157	3.32008
Q96D46	NMD3	60S ribosomal export protein NMD3 (hNMD3)	0.0128352	0.00721489	0.00562028	764	0.360334	24	1.28248e+08	1.70687e+08	2.04369e+08	6.42654e+08	5.68002e+08	5.87316e+08	Yes	Yes	0.215697	1.19633	56.2119	1.83489	-1.8916	3.32005
Q9Y450	HBS1L	HBS1-like protein (ERFS)	0.0128055	0.00671998	0.00608553	1173	0.143072	25	1.51363e+08	1.43705e+08	2.46029e+08	6.72108e+08	6.10174e+08	4.7258e+08	Yes	Yes	0.439986	0.474863	52.4772	1.6819	-1.8926	3.31905
O75122	CLASP2	CLIP-associating protein 2 (Cytoplasmic linker-associated protein 2) (Protein Orbit homolog 2) (hOrbit2)	0.0128015	0.00505438	0.0077471	2950	-0.616122	7	2.37692e+08	1.92512e+08	2.55845e+08	6.28167e+08	5.7708e+08	4.03939e+08	Yes	Yes	1.01428	-2.04485	39.4828	1.20467	-1.89274	3.31891
O95983	MBD3	Methyl-CpG-binding domain protein 3 (Methyl-CpG-binding protein MBD3)	0.012732	0.00768625	0.00504578	431	0.607203	13	1.58308e+08	1.53619e+08	1.39805e+08	6.59918e+08	5.77113e+08	5.9402e+08	Yes	Yes	0.362642	2.01382	60.3694	2.01671	-1.8951	3.31655
Q9BW71	HIRIP3	HIRA-interacting protein 3	0.0126955	0.00289412	0.00980137	4076	-1.75986	14	3.85968e+08	2.38913e+08	2.40925e+08	5.68771e+08	3.36952e+08	5.04705e+08	No	Yes	2.27206	-5.83446	22.7964	0.66953	-1.89635	3.3153
O43684	BUB3	Mitotic checkpoint protein BUB3	0.0126919	0.00603296	0.0066589	1848	-0.142417	16	2.5585e+08	1.50216e+08	1.81677e+08	5.38082e+08	7.154e+08	4.34356e+08	Yes	Yes	1.11048	-0.472138	47.5341	1.4916	-1.89647	3.31518
Q13451	FKBP5	Peptidyl-prolyl cis-trans isomerase FKBP5 (PPIase FKBP5)	0.0126628	0.00610089	0.00656195	1758	-0.105105	24	1.82251e+08	1.87868e+08	2.11458e+08	6.4612e+08	6.11677e+08	4.31004e+08	Yes	Yes	0.88408	-0.348338	48.1795	1.51575	-1.89747	3.31418
Q9Y3A5	SBDS	Ribosome maturation protein SBDS (Shwachman-Bodian-Diamond syndrome protein)	0.0126195	0.002647	0.00997245	4127	-1.91359	15	3.64777e+08	2.00362e+08	3.15904e+08	3.49738e+08	5.95468e+08	4.3635e+08	Yes	Yes	0.75079	-6.33913	20.9756	0.614345	-1.89896	3.31269
Q9BQA1	WDR77	Methylosome protein 50 (MEP-50) (Androgen receptor cofactor p44) (WD repeat-containing protein 77) (p44/Mep50)	0.0126086	0.00615016	0.0064584	1676	-0.0705535	11	2.30576e+08	1.85258e+08	1.48044e+08	4.73103e+08	7.8621e+08	4.37454e+08	Yes	Yes	1.49757	-0.233696	48.7776	1.53831	-1.89933	3.31232
Q8WVK2	SNRNP27	U4/U6.U5 small nuclear ribonucleoprotein 27 kDa protein (U4/U6.U5 snRNP 27 kDa protein) (U4/U6.U5-27K) (Nucleic acid-binding protein RY-1) (U4/U6.U5 tri-snRNP-associated 27 kDa protein) (27K) (U4/U6.U5 tri-snRNP-associated protein 3)	0.0125836	0.00219549	0.0103881	4216	-2.24231	4	4.44984e+08	2.32582e+08	2.37653e+08	5.94293e+08	4.15718e+08	3.30937e+08	Yes	Yes	2.97553	-7.42532	17.4473	0.508626	-1.9002	3.31146
Q13409	DYNC1I2	Cytoplasmic dynein 1 intermediate chain 2 (Cytoplasmic dynein intermediate chain 2) (Dynein intermediate chain 2, cytosolic) (DH IC-2)	0.0125439	0.007181	0.00536293	668	0.421163	19	1.55327e+08	1.30805e+08	1.78039e+08	7.73156e+08	6.38284e+08	3.73448e+08	Yes	Yes	1.38711	1.39409	57.2468	1.87893	-1.90157	3.31009
P26196	DDX6	Probable ATP-dependent RNA helicase DDX6	0.0125429	0.00444657	0.00809634	3358	-0.864576	25	2.11691e+08	1.83181e+08	3.2144e+08	5.18337e+08	6.27522e+08	3.86703e+08	Yes	Yes	0.626059	-2.86179	35.4509	1.0693	-1.9016	3.31005
P43246	MSH2	DNA mismatch repair protein Msh2 (hMSH2) (MutS protein homolog 2)	0.0125063	0.00423439	0.00827189	3495	-0.966062	19	2.60172e+08	1.95063e+08	2.75948e+08	5.13647e+08	6.21613e+08	3.75866e+08	Yes	Yes	1.00203	-3.19649	33.8581	1.01707	-1.90287	3.30878
Q9HAV4	XPO5	Exportin-5 (Exp5) (Ran-binding protein 21)	0.0124794	0.00658451	0.00589488	1138	0.159614	41	1.77904e+08	1.43199e+08	1.97094e+08	5.50249e+08	7.42239e+08	4.26804e+08	Yes	Yes	1.02469	0.527979	52.7631	1.69331	-1.90381	3.30785
P22061	PCMT1	Protein-L-isoaspartate(D-aspartate) O-methyltransferase (PIMT)	0.012478	0.00457554	0.00790243	3239	-0.788356	13	2.72048e+08	1.59847e+08	2.68381e+08	5.38116e+08	6.08442e+08	3.90399e+08	Yes	Yes	0.874658	-2.60772	36.6689	1.1097	-1.90386	3.3078
Q15019	SEPTIN2	Septin-2 (Neural precursor cell expressed developmentally down-regulated protein 5) (NEDD-5)	0.0124465	0.00594718	0.00649935	1819	-0.128088	16	2.01431e+08	1.50778e+08	2.19312e+08	5.05831e+08	7.29562e+08	4.24682e+08	Yes	Yes	1.0172	-0.423548	47.7819	1.50085	-1.90495	3.3067
P08237	PFKM	ATP-dependent 6-phosphofructokinase, muscle type (ATP-PFK) (PFK-M)	0.0124329	0.0050768	0.00735607	2773	-0.535016	21	1.91736e+08	1.63527e+08	2.99418e+08	5.57862e+08	5.92728e+08	4.23876e+08	Yes	Yes	0.198784	-1.76888	40.8337	1.25114	-1.90543	3.30622
Q9UK59	DBR1	Lariat debranching enzyme	0.0123801	0.00614869	0.0062314	1541	-0.0192765	18	1.62761e+08	1.72159e+08	2.08554e+08	7.04336e+08	6.05206e+08	3.66668e+08	Yes	Yes	1.26261	-0.0636967	49.666	1.57214	-1.90728	3.30438
Q15397	PUM3	Pumilio homolog 3 (HBV X-transactivated gene 5 protein) (HBV XAg-transactivated protein 5) (Minor histocompatibility antigen HA-8) (HLA-HA8)	0.0123756	0.0058853	0.00649034	1843	-0.141178	30	1.7148e+08	2.26934e+08	1.80204e+08	6.33206e+08	5.37829e+08	4.69234e+08	Yes	Yes	0.743303	-0.466482	47.5555	1.4924	-1.90743	3.30422
Q71UM5	RPS27L	40S ribosomal protein S27-like (Small ribosomal subunit protein eS27-like)	0.0123384	0.00299454	0.00934383	4023	-1.64168	2	3.29468e+08	1.14919e+08	3.69949e+08	3.35223e+08	6.67929e+08	3.94714e+08	Yes	Yes	1.00859	-5.42232	24.2701	0.714546	-1.90874	3.30291
O15144	ARPC2	Actin-related protein 2/3 complex subunit 2 (Arp2/3 complex 34 kDa subunit) (p34-ARC)	0.0123351	0.00607018	0.00626494	1609	-0.0455628	15	2.32577e+08	1.43748e+08	1.7957e+08	5.73427e+08	6.48452e+08	4.33847e+08	Yes	Yes	0.954702	-0.150485	49.2105	1.55475	-1.90886	3.3028
Q9NPQ8	RIC8A	Synembryn-A (Protein Ric-8A)	0.0123267	0.00693756	0.0053891	760	0.364384	24	1.40619e+08	1.51426e+08	1.60173e+08	7.46647e+08	7.20352e+08	2.90888e+08	Yes	Yes	1.94536	1.20338	56.2809	1.83781	-1.90915	3.3025
Q3B726	POLR1F	DNA-directed RNA polymerase I subunit RPA43 (DNA-directed RNA polymerase I subunit F) (Twist neighbor protein)	0.0123141	0.00287032	0.00944378	4060	-1.71815	13	3.97089e+08	2.07863e+08	2.36087e+08	5.09943e+08	3.65573e+08	4.91297e+08	Yes	Yes	2.10123	-5.67344	23.3092	0.685155	-1.9096	3.30206
P22059	OSBP	Oxysterol-binding protein 1	0.0122915	0.00613028	0.00616127	1512	-0.00727451	25	1.91916e+08	1.53229e+08	1.75004e+08	8.15365e+08	5.6688e+08	3.01414e+08	Yes	Yes	2.0293	-0.024015	49.8739	1.58012	-1.91039	3.30126
P62308	SNRPG	Small nuclear ribonucleoprotein G (snRNP-G) (Sm protein G) (Sm-G) (SmG)	0.012262	0.0102916	0.00197037	17	2.38493	5	6.63299e+07	4.51497e+07	6.50758e+07	6.72085e+08	7.0137e+08	6.48501e+08	Yes	Yes	0.0999374	7.87078	83.931	3.51682	-1.91144	3.30021
Q9UNS1	TIMELESS	Protein timeless homolog (hTIM)	0.0122486	0.00510895	0.00713969	2650	-0.482834	36	2.10836e+08	2.20312e+08	1.92775e+08	6.58966e+08	5.67705e+08	3.4552e+08	Yes	Yes	1.63225	-1.59323	41.7104	1.28163	-1.91191	3.29974
P15927	RPA2	Replication protein A 32 kDa subunit (RP-A p32) (Replication factor A protein 2) (RF-A protein 2) (Replication protein A 34 kDa subunit) (RP-A p34)	0.0122211	0.00620932	0.00601183	1392	0.0466305	33	1.80159e+08	1.24967e+08	2.24928e+08	5.57515e+08	6.91222e+08	4.12394e+08	Yes	Yes	0.775646	0.153823	50.808	1.61622	-1.91289	3.29876
Q9NYU2	UGGT1	UDP-glucose:glycoprotein glucosyltransferase 1 (UGT1) (hUGT1)	0.0121871	0.00936489	0.0028222	33	1.73044	38	7.06622e+07	6.72271e+07	9.9237e+07	8.68585e+08	7.34778e+08	3.44591e+08	Yes	Yes	1.66438	5.70622	76.8427	2.93293	-1.9141	3.29755
Q03111	MLLT1	Protein ENL (YEATS domain-containing protein 1)	0.012171	0.00682474	0.0053463	787	0.352234	14	1.75512e+08	1.63854e+08	1.39421e+08	5.58745e+08	6.07418e+08	5.37249e+08	No	Yes	0.398375	1.16131	56.0736	1.82907	-1.91467	3.29698
P46939	UTRN	Utrophin (Dystrophin-related protein 1) (DRP-1)	0.0121594	0.00362333	0.00853603	3768	-1.23625	63	2.25629e+08	2.29681e+08	3.02527e+08	5.00699e+08	5.54731e+08	3.66842e+08	Yes	Yes	0.791031	-4.07538	29.7987	0.886706	-1.91509	3.29656
P61158	ACTR3	Actin-related protein 3 (Actin-like protein 3)	0.0121543	0.00528269	0.00687159	2418	-0.379372	15	2.1918e+08	1.55496e+08	2.26997e+08	5.08108e+08	6.97475e+08	3.71942e+08	Yes	Yes	1.18281	-1.25056	43.4636	1.34343	-1.91527	3.29638
Q2TBE0	CWF19L2	CWF19-like protein 2	0.0121513	0.00435269	0.00779864	3317	-0.841316	11	3.43901e+08	1.81222e+08	1.68277e+08	5.99357e+08	4.73753e+08	4.12157e+08	Yes	Yes	1.78127	-2.77321	35.8207	1.08152	-1.91538	3.29628
P07355	ANXA2	Annexin A2 (Annexin II) (Annexin-2) (Calpactin I heavy chain) (Calpactin-1 heavy chain) (Chromobindin-8) (Lipocortin II) (Placental anticoagulant protein IV) (PAP-IV) (Protein I) (p36)	0.0121484	0.000590539	0.0115578	4364	-4.29069	26	4.07079e+08	2.72492e+08	3.26788e+08	5.80495e+08	2.77339e+08	3.13944e+08	Yes	Yes	4.59434	-14.1429	4.86106	0.140371	-1.91548	3.29617
Q53F19	NCBP3	Nuclear cap-binding protein subunit 3 (Protein ELG)	0.0121436	0.00296526	0.00917832	4013	-1.63007	18	3.80155e+08	2.68999e+08	1.69356e+08	4.8877e+08	3.72803e+08	4.97195e+08	Yes	Yes	1.62042	-5.37272	24.4183	0.71909	-1.91565	3.296
Q9UNM6	PSMD13	26S proteasome non-ATPase regulatory subunit 13 (26S proteasome regulatory subunit RPN9) (26S proteasome regulatory subunit S11) (26S proteasome regulatory subunit p40.5)	0.012141	0.00584834	0.00629263	1757	-0.105635	20	1.19563e+08	1.87242e+08	2.4876e+08	5.529e+08	6.6443e+08	4.03917e+08	Yes	Yes	0.930054	-0.348163	48.1703	1.51541	-1.91575	3.29591
Q5UIP0	RIF1	Telomere-associated protein RIF1 (Rap1-interacting factor 1 homolog)	0.0120806	0.0049925	0.00708809	2702	-0.505635	49	2.03707e+08	2.02202e+08	2.06937e+08	5.39782e+08	6.96451e+08	3.16906e+08	Yes	Yes	1.74648	-1.66543	41.3266	1.26826	-1.91791	3.29374
Q712K3	UBE2R2	Ubiquitin-conjugating enzyme E2 R2	0.0120604	0.00428115	0.00777923	3345	-0.861628	8	3.28343e+08	1.98481e+08	1.57163e+08	6.103e+08	5.25549e+08	3.42525e+08	No	Yes	2.12737	-2.83735	35.4976	1.07084	-1.91864	3.29301
O75874	IDH1	Isocitrate dehydrogenase [NADP] cytoplasmic (IDH)	0.012051	0.0050516	0.00699943	2626	-0.470497	17	2.37885e+08	1.5099e+08	2.25886e+08	5.51031e+08	6.37591e+08	3.57303e+08	Yes	Yes	1.19652	-1.54919	41.9184	1.28891	-1.91898	3.29268
O75554	WBP4	WW domain-binding protein 4 (WBP-4) (Formin-binding protein 21) (WW domain-containing-binding protein 4)	0.0120452	0.00364298	0.00840219	3730	-1.20565	9	3.16492e+08	2.08165e+08	2.25834e+08	5.35092e+08	4.13771e+08	4.60281e+08	Yes	Yes	1.3906	-3.96955	30.2443	0.900838	-1.91919	3.29247
Q8NAV1	PRPF38A	Pre-mRNA-splicing factor 38A	0.0120421	0.00546896	0.00657317	2130	-0.265323	14	2.64729e+08	1.82638e+08	1.19044e+08	7.68636e+08	4.76922e+08	3.4712e+08	Yes	Yes	2.24148	-0.873538	45.4152	1.41361	-1.9193	3.29236
Q15269	PWP2	Periodic tryptophan protein 2 homolog	0.0120274	0.00647796	0.00554942	1018	0.223202	23	1.59819e+08	1.6736e+08	1.6439e+08	6.65695e+08	5.66946e+08	4.32235e+08	Yes	Yes	0.953186	0.734743	53.8601	1.73753	-1.91983	3.29182
O43583	DENR	Density-regulated protein (DRP) (Protein DRP1) (Smooth muscle cell-associated protein 3) (SMAP-3)	0.0120145	0.00646062	0.00555388	1034	0.218175	11	1.82996e+08	1.29539e+08	1.75254e+08	5.63673e+08	7.03813e+08	3.98859e+08	Yes	Yes	1.09205	0.718093	53.7735	1.73401	-1.92029	3.29136
P48147	PREP	Prolyl endopeptidase (PE)	0.0120131	0.00492508	0.00708798	2740	-0.525227	51	2.09595e+08	1.93463e+08	2.23026e+08	5.75129e+08	5.8224e+08	3.70423e+08	Yes	Yes	1.11914	-1.72868	40.9977	1.25683	-1.92035	3.29131
Q9ULX3	NOB1	RNA-binding protein NOB1	0.0119694	0.00591544	0.00605396	1569	-0.0333932	18	1.75657e+08	1.4468e+08	2.18236e+08	6.24642e+08	5.43045e+08	4.39787e+08	Yes	Yes	0.666697	-0.109854	49.4214	1.56279	-1.92193	3.28972
Q9Y6A5	TACC3	Transforming acidic coiled-coil-containing protein 3 (ERIC-1)	0.0119354	0.00717176	0.00476365	461	0.590258	27	1.22595e+08	1.15661e+08	1.73829e+08	6.7912e+08	6.93777e+08	3.54974e+08	Yes	Yes	1.25016	1.94106	60.0881	2.00397	-1.92316	3.28849
Q13867	BLMH	Bleomycin hydrolase (BH) (BLM hydrolase) (BMH)	0.0118543	0.00541766	0.00643661	2088	-0.248633	17	2.1906e+08	1.46414e+08	1.54653e+08	9.1545e+08	4.39619e+08	2.5021e+08	Yes	Yes	2.76721	-0.816889	45.7022	1.42406	-1.92613	3.28553
Q9NYB0	TERF2IP	Telomeric repeat-binding factor 2-interacting protein 1 (TERF2-interacting telomeric protein 1) (TRF2-interacting telomeric protein 1) (Dopamine receptor-interacting protein 5) (Repressor/activator protein 1 homolog) (RAP1 homolog) (hRap1)	0.0118012	0.00412588	0.00767532	3397	-0.895524	23	2.52503e+08	1.83749e+08	2.42901e+08	5.73902e+08	5.05445e+08	3.57392e+08	Yes	Yes	1.26204	-2.94052	34.9615	1.05318	-1.92807	3.28358
P18615	NELFE	Negative elongation factor E (NELF-E) (RNA-binding protein RD)	0.0117872	0.00458264	0.00720458	2993	-0.652736	19	2.4747e+08	1.74776e+08	2.19418e+08	5.425e+08	5.30071e+08	3.99148e+08	Yes	Yes	0.936037	-2.14297	38.878	1.18406	-1.92859	3.28306
P07339	CTSD	Cathepsin D	0.0117824	0.00618638	0.00559602	1172	0.144693	11	1.71646e+08	1.22496e+08	1.6835e+08	9.08313e+08	4.34007e+08	3.07707e+08	Yes	Yes	2.23338	0.475012	52.5052	1.68302	-1.92877	3.28289
O75718	CRTAP	Cartilage-associated protein	0.0117784	0.00566743	0.00611101	1767	-0.108717	15	2.41352e+08	1.97521e+08	9.94964e+07	6.11965e+08	5.87413e+08	3.74063e+08	Yes	Yes	1.80962	-0.356891	48.117	1.5134	-1.92891	3.28274
P52907	CAPZA1	F-actin-capping protein subunit alpha-1 (CapZ alpha-1)	0.0117671	0.00362378	0.00814328	3696	-1.16811	11	2.68746e+08	1.58699e+08	2.76277e+08	5.49603e+08	5.85762e+08	2.70682e+08	Yes	Yes	1.69215	-3.83412	30.796	0.918391	-1.92933	3.28232
Q13439	GOLGA4	Golgin subfamily A member 4 (256 kDa golgin) (Golgin-245) (Protein 72.1) (Trans-Golgi p230)	0.0117402	0.00360204	0.00813816	3705	-1.17589	55	2.0817e+08	2.54129e+08	2.57508e+08	5.50181e+08	4.95442e+08	3.39525e+08	Yes	Yes	1.19914	-3.85848	30.6812	0.914734	-1.93032	3.28133
Q9UIW2	PLXNA1	Plexin-A1 (Semaphorin receptor NOV)	0.0117357	0.00375182	0.00798389	3628	-1.0895	5	2.89748e+08	2.24186e+08	1.93758e+08	5.91235e+08	3.97793e+08	4.0743e+08	No	Yes	1.65994	-3.57483	31.9693	0.955943	-1.93049	3.28116
P98179	RBM3	RNA-binding protein 3 (RNA-binding motif protein 3) (RNPL)	0.0117233	0.00841479	0.0033085	66	1.34675	7	1.7008e+08	1.12218e+08	1.30411e+07	5.71727e+08	6.8734e+08	5.47517e+08	Yes	Yes	0.867194	4.41829	71.7784	2.60568	-1.93095	3.2807
O60828	PQBP1	Polyglutamine-binding protein 1 (PQBP-1) (38 kDa nuclear protein containing a WW domain) (Npw38) (Polyglutamine tract-binding protein 1)	0.0116968	0.00611467	0.00558212	1207	0.13146	6	1.75287e+08	1.56466e+08	1.58229e+08	6.66885e+08	5.63975e+08	3.76329e+08	Yes	Yes	1.31095	0.431152	52.2765	1.67392	-1.93193	3.27972
P35611	ADD1	Alpha-adducin (Erythrocyte adducin subunit alpha)	0.0116696	0.00534975	0.00631983	2072	-0.240414	25	1.81581e+08	1.52328e+08	2.12863e+08	6.67667e+08	5.63678e+08	3.14177e+08	Yes	Yes	1.48224	-0.788247	45.8436	1.42922	-1.93294	3.27871
Q9Y224	RTRAF	RNA transcription, translation and transport factor protein (CLE7 homolog) (CLE) (hCLE)	0.0116556	0.00452188	0.00713376	3001	-0.657738	14	2.39781e+08	1.85455e+08	2.12303e+08	5.20138e+08	5.11024e+08	4.21093e+08	Yes	Yes	0.725996	-2.15619	38.7957	1.18126	-1.93346	3.27819
Q96I25	RBM17	Splicing factor 45 (45 kDa-splicing factor) (RNA-binding motif protein 17)	0.0116549	0.00717292	0.00448196	376	0.678432	15	9.97925e+07	1.20223e+08	1.7526e+08	6.76537e+08	6.00387e+08	4.17456e+08	Yes	Yes	0.741336	2.22401	61.5444	2.07066	-1.93349	3.27816
Q96FV9	THOC1	THO complex subunit 1 (Tho1) (Nuclear matrix protein p84) (p84N5) (hTREX84)	0.011629	0.00557969	0.00604931	1783	-0.116585	23	1.83527e+08	1.72945e+08	1.7794e+08	6.39867e+08	5.18484e+08	3.92253e+08	Yes	Yes	1.14088	-0.382071	47.9808	1.5083	-1.93446	3.27719
Q4V328	GRIPAP1	GRIP1-associated protein 1 (GRASP-1) [Cleaved into: GRASP-1 C-terminal chain (30kDa C-terminus form)]	0.0116286	0.00320387	0.00842469	3885	-1.39481	36	2.69672e+08	1.90248e+08	2.9003e+08	5.16842e+08	4.57974e+08	3.60172e+08	Yes	Yes	1.10362	-4.57104	27.5517	0.816059	-1.93447	3.27718
Q9BVS4	RIOK2	Serine/threonine-protein kinase RIO2	0.0115941	0.00600151	0.00559261	1270	0.101804	20	1.74677e+08	1.32804e+08	1.87309e+08	6.19034e+08	5.66517e+08	3.98422e+08	Yes	Yes	0.91841	0.3335	51.7634	1.65362	-1.93576	3.27589
A5YKK6	CNOT1	CCR4-NOT transcription complex subunit 1 (CCR4-associated factor 1) (Negative regulator of transcription subunit 1 homolog) (NOT1H) (hNOT1)	0.011574	0.00632207	0.00525197	929	0.267537	80	1.46697e+08	1.29517e+08	1.84972e+08	5.99561e+08	6.39572e+08	3.74844e+08	Yes	Yes	0.998818	0.876221	54.6228	1.76871	-1.93652	3.27514
Q15648	MED1	Mediator of RNA polymerase II transcription subunit 1 (Activator-recruited cofactor 205 kDa component) (ARC205) (Mediator complex subunit 1) (Peroxisome proliferator-activated receptor-binding protein) (PBP) (PPAR-binding protein) (Thyroid hormone receptor-associated protein complex 220 kDa component) (Trap220) (Thyroid receptor-interacting protein 2) (TR-interacting protein 2) (TRIP-2) (Vitamin …	0.0115336	0.00432055	0.007213	3151	-0.739384	35	2.59797e+08	1.72662e+08	2.11102e+08	5.34344e+08	4.87915e+08	4.02084e+08	Yes	Yes	1.03242	-2.42046	37.4607	1.13618	-1.93804	3.27362
Q8TF01	PNISR	Arginine/serine-rich protein PNISR (PNN-interacting serine/arginine-rich protein) (SR-related protein) (SR-rich protein) (Serine/arginine-rich-splicing regulatory protein 130) (SRrp130) (Splicing factor, arginine/serine-rich 130) (Splicing factor, arginine/serine-rich 18)	0.0115318	0.0031828	0.00834898	3881	-1.39131	12	3.75428e+08	1.9201e+08	1.78661e+08	4.00308e+08	4.18425e+08	5.02753e+08	No	Yes	1.1743	-4.55451	27.6002	0.817574	-1.9381	3.27355
Q96EY7	PTCD3	Pentatricopeptide repeat domain-containing protein 3, mitochondrial (28S ribosomal protein S39, mitochondrial) (MRP-S39) (Mitochondrial small ribosomal subunit protein mS39) (Transformation-related gene 15 protein) (TRG-15)	0.0115141	0.00604599	0.0054681	1175	0.144939	27	1.61815e+08	1.6048e+08	1.58607e+08	6.95738e+08	4.7481e+08	4.12963e+08	Yes	Yes	1.20593	0.47437	52.5095	1.68319	-1.93877	3.27288
P30876	POLR2B	DNA-directed RNA polymerase II subunit RPB2	0.0114938	0.00421429	0.00727949	3224	-0.788548	45	2.38806e+08	1.67984e+08	2.4268e+08	4.81803e+08	5.31062e+08	3.98439e+08	Yes	Yes	0.529214	-2.58022	36.6658	1.1096	-1.93954	3.27212
P68400	CSNK2A1	Casein kinase II subunit alpha (CK II alpha)	0.0114895	0.0057777	0.00571178	1460	0.0165567	15	1.96283e+08	1.23105e+08	1.76266e+08	5.13647e+08	7.08137e+08	3.42563e+08	Yes	Yes	1.38909	0.0541729	50.2869	1.59602	-1.9397	3.27195
Q8N543	OGFOD1	Prolyl 3-hydroxylase OGFOD1	0.0114863	0.00677077	0.00471557	542	0.521889	20	1.29708e+08	1.27503e+08	1.51162e+08	7.79137e+08	4.82666e+08	3.89262e+08	Yes	Yes	1.39825	1.70753	58.9463	1.95295	-1.93982	3.27183
Q13561	DCTN2	Dynactin subunit 2 (50 kDa dynein-associated polypeptide) (Dynactin complex 50 kDa subunit) (DCTN-50) (p50 dynamitin)	0.0114708	0.00333549	0.00813529	3800	-1.28629	18	2.5703e+08	1.60483e+08	3.09004e+08	4.24607e+08	5.10561e+08	3.94964e+08	Yes	Yes	0.28091	-4.20778	29.0782	0.863943	-1.94041	3.27125
Q9H3P7	ACBD3	Golgi resident protein GCP60 (Acyl-CoA-binding domain-containing protein 3) (Golgi complex-associated protein 1) (GOCAP1) (Golgi phosphoprotein 1) (GOLPH1) (PBR- and PKA-associated protein 7) (Peripheral benzodiazepine receptor-associated protein PAP7) [Cleaved into: Golgi resident protein GCP60, N-terminally processed]	0.0114685	0.00718702	0.00428149	319	0.747282	18	1.20694e+08	1.06018e+08	1.48777e+08	7.13308e+08	5.64899e+08	4.02546e+08	Yes	Yes	1.05125	2.44448	62.6674	2.12342	-1.94049	3.27116
Q92804	TAF15	TATA-binding protein-associated factor 2N (68 kDa TATA-binding protein-associated factor) (TAF(II)68) (TAFII68) (RNA-binding protein 56)	0.0114682	0.00523264	0.00623552	2099	-0.252972	4	3.00893e+08	1.35171e+08	1.1671e+08	6.29366e+08	4.40712e+08	4.33327e+08	Yes	Yes	1.7322	-0.827507	45.6275	1.42134	-1.94051	3.27115
P61160	ACTR2	Actin-related protein 2 (Actin-like protein 2)	0.0114583	0.00510805	0.00635025	2256	-0.314042	12	1.46002e+08	1.74227e+08	2.3536e+08	5.35839e+08	6.27688e+08	3.35295e+08	Yes	Yes	1.12385	-1.02716	44.5795	1.38337	-1.94088	3.27077
P46013	MKI67	Proliferation marker protein Ki-67 (Antigen identified by monoclonal antibody Ki-67) (Antigen KI-67) (Antigen Ki67)	0.0114268	0.00238982	0.00903696	4116	-1.91894	5	2.60694e+08	2.30063e+08	3.10552e+08	5.30912e+08	3.49316e+08	3.67223e+08	Yes	Yes	1.70596	-6.27412	20.9142	0.612492	-1.94208	3.26958
Q99436	PSMB7	Proteasome subunit beta type-7	0.0114225	0.00329487	0.00812759	3814	-1.30261	11	2.53313e+08	1.89506e+08	2.79675e+08	3.73494e+08	5.43243e+08	4.08754e+08	Yes	Yes	0.804921	-4.25876	28.8455	0.856616	-1.94224	3.26941
Q12904	AIMP1	Aminoacyl tRNA synthase complex-interacting multifunctional protein 1 (Multisynthase complex auxiliary component p43) [Cleaved into: Endothelial monocyte-activating polypeptide 2 (EMAP-2) (Endothelial monocyte-activating polypeptide II) (EMAP-II) (Small inducible cytokine subfamily E member 1)]	0.0114079	0.00386903	0.0075389	3475	-0.962383	17	2.99383e+08	1.5079e+08	2.19469e+08	3.69415e+08	5.54698e+08	4.51625e+08	Yes	Yes	0.295319	-3.14589	33.9153	1.01893	-1.94279	3.26886
Q9H814	PHAX	Phosphorylated adapter RNA export protein (RNA U small nuclear RNA export adapter protein)	0.0113948	0.00403429	0.00736054	3342	-0.867498	15	2.29096e+08	2.30383e+08	1.98954e+08	4.87071e+08	4.86991e+08	4.10536e+08	Yes	Yes	0.798218	-2.83529	35.4046	1.06777	-1.94329	3.26836
Q8NBS9	TXNDC5	Thioredoxin domain-containing protein 5 (Endoplasmic reticulum resident protein 46) (ER protein 46) (ERp46) (Thioredoxin-like protein p46)	0.0113658	0.00555341	0.00581238	1669	-0.0657548	19	1.53336e+08	1.411e+08	2.24301e+08	5.30232e+08	5.57471e+08	4.31386e+08	Yes	Yes	0.226878	-0.214837	48.8608	1.54146	-1.9444	3.26725
P42696	RBM34	RNA-binding protein 34 (RNA-binding motif protein 34)	0.0113408	0.00463735	0.00670342	2745	-0.531597	23	1.82531e+08	1.9405e+08	2.20766e+08	5.34276e+08	5.07227e+08	3.94489e+08	Yes	Yes	0.638463	-1.73635	40.891	1.25313	-1.94536	3.26629
Q9NQZ2	UTP3	Something about silencing protein 10 (Charged amino acid-rich leucine zipper 1) (CRL1) (Disrupter of silencing SAS10) (UTP3 homolog)	0.0113292	0.00374188	0.00758729	3549	-1.01982	16	2.45194e+08	2.01566e+08	2.2839e+08	5.00631e+08	3.6049e+08	4.94989e+08	Yes	Yes	1.27729	-3.33059	33.0287	0.990122	-1.9458	3.26585
Q9Y5B0	CTDP1	RNA polymerase II subunit A C-terminal domain phosphatase	0.0113152	0.0049023	0.0064129	2429	-0.38752	28	2.28725e+08	2.00412e+08	1.45508e+08	5.07292e+08	4.80851e+08	4.65967e+08	Yes	Yes	0.678324	-1.26537	43.3249	1.3385	-1.94634	3.26531
Q9GZR2	REXO4	RNA exonuclease 4	0.011308	0.00483545	0.0064725	2507	-0.420672	17	1.91116e+08	1.48354e+08	2.2578e+08	5.81107e+08	5.64998e+08	3.16099e+08	Yes	Yes	1.24581	-1.37351	42.7615	1.31855	-1.94662	3.26504
O95905	ECD	Protein ecdysoneless homolog (Human suppressor of GCR two) (hSGT1)	0.0112855	0.00585696	0.00542851	1255	0.109597	25	1.47758e+08	1.58315e+08	1.68062e+08	5.81821e+08	6.26334e+08	3.41133e+08	Yes	Yes	1.31998	0.357742	51.8983	1.65894	-1.94748	3.26417
Q99575	POP1	Ribonucleases P/MRP protein subunit POP1 (hPOP1)	0.0112741	0.00637378	0.00490037	749	0.379258	42	1.47573e+08	1.14404e+08	1.7698e+08	5.43078e+08	5.45092e+08	4.94267e+08	Yes	Yes	0.144425	1.2378	56.5345	1.84854	-1.94792	3.26374
P14324	FDPS	Farnesyl pyrophosphate synthase (FPP synthase) (FPS)	0.011268	0.00390648	0.00736148	3421	-0.914129	9	1.72381e+08	1.73897e+08	3.05546e+08	4.55295e+08	5.62159e+08	3.51007e+08	Yes	Yes	0.724438	-2.98326	34.6689	1.04357	-1.94815	3.2635
Q9BZJ0	CRNKL1	Crooked neck-like protein 1 (Crooked neck homolog) (hCrn)	0.0112322	0.005214	0.00601821	1977	-0.206943	26	1.60094e+08	1.84503e+08	1.8907e+08	5.65508e+08	5.34957e+08	3.7974e+08	Yes	Yes	0.911897	-0.675074	46.4201	1.45035	-1.94954	3.26212
F8WD15	IGF2BP3	Insulin-like growth factor 2 mRNA-binding protein 3	0.0112259	0.00784852	0.00337737	94	1.21652	22	1.05786e+08	7.36298e+07	1.22723e+08	5.73461e+08	6.17289e+08	5.19853e+08	Yes	Yes	0.190591	3.96814	69.9145	2.49767	-1.94978	3.26187
P14735	IDE	Insulin-degrading enzyme	0.0111751	0.00292755	0.00824758	3938	-1.49428	26	2.7478e+08	1.88408e+08	2.63899e+08	4.90571e+08	4.89731e+08	2.96251e+08	Yes	Yes	1.49809	-4.8712	26.197	0.773926	-1.95175	3.2599
P17858	PFKL	ATP-dependent 6-phosphofructokinase, liver type (ATP-PFK) (PFK-L)	0.0111736	0.0038727	0.00730093	3420	-0.914741	20	2.63514e+08	1.49181e+08	2.28492e+08	4.41429e+08	5.95864e+08	3.24891e+08	Yes	Yes	1.25555	-2.98192	34.6593	1.04326	-1.95181	3.25985
P49454	CENPF	Centromere protein F (CENP-F) (AH antigen) (Kinetochore protein CENPF) (Mitosin)	0.0111685	0.00452193	0.00664661	2792	-0.555679	55	2.0901e+08	1.78297e+08	2.05291e+08	4.97776e+08	5.21422e+08	3.90662e+08	Yes	Yes	0.733301	-1.81132	40.4881	1.2392	-1.952	3.25965
P09661	SNRPA1	U2 small nuclear ribonucleoprotein A' (U2 snRNP A')	0.0111278	0.0038772	0.00725061	3399	-0.903085	15	2.35149e+08	1.51364e+08	2.55231e+08	3.80529e+08	5.79358e+08	3.93526e+08	Yes	Yes	0.764612	-2.94231	34.8425	1.04927	-1.95359	3.25806
P07942	LAMB1	Laminin subunit beta-1 (Laminin B1 chain) (Laminin-1 subunit beta) (Laminin-10 subunit beta) (Laminin-12 subunit beta) (Laminin-2 subunit beta) (Laminin-6 subunit beta) (Laminin-8 subunit beta)	0.0111	0.00623196	0.00486801	789	0.356354	32	1.79269e+08	1.46467e+08	1.08756e+08	5.84098e+08	4.50447e+08	5.21126e+08	Yes	Yes	0.743521	1.16064	56.1439	1.83203	-1.95468	3.25697
Q9BWF3	RBM4	RNA-binding protein 4 (Lark homolog) (hLark) (RNA-binding motif protein 4) (RNA-binding motif protein 4a)	0.0110842	0.006818	0.00426621	382	0.676395	1	1.19063e+08	8.35661e+07	1.75202e+08	4.3623e+08	6.62548e+08	5.1073e+08	Yes	Yes	0.804362	2.20259	61.511	2.06911	-1.9553	3.25636
Q96K17	BTF3L4	Transcription factor BTF3 homolog 4 (Basic transcription factor 3-like 4)	0.0110693	0.00578072	0.0052886	1219	0.128364	7	1.40454e+08	1.21777e+08	1.93969e+08	6.97233e+08	5.13698e+08	3.17538e+08	Yes	Yes	1.39104	0.417922	52.2229	1.67179	-1.95588	3.25577
Q9Y680	FKBP7	Peptidyl-prolyl cis-trans isomerase FKBP7 (PPIase FKBP7)	0.0110308	0.00240473	0.0086261	4093	-1.84283	11	3.09003e+08	1.59273e+08	2.95534e+08	4.92271e+08	4.20241e+08	3.01448e+08	Yes	Yes	1.83538	-5.99706	21.8001	0.639277	-1.95739	3.25426
O60216	RAD21	Double-strand-break repair protein rad21 homolog (hHR21) (Nuclear matrix protein 1) (NXP-1) (SCC1 homolog) [Cleaved into: 64-kDa C-terminal product (64-kDa carboxy-terminal product) (65-kDa carboxy-terminal product)]	0.0110161	0.00494737	0.00606875	2204	-0.294736	20	1.79354e+08	1.61016e+08	1.84251e+08	6.23044e+08	5.36014e+08	2.91452e+08	Yes	Yes	1.64697	-0.958978	44.9103	1.39531	-1.95797	3.25368
Q14966	ZNF638	Zinc finger protein 638 (Cutaneous T-cell lymphoma-associated antigen se33-1) (CTCL-associated antigen se33-1) (Nuclear protein 220) (Zinc finger matrin-like protein)	0.0109971	0.00402183	0.00697531	3227	-0.794403	43	2.12072e+08	1.53004e+08	2.59387e+08	4.85984e+08	4.44703e+08	4.16578e+08	Yes	Yes	0.692994	-2.58414	36.5716	1.10646	-1.95872	3.25293
O75419	CDC45	Cell division control protein 45 homolog (PORC-PI-1)	0.0109921	0.00508242	0.0059097	2011	-0.21757	17	1.62285e+08	1.5559e+08	1.99348e+08	5.94123e+08	5.35056e+08	3.24424e+08	Yes	Yes	1.21146	-0.707697	46.2369	1.44362	-1.95892	3.25273
P51784	USP11	Ubiquitin carboxyl-terminal hydrolase 11	0.0109707	0.00664081	0.00432987	436	0.617036	28	1.21349e+08	1.29514e+08	1.15717e+08	6.70215e+08	6.47098e+08	2.83089e+08	Yes	Yes	1.88851	2.00653	60.5324	2.02412	-1.95977	3.25189
P35221	CTNNA1	Catenin alpha-1 (Alpha E-catenin) (Cadherin-associated protein) (Renal carcinoma antigen NY-REN-13)	0.0109551	0.00586766	0.0050874	1053	0.205855	21	1.3338e+08	1.27241e+08	1.92771e+08	5.6945e+08	5.19145e+08	4.22196e+08	Yes	Yes	0.422811	0.669289	53.5611	1.72541	-1.96039	3.25127
P24752	ACAT1	Acetyl-CoA acetyltransferase, mitochondrial	0.0109375	0.00438854	0.00654894	2837	-0.57752	22	1.84652e+08	1.40932e+08	2.56173e+08	4.93086e+08	5.25483e+08	3.60706e+08	Yes	Yes	0.412061	-1.87727	40.1239	1.22665	-1.96108	3.25057
O43768	ENSA	Alpha-endosulfine (ARPP-19e)	0.0109241	0.00629116	0.00463295	652	0.441395	10	1.18632e+08	1.19587e+08	1.63666e+08	6.43945e+08	5.85861e+08	3.2694e+08	Yes	Yes	1.25015	1.43455	57.5897	1.89369	-1.96161	3.25004
Q6P2E9	EDC4	Enhancer of mRNA-decapping protein 4 (Autoantigen Ge-1) (Autoantigen RCD-8) (Human enhancer of decapping large subunit) (Hedls)	0.0109164	0.00464555	0.00627081	2523	-0.4328	39	1.99835e+08	1.44272e+08	2.05124e+08	4.93936e+08	5.9494e+08	3.19137e+08	Yes	Yes	1.23257	-1.40648	42.5559	1.3113	-1.96192	3.24973
Q5SVH5	IPO9	Importin-9 (Fragment)	0.0108776	0.00687814	0.00399947	291	0.78221	25	9.6801e+07	1.0341e+08	1.44381e+08	6.38847e+08	6.45085e+08	3.21772e+08	Yes	Yes	1.3213	2.54076	63.2321	2.15041	-1.96347	3.24819
Q06265	EXOSC9	Exosome complex component RRP45 (Autoantigen PM/Scl 1) (Exosome component 9) (P75 polymyositis-scleroderma overlap syndrome-associated autoantigen) (Polymyositis/scleroderma autoantigen 1) (Polymyositis/scleroderma autoantigen 75 kDa) (PM/Scl-75)	0.010861	0.00622972	0.00463126	671	0.427761	12	1.31774e+08	1.01146e+08	1.68542e+08	6.64676e+08	5.54269e+08	3.26906e+08	Yes	Yes	1.26854	1.38916	57.3587	1.88373	-1.96413	3.24752
Q59GN2	RPL39P5	Putative 60S ribosomal protein L39-like 5 (60S ribosomal protein L39 pseudogene 5)	0.0108582	0.00433588	0.00652237	2868	-0.589072	1	2.44028e+08	1.39965e+08	1.94087e+08	3.54326e+08	5.5176e+08	4.62657e+08	No	Yes	0.586021	-1.91296	39.9317	1.22005	-1.96424	3.24741
Q5TZA2	CROCC	Rootletin (Ciliary rootlet coiled-coil protein)	0.0108048	0.000128256	0.0106766	4443	-6.37928	32	3.66008e+08	2.25212e+08	3.64883e+08	3.07556e+08	3.16564e+08	3.57023e+08	Yes	Yes	5.28335	-20.7025	1.18702	0.0342518	-1.96638	3.24527
Q8IXQ4	GPALPP1	GPALPP motifs-containing protein 1 (Lipopolysaccharide-specific response protein 7)	0.0107862	0.00629521	0.00449098	597	0.487224	14	1.36787e+08	9.28505e+07	1.72603e+08	4.80002e+08	5.1208e+08	5.39583e+08	No	Yes	0.510483	1.58081	58.3636	1.92732	-1.96713	3.24452
Q8TDN6	BRIX1	Ribosome biogenesis protein BRX1 homolog (Brix domain-containing protein 2)	0.010771	0.00560451	0.00516648	1241	0.117405	18	1.69329e+08	1.58967e+08	1.29319e+08	5.96468e+08	4.91943e+08	3.85154e+08	Yes	Yes	1.1607	0.380851	52.0334	1.66428	-1.96774	3.24391
O00584	RNASET2	Ribonuclease T2	0.0107636	0.00254839	0.00821524	4031	-1.68872	11	2.94075e+08	2.11642e+08	2.27659e+08	4.5448e+08	3.41376e+08	4.00629e+08	Yes	Yes	1.55395	-5.47754	23.6759	0.696355	-1.96804	3.24361
Q8N1F7	NUP93	Nuclear pore complex protein Nup93 (93 kDa nucleoporin) (Nucleoporin Nup93)	0.0107492	0.00304574	0.00770343	3831	-1.33871	36	2.42823e+08	1.68804e+08	2.68673e+08	4.06629e+08	5.29081e+08	3.11258e+08	Yes	Yes	0.941334	-4.34146	28.3347	0.840564	-1.96863	3.24303
P52655	GTF2A1	Transcription initiation factor IIA subunit 1 (General transcription factor IIA subunit 1) (TFIIAL) (Transcription initiation factor TFIIA 42 kDa subunit) (TFIIA-42) [Cleaved into: Transcription initiation factor IIA alpha chain (TFIIA p35 subunit); Transcription initiation factor IIA beta chain (TFIIA p19 subunit)]	0.010736	0.000597721	0.0101383	4351	-4.0842	3	4.72304e+08	2.9935e+08	1.0006e+08	2.57252e+08	2.39395e+08	5.56555e+08	Yes	Yes	3.22649	-13.243	5.56742	0.160808	-1.96916	3.2425
P20700	LMNB1	Lamin-B1	0.0107296	0.00299778	0.00773178	3850	-1.36691	29	2.02812e+08	1.87332e+08	2.95502e+08	4.84998e+08	4.40081e+08	3.13028e+08	Yes	Yes	0.690352	-4.43183	27.9394	0.828179	-1.96942	3.24223
O60610	DIAPH1	Protein diaphanous homolog 1 (Diaphanous-related formin-1) (DRF1)	0.0107225	0.00697489	0.00374764	224	0.896189	42	6.79758e+07	9.25791e+07	1.61364e+08	5.88108e+08	6.93381e+08	3.19082e+08	Yes	Yes	1.21106	2.9054	65.0489	2.23949	-1.9697	3.24195
Q5BKY9	FAM133B	Protein FAM133B	0.010719	0.00256117	0.00815787	4020	-1.67139	8	3.16056e+08	2.00892e+08	2.10769e+08	3.57861e+08	3.65441e+08	4.70846e+08	No	Yes	1.15761	-5.41832	23.8937	0.703014	-1.96984	3.24181
Q16222	UAP1	UDP-N-acetylhexosamine pyrophosphorylase (Antigen X) (AGX) (Sperm-associated antigen 2) [Includes: UDP-N-acetylgalactosamine pyrophosphorylase	0.010713	0.00607921	0.00463378	739	0.391693	17	1.41555e+08	1.42529e+08	1.27375e+08	5.0352e+08	5.98109e+08	4.07693e+08	Yes	Yes	0.910813	1.2697	56.7461	1.85753	-1.97009	3.24156
Q9C0C2	TNKS1BP1	182 kDa tankyrase-1-binding protein	0.0106994	0.00574188	0.00495751	1046	0.211909	46	1.18562e+08	1.11837e+08	1.98801e+08	6.50198e+08	5.2753e+08	3.11415e+08	Yes	Yes	1.16276	0.6868	53.6655	1.72964	-1.97064	3.24101
Q96ER3	SAAL1	Protein SAAL1 (Synoviocyte proliferation-associated in collagen-induced arthritis protein 1) (SPACIA1)	0.0106914	0.00727896	0.00341242	149	1.09294	2	7.25799e+07	1.0341e+08	1.23828e+08	6.51595e+08	5.79287e+08	3.86207e+08	Yes	Yes	0.904461	3.54187	68.0825	2.39675	-1.97097	3.24069
Q02224	CENPE	Centromere-associated protein E (Centromere protein E) (CENP-E) (Kinesin-7) (Kinesin-related protein CENPE)	0.0106581	0.00307825	0.00757983	3801	-1.30006	69	2.59517e+08	1.93476e+08	2.2171e+08	4.61548e+08	4.45198e+08	3.29486e+08	Yes	Yes	1.24664	-4.21131	28.8818	0.857759	-1.97232	3.23933
O95376	ARIH2	E3 ubiquitin-protein ligase ARIH2 (ARI-2) (Protein ariadne-2 homolog)	0.010626	0.0034258	0.00720022	3594	-1.0716	19	2.53849e+08	1.90769e+08	1.9053e+08	4.83537e+08	4.86892e+08	2.99611e+08	Yes	Yes	1.67608	-3.46987	32.2397	0.964643	-1.97363	3.23802
Q9BSC4	NOL10	Nucleolar protein 10	0.0106007	0.00601422	0.00458651	740	0.39098	28	1.2276e+08	1.32171e+08	1.47189e+08	6.29196e+08	5.1822e+08	3.51117e+08	Yes	Yes	1.1352	1.2656	56.734	1.85701	-1.97466	3.23699
Q8IWJ2	GCC2	GRIP and coiled-coil domain-containing protein 2 (185 kDa Golgi coiled-coil protein) (GCC185) (CLL-associated antigen KW-11) (CTCL tumor antigen se1-1) (Ran-binding protein 2-like 4) (RanBP2L4) (Renal carcinoma antigen NY-REN-53)	0.0105873	0.00278224	0.00780505	3926	-1.48816	45	2.57596e+08	2.08608e+08	2.33154e+08	4.1866e+08	4.0017e+08	3.80059e+08	Yes	Yes	0.675416	-4.81634	26.2791	0.776469	-1.97521	3.23644
P62304	SNRPE	Small nuclear ribonucleoprotein E (snRNP-E) (Sm protein E) (Sm-E) (SmE)	0.0105725	0.00558835	0.00498418	1134	0.165066	4	1.46952e+08	1.11712e+08	1.78516e+08	5.19764e+08	6.00849e+08	3.37802e+08	Yes	Yes	0.995598	0.534125	52.8573	1.69708	-1.97582	3.23583
Q9Y5A7	NUB1	NEDD8 ultimate buster 1 (Negative regulator of ubiquitin-like proteins 1) (Renal carcinoma antigen NY-REN-18)	0.0105246	0.00454606	0.00597856	2439	-0.395183	19	1.79685e+08	1.49711e+08	1.96578e+08	5.5256e+08	4.88972e+08	3.19502e+08	Yes	Yes	1.18356	-1.27796	43.1945	1.33387	-1.97779	3.23386
Q9UPY3	DICER1	Endoribonuclease Dicer	0.0105031	0.00663022	0.0038729	307	0.775642	41	1.02954e+08	9.70108e+07	1.37413e+08	6.02518e+08	6.05999e+08	3.37259e+08	Yes	Yes	1.14034	2.50763	63.1262	2.14532	-1.97868	3.23297
P49593	PPM1F	Protein phosphatase 1F	0.0105024	0.00580688	0.00469555	864	0.306468	22	1.1374e+08	1.41097e+08	1.64553e+08	5.3397e+08	5.05742e+08	4.23927e+08	Yes	Yes	0.338596	0.990794	55.2908	1.79633	-1.97871	3.23294
Q9H6S0	YTHDC2	3'-5' RNA helicase YTHDC2	0.0104815	0.00735966	0.00312184	92	1.23724	46	6.97417e+07	9.88758e+07	1.08305e+08	5.83894e+08	5.98043e+08	4.20418e+08	Yes	Yes	0.691402	3.99886	70.2157	2.51474	-1.97958	3.23208
A0AVT1	UBA6	Ubiquitin-like modifier-activating enzyme 6 (Ubiquitin-activating enzyme 6)	0.0104783	0.00485076	0.00562755	1996	-0.214294	35	1.66858e+08	1.27855e+08	1.98897e+08	4.80546e+08	5.83452e+08	3.21098e+08	Yes	Yes	1.04223	-0.692587	46.2934	1.44569	-1.97971	3.23194
Q7Z2W4	ZC3HAV1	Zinc finger CCCH-type antiviral protein 1 (ADP-ribosyltransferase diphtheria toxin-like 13) (ARTD13) (Inactive Poly [ADP-ribose] polymerase 13) (PARP13) (Zinc finger CCCH domain-containing protein 2) (Zinc finger antiviral protein) (ZAP)	0.0104379	0.00769344	0.00274449	51	1.48709	2	1.06616e+08	6.08244e+07	7.85782e+07	5.32746e+08	5.42942e+08	5.49758e+08	Yes	Yes	0.14093	4.80369	73.7065	2.72388	-1.98139	3.23027
P38606	ATP6V1A	V-type proton ATPase catalytic subunit A (V-ATPase subunit A)	0.0104237	0.0035453	0.00687844	3455	-0.956171	24	2.55329e+08	1.34432e+08	2.21163e+08	4.17946e+08	5.04751e+08	3.35299e+08	Yes	Yes	0.859618	-3.08812	34.0118	1.02208	-1.98198	3.22968
Q15398	DLGAP5	Disks large-associated protein 5 (DAP-5) (Discs large homolog 7) (Disks large-associated protein DLG7) (Hepatoma up-regulated protein) (HURP)	0.010414	0.00650791	0.00390608	337	0.736471	2	1.019e+08	9.92984e+07	1.43255e+08	5.87224e+08	5.63711e+08	3.71784e+08	Yes	Yes	0.823294	2.37826	62.492	2.1151	-1.98238	3.22927
Q9NQ29	LUC7L	Putative RNA-binding protein Luc7-like 1 (Putative SR protein LUC7B1) (SR+89)	0.0104052	0.00419548	0.00620967	2805	-0.565682	10	2.10231e+08	1.66037e+08	1.75161e+08	4.94072e+08	4.78936e+08	3.4115e+08	Yes	Yes	1.1439	-1.82653	40.3212	1.23344	-1.98275	3.2289
O95801	TTC4	Tetratricopeptide repeat protein 4 (TPR repeat protein 4)	0.0103762	0.00286707	0.00750917	3863	-1.38908	2	2.09205e+08	1.88757e+08	2.69387e+08	3.14112e+08	4.09413e+08	4.69531e+08	Yes	Yes	1.563	-4.48351	27.6311	0.818539	-1.98396	3.22769
P21675	TAF1	Transcription initiation factor TFIID subunit 1	0.0103606	0.00432993	0.00603069	2613	-0.477981	34	2.29391e+08	1.71155e+08	1.38851e+08	4.05371e+08	4.88873e+08	4.23961e+08	No	Yes	0.63031	-1.54246	41.7922	1.28449	-1.98461	3.22704
Q9UHD8	SEPTIN9	Septin-9 (MLL septin-like fusion protein MSF-A) (MLL septin-like fusion protein) (Ovarian/Breast septin) (Ov/Br septin) (Septin D1)	0.0103434	0.0045265	0.00581689	2360	-0.361852	23	1.92761e+08	1.35621e+08	1.89662e+08	4.08362e+08	5.32646e+08	3.95461e+08	Yes	Yes	0.521302	-1.16745	43.7622	1.35407	-1.98534	3.22632
Q71DI3	H3C15	Histone H3.2 (H3-clustered histone 13) (H3-clustered histone 14) (H3-clustered histone 15) (Histone H3/m) (Histone H3/o)	0.0103372	0	0.0103372	4515	-10	1	9.47299e+07	1.15879e+08	7.95676e+08	1.71967e+08	3.35268e+08	3.3989e+08	No	Yes	12.3395	-32.1502		-0.315167	-1.9856	3.22606
Q8NHQ9	DDX55	ATP-dependent RNA helicase DDX55	0.0103051	0.00490241	0.00540272	1836	-0.140196	20	1.47943e+08	1.63128e+08	1.61671e+08	5.8454e+08	4.78144e+08	3.1223e+08	Yes	Yes	1.35384	-0.452091	47.5725	1.49303	-1.98695	3.22471
Q86UV5	USP48	Ubiquitin carboxyl-terminal hydrolase 48	0.0102614	0.00556633	0.0046951	987	0.24557	18	1.35872e+08	1.3292e+08	1.40923e+08	5.99085e+08	5.14259e+08	3.16761e+08	Yes	Yes	1.34734	0.791439	54.2452	1.75323	-1.98879	3.22286
P61163	ACTR1A	Alpha-centractin (Centractin) (ARP1) (Actin-RPV) (Centrosome-associated actin homolog)	0.0102418	0.00344042	0.00680139	3479	-0.983243	9	2.21292e+08	1.57947e+08	2.24064e+08	4.02279e+08	5.04454e+08	3.26266e+08	Yes	Yes	0.837878	-3.16804	33.5919	1.0084	-1.98962	3.22203
P28070	PSMB4	Proteasome subunit beta type-4 (26 kDa prosomal protein) (HsBPROS26) (PROS-26) (Macropain beta chain) (Multicatalytic endopeptidase complex beta chain) (Proteasome beta chain) (Proteasome chain 3) (HsN3)	0.0102408	0.00431552	0.00592526	2567	-0.457345	10	1.62936e+08	1.28987e+08	2.21922e+08	4.34259e+08	6.03952e+08	2.84061e+08	Yes	Yes	1.25649	-1.47356	42.1405	1.29669	-1.98967	3.22199
Q05086	UBE3A	Ubiquitin-protein ligase E3A	0.0102022	0.00497089	0.00523132	1678	-0.0736708	28	1.39193e+08	1.39014e+08	1.78616e+08	5.84913e+08	4.81676e+08	3.05789e+08	Yes	Yes	1.22861	-0.237245	48.7237	1.53627	-1.99131	3.22035
Q9NZT2	OGFR	Opioid growth factor receptor (OGFr) (Protein 7-60) (Zeta-type opioid receptor)	0.0101796	0.00325998	0.0069196	3602	-1.08583	20	2.10911e+08	2.13607e+08	1.89028e+08	4.30724e+08	4.73687e+08	3.07185e+08	Yes	Yes	1.41133	-3.49569	32.0247	0.957725	-1.99227	3.21938
P61088	UBE2N	Ubiquitin-conjugating enzyme E2 N	0.0101714	0.00414441	0.00602702	2749	-0.540277	5	2.03547e+08	1.22129e+08	2.10513e+08	3.94258e+08	5.20102e+08	3.73134e+08	Yes	Yes	0.403565	-1.73917	40.7456	1.2481	-1.99262	3.21903
P54727	RAD23B	UV excision repair protein RAD23 homolog B (HR23B) (hHR23B) (XP-C repair-complementing complex 58 kDa protein) (p58)	0.0101621	0.00393632	0.00622574	2985	-0.661398	12	2.16274e+08	1.13733e+08	2.20538e+08	4.47445e+08	5.0868e+08	3.15332e+08	Yes	Yes	0.855115	-2.1288	38.7355	1.17921	-1.99302	3.21863
Q9Y3E1	HDGFL3	Hepatoma-derived growth factor-related protein 3 (HRP-3) (Hepatoma-derived growth factor 2) (HDGF-2)	0.0101553	0.00257553	0.00757972	3961	-1.55727	5	2.84745e+08	1.56232e+08	2.36266e+08	3.71862e+08	3.38041e+08	4.33635e+08	No	Yes	1.61874	-5.01184	25.3616	0.748105	-1.99331	3.21834
Q7Z417	NUFIP2	Nuclear fragile X mental retardation-interacting protein 2 (82 kDa FMRP-interacting protein) (82-FIP) (Cell proliferation-inducing gene 1 protein) (FMRP-interacting protein 2)	0.0101533	0.00466141	0.0054919	2055	-0.236539	21	1.5128e+08	1.50905e+08	1.85413e+08	5.14769e+08	4.68867e+08	3.49199e+08	Yes	Yes	0.764431	-0.761245	45.9102	1.43165	-1.99339	3.21826
Q02413	DSG1	Desmoglein-1 (Cadherin family member 4) (Desmosomal glycoprotein 1) (DG1) (DGI) (Pemphigus foliaceus antigen)	0.010141	0.00158122	0.00855977	4243	-2.43653	24	3.16952e+08	1.39809e+08	1.94862e+08	7.78627e+08	2.55868e+08	1.32106e+08	No	Yes	4.74403	-7.84011	15.5924	0.453601	-1.99392	3.21773
Q9Y2J2	EPB41L3	Band 4.1-like protein 3 (4.1B) (Differentially expressed in adenocarcinoma of the lung protein 1) (DAL-1) (Erythrocyte membrane protein band 4.1-like 3) [Cleaved into: Band 4.1-like protein 3, N-terminally processed]	0.0101398	0.00415423	0.00598561	2722	-0.526917	28	1.59669e+08	1.71271e+08	1.98115e+08	4.973e+08	4.76361e+08	3.15302e+08	Yes	Yes	1.00053	-1.69545	40.9694	1.25585	-1.99397	3.21768
O75691	UTP20	Small subunit processome component 20 homolog (Down-regulated in metastasis protein) (Novel nucleolar protein 73) (NNP73) (Protein Key-1A6)	0.0100829	0.00646338	0.0036195	259	0.836499	80	1.03474e+08	9.06923e+07	1.24711e+08	5.79714e+08	5.48228e+08	3.60986e+08	Yes	Yes	0.913503	2.68954	64.1025	2.19264	-1.99642	3.21524
P10155	RO60	RNA-binding protein RO60 (60 kDa SS-A/Ro ribonucleoprotein) (60 kDa Ro protein) (60 kDa ribonucleoprotein Ro) (RoRNP) (Ro 60 kDa autoantigen) (Ro60 autoantigen) (Sjoegren syndrome antigen A2) (Sjoegren syndrome type A antigen) (SS-A) (TROVE domain family member 2)	0.0100796	0.00522412	0.00485548	1266	0.105575	24	1.35801e+08	1.03647e+08	1.92426e+08	4.4877e+08	5.43804e+08	3.8277e+08	Yes	Yes	0.414872	0.339434	51.8287	1.6562	-1.99656	3.2151
P49773	HINT1	Adenosine 5'-monophosphoramidase HINT1	0.0100717	0.00280122	0.00727051	3848	-1.376	7	2.59502e+08	1.47731e+08	2.36798e+08	3.32409e+08	4.96895e+08	3.32473e+08	Yes	Yes	0.691306	-4.42351	27.8127	0.824214	-1.9969	3.21476
Q9NR45	NANS	Sialic acid synthase (N-acetylneuraminate synthase)	0.0100267	0.00463809	0.00538865	1998	-0.216394	16	1.16216e+08	1.10275e+08	2.3016e+08	4.25321e+08	6.641e+08	2.51669e+08	Yes	Yes	1.50167	-0.695235	46.2572	1.44436	-1.99884	3.21281
P63279	UBE2I	SUMO-conjugating enzyme UBC9	0.0100132	0.00421274	0.00580046	2575	-0.461408	10	2.05603e+08	1.36285e+08	1.75923e+08	4.3001e+08	4.7986e+08	3.67631e+08	Yes	Yes	0.625393	-1.48215	42.0719	1.29428	-1.99943	3.21223
Q00577	PURA	Transcriptional activator protein Pur-alpha (Purine-rich single-stranded DNA-binding protein alpha)	0.00999669	0.00550268	0.00449402	891	0.292128	10	1.38548e+08	1.14111e+08	1.47647e+08	5.00087e+08	5.09241e+08	3.82719e+08	Yes	Yes	0.601847	0.938172	55.045	1.78613	-2.00014	3.21151
Q9P2I0	CPSF2	Cleavage and polyadenylation specificity factor subunit 2 (Cleavage and polyadenylation specificity factor 100 kDa subunit) (CPSF 100 kDa subunit)	0.00998368	0.00525618	0.0047275	1159	0.152935	29	1.40874e+08	1.34326e+08	1.29437e+08	5.66969e+08	5.59089e+08	2.59324e+08	Yes	Yes	1.81576	0.491065	52.6477	1.6887	-2.00071	3.21094
Q9Y5A9	YTHDF2	YTH domain-containing family protein 2 (DF2) (CLL-associated antigen KW-14) (High-glucose-regulated protein 8) (Renal carcinoma antigen NY-REN-2)	0.00998099	0.00518468	0.00479631	1251	0.112329	12	1.69809e+08	1.24406e+08	1.28448e+08	5.06284e+08	5.32945e+08	3.27646e+08	Yes	Yes	1.26034	0.360668	51.9455	1.66081	-2.00083	3.21083
Q99445	GML	Glycosyl-phosphatidylinositol-anchored molecule-like protein	0.00997484	0.00440873	0.00556611	2292	-0.336304	20	1.93572e+08	1.2454e+08	1.7526e+08	4.23485e+08	5.28883e+08	3.42695e+08	No	Yes	0.84246	-1.07972	44.1985	1.36968	-2.00109	3.21056
O14647	CHD2	Chromodomain-helicase-DNA-binding protein 2 (CHD-2)	0.00997149	0.00336797	0.00660352	3464	-0.971358	16	2.45656e+08	1.14822e+08	1.50849e+08	8.26685e+08	1.90082e+08	2.5974e+08	No	Yes	3.71976	-3.11846	33.776	1.01439	-2.00124	3.21041
Q14696	MESD	LRP chaperone MESD (LDLR chaperone MESD) (Mesoderm development LRP chaperone MESD) (Mesoderm development candidate 2) (Mesoderm development protein) (Renal carcinoma antigen NY-REN-61)	0.00997126	0.00388707	0.00608419	2966	-0.646383	12	1.82746e+08	1.60695e+08	1.70739e+08	5.32849e+08	5.30137e+08	2.10627e+08	Yes	Yes	2.20366	-2.07515	38.9827	1.18762	-2.00125	3.2104
O43809	NUDT21	Cleavage and polyadenylation specificity factor subunit 5 (Cleavage and polyadenylation specificity factor 25 kDa subunit) (CPSF 25 kDa subunit) (Cleavage factor Im complex 25 kDa subunit) (CFIm25) (Nucleoside diphosphate-linked moiety X motif 21) (Nudix motif 21) (Nudix hydrolase 21) (Pre-mRNA cleavage factor Im 68 kDa subunit)	0.00996754	0.00507439	0.00489315	1377	0.0524694	12	1.34301e+08	1.18387e+08	1.79887e+08	4.0408e+08	5.76849e+08	3.73622e+08	Yes	Yes	0.86275	0.168439	50.9091	1.62015	-2.00141	3.21024
O00487	PSMD14	26S proteasome non-ATPase regulatory subunit 14	0.00996669	0.00402637	0.00594032	2785	-0.561063	10	1.7182e+08	1.44531e+08	2.07497e+08	4.7171e+08	4.90853e+08	3.00562e+08	Yes	Yes	0.976698	-1.80113	40.3982	1.2361	-2.00145	3.2102
Q9H0S4	DDX47	Probable ATP-dependent RNA helicase DDX47	0.00996294	0.00568317	0.00427977	714	0.409163	16	1.03479e+08	1.01315e+08	1.11904e+08	2.33275e+08	9.86559e+08	2.49769e+08	Yes	Yes	3.0378	1.31343	57.0431	1.8702	-2.00161	3.21004
Q9HCE1	MOV10	Helicase MOV-10	0.00996072	0.00695705	0.00300367	100	1.21175	42	7.53447e+07	7.29811e+07	1.20059e+08	5.48652e+08	5.23139e+08	4.45727e+08	Yes	Yes	0.245137	3.88965	69.8449	2.49374	-2.00171	3.20994
Q9UJX3	ANAPC7	Anaphase-promoting complex subunit 7 (APC7) (Cyclosome subunit 7)	0.00993601	0.00426201	0.00567401	2476	-0.412836	20	1.50414e+08	1.70694e+08	1.72577e+08	5.08142e+08	5.10462e+08	2.69185e+08	Yes	Yes	1.53998	-1.32473	42.8945	1.32325	-2.00279	3.20886
P42677	RPS27	40S ribosomal protein S27 (Metallopan-stimulin 1) (MPS-1) (Small ribosomal subunit protein eS27)	0.00990336	0.00387258	0.00603078	2953	-0.639052	1	1.46242e+08	1.33625e+08	2.49858e+08	3.59968e+08	3.24959e+08	5.60967e+08	No	Yes	1.95958	-2.04972	39.1037	1.19173	-2.00422	3.20743
Q9UPU5	USP24	Ubiquitin carboxyl-terminal hydrolase 24	0.00989832	0.00445284	0.00544549	2175	-0.290336	48	1.6205e+08	1.47088e+08	1.72603e+08	4.96315e+08	4.75503e+08	3.21157e+08	Yes	Yes	1.0169	-0.931169	44.9858	1.39803	-2.00444	3.20721
Q8IUD2	ERC1	ELKS/Rab6-interacting/CAST family member 1 (ERC-1) (Rab6-interacting protein 2)	0.00989742	0.00159891	0.00829851	4231	-2.37577	27	2.45289e+08	2.28499e+08	2.67988e+08	3.6374e+08	3.72044e+08	2.96993e+08	Yes	Yes	0.717929	-7.6195	16.1548	0.470248	-2.00448	3.20717
Q07864	POLE	DNA polymerase epsilon catalytic subunit A	0.00989208	0.00454998	0.0053421	2039	-0.231544	39	1.56808e+08	1.41418e+08	1.69756e+08	4.87309e+08	5.25318e+08	2.92988e+08	Yes	Yes	1.27051	-0.742549	45.9962	1.4348	-2.00471	3.20694
P29144	TPP2	Tripeptidyl-peptidase 2 (TPP-2)	0.00987944	0.00383648	0.00604296	2971	-0.655473	33	1.96864e+08	1.63755e+08	1.8046e+08	4.35142e+08	4.17402e+08	3.77708e+08	Yes	Yes	0.524852	-2.1017	38.833	1.18252	-2.00527	3.20638
Q16658	FSCN1	Fascin (55 kDa actin-bundling protein) (Singed-like protein) (p55)	0.00985956	0.000916753	0.00894281	4304	-3.28612	18	3.52806e+08	2.46528e+08	1.97923e+08	3.39985e+08	3.68115e+08	2.62409e+08	Yes	Yes	3.06465	-10.5337	9.29811	0.269064	-2.00614	3.20551
O00151	PDLIM1	PDZ and LIM domain protein 1 (C-terminal LIM domain protein 1) (Elfin) (LIM domain protein CLP-36)	0.00985813	0.00372941	0.00612872	3092	-0.716641	14	1.98099e+08	1.17663e+08	2.29491e+08	3.76858e+08	4.9389e+08	3.51507e+08	Yes	Yes	0.29379	-2.29715	37.8308	1.14863	-2.00621	3.20545
P16402	H1-3	Histone H1.3 (Histone H1c) (Histone H1s-2)	0.00983284	0.00224311	0.00758973	4051	-1.75855	6	2.81513e+08	1.85698e+08	2.04606e+08	4.6804e+08	2.91019e+08	3.321e+08	No	Yes	2.159	-5.63498	22.8124	0.670016	-2.00732	3.20433
Q9NUQ3	TXLNG	Gamma-taxilin (Environmental lipopolysaccharide-responding gene protein) (Factor inhibiting ATF4-mediated transcription) (FIAT) (Lipopolysaccharide-specific response protein 5)	0.00981833	0.00505801	0.00476032	1299	0.0875125	23	1.16376e+08	1.15156e+08	1.88324e+08	5.32203e+08	4.82567e+08	3.25748e+08	Yes	Yes	0.731299	0.280363	51.516	1.64389	-2.00796	3.20369
Q9UJA3	MCM8	DNA helicase MCM8	0.00981496	0.00529465	0.00452031	1021	0.228113	3	1.45011e+08	1.22824e+08	1.27753e+08	3.10024e+08	4.86973e+08	5.67184e+08	No	Yes	1.21531	0.730768	53.9447	1.74097	-2.00811	3.20354
P56537	EIF6	Eukaryotic translation initiation factor 6 (eIF-6) (B(2)GCN homolog) (B4 integrin interactor) (CAB) (p27(BBP))	0.00980892	0.00316318	0.00664574	3576	-1.07106	10	2.02727e+08	1.63895e+08	2.14384e+08	4.75754e+08	4.4906e+08	2.52866e+08	Yes	Yes	1.53808	-3.43089	32.248	0.964909	-2.00838	3.20327
P38571	LIPA	Lysosomal acid lipase/cholesteryl ester hydrolase (Acid cholesteryl ester hydrolase) (LAL)	0.00979399	0.00559396	0.00420002	710	0.413475	7	1.77098e+08	8.45266e+07	1.1467e+08	4.82891e+08	4.57841e+08	4.38981e+08	Yes	Yes	0.620724	1.3242	57.1163	1.87333	-2.00904	3.20261
Q96SI9	STRBP	Spermatid perinuclear RNA-binding protein	0.00977271	0.00761712	0.00215559	31	1.82116	20	3.1324e+07	5.16117e+07	1.03239e+08	6.46154e+08	5.91606e+08	3.2826e+08	Yes	Yes	1.05997	5.83075	77.9427	3.01209	-2.00998	3.20167
P78362	SRPK2	SRSF protein kinase 2	0.00975563	0.00459571	0.00515992	1884	-0.167061	14	1.49419e+08	1.63096e+08	1.42889e+08	5.36077e+08	4.34634e+08	3.23016e+08	Yes	Yes	1.21944	-0.534748	47.1083	1.47576	-2.01074	3.20091
Q13416	ORC2	Origin recognition complex subunit 2	0.00971406	0.00559256	0.0041215	660	0.440341	22	9.70611e+07	1.18084e+08	1.40904e+08	6.58627e+08	4.09512e+08	3.17491e+08	Yes	Yes	1.35456	1.40868	57.5718	1.89292	-2.0126	3.19905
Q9UHA2	SS18L2	SS18-like protein 2 (SYT homolog 2)	0.00968843	0.00650253	0.0031859	176	1.0293	1	1.41149e+08	6.64848e+07	6.66863e+07	2.95026e+08	5.56448e+08	6.11289e+08	No	Yes	1.12041	3.2916	67.1164	2.34542	-2.01375	3.19791
P49720	PSMB3	Proteasome subunit beta type-3 (Proteasome chain 13) (Proteasome component C10-II) (Proteasome theta chain)	0.00967515	0.00293626	0.00673889	3694	-1.19853	3	2.02777e+08	1.54295e+08	2.4664e+08	3.95162e+08	3.81736e+08	3.54091e+08	Yes	Yes	0.652707	-3.83207	30.3485	0.904147	-2.01434	3.19731
P11388	TOP2A	DNA topoisomerase 2-alpha	0.00965477	0.00183657	0.0078182	4159	-2.08983	36	2.72719e+08	2.11917e+08	2.13856e+08	3.90282e+08	3.42069e+08	3.00205e+08	Yes	Yes	1.59275	-6.67991	19.0224	0.555638	-2.01526	3.19639
Q14108	SCARB2	Lysosome membrane protein 2 (85 kDa lysosomal membrane sialoglycoprotein) (LGP85) (CD36 antigen-like 2) (Lysosome membrane protein II) (LIMP II) (Scavenger receptor class B member 2) (CD antigen CD36)	0.0096262	0.00236888	0.00725732	3979	-1.61523	13	2.80673e+08	2.6356e+08	1.00095e+08	4.00308e+08	4.06145e+08	2.75146e+08	No	Yes	2.67193	-5.16083	24.6087	0.724935	-2.01654	3.19511
A0A0G2JQN8	SMN1	Survival motor neuron protein (Fragment)	0.00962493	0.00459197	0.00503296	1818	-0.132293	8	1.67233e+08	1.38044e+08	1.38153e+08	5.31659e+08	4.38133e+08	3.12476e+08	Yes	Yes	1.33492	-0.422682	47.7091	1.49813	-2.0166	3.19505
Q86V35	CABP7	Calcium-binding protein 7 (CaBP7) (Calneuron II) (Calneuron-2)	0.00962368	0.00398363	0.00564005	2657	-0.501626	1	1.86943e+08	1.4013e+08	1.77975e+08	4.21208e+08	3.74916e+08	4.243e+08	No	Yes	0.704327	-1.60269	41.394	1.2706	-2.01666	3.19499
O43324	EEF1E1	Eukaryotic translation elongation factor 1 epsilon-1 (Aminoacyl tRNA synthetase complex-interacting multifunctional protein 3) (Elongation factor p18) (Multisynthase complex auxiliary component p18)	0.00961987	0.00333657	0.0062833	3383	-0.913157	9	2.30561e+08	1.45597e+08	1.79615e+08	4.034e+08	4.74182e+08	2.91435e+08	Yes	Yes	1.30062	-2.91737	34.6841	1.04407	-2.01683	3.19482
Q15007	WTAP	Pre-mRNA-splicing regulator WTAP (Female-lethal(2)D homolog) (hFL(2)D) (WT1-associated protein) (Wilms tumor 1-associating protein)	0.00961641	0.0033083	0.00630811	3418	-0.931118	15	2.21787e+08	1.58103e+08	1.69778e+08	5.58541e+08	2.96552e+08	3.19409e+08	Yes	Yes	2.03908	-2.97461	34.4026	1.03485	-2.01699	3.19467
P62316	SNRPD2	Small nuclear ribonucleoprotein Sm D2 (Sm-D2) (snRNP core protein D2)	0.00961253	0.0041314	0.00548113	2459	-0.407843	9	2.3686e+08	1.10958e+08	1.39082e+08	3.7346e+08	5.07458e+08	3.55657e+08	Yes	Yes	0.886079	-1.30285	42.9793	1.32625	-2.01716	3.19449
Q14011	CIRBP	Cold-inducible RNA-binding protein (A18 hnRNP) (Glycine-rich RNA-binding protein CIRP)	0.00960401	0.00357424	0.00602977	3146	-0.754464	6	2.35794e+08	1.6537e+08	1.37602e+08	4.32627e+08	4.07961e+08	3.42593e+08	Yes	Yes	1.24209	-2.40984	37.2162	1.12799	-2.01755	3.1941
Q5W0B1	OBI1	ORC ubiquitin ligase 1 (OBI1)	0.00957119	0.00381175	0.00575944	2855	-0.595477	20	2.67916e+08	7.97519e+07	1.34007e+08	3.30105e+08	6.69216e+08	2.35067e+08	Yes	Yes	2.2174	-1.90113	39.8252	1.21639	-2.01903	3.19262
P30520	ADSS2	Adenylosuccinate synthetase isozyme 2 (AMPSase 2) (AdSS 2)	0.00954274	0.00458076	0.00496198	1775	-0.115329	18	1.36342e+08	1.03972e+08	1.9442e+08	4.61786e+08	5.24988e+08	2.89453e+08	Yes	Yes	0.895189	-0.368053	48.0026	1.50911	-2.02033	3.19133
O15234	CASC3	Protein CASC3 (Cancer susceptibility candidate gene 3 protein) (Metastatic lymph node gene 51 protein) (MLN 51) (Protein barentsz) (Btz)	0.00953897	0.00210007	0.0074389	4074	-1.82465	20	3.2302e+08	2.37437e+08	1.05071e+08	3.16671e+08	3.423e+08	3.85787e+08	No	Yes	1.48057	-5.82273	22.0157	0.645812	-2.0205	3.19115
Q9NWK9	ZNHIT6	Box C/D snoRNA protein 1 (Serologically defined breast cancer antigen NY-BR-75) (Zinc finger HIT domain-containing protein 6)	0.00952799	0.003821	0.00570699	2821	-0.578778	20	1.68624e+08	1.32296e+08	2.02579e+08	5.02602e+08	4.0499e+08	2.97227e+08	Yes	Yes	1.10998	-1.84668	40.1029	1.22593	-2.021	3.19065
Q8TD16	BICD2	Protein bicaudal D homolog 2 (Bic-D 2)	0.00952412	0.00257994	0.00694418	3883	-1.42846	25	2.33503e+08	1.69044e+08	2.19174e+08	3.91913e+08	3.58542e+08	3.35448e+08	Yes	Yes	0.92212	-4.55748	27.0885	0.801616	-2.02117	3.19048
Q9BT78	COPS4	COP9 signalosome complex subunit 4 (SGN4) (Signalosome subunit 4) (JAB1-containing signalosome subunit 4)	0.0095122	0.00367893	0.00583327	2980	-0.665016	18	1.78414e+08	1.27927e+08	2.11048e+08	4.08634e+08	4.71739e+08	3.07724e+08	Yes	Yes	0.636352	-2.12136	38.676	1.17719	-2.02172	3.18993
P41208	CETN2	Centrin-2 (Caltractin isoform 1)	0.00950837	0.00346676	0.00604161	3217	-0.801347	7	1.85648e+08	1.51604e+08	1.93671e+08	4.50741e+08	4.56026e+08	2.6711e+08	Yes	Yes	1.31513	-2.5561	36.4601	1.10274	-2.02189	3.18976
Q9Y295	DRG1	Developmentally-regulated GTP-binding protein 1 (DRG-1) (Neural precursor cell expressed developmentally down-regulated protein 3) (NEDD-3) (Translation factor GTPase DRG1) (TRAFAC GTPase DRG1)	0.00946636	0.00346437	0.00600199	3203	-0.792847	18	1.7187e+08	1.47849e+08	2.17e+08	3.87563e+08	4.26843e+08	3.4614e+08	Yes	Yes	0.133316	-2.52747	36.5967	1.10729	-2.02382	3.18784
P02794	FTH1	Ferritin heavy chain (Ferritin H subunit)	0.00946379	0.00122708	0.00823671	4266	-2.74684	10	3.18568e+08	2.07953e+08	1.93345e+08	4.12848e+08	3.61876e+08	2.02217e+08	No	Yes	3.30779	-8.75614	12.9661	0.37624	-2.02393	3.18772
Q5VYK3	ECPAS	Proteasome adapter and scaffold protein ECM29 (Ecm29 proteasome adapter and scaffold) (Proteasome-associated protein ECM29 homolog)	0.00942963	0.00498769	0.00444194	1136	0.167183	44	1.46532e+08	1.20794e+08	1.30299e+08	4.26952e+08	4.65632e+08	4.00472e+08	Yes	Yes	0.336054	0.532668	52.8938	1.69854	-2.02551	3.18615
P14923	JUP	Junction plakoglobin (Catenin gamma) (Desmoplakin III) (Desmoplakin-3)	0.00941438	0.00124568	0.0081687	4262	-2.71318	22	2.6605e+08	1.89122e+08	2.20029e+08	5.56264e+08	3.09143e+08	1.47338e+08	No	Yes	3.82713	-8.64267	13.2316	0.384036	-2.02621	3.18544
Q5QJE6	DNTTIP2	Deoxynucleotidyltransferase terminal-interacting protein 2 (Estrogen receptor-binding protein) (LPTS-interacting protein 2) (LPTS-RP2) (Terminal deoxynucleotidyltransferase-interacting factor 2) (TdIF2) (TdT-interacting factor 2)	0.00940752	0.00345025	0.00595727	3195	-0.787947	23	2.36004e+08	1.41359e+08	1.55559e+08	4.13868e+08	3.43686e+08	3.96241e+08	Yes	Yes	1.13558	-2.50971	36.6755	1.10992	-2.02652	3.18513
Q86UP2	KTN1	Kinectin (CG-1 antigen) (Kinesin receptor)	0.00940274	0.00591998	0.00348276	323	0.765363	35	1.02539e+08	7.82393e+07	1.21183e+08	6.22773e+08	4.53946e+08	3.07181e+08	Yes	Yes	1.30785	2.43761	62.9602	2.13737	-2.02675	3.18491
P67870	CSNK2B	Casein kinase II subunit beta (CK II beta) (Phosvitin) (Protein G5a)	0.00939232	0.00394873	0.00544359	2569	-0.463167	9	1.61245e+08	1.01193e+08	2.23417e+08	4.09416e+08	4.47245e+08	3.41477e+08	Yes	Yes	0.169961	-1.47492	42.0422	1.29324	-2.02723	3.18443
P62993	GRB2	Growth factor receptor-bound protein 2 (Adapter protein GRB2) (Protein Ash) (SH2/SH3 adapter GRB2)	0.00937448	0.00465238	0.0047221	1546	-0.0214569	16	1.34731e+08	1.17226e+08	1.62308e+08	4.32967e+08	5.36377e+08	2.97184e+08	Yes	Yes	1.08045	-0.0683102	49.6282	1.57069	-2.02805	3.1836
P62314	SNRPD1	Small nuclear ribonucleoprotein Sm D1 (Sm-D1) (Sm-D autoantigen) (snRNP core protein D1)	0.00935958	0.0050844	0.00427518	981	0.250093	4	1.27647e+08	7.7837e+07	1.50372e+08	5.90725e+08	5.23337e+08	2.08204e+08	Yes	Yes	1.87534	0.796023	54.323	1.75641	-2.02874	3.18291
Q13098	GPS1	COP9 signalosome complex subunit 1 (SGN1) (Signalosome subunit 1) (G protein pathway suppressor 1) (GPS-1) (JAB1-containing signalosome subunit 1) (Protein MFH)	0.00933611	0.00501314	0.00432296	1048	0.213695	12	1.22504e+08	1.07215e+08	1.47967e+08	4.53222e+08	5.50539e+08	2.92466e+08	Yes	Yes	1.15709	0.679938	53.6963	1.73088	-2.02983	3.18182
Q6YHK3	CD109	CD109 antigen (150 kDa TGF-beta-1-binding protein) (C3 and PZP-like alpha-2-macroglobulin domain-containing protein 7) (Platelet-specific Gov antigen) (p180) (r150) (CD antigen CD109)	0.00932934	0.00180389	0.00752545	4151	-2.06066	25	2.40091e+08	1.79729e+08	2.53156e+08	3.1506e+08	3.08017e+08	3.76647e+08	Yes	Yes	1.55151	-6.556	19.3357	0.565024	-2.03015	3.1815
P53041	PPP5C	Serine/threonine-protein phosphatase 5 (PP5)	0.00932623	0.00401824	0.00530799	2438	-0.401604	20	1.84347e+08	1.3999e+08	1.492e+08	3.50928e+08	4.63454e+08	3.84225e+08	Yes	Yes	0.528154	-1.27765	43.0853	1.33	-2.03029	3.18136
P30566	ADSL	Adenylosuccinate lyase (ADSL) (ASL)	0.00932117	0.00424344	0.00507772	2094	-0.258947	21	1.33785e+08	1.37308e+08	1.74344e+08	4.62908e+08	4.84845e+08	2.78044e+08	Yes	Yes	1.12424	-0.823743	45.5248	1.41759	-2.03053	3.18112
Q96EY4	TMA16	Translation machinery-associated protein 16	0.00931933	0.00474139	0.00457794	1384	0.0506134	10	1.52005e+08	1.13188e+08	1.27942e+08	5.99119e+08	4.18755e+08	2.59897e+08	Yes	Yes	1.80757	0.161003	50.877	1.6189	-2.03062	3.18104
P62306	SNRPF	Small nuclear ribonucleoprotein F (snRNP-F) (Sm protein F) (Sm-F) (SmF)	0.00931689	0.00374721	0.00556968	2800	-0.571777	5	1.56367e+08	1.04075e+08	2.3797e+08	3.67206e+08	4.30574e+08	3.74275e+08	Yes	Yes	0.663242	-1.81878	40.2195	1.22994	-2.03073	3.18092
P14550	AKR1A1	Aldo-keto reductase family 1 member A1	0.00930297	0.00154449	0.00775848	4215	-2.32864	10	1.41424e+08	9.48589e+07	4.50382e+08	3.41276e+08	3.99873e+08	2.40158e+08	Yes	Yes	2.28486	-7.40573	16.6021	0.483511	-2.03138	3.18027
Q13616	CUL1	Cullin-1 (CUL-1)	0.00929952	0.00308212	0.00621741	3503	-1.01239	30	2.20636e+08	1.25276e+08	2.0287e+08	3.84471e+08	4.61836e+08	2.72265e+08	Yes	Yes	1.11605	-3.21952	33.1427	0.993817	-2.03154	3.18011
P49427	CDC34	Ubiquitin-conjugating enzyme E2 R1	0.00927384	0.00360926	0.00566458	2961	-0.650263	10	1.75262e+08	1.5863e+08	1.68882e+08	4.6148e+08	3.93732e+08	3.04762e+08	Yes	Yes	1.09815	-2.06713	38.9188	1.18544	-2.03274	3.17891
Q9UHB6	LIMA1	LIM domain and actin-binding protein 1 (Epithelial protein lost in neoplasm)	0.00924627	0.00419717	0.0050491	2116	-0.26661	21	1.58889e+08	1.16656e+08	1.75158e+08	4.46085e+08	4.16742e+08	3.44277e+08	Yes	Yes	0.578842	-0.847186	45.3931	1.4128	-2.03403	3.17762
Q86W56	PARG	Poly(ADP-ribose) glycohydrolase	0.00924275	0.00576452	0.00347822	354	0.72885	22	9.60906e+07	8.08871e+07	7.09705e+07	9.58543e+08	2.84252e+08	1.66432e+08	Yes	Yes	3.34679	2.31589	62.3681	2.10924	-2.0342	3.17745
Q14677	CLINT1	Clathrin interactor 1 (Clathrin-interacting protein localized in the trans-Golgi region) (Clint) (Enthoprotin) (Epsin-4) (Epsin-related protein) (EpsinR)	0.00924137	0.00545723	0.00378414	556	0.528205	3	1.00108e+08	1.12124e+08	1.07696e+08	6.23894e+08	4.71475e+08	2.41631e+08	Yes	Yes	1.84647	1.67831	59.0522	1.95764	-2.03426	3.17739
P08236	GUSB	Beta-glucuronidase	0.00922585	0.00317887	0.00604697	3404	-0.927697	17	2.14868e+08	1.72705e+08	1.52411e+08	4.14004e+08	3.81023e+08	3.19133e+08	Yes	Yes	1.16999	-2.94698	34.4562	1.0366	-2.03499	3.17666
Q9Y5K6	CD2AP	CD2-associated protein (Adapter protein CMS) (Cas ligand with multiple SH3 domains)	0.00919819	0.00504436	0.00415383	921	0.280228	22	1.09643e+08	1.03994e+08	1.51902e+08	4.9781e+08	4.81808e+08	3.04028e+08	Yes	Yes	0.89846	0.889822	54.8408	1.77769	-2.0363	3.17535
P61513	RPL37A	60S ribosomal protein L37a (Large ribosomal subunit protein eL43)	0.0091658	0.00150578	0.00766002	4218	-2.34684	7	2.81133e+08	1.71018e+08	2.34419e+08	3.18615e+08	3.0914e+08	3.29053e+08	Yes	Yes	1.58763	-7.44844	16.4283	0.478354	-2.03783	3.17382
Q9H4A4	RNPEP	Aminopeptidase B (AP-B)	0.00915411	0.00470956	0.00444456	1315	0.083551	24	1.3252e+08	1.14451e+08	1.42709e+08	3.88889e+08	5.53972e+08	3.08742e+08	Yes	Yes	1.16229	0.26513	51.4474	1.6412	-2.03838	3.17327
P78417	GSTO1	Glutathione S-transferase omega-1 (GSTO-1)	0.00914766	0.00359799	0.00554967	2912	-0.625213	13	1.7032e+08	1.19394e+08	1.91209e+08	3.16715e+08	5.62225e+08	2.80263e+08	Yes	Yes	1.42084	-1.98378	39.3323	1.19953	-2.03869	3.17296
A0A499FJI4	MYCBP2	RCR-type E3 ubiquitin transferase	0.00914488	0.00267448	0.0064704	3756	-1.2746	62	1.7954e+08	1.78759e+08	2.17958e+08	4.17402e+08	3.51708e+08	2.94261e+08	Yes	Yes	0.810095	-4.04409	29.2456	0.869224	-2.03882	3.17283
Q14118	DAG1	Dystroglycan 1 (Dystroglycan) (Dystrophin-associated glycoprotein 1) [Cleaved into: Alpha-dystroglycan (Alpha-DG); Beta-dystroglycan (Beta-DG)]	0.00914408	0.00339161	0.00575246	3149	-0.762208	15	2.43928e+08	1.36709e+08	1.34525e+08	3.66969e+08	4.03108e+08	3.54244e+08	Yes	Yes	0.896812	-2.41833	37.0908	1.12379	-2.03886	3.17279
P55263	ADK	Adenosine kinase (AK)	0.00912593	0.00246817	0.00665776	3878	-1.4316	19	3.00788e+08	1.1035e+08	1.80361e+08	3.59118e+08	4.12087e+08	2.73525e+08	Yes	Yes	1.68454	-4.54093	27.0457	0.800281	-2.03972	3.17193
Q9Y3C1	NOP16	Nucleolar protein 16 (HBV pre-S2 trans-regulated protein 3)	0.00912302	0.00452798	0.00459504	1544	-0.0212113	11	1.22189e+08	9.91129e+07	1.83585e+08	4.65049e+08	4.72334e+08	2.93438e+08	Yes	Yes	0.724439	-0.0672777	49.6324	1.57086	-2.03986	3.17179
Q8IWC1	MAP7D3	MAP7 domain-containing protein 3	0.00911957	0.00379686	0.00532271	2621	-0.487353	21	1.15831e+08	1.65018e+08	1.9135e+08	4.18999e+08	4.45099e+08	2.98792e+08	Yes	Yes	0.812291	-1.5457	41.6342	1.27898	-2.04003	3.17163
P30044	PRDX5	Peroxiredoxin-5, mitochondrial	0.00911538	0.00249622	0.00661916	3857	-1.4069	10	1.82266e+08	1.44868e+08	2.642e+08	3.54598e+08	3.87625e+08	3.00782e+08	Yes	Yes	0.381687	-4.46189	27.3847	0.810847	-2.04023	3.17143
Q08378	GOLGA3	Golgin subfamily A member 3 (Golgi complex-associated protein of 170 kDa) (GCP170) (Golgin-160)	0.00910723	0.00241342	0.00669382	3905	-1.47175	41	1.99075e+08	1.51436e+08	2.40048e+08	3.87597e+08	4.10007e+08	2.44715e+08	Yes	Yes	1.04433	-4.66699	26.5	0.783321	-2.04061	3.17104
P31942	HNRNPH3	Heterogeneous nuclear ribonucleoprotein H3 (hnRNP H3) (Heterogeneous nuclear ribonucleoprotein 2H9) (hnRNP 2H9)	0.00908829	0.00652482	0.00256347	78	1.34784	15	5.05066e+07	3.92366e+07	1.39533e+08	4.20189e+08	4.80785e+08	4.99232e+08	Yes	Yes	0.728811	4.27283	71.7937	2.60659	-2.04152	3.17013
Q96T37	RBM15	RNA-binding protein 15 (One-twenty two protein 1) (RNA-binding motif protein 15)	0.00908575	0.00592237	0.00316338	231	0.904707	23	1.07046e+08	8.50755e+07	8.93815e+07	5.15856e+08	4.59228e+08	3.72438e+08	Yes	Yes	0.758194	2.86793	65.183	2.2462	-2.04164	3.17001
P31350	RRM2	Ribonucleoside-diphosphate reductase subunit M2	0.00908143	0.00419118	0.00489025	2008	-0.222553	15	2.11111e+08	9.95214e+07	1.26444e+08	3.83111e+08	4.47146e+08	3.60918e+08	Yes	Yes	0.684731	-0.70545	46.1511	1.44047	-2.04185	3.16981
Q9H2K0	MTIF3	Translation initiation factor IF-3, mitochondrial (IF-3(Mt)) (IF-3Mt) (IF3(mt)) (IF3mt)	0.00899865	0.000122697	0.00887595	4427	-6.17673	6	3.75753e+08	2.21675e+08	1.86201e+08	3.75839e+08	2.34196e+08	2.19745e+08	Yes	Yes	6.53846	-19.5545	1.36351	0.039345	-2.04582	3.16583
O75083	WDR1	WD repeat-containing protein 1 (Actin-interacting protein 1) (AIP1) (NORI-1)	0.0089772	0.00346344	0.00551377	2982	-0.670834	23	1.73036e+08	1.21268e+08	1.95371e+08	3.4933e+08	4.59096e+08	3.11462e+08	Yes	Yes	0.585492	-2.12305	38.5803	1.17395	-2.04686	3.16479
Q02809	PLOD1	Procollagen-lysine,2-oxoglutarate 5-dioxygenase 1	0.00896941	0.00607381	0.0028956	167	1.06874	24	9.28489e+07	8.32822e+07	7.98846e+07	5.5205e+08	4.46783e+08	3.53319e+08	Yes	Yes	0.958446	3.38193	67.7169	2.37718	-2.04724	3.16442
Q9UBQ5	EIF3K	Eukaryotic translation initiation factor 3 subunit K (eIF3k) (Eukaryotic translation initiation factor 3 subunit 12) (Muscle-specific gene M9 protein) (PLAC-24) (eIF-3 p25) (eIF-3 p28)	0.00894096	0.00412853	0.00481243	2002	-0.221137	10	1.51715e+08	1.14959e+08	1.58428e+08	4.11149e+08	4.75008e+08	2.91808e+08	Yes	Yes	0.951437	-0.699464	46.1755	1.44137	-2.04862	3.16304
Q92974	ARHGEF2	Rho guanine nucleotide exchange factor 2 (Guanine nucleotide exchange factor H1) (GEF-H1) (Microtubule-regulated Rho-GEF) (Proliferating cell nucleolar antigen p40)	0.00891661	0.00474786	0.00416876	1099	0.18766	28	1.10783e+08	1.24565e+08	1.21048e+08	4.38371e+08	5.65922e+08	2.38011e+08	Yes	Yes	1.7664	0.593354	53.2473	1.71274	-2.0498	3.16185
Q9UJV9	DDX41	Probable ATP-dependent RNA helicase DDX41	0.0088839	0.00524719	0.00363671	560	0.52891	31	8.25785e+07	9.25448e+07	1.37084e+08	5.32917e+08	4.99106e+08	2.48606e+08	Yes	Yes	1.33858	1.67149	59.064	1.95817	-2.0514	3.16026
Q92615	LARP4B	La-related protein 4B (La ribonucleoprotein domain family member 4B) (La ribonucleoprotein domain family member 5) (La-related protein 5)	0.00888244	0.00466215	0.00422029	1190	0.14365	14	1.07126e+08	1.20968e+08	1.45865e+08	4.81339e+08	4.22208e+08	3.15066e+08	Yes	Yes	0.757181	0.453962	52.4872	1.6823	-2.05147	3.16018
P49902	NT5C2	Cytosolic purine 5'-nucleotidase	0.00888207	0.00572146	0.00316061	254	0.856179	17	1.00138e+08	8.51815e+07	8.38134e+07	5.76417e+08	4.99701e+08	2.47257e+08	Yes	Yes	1.77073	2.70567	64.4158	2.20804	-2.05149	3.16017
Q5T447	HECTD3	E3 ubiquitin-protein ligase HECTD3	0.00888179	0.00652768	0.00235411	60	1.47139	10	1.36337e+07	1.03969e+08	8.80175e+07	6.28414e+08	3.89078e+08	3.69345e+08	Yes	Yes	0.812978	4.64981	73.4951	2.71056	-2.0515	3.16015
Q9Y3Z3	SAMHD1	Deoxynucleoside triphosphate triphosphohydrolase SAMHD1 (dNTPase)	0.00888125	0.0043039	0.00457735	1712	-0.0888668	28	1.41745e+08	1.00841e+08	1.60903e+08	3.86612e+08	5.03596e+08	2.98665e+08	Yes	Yes	0.876609	-0.28083	48.4605	1.52633	-2.05153	3.16013
P31947	SFN	14-3-3 protein sigma (Epithelial cell marker protein 1) (Stratifin)	0.00879392	0.00500634	0.00378758	737	0.402478	5	1.3223e+08	8.48011e+07	1.20264e+08	4.28685e+08	3.42465e+08	4.68258e+08	No	Yes	0.956216	1.27015	56.9295	1.86535	-2.05582	3.15583
Q99798	ACO2	Aconitate hydratase, mitochondrial (Aconitase)	0.00878294	0.00368986	0.00509308	2562	-0.464972	28	1.08362e+08	1.25931e+08	2.12787e+08	4.41395e+08	4.30343e+08	2.55917e+08	Yes	Yes	0.712079	-1.46712	42.0117	1.29218	-2.05636	3.15529
Q9BTY2	FUCA2	Plasma alpha-L-fucosidase	0.00877008	0.00599451	0.00277557	151	1.11086	15	8.78162e+07	1.0332e+08	5.08368e+07	5.10589e+08	5.25483e+08	2.94384e+08	Yes	Yes	1.52588	3.50437	68.3518	2.41128	-2.057	3.15466
Q9NVM9	INTS13	Integrator complex subunit 13 (Cell cycle regulator Mat89Bb homolog) (Germ cell tumor 1) (Protein asunder homolog) (Sarcoma antigen NY-SAR-95)	0.00873527	0.00551146	0.00322382	322	0.773663	25	8.81664e+07	7.73816e+07	1.18596e+08	4.61582e+08	5.07293e+08	3.13168e+08	Yes	Yes	0.827315	2.43931	63.0943	2.14379	-2.05872	3.15293
Q15050	RRS1	Ribosome biogenesis regulatory protein homolog	0.00872745	0.00609325	0.0026342	109	1.20985	17	8.03573e+07	7.05828e+07	8.44858e+07	4.94106e+08	4.02976e+08	4.32277e+08	Yes	Yes	0.473804	3.8141	69.8171	2.49218	-2.05911	3.15254
P62942	FKBP1A	Peptidyl-prolyl cis-trans isomerase FKBP1A (PPIase FKBP1A)	0.00868866	0.00319216	0.0054965	3176	-0.783978	4	1.91711e+08	1.24028e+08	1.71181e+08	3.71964e+08	4.27206e+08	2.71739e+08	Yes	Yes	1.04749	-2.47001	36.7394	1.11205	-2.06105	3.15061
Q9UKM9	RALY	RNA-binding protein Raly (Autoantigen p542) (Heterogeneous nuclear ribonucleoprotein C-like 2) (hnRNP core protein C-like 2) (hnRNP associated with lethal yellow protein homolog)	0.00864139	0.00433208	0.00430931	1480	0.0076035	14	1.40504e+08	1.07727e+08	1.29617e+08	3.54292e+08	2.94222e+08	5.22993e+08	Yes	Yes	1.4077	0.0239376	50.1318	1.59004	-2.06342	3.14824
P61221	ABCE1	ATP-binding cassette sub-family E member 1 (2'-5'-oligoadenylate-binding protein) (HuHP68) (RNase L inhibitor) (Ribonuclease 4 inhibitor) (RNS4I)	0.00863787	0.00423807	0.0043998	1624	-0.0540291	28	9.94073e+07	1.12838e+08	1.77649e+08	3.29911e+08	4.85208e+08	3.43709e+08	Yes	Yes	1.03116	-0.170087	49.0639	1.54917	-2.06359	3.14806
P42566	EPS15	Epidermal growth factor receptor substrate 15 (Protein Eps15) (Protein AF-1p)	0.0086304	0.00440787	0.00422253	1359	0.0619748	29	1.15526e+08	1.02668e+08	1.48687e+08	4.32525e+08	4.97984e+08	2.49993e+08	Yes	Yes	1.25213	0.195077	51.0738	1.62657	-2.06397	3.14768
P61970	NUTF2	Nuclear transport factor 2 (NTF-2) (Placental protein 15) (PP15)	0.00862228	0.00227165	0.00635063	3906	-1.48316	7	1.89845e+08	1.87214e+08	1.81462e+08	2.76562e+08	4.47872e+08	2.62973e+08	Yes	Yes	1.74126	-4.66791	26.3463	0.778553	-2.06438	3.14727
Q5T749	KPRP	Keratinocyte proline-rich protein (hKPRP)	0.00861458	0.00196323	0.00665135	4039	-1.76042	22	1.94642e+08	1.05993e+08	1.05644e+08	9.13717e+08	1.53172e+08	7.138e+07	No	Yes	5.49607	-5.53984	22.7896	0.669321	-2.06477	3.14689
Q9NQG5	RPRD1B	Regulation of nuclear pre-mRNA domain-containing protein 1B (Cell cycle-related and expression-elevated protein in tumor)	0.00859342	0.00321649	0.00537693	3109	-0.741295	11	1.79069e+08	1.47883e+08	1.53865e+08	3.7159e+08	3.76731e+08	3.11615e+08	Yes	Yes	0.713672	-2.33198	37.4297	1.13514	-2.06583	3.14582
Q13769	THOC5	THO complex subunit 5 homolog (Functional spliceosome-associated protein 79) (fSAP79) (NF2/meningioma region protein pK1.3) (Placental protein 39.2) (PP39.2) (hTREX90)	0.00859329	0.00531661	0.00327668	385	0.698273	19	7.31335e+07	9.16155e+07	1.14401e+08	5.07802e+08	5.20663e+08	2.33115e+08	Yes	Yes	1.53539	2.19664	61.8693	2.08581	-2.06584	3.14581
P48444	ARCN1	Coatomer subunit delta (Archain) (Delta-coat protein) (Delta-COP)	0.00857532	0.00294474	0.00563058	3398	-0.935145	25	1.84722e+08	1.46152e+08	1.70275e+08	3.62143e+08	3.95383e+08	2.78833e+08	Yes	Yes	0.943952	-2.94094	34.3397	1.03279	-2.06675	3.1449
Q9H2P0	ADNP	Activity-dependent neuroprotector homeobox protein (Activity-dependent neuroprotective protein)	0.00855899	0.0036992	0.00485979	2407	-0.393681	34	1.71976e+08	1.29963e+08	1.26172e+08	4.86765e+08	3.23955e+08	2.9575e+08	Yes	Yes	1.52277	-1.23776	43.22	1.33478	-2.06758	3.14407
O00148	DDX39A	ATP-dependent RNA helicase DDX39A	0.0085555	0.00430864	0.00424686	1454	0.020836	12	1.31194e+08	1.19375e+08	1.29601e+08	3.7628e+08	4.17303e+08	3.60201e+08	Yes	Yes	0.31111	0.0655062	50.3611	1.59889	-2.06775	3.1439
Q7Z3C6	ATG9A	Autophagy-related protein 9A (APG9-like 1) (mATG9)	0.00854437	0.00386331	0.00468105	2129	-0.276995	17	1.87369e+08	1.3742e+08	7.69869e+07	5.60342e+08	3.21638e+08	2.48203e+08	Yes	Yes	2.33251	-0.870687	45.2147	1.40633	-2.06832	3.14333
O75940	SMNDC1	Survival of motor neuron-related-splicing factor 30 (30 kDa splicing factor SMNrp) (SMN-related protein) (Survival motor neuron domain-containing protein 1)	0.00854041	0.00437022	0.00417019	1349	0.0675904	9	1.17907e+08	8.45391e+07	1.48492e+08	5.7132e+08	4.02349e+08	2.06643e+08	Yes	Yes	1.8065	0.212445	51.171	1.63037	-2.06852	3.14313
Q8NHP8	PLBD2	Putative phospholipase B-like 2	0.00852087	0.00357159	0.00494929	2572	-0.470657	15	1.75703e+08	1.38172e+08	1.24743e+08	4.32321e+08	3.77491e+08	2.79317e+08	Yes	Yes	1.37232	-1.47887	41.9157	1.28881	-2.06952	3.14214
Q99714	HSD17B10	3-hydroxyacyl-CoA dehydrogenase type-2	0.00849785	0.00463528	0.00386257	963	0.263097	14	8.65105e+07	9.05769e+07	1.60627e+08	4.63078e+08	4.5903e+08	2.63796e+08	Yes	Yes	0.865547	0.826377	54.5465	1.76558	-2.07069	3.14096
Q9UPR3	SMG5	Nonsense-mediated mRNA decay factor SMG5 (EST1-like protein B) (LPTS-RP1) (LPTS-interacting protein) (SMG-5 homolog) (hSMG-5)	0.00849138	0.00358132	0.00491006	2539	-0.455247	23	1.82146e+08	1.51772e+08	1.03624e+08	4.0357e+08	3.82971e+08	2.98376e+08	Yes	Yes	1.31592	-1.42976	42.176	1.29794	-2.07102	3.14063
Q5T200	ZC3H13	Zinc finger CCCH domain-containing protein 13	0.0084806	0.00378511	0.00469549	2220	-0.310943	5	1.80999e+08	1.21356e+08	1.15431e+08	4.34431e+08	3.63157e+08	3.05153e+08	Yes	Yes	1.2461	-0.976386	44.6325	1.38528	-2.07157	3.14008
Q13895	BYSL	Bystin	0.00845717	0.00411664	0.00434053	1681	-0.0764019	23	1.31339e+08	1.039e+08	1.5375e+08	3.70333e+08	3.91422e+08	3.65581e+08	Yes	Yes	0.174788	-0.239816	48.6764	1.53448	-2.07277	3.13888
Q9UPN9	TRIM33	E3 ubiquitin-protein ligase TRIM33	0.0084564	0.00408735	0.00436905	1727	-0.0961532	2	9.20902e+07	1.11294e+08	1.75586e+08	4.78016e+08	4.23602e+08	2.35599e+08	Yes	Yes	1.07838	-0.301809	48.3344	1.52158	-2.07281	3.13884
O15212	PFDN6	Prefoldin subunit 6 (Protein Ke2)	0.00844919	0.00239624	0.00605295	3798	-1.33686	7	1.96083e+08	1.24431e+08	2.14877e+08	3.70469e+08	3.71416e+08	2.37617e+08	Yes	Yes	1.0992	-4.1957	28.3606	0.841378	-2.07319	3.13847
P49419	ALDH7A1	Alpha-aminoadipic semialdehyde dehydrogenase (Alpha-AASA dehydrogenase)	0.00844846	0.00365456	0.0047939	2397	-0.391504	20	1.30369e+08	1.19724e+08	1.73461e+08	3.83791e+08	4.38034e+08	2.69384e+08	Yes	Yes	0.831262	-1.22871	43.2571	1.33609	-2.07322	3.13843
Q96KG9	SCYL1	N-terminal kinase-like protein (Coated vesicle-associated kinase of 90 kDa) (SCY1-like protein 1) (Telomerase regulation-associated protein) (Telomerase transcriptional element-interacting factor) (Teratoma-associated tyrosine kinase)	0.0084251	0.00571407	0.00271103	168	1.07568	25	6.647e+07	7.20174e+07	9.77353e+07	4.81328e+08	5.11981e+08	2.81044e+08	Yes	Yes	1.11062	3.37464	67.822	2.38278	-2.07442	3.13723
O95793	STAU1	Double-stranded RNA-binding protein Staufen homolog 1	0.00837303	0.00401467	0.00435836	1777	-0.118505	3	1.49753e+08	9.61778e+07	1.41808e+08	3.90139e+08	4.22862e+08	3.00498e+08	Yes	Yes	0.700484	-0.371457	47.9476	1.50705	-2.07712	3.13453
Q9UHY1	NRBP1	Nuclear receptor-binding protein	0.00836341	0.00373189	0.00463152	2221	-0.311581	14	1.38908e+08	1.2299e+08	1.34554e+08	5.22959e+08	3.64418e+08	2.15685e+08	Yes	Yes	1.88674	-0.976506	44.6216	1.38489	-2.07762	3.13404
Q15276	RABEP1	Rab GTPase-binding effector protein 1 (Rabaptin-4) (Rabaptin-5) (Rabaptin-5alpha) (Renal carcinoma antigen NY-REN-17)	0.00835336	0.00303746	0.0053159	3204	-0.807449	30	1.47177e+08	1.15171e+08	2.05451e+08	4.23587e+08	3.65144e+08	2.41181e+08	Yes	Yes	1.00695	-2.53015	36.3621	1.09949	-2.07814	3.13351
Q9UNZ2	NSFL1C	NSFL1 cofactor p47 (UBX domain-containing protein 2C) (p97 cofactor p47)	0.00835236	0.00171378	0.00663858	4104	-1.95369	16	2.19761e+08	1.35998e+08	2.25572e+08	2.06771e+08	4.10767e+08	2.98665e+08	Yes	Yes	1.53859	-6.12182	20.5185	0.600564	-2.07819	3.13346
P21266	GSTM3	Glutathione S-transferase Mu 3	0.00833283	0.00384291	0.00448992	2006	-0.224492	14	1.31524e+08	1.1988e+08	1.49417e+08	3.86918e+08	3.95416e+08	3.10876e+08	Yes	Yes	0.477551	-0.703209	46.1177	1.43925	-2.07921	3.13245
Q9BV57	ADI1	1,2-dihydroxy-3-keto-5-methylthiopentene dioxygenase	0.00832813	0.00339339	0.00493474	2717	-0.540245	9	1.86058e+08	1.05927e+08	1.45476e+08	3.35988e+08	4.36219e+08	2.83522e+08	Yes	Yes	0.924928	-1.69216	40.7461	1.24811	-2.07945	3.1322
P30533	LRPAP1	Alpha-2-macroglobulin receptor-associated protein (Alpha-2-MRAP) (Low density lipoprotein receptor-related protein-associated protein 1) (RAP)	0.00830706	0.00466191	0.00364515	811	0.354942	19	1.33946e+08	9.43038e+07	9.80427e+07	4.21684e+08	3.74619e+08	3.66816e+08	Yes	Yes	0.590072	1.11136	56.1198	1.83101	-2.08055	3.1311
Q16513	PKN2	Serine/threonine-protein kinase N2	0.00830323	0.00307097	0.00523227	3143	-0.768742	34	1.48798e+08	1.26816e+08	1.90248e+08	2.95291e+08	4.09248e+08	3.18323e+08	Yes	Yes	0.796718	-2.40685	36.9852	1.12026	-2.08075	3.1309
O95819	MAP4K4	Mitogen-activated protein kinase kinase kinase kinase 4	0.00829089	0.00312865	0.00516223	3069	-0.722453	2	1.77148e+08	1.46421e+08	1.3527e+08	4.10068e+08	3.38974e+08	2.7863e+08	Yes	Yes	1.28871	-2.26146	37.7361	1.14544	-2.0814	3.13025
Q9UNX4	WDR3	WD repeat-containing protein 3	0.00827704	0.00257059	0.00570645	3637	-1.15049	34	1.88039e+08	1.627e+08	1.5982e+08	3.27016e+08	3.53788e+08	2.92665e+08	Yes	Yes	0.735245	-3.6005	31.0569	0.926715	-2.08212	3.12953
P05204	HMGN2	Non-histone chromosomal protein HMG-17 (High mobility group nucleosome-binding domain-containing protein 2)	0.00827659	0.00340101	0.00487558	2676	-0.51961	3	1.77283e+08	1.30793e+08	1.17203e+08	4.28821e+08	4.03801e+08	2.26046e+08	No	Yes	1.87777	-1.62612	41.0919	1.2601	-2.08215	3.1295
P49458	SRP9	Signal recognition particle 9 kDa protein (SRP9)	0.00822628	0.00411801	0.00410826	1490	0.00342149	7	1.35832e+08	8.36565e+07	1.366e+08	3.61769e+08	5.12278e+08	2.44792e+08	Yes	Yes	1.3164	0.0106985	50.0593	1.58724	-2.0848	3.12686
P43034	PAFAH1B1	Platelet-activating factor acetylhydrolase IB subunit beta (Lissencephaly-1 protein) (LIS-1) (PAF acetylhydrolase 45 kDa subunit) (PAF-AH 45 kDa subunit) (PAF-AH alpha) (PAFAH alpha)	0.0081684	0.00404974	0.00411866	1550	-0.0243441	16	1.54907e+08	9.45782e+07	1.08708e+08	2.4118e+08	3.78844e+08	4.86333e+08	Yes	Yes	1.22041	-0.0760457	49.5782	1.56878	-2.08786	3.12379
Q86U42	PABPN1	Polyadenylate-binding protein 2 (PABP-2) (Poly(A)-binding protein 2) (Nuclear poly(A)-binding protein 1) (Poly(A)-binding protein II) (PABII) (Polyadenylate-binding nuclear protein 1)	0.00814354	0.00364187	0.00450167	2199	-0.305781	10	1.91501e+08	8.97723e+07	1.17024e+08	2.65218e+08	3.80891e+08	4.15687e+08	Yes	Yes	0.586859	-0.95479	44.721	1.38847	-2.08919	3.12247
Q7Z5K2	WAPL	Wings apart-like protein homolog (Friend of EBNA2 protein) (WAPL cohesin release factor)	0.00811755	0.00336919	0.00474836	2617	-0.495028	30	1.35231e+08	1.13684e+08	1.68552e+08	4.48498e+08	3.37315e+08	2.52153e+08	Yes	Yes	1.19436	-1.54502	41.505	1.27447	-2.09057	3.12108
Q8N0X7	SPART	Spartin (Spastic paraplegia 20 protein) (Trans-activated by hepatitis C virus core protein 1)	0.00811244	0.00461566	0.00349678	743	0.400509	24	7.89816e+07	1.09904e+08	1.18727e+08	4.40954e+08	4.34733e+08	2.71217e+08	Yes	Yes	0.997873	1.24991	56.8961	1.86392	-2.09085	3.1208
Q5VYS8	TUT7	Terminal uridylyltransferase 7 (TUTase 7)	0.0081074	0.00345224	0.00465516	2486	-0.431301	35	1.38058e+08	1.66271e+08	1.0078e+08	4.76842e+08	3.37117e+08	2.34545e+08	Yes	Yes	1.8909	-1.34589	42.5813	1.31219	-2.09112	3.12053
Q02750	MAP2K1	Dual specificity mitogen-activated protein kinase kinase 1 (MAP kinase kinase 1) (MAPKK 1) (MKK1)	0.00809717	0.0056369	0.00246027	120	1.19609	7	9.01425e+06	1.12124e+08	9.93971e+07	4.18727e+08	4.08489e+08	4.04027e+08	Yes	Yes	0.514241	3.73177	69.6157	2.48087	-2.09167	3.11999
Q9NY93	DDX56	Probable ATP-dependent RNA helicase DDX56	0.00808764	0.00462836	0.00345928	715	0.420028	23	3.58684e+07	1.09111e+08	1.3263e+08	5.2544e+08	4.96003e+08	1.51017e+08	Yes	Yes	2.06298	1.31027	57.2275	1.8781	-2.09218	3.11947
P09972	ALDOC	Fructose-bisphosphate aldolase C	0.00807752	0.00348574	0.00459177	2411	-0.397585	11	1.60384e+08	8.23529e+07	1.60221e+08	3.0845e+08	4.69759e+08	2.67089e+08	Yes	Yes	0.911193	-1.24004	43.1536	1.33242	-2.09272	3.11893
Q8WW12	PCNP	PEST proteolytic signal-containing nuclear protein (PCNP) (PEST-containing nuclear protein)	0.00807335	0.0026358	0.00543755	3525	-1.04472	9	1.66448e+08	1.25578e+08	1.90152e+08	3.94088e+08	3.1868e+08	2.52561e+08	Yes	Yes	1.15194	-3.25816	32.6482	0.977815	-2.09295	3.11871
P22087	FBL	rRNA 2'-O-methyltransferase fibrillarin	0.00806543	0.00471478	0.00335065	614	0.49275	20	8.77262e+07	9.09231e+07	1.12147e+08	4.20155e+08	4.89302e+08	2.45835e+08	Yes	Yes	1.30271	1.53653	58.4567	1.9314	-2.09337	3.11828
O95336	PGLS	6-phosphogluconolactonase (6PGL)	0.00802798	0.00429866	0.00372932	1074	0.204973	13	1.36462e+08	7.71259e+07	1.14619e+08	4.2114e+08	4.27206e+08	2.6282e+08	Yes	Yes	1.15119	0.63875	53.546	1.72479	-2.09539	3.11626
Q06210	GFPT1	Glutamine--fructose-6-phosphate aminotransferase [isomerizing] 1	0.0080242	0.0032547	0.0047695	2734	-0.551316	20	1.5166e+08	1.18324e+08	1.48531e+08	3.38992e+08	4.41038e+08	2.4015e+08	Yes	Yes	1.28168	-1.71793	40.561	1.24172	-2.0956	3.11605
O00429	DNM1L	Dynamin-1-like protein	0.00802165	0.00285776	0.00516388	3263	-0.853569	2	1.31299e+08	1.05675e+08	2.17567e+08	3.60353e+08	3.94591e+08	2.28753e+08	Yes	Yes	0.548785	-2.65965	35.6257	1.07507	-2.09574	3.11592
Q9HB07	MYG1	MYG1 exonuclease	0.00802086	0.00336625	0.00465461	2552	-0.467521	12	1.34371e+08	1.27521e+08	1.33533e+08	3.94224e+08	4.65896e+08	1.82551e+08	Yes	Yes	2.03382	-1.45673	41.9686	1.29067	-2.09578	3.11587
P06702	S100A9	Protein S100-A9 (Calgranulin-B) (Calprotectin L1H subunit) (Leukocyte L1 complex heavy chain) (Migration inhibitory factor-related protein 14) (MRP-14) (p14) (S100 calcium-binding protein A9)	0.00801706	0	0.00801706	4513	-10	6	5.5024e+08	2.6138e+07	2.49196e+07	6.92034e+08	3.70723e+07	1.07013e+08	No	Yes	15.4926	-31.0501		-0.517436	-2.09598	3.11567
P28072	PSMB6	Proteasome subunit beta type-6	0.00798452	0.00203705	0.00594747	3925	-1.54579	8	1.77553e+08	1.4231e+08	1.82583e+08	2.82136e+08	4.81577e+08	1.65422e+08	Yes	Yes	2.37082	-4.81345	25.5125	0.752761	-2.09775	3.1139
Q15631	TSN	Translin	0.00793508	0.0033858	0.00454928	2477	-0.426143	11	1.20629e+08	1.21708e+08	1.4904e+08	4.4374e+08	3.89771e+08	1.9783e+08	Yes	Yes	1.63058	-1.32582	42.6687	1.31527	-2.10045	3.1112
P31150	GDI1	Rab GDP dissociation inhibitor alpha (Rab GDI alpha) (Guanosine diphosphate dissociation inhibitor 1) (GDI-1) (Oligophrenin-2) (Protein XAP-4)	0.00792769	0.0036746	0.00425308	1965	-0.210922	18	1.38143e+08	7.75688e+07	1.63637e+08	3.52525e+08	3.93997e+08	2.95521e+08	Yes	Yes	0.246729	-0.656136	46.3515	1.44783	-2.10085	3.1108
Q71RC2	LARP4	La-related protein 4 (La ribonucleoprotein domain family member 4)	0.00792575	0.00429225	0.0036335	1008	0.240375	22	1.02914e+08	9.99331e+07	1.22304e+08	3.74853e+08	3.31604e+08	3.89436e+08	Yes	Yes	0.524213	0.747734	54.1558	1.74958	-2.10096	3.11069
Q13123	IK	Protein Red (Cytokine IK) (IK factor) (Protein RER)	0.00791772	0.0024265	0.00549123	3650	-1.17825	17	1.59159e+08	1.2633e+08	2.01644e+08	3.79509e+08	3.08575e+08	2.44388e+08	Yes	Yes	1.06971	-3.66466	30.6464	0.913625	-2.1014	3.11025
P18887	XRCC1	DNA repair protein XRCC1 (X-ray repair cross-complementing protein 1)	0.00790206	0.00323345	0.00466861	2692	-0.529919	3	1.6561e+08	1.24976e+08	1.15245e+08	4.64119e+08	3.22222e+08	2.24624e+08	Yes	Yes	1.93318	-1.64773	40.9191	1.2541	-2.10226	3.10939
Q14331	FRG1	Protein FRG1 (FSHD region gene 1 protein)	0.00789193	0.00421389	0.00367803	1087	0.196219	11	1.28117e+08	1.01265e+08	9.58878e+07	4.27767e+08	3.88418e+08	2.73525e+08	Yes	Yes	1.1859	0.610013	53.395	1.71869	-2.10282	3.10884
Q9BY67	CADM1	Cell adhesion molecule 1 (Immunoglobulin superfamily member 4) (IgSF4) (Nectin-like protein 2) (NECL-2) (Spermatogenic immunoglobulin superfamily) (SgIgSF) (Synaptic cell adhesion molecule) (SynCAM) (Tumor suppressor in lung cancer 1) (TSLC-1)	0.00788433	0	0.00788433	4512	-10	12	2.77206e+08	2.56321e+08	2.25351e+08	2.37252e+08	2.40376e+08	1.77111e+08	No	Yes	8.61408	-30.9778		-0.226783	-2.10324	3.10842
A0MZ66	SHTN1	Shootin-1 (Shootin1)	0.00788304	0.00364051	0.00424253	1989	-0.220782	22	1.33825e+08	1.04312e+08	1.36687e+08	4.29976e+08	3.45469e+08	2.63117e+08	Yes	Yes	1.12138	-0.686268	46.1816	1.44159	-2.10331	3.10835
P36776	LONP1	Lon protease homolog, mitochondrial	0.00787583	0.00407116	0.00380467	1278	0.0976674	2	8.65856e+07	9.36551e+07	1.6016e+08	3.80834e+08	3.68972e+08	3.21886e+08	Yes	Yes	0.144736	0.303545	51.6918	1.6508	-2.1037	3.10795
Q96MW1	CCDC43	Coiled-coil domain-containing protein 43	0.007865	0.00238762	0.00547738	3665	-1.19791	10	1.96834e+08	1.21599e+08	1.62497e+08	2.5787e+08	4.24566e+08	2.46786e+08	Yes	Yes	1.28635	-3.72234	30.3575	0.904434	-2.1043	3.10735
Q5VT52	RPRD2	Regulation of nuclear pre-mRNA domain-containing protein 2	0.00786309	0.00471566	0.00314743	499	0.583287	31	8.82915e+07	7.25726e+07	1.02135e+08	5.91031e+08	3.44644e+08	2.11136e+08	Yes	Yes	1.90224	1.81242	59.9721	1.99874	-2.10441	3.10725
Q9Y6G9	DYNC1LI1	Cytoplasmic dynein 1 light intermediate chain 1 (LIC1) (Dynein light chain A) (DLC-A) (Dynein light intermediate chain 1, cytosolic)	0.00786072	0.00372601	0.00413471	1844	-0.150156	19	1.3202e+08	9.092e+07	1.44544e+08	3.65167e+08	3.9941e+08	2.77323e+08	Yes	Yes	0.618626	-0.466552	47.4003	1.48661	-2.10454	3.10711
O95861	BPNT1	3'(2'),5'-bisphosphate nucleotidase 1	0.00785619	0.00291091	0.00494528	3129	-0.764584	4	1.37227e+08	9.66865e+07	2.05179e+08	2.76096e+08	4.01325e+08	2.92059e+08	Yes	Yes	0.866026	-2.37546	37.0524	1.1225	-2.10479	3.10686
O43396	TXNL1	Thioredoxin-like protein 1 (32 kDa thioredoxin-related protein)	0.00785298	0.00238302	0.00546996	3666	-1.19874	13	1.93542e+08	1.20554e+08	1.71491e+08	3.1173e+08	3.69271e+08	2.4141e+08	Yes	Yes	1.01504	-3.7241	30.3455	0.904051	-2.10497	3.10669
P49589	CARS1	Cysteine--tRNA ligase, cytoplasmic	0.007852	0.00379243	0.00405957	1728	-0.0982035	28	1.3387e+08	9.66054e+07	1.31855e+08	3.72236e+08	3.76863e+08	2.96391e+08	Yes	Yes	0.566242	-0.305082	48.2989	1.52024	-2.10502	3.10663
P07498	CSN3	Kappa-casein	0.00783428	0.00294174	0.00489253	3083	-0.73391	12	1.22775e+08	1.0249e+08	2.05531e+08	3.20698e+08	4.15982e+08	2.37167e+08	No	Yes	0.742194	-2.27927	37.5497	1.13917	-2.106	3.10565
Q9HD26	GOPC	Golgi-associated PDZ and coiled-coil motif-containing protein (CFTR-associated ligand) (Fused in glioblastoma) (PDZ protein interacting specifically with TC10) (PIST)	0.00782978	0.00459971	0.00323007	594	0.509975	16	6.60798e+07	9.3574e+07	1.16105e+08	4.53052e+08	4.64939e+08	2.10088e+08	Yes	Yes	1.49026	1.58368	58.7463	1.94413	-2.10625	3.1054
P13489	RNH1	Ribonuclease inhibitor (Placental ribonuclease inhibitor) (Placental RNase inhibitor) (Ribonuclease/angiogenin inhibitor 1) (RAI)	0.00782626	0.00312595	0.00470031	2806	-0.588463	19	1.45502e+08	1.16247e+08	1.54102e+08	3.90112e+08	3.51543e+08	2.457e+08	Yes	Yes	1.06828	-1.8273	39.9418	1.22039	-2.10645	3.10521
Q9Y696	CLIC4	Chloride intracellular channel protein 4 (Intracellular chloride ion channel protein p64H1)	0.00781842	0.00305019	0.00476823	2921	-0.644557	15	1.54912e+08	1.04929e+08	1.65123e+08	3.2099e+08	3.79537e+08	2.76309e+08	Yes	Yes	0.416024	-2.0012	39.0128	1.18864	-2.10688	3.10477
Q56P03	EAPP	E2F-associated phosphoprotein (EAPP)	0.00779547	0.00169725	0.00609821	4065	-1.84518	7	2.63694e+08	1.40296e+08	1.26549e+08	4.12066e+08	2.61408e+08	1.93672e+08	No	Yes	3.0514	-5.72651	21.7723	0.638436	-2.10816	3.10349
P17096	HMGA1	High mobility group protein HMG-I/HMG-Y (HMG-I(Y)) (High mobility group AT-hook protein 1) (High mobility group protein A1) (High mobility group protein R)	0.00778149	0.00160109	0.0061804	4098	-1.94864	6	1.93942e+08	1.54358e+08	1.87799e+08	3.14115e+08	1.69116e+08	3.75849e+08	No	Yes	2.64497	-6.04608	20.5757	0.602286	-2.10894	3.10272
Q6NZY4	ZCCHC8	Zinc finger CCHC domain-containing protein 8 (TRAMP-like complex RNA-binding factor ZCCHC8)	0.00777993	0.00451177	0.00326816	650	0.465213	25	8.59002e+07	8.0622e+07	1.16322e+08	4.85304e+08	3.9294e+08	2.33811e+08	Yes	Yes	1.29802	1.44338	57.9924	1.91113	-2.10902	3.10263
Q9BT09	CNPY3	Protein canopy homolog 3 (CTG repeat protein 4a) (Expanded repeat-domain protein CAG/CTG 5) (Protein associated with TLR4) (Trinucleotide repeat-containing gene 5 protein)	0.00774256	0.00222953	0.00551303	3762	-1.3061	10	2.02652e+08	1.64307e+08	1.27171e+08	2.93215e+08	2.92271e+08	3.08585e+08	Yes	Yes	0.689361	-4.04962	28.7958	0.855052	-2.11112	3.10054
Q9Y6W3	CAPN7	Calpain-7	0.00771146	0.00534146	0.00237	135	1.17235	8	3.17987e+07	6.58517e+06	1.59154e+08	6.27089e+08	3.21219e+08	2.36777e+08	Yes	Yes	1.62989	3.63285	69.2665	2.46141	-2.11286	3.09879
Q00796	SORD	Sorbitol dehydrogenase (SDH)	0.00770623	0.000422493	0.00728374	4341	-4.10768	13	2.85105e+08	5.8975e+07	2.69249e+08	3.31057e+08	3.27877e+08	1.09423e+08	Yes	Yes	4.23815	-12.7276	5.48248	0.15835	-2.11316	3.09849
O75436	VPS26A	Vacuolar protein sorting-associated protein 26A (Vesicle protein sorting 26A) (hVPS26)	0.00767801	0.00263864	0.00503937	3371	-0.933452	13	2.16769e+08	9.78872e+07	1.33629e+08	3.31111e+08	3.50685e+08	2.46544e+08	Yes	Yes	1.41862	-2.89081	34.3662	1.03366	-2.11475	3.0969
Q9BVI4	NOC4L	Nucleolar complex protein 4 homolog (NOC4 protein homolog) (NOC4-like protein) (Nucleolar complex-associated protein 4-like protein)	0.00767247	0.00541534	0.00225713	98	1.26256	27	6.03218e+07	5.5114e+07	8.51678e+07	4.49076e+08	4.07201e+08	3.18751e+08	Yes	Yes	0.561013	3.90963	70.5814	2.53566	-2.11506	3.09659
Q9NQW7	XPNPEP1	Xaa-Pro aminopeptidase 1	0.00766729	0.00280088	0.00486641	3173	-0.796977	21	1.44456e+08	1.32333e+08	1.5578e+08	3.12501e+08	3.75015e+08	2.54618e+08	Yes	Yes	0.867418	-2.46767	36.5303	1.10508	-2.11536	3.09629
Q13155	AIMP2	Aminoacyl tRNA synthase complex-interacting multifunctional protein 2 (Multisynthase complex auxiliary component p38) (Protein JTV-1)	0.00766058	0.00406594	0.00359464	1122	0.177743	4	1.08547e+08	8.65878e+07	1.23857e+08	3.71946e+08	4.0656e+08	2.76003e+08	Yes	Yes	0.694415	0.550276	53.0762	1.70586	-2.11574	3.09591
Q01581	HMGCS1	Hydroxymethylglutaryl-CoA synthase, cytoplasmic (HMG-CoA synthase)	0.00765875	0.00294087	0.00471788	2974	-0.681897	17	1.43751e+08	1.09692e+08	1.62789e+08	2.8461e+08	4.17336e+08	2.54996e+08	Yes	Yes	0.978044	-2.11102	38.3988	1.1678	-2.11584	3.09581
P49189	ALDH9A1	4-trimethylaminobutyraldehyde dehydrogenase (TMABA-DH) (TMABALDH)	0.00765498	0.00286782	0.00478715	3089	-0.739213	19	1.56612e+08	1.24902e+08	1.42793e+08	2.97857e+08	3.94789e+08	2.55543e+08	Yes	Yes	1.03141	-2.28831	37.4635	1.13628	-2.11606	3.0956
Q9BV44	THUMPD3	THUMP domain-containing protein 3	0.00764729	0.00444779	0.00319949	636	0.475245	18	9.02225e+07	7.88069e+07	1.13293e+08	4.16756e+08	4.05815e+08	2.66223e+08	Yes	Yes	0.857574	1.47096	58.1617	1.9185	-2.11649	3.09516
Q3B7T1	EDRF1	Erythroid differentiation-related factor 1	0.00761888	0.00335261	0.00426628	2287	-0.347694	30	1.36887e+08	1.25326e+08	1.12579e+08	3.89195e+08	3.7452e+08	2.27518e+08	Yes	Yes	1.50351	-1.07561	44.0039	1.36271	-2.11811	3.09354
Q9P2N5	RBM27	RNA-binding protein 27 (RNA-binding motif protein 27)	0.0075951	0.00463804	0.00295706	435	0.649351	3	8.01822e+07	7.41506e+07	1.08263e+08	4.33273e+08	3.68478e+08	2.97413e+08	Yes	Yes	0.64479	2.00792	61.0662	2.04856	-2.11947	3.09219
O75223	GGCT	Gamma-glutamylcyclotransferase	0.00756635	0.00161606	0.00595029	4073	-1.88048	10	2.07154e+08	1.41593e+08	1.78673e+08	3.53952e+08	2.31014e+08	2.44219e+08	Yes	Yes	2.06903	-5.8117	21.3585	0.625912	-2.12111	3.09054
Q9P1Z2	CALCOCO1	Calcium-binding and coiled-coil domain-containing protein 1 (Calphoglin) (Coiled-coil coactivator protein) (Sarcoma antigen NY-SAR-3)	0.00756551	0.00494678	0.00261873	238	0.917624	12	4.11201e+07	3.37321e+07	7.49825e+07	1.14658e+08	1.22223e+08	9.69738e+08	Yes	Yes	4.51402	2.83591	65.386	2.25641	-2.12116	3.09049
Q01780	EXOSC10	Exosome component 10	0.00756098	0.00314577	0.00441521	2592	-0.489068	37	1.47968e+08	1.01121e+08	1.44813e+08	3.53986e+08	3.37843e+08	2.6991e+08	Yes	Yes	0.733099	-1.51133	41.6053	1.27797	-2.12142	3.09023
P25705	ATP5F1A	ATP synthase subunit alpha, mitochondrial (ATP synthase F1 subunit alpha)	0.00752977	0.00111075	0.00641902	4241	-2.53082	25	1.29343e+08	1.01184e+08	3.39179e+08	2.29738e+08	3.30845e+08	2.19758e+08	No	Yes	2.58279	-7.81627	14.7514	0.428764	-2.12322	3.08843
Q9NRN7	AASDHPPT	L-aminoadipate-semialdehyde dehydrogenase-phosphopantetheinyl transferase	0.00752952	0.0039701	0.00355941	1165	0.157537	15	1.36942e+08	7.13937e+07	1.07828e+08	3.50486e+08	4.05881e+08	2.77471e+08	Yes	Yes	0.784959	0.486542	52.7272	1.69188	-2.12323	3.08842
Q9NR28	DIABLO	Diablo IAP-binding mitochondrial protein (Diablo homolog, mitochondrial) (Direct IAP-binding protein with low pI) (Second mitochondria-derived activator of caspase) (Smac)	0.00752588	0.000905293	0.00662059	4272	-2.8705	10	1.88964e+08	1.691e+08	2.26933e+08	1.8098e+08	3.13302e+08	2.70071e+08	Yes	Yes	2.35961	-8.86472	12.0291	0.348774	-2.12344	3.08821
P04114	APOB	Apolipoprotein B-100 (Apo B-100) [Cleaved into: Apolipoprotein B-48 (Apo B-48)]	0.00752437	0.00333034	0.00419402	2257	-0.332664	9	1.0468e+08	8.42428e+07	1.81574e+08	2.93351e+08	4.20505e+08	2.64725e+08	Yes	Yes	0.827794	-1.02731	44.2608	1.37191	-2.12353	3.08812
Q14527	HLTF	Helicase-like transcription factor	0.0075107	0.00335655	0.00415415	2191	-0.307572	28	1.11959e+08	1.21056e+08	1.28339e+08	4.13902e+08	3.63329e+08	2.08043e+08	Yes	Yes	1.48574	-0.949577	44.6903	1.38736	-2.12432	3.08733
Q9UBC2	EPS15L1	Epidermal growth factor receptor substrate 15-like 1 (Eps15-related protein) (Eps15R)	0.00750708	0.00336795	0.00413914	2163	-0.29746	29	1.17392e+08	9.40293e+07	1.5178e+08	2.92406e+08	4.4051e+08	2.49862e+08	Yes	Yes	1.05886	-0.918295	44.8636	1.39362	-2.12453	3.08712
Q9ULC4	MCTS1	Malignant T-cell-amplified sequence 1 (MCT-1) (Multiple copies T-cell malignancies)	0.00746507	0.00408647	0.0033786	951	0.274429	9	9.2979e+07	6.04657e+07	1.40804e+08	4.08532e+08	4.1113e+08	2.24535e+08	Yes	Yes	0.959998	0.846528	54.7412	1.77359	-2.12697	3.08469
O43765	SGTA	Small glutamine-rich tetratricopeptide repeat-containing protein alpha (Alpha-SGT) (Vpu-binding protein) (UBP)	0.00741172	0.00262456	0.00478716	3269	-0.867093	10	1.38853e+08	1.03694e+08	1.86316e+08	3.1907e+08	2.92422e+08	2.88524e+08	Yes	Yes	0.814966	-2.67201	35.411	1.06798	-2.13008	3.08157
Q8NCA5	FAM98A	Protein FAM98A	0.0074106	0.00316851	0.00424209	2456	-0.420972	10	1.50249e+08	9.63746e+07	1.30113e+08	3.44776e+08	3.59037e+08	2.48131e+08	Yes	Yes	0.966056	-1.29723	42.7564	1.31837	-2.13015	3.08151
P35244	RPA3	Replication protein A 14 kDa subunit (RP-A p14) (Replication factor A protein 3) (RF-A protein 3)	0.00740105	0.00271457	0.00468648	3156	-0.787779	10	1.57893e+08	1.08441e+08	1.44121e+08	2.74438e+08	4.17039e+08	2.25036e+08	Yes	Yes	1.32371	-2.4271	36.6782	1.11001	-2.13071	3.08095
Q9H0D6	XRN2	5'-3' exoribonuclease 2	0.00739679	0.00421168	0.00318511	746	0.403055	32	9.63257e+07	7.83547e+07	1.04712e+08	3.32484e+08	4.56917e+08	2.5741e+08	Yes	Yes	1.07085	1.24169	56.9393	1.86576	-2.13096	3.0807
Q9UPN6	SCAF8	SR-related and CTD-associated factor 8 (CDC5L complex-associated protein 7) (RNA-binding motif protein 16)	0.00739562	0.00341698	0.00397864	1979	-0.219552	18	1.24926e+08	9.69173e+07	1.32076e+08	3.27145e+08	3.79438e+08	2.65493e+08	Yes	Yes	0.643698	-0.676358	46.2028	1.44237	-2.13103	3.08063
Q86X55	CARM1	Histone-arginine methyltransferase CARM1	0.0073797	0.00349397	0.00388573	1849	-0.153322	16	1.38453e+08	9.75286e+07	1.08193e+08	3.38448e+08	3.8954e+08	2.50978e+08	Yes	Yes	1.07714	-0.472183	47.3456	1.48458	-2.13196	3.07969
Q04837	SSBP1	Single-stranded DNA-binding protein, mitochondrial (Mt-SSB) (MtSSB) (PWP1-interacting protein 17)	0.00737041	0.0032299	0.00414051	2318	-0.358318	7	1.49484e+08	1.01196e+08	1.12996e+08	3.70639e+08	3.67983e+08	2.19177e+08	Yes	Yes	1.48861	-1.10331	43.8225	1.35623	-2.13251	3.07914
Q96EI5	TCEAL4	Transcription elongation factor A protein-like 4 (TCEA-like protein 4) (Transcription elongation factor S-II protein-like 4)	0.00735564	0.00229573	0.00505991	3606	-1.14016	14	2.08745e+08	1.54302e+08	8.2904e+07	3.57147e+08	3.09532e+08	2.06197e+08	Yes	Yes	2.41713	-3.50971	31.2105	0.931623	-2.13338	3.07827
P25685	DNAJB1	DnaJ homolog subfamily B member 1 (DnaJ protein homolog 1) (Heat shock 40 kDa protein 1) (HSP40) (Heat shock protein 40) (Human DnaJ protein 1) (hDj-1)	0.00734248	0.00196129	0.00538119	3862	-1.45612	17	1.56082e+08	1.19684e+08	2.01221e+08	2.67284e+08	3.50388e+08	2.21807e+08	Yes	Yes	0.685573	-4.48122	26.7115	0.789889	-2.13416	3.07749
O43815	STRN	Striatin	0.00734014	0.00378702	0.00355312	1297	0.0919749	22	9.53952e+07	8.84687e+07	1.25662e+08	4.08294e+08	3.81881e+08	2.16346e+08	Yes	Yes	1.2009	0.283039	51.5933	1.64693	-2.1343	3.07736
P36551	CPOX	Oxygen-dependent coproporphyrinogen-III oxidase, mitochondrial (COX) (Coprogen oxidase) (Coproporphyrinogenase)	0.00733302	0.00278701	0.00454601	3013	-0.705879	15	1.48093e+08	1.17254e+08	1.37205e+08	3.34132e+08	3.50487e+08	2.27599e+08	Yes	Yes	1.14819	-2.17194	38.0064	1.15454	-2.13472	3.07694
P60660	MYL6	Myosin light polypeptide 6 (17 kDa myosin light chain) (LC17) (Myosin light chain 3) (MLC-3) (Myosin light chain alkali 3) (Myosin light chain A3) (Smooth muscle and nonmuscle myosin light chain alkali 6)	0.00733116	0.00133829	0.00599287	4158	-2.16286	5	1.95643e+08	1.62831e+08	1.74709e+08	2.14465e+08	2.50748e+08	3.1604e+08	Yes	Yes	1.35969	-6.65474	18.2548	0.532692	-2.13483	3.07682
Q99986	VRK1	Serine/threonine-protein kinase VRK1	0.00732948	0.00272131	0.00460817	3111	-0.759894	15	1.35639e+08	9.05426e+07	1.79279e+08	2.64056e+08	4.05244e+08	2.39378e+08	Yes	Yes	0.907474	-2.33798	37.1283	1.12504	-2.13493	3.07673
P04637	TP53	Cellular tumor antigen p53 (Antigen NY-CO-13) (Phosphoprotein p53) (Tumor suppressor p53)	0.00732751	0.0027614	0.00456611	3051	-0.725564	14	1.7129e+08	1.1146e+08	1.24116e+08	3.0722e+08	3.48044e+08	2.51653e+08	Yes	Yes	1.0041	-2.23228	37.6854	1.14373	-2.13504	3.07661
Q92733	PRCC	Proline-rich protein PRCC (Papillary renal cell carcinoma translocation-associated gene protein)	0.0073208	0.00433402	0.00298679	567	0.53711	10	8.41943e+07	7.79555e+07	9.74567e+07	4.35448e+08	3.91917e+08	2.25609e+08	Yes	Yes	1.29657	1.65226	59.2014	1.96426	-2.13544	3.07621
O60256	PRPSAP2	Phosphoribosyl pyrophosphate synthase-associated protein 2 (PRPP synthase-associated protein 2) (41 kDa phosphoribosypyrophosphate synthetase-associated protein) (PAP41)	0.00730309	0.00313408	0.00416901	2430	-0.411662	13	1.31969e+08	1.04253e+08	1.26511e+08	3.58472e+08	3.89606e+08	1.98594e+08	Yes	Yes	1.532	-1.26593	42.9144	1.32395	-2.13649	3.07516
P63167	DYNLL1	Dynein light chain 1, cytoplasmic (8 kDa dynein light chain) (DLC8) (Dynein light chain LC8-type 1) (Protein inhibitor of neuronal nitric oxide synthase) (PIN)	0.00729639	0.00363822	0.00365817	1513	-0.00789171	2	8.59553e+07	6.88083e+07	1.62286e+08	3.90078e+08	3.98057e+08	2.03019e+08	Yes	Yes	0.916341	-0.0242651	49.8632	1.57971	-2.13689	3.07476
Q99961	SH3GL1	Endophilin-A2 (EEN fusion partner of MLL) (Endophilin-2) (Extra eleven-nineteen leukemia fusion gene protein) (EEN) (SH3 domain protein 2B) (SH3 domain-containing GRB2-like protein 1)	0.00729415	0.00433968	0.00295447	544	0.554692	12	7.35187e+07	7.37483e+07	1.10597e+08	3.41922e+08	4.63189e+08	2.44826e+08	Yes	Yes	1.09651	1.70547	59.4954	1.97736	-2.13703	3.07463
P11172	UMPS	Uridine 5'-monophosphate synthase (UMP synthase) [Includes: Orotate phosphoribosyltransferase (OPRT) (OPRTase)	0.00727974	0.00277836	0.00450138	2991	-0.696135	16	1.25961e+08	1.14307e+08	1.6146e+08	3.09453e+08	3.37678e+08	2.56358e+08	Yes	Yes	0.343304	-2.13976	38.1656	1.15992	-2.13788	3.07377
Q9HB40	SCPEP1	Retinoid-inducible serine carboxypeptidase	0.00726829	0.00295174	0.00431656	2713	-0.548318	11	1.58964e+08	1.27542e+08	9.96145e+07	3.35682e+08	3.04719e+08	2.76644e+08	Yes	Yes	0.996907	-1.68503	40.6111	1.24345	-2.13857	3.07308
P78318	IGBP1	Immunoglobulin-binding protein 1 (B-cell signal transduction molecule alpha 4) (Protein alpha-4) (CD79a-binding protein 1) (Protein phosphatase 2/4/6 regulatory subunit) (Renal carcinoma antigen NY-REN-16)	0.00726397	0.00403942	0.00322455	859	0.325054	15	8.98673e+07	8.1121e+07	1.12224e+08	3.62958e+08	4.16478e+08	2.39742e+08	Yes	Yes	1.00452	0.998833	55.609	1.80959	-2.13883	3.07283
O94979	SEC31A	Protein transport protein Sec31A (ABP125) (ABP130) (SEC31-like protein 1) (SEC31-related protein A) (Web1-like protein)	0.00725533	0.00361223	0.0036431	1517	-0.0122744	14	1.23465e+08	1.08753e+08	9.02364e+07	3.32783e+08	3.94558e+08	2.51046e+08	Yes	Yes	1.20666	-0.0377106	49.7873	1.57679	-2.13934	3.07231
Q9Y5X3	SNX5	Sorting nexin-5	0.00724481	0.00274352	0.00450129	3023	-0.714313	18	1.19073e+08	1.06738e+08	1.76932e+08	2.69062e+08	3.04653e+08	3.22498e+08	Yes	Yes	1.01725	-2.19414	37.8687	1.1499	-2.13997	3.07168
Q9BRT6	LLPH	Protein LLP homolog (Protein LAPS18-like)	0.00723617	0.00119597	0.0060402	4200	-2.33642	3	2.25174e+08	1.56694e+08	1.57512e+08	2.19202e+08	2.9063e+08	2.48194e+08	No	Yes	0.909071	-7.17552	16.5276	0.481302	-2.14049	3.07116
Q9UKN8	GTF3C4	General transcription factor 3C polypeptide 4	0.00723549	0.00398159	0.00325391	918	0.29117	31	8.47646e+07	7.09384e+07	1.3376e+08	3.54938e+08	3.80165e+08	2.72719e+08	Yes	Yes	0.335882	0.894218	55.0285	1.78545	-2.14053	3.07112
O75347	TBCA	Tubulin-specific chaperone A (TCP1-chaperonin cofactor A) (Tubulin-folding cofactor A) (CFA)	0.00722472	0.00310914	0.00411558	2413	-0.404581	9	2.10956e+08	9.13566e+07	6.27095e+07	3.4063e+08	3.51609e+08	2.38092e+08	Yes	Yes	1.87025	-1.24226	43.0347	1.32821	-2.14118	3.07047
Q8IWA0	WDR75	WD repeat-containing protein 75 (U3 small nucleolar RNA-associated protein 17 homolog)	0.00720536	0.00434687	0.00285849	486	0.604721	25	7.43491e+07	7.09914e+07	1.00716e+08	4.58014e+08	3.76764e+08	2.11047e+08	Yes	Yes	1.38256	1.85607	60.3282	2.01484	-2.14234	3.06931
Q8WZA0	LZIC	Protein LZIC (Leucine zipper and CTNNBIP1 domain-containing protein) (Leucine zipper and ICAT homologous domain-containing protein)	0.0071828	0.00268761	0.00449519	3079	-0.742058	10	1.44236e+08	9.52955e+07	1.60858e+08	3.24691e+08	3.22126e+08	2.40629e+08	Yes	Yes	0.672262	-2.27659	37.4173	1.13473	-2.14371	3.06795
Q9P2D1	CHD7	Chromodomain-helicase-DNA-binding protein 7 (CHD-7)	0.00717737	0.00230708	0.00487029	3540	-1.07794	38	2.00646e+08	1.19416e+08	1.13088e+08	3.39985e+08	2.81294e+08	2.32436e+08	Yes	Yes	1.75237	-3.3067	32.1438	0.961557	-2.14403	3.06762
Q9UNH7	SNX6	Sorting nexin-6 (TRAF4-associated factor 2) [Cleaved into: Sorting nexin-6, N-terminally processed]	0.00716183	0.00203107	0.00513076	3775	-1.33693	17	1.50664e+08	1.33116e+08	1.75539e+08	2.49948e+08	2.90362e+08	2.84447e+08	Yes	Yes	0.73509	-4.09995	28.3596	0.841347	-2.14498	3.06668
Q8WVV9	HNRNPLL	Heterogeneous nuclear ribonucleoprotein L-like (hnRNPLL) (Stromal RNA-regulating factor)	0.0071516	0.00402182	0.00312978	813	0.361785	18	7.80311e+07	6.53434e+07	1.33011e+08	4.15261e+08	3.34311e+08	2.56286e+08	Yes	Yes	0.745003	1.10925	56.2366	1.83594	-2.1456	3.06606
Q13242	SRSF9	Serine/arginine-rich splicing factor 9 (Pre-mRNA-splicing factor SRp30C) (Splicing factor, arginine/serine-rich 9)	0.00714933	0.00387469	0.00327464	1010	0.242742	12	1.24215e+08	6.45637e+07	1.03006e+08	3.25154e+08	3.8307e+08	2.81829e+08	Yes	Yes	0.53891	0.744226	54.1965	1.75124	-2.14573	3.06592
P04350	TUBB4A	Tubulin beta-4A chain (Tubulin 5 beta) (Tubulin beta-4 chain)	0.00714327	0.00310424	0.00403904	2357	-0.379772	5	1.83505e+08	8.84369e+07	8.46584e+07	3.73954e+08	3.23388e+08	2.26808e+08	Yes	Yes	1.78217	-1.16421	43.4568	1.34319	-2.1461	3.06555
P61604	HSPE1	10 kDa heat shock protein, mitochondrial (Hsp10) (10 kDa chaperonin) (Chaperonin 10) (CPN10) (Early-pregnancy factor) (EPF)	0.00714138	0.00408576	0.00305562	727	0.419139	5	9.05477e+07	7.99421e+07	9.34191e+07	3.61089e+08	4.45495e+08	2.09918e+08	Yes	Yes	1.47911	1.28484	57.2125	1.87745	-2.14622	3.06543
Q5TFE4	NT5DC1	5'-nucleotidase domain-containing protein 1	0.00713657	0.00285207	0.0042845	2782	-0.587115	15	1.47323e+08	9.1157e+07	1.37817e+08	3.14591e+08	3.78844e+08	2.09817e+08	Yes	Yes	1.20636	-1.79959	39.9642	1.22116	-2.14651	3.06514
Q8IXH7	NELFCD	Negative elongation factor C/D (NELF-C/D) (TH1-like protein)	0.00713396	0.00455212	0.00258184	308	0.818136	17	5.64147e+07	6.12236e+07	9.90705e+07	4.5696e+08	4.25754e+08	1.79657e+08	Yes	Yes	1.61522	2.50757	63.8091	2.17832	-2.14667	3.06498
P29508	SERPINB3	Serpin B3 (Protein T4-A) (Squamous cell carcinoma antigen 1) (SCCA-1)	0.00713016	0.00107416	0.006056	4234	-2.49515	4	3.34476e+08	2.9814e+07	2.21172e+07	7.20139e+08	8.82737e+07	8.35787e+07	No	Yes	7.32741	-7.64702	15.0651	0.438019	-2.1469	3.06475
P46109	CRKL	Crk-like protein	0.00712456	0.00266859	0.00445597	3071	-0.739659	15	1.73056e+08	1.17417e+08	1.06406e+08	2.91913e+08	3.43455e+08	2.45148e+08	Yes	Yes	1.19632	-2.26662	37.4563	1.13604	-2.14724	3.06441
O60684	KPNA6	Importin subunit alpha-7 (Karyopherin subunit alpha-6)	0.00712372	0.00326606	0.00385765	2032	-0.24017	6	8.56801e+07	1.05778e+08	1.47845e+08	2.63485e+08	4.17534e+08	2.56922e+08	Yes	Yes	1.28983	-0.735968	45.8478	1.42937	-2.14729	3.06436
Q6ZN18	AEBP2	Zinc finger protein AEBP2 (Adipocyte enhancer-binding protein 2) (AE-binding protein 2)	0.00710411	0.00297918	0.00412493	2544	-0.469457	16	1.48223e+08	1.43355e+08	7.80339e+07	3.16141e+08	2.89336e+08	2.9864e+08	No	Yes	0.783629	-1.43802	41.936	1.28952	-2.14849	3.06316
Q9NS91	RAD18	E3 ubiquitin-protein ligase RAD18	0.0071008	0.00269137	0.00440944	3018	-0.712256	15	1.62886e+08	1.1116e+08	1.05641e+08	3.68498e+08	3.55439e+08	1.69512e+08	Yes	Yes	2.21103	-2.18161	37.9023	1.15103	-2.14869	3.06296
P23276	KEL	Kell blood group glycoprotein	0.00708207	0.00509879	0.00198328	83	1.36227	2	1.47067e+06	1.20161e+06	1.74543e+08	3.99866e+08	3.69337e+08	3.23359e+08	No	Yes	0.714516	4.17101	71.9958	2.61866	-2.14984	3.06181
P61916	NPC2	NPC intracellular cholesterol transporter 2 (Epididymal secretory protein E1) (Human epididymis-specific protein 1) (He1) (Niemann-Pick disease type C2 protein)	0.00707642	0.00258839	0.00448804	3158	-0.794031	6	1.28698e+08	1.33746e+08	1.17779e+08	3.72746e+08	3.6729e+08	1.48505e+08	Yes	Yes	2.332	-2.4309	36.5776	1.10666	-2.15019	3.06147
Q7Z3T8	ZFYVE16	Zinc finger FYVE domain-containing protein 16 (Endofin) (Endosome-associated FYVE domain protein)	0.00705143	0.00300314	0.00404829	2470	-0.430843	30	1.11724e+08	1.09561e+08	1.36107e+08	3.65439e+08	3.19835e+08	2.21616e+08	Yes	Yes	1.01703	-1.31835	42.5891	1.31247	-2.15172	3.05993
P61586	RHOA	Transforming protein RhoA	0.00704866	0.00346678	0.00358187	1604	-0.0471167	5	6.01367e+07	9.45221e+07	1.63211e+08	2.63604e+08	3.88153e+08	2.94159e+08	Yes	Yes	1.29219	-0.144166	49.1836	1.55372	-2.15189	3.05976
O94776	MTA2	Metastasis-associated protein MTA2 (Metastasis-associated 1-like 1) (MTA1-L1 protein) (p53 target protein in deacetylase complex)	0.00704785	0.00248353	0.00456432	3276	-0.878007	24	1.16576e+08	1.20535e+08	1.65373e+08	2.68389e+08	3.73265e+08	2.19503e+08	Yes	Yes	1.14905	-2.68645	35.2381	1.06229	-2.15194	3.05971
P48556	PSMD8	26S proteasome non-ATPase regulatory subunit 8 (26S proteasome regulatory subunit RPN12) (26S proteasome regulatory subunit S14) (p31)	0.00702688	0.00332658	0.00370029	1846	-0.153597	9	1.13835e+08	7.26661e+07	1.2938e+08	2.99804e+08	4.57941e+08	1.86255e+08	Yes	Yes	1.54279	-0.469764	47.3409	1.4844	-2.15324	3.05841
Q9BTC0	DIDO1	Death-inducer obliterator 1 (DIO-1) (hDido1) (Death-associated transcription factor 1) (DATF-1)	0.00702404	0.002497	0.00452704	3245	-0.858372	43	1.47952e+08	1.1612e+08	1.37743e+08	3.3782e+08	2.9681e+08	2.22927e+08	Yes	Yes	1.17635	-2.62511	35.5493	1.07255	-2.15341	3.05824
Q9BRK5	SDF4	45 kDa calcium-binding protein (Cab45) (Stromal cell-derived factor 4) (SDF-4)	0.00701914	0.00377217	0.00324697	1058	0.216298	12	1.18442e+08	9.36956e+07	7.34904e+07	4.15329e+08	3.16551e+08	2.40986e+08	Yes	Yes	1.44767	0.661427	53.7412	1.7327	-2.15372	3.05794
O43432	EIF4G3	Eukaryotic translation initiation factor 4 gamma 3 (eIF-4-gamma 3) (eIF-4G 3) (eIF4G 3) (eIF-4-gamma II) (eIF4GII)	0.00701803	0.00338145	0.00363659	1737	-0.104946	27	9.69256e+07	1.11668e+08	1.1235e+08	3.9275e+08	3.07552e+08	2.3705e+08	Yes	Yes	1.05759	-0.32091	48.1822	1.51585	-2.15378	3.05787
O95302	FKBP9	Peptidyl-prolyl cis-trans isomerase FKBP9 (PPIase FKBP9)	0.00699182	0.00278945	0.00420237	2788	-0.591222	17	1.81591e+08	1.19868e+08	7.09e+07	2.50183e+08	2.5912e+08	3.71933e+08	Yes	Yes	0.657864	-1.80692	39.8959	1.21882	-2.15541	3.05624
Q7L576	CYFIP1	Cytoplasmic FMR1-interacting protein 1 (Specifically Rac1-associated protein 1) (Sra-1) (p140sra-1)	0.00699118	0.00289879	0.00409239	2598	-0.497494	21	1.44011e+08	1.04318e+08	1.16143e+08	2.88504e+08	3.49497e+08	2.51008e+08	Yes	Yes	0.820505	-1.52044	41.4635	1.27302	-2.15545	3.0562
P12109	COL6A1	Collagen alpha-1(VI) chain	0.0069732	0.00367398	0.00329921	1176	0.155223	18	1.15246e+08	9.38204e+07	8.51198e+07	3.3506e+08	2.67819e+08	3.53192e+08	Yes	Yes	0.727682	0.47422	52.6872	1.69028	-2.15657	3.05508
Q9GZU8	PSME3IP1	PSME3-interacting protein (NEFA-interacting nuclear protein NIP30) (PA28G-interacting protein)	0.00696123	0.00258858	0.00437266	3100	-0.756351	11	1.42425e+08	8.82129e+07	1.58226e+08	3.09368e+08	3.22463e+08	2.27416e+08	Yes	Yes	0.667648	-2.31015	37.1856	1.12696	-2.15731	3.05434
P11310	ACADM	Medium-chain specific acyl-CoA dehydrogenase, mitochondrial (MCAD)	0.00695266	0.000823283	0.00612938	4270	-2.89628	16	1.97674e+08	1.41437e+08	2.06597e+08	2.64994e+08	2.51408e+08	1.84465e+08	Yes	Yes	1.70807	-8.84467	11.8413	0.343277	-2.15785	3.0538
P68036	UBE2L3	Ubiquitin-conjugating enzyme E2 L3	0.0069511	0.00237613	0.00457498	3368	-0.945152	10	1.53526e+08	1.07608e+08	1.48415e+08	2.95808e+08	2.86863e+08	2.54075e+08	Yes	Yes	0.637915	-2.88622	34.1835	1.02768	-2.15795	3.05371
P28161	GSTM2	Glutathione S-transferase Mu 2	0.00694997	0.00261267	0.00433729	3052	-0.731267	9	1.39223e+08	1.02428e+08	1.43324e+08	2.57782e+08	3.57783e+08	2.45551e+08	Yes	Yes	0.749594	-2.23302	37.5926	1.14061	-2.15802	3.05363
[truncated: 3,636 more rows]
[truncated: 2 more columns]
