# Supplementary material for: Signal-noise metrics for RNA binding protein identification reveal broad spectrum protein-RNA interaction frequencies and dynamics
Source: Nat Commun. 2023 Sep 21;14:5868. doi: 10.1038/s41467-023-41284-9 (PMC10514315; doi:10.1038/s41467-023-41284-9)
Supplement: Supplementary file 24 — Supplementary Dataset 20 [file 41467_2023_41284_MOESM24_ESM.xlsx]

## Sheet: OOPs LFQ
Supplementary Data 20	OOPs LFQ.
Referenced MS dataset	OOPs LFQ (Hoefig, 2021); not from the original OOPs methods paper (Queiroz, 2019)
SILAC labeling?	No
Pooled UV-crosslinked and non-crosslinked samples prior to RNA-centric protein enrichment?	No
# of replicates	3	Only three of four replicates were used (R1,R2, and R3)
UV-enrichment* status was based on conclusions of referenced study, no independent statistical analysis was performed on referenced MS dataset.
GO-annotations were exported from PANTHER V17.0 (Thomas et al., 2003) and made available in Supplementary Data 7.
Proteins not detected in all three UV-crosslinked samples were excluded from downstream sample normalization procedures and data analysis.
Replicate samples were mean-normalized to total SPI and SPInCL values equal to 0 were replaced with the average non-zero SPInCL value of the same protein ID.
Proteins only detected in UV-crosslinked samples were given the following pseudo-values: log2(S/N) = 10, log2(CL/nCL) = 10.
Average log2(CL/nCL) and log2(S/N) ratios were generated with SPICL values and average SPInCL values according to equations (2) and (3). Proteins displaying negative average log2(CL/nCL) ratios were given pseudo-log2(S/N) ratios of −10.
%TP values were calculated with average SPI values and average total SPI according to equation (8); %TPS and %TPN values were estimated with %TP values and average log2(S/N) ratios according to equations (9-11).
Log10(%TP) values were adjusted by subtracting the minimum log10(%TP) value of the MS dataset.
Detectable ∆log2(SPIS) values were estimated with SD of log2(SPI) values and average log2(S/N) ratios according to equations (5-7) (see Methods).
RCS ranking only included proteins identified in at least one non-crosslinked sample to avoid low-abundant species with pseudo-log2(S/N) ratios of 10 from being inaccurately ranked.
RBP confidence scores (RCS) represent the product of adj. log10(%TP) values and average log2(S/N) ratios.
%TP ranking only includes proteins detected in all UV-crosslinked samples.
S/N and %TPS were considered overestimated for non-SILAC experiments and for experiments where UV-crosslinked and non-crosslinked samples weren't pooled prior to RNA-centric protein enrichment.
Average log2(CL/nCL) and S/N ratio summary statistics for GO terms or categories only included proteins identified in at least one non-crosslinked samples to avoid low-abundant species with pseudo-log2(S/N) ratios of 10 from skewing the data.
Category or GO term	Total MS dataset	GO RNA binding	GO nucleic acid binding	GO nucleotide binding	GO mRNA binding	GO rRNA binding	GO dsRNA binding	GO tRNA binding	GO snRNA binding	GO snoRNA binding	GO miRNA binding	GO translation	GO mRNA processing	GO ncRNA processing	GO rRNA processing	GO RNA splicing	GO regulation of RNA stability	GO RNA modification	GO RNA localization	GO ribonucleoprotein complex	GO plasma membrane	GO cytosol	GO integral component of membrane	GO nucleus	GO DNA binding	GO exclusive DNA binding	GO exclusive nucleotide binder	GO endoplasmic reticulum	GO integral component of ER membrane	GO glycoprotein	GO unfolded protein binding	GO protein binding	"Core RBP" (Beckmann, 2015)	Classical metabolic enzymes (Beckmann, 2015)	EnigmRBPs (Beckmann, 2015)
# of protein IDs in category or GO term (Homo sapien & Saccharommyces cerevisiae)	2290	2389	5254	3055	525	147	82	119	69	63	31	717	646	796	504	500	254	284	343	1230	6435	6382	7023	10013	3095	2715	2345	2703	1543	4577	203	15171	498	216	597
# of detected protein IDs	2290	850	1028	522	167	25	46	33	34	20	16	168	235	146	105	204	78	50	88	362	561	1283	228	1495	319	169	311	230	86	166	42	1315	193	63	148
# of detected protein IDs identified as UV-enriched*	1022	514	600	190	127	14	32	21	23	15	15	94	142	104	80	113	56	39	55	240	174	536	79	737	183	79	80	81	30	39	8	640	128	24	75
% of detected protein IDs identified as UV-enriched*	44.6288	60.4706	58.3658	36.3985	76.0479	56	69.5652	63.6364	67.6471	75	93.75	55.9524	60.4255	71.2329	76.1905	55.3922	71.7949	78	62.5	66.2983	31.016	41.7771	34.6491	49.2977	57.3668	46.7456	25.7235	35.2174	34.8837	23.494	19.0476	48.6692	66.3212	38.0952	50.6757
Average log2(CL/nCL) of detected protein IDs	0.297255	0.920561	0.822631	0.14643	1.60632	1.16819	1.55229	0.895881	0.829457	1.22603	2.79317	0.807212	0.859021	0.934809	1.05153	0.785734	1.66036	1.3276	1.1292	1.03749	-0.0443579	0.285306	-0.012257	0.441471	0.777457	0.352343	-0.122247	0.0445515	-0.0263026	-0.285498	-0.23585	0.408527	1.153	0.35269	0.488024
Average S/N of detected protein IDs	0.801261	1.58068	1.40632	0.447741	2.78891	2.76128	2.52636	0.760891	0.793892	1.34565	4.55976	1.43063	1.38264	1.02177	1.21636	1.38123	3.73877	1.46436	1.57528	1.70784	0.387564	0.798505	0.496863	0.944881	1.39417	0.605855	0.18292	0.401439	0.232794	0.35147	0.0958304	0.968263	1.41087	0.492901	1.32863
%TP of detected protein IDs	100	59.6152	74.73	33.0307	22.7895	0.818802	4.99293	1.27306	1.17104	0.560341	4.50371	6.13281	24.7309	5.02439	2.08448	23.8202	8.63529	1.25011	8.46633	41.8041	36.0474	59.4199	6.65941	82.4227	35.2369	15.0771	6.68552	9.56138	2.19616	7.26085	4.072	49.5763	13.8742	2.79212	5.48726
%TPS of detected protein IDs	22.1236	19.3594	20.1039	2.43271	11.4245	0.483981	1.8599	0.1504	0.489735	0.177301	3.17466	1.89408	11.5159	2.63371	1.06151	11.0027	5.54693	0.910931	4.2889	12.9929	2.51273	11.9697	0.911327	19.866	9.14349	0.726334	0.425314	2.4542	0.165003	1.07507	0.174335	10.5689	5.15137	0.334467	1.07616
%TPN of detected protein IDs	77.8764	40.2557	54.6261	30.598	11.3651	0.334821	3.13303	1.12266	0.681304	0.383039	1.32905	4.23873	13.215	2.39068	1.02297	12.8174	3.08836	0.339178	4.17742	28.8113	33.5347	47.4502	5.74808	62.5567	26.0934	14.3508	6.2602	7.10718	2.03115	6.18578	3.89767	39.0073	8.72279	2.45766	4.4111
Average log2(CL/nCL) of UV-enriched* protein IDs	4.98441	5.05911	5.03018	4.7213	4.71674	6.40609	4.62566	4.80688	5.65895	4.59378	5.19545	4.34969	4.71791	5.90536	6.04711	4.68352	5.29777	5.56201	4.63198	5.01092	4.49803	4.80249	4.09013	5.01602	4.58428	4.73817	4.4785	4.24878	4.08214	3.90391	4.30619	5.26704	4.64815	4.84078	5.26728
Average S/N of UV-enriched* protein IDs	2.23047	3.05372	2.81692	1.54152	3.95107	6.91661	3.76706	1.39855	1.39704	1.84822	4.55976	2.89568	2.55652	1.7318	1.91987	2.79477	5.7519	1.75632	2.80008	2.95398	1.46389	2.36149	1.60093	2.33391	2.74676	1.3654	0.794897	1.3409	0.791267	1.46289	0.502521	2.51727	2.3859	1.59724	3.14951
%TP of UV-enriched* protein IDs	30.4822	25.9987	27.2025	3.47279	15.3473	0.520403	2.26163	0.252221	0.911278	0.271107	4.50245	2.52362	16.0738	4.07913	1.49425	15.274	6.85843	1.138	6.51303	18.1756	3.90186	16.5288	1.58119	27.4715	13.0196	1.17523	0.472265	3.08118	0.31474	1.4806	0.0452545	14.0165	7.6568	0.464383	1.46047
%TPS of UV-enriched* protein IDs	20.3886	18.2772	18.9416	1.76527	11.2655	0.443884	1.48995	0.134203	0.471217	0.1747	3.17341	1.76838	11.2427	2.59716	1.04114	10.7337	5.38594	0.891486	4.23484	12.6645	2.08949	11.0243	0.824475	18.7626	8.92	0.648053	0.21436	2.37406	0.147386	0.957493	0.0195166	9.52352	5.00911	0.265602	1.01511
%TPN of UV-enriched* protein IDs	10.0936	7.7215	8.2609	1.70752	4.0818	0.0765192	0.771681	0.118018	0.440061	0.0964065	1.32905	0.75524	4.83109	1.48196	0.453101	4.54032	1.47249	0.246514	2.2782	5.51104	1.81237	5.50456	0.756711	8.70893	4.09957	0.527176	0.257905	0.707127	0.167354	0.523104	0.0257379	4.49301	2.6477	0.198781	0.445352
	log2(S/N) < 0	0 < log2(S/N) < 1	1 < log2(S/N) < 2	2 < log2(S/N) < 3	3 < log2(S/N) < 4	4 < log2(S/N) < 5	5 < log2(S/N) < 6	6 < log2(S/N) < 7	7 < log2(i/N) < 8	8 < log2(S/N) < 9	9 < log2(S/N) < 10	10 < log2(S/N); (includes undetected in non-crosslinked)
# of total protein IDs	1558	110	91	44	23	8	4	0	0	0	0	452
# of GO-annotated RBPs	453	65	68	34	18	6	3	0	0	0	0	203
	RCS rank 1–100	RCS rank 101–200	RCS rank 201–300	RCS rank 301–400	RCS rank 401–500	RCS rank 501–600	RCS rank 601–700	RCS rank 701–800	RCS rank 801–900	RCS rank 901–1000	RCS rank 1001–1100	RCS rank 1101–1200	RCS rank 1201–1300	RCS rank 1301–1400	RCS rank 1401–1500	RCS rank 1501–1600	RCS rank 1601–1700	RCS rank 1701–1800	RCS rank 1801–1900
# of GO-annotated RBPs	73	26	22	31	24	22	25	25	24	19	24	21	27	23	30	20	20	13	19
Average S/N	8.88364	2.55265	1.25299	0.739722	0.469383	0.338374	0.238675	0.144879	0.067362	0.0228272	0.00600745	0.00278957	0.00185085	0.00156478	0.001	0.00108712	0.00100522	0.001	0.001
Average RCS	6.03696	2.014	0.413467	-0.563794	-1.34845	-2.01204	-2.86019	-3.99074	-5.99882	-8.29127	-10.2375	-11.792	-13.4979	-15.0299	-16.7504	-18.8252	-21.3015	-25.6359	-33.7398
Average detectable ∆log2(SPIS)	0.661808	0.804535	1.00717	1.01167	1.20872	1.38067	1.70109	2.06833	3.91588	5.80883	7.76611	7.98658	8.48502	8.54786	8.74081	8.46829	8.48803	8.31982	8.3624
Average # of unique peptides	41	30	26	26	22	21	21	20	22	16	15	13	15	16	16	18	21	24	31
%TP	12.8572	6.55613	2.22129	2.55911	2.12456	1.35587	1.39451	1.42591	2.00444	2.783	1.94148	0.93314	0.853454	1.76458	1.30842	2.27037	3.7983	11.2618	38.5711
%TPS	10.825	4.07145	1.1821	1.19137	0.859718	0.440384	0.375062	0.283941	0.283109	0.336176	0.186201	0.0262517	0.00556833	0.0425056	0	0.00133668	5.78943e-05	0	0
%TPN	2.0322	2.48468	1.03919	1.36774	1.26484	0.915481	1.01944	1.14197	1.72131	2.44671	1.75502	0.906499	0.847299	1.72122	1.30712	2.26696	3.79448	11.2505	38.5326
	%TP rank 1–100	%TP rank 101–201	%TP rank 201–301	%TP rank 301–401	%TP rank 401–501	%TP rank 501–601	%TP rank 601–701	%TP rank 701–801	%TP rank 801–901	%TP rank 901–1001	%TP rank 1001–1101	%TP rank 1101–1201	%TP rank 1201–1301	%TP rank 1301–1401	%TP rank 1401–1501	%TP rank 1501–1601	%TP rank 1601–1701	%TP rank 1701–1801	%TP rank 1801–1901	%TP rank 1901–2001	%TP rank 2001–2101	%TP rank 2101–2201	%TP rank 2201–2301
	65.6469	10.588	5.59592	3.63937	2.72566	2.06659	1.6659	1.35417	1.11508	0.947327	0.814682	0.686618	0.577508	0.490712	0.426357	0.367516	0.314487	0.268173	0.221759	0.179392	0.142775	0.10676	0.0583658
%TP	13.0853	3.04869	1.02733	0.961347	0.696352	0.462527	0.399553	0.386597	0.281242	0.287323	0.199439	0.176258	0.126147	0.149491	0.152941	0.0968854	0.078012	0.089613	0.0965501	0.0942277	0.0916376	0.0793948	0.0567501
%TPS	52.5616	7.53931	4.56859	2.67803	2.02931	1.60406	1.26635	0.967574	0.833843	0.660004	0.615242	0.51036	0.45136	0.341221	0.273416	0.270631	0.236475	0.17856	0.125209	0.0851643	0.0511377	0.0273651	0.00161571
%TPN
Primary Uniprot ID	Primary gene name	Protein name	%TP	%TPS	%TPN	RCS Rank	Log2(S/N)	# of unique peptides	SPInCL R1	SPInCL R2	SPInCL R3	SPICL R1	SPICL R2	SPICL R3	UV-enriched*?	Detected?	Detectable ∆log2(SPIS)	RBP confidence score (RCS)	% RNA-bound	Average log2(CL/nCL)	Log10(%TP)	Adjusted log10(%TP)
P60709	ACTB	Actin, cytoplasmic 1 (Beta-actin) [Cleaved into: Actin, cytoplasmic 1, N-terminally processed]	12.1386	0	12.1386	1838	-10	12	4.78828e+11	6.00987e+11	5.09718e+11	2.38586e+11	1.82214e+11	1.66048e+11	No	Yes	7.66889	-46.3607		-1.45499	1.08417	4.65199
P19338	NCL	Nucleolin (Protein C23)	3.08214	0	3.08214	1837	-10	63	1.33035e+11	7.72247e+10	6.87009e+10	6.54882e+10	1.2351e+11	8.46511e+10	No	Yes	8.84914	-40.4279		-0.077252	0.488852	4.05667
P22626	HNRNPA2B1	Heterogeneous nuclear ribonucleoproteins A2/B1 (hnRNP A2/B1)	2.18573	1.33706	0.848674	122	0.655779	29	2.62922e+10	2.41038e+10	2.55059e+10	1.13887e+11	1.07403e+11	9.46976e+10	Yes	Yes	0.428159	2.5624	61.1721	2.05344	0.339597	3.90741
P07910	HNRNPC	Heterogeneous nuclear ribonucleoproteins C1/C2 (hnRNP C1/C2)	2.08702	1.79967	0.287355	12	2.64682	19	9.69044e+09	7.23599e+09	8.60489e+09	1.15806e+11	1.3604e+11	9.68148e+10	Yes	Yes	0.622519	10.2891	86.2313	3.75764	0.319527	3.88735
P21333	FLNA	Filamin-A (FLN-A) (Actin-binding protein 280) (ABP-280) (Alpha-filamin) (Endothelial actin-binding protein) (Filamin-1) (Non-muscle filamin)	1.67206	0	1.67206	1836	-10	131	5.61402e+10	6.25869e+10	5.79749e+10	3.9976e+10	3.76451e+10	4.54673e+10	No	Yes	6.59835	-37.781		-0.526143	0.223251	3.79107
P39687	ANP32A	Acidic leucine-rich nuclear phosphoprotein 32 family member A (Acidic nuclear phosphoprotein pp32) (pp32) (Leucine-rich acidic nuclear protein) (LANP) (Mapmodulin) (Potent heat-stable protein phosphatase 2A inhibitor I1PP2A) (Putative HLA-DR-associated protein I) (PHAPI)	1.53235	0	1.53235	1835	-10	20	8.84054e+10	7.97487e+10	5.84591e+10	1.06196e+10	2.50613e+10	1.24481e+10	No	Yes	9.43206	-37.4033		-2.34116	0.185358	3.75318
P68363	TUBA1B	Tubulin alpha-1B chain (Alpha-tubulin ubiquitous) (Tubulin K-alpha-1) (Tubulin alpha-ubiquitous chain) [Cleaved into: Detyrosinated tubulin alpha-1B chain]	1.17313	0.195067	0.97806	954	-2.32595	1	3.08321e+10	2.67634e+10	3.00284e+10	3.84834e+10	4.10551e+10	4.3173e+10	No	Yes	0.693314	-8.45986	16.628	0.484279	0.0693451	3.63716
P07737	PFN1	Profilin-1 (Epididymis tissue protein Li 184a) (Profilin I)	1.11957	0	1.11957	1834	-10	15	5.02504e+10	5.40338e+10	5.31669e+10	1.469e+10	1.58223e+10	1.27697e+10	No	Yes	6.66362	-36.0449		-1.86869	0.0490519	3.61687
P08575	PTPRC	Receptor-type tyrosine-protein phosphatase C	1.06442	0	1.06442	1833	-10	84	3.20747e+10	3.18802e+10	4.07593e+10	2.87315e+10	3.09655e+10	2.64328e+10	No	Yes	7.08508	-35.8263		-0.284881	0.0271113	3.59493
P09429	HMGB1	High mobility group protein B1 (High mobility group protein 1) (HMG-1)	1.03989	0	1.03989	1832	-10	13	6.06049e+10	4.49263e+10	2.19958e+10	1.20952e+10	3.05392e+10	1.6286e+10	No	Yes	10.6266	-35.7254		-1.22486	0.0169891	3.58481
Q01130	SRSF2	Serine/arginine-rich splicing factor 2 (Protein PR264) (Splicing component, 35 kDa) (Splicing factor SC35) (SC-35) (Splicing factor, arginine/serine-rich 2)	1.00919	0	1.00919	1831	-10	10	3.96889e+10	5.79321e+10	6.02737e+10	7.71819e+09	8.42508e+09	6.90364e+09	No	Yes	9.31209	-35.5957		-2.78109	0.00397103	3.57179
P23528	CFL1	Cofilin-1 (18 kDa phosphoprotein) (p18) (Cofilin, non-muscle isoform)	0.986559	0	0.986559	1830	-10	19	3.95269e+10	4.63337e+10	4.35789e+10	1.85181e+10	1.5119e+10	1.38082e+10	No	Yes	6.59118	-35.4975		-1.45897	-0.00587681	3.56194
P31943	HNRNPH1	Heterogeneous nuclear ribonucleoprotein H (hnRNP H) [Cleaved into: Heterogeneous nuclear ribonucleoprotein H, N-terminally processed]	0.961395	0.535441	0.425954	197	0.330031	15	1.42132e+10	1.09601e+10	1.29354e+10	4.86195e+10	4.48797e+10	4.07649e+10	Yes	Yes	0.489654	1.17185	55.6942	1.81315	-0.0170984	3.55072
P13645	KRT10	Keratin, type I cytoskeletal 10 (Cytokeratin-10) (CK-10) (Keratin-10) (K10)	0.950156	0	0.950156	1829	-10	20	3.09735e+10	5.85578e+10	4.02399e+10	2.38177e+10	1.04627e+10	6.30614e+09	No	Yes	9.31354	-35.3348		-1.89556	-0.022205	3.54561
Q9Y383	LUC7L2	Putative RNA-binding protein Luc7-like 2	0.919241	0	0.919241	1828	-10	23	3.92566e+10	3.99906e+10	5.38232e+10	8.97345e+09	1.34049e+10	9.36615e+09	No	Yes	8.66023	-35.1916		-2.09181	-0.0365707	3.53125
P68371	TUBB4B	Tubulin beta-4B chain (Tubulin beta-2 chain) (Tubulin beta-2C chain)	0.903462	0.121904	0.781558	1001	-2.68061	1	2.4673e+10	1.93276e+10	2.59607e+10	2.88753e+10	2.93094e+10	3.384e+10	No	Yes	1.664	-9.44574	13.493	0.391714	-0.04409	3.52373
P09651	HNRNPA1	Heterogeneous nuclear ribonucleoprotein A1 (hnRNP A1) (Helix-destabilizing protein) (Single-strand RNA-binding protein) (hnRNP core protein A1) [Cleaved into: Heterogeneous nuclear ribonucleoprotein A1, N-terminally processed]	0.880358	0.635715	0.244643	51	1.3777	7	1.01391e+10	5.89867e+09	5.87813e+09	4.76618e+10	4.51136e+10	4.3152e+10	Yes	Yes	0.410492	4.83915	72.211	2.63159	-0.0553408	3.51248
P35579	MYH9	Myosin-9 (Cellular myosin heavy chain, type A) (Myosin heavy chain 9) (Myosin heavy chain, non-muscle IIa) (Non-muscle myosin heavy chain A) (NMMHC-A) (Non-muscle myosin heavy chain IIa) (NMMHC II-a) (NMMHC-IIA)	0.86387	0.0421969	0.821673	1352	-4.28335	122	1.9401e+10	3.25546e+10	2.14106e+10	2.46799e+10	2.48021e+10	3.2039e+10	No	Yes	3.20817	-15.01	4.88464	0.141053	-0.0635515	3.50427
P68104	EEF1A1	Elongation factor 1-alpha 1 (EF-1-alpha-1) (Elongation factor Tu) (EF-Tu) (Eukaryotic elongation factor 1 A-1) (eEF1A-1) (Leukocyte receptor cluster member 7)	0.842612	0	0.842612	1827	-10	16	2.59123e+10	2.76267e+10	2.94104e+10	2.64054e+10	2.0133e+10	2.1588e+10	No	Yes	6.96517	-34.8149		-0.293727	-0.0743724	3.49345
P61978	HNRNPK	Heterogeneous nuclear ribonucleoprotein K (hnRNP K) (Transformation up-regulated nuclear protein) (TUNP)	0.774644	0.47873	0.295914	130	0.694036	30	9.01335e+09	8.31773e+09	9.15625e+09	4.0377e+10	3.47367e+10	3.72884e+10	Yes	Yes	0.379886	2.39923	61.8	2.08257	-0.110898	3.45692
O43390	HNRNPR	Heterogeneous nuclear ribonucleoprotein R (hnRNP R)	0.757504	0.606233	0.151271	30	2.00273	29	4.63337e+09	3.9269e+09	4.95181e+09	4.58091e+10	3.94592e+10	3.7036e+10	Yes	Yes	0.426049	6.90382	80.0303	3.17235	-0.120615	3.4472
Q92945	KHSRP	Far upstream element-binding protein 2 (FUSE-binding protein 2) (KH type-splicing regulatory protein) (KSRP) (p75)	0.729677	0.678515	0.0511622	3	3.72923	34	1.90496e+09	7.54551e+08	1.92513e+09	4.16188e+10	4.37797e+10	4.08441e+10	Yes	Yes	0.0779709	12.7948	92.9884	4.78262	-0.136869	3.43095
P26599	PTBP1	Polypyrimidine tract-binding protein 1 (PTB) (57 kDa RNA-binding protein PPTB-1) (Heterogeneous nuclear ribonucleoprotein I) (hnRNP I)	0.698208	0.640423	0.0577849	7	3.47026	20	1.68583e+09	1.82208e+09	1.63746e+09	4.14518e+10	4.48486e+10	3.37393e+10	Yes	Yes	0.549685	11.8398	91.7238	4.53392	-0.156015	3.4118
P31146	CORO1A	Coronin-1A (Coronin-like protein A) (Clipin-A) (Coronin-like protein p57) (Tryptophan aspartate-containing coat protein) (TACO)	0.69189	0	0.69189	1826	-10	28	2.47758e+10	2.88078e+10	3.22596e+10	1.60373e+10	1.17321e+10	1.04393e+10	No	Yes	6.20238	-33.9619		-1.1921	-0.159963	3.40785
Q9Y2W1	THRAP3	Thyroid hormone receptor-associated protein 3 (BCLAF1 and THRAP3 family member 2) (Thyroid hormone receptor-associated protein complex 150 kDa component) (Trap150)	0.658237	0	0.658237	1825	-10	46	2.74144e+10	1.8677e+10	3.47311e+10	7.59454e+09	1.42056e+10	1.53957e+10	No	Yes	9.57143	-33.7461		-1.18579	-0.181618	3.3862
Q15717	ELAVL1	ELAV-like protein 1 (Hu-antigen R) (HuR)	0.647866	0.587441	0.0604258	10	3.28121	21	1.79162e+09	1.79314e+09	1.78109e+09	4.38761e+10	3.57455e+10	3.11715e+10	Yes	Yes	0.63718	11.0882	90.6731	4.35356	-0.188515	3.3793
P51991	HNRNPA3	Heterogeneous nuclear ribonucleoprotein A3 (hnRNP A3)	0.647559	0.311432	0.336127	328	-0.110088	21	1.06609e+10	9.7236e+09	9.73416e+09	2.9906e+10	2.74035e+10	2.86757e+10	Yes	Yes	0.315045	-0.371999	48.0932	1.51251	-0.18872	3.3791
Q00839	HNRNPU	Heterogeneous nuclear ribonucleoprotein U (hnRNP U) (GRIP120) (Nuclear p120 ribonucleoprotein) (Scaffold-attachment factor A) (SAF-A) (p120) (pp120)	0.646143	0.287927	0.358216	406	-0.315126	36	1.01955e+10	9.58508e+09	1.23134e+10	2.95229e+10	2.69458e+10	2.72873e+10	Yes	Yes	0.356879	-1.06454	44.5609	1.3827	-0.189671	3.37815
P68032	ACTC1	Actin, alpha cardiac muscle 1 (Alpha-cardiac actin) [Cleaved into: Actin, alpha cardiac muscle 1, intermediate form]	0.642667	0	0.642667	1824	-10	2	2.28982e+10	2.27752e+10	3.41794e+10	1.30997e+10	1.19149e+10	1.03593e+10	No	Yes	8.64068	-33.6425		-1.18131	-0.192014	3.3758
O60506	SYNCRIP	Heterogeneous nuclear ribonucleoprotein Q (hnRNP Q) (Glycine- and tyrosine-rich RNA-binding protein) (GRY-RBP) (NS1-associated protein 1) (Synaptotagmin-binding, cytoplasmic RNA-interacting protein)	0.629838	0.555747	0.0740906	15	2.90707	23	2.31219e+09	1.99874e+09	2.28938e+09	3.96806e+10	3.66005e+10	3.00451e+10	Yes	Yes	0.531029	9.78823	88.2366	4.00016	-0.200771	3.36705
P52272	HNRNPM	Heterogeneous nuclear ribonucleoprotein M (hnRNP M)	0.606693	0.121143	0.48555	880	-2.00291	48	1.6664e+10	1.07197e+10	1.60128e+10	2.48223e+10	2.09909e+10	1.95671e+10	No	Yes	1.58051	-6.71134	19.9677	0.583992	-0.217031	3.35079
P04406	GAPDH	Glyceraldehyde-3-phosphate dehydrogenase (GAPDH)	0.598642	0	0.598642	1823	-10	31	2.29331e+10	2.02772e+10	2.37978e+10	1.52471e+10	1.27585e+10	1.23194e+10	No	Yes	7.64332	-33.3354		-0.739067	-0.222833	3.34498
Q16629	SRSF7	Serine/arginine-rich splicing factor 7 (Splicing factor 9G8) (Splicing factor, arginine/serine-rich 7)	0.591922	0	0.591922	1822	-10	8	2.94432e+10	1.99898e+10	1.18692e+10	1.00475e+10	1.88069e+10	1.59718e+10	No	Yes	9.30381	-33.2865		-0.499769	-0.227736	3.34008
P07437	TUBB	Tubulin beta chain (Tubulin beta-5 chain)	0.585222	0.0768604	0.508361	983	-2.72554	5	1.37815e+10	1.42747e+10	1.74621e+10	2.15552e+10	1.94176e+10	1.8436e+10	No	Yes	0.722837	-9.09006	13.1336	0.381156	-0.232679	3.33514
Q9BTT0	ANP32E	Acidic leucine-rich nuclear phosphoprotein 32 family member E (LANP-like protein) (LANP-L)	0.581325	0	0.581325	1821	-10	13	3.59013e+10	2.77495e+10	1.68264e+10	3.78912e+09	1.31109e+10	6.8512e+09	No	Yes	10.161	-33.2083		-1.94191	-0.235581	3.33224
P35527	KRT9	Keratin, type I cytoskeletal 9 (Cytokeratin-9) (CK-9) (Keratin-9) (K9)	0.575202	0	0.575202	1820	-10	29	2.14033e+10	4.67434e+10	1.4694e+10	1.14451e+10	6.16581e+09	2.67893e+09	No	Yes	11.5543	-33.1625		-2.26644	-0.24018	3.32764
P02768	ALB	Albumin	0.533985	0	0.533985	1819	-10	34	1.81169e+10	2.56767e+10	2.6661e+10	8.57278e+09	8.52849e+09	8.18485e+09	No	Yes	8.80943	-32.8407		-1.47866	-0.272471	3.29535
P14618	PKM	Pyruvate kinase PKM	0.501561	0	0.501561	1818	-10	50	1.72948e+10	1.60199e+10	1.66362e+10	1.3232e+10	1.29456e+10	1.37987e+10	No	Yes	6.2669	-32.5696		-0.321872	-0.299676	3.26814
P62937	PPIA	Peptidyl-prolyl cis-trans isomerase A (PPIase A)	0.494709	0	0.494709	1817	-10	10	2.07072e+10	2.22093e+10	2.26267e+10	8.13963e+09	7.99828e+09	7.0175e+09	No	Yes	5.91356	-32.5101		-1.50421	-0.30565	3.26217
P07900	HSP90AA1	Heat shock protein HSP 90-alpha	0.479453	0	0.479453	1816	-10	32	1.63426e+10	1.47638e+10	1.57105e+10	1.5317e+10	1.18909e+10	1.19386e+10	No	Yes	7.9865	-32.3745		-0.268523	-0.319254	3.24856
P11142	HSPA8	Heat shock cognate 71 kDa protein	0.478462	0	0.478462	1815	-10	29	1.87e+10	1.79211e+10	1.90267e+10	1.15784e+10	8.97797e+09	9.58153e+09	No	Yes	7.31686	-32.3655		-0.893288	-0.320152	3.24767
P62995	TRA2B	Transformer-2 protein homolog beta (TRA-2 beta) (TRA2-beta) (hTRA2-beta) (Splicing factor, arginine/serine-rich 10) (Transformer-2 protein homolog B)	0.475488	0	0.475488	1814	-10	14	2.05229e+10	2.23637e+10	2.22411e+10	5.66259e+09	8.40408e+09	6.05806e+09	No	Yes	7.80024	-32.3385		-1.71643	-0.32286	3.24496
O43719	HTATSF1	HIV Tat-specific factor 1 (Tat-SF1)	0.473343	0	0.473343	1813	-10	52	2.83871e+10	1.88095e+10	2.66905e+10	3.59069e+09	3.89167e+09	3.49831e+09	No	Yes	9.17618	-32.319		-2.75185	-0.324824	3.24299
Q08170	SRSF4	Serine/arginine-rich splicing factor 4 (Pre-mRNA-splicing factor SRP75) (SRP001LB) (Splicing factor, arginine/serine-rich 4)	0.445453	0	0.445453	1812	-10	15	1.68931e+10	1.93719e+10	2.64163e+10	4.77818e+09	6.10965e+09	6.29827e+09	No	Yes	9.39968	-32.0561		-1.8775	-0.351198	3.21662
P18206	VCL	Vinculin (Metavinculin) (MV)	0.435378	0	0.435378	1811	-10	45	1.51533e+10	1.9794e+10	1.76569e+10	7.32923e+09	9.19143e+09	8.93617e+09	Yes	Yes	8.56813	-31.9571		-1.05427	-0.361133	3.20668
Q09666	AHNAK	Neuroblast differentiation-associated protein AHNAK (Desmoyokin)	0.432702	0.321337	0.111365	50	1.52879	252	4.14928e+09	2.43782e+09	3.36652e+09	2.48033e+10	2.02351e+10	2.25891e+10	Yes	Yes	0.564126	4.89826	74.2629	2.75934	-0.363811	3.20401
P35908	KRT2	Keratin, type II cytoskeletal 2 epidermal (Cytokeratin-2e) (CK-2e) (Epithelial keratin-2e) (Keratin-2 epidermis) (Keratin-2e) (K2e) (Type-II keratin Kb2)	0.430292	0	0.430292	1810	-10	28	1.55287e+10	1.98421e+10	2.17698e+10	1.25574e+10	5.05563e+09	2.39555e+09	No	Yes	7.77947	-31.9063		-1.83524	-0.366236	3.20158
Q14103	HNRNPD	Heterogeneous nuclear ribonucleoprotein D0 (hnRNP D0) (AU-rich element RNA-binding protein 1)	0.421809	0.238838	0.182971	187	0.384412	18	4.53393e+09	5.35204e+09	6.34868e+09	2.42895e+10	1.85287e+10	1.65752e+10	Yes	Yes	0.700946	1.2274	56.6222	1.85226	-0.374884	3.19293
P52597	HNRNPF	Heterogeneous nuclear ribonucleoprotein F (hnRNP F) (Nucleolin-like protein mcs94-1) [Cleaved into: Heterogeneous nuclear ribonucleoprotein F, N-terminally processed]	0.41644	0.297965	0.118474	60	1.33057	21	3.33425e+09	3.20626e+09	4.07742e+09	2.2005e+10	2.13711e+10	2.06713e+10	Yes	Yes	0.0794882	4.24102	71.5507	2.59217	-0.380448	3.18737
P43243	MATR3	Matrin-3	0.41199	0.291307	0.120682	65	1.27133	45	3.81177e+09	2.69538e+09	4.20923e+09	1.68393e+10	2.24694e+10	2.38424e+10	Yes	Yes	0.73571	4.04626	70.7074	2.54292	-0.385114	3.1827
P62979	RPS27A	Ubiquitin-40S ribosomal protein S27a (Ubiquitin carboxyl extension protein 80) [Cleaved into: Ubiquitin; 40S ribosomal protein S27a (Small ribosomal subunit protein eS31)]	0.397494	0	0.397494	1809	-10	2	1.19643e+10	1.65768e+10	1.60084e+10	8.16279e+09	1.01773e+10	8.37887e+09	No	Yes	8.76602	-31.5631		-0.74467	-0.40067	3.16715
Q9NYF8	BCLAF1	Bcl-2-associated transcription factor 1 (Btf) (BCLAF1 and THRAP3 family member 1)	0.396645	0	0.396645	1808	-10	30	1.85181e+10	1.26309e+10	2.11291e+10	4.43048e+09	6.9038e+09	7.50398e+09	No	Yes	9.25783	-31.5539		-1.509	-0.401598	3.16622
P26447	S100A4	Protein S100-A4 (Calvasculin) (Metastasin) (Placental calcium-binding protein) (Protein Mts1) (S100 calcium-binding protein A4)	0.392599	0	0.392599	1807	-10	7	1.68288e+10	2.28384e+10	1.86158e+10	4.12434e+09	3.88844e+09	4.09498e+09	No	Yes	8.49905	-31.5095		-2.26764	-0.406051	3.16177
Q9UKM9	RALY	RNA-binding protein Raly (Autoantigen p542) (Heterogeneous nuclear ribonucleoprotein C-like 2) (hnRNP core protein C-like 2) (hnRNP associated with lethal yellow protein homolog)	0.388768	0.354916	0.0338522	11	3.39015	23	1.02816e+09	3.56875e+08	1.61525e+09	2.66685e+10	2.17582e+10	1.8277e+10	Yes	Yes	0.651791	10.7044	91.2924	4.45737	-0.41031	3.15751
P23497	SP100	Nuclear autoantigen Sp-100 (Nuclear dot-associated Sp100 protein) (Speckled 100 kDa)	0.384375	0.186878	0.197496	307	-0.0797257	19	4.97833e+09	7.87069e+09	4.8034e+09	1.498e+10	1.82698e+10	1.80141e+10	Yes	Yes	0.862644	-0.251341	48.6188	1.5323	-0.415245	3.15257
P14866	HNRNPL	Heterogeneous nuclear ribonucleoprotein L (hnRNP L)	0.374275	0.234982	0.139293	132	0.754427	18	3.92955e+09	3.52248e+09	5.01954e+09	1.80354e+10	1.70653e+10	1.95332e+10	Yes	Yes	0.479504	2.36966	62.7832	2.12893	-0.426809	3.14101
O60841	EIF5B	Eukaryotic translation initiation factor 5B (eIF-5B)	0.374234	0	0.374234	1806	-10	74	1.26781e+10	1.33891e+10	1.82302e+10	5.41989e+09	9.24575e+09	8.13508e+09	No	Yes	9.23193	-31.3021		-0.993783	-0.426857	3.14096
Q9P2E9	RRBP1	Ribosome-binding protein 1 (180 kDa ribosome receptor homolog) (RRp) (ES/130-related protein) (Ribosome receptor protein)	0.340924	0	0.340924	1805	-10	65	1.48137e+10	9.72494e+09	1.96241e+10	3.42942e+09	6.08303e+09	7.4506e+09	No	Yes	9.96486	-30.8987		-1.45309	-0.467342	3.10048
Q9Y490	TLN1	Talin-1	0.339992	0.0363527	0.303639	1005	-3.06222	121	8.29167e+09	9.78716e+09	9.01018e+09	9.80667e+09	1.06863e+10	1.33768e+10	No	Yes	1.94073	-9.49071	10.6922	0.309696	-0.468531	3.09929
Q08945	SSRP1	FACT complex subunit SSRP1 (Chromatin-specific transcription elongation factor 80 kDa subunit) (Facilitates chromatin transcription complex 80 kDa subunit) (FACT 80 kDa subunit) (FACTp80) (Facilitates chromatin transcription complex subunit SSRP1) (Recombination signal sequence recognition protein 1) (Structure-specific recognition protein 1) (hSSRP1) (T160)	0.337321	0	0.337321	1804	-10	38	1.06079e+10	1.00505e+10	1.42368e+10	7.74767e+09	1.01689e+10	7.66803e+09	No	Yes	7.94849	-30.8527		-0.460423	-0.471957	3.09586
Q92841	DDX17	Probable ATP-dependent RNA helicase DDX17	0.333782	0.166968	0.166814	278	0.00133594	28	4.87318e+09	4.94198e+09	5.07904e+09	1.36352e+10	1.41085e+10	1.72074e+10	Yes	Yes	0.644385	0.00412978	50.0232	1.58585	-0.476537	3.09128
P13639	EEF2	Elongation factor 2 (EF-2)	0.319764	0.134597	0.185167	466	-0.460186	56	5.31718e+09	5.71316e+09	5.54411e+09	1.23502e+10	1.41398e+10	1.42675e+10	Yes	Yes	0.514143	-1.41399	42.0925	1.29501	-0.495171	3.07265
P15880	RPS2	40S ribosomal protein S2 (40S ribosomal protein S4) (Protein LLRep3) (Small ribosomal subunit protein uS5)	0.307419	0.288427	0.018992	5	3.92474	20	6.89185e+08	1.60728e+08	8.49247e+08	1.72337e+10	1.94256e+10	1.67601e+10	Yes	Yes	0.216728	11.9922	93.8221	4.97148	-0.512269	3.05555
Q9NWB6	ARGLU1	Arginine and glutamate-rich protein 1	0.297047	0	0.297047	1803	-10	15	1.53404e+10	1.1416e+10	1.64004e+10	1.7102e+09	5.33575e+09	3.05624e+09	No	Yes	7.82257	-30.3024		-2.24602	-0.527174	3.04064
Q92688	ANP32B	Acidic leucine-rich nuclear phosphoprotein 32 family member B (Acidic protein rich in leucines) (Putative HLA-DR-associated protein I-2) (PHAPI2) (Silver-stainable protein SSP29)	0.296825	0	0.296825	1802	-10	12	1.28195e+10	1.1269e+10	1.39052e+10	2.86625e+09	7.54275e+09	4.8164e+09	No	Yes	8.20204	-30.2992		-1.42866	-0.5275	3.04032
Q9Y3Z3	SAMHD1	Deoxynucleoside triphosphate triphosphohydrolase SAMHD1 (dNTPase)	0.293295	0	0.293295	1801	-10	39	1.10691e+10	8.96989e+09	1.21456e+10	7.56931e+09	6.5668e+09	6.26562e+09	No	Yes	8.17297	-30.2474		-0.662396	-0.532695	3.03512
P06748	NPM1	Nucleophosmin (NPM) (Nucleolar phosphoprotein B23) (Nucleolar protein NO38) (Numatrin)	0.279084	0.0184269	0.260657	1137	-3.82227	12	6.22409e+09	7.77903e+09	8.93555e+09	6.3171e+09	8.73247e+09	1.205e+10	No	Yes	3.86437	-11.5186	6.60263	0.190789	-0.554266	3.01355
P08238	HSP90AB1	Heat shock protein HSP 90-beta (HSP 90) (Heat shock 84 kDa) (HSP 84) (HSP84)	0.278207	0	0.278207	1800	-10	27	9.27446e+09	9.30812e+09	9.96767e+09	7.96825e+09	6.38678e+09	6.97579e+09	No	Yes	7.05908	-30.0188		-0.426566	-0.555631	3.01219
O95319	CELF2	CUGBP Elav-like family member 2 (CELF-2) (Bruno-like protein 3) (CUG triplet repeat RNA-binding protein 2) (CUG-BP2) (CUG-BP- and ETR-3-like factor 2) (ELAV-type RNA-binding protein 3) (ETR-3) (Neuroblastoma apoptosis-related RNA-binding protein) (hNAPOR) (RNA-binding protein BRUNOL-3)	0.272346	0.229005	0.0433409	28	2.40158	15	1.44589e+09	1.08004e+09	1.35215e+09	1.615e+10	1.49948e+10	1.38073e+10	Yes	Yes	0.314627	7.21179	84.0861	3.53202	-0.564879	3.00294
P11387	TOP1	DNA topoisomerase 1	0.267716	0	0.267716	1799	-10	44	1.00426e+10	8.30851e+09	9.02331e+09	4.0967e+09	8.78346e+09	7.74549e+09	No	Yes	8.21546	-29.8524		-0.482258	-0.572325	2.99549
P23246	SFPQ	Splicing factor, proline- and glutamine-rich (100 kDa DNA-pairing protein) (hPOMp100) (DNA-binding p52/p100 complex, 100 kDa subunit) (Polypyrimidine tract-binding protein-associated-splicing factor) (PSF) (PTB-associated-splicing factor)	0.261128	0.0932375	0.16789	617	-0.848538	32	5.11262e+09	4.52397e+09	5.33008e+09	1.25548e+10	9.33526e+09	9.96215e+09	Yes	Yes	0.994039	-2.53261	35.7057	1.07772	-0.583147	2.98467
Q14978	NOLC1	Nucleolar and coiled-body phosphoprotein 1 (140 kDa nucleolar phosphoprotein) (Nopp140) (Hepatitis C virus NS5A-transactivated protein 13) (HCV NS5A-transactivated protein 13) (Nucleolar 130 kDa protein) (Nucleolar phosphoprotein p130)	0.255443	0	0.255443	1798	-10	27	7.66063e+09	9.99488e+09	1.37738e+10	1.84582e+09	6.33081e+09	6.19351e+09	No	Yes	10.6398	-29.6493		-1.32994	-0.592707	2.97511
Q13595	TRA2A	Transformer-2 protein homolog alpha (TRA-2 alpha) (TRA2-alpha) (Transformer-2 protein homolog A)	0.243147	0	0.243147	1797	-10	8	1.26421e+10	8.44379e+09	1.30236e+10	2.59757e+09	4.10275e+09	2.78515e+09	No	Yes	8.50211	-29.4358		-1.87664	-0.614131	2.95369
P00558	PGK1	Phosphoglycerate kinase 1	0.239458	0	0.239458	1796	-10	28	7.96273e+09	9.56517e+09	8.03198e+09	6.34783e+09	5.42074e+09	5.60516e+09	No	Yes	6.96963	-29.3696		-0.560343	-0.62077	2.94705
P31942	HNRNPH3	Heterogeneous nuclear ribonucleoprotein H3 (hnRNP H3) (Heterogeneous nuclear ribonucleoprotein 2H9) (hnRNP 2H9)	0.23745	0.118331	0.119119	285	-0.00957753	12	3.28288e+09	3.55658e+09	3.81546e+09	1.18151e+10	9.96652e+09	1.0137e+10	Yes	Yes	0.382649	-0.0281904	49.834	1.57858	-0.624427	2.94339
P16070	CD44	CD44 antigen (CDw44) (Epican) (Extracellular matrix receptor III)	0.231755	0	0.231755	1795	-10	15	1.06883e+10	1.17142e+10	1.0969e+10	2.32715e+09	3.41643e+09	2.43725e+09	No	Yes	7.78312	-29.2281		-2.05015	-0.634972	2.93285
O75494	SRSF10	Serine/arginine-rich splicing factor 10 (40 kDa SR-repressor protein) (SRrp40) (FUS-interacting serine-arginine-rich protein 1) (Splicing factor SRp38) (Splicing factor, arginine/serine-rich 13A) (TLS-associated protein with Ser-Arg repeats) (TASR) (TLS-associated protein with SR repeats) (TLS-associated serine-arginine protein) (TLS-associated SR protein)	0.222146	0	0.222146	1794	-10	15	7.70216e+09	7.40546e+09	1.04227e+10	4.46779e+09	5.2093e+09	4.62213e+09	No	Yes	8.3523	-29.0448		-0.839441	-0.653362	2.91446
Q13148	TARDBP	TAR DNA-binding protein 43 (TDP-43)	0.22138	0.15618	0.0652002	80	1.26026	13	1.65515e+09	1.98232e+09	2.14884e+09	1.33176e+10	1.14549e+10	9.13343e+09	Yes	Yes	0.680881	3.67108	70.5483	2.53376	-0.654862	2.91296
Q9BZH6	WDR11	WD repeat-containing protein 11 (Bromodomain and WD repeat-containing protein 2) (WD repeat-containing protein 15)	0.21477	0	0.21477	1793	-10	29	7.44702e+09	7.74245e+09	8.61742e+09	6.07828e+09	4.40301e+09	4.21887e+09	Yes	Yes	7.17059	-28.8987		-0.715342	-0.668027	2.89979
P35659	DEK	Protein DEK	0.214231	0	0.214231	1792	-10	19	1.13747e+10	4.89629e+09	4.00376e+09	3.91595e+09	7.66077e+09	6.55891e+09	No	Yes	9.19197	-28.8878		-0.216551	-0.669118	2.8987
Q8NC51	SERBP1	Plasminogen activator inhibitor 1 RNA-binding protein (PAI1 RNA-binding protein 1) (PAI-RBP1) (SERPINE1 mRNA-binding protein 1)	0.205979	0.194727	0.0112514	6	4.11328	27	4.18779e+08	2.92922e+08	2.78135e+08	9.43788e+09	1.51725e+10	1.13306e+10	Yes	Yes	0.852287	11.853	94.5376	5.15437	-0.686178	2.88164
P46777	RPL5	60S ribosomal protein L5 (Large ribosomal subunit protein uL18)	0.204357	0.175609	0.0287479	25	2.61084	17	7.79252e+08	8.56938e+08	9.34623e+08	1.19469e+10	1.0207e+10	1.19154e+10	Yes	Yes	0.343615	7.51453	85.9325	3.72434	-0.68961	2.87821
Q15233	NONO	Non-POU domain-containing octamer-binding protein (NonO protein) (54 kDa nuclear RNA- and DNA-binding protein) (p54(nrb)) (p54nrb) (55 kDa nuclear protein) (NMT55) (DNA-binding p52/p100 complex, 52 kDa subunit)	0.202004	0.0156641	0.18634	1051	-3.5724	24	5.16999e+09	5.52774e+09	5.95481e+09	7.5285e+09	5.90767e+09	6.12944e+09	No	Yes	1.48128	-10.2641	7.75439	0.224194	-0.694641	2.87318
P30101	PDIA3	Protein disulfide-isomerase A3	0.196341	0	0.196341	1791	-10	34	6.27042e+09	7.14379e+09	7.83621e+09	4.6614e+09	4.43917e+09	4.85192e+09	No	Yes	7.68787	-28.5104		-0.607921	-0.706989	2.86083
P04899	GNAI2	Guanine nucleotide-binding protein G(i) subunit alpha-2 (Adenylate cyclase-inhibiting G alpha protein)	0.195965	0	0.195965	1790	-10	14	4.87216e+09	6.30191e+09	6.51541e+09	6.51815e+09	5.64272e+09	5.28519e+09	No	Yes	6.00619	-28.5021		-0.0255883	-0.70782	2.86
O00299	CLIC1	Chloride intracellular channel protein 1 (Chloride channel ABP) (Nuclear chloride ion channel 27) (NCC27) (Regulatory nuclear chloride ion channel protein) (hRNCC)	0.194333	0	0.194333	1789	-10	17	6.73306e+09	7.66237e+09	7.81939e+09	4.68862e+09	4.2746e+09	3.66486e+09	No	Yes	5.9681	-28.4659		-0.822252	-0.711453	2.85636
P60660	MYL6	Myosin light polypeptide 6 (17 kDa myosin light chain) (LC17) (Myosin light chain 3) (MLC-3) (Myosin light chain alkali 3) (Myosin light chain A3) (Smooth muscle and nonmuscle myosin light chain alkali 6)	0.191771	0	0.191771	1788	-10	7	7.78913e+09	8.63317e+09	8.77535e+09	3.26428e+09	3.14572e+09	2.7759e+09	No	Yes	6.41427	-28.4085		-1.45922	-0.717217	2.8506
P46940	IQGAP1	Ras GTPase-activating-like protein IQGAP1 (p195)	0.190696	0	0.190696	1787	-10	86	6.05305e+09	7.38342e+09	6.45607e+09	4.81142e+09	4.37138e+09	5.11543e+09	No	Yes	6.78321	-28.3841		-0.479391	-0.719658	2.84816
Q7L014	DDX46	Probable ATP-dependent RNA helicase DDX46	0.189021	0	0.189021	1786	-10	65	6.64359e+09	5.82553e+09	7.9992e+09	4.36101e+09	4.91465e+09	4.14639e+09	No	Yes	7.4648	-28.3459		-0.612489	-0.723491	2.84433
Q1KMD3	HNRNPUL2	Heterogeneous nuclear ribonucleoprotein U-like protein 2 (Scaffold-attachment factor A2) (SAF-A2)	0.187406	0.0504689	0.136938	758	-1.44005	38	3.62495e+09	4.03702e+09	4.60645e+09	6.94013e+09	6.8357e+09	7.5567e+09	No	Yes	0.810387	-4.09062	26.9302	0.796687	-0.727216	2.8406
Q15365	PCBP1	Poly(rC)-binding protein 1 (Alpha-CP1) (Heterogeneous nuclear ribonucleoprotein E1) (hnRNP E1) (Nucleic acid-binding protein SUB2.3)	0.185639	0.088133	0.0975064	338	-0.145815	13	2.95808e+09	2.59115e+09	3.17478e+09	9.03774e+09	7.66768e+09	7.8547e+09	Yes	Yes	0.53788	-0.413603	47.4754	1.48941	-0.73133	2.83649
Q06830	PRDX1	Peroxiredoxin-1	0.183296	0	0.183296	1785	-10	14	4.79411e+09	6.39653e+09	5.91081e+09	4.71567e+09	5.43202e+09	5.61488e+09	No	Yes	8.43338	-28.2129		-0.121682	-0.736846	2.83097
P17480	UBTF	Nucleolar transcription factor 1 (Autoantigen NOR-90) (Upstream-binding factor 1) (UBF-1)	0.183013	0	0.183013	1784	-10	34	5.32862e+09	6.09442e+09	7.83621e+09	4.5462e+09	4.4552e+09	4.55249e+09	No	Yes	8.39741	-28.2061		-0.506915	-0.737519	2.8303
P52566	ARHGDIB	Rho GDP-dissociation inhibitor 2 (Rho GDI 2) (Ly-GDI) (Rho-GDI beta)	0.181101	0	0.181101	1783	-10	15	7.21932e+09	8.94257e+09	8.57096e+09	2.66136e+09	2.53641e+09	2.53987e+09	No	Yes	7.76467	-28.1607		-1.67682	-0.742078	2.82574
P13796	LCP1	Plastin-2 (L-plastin) (LC64P) (Lymphocyte cytosolic protein 1) (LCP-1)	0.179062	0.0721713	0.106891	489	-0.566639	47	3.08712e+09	2.74288e+09	3.64838e+09	6.12607e+09	7.14528e+09	9.35512e+09	Yes	Yes	1.27332	-1.59839	40.3052	1.23289	-0.746997	2.82082
P20700	LMNB1	Lamin-B1	0.174423	0	0.174423	1782	-10	46	6.17296e+09	6.62807e+09	6.95599e+09	4.5123e+09	3.47157e+09	3.53217e+09	No	Yes	6.2283	-27.9981		-0.789329	-0.758397	2.80942
Q9UQ80	PA2G4	Proliferation-associated protein 2G4 (Cell cycle protein p38-2G4 homolog) (hG4-1) (ErbB3-binding protein 1)	0.173061	0.115463	0.0575985	116	1.00332	22	1.61492e+09	1.73783e+09	1.74141e+09	1.08383e+10	7.98942e+09	7.10708e+09	Yes	Yes	0.866963	2.81534	66.7178	2.32459	-0.7618	2.80602
P67809	YBX1	Y-box-binding protein 1 (YB-1) (CCAAT-binding transcription factor I subunit A) (CBF-A) (DNA-binding protein B) (DBPB) (Enhancer factor I subunit A) (EFI-A) (Nuclease-sensitive element-binding protein 1) (Y-box transcription factor)	0.17123	0.17123	0		10	12				1.16694e+10	9.60769e+09	9.42346e+09	Yes	Yes	0.42381		99.8049	10	-0.766421	2.8014
P12956	XRCC6	X-ray repair cross-complementing protein 6	0.169869	0.0227534	0.147116	923	-2.6928	38	4.7878e+09	3.57313e+09	4.82543e+09	5.80929e+09	5.89377e+09	5.56722e+09	No	Yes	1.14091	-7.53427	13.3946	0.388824	-0.769885	2.79793
P61224	RAP1B	Ras-related protein Rap-1b	0.169268	0	0.169268	1781	-10	3	6.22366e+09	6.28359e+09	6.53667e+09	4.42403e+09	3.29069e+09	3.59018e+09	No	Yes	7.15197	-27.8682		-0.763693	-0.771425	2.79639
Q12906	ILF3	Interleukin enhancer-binding factor 3 (Double-stranded RNA-binding protein 76) (DRBP76) (M-phase phosphoprotein 4) (MPP4) (Nuclear factor associated with dsRNA) (NFAR) (Nuclear factor of activated T-cells 90 kDa) (NF-AT-90) (Translational control protein 80) (TCP80)	0.167558	0.159083	0.00847481	8	4.23046	36	2.7068e+08	1.58295e+08	3.26252e+08	9.21039e+09	8.77738e+09	1.12993e+10	Yes	Yes	0.516551	11.8114	94.9422	5.26838	-0.775835	2.79198
P42704	LRPPRC	Leucine-rich PPR motif-containing protein, mitochondrial (130 kDa leucine-rich protein) (LRP 130) (GP130)	0.16475	0.151888	0.0128618	13	3.56184	79	7.4286e+08	1.21404e+08	2.80828e+08	1.03622e+10	1.01155e+10	7.91592e+09	Yes	Yes	0.601915	9.91846	92.1931	4.62167	-0.783176	2.78464
P06733	ENO1	Alpha-enolase	0.163735	0.0110048	0.15273	1068	-3.79477	32	4.43939e+09	4.47036e+09	4.72776e+09	4.4861e+09	5.18516e+09	6.04799e+09	No	Yes	2.30442	-10.5569	6.72114	0.194224	-0.785859	2.78196
P38646	HSPA9	Stress-70 protein, mitochondrial (75 kDa glucose-regulated protein) (GRP-75) (Heat shock 70 kDa protein 9) (Mortalin) (MOT) (Peptide-binding protein 74) (PBP74)	0.160175	0	0.160175	1780	-10	36	5.3486e+09	4.9485e+09	4.47211e+09	5.50889e+09	3.99554e+09	4.44492e+09	No	Yes	8.34229	-27.6293		-0.0954555	-0.795405	2.77241
O75400	PRPF40A	Pre-mRNA-processing factor 40 homolog A (Fas ligand-associated factor 1) (Formin-binding protein 11) (Formin-binding protein 3) (Huntingtin yeast partner A) (Huntingtin-interacting protein 10) (HIP-10) (Huntingtin-interacting protein A) (Renal carcinoma antigen NY-REN-6)	0.15676	0	0.15676	1779	-10	39	6.42529e+09	5.91218e+09	8.23721e+09	2.4498e+09	2.75469e+09	2.32698e+09	No	Yes	8.27202	-27.536		-1.4535	-0.804766	2.76305
P29350	PTPN6	Tyrosine-protein phosphatase non-receptor type 6	0.152694	0	0.152694	1778	-10	36	5.81292e+09	6.62027e+09	6.69998e+09	2.97515e+09	2.60628e+09	2.66264e+09	No	Yes	6.44095	-27.4223		-1.2171	-0.816178	2.75164
P22314	UBA1	Ubiquitin-like modifier-activating enzyme 1	0.152462	0	0.152462	1777	-10	54	5.11581e+09	4.77e+09	5.494e+09	4.20313e+09	3.80894e+09	3.94372e+09	No	Yes	7.11279	-27.4157		-0.364534	-0.816839	2.75098
Q13428	TCOF1	Treacle protein (Treacher Collins syndrome protein)	0.148732	0.00122155	0.147511	1553	-6.91596	54	6.30092e+09	3.09296e+09	3.36768e+09	2.48107e+09	5.90235e+09	5.52187e+09	No	Yes	2.22716	-18.9513	0.821309	0.0236985	-0.827595	2.74022
P61158	ACTR3	Actin-related protein 3 (Actin-like protein 3)	0.146613	0	0.146613	1776	-10	25	5.85497e+09	5.91874e+09	5.95977e+09	2.86307e+09	2.79314e+09	2.89719e+09	No	Yes	4.61337	-27.2464		-1.05207	-0.833828	2.73399
P01850	TRBC1	T cell receptor beta constant 1	0.146577	0	0.146577	1775	-10	8	6.25263e+09	4.64568e+09	6.64632e+09	2.78362e+09	2.84729e+09	3.10492e+09	No	Yes	8.64931	-27.2453		-1.00763	-0.833934	2.73388
P62841	RPS15	40S ribosomal protein S15 (RIG protein) (Small ribosomal subunit protein uS19)	0.143067	0.143067	0		10	11				8.13173e+09	7.30351e+09	1.0216e+10	Yes	Yes	0.614318		99.8049	10	-0.844459	2.72336
Q86Y38	XYLT1	Xylosyltransferase 1	0.142801	0.00548397	0.137317	1196	-4.64615	39	4.33659e+09	3.92146e+09	4.03329e+09	4.91286e+09	4.29063e+09	4.10863e+09	No	Yes	2.59487	-12.6494	3.84029	0.110862	-0.845269	2.72255
P07355	ANXA2	Annexin A2 (Annexin II) (Annexin-2) (Calpactin I heavy chain) (Calpactin-1 heavy chain) (Chromobindin-8) (Lipocortin II) (Placental anticoagulant protein IV) (PAP-IV) (Protein I) (p36)	0.14166	0	0.14166	1774	-10	27	4.34924e+09	4.40484e+09	4.50634e+09	4.17641e+09	3.9773e+09	3.98466e+09	No	Yes	4.54025	-27.0976		-0.127922	-0.848754	2.71906
P42224	STAT1	Signal transducer and activator of transcription 1-alpha/beta (Transcription factor ISGF-3 components p91/p84)	0.14071	0.0523214	0.0883889	556	-0.756465	41	2.2062e+09	2.86015e+09	2.77879e+09	4.77653e+09	5.44446e+09	7.16247e+09	Yes	Yes	1.31048	-2.05467	37.1838	1.1269	-0.851674	2.71614
P04439	HLA-A	HLA class I histocompatibility antigen, A alpha chain (Human leukocyte antigen A) (HLA-A)	0.13779	0.0871489	0.050641	143	0.783177	15	1.56002e+09	1.23498e+09	1.73238e+09	7.4496e+09	6.1033e+09	6.62471e+09	Yes	Yes	0.55069	2.12009	63.2477	2.15116	-0.860783	2.70704
Q08211	DHX9	ATP-dependent RNA helicase A	0.137727	0.0632975	0.0744293	363	-0.233723	58	2.39822e+09	1.93628e+09	2.31973e+09	5.35009e+09	6.08345e+09	6.60591e+09	Yes	Yes	0.523349	-0.632649	45.9587	1.43343	-0.860981	2.70684
P11940	PABPC1	Polyadenylate-binding protein 1 (PABP-1) (Poly(A)-binding protein 1)	0.136109	0.0708181	0.065291	254	0.117234	20	1.90404e+09	1.73026e+09	2.21784e+09	6.03964e+09	6.36028e+09	6.15158e+09	Yes	Yes	0.177133	0.316733	52.0304	1.66417	-0.866113	2.70171
Q13151	HNRNPA0	Heterogeneous nuclear ribonucleoprotein A0 (hnRNP A0)	0.132606	0.0707517	0.0618544	241	0.193891	9	1.97666e+09	1.62281e+09	1.93007e+09	6.78083e+09	5.94753e+09	5.51766e+09	Yes	Yes	0.550452	0.521639	53.3548	1.71707	-0.877436	2.69038
P62917	RPL8	60S ribosomal protein L8 (Large ribosomal subunit protein uL2)	0.129592	0.125909	0.00368287	2	5.0954	12	8.58381e+07	1.08825e+08	1.31812e+08	6.26868e+09	9.07747e+09	7.56246e+09	Yes	Yes	0.675573	13.6577	97.1581	6.11635	-0.887423	2.68039
P02751	FN1	Fibronectin (FN) (Cold-insoluble globulin) (CIG) [Cleaved into: Anastellin; Ugl-Y1; Ugl-Y2; Ugl-Y3]	0.126424	0	0.126424	1773	-10	58	2.69926e+09	5.08409e+09	5.76275e+09	2.47935e+09	3.41335e+09	3.22826e+09	No	Yes	10.1378	-26.6051		-0.584206	-0.898172	2.66965
P06702	S100A9	Protein S100-A9 (Calgranulin-B) (Calprotectin L1H subunit) (Leukocyte L1 complex heavy chain) (Migration inhibitory factor-related protein 14) (MRP-14) (p14) (S100 calcium-binding protein A9)	0.124288	0	0.124288	1772	-10	9	4.52012e+09	8.82068e+09	3.7222e+09	1.59114e+09	2.13197e+09	1.49802e+09	No	Yes	10.6781	-26.5314		-1.72607	-0.905571	2.66225
P11279	LAMP1	Lysosome-associated membrane glycoprotein 1 (LAMP-1) (Lysosome-associated membrane protein 1) (CD107 antigen-like family member A) (CD antigen CD107a)	0.121394	0	0.121394	1771	-10	14	4.32159e+09	6.01719e+09	5.54104e+09	1.45817e+09	2.6725e+09	1.75474e+09	No	Yes	9.37379	-26.4294		-1.47962	-0.915804	2.65201
Q15149	PLEC	Plectin (PCN) (PLTN) (Hemidesmosomal protein 1) (HD1) (Plectin-1)	0.120144	0.0213969	0.0987467	842	-2.20633	234	3.33263e+09	2.04555e+09	3.46044e+09	4.17178e+09	3.89059e+09	4.6401e+09	No	Yes	1.91826	-5.84131	17.8094	0.51941	-0.920299	2.64752
P49792	RANBP2	E3 SUMO-protein ligase RanBP2	0.119866	0.0851468	0.0347191	88	1.29422	89	1.505e+09	9.086e+07	1.50332e+09	5.47539e+09	5.95495e+09	6.96178e+09	Yes	Yes	0.793492	3.42517	71.035	2.56191	-0.921304	2.64651
Q9H307	PNN	Pinin (140 kDa nuclear and cell adhesion-related phosphoprotein) (Desmosome-associated protein) (Domain-rich serine protein) (DRS protein) (DRSP) (Melanoma metastasis clone A protein) (Nuclear protein SDK3) (SR-like protein)	0.119639	0.0256904	0.0939487	806	-1.87064	43	2.65546e+09	1.79029e+09	3.94181e+09	3.69548e+09	4.90139e+09	4.46623e+09	No	Yes	1.6267	-4.94915	21.4732	0.629382	-0.922127	2.64569
Q9UPN3	MACF1	Microtubule-actin cross-linking factor 1, isoforms 1/2/3/5 (620 kDa actin-binding protein) (ABP620) (Actin cross-linking family protein 7) (Macrophin-1) (Trabeculin-alpha)	0.119096	0.10313	0.0159652	29	2.69147	301	5.41962e+08	1.42091e+08	7.35734e+08	6.04802e+09	5.97604e+09	7.90934e+09	Yes	Yes	0.730823	7.11546	86.5946	3.79902	-0.924105	2.64371
P09874	PARP1	Poly [ADP-ribose] polymerase 1 (PARP-1)	0.117739	0.0530945	0.0646442	372	-0.283958	59	1.92061e+09	1.46641e+09	2.37818e+09	4.37282e+09	5.10882e+09	5.86307e+09	Yes	Yes	0.969752	-0.749291	45.0952	1.402	-0.929081	2.63874
P35613	BSG	Basigin (5F7) (Collagenase stimulatory factor) (Extracellular matrix metalloproteinase inducer) (EMMPRIN) (Hepatoma-associated antigen) (HAb18G) (Leukocyte activation antigen M6) (OK blood group antigen) (Tumor cell-derived collagenase stimulatory factor) (TCSF) (CD antigen CD147)	0.117662	0	0.117662	1770	-10	17	3.97475e+09	6.14405e+09	5.75237e+09	1.16059e+09	2.16684e+09	1.89757e+09	No	Yes	9.80807	-26.2943		-1.65184	-0.929364	2.63845
Q9UQ35	SRRM2	Serine/arginine repetitive matrix protein 2 (300 kDa nuclear matrix antigen) (Serine/arginine-rich splicing factor-related nuclear matrix protein of 300 kDa) (SR-related nuclear matrix protein of 300 kDa) (Ser/Arg-related nuclear matrix protein of 300 kDa) (Splicing coactivator subunit SRm300) (Tax-responsive enhancer element-binding protein 803) (TaxREB803)	0.116963	0	0.116963	1769	-10	59	2.81915e+09	1.82575e+09	6.06899e+09	1.66297e+09	4.20787e+09	4.38615e+09	No	Yes	10.8987	-26.2685		-0.189846	-0.93195	2.63587
O15042	U2SURP	U2 snRNP-associated SURP motif-containing protein (140 kDa Ser/Arg-rich domain protein) (U2-associated protein SR140)	0.115244	0	0.115244	1768	-10	51	4.62824e+09	3.06628e+09	4.39559e+09	2.46957e+09	3.12291e+09	2.98009e+09	No	Yes	8.01374	-26.2044		-0.50329	-0.938381	2.62944
Q96I24	FUBP3	Far upstream element-binding protein 3 (FUSE-binding protein 3)	0.114789	0.0987814	0.0160076	31	2.62548	27	5.39226e+08	3.11022e+08	5.78567e+08	7.04384e+09	6.53229e+09	5.5761e+09	Yes	Yes	0.426171	6.89902	86.0547	3.73788	-0.9401	2.62772
P63104	YWHAZ	14-3-3 protein zeta/delta (Protein kinase C inhibitor protein 1) (KCIP-1)	0.11473	0	0.11473	1767	-10	16	4.39226e+09	4.79021e+09	5.22328e+09	2.21309e+09	1.93213e+09	2.01944e+09	No	Yes	7.02496	-26.185		-1.22687	-0.940324	2.62749
Q63HN8	RNF213	E3 ubiquitin-protein ligase RNF213	0.11467	0.094908	0.0197615	40	2.26384	215	6.97015e+08	7.9853e+07	9.60632e+08	4.78117e+09	6.11516e+09	7.9258e+09	Yes	Yes	1.03367	5.9477	82.7665	3.40672	-0.940552	2.62727
P63241	EIF5A	Eukaryotic translation initiation factor 5A-1 (eIF-5A-1) (eIF-5A1) (Eukaryotic initiation factor 5A isoform 1) (eIF-5A) (Rev-binding factor) (eIF-4D)	0.112034	0	0.112034	1766	-10	15	4.1973e+09	3.76171e+09	3.96015e+09	2.40354e+09	2.93628e+09	2.82815e+09	No	Yes	5.18657	-26.0821		-0.55058	-0.950649	2.61717
Q14980	NUMA1	Nuclear mitotic apparatus protein 1 (Nuclear matrix protein-22) (NMP-22) (Nuclear mitotic apparatus protein) (NuMA protein) (SP-H antigen)	0.111621	0.0369106	0.0747104	630	-1.01727	115	2.33506e+09	1.32941e+09	2.94457e+09	3.55651e+09	4.13644e+09	5.71105e+09	No	Yes	1.82948	-2.66074	33.0678	0.99139	-0.952254	2.61556
P49756	RBM25	RNA-binding protein 25 (Arg/Glu/Asp-rich protein of 120 kDa) (RED120) (Protein S164) (RNA-binding motif protein 25) (RNA-binding region-containing protein 7)	0.111486	0	0.111486	1765	-10	39	3.8682e+09	1.82562e+09	5.78155e+09	1.49969e+09	3.89761e+09	3.11613e+09	No	Yes	9.93943	-26.0609		-0.539837	-0.95278	2.61504
Q13459	MYO9B	Unconventional myosin-IXb (Unconventional myosin-9b)	0.110743	0.0399684	0.0707742	575	-0.824365	45	2.34707e+09	2.02678e+09	1.93208e+09	3.78282e+09	4.50863e+09	5.25815e+09	No	Yes	0.688101	-2.15335	36.0912	1.09049	-0.955685	2.61213
O43143	DHX15	ATP-dependent RNA helicase DHX15	0.110613	0.0412447	0.0693681	544	-0.750061	39	2.25318e+09	1.2852e+09	2.66301e+09	4.08819e+09	4.45767e+09	5.08503e+09	Yes	Yes	1.16022	-1.95888	37.2875	1.13038	-0.956195	2.61162
P49411	TUFM	Elongation factor Tu, mitochondrial (EF-Tu) (P43)	0.108779	0	0.108779	1764	-10	27	3.48066e+09	3.34798e+09	3.14739e+09	3.68704e+09	2.84907e+09	2.99127e+09	No	Yes	7.91849	-25.9545		-0.0756007	-0.963457	2.60436
P17844	DDX5	Probable ATP-dependent RNA helicase DDX5	0.108665	0.0605627	0.0481022	222	0.332325	28	1.54089e+09	9.30701e+08	1.82773e+09	4.45265e+09	5.28898e+09	5.44207e+09	Yes	Yes	0.603744	0.865343	55.7334	1.81479	-0.963911	2.60391
P60842	EIF4A1	Eukaryotic initiation factor 4A-I (eIF-4A-I) (eIF4A-I)	0.108147	0	0.108147	1763	-10	14	3.64132e+09	3.38344e+09	4.05319e+09	3.29177e+09	2.32268e+09	2.69775e+09	No	Yes	8.23389	-25.9293		-0.429186	-0.965986	2.60183
Q01085	TIAL1	Nucleolysin TIAR (TIA-1-related protein)	0.107536	0.0975731	0.00996292	19	3.29184	13	1.67678e+08	2.41482e+08	4.81483e+08	6.75644e+09	6.02178e+09	5.61177e+09	Yes	Yes	0.263455	8.55673	90.7353	4.36368	-0.968446	2.59937
P26368	U2AF2	Splicing factor U2AF 65 kDa subunit (U2 auxiliary factor 65 kDa subunit) (hU2AF(65)) (hU2AF65) (U2 snRNP auxiliary factor large subunit)	0.105321	0.0752258	0.0300954	89	1.32168	15	7.77472e+08	9.00807e+08	9.9382e+08	6.4204e+09	5.34611e+09	4.44492e+09	Yes	Yes	0.662198	3.4236	71.4251	2.58476	-0.977484	2.59033
P38159	RBMX	RNA-binding motif protein, X chromosome (Glycoprotein p43) (Heterogeneous nuclear ribonucleoprotein G) (hnRNP G) [Cleaved into: RNA-binding motif protein, X chromosome, N-terminally processed]	0.105224	0.105224	0		10	7				6.37472e+09	4.99467e+09	7.4967e+09	Yes	Yes	0.732706		99.8049	10	-0.977885	2.58993
Q92541	RTF1	RNA polymerase-associated protein RTF1 homolog	0.105142	0	0.105142	1762	-10	35	4.35708e+09	4.15771e+09	6.33901e+09	1.34804e+09	1.48967e+09	1.15995e+09	No	Yes	8.94358	-25.8073		-1.90116	-0.978222	2.5896
P02787	TF	Serotransferrin (Transferrin) (Beta-1 metal-binding globulin) (Siderophilin)	0.102797	0	0.102797	1761	-10	26	3.66386e+09	4.68611e+09	5.79881e+09	1.18679e+09	1.52012e+09	1.57522e+09	No	Yes	9.42654	-25.7097		-1.73537	-0.98802	2.5798
Q07666	KHDRBS1	KH domain-containing, RNA-binding, signal transduction-associated protein 1 (GAP-associated tyrosine phosphoprotein p62) (Src-associated in mitosis 68 kDa protein) (Sam68) (p21 Ras GTPase-activating protein-associated p62) (p68)	0.102657	0.0756619	0.0269947	75	1.48689	11	7.25809e+08	7.97172e+08	8.68535e+08	4.22826e+09	5.45315e+09	6.33286e+09	Yes	Yes	0.857263	3.83499	73.7038	2.72371	-0.988613	2.5792
Q6PD62	CTR9	RNA polymerase-associated protein CTR9 homolog (SH2 domain-binding protein 1)	0.10259	0	0.10259	1760	-10	45	4.41637e+09	2.83783e+09	4.16627e+09	2.42328e+09	2.4198e+09	2.1303e+09	No	Yes	8.63609	-25.701		-0.714286	-0.988894	2.57892
P46013	MKI67	Proliferation marker protein Ki-67 (Antigen identified by monoclonal antibody Ki-67) (Antigen KI-67) (Antigen Ki67)	0.10212	0.0997551	0.00236535	1	5.39827	159	6.2114e+07	6.84408e+07	7.47676e+07	4.02521e+09	6.83476e+09	7.24435e+09	Yes	Yes	1.1677	13.911	97.6838	6.41527	-0.990887	2.57693
P35268	RPL22	60S ribosomal protein L22 (EBER-associated protein) (EAP) (Epstein-Barr virus small RNA-associated protein) (Heparin-binding protein HBp15) (Large ribosomal subunit protein eL22)	0.10178	0.0740809	0.0276987	81	1.41928	6	6.27489e+08	1.00145e+09	8.53674e+08	5.35194e+09	5.31802e+09	5.09597e+09	Yes	Yes	0.162252	3.65533	72.7856	2.66654	-0.992339	2.57548
P05455	SSB	Lupus La protein (La autoantigen) (La ribonucleoprotein) (Sjoegren syndrome type B antigen) (SS-B)	0.100967	0.0484672	0.0525	315	-0.115309	29	1.84148e+09	4.11736e+08	2.42798e+09	5.22077e+09	3.92254e+09	4.27836e+09	Yes	Yes	1.57087	-0.296573	48.0029	1.50912	-0.99582	2.572
Q96AE4	FUBP1	Far upstream element-binding protein 1 (FBP) (FUSE-binding protein 1) (DNA helicase V) (hDH V)	0.100918	0.0725437	0.0283741	85	1.35428	23	8.98732e+08	7.85721e+08	8.58956e+08	5.07625e+09	5.26192e+09	5.21243e+09	Yes	Yes	0.0414051	3.4829	71.8839	2.61197	-0.996032	2.57179
P09382	LGALS1	Galectin-1 (Gal-1) (14 kDa laminin-binding protein) (HLBP14) (14 kDa lectin) (Beta-galactoside-binding lectin L-14-I) (Galaptin) (HBL) (HPL) (Lactose-binding lectin 1) (Lectin galactoside-binding soluble 1) (Putative MAPK-activating protein PM12) (S-Lac lectin 1)	0.100496	0	0.100496	1759	-10	13	4.27719e+09	2.11651e+09	4.01599e+09	1.99358e+09	2.60646e+09	3.00873e+09	No	Yes	9.37285	-25.6118		-0.47269	-0.997849	2.56997
Q00610	CLTC	Clathrin heavy chain 1 (Clathrin heavy chain on chromosome 17) (CLH-17)	0.0995715	0.0272261	0.0723455	725	-1.40991	67	2.2886e+09	1.98095e+09	2.2068e+09	3.50706e+09	3.74376e+09	4.12546e+09	No	Yes	0.618547	-3.61777	27.3432	0.809553	-1.00186	2.56595
Q13247	SRSF6	Serine/arginine-rich splicing factor 6 (Pre-mRNA-splicing factor SRP55) (Splicing factor, arginine/serine-rich 6)	0.0995466	0	0.0995466	1758	-10	9	4.60935e+09	3.96354e+09	4.20398e+09	1.5001e+09	2.05636e+09	1.51483e+09	No	Yes	6.50787	-25.5706		-1.34906	-1.00197	2.56584
P31948	STIP1	Stress-induced-phosphoprotein 1 (STI1) (Hsc70/Hsp90-organizing protein) (Hop) (Renal carcinoma antigen NY-REN-11) (Transformation-sensitive protein IEF SSP 3521)	0.0993904	0	0.0993904	1757	-10	39	4.30664e+09	4.11842e+09	4.01182e+09	1.94715e+09	1.46195e+09	1.97418e+09	No	Yes	7.27167	-25.5639		-1.22142	-1.00266	2.56516
Q99729	HNRNPAB	Heterogeneous nuclear ribonucleoprotein A/B (hnRNP A/B) (APOBEC1-binding protein 1) (ABBP-1)	0.0978577	0.0699226	0.027935	92	1.32368	12	1.01358e+09	8.21013e+08	6.28444e+08	3.75851e+09	6.05652e+09	5.26727e+09	Yes	Yes	0.854015	3.38653	71.4534	2.58643	-1.00941	2.55841
P62826	RAN	GTP-binding nuclear protein Ran (Androgen receptor-associated protein 24) (GTPase Ran) (Ras-like protein TC4) (Ras-related nuclear protein)	0.0968181	0	0.0968181	1756	-10	12	3.96237e+09	2.77674e+09	2.37242e+09	2.73922e+09	2.89586e+09	2.61236e+09	No	Yes	8.80345	-25.4504		-0.145026	-1.01404	2.55377
P48735	IDH2	Isocitrate dehydrogenase [NADP], mitochondrial (IDH)	0.0959112	0	0.0959112	1755	-10	21	3.33656e+09	2.63242e+09	2.84013e+09	2.98651e+09	2.62041e+09	2.78033e+09	No	Yes	8.04228	-25.4096		-0.0728645	-1.01813	2.54969
P62258	YWHAE	14-3-3 protein epsilon (14-3-3E)	0.095806	0	0.095806	1754	-10	20	3.78597e+09	2.80265e+09	4.11747e+09	2.45898e+09	1.9132e+09	2.09922e+09	No	Yes	8.94345	-25.4049		-0.734093	-1.01861	2.54921
Q04695	KRT17	Keratin, type I cytoskeletal 17 (39.1) (Cytokeratin-17) (CK-17) (Keratin-17) (K17)	0.0934719	0	0.0934719	1753	-10	4	1.03294e+09	1.1561e+10	2.93154e+09	7.4178e+08	3.64904e+08	1.26873e+08	No	Yes	13.3498	-25.2981		-3.9929	-1.02932	2.5385
Q9BW71	HIRIP3	HIRA-interacting protein 3	0.0930395	0	0.0930395	1752	-10	16	5.63128e+09	1.95313e+09	6.84645e+09	4.46974e+08	7.64607e+08	1.03904e+09	No	Yes	11.538	-25.2781		-2.76402	-1.03133	2.53649
Q9Y3P8	SIT1	Signaling threshold-regulating transmembrane adapter 1 (SHP2-interacting transmembrane adapter protein) (Suppression-inducing transmembrane adapter 1) (gp30/40)	0.0930087	0	0.0930087	1751	-10	7	4.3953e+09	3.67053e+09	5.76874e+09	8.45492e+08	1.03139e+09	9.64502e+08	No	Yes	9.18302	-25.2766		-2.28847	-1.03148	2.53634
O75534	CSDE1	Cold shock domain-containing protein E1 (N-ras upstream gene protein) (Protein UNR)	0.0921757	0.0597134	0.0324622	138	0.879294	37	1.00798e+09	7.85885e+08	1.10539e+09	5.14961e+09	4.35656e+09	4.12118e+09	Yes	Yes	0.519357	2.22675	64.7822	2.22618	-1.03538	2.53243
P27487	DPP4	Dipeptidyl peptidase 4	0.0917192	0	0.0917192	1750	-10	35	5.65592e+09	2.40226e+09	3.4751e+09	1.52062e+09	1.83947e+09	1.55138e+09	No	Yes	9.89009	-25.2162		-1.23693	-1.03754	2.53028
O00571	DDX3X	ATP-dependent RNA helicase DDX3X	0.09141	0.0326999	0.0587101	569	-0.844324	12	1.66632e+09	1.54595e+09	2.04919e+09	3.61291e+09	3.64139e+09	3.87355e+09	Yes	Yes	0.629682	-2.13514	35.7728	1.07994	-1.03901	2.52881
P10599	TXN	Thioredoxin (Trx) (ATL-derived factor) (ADF) (Surface-associated sulphydryl protein) (SASP) (allergen Hom s Trx)	0.0905893	0.0249057	0.0656836	718	-1.39906	7	1.47761e+09	2.62495e+09	1.75937e+09	2.96198e+09	3.96382e+09	3.45445e+09	No	Yes	1.7299	-3.53248	27.493	0.814225	-1.04292	2.52489
Q13263	TRIM28	Transcription intermediary factor 1-beta (TIF1-beta) (E3 SUMO-protein ligase TRIM28)	0.0904587	0	0.0904587	1749	-10	35	3.47608e+09	3.1538e+09	3.67401e+09	2.1611e+09	1.59747e+09	2.1563e+09	No	Yes	8.29676	-25.1563		-0.814785	-1.04355	2.52427
P05556	ITGB1	Integrin beta-1 (Fibronectin receptor subunit beta) (Glycoprotein IIa) (GPIIA) (VLA-4 subunit beta) (CD antigen CD29)	0.0901145	0	0.0901145	1748	-10	23	2.95317e+09	3.29092e+09	4.66849e+09	1.23094e+09	2.09013e+09	1.9234e+09	No	Yes	9.57316	-25.1398		-1.09395	-1.04521	2.52261
P15153	RAC2	Ras-related C3 botulinum toxin substrate 2 (GX) (Small G protein) (p21-Rac2)	0.0899514	0	0.0899514	1747	-10	5	2.67764e+09	2.84966e+09	3.24194e+09	2.29861e+09	2.577e+09	2.48295e+09	No	Yes	7.59341	-25.132		-0.254653	-1.04599	2.52183
O95232	LUC7L3	Luc7-like protein 3 (Cisplatin resistance-associated-overexpressed protein) (Luc7A) (Okadaic acid-inducible phosphoprotein OA48-18) (cAMP regulatory element-associated protein 1) (CRE-associated protein 1) (CREAP-1)	0.0889287	0	0.0889287	1746	-10	25	4.0417e+09	3.48773e+09	4.36341e+09	1.11625e+09	1.77152e+09	1.16381e+09	No	Yes	6.54928	-25.0825		-1.58622	-1.05096	2.51686
P55265	ADAR	Double-stranded RNA-specific adenosine deaminase (DRADA)	0.0887267	0.0641723	0.0245544	84	1.38597	58	9.61436e+08	2.38125e+08	9.97547e+08	4.22181e+09	4.52993e+09	4.95937e+09	Yes	Yes	0.531361	3.48692	72.3258	2.63853	-1.05195	2.51587
Q13243	SRSF5	Serine/arginine-rich splicing factor 5 (Delayed-early protein HRS) (Pre-mRNA-splicing factor SRP40) (Splicing factor, arginine/serine-rich 5)	0.088513	0	0.088513	1745	-10	13	3.01313e+09	3.67792e+09	3.95714e+09	1.38038e+09	2.17225e+09	1.66908e+09	No	Yes	8.88213	-25.0622		-1.05314	-1.05299	2.51482
P78527	PRKDC	DNA-dependent protein kinase catalytic subunit (DNA-PK catalytic subunit) (DNA-PKcs)	0.087022	0.0559076	0.0311144	144	0.845462	189	1.14263e+09	3.69153e+08	1.2166e+09	3.19954e+09	4.05665e+09	5.618e+09	Yes	Yes	1.25486	2.11995	64.2454	2.19965	-1.06037	2.50745
Q9BUQ8	DDX23	Probable ATP-dependent RNA helicase DDX23	0.0854476	0	0.0854476	1744	-10	39	2.94295e+09	2.64761e+09	2.76572e+09	1.40101e+09	2.95588e+09	2.60712e+09	No	Yes	8.66084	-24.9097		-0.333729	-1.0683	2.49952
Q9NUV9	GIMAP4	GTPase IMAP family member 4 (Immunity-associated nucleotide 1 protein) (IAN-1) (hIAN1) (Immunity-associated protein 4)	0.0837246	0	0.0837246	1743	-10	18	3.93827e+09	3.34844e+09	2.84367e+09	1.98187e+09	1.48894e+09	1.41016e+09	No	Yes	9.00523	-24.8215		-1.06999	-1.07715	2.49067
Q7KZF4	SND1	Staphylococcal nuclease domain-containing protein 1	0.0832469	0.0345232	0.0487237	427	-0.497055	52	1.37522e+09	1.19946e+09	1.78962e+09	3.30159e+09	3.54329e+09	3.71653e+09	Yes	Yes	0.684654	-1.23677	41.4709	1.27328	-1.07963	2.48819
P62701	RPS4X	40S ribosomal protein S4, X isoform (SCR10) (Single copy abundant mRNA protein) (Small ribosomal subunit protein eS4)	0.0824728	0.0219411	0.0605318	726	-1.46406	8	1.53854e+09	1.66001e+09	2.21953e+09	3.40691e+09	2.87227e+09	3.08968e+09	No	Yes	0.86179	-3.63691	26.604	0.78655	-1.08369	2.48413
Q92673	SORL1	Sortilin-related receptor (Low-density lipoprotein receptor relative with 11 ligand-binding repeats) (LDLR relative with 11 ligand-binding repeats) (LR11) (SorLA-1) (Sorting protein-related receptor containing LDLR class A repeats) (SorLA)	0.0823429	0	0.0823429	1742	-10	74	3.22962e+09	1.42681e+09	4.17523e+09	1.36024e+09	2.60357e+09	1.96817e+09	No	Yes	9.47305	-24.7495		-0.623985	-1.08437	2.48344
Q9UHD8	SEPTIN9	Septin-9 (MLL septin-like fusion protein MSF-A) (MLL septin-like fusion protein) (Ovarian/Breast septin) (Ov/Br septin) (Septin D1)	0.0821585	0	0.0821585	1741	-10	32	3.08926e+09	2.98719e+09	3.88377e+09	1.83244e+09	1.43355e+09	1.50437e+09	No	Yes	8.1298	-24.7398		-1.07038	-1.08535	2.48247
Q8N7H5	PAF1	RNA polymerase II-associated factor 1 homolog (hPAF1) (Pancreatic differentiation protein 2)	0.0802653	0	0.0802653	1740	-10	30	3.56614e+09	2.56861e+09	4.27361e+09	1.15426e+09	1.68715e+09	1.14136e+09	No	Yes	8.45615	-24.6389		-1.41061	-1.09547	2.47235
P11413	G6PD	Glucose-6-phosphate 1-dehydrogenase (G6PD)	0.0798927	0	0.0798927	1739	-10	31	3.30732e+09	2.83901e+09	3.31511e+09	1.84416e+09	1.48616e+09	1.53257e+09	No	Yes	7.9528	-24.6187		-0.966928	-1.09749	2.47033
P84103	SRSF3	Serine/arginine-rich splicing factor 3 (Pre-mRNA-splicing factor SRP20) (Splicing factor, arginine/serine-rich 3)	0.079786	0.06232	0.0174661	56	1.83514	8	5.57391e+08	5.20642e+08	4.83892e+08	4.14411e+09	3.91901e+09	4.68016e+09	Yes	Yes	0.341438	4.53233	78.1089	3.02434	-1.09807	2.46974
O14979	HNRNPDL	Heterogeneous nuclear ribonucleoprotein D-like (hnRNP D-like) (hnRNP DL) (AU-rich element RNA-binding factor) (JKT41-binding protein) (Protein laAUF1)	0.0793952	0.0376162	0.0417791	330	-0.151428	13	1.03395e+09	1.15492e+09	1.55095e+09	3.80201e+09	3.42497e+09	3.26834e+09	Yes	Yes	0.221343	-0.373664	47.3784	1.4858	-1.10021	2.46761
Q07955	SRSF1	Serine/arginine-rich splicing factor 1 (Alternative-splicing factor 1) (ASF-1) (Splicing factor, arginine/serine-rich 1) (pre-mRNA-splicing factor SF2, P33 subunit)	0.0790783	0.041548	0.0375303	250	0.146722	15	1.1237e+09	9.28317e+08	1.31199e+09	3.51095e+09	3.67639e+09	3.62695e+09	Yes	Yes	0.253433	0.361799	52.5403	1.68442	-1.10194	2.46587
P37802	TAGLN2	Transgelin-2 (Epididymis tissue protein Li 7e) (SM22-alpha homolog)	0.0790048	0	0.0790048	1738	-10	15	3.33333e+09	3.02511e+09	3.72582e+09	1.11873e+09	1.45235e+09	1.5098e+09	No	Yes	8.01036	-24.5704		-1.31753	-1.10235	2.46547
P12270	TPR	Nucleoprotein TPR (Megator) (NPC-associated intranuclear protein) (Translocated promoter region protein)	0.0785359	0.0302167	0.0483192	503	-0.67725	100	1.92527e+09	6.50261e+08	1.64234e+09	2.13934e+09	3.54108e+09	4.18276e+09	Yes	Yes	1.41459	-1.66799	38.475	1.17038	-1.10493	2.46289
P08133	ANXA6	Annexin A6 (67 kDa calelectrin) (Annexin VI) (Annexin-6) (Calphobindin-II) (CPB-II) (Chromobindin-20) (Lipocortin VI) (Protein III) (p68) (p70)	0.0784245	0.00200816	0.0764164	1213	-5.24993	44	2.67764e+09	1.80374e+09	2.36749e+09	2.30963e+09	2.41327e+09	2.48933e+09	No	Yes	3.43295	-12.9268	2.56063	0.0739003	-1.10555	2.46227
P26038	MSN	Moesin (Membrane-organizing extension spike protein)	0.0779679	0.0588341	0.0191337	72	1.62054	32	6.22464e+08	5.71227e+08	5.1999e+08	3.85589e+09	4.09167e+09	4.31798e+09	Yes	Yes	0.180656	3.98609	75.4595	2.8379	-1.10808	2.45973
P02533	KRT14	Keratin, type I cytoskeletal 14 (Cytokeratin-14) (CK-14) (Keratin-14) (K14)	0.0779288	0	0.0779288	1737	-10	4	1.36421e+09	8.34892e+09	2.60116e+09	9.58043e+08	4.76778e+08	2.23099e+08	No	Yes	12.2864	-24.511		-3.13553	-1.1083	2.45952
Q05519	SRSF11	Serine/arginine-rich splicing factor 11 (Arginine-rich 54 kDa nuclear protein) (p54) (Splicing factor, arginine/serine-rich 11)	0.0774038	0	0.0774038	1736	-10	17	3.12371e+09	1.60947e+09	3.67401e+09	1.24019e+09	2.36869e+09	1.862e+09	No	Yes	9.04546	-24.4817		-0.669494	-1.11124	2.45658
P0DMV8	HSPA1A	Heat shock 70 kDa protein 1A (Heat shock 70 kDa protein 1) (HSP70-1) (HSP70.1)	0.0769167	0	0.0769167	1735	-10	15	2.70994e+09	3.17794e+09	2.83011e+09	1.88173e+09	1.67179e+09	1.51925e+09	No	Yes	7.18861	-24.4544		-0.786763	-1.11398	2.45384
O00148	DDX39A	ATP-dependent RNA helicase DDX39A	0.076691	0	0.076691	1734	-10	10	2.48004e+09	2.21774e+09	2.68972e+09	2.46069e+09	1.99238e+09	1.90971e+09	No	Yes	7.79056	-24.4417		-0.224487	-1.11526	2.45256
Q6P2E9	EDC4	Enhancer of mRNA-decapping protein 4 (Autoantigen Ge-1) (Autoantigen RCD-8) (Human enhancer of decapping large subunit) (Hedls)	0.0763532	0.0697365	0.00661672	20	3.39773	51	1.88177e+08	1.94923e+08	2.01668e+08	3.39559e+09	5.15971e+09	4.54965e+09	Yes	Yes	0.792282	8.32662	91.3341	4.4646	-1.11717	2.45065
P08865	RPSA	40S ribosomal protein SA (37 kDa laminin receptor precursor) (37LRP) (37/67 kDa laminin receptor) (LRP/LR) (67 kDa laminin receptor) (67LR) (Colon carcinoma laminin-binding protein) (Laminin receptor 1) (LamR) (Laminin-binding protein precursor p40) (LBP/p40) (Multidrug resistance-associated protein MGr1-Ag) (NEM/1CHD4) (Small ribosomal subunit protein uS2)	0.0758861	0	0.0758861	1733	-10	13	2.51344e+09	3.45693e+09	3.09611e+09	1.58696e+09	1.58985e+09	1.36269e+09	No	Yes	8.21632	-24.396		-1.00171	-1.11984	2.44798
P61247	RPS3A	40S ribosomal protein S3a (Small ribosomal subunit protein eS1) (v-fos transformation effector protein) (Fte-1)	0.0757438	0.0276804	0.0480635	542	-0.796077	20	1.36364e+09	1.22221e+09	1.71197e+09	2.82639e+09	3.46436e+09	2.99189e+09	Yes	Yes	0.570621	-1.94813	36.5447	1.10556	-1.12065	2.44717
P18583	SON	Protein SON (Bax antagonist selected in saccharomyces 1) (BASS1) (Negative regulatory element-binding protein) (NRE-binding protein) (Protein DBP-5) (SON3)	0.0756514	0.0235659	0.0520855	647	-1.14418	58	1.9458e+09	1.8287e+08	2.452e+09	2.04466e+09	3.42568e+09	3.51289e+09	No	Yes	2.00074	-2.7994	31.1506	0.929709	-1.12118	2.44663
P43403	ZAP70	Tyrosine-protein kinase ZAP-70	0.0754811	0	0.0754811	1732	-10	32	2.83857e+09	1.56048e+09	2.5274e+09	2.37489e+09	1.99999e+09	2.23203e+09	No	Yes	9.32459	-24.3729		-0.0717508	-1.12216	2.44566
Q9NR30	DDX21	Nucleolar RNA helicase 2	0.0754636	0.0530286	0.022435	104	1.24102	37	6.28142e+08	6.64685e+08	7.01228e+08	3.10601e+09	4.28261e+09	4.14754e+09	Yes	Yes	0.746707	3.03499	70.2705	2.51786	-1.12226	2.44556
P50990	CCT8	T-complex protein 1 subunit theta (TCP-1-theta) (CCT-theta) (Chaperonin containing T-complex polypeptide 1 subunit 8) (Renal carcinoma antigen NY-REN-15)	0.074299	0	0.074299	1731	-10	40	2.69944e+09	2.91075e+09	2.57479e+09	1.94391e+09	1.55153e+09	1.64098e+09	No	Yes	7.0138	-24.3046		-0.678948	-1.12902	2.4388
P04075	ALDOA	Fructose-bisphosphate aldolase A	0.0740529	0.0106488	0.0634042	864	-2.57389	24	1.908e+09	1.80399e+09	1.95187e+09	2.15526e+09	2.66529e+09	2.79289e+09	No	Yes	1.31614	-6.2735	14.3799	0.417813	-1.13046	2.43736
Q14974	KPNB1	Importin subunit beta-1 (Importin-90) (Karyopherin subunit beta-1) (Nuclear factor p97) (Pore targeting complex 97 kDa subunit) (PTAC97)	0.073266	0.00989197	0.063374	872	-2.67956	43	1.99275e+09	1.85561e+09	1.82723e+09	2.28828e+09	2.53413e+09	2.6382e+09	No	Yes	0.485923	-6.51862	13.5015	0.391963	-1.1351	2.43272
Q9NZB2	FAM120A	Constitutive coactivator of PPAR-gamma-like protein 1 (Oxidative stress-associated Src activator) (Protein FAM120A)	0.0730058	0.0686407	0.00436509	16	3.97498	38	1.29755e+08	1.29755e+08	1.29755e+08	4.57212e+09	4.5002e+09	3.62795e+09	Yes	Yes	0.472733	9.66388	94.0209	5.02014	-1.13664	2.43117
P67936	TPM4	Tropomyosin alpha-4 chain (TM30p1) (Tropomyosin-4)	0.0724101	0	0.0724101	1730	-10	11	1.68759e+09	2.88104e+09	2.71143e+09	1.65837e+09	1.78942e+09	2.25489e+09	No	Yes	9.44403	-24.1931		-0.364885	-1.1402	2.42762
O15145	ARPC3	Actin-related protein 2/3 complex subunit 3 (Arp2/3 complex 21 kDa subunit) (p21-ARC)	0.071486	0	0.071486	1729	-10	12	4.0445e+09	3.3401e+09	2.70674e+09	1.04302e+09	8.80375e+08	8.02324e+08	No	Yes	9.19811	-24.1375		-1.89701	-1.14578	2.42204
P78371	CCT2	T-complex protein 1 subunit beta (TCP-1-beta) (CCT-beta)	0.0711347	0	0.0711347	1728	-10	32	2.65657e+09	2.07281e+09	2.85711e+09	1.83638e+09	1.49049e+09	1.8407e+09	No	Yes	8.80375	-24.1162		-0.560833	-1.14792	2.4199
Q96PK6	RBM14	RNA-binding protein 14 (Paraspeckle protein 2) (PSP2) (RNA-binding motif protein 14) (RRM-containing coactivator activator/modulator) (Synaptotagmin-interacting protein) (SYT-interacting protein)	0.0702941	0.0508216	0.0194726	95	1.384	26	4.72001e+08	5.26567e+08	7.32579e+08	3.97778e+09	2.9373e+09	3.95714e+09	Yes	Yes	0.752173	3.34199	72.2984	2.63687	-1.15308	2.41474
P29590	PML	Protein PML (E3 SUMO-protein ligase PML)	0.0698988	0.0297325	0.0401663	404	-0.433945	36	1.10409e+09	1.03018e+09	1.4608e+09	2.72898e+09	3.21404e+09	2.99438e+09	Yes	Yes	0.578747	-1.0468	42.5365	1.31061	-1.15553	2.41229
Q96KR1	ZFR	Zinc finger RNA-binding protein (hZFR) (M-phase phosphoprotein homolog)	0.0692458	0	0.0692458	1727	-10	15	2.81096e+09	2.68122e+09	4.0501e+09	7.92489e+08	1.05255e+09	1.02808e+09	Yes	Yes	9.22627	-23.9997		-1.74327	-1.15961	2.40821
P63244	RACK1	Receptor of activated protein C kinase 1 (Cell proliferation-inducing gene 21 protein) (Guanine nucleotide-binding protein subunit beta-2-like 1) (Guanine nucleotide-binding protein subunit beta-like protein 12.3) (Human lung cancer oncogene 7 protein) (HLC-7) (Receptor for activated C kinase) (Small ribosomal subunit protein RACK1) [Cleaved into: Receptor of activated protein C kinase 1, N-termi…	0.0684437	0	0.0684437	1726	-10	18	2.26006e+09	2.88204e+09	2.79502e+09	1.25515e+09	1.71189e+09	1.36742e+09	No	Yes	8.64663	-23.9493		-0.88535	-1.16467	2.40315
Q7Z4V5	HDGFL2	Hepatoma-derived growth factor-related protein 2 (HDGF-related protein 2) (HRP-2) (Hepatoma-derived growth factor 2) (HDGF-2)	0.0683018	0	0.0683018	1725	-10	18	4.19934e+09	1.58468e+09	1.87184e+09	8.67516e+08	2.00582e+09	1.71696e+09	No	Yes	9.32313	-23.9403		-0.825265	-1.16557	2.40225
P60174	TPI1	Triosephosphate isomerase (TIM)	0.067819	0	0.067819	1724	-10	21	2.24336e+09	2.51453e+09	2.56144e+09	1.61839e+09	1.50346e+09	1.71839e+09	No	Yes	7.11359	-23.9096		-0.598781	-1.16865	2.39917
P62136	PPP1CA	Serine/threonine-protein phosphatase PP1-alpha catalytic subunit (PP-1A)	0.0672686	0	0.0672686	1723	-10	4	2.79522e+09	2.26058e+09	2.31732e+09	1.5585e+09	1.59415e+09	1.53513e+09	No	Yes	7.58743	-23.8743		-0.653542	-1.17219	2.39563
P02538	KRT6A	Keratin, type II cytoskeletal 6A (Cytokeratin-6A) (CK-6A) (Cytokeratin-6D) (CK-6D) (Keratin-6A) (K6A) (Type-II keratin Kb6) (allergen Hom s 5)	0.0670163	0	0.0670163	1722	-10	2	9.89425e+08	6.21817e+09	2.86445e+09	1.39017e+09	3.82197e+08	1.71248e+08	No	Yes	11.4292	-23.8581		-2.90005	-1.17382	2.394
P25705	ATP5F1A	ATP synthase subunit alpha, mitochondrial (ATP synthase F1 subunit alpha)	0.0664321	0.0279507	0.0384814	411	-0.461278	29	1.39645e+09	1.06267e+09	9.83813e+08	3.12523e+09	2.68234e+09	2.66042e+09	Yes	Yes	0.851872	-1.10254	42.0741	1.29436	-1.17762	2.3902
Q99798	ACO2	Aconitate hydratase, mitochondrial (Aconitase)	0.0662155	0.00560837	0.0606072	940	-3.43384	40	2.12206e+09	1.62236e+09	1.67395e+09	2.45473e+09	1.94112e+09	2.05788e+09	No	Yes	2.49218	-8.20267	8.46986	0.244976	-1.17904	2.38878
Q8N5A5	ZGPAT	Zinc finger CCCH-type with G patch domain-containing protein (G patch domain-containing protein 6) (Zinc finger CCCH domain-containing protein 9) (Zinc finger and G patch domain-containing protein)	0.0659524	0.0422448	0.0237076	152	0.833421	40	8.6878e+08	1.044e+08	1.14946e+09	3.39959e+09	3.31473e+09	2.98795e+09	Yes	Yes	0.625123	1.98942	64.0534	2.19024	-1.18077	2.38705
Q92499	DDX1	ATP-dependent RNA helicase DDX1	0.0652686	0	0.0652686	1721	-10	35	2.17794e+09	1.84803e+09	2.01329e+09	1.80972e+09	2.02243e+09	1.8309e+09	No	Yes	5.66157	-23.7437		-0.0946067	-1.1853	2.38252
P55795	HNRNPH2	Heterogeneous nuclear ribonucleoprotein H2 (hnRNP H2) (FTP-3) (Heterogeneous nuclear ribonucleoprotein H') (hnRNP H') [Cleaved into: Heterogeneous nuclear ribonucleoprotein H2, N-terminally processed]	0.0651288	0.0296629	0.0354659	359	-0.257771	10	1.09959e+09	6.33269e+08	1.44269e+09	2.64939e+09	2.80284e+09	3.04947e+09	Yes	Yes	0.916225	-0.613905	45.545	1.41833	-1.18623	2.38159
P06239	LCK	Tyrosine-protein kinase Lck	0.0649804	0.00125195	0.0637284	1254	-5.66969	20	1.99538e+09	1.75271e+09	1.95878e+09	2.03688e+09	1.80474e+09	2.10214e+09	No	Yes	3.52842	-13.4973	1.92665	0.0555983	-1.18722	2.3806
Q15424	SAFB	Scaffold attachment factor B1 (SAF-B) (SAF-B1) (HSP27 estrogen response element-TATA box-binding protein) (HSP27 ERE-TATA-binding protein)	0.0644591	0.0556748	0.00878431	37	2.66402	20	3.75859e+08	8.4946e+07	3.05503e+08	2.61473e+09	3.44903e+09	4.7271e+09	Yes	Yes	1.05777	6.33266	86.3723	3.77357	-1.19072	2.3771
Q92804	TAF15	TATA-binding protein-associated factor 2N (68 kDa TATA-binding protein-associated factor) (TAF(II)68) (TAFII68) (RNA-binding protein 56)	0.0638851	0.0388489	0.0250362	174	0.633861	10	7.85108e+08	4.16443e+08	9.56712e+08	2.09386e+09	2.77597e+09	4.42616e+09	Yes	Yes	1.64963	1.50429	60.8106	2.03683	-1.1946	2.37322
Q96PP8	GBP5	Guanylate-binding protein 5	0.0635386	0	0.0635386	1720	-10	22	2.14766e+09	2.42417e+09	2.81329e+09	1.16212e+09	1.20438e+09	1.64052e+09	No	Yes	8.84489	-23.6274		-0.899921	-1.19696	2.37086
P81605	DCD	Dermcidin	0.0628517	0	0.0628517	1719	-10	8	2.39207e+09	5.06264e+09	2.66172e+09	4.90513e+08	4.6577e+08	1.96262e+08	No	Yes	10.6088	-23.5804		-3.2467	-1.20168	2.36614
Q92879	CELF1	CUGBP Elav-like family member 1 (CELF-1) (50 kDa nuclear polyadenylated RNA-binding protein) (Bruno-like protein 2) (CUG triplet repeat RNA-binding protein 1) (CUG-BP1) (CUG-BP- and ETR-3-like factor 1) (Deadenylation factor CUG-BP) (Embryo deadenylation element-binding protein homolog) (EDEN-BP homolog) (RNA-binding protein BRUNOL-2)	0.0623294	0.0560702	0.00625919	27	3.16319	13	1.45477e+08	1.10322e+08	3.04974e+08	3.68448e+09	3.55584e+09	3.37423e+09	Yes	Yes	0.0963365	7.47306	89.9579	4.24154	-1.20531	2.36251
Q86UX7	FERMT3	Fermitin family homolog 3 (Kindlin-3) (MIG2-like protein) (Unc-112-related protein 2)	0.0622914	0.00483913	0.0574522	953	-3.56954	33	1.6031e+09	1.72858e+09	1.81209e+09	2.12103e+09	1.81565e+09	2.08805e+09	No	Yes	1.39169	-8.43214	7.76853	0.224605	-1.20557	2.36225
O43707	ACTN4	Alpha-actinin-4 (Non-muscle alpha-actinin 4)	0.0622823	0.0344603	0.027822	231	0.308708	43	8.30276e+08	5.02289e+08	1.07561e+09	2.14201e+09	2.41796e+09	4.19874e+09	Yes	Yes	1.74772	0.729226	55.3292	1.79792	-1.20564	2.36218
P21127	CDK11B	Cyclin-dependent kinase 11B	0.0622343	0	0.0622343	1718	-10	6	2.90082e+09	7.43492e+08	2.7838e+09	9.91347e+08	2.00318e+09	1.73563e+09	No	Yes	9.79414	-23.5377		-0.504364	-1.20597	2.36185
P18669	PGAM1	Phosphoglycerate mutase 1	0.0621819	0	0.0621819	1717	-10	13	2.76209e+09	2.66972e+09	2.49503e+09	1.15746e+09	9.29283e+08	1.13529e+09	No	Yes	6.96316	-23.534		-1.30571	-1.20634	2.36148
Q8WYJ6	SEPTIN1	Septin-1 (LARP) (Peanut-like protein 3) (Serologically defined breast cancer antigen NY-BR-24)	0.0619686	0	0.0619686	1716	-10	18	3.04335e+09	2.29818e+09	2.68339e+09	1.36771e+09	8.41007e+08	8.77005e+08	No	Yes	9.061	-23.5191		-1.41532	-1.20783	2.35999
P62820	RAB1A	Ras-related protein Rab-1A	0.0616608	0	0.0616608	1715	-10	6	2.71803e+09	2.67009e+09	2.9462e+09	9.9686e+08	8.81046e+08	8.43206e+08	No	Yes	6.44639	-23.4976		-1.61853	-1.20999	2.35783
P20701	ITGAL	Integrin alpha-L (CD11 antigen-like family member A) (Leukocyte adhesion glycoprotein LFA-1 alpha chain) (LFA-1A) (Leukocyte function-associated molecule 1 alpha chain) (CD antigen CD11a)	0.061498	0.00142158	0.0600764	1202	-5.40123	34	2.98941e+09	8.01397e+08	1.44419e+09	1.17688e+09	2.67639e+09	1.93798e+09	No	Yes	3.91046	-12.729	2.31158	0.0667101	-1.21114	2.35668
P60866	RPS20	40S ribosomal protein S20 (Small ribosomal subunit protein uS10)	0.0612108	0.0131678	0.048043	778	-1.86731	5	1.39732e+09	1.37515e+09	1.53141e+09	2.32022e+09	2.07569e+09	2.27498e+09	No	Yes	0.704699	-4.39685	21.5122	0.630562	-1.21317	2.35465
P28838	LAP3	Cytosol aminopeptidase	0.060909	0	0.060909	1714	-10	31	2.34561e+09	2.40159e+09	2.8356e+09	1.16575e+09	1.13319e+09	1.0389e+09	No	Yes	7.20411	-23.4445		-1.18553	-1.21532	2.3525
P26583	HMGB2	High mobility group protein B2 (High mobility group protein 2) (HMG-2)	0.0608027	0	0.0608027	1713	-10	10	2.2632e+09	1.39938e+09	1.99703e+09	1.03941e+09	2.04074e+09	2.16184e+09	No	Yes	8.48603	-23.4369		-0.183371	-1.21608	2.35174
Q9BXP5	SRRT	Serrate RNA effector molecule homolog (Arsenite-resistance protein 2)	0.0602998	0	0.0602998	1712	-10	41	2.11076e+09	1.20605e+09	2.16004e+09	1.29744e+09	2.21712e+09	1.82002e+09	No	Yes	7.94482	-23.401		-0.0722803	-1.21968	2.34813
P27824	CANX	Calnexin (IP90) (Major histocompatibility complex class I antigen-binding protein p88) (p90)	0.0595151	0	0.0595151	1711	-10	32	1.84263e+09	1.64728e+09	2.47642e+09	1.59589e+09	1.46184e+09	1.64668e+09	No	Yes	8.74078	-23.3443		-0.344645	-1.22537	2.34245
P48960	ADGRE5	Adhesion G protein-coupled receptor E5 (Leukocyte antigen CD97) (CD antigen CD97) [Cleaved into: Adhesion G protein-coupled receptor E5 subunit alpha; Adhesion G protein-coupled receptor E5 subunit beta]	0.0590196	0	0.0590196	1710	-10	19	2.1905e+09	2.66104e+09	2.77417e+09	5.04653e+08	1.39087e+09	1.06066e+09	No	Yes	9.51893	-23.3081		-1.48781	-1.229	2.33881
Q9Y3I0	RTCB	RNA-splicing ligase RtcB homolog	0.0587664	0	0.0587664	1709	-10	22	1.80483e+09	1.98934e+09	1.87119e+09	1.63894e+09	1.68458e+09	1.54763e+09	No	Yes	6.70675	-23.2895		-0.218802	-1.23087	2.33695
P19105	MYL12A	Myosin regulatory light chain 12A (Epididymis secretory protein Li 24) (HEL-S-24) (MLC-2B) (Myosin RLC) (Myosin regulatory light chain 2, nonsarcomeric) (Myosin regulatory light chain MRLC3)	0.0587094	0	0.0587094	1708	-10	1	2.73618e+09	2.58899e+09	2.70205e+09	9.61036e+08	7.63177e+08	7.74833e+08	No	Yes	7.04354	-23.2853		-1.6917	-1.23129	2.33653
P09211	GSTP1	Glutathione S-transferase P	0.0583345	0	0.0583345	1707	-10	12	2.40621e+09	2.9567e+09	2.6198e+09	9.29523e+08	7.85776e+08	7.61046e+08	No	Yes	7.41113	-23.2576		-1.69431	-1.23407	2.33374
Q8WVC0	LEO1	RNA polymerase-associated protein LEO1 (Replicative senescence down-regulated leo1-like protein)	0.0582895	0	0.0582895	1706	-10	20	2.43997e+09	2.42299e+09	3.56711e+09	5.1067e+08	8.89206e+08	6.21039e+08	No	Yes	9.1267	-23.2542		-2.09931	-1.23441	2.33341
P41240	CSK	Tyrosine-protein kinase CSK	0.0582641	0	0.0582641	1705	-10	23	2.28052e+09	2.16308e+09	2.40203e+09	1.3341e+09	1.07646e+09	1.19024e+09	No	Yes	7.37705	-23.2524		-0.932419	-1.2346	2.33322
P25445	FAS	Tumor necrosis factor receptor superfamily member 6 (Apo-1 antigen) (Apoptosis-mediating surface antigen FAS) (FASLG receptor) (CD antigen CD95)	0.0582625	0	0.0582625	1704	-10	12	3.15943e+09	2.57396e+09	2.4682e+09	5.82513e+08	9.69081e+08	6.92966e+08	No	Yes	7.90346	-23.2522		-1.9023	-1.23461	2.33321
P23381	WARS1	Tryptophan--tRNA ligase, cytoplasmic	0.0581854	0	0.0581854	1703	-10	27	1.65137e+09	1.50034e+09	2.6595e+09	1.28901e+09	1.60069e+09	1.73142e+09	No	Yes	9.48967	-23.2465		-0.341574	-1.23519	2.33263
Q13185	CBX3	Chromobox protein homolog 3 (HECH) (Heterochromatin protein 1 homolog gamma) (HP1 gamma) (Modifier 2 protein)	0.0578068	0	0.0578068	1702	-10	7	1.6821e+09	2.02481e+09	2.26869e+09	1.35572e+09	1.29629e+09	1.73683e+09	No	Yes	8.71787	-23.2182		-0.457484	-1.23802	2.3298
P02679	FGG	Fibrinogen gamma chain	0.056431	0	0.056431	1701	-10	17	2.91311e+09	2.13168e+09	3.17544e+09	7.56474e+08	5.21193e+08	6.19878e+08	No	Yes	9.31177	-23.114		-2.13178	-1.24848	2.31934
O43493	TGOLN2	Trans-Golgi network integral membrane protein 2 (Trans-Golgi network glycoprotein 46) (TGN38 homolog) (hTGN46) (Trans-Golgi network glycoprotein 48) (hTGN48) (Trans-Golgi network glycoprotein 51) (hTGN51) (Trans-Golgi network protein 2)	0.0548233	0	0.0548233	1700	-10	19	2.44844e+09	2.34582e+09	3.37657e+09	4.74198e+08	5.41071e+08	6.43431e+08	No	Yes	9.21727	-22.9889		-2.31175	-1.26103	2.30678
Q9BWF3	RBM4	RNA-binding protein 4 (Lark homolog) (hLark) (RNA-binding motif protein 4) (RNA-binding motif protein 4a)	0.0547672	0.0312744	0.0234928	216	0.412766	4	8.75611e+08	4.77175e+08	7.43372e+08	2.19643e+09	2.68122e+09	2.84565e+09	Yes	Yes	0.48595	0.951979	57.1043	1.87282	-1.26148	2.30634
P28907	CD38	ADP-ribosyl cyclase/cyclic ADP-ribose hydrolase 1	0.0541083	0	0.0541083	1699	-10	16	1.9645e+09	2.09593e+09	1.68758e+09	8.06397e+08	1.76405e+09	1.38286e+09	No	Yes	9.03745	-22.9321		-0.61273	-1.26674	2.30108
Q12874	SF3A3	Splicing factor 3A subunit 3 (SF3a60) (Spliceosome-associated protein 61) (SAP 61)	0.0539912	0.0128676	0.0411236	744	-1.67623	29	1.43163e+09	1.03598e+09	1.21837e+09	2.06517e+09	1.96863e+09	1.96055e+09	No	Yes	0.910616	-3.85556	23.8327	0.701149	-1.26768	2.30014
B0I1T2	MYO1G	Unconventional myosin-Ig [Cleaved into: Minor histocompatibility antigen HA-2 (mHag HA-2)]	0.0534522	0.0040987	0.0493535	943	-3.58992	28	1.55721e+09	1.16013e+09	1.70593e+09	1.65894e+09	1.71248e+09	1.789e+09	Yes	Yes	2.20465	-8.24167	7.66796	0.221686	-1.27203	2.29578
P26641	EEF1G	Elongation factor 1-gamma (EF-1-gamma) (eEF-1B gamma)	0.053401	0	0.053401	1698	-10	26	1.78579e+09	1.75369e+09	1.83484e+09	1.48685e+09	1.32096e+09	1.39238e+09	No	Yes	6.42272	-22.8751		-0.357316	-1.27245	2.29537
Q6PKG0	LARP1	La-related protein 1 (La ribonucleoprotein domain family member 1)	0.053317	0.0521146	0.00120246	4	5.43763	42	3.57197e+07	3.57197e+07	3.57197e+07	2.71088e+09	3.54255e+09	3.19886e+09	Yes	Yes	0.487455	12.4776	97.7447	6.45417	-1.27313	2.29468
P13647	KRT5	Keratin, type II cytoskeletal 5 (58 kDa cytokeratin) (Cytokeratin-5) (CK-5) (Keratin-5) (K5) (Type-II keratin Kb5)	0.0532167	0	0.0532167	1697	-10	6	1.85557e+09	3.83171e+09	1.9493e+09	1.09875e+09	5.08842e+08	2.97293e+08	No	Yes	10.3173	-22.8602		-2.21093	-1.27395	2.29387
P47914	RPL29	60S ribosomal protein L29 (Cell surface heparin-binding protein HIP) (Large ribosomal subunit protein eL29)	0.0531811	0.0531811	0		10	2				3.12523e+09	3.26072e+09	3.14914e+09	Yes	Yes	0.0811144		99.8049	10	-1.27424	2.29358
P27348	YWHAQ	14-3-3 protein theta (14-3-3 protein T-cell) (14-3-3 protein tau) (Protein HS1)	0.0531473	0	0.0531473	1696	-10	14	1.59966e+09	2.20334e+09	1.85595e+09	1.23925e+09	1.36319e+09	1.26765e+09	No	Yes	8.36805	-22.8545		-0.549367	-1.27452	2.2933
P51114	FXR1	Fragile X mental retardation syndrome-related protein 1 (hFXR1p)	0.052931	0.0376768	0.0152542	109	1.30447	24	5.17476e+08	2.73079e+08	5.75647e+08	2.58984e+09	2.88684e+09	2.64736e+09	Yes	Yes	0.0912506	2.98923	71.181	2.57043	-1.27629	2.29153
P62913	RPL11	60S ribosomal protein L11 (CLL-associated antigen KW-12) (Large ribosomal subunit protein uL5)	0.0526512	0	0.0526512	1695	-10	14	1.91569e+09	1.9939e+09	2.41975e+09	1.28099e+09	1.0856e+09	7.44145e+08	No	Yes	5.64671	-22.8139		-1.06062	-1.27859	2.28923
P05107	ITGB2	Integrin beta-2 (Cell surface adhesion glycoproteins LFA-1/CR3/p150,95 subunit beta) (Complement receptor C3 subunit beta) (CD antigen CD18)	0.0524782	0.0148522	0.037626	671	-1.34106	25	1.70937e+09	8.28222e+08	7.58308e+08	1.39133e+09	2.6965e+09	2.02533e+09	No	Yes	1.14054	-3.06806	28.3016	0.839527	-1.28002	2.2878
Q16666	IFI16	Gamma-interferon-inducible protein 16 (Ifi-16) (Interferon-inducible myeloid differentiation transcriptional activator)	0.052084	0.00584049	0.0462435	887	-2.98509	38	1.2582e+09	1.23944e+09	1.62626e+09	1.91861e+09	1.41362e+09	1.88225e+09	No	Yes	2.25065	-6.8195	11.2136	0.324923	-1.2833	2.28452
Q16181	SEPTIN7	Septin-7 (CDC10 protein homolog)	0.0518139	0	0.0518139	1694	-10	21	1.99607e+09	2.27252e+09	2.10345e+09	1.15354e+09	9.29605e+08	8.34773e+08	No	Yes	6.91995	-22.7445		-1.14006	-1.28555	2.28226
P60953	CDC42	Cell division control protein 42 homolog	0.0515548	0	0.0515548	1693	-10	10	1.6786e+09	2.7677e+09	1.75462e+09	1.15242e+09	1.05694e+09	8.33213e+08	No	Yes	9.37402	-22.7229		-1.04042	-1.28773	2.28009
P61956	SUMO2	Small ubiquitin-related modifier 2 (SUMO-2) (HSMT3) (SMT3 homolog 2) (SUMO-3) (Sentrin-2) (Ubiquitin-like protein SMT3B) (Smt3B)	0.0514529	0.0375823	0.0138707	99	1.43802	1	4.12213e+08	4.12213e+08	4.12213e+08	2.46821e+09	3.09661e+09	2.42378e+09	Yes	Yes	0.554926	3.27757	73.0421	2.68234	-1.28859	2.27923
P08567	PLEK	Pleckstrin (Platelet 47 kDa protein) (p47)	0.0510823	0	0.0510823	1692	-10	13	1.98009e+09	1.26443e+09	2.1106e+09	1.0586e+09	1.45426e+09	1.29079e+09	No	Yes	8.33062	-22.683		-0.505721	-1.29173	2.27609
Q92619	ARHGAP45	Rho GTPase-activating protein 45 [Cleaved into: Minor histocompatibility antigen HA-1 (mHag HA-1)]	0.0510754	0.000850248	0.0502251	1243	-5.88438	37	1.78542e+09	1.10703e+09	1.60632e+09	1.62435e+09	1.42889e+09	1.60554e+09	No	Yes	4.88446	-13.393	1.66469	0.0480373	-1.29179	2.27603
P33241	LSP1	Lymphocyte-specific protein 1 (47 kDa actin-binding protein) (52 kDa phosphoprotein) (pp52) (Lymphocyte-specific antigen WP34)	0.0510383	0.0170695	0.0339688	588	-0.992787	21	7.4782e+08	1.20588e+09	9.90794e+08	1.56034e+09	1.60736e+09	3.0387e+09	No	Yes	2.01388	-2.2593	33.4445	1.00361	-1.2921	2.27571
Q9BUJ2	HNRNPUL1	Heterogeneous nuclear ribonucleoprotein U-like protein 1 (Adenovirus early region 1B-associated protein 5) (E1B-55 kDa-associated protein 5) (E1B-AP5)	0.0504652	0.0336516	0.0168137	135	1.00104	25	5.76568e+08	2.90295e+08	6.30757e+08	2.27326e+09	2.30727e+09	2.96999e+09	Yes	Yes	0.830052	2.27317	66.6827	2.32276	-1.29701	2.27081
P18621	RPL17	60S ribosomal protein L17 (60S ribosomal protein L23) (Large ribosomal subunit protein uL22) (PD-1)	0.050423	0.021276	0.029147	403	-0.454117	8	8.48839e+08	7.09262e+08	1.04439e+09	1.96859e+09	1.99445e+09	2.47505e+09	Yes	Yes	1.00027	-1.03105	42.1951	1.29861	-1.29737	2.27045
P30044	PRDX5	Peroxiredoxin-5, mitochondrial	0.0498332	0	0.0498332	1691	-10	8	2.07263e+09	1.84586e+09	1.83027e+09	1.04374e+09	1.12326e+09	1.01907e+09	No	Yes	6.89321	-22.5759		-0.852718	-1.30248	2.26534
Q06323	PSME1	Proteasome activator complex subunit 1 (11S regulator complex subunit alpha) (REG-alpha) (Activator of multicatalytic protease subunit 1) (Interferon gamma up-regulated I-5111 protein) (IGUP I-5111) (Proteasome activator 28 subunit alpha) (PA28a) (PA28alpha)	0.0498194	0	0.0498194	1690	-10	17	1.71816e+09	1.30703e+09	1.74165e+09	1.20152e+09	1.43683e+09	1.52717e+09	No	Yes	7.95273	-22.5747		-0.201867	-1.3026	2.26522
P20645	M6PR	Cation-dependent mannose-6-phosphate receptor (CD Man-6-P receptor) (CD-MPR) (46 kDa mannose 6-phosphate receptor) (MPR 46)	0.0497193	0	0.0497193	1689	-10	9	1.73167e+09	2.34598e+09	1.93208e+09	6.84851e+08	1.39648e+09	8.23338e+08	No	Yes	9.54614	-22.5659		-1.11727	-1.30348	2.26434
Q6IBS0	TWF2	Twinfilin-2 (A6-related protein) (hA6RP) (Protein tyrosine kinase 9-like) (Twinfilin-1-like protein)	0.0496977	0	0.0496977	1688	-10	17	1.92647e+09	1.92571e+09	1.85788e+09	1.06567e+09	1.04869e+09	1.0861e+09	No	Yes	4.43378	-22.5641		-0.835374	-1.30366	2.26415
P31939	ATIC	Bifunctional purine biosynthesis protein ATIC (AICAR transformylase/inosine monophosphate cyclohydrolase) (ATIC) [Cleaved into: Bifunctional purine biosynthesis protein ATIC, N-terminally processed] [Includes: Phosphoribosylaminoimidazolecarboxamide formyltransferase	0.0482435	0	0.0482435	1687	-10	36	2.2574e+09	1.44452e+09	1.85351e+09	1.25637e+09	9.43628e+08	8.94378e+08	No	Yes	9.29063	-22.4355		-0.860765	-1.31656	2.25126
Q9H4M9	EHD1	EH domain-containing protein 1 (PAST homolog 1) (hPAST1) (Testilin)	0.0479478	0	0.0479478	1686	-10	18	1.71233e+09	1.3852e+09	1.63655e+09	1.42224e+09	1.29935e+09	1.14112e+09	No	Yes	7.81565	-22.4089		-0.299318	-1.31923	2.24859
Q14204	DYNC1H1	Cytoplasmic dynein 1 heavy chain 1 (Cytoplasmic dynein heavy chain 1) (Dynein heavy chain, cytosolic)	0.0477517	0.0279875	0.0197642	202	0.50189	190	7.49584e+08	2.20506e+08	7.81846e+08	1.89956e+09	2.0984e+09	2.81173e+09	Yes	Yes	1.18483	1.12765	58.6104	1.93815	-1.32101	2.24681
Q16576	RBBP7	Histone-binding protein RBBP7 (Histone acetyltransferase type B subunit 2) (Nucleosome-remodeling factor subunit RBAP46) (Retinoblastoma-binding protein 7) (RBBP-7) (Retinoblastoma-binding protein p46)	0.0476613	0	0.0476613	1685	-10	16	9.74317e+08	1.53665e+09	2.02716e+09	9.85524e+08	1.35303e+09	1.66874e+09	No	Yes	10.2461	-22.383		-0.212497	-1.32183	2.24598
Q92888	ARHGEF1	Rho guanine nucleotide exchange factor 1 (115 kDa guanine nucleotide exchange factor) (p115-RhoGEF) (p115RhoGEF) (Sub1.5)	0.0474827	0.000115126	0.0473675	1580	-8.68455	33	1.44069e+09	1.28351e+09	1.51494e+09	1.36875e+09	1.31502e+09	1.59047e+09	No	Yes	6.69211	-19.4912	0.242458	0.00699587	-1.32346	2.24435
Q92882	OSTF1	Osteoclast-stimulating factor 1	0.0473431	0	0.0473431	1684	-10	10	2.25552e+09	1.93964e+09	1.88904e+09	8.23627e+08	7.95145e+08	7.85377e+08	No	Yes	7.70108	-22.354		-1.33984	-1.32474	2.24307
Q9UGI8	TES	Testin (TESS)	0.0472486	0	0.0472486	1683	-10	19	1.74928e+09	1.83934e+09	2.25645e+09	9.12352e+08	8.06245e+08	9.07743e+08	No	Yes	8.17161	-22.3453		-1.15649	-1.32561	2.24221
Q8NF91	SYNE1	Nesprin-1 (Enaptin) (KASH domain-containing protein 1) (KASH1) (Myocyte nuclear envelope protein 1) (Myne-1) (Nuclear envelope spectrin repeat protein 1) (Synaptic nuclear envelope protein 1) (Syne-1)	0.0471518	0.0217863	0.0253655	346	-0.219446	83	1.30059e+09	1.63469e+08	7.99825e+08	2.30675e+09	2.11637e+09	1.76707e+09	Yes	Yes	1.45695	-0.491848	46.2046	1.44243	-1.3265	2.24132
P07237	P4HB	Protein disulfide-isomerase (PDI)	0.0470259	0	0.0470259	1682	-10	36	1.72759e+09	1.02782e+09	1.48499e+09	1.18219e+09	1.45891e+09	1.54999e+09	No	Yes	8.22453	-22.3249		-0.0263706	-1.32766	2.24016
P49368	CCT3	T-complex protein 1 subunit gamma (TCP-1-gamma) (CCT-gamma) (hTRiC5)	0.0465938	0	0.0465938	1681	-10	30	1.505e+09	1.27252e+09	1.5664e+09	1.46212e+09	1.30486e+09	1.24311e+09	No	Yes	7.59953	-22.2849		-0.118734	-1.33167	2.23615
Q15366	PCBP2	Poly(rC)-binding protein 2 (Alpha-CP2) (Heterogeneous nuclear ribonucleoprotein E2) (hnRNP E2)	0.0462062	0.0216237	0.0245825	337	-0.185016	8	7.15123e+08	6.6397e+08	8.23966e+08	1.95608e+09	2.10146e+09	2.02393e+09	Yes	Yes	0.235162	-0.413052	46.7983	1.46429	-1.3353	2.23252
P13473	LAMP2	Lysosome-associated membrane glycoprotein 2 (LAMP-2) (Lysosome-associated membrane protein 2) (CD107 antigen-like family member B) (LGP-96) (CD antigen CD107b)	0.0457956	0	0.0457956	1680	-10	9	2.03632e+09	1.54595e+09	1.72591e+09	6.60469e+08	1.53654e+09	7.05714e+08	No	Yes	8.42938	-22.2102		-0.983783	-1.33918	2.22864
Q12905	ILF2	Interleukin enhancer-binding factor 2 (Nuclear factor of activated T-cells 45 kDa)	0.0455521	0.0435423	0.00200976	14	4.43732	19	7.60537e+07	5.80118e+07	4.54762e+07	2.77072e+09	2.86193e+09	2.35505e+09	Yes	Yes	0.396917	9.87893	95.588	5.47024	-1.34149	2.22633
P25398	RPS12	40S ribosomal protein S12 (Small ribosomal subunit protein eS12)	0.0453286	0	0.0453286	1679	-10	7	1.83523e+09	1.57057e+09	1.47249e+09	1.16713e+09	1.10243e+09	9.79323e+08	No	Yes	8.17165	-22.1658		-0.590244	-1.34363	2.22419
O60610	DIAPH1	Protein diaphanous homolog 1 (Diaphanous-related formin-1) (DRF1)	0.0449961	0.00658746	0.0384086	832	-2.54364	61	1.59744e+09	4.5272e+08	1.39161e+09	1.48995e+09	1.51025e+09	1.62558e+09	No	Yes	2.81487	-5.6494	14.6401	0.425481	-1.34683	2.22099
P47756	CAPZB	F-actin-capping protein subunit beta (CapZ beta)	0.0449264	0	0.0449264	1678	-10	15	1.44499e+09	1.11257e+09	1.74081e+09	1.19678e+09	1.1734e+09	1.38651e+09	No	Yes	8.89954	-22.1272		-0.198389	-1.3475	2.22032
Q8WXH0	SYNE2	Nesprin-2 (KASH domain-containing protein 2) (KASH2) (Nuclear envelope spectrin repeat protein 2) (Nucleus and actin connecting element protein) (Protein NUANCE) (Synaptic nuclear envelope protein 2) (Syne-2)	0.044627	0.0201092	0.0245179	364	-0.285981	209	1.19455e+09	5.37605e+07	9.42952e+08	1.90866e+09	1.73362e+09	2.16784e+09	Yes	Yes	1.88083	-0.634138	45.0605	1.40074	-1.3504	2.21742
Q8NE71	ABCF1	ATP-binding cassette sub-family F member 1 (ATP-binding cassette 50) (TNF-alpha-stimulated ABC protein)	0.0439903	0.0255801	0.0184102	206	0.474515	29	7.26816e+08	1.27971e+08	7.83474e+08	1.71423e+09	2.1468e+09	2.38792e+09	Yes	Yes	0.953241	1.04924	58.1494	1.91797	-1.35664	2.21117
Q13813	SPTAN1	Spectrin alpha chain, non-erythrocytic 1 (Alpha-II spectrin) (Fodrin alpha chain) (Spectrin, non-erythroid alpha subunit)	0.0439672	0.0171374	0.0268297	470	-0.646682	135	1.28829e+09	2.56013e+08	8.49129e+08	1.55602e+09	1.85265e+09	2.08097e+09	Yes	Yes	1.30165	-1.42978	38.9778	1.18745	-1.35687	2.21095
P31949	S100A11	Protein S100-A11 (Calgizzarin) (Metastatic lymph node gene 70 protein) (MLN 70) (Protein S100-C) (S100 calcium-binding protein A11) [Cleaved into: Protein S100-A11, N-terminally processed]	0.0438999	0	0.0438999	1677	-10	8	2.43929e+09	2.75985e+09	1.74081e+09	2.55725e+08	3.4374e+08	3.31609e+08	No	Yes	9.37713	-22.0272		-2.91009	-1.35754	2.21028
P40227	CCT6A	T-complex protein 1 subunit zeta (TCP-1-zeta) (Acute morphine dependence-related protein 2) (CCT-zeta-1) (HTR3) (Tcp20)	0.0436432	0.000308674	0.0433346	1395	-7.13329	20	1.2221e+09	1.24469e+09	1.41446e+09	1.23787e+09	1.42532e+09	1.28054e+09	No	Yes	4.30527	-15.7484	0.707267	0.0204078	-1.36008	2.20773
Q99877	H2BC15	Histone H2B type 1-N (Histone H2B.d) (H2B/d)	0.043461	0.0370147	0.00644631	42	2.52155	1	4.24281e+07	3.94061e+08	1.32297e+08	2.86049e+09	2.5329e+09	1.83014e+09	Yes	Yes	0.923146	5.56234	85.1676	3.64201	-1.3619	2.20592
P30153	PPP2R1A	Serine/threonine-protein phosphatase 2A 65 kDa regulatory subunit A alpha isoform (Medium tumor antigen-associated 61 kDa protein) (PP2A subunit A isoform PR65-alpha) (PP2A subunit A isoform R1-alpha)	0.043366	0	0.043366	1676	-10	21	1.46263e+09	9.80025e+08	1.45252e+09	1.23436e+09	1.23893e+09	1.40684e+09	No	Yes	8.61413	-21.9742		-0.00828775	-1.36285	2.20497
P38919	EIF4A3	Eukaryotic initiation factor 4A-III (eIF-4A-III) (eIF4A-III)	0.0432917	0	0.0432917	1675	-10	19	1.45081e+09	1.4272e+09	1.45726e+09	1.30737e+09	9.25619e+08	1.19371e+09	No	Yes	7.84079	-21.9668		-0.354291	-1.3636	2.20422
A0A0C4DGK8	APEX1	DNA-(apurinic or apyrimidinic site) endonuclease	0.0431552	0	0.0431552	1674	-10	19	1.35478e+09	1.62314e+09	2.16019e+09	1.02347e+09	7.59062e+08	8.16858e+08	No	Yes	8.56781	-21.9531		-0.994973	-1.36497	2.20285
P09693	CD3G	T-cell surface glycoprotein CD3 gamma chain (T-cell receptor T3 gamma chain) (CD antigen CD3g)	0.0430647	0	0.0430647	1673	-10	9	2.25646e+09	2.27756e+09	1.45031e+09	3.65961e+08	8.72478e+08	4.98497e+08	No	Yes	9.69152	-21.944		-1.88002	-1.36588	2.20194
P54577	YARS1	Tyrosine--tRNA ligase, cytoplasmic	0.0430632	0.00231869	0.0407445	987	-4.13523	38	1.23607e+09	9.72783e+08	1.44079e+09	1.42372e+09	1.25266e+09	1.39499e+09	No	Yes	2.96251	-9.10545	5.38438	0.155511	-1.36589	2.20192
Q01082	SPTBN1	Spectrin beta chain, non-erythrocytic 1 (Beta-II spectrin) (Fodrin beta chain) (Spectrin, non-erythroid beta chain 1)	0.0429062	0.0278544	0.0150518	153	0.88797	122	6.11983e+08	1.1072e+08	6.25142e+08	2.14319e+09	1.96931e+09	2.23249e+09	Yes	Yes	0.872669	1.95383	64.9193	2.23301	-1.36748	2.20034
Q93009	USP7	Ubiquitin carboxyl-terminal hydrolase 7	0.0428308	0.00449649	0.0383343	885	-3.09176	56	1.45969e+09	7.19063e+08	1.24821e+09	1.23522e+09	1.43833e+09	1.57883e+09	No	Yes	2.35111	-6.80056	10.4983	0.304036	-1.36824	2.19957
P07741	APRT	Adenine phosphoribosyltransferase (APRT)	0.0424318	0	0.0424318	1672	-10	12	1.4379e+09	1.67179e+09	1.67941e+09	9.60503e+08	8.37923e+08	1.02027e+09	No	Yes	7.3302	-21.88		-0.769555	-1.37231	2.19551
Q9UL46	PSME2	Proteasome activator complex subunit 2 (11S regulator complex subunit beta) (REG-beta) (Activator of multicatalytic protease subunit 2) (Proteasome activator 28 subunit beta) (PA28b) (PA28beta)	0.0418449	0.00903578	0.0328091	756	-1.86037	17	1.16075e+09	8.45273e+08	8.30272e+08	8.81213e+08	1.9625e+09	1.82255e+09	No	Yes	1.77796	-4.07321	21.5935	0.633022	-1.37836	2.18946
Q8WUM4	PDCD6IP	Programmed cell death 6-interacting protein (PDCD6-interacting protein) (ALG-2-interacting protein 1) (ALG-2-interacting protein X) (Hp95)	0.0416454	0.000964367	0.040681	1160	-5.39863	44	1.47853e+09	7.48664e+08	1.41045e+09	1.19157e+09	1.17739e+09	1.46019e+09	No	Yes	4.9552	-11.8089	2.31566	0.0668279	-1.38043	2.18738
Q96EP5	DAZAP1	DAZ-associated protein 1 (Deleted in azoospermia-associated protein 1)	0.0415439	0.0292857	0.0122583	119	1.25644	10	4.31061e+08	2.07832e+08	4.49426e+08	1.70913e+09	2.18569e+09	2.46546e+09	Yes	Yes	0.742524	2.74699	70.4932	2.5306	-1.38149	2.18633
P21980	TGM2	Protein-glutamine gamma-glutamyltransferase 2	0.0414884	0	0.0414884	1671	-10	25	1.17248e+09	1.72404e+09	1.99523e+09	6.34531e+08	9.7339e+08	9.38974e+08	No	Yes	9.82051	-21.7827		-0.967384	-1.38207	2.18574
P05362	ICAM1	Intercellular adhesion molecule 1 (ICAM-1) (Major group rhinovirus receptor) (CD antigen CD54)	0.0410674	0	0.0410674	1670	-10	21	1.35695e+09	1.60246e+09	1.74371e+09	5.51817e+08	1.26847e+09	8.39764e+08	No	Yes	9.43851	-21.7385		-0.904184	-1.3865	2.18132
Q92900	UPF1	Regulator of nonsense transcripts 1	0.0409607	0.0205208	0.0204399	275	0.00570077	49	7.24503e+08	3.47501e+08	7.59887e+08	1.90153e+09	1.78211e+09	1.82849e+09	Yes	Yes	0.742399	0.0124287	50.0988	1.58877	-1.38763	2.18019
Q9Y2X3	NOP58	Nucleolar protein 58 (Nucleolar protein 5)	0.0404834	0.022902	0.0175814	225	0.381424	28	5.73539e+08	3.90039e+08	5.84128e+08	1.51841e+09	1.70077e+09	2.49157e+09	Yes	Yes	1.2047	0.829634	56.5713	1.8501	-1.39272	2.1751
Q9UPT8	ZC3H4	Zinc finger CCCH domain-containing protein 4	0.0404644	0	0.0404644	1669	-10	29	1.98834e+09	6.3016e+08	2.66744e+09	3.53152e+08	7.82461e+08	8.33501e+08	Yes	Yes	11.0332	-21.6745		-1.52329	-1.39293	2.17489
P08621	SNRNP70	U1 small nuclear ribonucleoprotein 70 kDa (U1 snRNP 70 kDa) (U1-70K) (snRNP70)	0.0403515	0.0326792	0.00767234	55	2.09063	17	2.29293e+08	1.89266e+08	2.48507e+08	1.49067e+09	2.24932e+09	2.82775e+09	Yes	Yes	1.21329	4.54436	80.9862	3.25076	-1.39414	2.17368
P62899	RPL31	60S ribosomal protein L31 (Large ribosomal subunit protein eL31)	0.0402949	0.0402949	0		10	7				2.40321e+09	2.26764e+09	2.55382e+09	Yes	Yes	0.213054		99.8049	10	-1.39475	2.17307
Q96BY6	DOCK10	Dedicator of cytokinesis protein 10 (Zizimin-3)	0.0401999	0.0309809	0.00921896	78	1.7487	70	3.27023e+08	1.49528e+08	3.42875e+08	1.94863e+09	1.88255e+09	2.55701e+09	Yes	Yes	0.798684	3.79826	77.0672	2.94881	-1.39578	2.17204
P51149	RAB7A	Ras-related protein Rab-7a	0.0400428	0	0.0400428	1668	-10	13	1.12964e+09	1.92437e+09	1.89929e+09	8.32408e+08	6.8872e+08	7.0503e+08	No	Yes	8.98243	-21.6292		-1.15906	-1.39748	2.17034
Q13523	PRPF4B	Serine/threonine-protein kinase PRP4 homolog	0.039685	0	0.039685	1667	-10	29	1.40139e+09	7.8703e+08	1.64166e+09	9.05422e+08	1.13531e+09	1.24449e+09	No	Yes	9.36454	-21.5903		-0.233978	-1.40137	2.16644
Q15046	KARS1	Lysine--tRNA ligase	0.0395351	0.00327424	0.0362608	922	-3.46918	32	1.30791e+09	7.87958e+08	1.15281e+09	1.2833e+09	1.35284e+09	1.2036e+09	No	Yes	2.08053	-7.51008	8.28186	0.239513	-1.40302	2.1648
O94804	STK10	Serine/threonine-protein kinase 10	0.039498	0	0.039498	1666	-10	32	1.50166e+09	8.3381e+08	1.86925e+09	1.22261e+09	7.7641e+08	8.78039e+08	No	Yes	10.1548	-21.5699		-0.574644	-1.40342	2.16439
Q15306	IRF4	Interferon regulatory factor 4 (IRF-4) (Lymphocyte-specific interferon regulatory factor) (LSIRF) (Multiple myeloma oncogene 1) (NF-EM5)	0.0394375	0.0284017	0.0110358	110	1.36379	21	2.67769e+08	3.17767e+08	3.67765e+08	1.32305e+09	2.06049e+09	2.73408e+09	Yes	Yes	1.4909	2.95086	72.017	2.61993	-1.40409	2.16373
O15144	ARPC2	Actin-related protein 2/3 complex subunit 2 (Arp2/3 complex 34 kDa subunit) (p34-ARC)	0.0392041	0	0.0392041	1665	-10	23	1.47392e+09	1.57221e+09	1.4367e+09	1.03782e+09	6.90776e+08	8.17651e+08	No	Yes	7.37225	-21.5375		-0.83631	-1.40667	2.16115
Q92598	HSPH1	Heat shock protein 105 kDa (Antigen NY-CO-25) (Heat shock 110 kDa protein)	0.0391306	0	0.0391306	1664	-10	41	1.18819e+09	9.83427e+08	1.34151e+09	1.0831e+09	1.21108e+09	1.20862e+09	No	Yes	7.76118	-21.5294		-0.00618874	-1.40748	2.16033
P40939	HADHA	Trifunctional enzyme subunit alpha, mitochondrial (78 kDa gastrin-binding protein) (Monolysocardiolipin acyltransferase)	0.0391155	0.0116489	0.0274666	632	-1.23749	35	8.10937e+08	6.01856e+08	1.04772e+09	1.62008e+09	1.46134e+09	1.47126e+09	No	Yes	1.01146	-2.67318	29.7808	0.886138	-1.40765	2.16017
P42331	ARHGAP25	Rho GTPase-activating protein 25 (Rho-type GTPase-activating protein 25)	0.0389812	0	0.0389812	1663	-10	36	1.55279e+09	1.21024e+09	1.42945e+09	1.03223e+09	8.48208e+08	9.16214e+08	No	Yes	8.36389	-21.5129		-0.588836	-1.40914	2.15867
P68366	TUBA4A	Tubulin alpha-4A chain (Alpha-tubulin 1) (Testis-specific alpha-tubulin) (Tubulin H2-alpha) (Tubulin alpha-1 chain)	0.0389396	0	0.0389396	1662	-10	7	1.18753e+09	1.29405e+09	1.22761e+09	1.30429e+09	1.00381e+09	9.64369e+08	No	Yes	7.45811	-21.5082		-0.194005	-1.40961	2.15821
P32119	PRDX2	Peroxiredoxin-2	0.0388569	0.00381187	0.035045	892	-3.20064	15	8.47369e+08	1.09413e+09	1.19711e+09	1.2177e+09	1.22535e+09	1.38516e+09	No	Yes	2.09097	-6.90469	9.81004	0.283971	-1.41053	2.15729
Q9Y520	PRRC2C	Protein PRRC2C (BAT2 domain-containing protein 1) (HBV X-transactivated gene 2 protein) (HBV XAg-transactivated protein 2) (HLA-B-associated transcript 2-like 2) (Proline-rich and coiled-coil-containing protein 2C)	0.0388104	0.0388104	0		10	74				2.02646e+09	2.15575e+09	2.77629e+09	Yes	Yes	0.597899		99.8049	10	-1.41105	2.15677
P49591	SARS1	Serine--tRNA ligase, cytoplasmic	0.0387568	0.0149744	0.0237825	473	-0.667404	33	9.74722e+08	2.91181e+08	8.5391e+08	1.87172e+09	1.36556e+09	1.5918e+09	Yes	Yes	1.84314	-1.43903	38.6367	1.17586	-1.41165	2.15617
Q9Y5A9	YTHDF2	YTH domain-containing family protein 2 (DF2) (CLL-associated antigen KW-14) (High-glucose-regulated protein 8) (Renal carcinoma antigen NY-REN-2)	0.0387187	0.0369711	0.00174765	17	4.40291	55	5.15588e+07	5.15588e+07	5.15588e+07	1.90457e+09	2.10306e+09	2.77975e+09	Yes	Yes	0.712484	9.49151	95.4863	5.43661	-1.41208	2.15574
O15143	ARPC1B	Actin-related protein 2/3 complex subunit 1B (Arp2/3 complex 41 kDa subunit) (p41-ARC)	0.0385883	0	0.0385883	1661	-10	4	1.38805e+09	1.33431e+09	1.75437e+09	8.70468e+08	6.9616e+08	8.75304e+08	No	Yes	8.57811	-21.469		-0.882414	-1.41354	2.15427
Q71DI3	H3C15	Histone H3.2 (H3-clustered histone 13) (H3-clustered histone 14) (H3-clustered histone 15) (Histone H3/m) (Histone H3/o)	0.0385392	0.0354694	0.00306988	24	3.53032	2	9.13636e+07	9.13636e+07	9.13636e+07	2.01149e+09	2.12858e+09	2.49572e+09	Yes	Yes	0.413895	7.60333	92.0344	4.59144	-1.4141	2.15372
P31946	YWHAB	14-3-3 protein beta/alpha (Protein 1054) (Protein kinase C inhibitor protein 1) (KCIP-1) [Cleaved into: 14-3-3 protein beta/alpha, N-terminally processed]	0.0382442	0	0.0382442	1660	-10	9	1.314e+09	1.63319e+09	1.53789e+09	7.55898e+08	7.81756e+08	8.34253e+08	No	Yes	7.87107	-21.4303		-0.920301	-1.41743	2.15038
P07814	EPRS1	Bifunctional glutamate/proline--tRNA ligase (Bifunctional aminoacyl-tRNA synthetase) (Cell proliferation-inducing gene 32 protein) (Glutamatyl-prolyl-tRNA synthetase) [Includes: Glutamate--tRNA ligase	0.0380985	5.78943e-05	0.0380406	1608	-9.35991	65	1.24743e+09	7.59852e+08	1.38286e+09	1.19703e+09	9.17061e+08	1.32662e+09	No	Yes	9.16731	-20.1119	0.151959	0.00438462	-1.41909	2.14873
P23396	RPS3	40S ribosomal protein S3	0.0378989	0.0105849	0.027314	661	-1.36763	21	7.30301e+08	8.66751e+08	8.50661e+08	1.47843e+09	1.38012e+09	1.48881e+09	No	Yes	0.347468	-2.93554	27.9294	0.827864	-1.42137	2.14644
P02675	FGB	Fibrinogen beta chain [Cleaved into: Fibrinopeptide B; Fibrinogen beta chain]	0.0378335	0	0.0378335	1659	-10	14	1.77505e+09	1.97587e+09	1.91714e+09	4.41126e+08	3.86138e+08	2.88003e+08	No	Yes	6.65671	-21.3835		-2.36769	-1.42212	2.14569
P35998	PSMC2	26S proteasome regulatory subunit 7 (26S proteasome AAA-ATPase subunit RPT1) (Proteasome 26S subunit ATPase 2)	0.0378106	0	0.0378106	1658	-10	27	1.44931e+09	1.5253e+09	1.68852e+09	8.07236e+08	6.86813e+08	6.22073e+08	No	Yes	5.82482	-21.3809		-1.14826	-1.42239	2.14543
P45974	USP5	Ubiquitin carboxyl-terminal hydrolase 5	0.0377287	0	0.0377287	1657	-10	36	1.53737e+09	1.44813e+09	1.5676e+09	7.86469e+08	6.77123e+08	7.47868e+08	No	Yes	7.0756	-21.3715		-1.04462	-1.42333	2.14449
Q14152	EIF3A	Eukaryotic translation initiation factor 3 subunit A (eIF3a) (Eukaryotic translation initiation factor 3 subunit 10) (eIF-3-theta) (eIF3 p167) (eIF3 p180) (eIF3 p185)	0.0376746	0.0295394	0.0081352	69	1.86039	69	2.13804e+08	1.09773e+08	4.00051e+08	1.81625e+09	1.81843e+09	2.39655e+09	Yes	Yes	0.870018	3.98843	78.4067	3.04651	-1.42395	2.14387
Q6P2Q9	PRPF8	Pre-mRNA-processing-splicing factor 8 (220 kDa U5 snRNP-specific protein) (PRP8 homolog) (Splicing factor Prp8) (p220)	0.0374518	0.0258114	0.0116404	128	1.14886	106	4.00219e+08	1.41423e+08	4.45487e+08	1.25003e+09	1.57734e+09	2.90041e+09	Yes	Yes	1.78047	2.46005	68.9189	2.44222	-1.42653	2.14129
P27816	MAP4	Microtubule-associated protein 4 (MAP-4)	0.0374393	0.0374393	0		10	44				1.87211e+09	2.33965e+09	2.50092e+09	Yes	Yes	0.543639		99.8049	10	-1.42667	2.14115
Q8N163	CCAR2	Cell cycle and apoptosis regulator protein 2 (Cell division cycle and apoptosis regulator protein 2) (DBIRD complex subunit KIAA1967) (Deleted in breast cancer gene 1 protein) (DBC-1) (DBC.1) (NET35) (p30 DBC)	0.0374366	0.010741	0.0266957	648	-1.31348	45	1.07823e+09	2.1217e+08	1.09441e+09	1.41771e+09	1.27085e+09	1.63882e+09	No	Yes	2.43849	-2.81231	28.6911	0.851758	-1.4267	2.14111
P48643	CCT5	T-complex protein 1 subunit epsilon (TCP-1-epsilon) (CCT-epsilon)	0.0373459	0	0.0373459	1656	-10	40	1.80796e+09	9.66197e+08	1.98008e+09	7.67513e+08	6.38116e+08	5.36056e+08	No	Yes	9.87857	-21.3274		-1.30738	-1.42776	2.14006
P62847	RPS24	40S ribosomal protein S24 (Small ribosomal subunit protein eS24)	0.0371705	0.0371705	0		10	5				2.32408e+09	1.89263e+09	2.44775e+09	Yes	Yes	0.487592		99.8049	10	-1.4298	2.13802
P19013	KRT4	Keratin, type II cytoskeletal 4 (Cytokeratin-4) (CK-4) (Keratin-4) (K4) (Type-II keratin Kb4)	0.0368847	0	0.0368847	1655	-10	14	5.91915e+08	3.08226e+09	1.01928e+09	1.79821e+09	7.65311e+07	4.50246e+07	No	Yes	11.5843	-21.2736		-3.09049	-1.43315	2.13466
Q9UKJ3	GPATCH8	G patch domain-containing protein 8	0.0368764	0	0.0368764	1654	-10	42	1.69933e+09	9.84245e+08	2.29621e+09	4.24773e+08	5.38788e+08	6.68387e+08	No	Yes	10.3311	-21.2726		-1.63402	-1.43325	2.13457
Q9Y265	RUVBL1	RuvB-like 1	0.0368578	0	0.0368578	1653	-10	21	1.38402e+09	1.13571e+09	1.62344e+09	9.17553e+08	7.79159e+08	7.68521e+08	No	Yes	8.42914	-21.2704		-0.753768	-1.43347	2.13435
O00139	KIF2A	Kinesin-like protein KIF2A (Kinesin-2) (hK2)	0.036773	0.0292658	0.00750725	62	1.96286	26	2.62495e+08	5.47647e+07	3.53224e+08	1.72759e+09	2.06335e+09	2.13178e+09	Yes	Yes	0.499095	4.18746	79.5849	3.13696	-1.43447	2.13335
Q12913	PTPRJ	Receptor-type tyrosine-protein phosphatase eta (Protein-tyrosine phosphatase eta) (R-PTP-eta)	0.0367384	0	0.0367384	1652	-10	39	1.67384e+09	9.7887e+08	2.15675e+09	6.15855e+08	7.41074e+08	4.2061e+08	No	Yes	9.40395	-21.2564		-1.47461	-1.43488	2.13294
Q14847	LASP1	LIM and SH3 domain protein 1 (LASP-1) (Metastatic lymph node gene 50 protein) (MLN 50)	0.03673	0	0.03673	1651	-10	13	1.59401e+09	1.23944e+09	1.4484e+09	7.04398e+08	7.9168e+08	8.07568e+08	No	Yes	7.50086	-21.2554		-0.896902	-1.43498	2.13284
P14317	HCLS1	Hematopoietic lineage cell-specific protein (Hematopoietic cell-specific LYN substrate 1) (LckBP1) (p75)	0.036467	0.0122131	0.0242539	566	-0.989782	18	7.24101e+08	8.09605e+08	6.13679e+08	1.2188e+09	1.29863e+09	1.87353e+09	No	Yes	1.06684	-2.10796	33.4909	1.00512	-1.4381	2.12972
Q02543	RPL18A	60S ribosomal protein L18a (Large ribosomal subunit protein eL20)	0.0363809	0.0197511	0.0166298	240	0.248164	10	3.34218e+08	5.68404e+08	5.86034e+08	1.56013e+09	1.81138e+09	1.66273e+09	Yes	Yes	0.706475	0.528265	54.2898	1.75505	-1.43913	2.12869
Q99439	CNN2	Calponin-2 (Calponin H2, smooth muscle) (Neutral calponin)	0.0363683	0	0.0363683	1650	-10	9	1.15987e+09	1.08222e+09	1.2006e+09	8.89683e+08	1.08012e+09	1.10815e+09	No	Yes	7.32871	-21.2126		-0.168336	-1.43928	2.12854
P36578	RPL4	60S ribosomal protein L4 (60S ribosomal protein L1) (Large ribosomal subunit protein uL4)	0.0362663	0.0196177	0.0166486	243	0.236756	17	3.12963e+08	6.44383e+08	5.08971e+08	1.34954e+09	1.48946e+09	2.19703e+09	Yes	Yes	1.3425	0.503656	54.0935	1.74704	-1.4405	2.12732
Q13576	IQGAP2	Ras GTPase-activating-like protein IQGAP2	0.0362048	0	0.0362048	1649	-10	68	1.15418e+09	1.16982e+09	1.3576e+09	9.9176e+08	9.42059e+08	8.75911e+08	No	Yes	6.23464	-21.1931		-0.391766	-1.44123	2.12658
P13612	ITGA4	Integrin alpha-4 (CD49 antigen-like family member D) (Integrin alpha-IV) (VLA-4 subunit alpha) (CD antigen CD49d)	0.0360903	0	0.0360903	1648	-10	32	1.81776e+09	7.4272e+08	7.54586e+08	7.05033e+08	1.60069e+09	8.50013e+08	No	Yes	9.69503	-21.1794		-0.164072	-1.44261	2.12521
P22087	FBL	rRNA 2'-O-methyltransferase fibrillarin	0.0360704	0.0172141	0.0188563	310	-0.131453	15	7.99164e+08	4.64674e+08	4.10273e+08	1.95553e+09	1.33061e+09	1.50698e+09	Yes	Yes	1.38889	-0.279334	47.7237	1.49867	-1.44285	2.12497
Q9NR56	MBNL1	Muscleblind-like protein 1 (Triplet-expansion RNA-binding protein)	0.036048	0.0180006	0.0180474	282	-0.0037449	12	5.77248e+08	4.13108e+08	6.22591e+08	1.46598e+09	1.56666e+09	1.81763e+09	Yes	Yes	0.719615	-0.00795679	49.9351	1.58247	-1.44312	2.1247
Q8N8A2	ANKRD44	Serine/threonine-protein phosphatase 6 regulatory ankyrin repeat subunit B (PP6-ARS-B) (Serine/threonine-protein phosphatase 6 regulatory subunit ARS-B) (Ankyrin repeat domain-containing protein 44)	0.0359885	0	0.0359885	1647	-10	30	1.30592e+09	1.16231e+09	1.42578e+09	9.36248e+08	7.80078e+08	8.42213e+08	No	Yes	7.90905	-21.1671		-0.60999	-1.44384	2.12398
Q14498	RBM39	RNA-binding protein 39 (CAPER alpha) (CAPERalpha) (Hepatocellular carcinoma protein 1) (RNA-binding motif protein 39) (RNA-binding region-containing protein 2) (Splicing factor HCC1)	0.0357566	0.0144553	0.0213013	418	-0.559348	15	6.39698e+08	5.47257e+08	6.76544e+08	1.11278e+09	2.0754e+09	1.35929e+09	Yes	Yes	1.39441	-1.18648	40.4269	1.23708	-1.44664	2.12117
Q9UJU6	DBNL	Drebrin-like protein (Cervical SH3P7) (Cervical mucin-associated protein) (Drebrin-F) (HPK1-interacting protein of 55 kDa) (HIP-55) (SH3 domain-containing protein 7)	0.0356802	0	0.0356802	1646	-10	19	1.23359e+09	1.07661e+09	1.52801e+09	6.7402e+08	8.27534e+08	1.0575e+09	No	Yes	9.10285	-21.1299		-0.609334	-1.44757	2.12024
P51812	RPS6KA3	Ribosomal protein S6 kinase alpha-3 (S6K-alpha-3)	0.0355395	0	0.0355395	1645	-10	27	1.06206e+09	9.86089e+08	1.22795e+09	1.22439e+09	9.27353e+08	9.44195e+08	No	Yes	8.00473	-21.1128		-0.0935477	-1.44929	2.11853
P27797	CALR	Calreticulin (CRP55) (Calregulin) (Endoplasmic reticulum resident protein 60) (ERp60) (HACBP) (grp60)	0.03536	0	0.03536	1644	-10	21	1.26432e+09	6.2559e+08	1.34086e+09	7.26665e+08	1.19523e+09	1.18719e+09	No	Yes	9.03703	-21.0909		-0.0921788	-1.45149	2.11633
Q14444	CAPRIN1	Caprin-1 (Cell cycle-associated protein 1) (Cytoplasmic activation- and proliferation-associated protein 1) (GPI-anchored membrane protein 1) (GPI-anchored protein p137) (GPI-p137) (p137GPI) (Membrane component chromosome 11 surface marker 1) (RNA granule protein 105)	0.0348075	0.0286868	0.00612073	53	2.22861	20	2.07009e+08	7.71329e+07	2.62076e+08	1.6476e+09	2.0939e+09	1.95309e+09	Yes	Yes	0.413005	4.70123	82.4155	3.37485	-1.45833	2.10949
Q92835	INPP5D	Phosphatidylinositol 3,4,5-trisphosphate 5-phosphatase 1	0.0347757	0.0136016	0.0211742	449	-0.638532	50	8.36979e+08	2.16463e+08	8.41396e+08	1.3545e+09	1.39242e+09	1.59334e+09	No	Yes	1.48906	-1.34672	39.1122	1.19203	-1.45872	2.10909
Q15427	SF3B4	Splicing factor 3B subunit 4 (Pre-mRNA-splicing factor SF3b 49 kDa subunit) (Spliceosome-associated protein 49) (SAP 49)	0.034651	0.0322679	0.0023831	22	3.75919	9	7.11281e+07	7.11281e+07	7.11281e+07	2.03068e+09	2.10189e+09	1.86679e+09	Yes	Yes	0.22537	7.92263	93.1226	4.81151	-1.46028	2.10753
Q86V81	ALYREF	THO complex subunit 4 (Tho4) (Ally of AML-1 and LEF-1) (Aly/REF export factor) (Transcriptional coactivator Aly/REF) (bZIP-enhancing factor BEF)	0.0345367	0.0345367	0		10	8				1.969e+09	1.88073e+09	2.34251e+09	Yes	Yes	0.415174		99.8049	10	-1.46172	2.1061
Q96T58	SPEN	Msx2-interacting protein (SMART/HDAC1-associated repressor protein) (SPEN homolog)	0.0345068	0.0345068	0		10	108				2.01512e+09	2.16099e+09	2.01078e+09	Yes	Yes	0.146932		99.8049	10	-1.4621	2.10572
Q15287	RNPS1	RNA-binding protein with serine-rich domain 1 (SR-related protein LDC2)	0.0345022	0	0.0345022	1643	-10	8	1.42638e+09	5.77259e+08	2.04536e+09	4.47966e+08	9.97363e+08	6.91718e+08	No	Yes	9.99334	-20.9846		-0.997302	-1.46215	2.10566
P11215	ITGAM	Integrin alpha-M (CD11 antigen-like family member B) (CR-3 alpha chain) (Cell surface glycoprotein MAC-1 subunit alpha) (Leukocyte adhesion receptor MO1) (Neutrophil adherence receptor) (CD antigen CD11b)	0.0343151	0.0101773	0.0241379	624	-1.24595	39	1.00791e+09	2.83986e+08	8.63433e+08	1.19422e+09	1.54102e+09	1.26195e+09	No	Yes	0.961961	-2.62061	29.6582	0.882259	-1.46451	2.1033
P27694	RPA1	Replication protein A 70 kDa DNA-binding subunit (RP-A p70) (Replication factor A protein 1) (RF-A protein 1) (Single-stranded DNA-binding protein) [Cleaved into: Replication protein A 70 kDa DNA-binding subunit, N-terminally processed]	0.0342902	0	0.0342902	1642	-10	27	1.2725e+09	1.01164e+09	1.22659e+09	9.22591e+08	8.49797e+08	8.64931e+08	No	Yes	7.87915	-20.9579		-0.413604	-1.46483	2.10299
P50914	RPL14	60S ribosomal protein L14 (CAG-ISL 7) (Large ribosomal subunit protein eL14)	0.0342821	0.0084344	0.0258477	708	-1.61568	7	6.15727e+08	7.61275e+08	9.3126e+08	1.4813e+09	1.14758e+09	1.20945e+09	No	Yes	0.73628	-3.39758	24.6029	0.724758	-1.46493	2.10288
Q86U42	PABPN1	Polyadenylate-binding protein 2 (PABP-2) (Poly(A)-binding protein 2) (Nuclear poly(A)-binding protein 1) (Poly(A)-binding protein II) (PABII) (Polyadenylate-binding nuclear protein 1)	0.0342505	0.00363682	0.0306137	871	-3.07343	9	9.58907e+08	9.68477e+08	8.03548e+08	1.35638e+09	1.01522e+09	1.0384e+09	No	Yes	2.05815	-6.46183	10.6183	0.307539	-1.46533	2.10248
Q9UMS4	PRPF19	Pre-mRNA-processing factor 19	0.0342447	0	0.0342447	1641	-10	19	1.48768e+09	1.06075e+09	1.44179e+09	7.8364e+08	6.9159e+08	6.74437e+08	No	Yes	8.63088	-20.9522		-0.895502	-1.46541	2.10241
P14625	HSP90B1	Endoplasmin (94 kDa glucose-regulated protein) (GRP-94) (Heat shock protein 90 kDa beta member 1) (Tumor rejection antigen 1) (gp96 homolog)	0.0341235	0.00196763	0.0321558	956	-4.03055	42	1.0389e+09	7.88176e+08	1.04867e+09	9.39954e+08	1.13217e+09	1.17028e+09	No	Yes	2.20641	-8.46767	5.7662	0.166562	-1.46695	2.10087
P62879	GNB2	Guanine nucleotide-binding protein G(I)/G(S)/G(T) subunit beta-2 (G protein subunit beta-2) (Transducin beta chain 2)	0.0340905	0	0.0340905	1640	-10	5	1.23847e+09	1.13248e+09	1.18063e+09	8.45902e+08	8.7946e+08	8.35294e+08	No	Yes	5.69005	-20.9326		-0.472298	-1.46737	2.10045
Q13043	STK4	Serine/threonine-protein kinase 4	0.0340037	0	0.0340037	1639	-10	13	1.72353e+09	1.43912e+09	1.49501e+09	5.77688e+08	3.97049e+08	4.64277e+08	No	Yes	8.39153	-20.9216		-1.71171	-1.46847	2.09934
P19838	NFKB1	Nuclear factor NF-kappa-B p105 subunit (DNA-binding factor KBF1) (EBP-1) (Nuclear factor of kappa light polypeptide gene enhancer in B-cells 1) [Cleaved into: Nuclear factor NF-kappa-B p50 subunit]	0.0338795	0	0.0338795	1638	-10	37	1.29357e+09	6.75482e+08	1.18596e+09	9.85524e+08	8.46563e+08	1.0873e+09	No	Yes	9.61138	-20.9058		-0.119549	-1.47006	2.09775
Q9UKV3	ACIN1	Apoptotic chromatin condensation inducer in the nucleus (Acinus)	0.0338319	0.0134993	0.0203327	428	-0.590917	43	6.97644e+08	5.83354e+08	4.69064e+08	8.2792e+08	1.6145e+09	1.8734e+09	Yes	Yes	1.55842	-1.23924	39.901	1.21899	-1.47067	2.09714
P06729	CD2	T-cell surface antigen CD2 (Erythrocyte receptor) (LFA-2) (LFA-3 receptor) (Rosette receptor) (T-cell surface antigen T11/Leu-5) (CD antigen CD2)	0.0336881	0	0.0336881	1637	-10	11	1.62627e+09	1.03914e+09	9.27524e+08	2.9312e+08	1.30639e+09	8.47659e+08	No	Yes	8.74875	-20.8813		-0.801295	-1.47252	2.09529
P30085	CMPK1	UMP-CMP kinase	0.0336429	0	0.0336429	1636	-10	15	1.77863e+09	1.06385e+09	1.69062e+09	6.82435e+08	3.77589e+08	4.38867e+08	No	Yes	9.95077	-20.8754		-1.6437	-1.47311	2.09471
Q96I99	SUCLG2	Succinate--CoA ligase [GDP-forming] subunit beta, mitochondrial	0.0333964	0	0.0333964	1635	-10	21	1.20804e+09	1.16416e+09	1.0273e+09	1.11316e+09	6.96208e+08	7.78925e+08	No	Yes	8.66837	-20.8436		-0.423088	-1.4763	2.09152
A0A067XLH7	ATRX	Alpha thalassemia/mental retardation syndrome X-linked (Fragment)	0.0333614	0	0.0333614	1634	-10	61	1.53684e+09	4.25547e+08	1.84671e+09	5.65211e+08	8.31847e+08	7.7537e+08	No	Yes	10.6004	-20.8391		-0.829748	-1.47676	2.09106
P55072	VCP	Transitional endoplasmic reticulum ATPase (TER ATPase)	0.0329686	0	0.0329686	1633	-10	58	1.26012e+09	6.44338e+08	1.16882e+09	9.75533e+08	8.79826e+08	9.8245e+08	No	Yes	9.43036	-20.7878		-0.116815	-1.4819	2.08592
P50238	CRIP1	Cysteine-rich protein 1 (CRP-1) (Cysteine-rich heart protein) (CRHP) (hCRHP) (Cysteine-rich intestinal protein) (CRIP)	0.0329463	0	0.0329463	1632	-10	4	1.0898e+09	1.06754e+09	2.04097e+09	5.16866e+08	4.84239e+08	7.07674e+08	No	Yes	10.2506	-20.7849		-1.31724	-1.48219	2.08562
P53396	ACLY	ATP-citrate synthase	0.0328388	0.00845438	0.0243844	682	-1.52819	54	9.26757e+08	4.19659e+08	8.31712e+08	1.1497e+09	1.13233e+09	1.42766e+09	No	Yes	1.78687	-3.18506	25.7451	0.759943	-1.48361	2.08421
P04083	ANXA1	Annexin A1 (Annexin I) (Annexin-1) (Calpactin II) (Calpactin-2) (Chromobindin-9) (Lipocortin I) (Phospholipase A2 inhibitory protein) (p35) [Cleaved into: Annexin Ac2-26]	0.0327798	0	0.0327798	1631	-10	21	9.46427e+08	1.05095e+09	1.10631e+09	9.80686e+08	8.8386e+08	9.09003e+08	No	Yes	6.0108	-20.7629		-0.16365	-1.48439	2.08342
O95466	FMNL1	Formin-like protein 1 (CLL-associated antigen KW-13) (Leukocyte formin)	0.0327313	0.00676353	0.0259678	755	-1.94088	35	1.05282e+09	3.89904e+08	8.8237e+08	1.14851e+09	1.10879e+09	1.28615e+09	No	Yes	2.16035	-4.04242	20.6638	0.604941	-1.48504	2.08278
P62854	RPS26	40S ribosomal protein S26 (Small ribosomal subunit protein eS26)	0.032342	0.0233207	0.00902124	113	1.37021	4	2.02608e+08	3.05044e+08	2.99485e+08	1.73973e+09	1.50732e+09	1.74455e+09	Yes	Yes	0.291908	2.84674	72.1067	2.62531	-1.49023	2.07758
O75643	SNRNP200	U5 small nuclear ribonucleoprotein 200 kDa helicase	0.0322997	0.0151806	0.0171192	324	-0.173387	97	7.6927e+08	1.75859e+08	5.75129e+08	1.17606e+09	1.36367e+09	1.73118e+09	Yes	Yes	1.25916	-0.360129	46.999	1.47172	-1.4908	2.07702
Q14566	MCM6	DNA replication licensing factor MCM6	0.0322696	0.00180679	0.0304628	955	-4.07555	43	1.03653e+09	6.94521e+08	9.93544e+08	1.09495e+09	8.88898e+08	1.07733e+09	No	Yes	3.31752	-8.46334	5.59904	0.161723	-1.49121	2.07661
P33993	MCM7	DNA replication licensing factor MCM7	0.0322067	0	0.0322067	1630	-10	30	1.17525e+09	9.34839e+08	1.03001e+09	1.06059e+09	7.0105e+08	8.7276e+08	No	Yes	8.8928	-20.6866		-0.273809	-1.49205	2.07576
P02794	FTH1	Ferritin heavy chain (Ferritin H subunit)	0.0320994	0	0.0320994	1629	-10	13	1.14113e+09	9.85615e+08	8.301e+08	1.08701e+09	8.36646e+08	8.74758e+08	No	Yes	8.6962	-20.6722		-0.0890926	-1.4935	2.07432
P02671	FGA	Fibrinogen alpha chain [Cleaved into: Fibrinopeptide A; Fibrinogen alpha chain]	0.0319927	0	0.0319927	1628	-10	24	1.75062e+09	1.27809e+09	1.50426e+09	5.03814e+08	3.72572e+08	3.26772e+08	No	Yes	8.92043	-20.6578		-1.93786	-1.49495	2.07287
Q9Y678	COPG1	Coatomer subunit gamma-1 (Gamma-1-coat protein) (Gamma-1-COP)	0.0319731	0	0.0319731	1627	-10	33	1.06243e+09	1.00632e+09	1.23572e+09	8.57354e+08	7.48975e+08	8.21798e+08	No	Yes	7.78043	-20.6551		-0.446854	-1.49522	2.0726
Q8NI27	THOC2	THO complex subunit 2 (Tho2) (hTREX120)	0.0319069	0.00960669	0.0223002	615	-1.21495	51	1.10678e+09	3.16393e+08	5.51815e+08	9.78716e+08	1.56644e+09	1.2006e+09	No	Yes	0.852244	-2.51701	30.1085	0.896525	-1.49611	2.0717
P12268	IMPDH2	Inosine-5'-monophosphate dehydrogenase 2 (IMP dehydrogenase 2) (IMPD 2) (IMPDH 2)	0.0318245	0	0.0318245	1626	-10	23	1.04114e+09	8.45156e+08	1.3032e+09	9.46295e+08	7.30517e+08	8.39648e+08	No	Yes	8.93699	-20.6349		-0.349962	-1.49724	2.07058
Q15020	SART3	Squamous cell carcinoma antigen recognized by T-cells 3 (SART-3) (Tat-interacting protein of 110 kDa) (Tip110) (p110 nuclear RNA-binding protein)	0.0316785	0.0096579	0.0220206	606	-1.18907	36	7.91172e+08	4.46766e+08	7.30348e+08	1.25003e+09	1.08854e+09	1.37293e+09	No	Yes	1.46927	-2.45969	30.4873	0.908559	-1.49924	2.06858
Q9HB71	CACYBP	Calcyclin-binding protein (CacyBP) (hCacyBP) (S100A6-binding protein) (Siah-interacting protein)	0.0315715	0.0108756	0.020696	536	-0.928257	16	6.59325e+08	4.86594e+08	7.02786e+08	1.10104e+09	1.2962e+09	1.41466e+09	No	Yes	0.885532	-1.91881	34.4474	1.03632	-1.5007	2.06711
P46063	RECQL	ATP-dependent DNA helicase Q1	0.0314951	0.00364314	0.027852	855	-2.93452	31	9.312e+08	5.84425e+08	9.80002e+08	1.0813e+09	1.08124e+09	9.88735e+08	No	Yes	1.8202	-6.0629	11.5673	0.335263	-1.50176	2.06606
P25205	MCM3	DNA replication licensing factor MCM3	0.0313595	0.00628668	0.0250728	760	-1.99575	46	7.51822e+08	7.23061e+08	7.71991e+08	1.17224e+09	1.07556e+09	1.12791e+09	No	Yes	0.550046	-4.11961	20.0471	0.586379	-1.50363	2.06419
A6NHR9	SMCHD1	Structural maintenance of chromosomes flexible hinge domain-containing protein 1 (SMC hinge domain-containing protein 1)	0.0313425	0.0104151	0.0209275	563	-1.00673	77	8.38372e+08	7.49197e+07	9.59501e+08	1.16164e+09	1.20923e+09	1.37588e+09	No	Yes	2.16793	-2.07783	33.2298	0.996641	-1.50387	2.06395
Q92973	TNPO1	Transportin-1 (Importin beta-2) (Karyopherin beta-2) (M9 region interaction protein) (MIP)	0.0312134	0.0183295	0.0128839	207	0.508599	25	4.9242e+08	3.18417e+08	3.36658e+08	1.25376e+09	1.47794e+09	1.7172e+09	Yes	Yes	0.494556	1.04881	58.7232	1.94311	-1.50566	2.06216
P98155	VLDLR	Very low-density lipoprotein receptor (VLDL receptor) (VLDL-R)	0.0312044	0.0171914	0.014013	235	0.294921	32	3.91277e+08	4.38999e+08	4.23213e+08	1.47832e+09	1.30296e+09	1.56001e+09	Yes	Yes	0.397884	0.608137	55.0929	1.78812	-1.50578	2.06203
O75376	NCOR1	Nuclear receptor corepressor 1 (N-CoR) (N-CoR1)	0.0311922	0.0266954	0.00449689	44	2.56959	46	1.7498e+08	1.23155e+08	7.13302e+07	1.52463e+09	9.51312e+08	2.74719e+09	Yes	Yes	1.88813	5.29814	85.5833	3.68625	-1.50595	2.06186
Q96C19	EFHD2	EF-hand domain-containing protein D2 (Swiprosin-1)	0.0311757	0	0.0311757	1625	-10	12	1.13168e+09	1.23978e+09	1.15794e+09	6.38767e+08	6.71933e+08	7.49529e+08	No	Yes	6.85419	-20.5458		-0.779857	-1.50618	2.06163
Q8TB72	PUM2	Pumilio homolog 2 (Pumilio-2)	0.0311322	0.0293454	0.00178672	21	4.03775	19	5.08384e+07	5.30545e+07	5.52706e+07	2.09023e+09	1.74097e+09	1.59147e+09	Yes	Yes	0.504094	8.32192	94.2609	5.08102	-1.50679	2.06103
P13747	HLA-E	HLA class I histocompatibility antigen, alpha chain E (MHC class I antigen E) [Cleaved into: Soluble HLA class I histocompatibility antigen, alpha chain E (sHLA-E)]	0.0310961	0.0155581	0.015538	279	0.00186527	10	3.65733e+08	4.5031e+08	5.74093e+08	1.29429e+09	1.53718e+09	1.35375e+09	Yes	Yes	0.62311	0.00384344	50.0323	1.58621	-1.50729	2.06052
Q9UIQ6	LNPEP	Leucyl-cystinyl aminopeptidase (Cystinyl aminopeptidase)	0.0308866	0.00411024	0.0267764	830	-2.70367	43	1.02261e+09	2.22811e+08	1.14025e+09	8.42275e+08	1.18287e+09	1.12698e+09	No	Yes	2.83441	-5.56303	13.3075	0.386265	-1.51023	2.05759
Q53EL6	PDCD4	Programmed cell death protein 4 (Neoplastic transformation inhibitor protein) (Nuclear antigen H731-like) (Protein 197/15a)	0.0307881	0	0.0307881	1624	-10	21	9.97897e+08	1.09073e+09	1.00497e+09	9.98658e+08	6.15824e+08	8.12059e+08	No	Yes	7.76748	-20.4917		-0.37822	-1.51162	2.0562
Q7Z6E9	RBBP6	E3 ubiquitin-protein ligase RBBP6	0.0307121	0	0.0307121	1623	-10	51	1.22924e+09	2.21134e+08	2.05403e+09	3.99997e+08	7.36108e+08	8.66011e+08	No	Yes	11.55	-20.481		-0.881368	-1.51269	2.05513
Q9BV73	CEP250	Centrosome-associated protein CEP250 (250 kDa centrosomal protein) (Cep250) (Centrosomal Nek2-associated protein 1) (C-Nap1) (Centrosomal protein 2)	0.0306954	0.0299889	0.000706475	9	5.40765	81	2.10092e+07	2.10092e+07	2.10092e+07	1.97351e+09	1.89775e+09	1.56923e+09	Yes	Yes	0.442749	11.1121	97.6984	6.42454	-1.51293	2.05489
P84077	ARF1	ADP-ribosylation factor 1	0.0306062	0	0.0306062	1622	-10	6	8.75854e+08	1.07638e+09	1.06596e+09	6.6428e+08	8.97939e+08	9.07114e+08	No	Yes	8.74267	-20.466		-0.304089	-1.51419	2.05363
Q13422	IKZF1	DNA-binding protein Ikaros (Ikaros family zinc finger protein 1) (Lymphoid transcription factor LyF-1)	0.0305453	0	0.0305453	1621	-10	11	9.38067e+08	9.9116e+08	9.13804e+08	6.74207e+08	8.36762e+08	1.12261e+09	No	Yes	8.40085	-20.4574		-0.142131	-1.51506	2.05276
Q96T37	RBM15	RNA-binding protein 15 (One-twenty two protein 1) (RNA-binding motif protein 15)	0.0304163	0.0304163	0		10	39				1.56489e+09	1.87864e+09	2.00995e+09	Yes	Yes	0.464163		99.8049	10	-1.51689	2.05092
P05388	RPLP0	60S acidic ribosomal protein P0 (60S ribosomal protein L10E) (Large ribosomal subunit protein uL10)	0.0301183	0.000628824	0.0294895	1128	-5.5514	15	8.91658e+08	9.39972e+08	8.0796e+08	9.83408e+08	9.5468e+08	8.22368e+08	No	Yes	3.59609	-11.3618	2.08785	0.0602513	-1.52117	2.04665
Q6PJT7	ZC3H14	Zinc finger CCCH domain-containing protein 14 (Mammalian suppressor of tau pathology-2) (MSUT-2) (Renal carcinoma antigen NY-REN-37)	0.0298922	0	0.0298922	1620	-10	36	7.83151e+08	1.07287e+09	1.36259e+09	3.92228e+08	7.76517e+08	9.72154e+08	Yes	Yes	10.4312	-20.3638		-0.686776	-1.52444	2.04338
P68036	UBE2L3	Ubiquitin-conjugating enzyme E2 L3	0.029772	0	0.029772	1619	-10	7	1.01788e+09	8.7666e+08	9.25726e+08	7.99607e+08	7.75012e+08	9.43083e+08	No	Yes	7.4567	-20.3464		-0.169164	-1.52619	2.04163
P13693	TPT1	Translationally-controlled tumor protein (TCTP) (Fortilin) (Histamine-releasing factor) (HRF) (p23)	0.0297154	0	0.0297154	1618	-10	9	1.58443e+09	8.66931e+08	1.21088e+09	6.79979e+08	4.55774e+08	5.29813e+08	No	Yes	9.89353	-20.3382		-1.15659	-1.52702	2.0408
P32942	ICAM3	Intercellular adhesion molecule 3 (ICAM-3) (CDw50) (ICAM-R) (CD antigen CD50)	0.0296886	0	0.0296886	1617	-10	14	8.39826e+08	1.25144e+09	1.62592e+09	2.55299e+08	7.76463e+08	5.74053e+08	No	Yes	10.626	-20.3343		-1.35441	-1.52741	2.04041
Q9Y2Q3	GSTK1	Glutathione S-transferase kappa 1	0.0296585	0	0.0296585	1616	-10	13	1.29582e+09	8.21077e+08	8.44141e+08	8.01493e+08	7.62543e+08	7.9254e+08	No	Yes	8.86295	-20.3299		-0.329737	-1.52785	2.03997
P11586	MTHFD1	C-1-tetrahydrofolate synthase, cytoplasmic (C1-THF synthase) (Epididymis secretory sperm binding protein) [Cleaved into: C-1-tetrahydrofolate synthase, cytoplasmic, N-terminally processed] [Includes: Methylenetetrahydrofolate dehydrogenase	0.0296164	0.0125659	0.0170506	388	-0.440307	53	7.01766e+08	2.8899e+08	5.27322e+08	1.2996e+09	1.03806e+09	1.45433e+09	Yes	Yes	1.51643	-0.897941	42.4287	1.30682	-1.52847	2.03935
P62263	RPS14	40S ribosomal protein S14 (Small ribosomal subunit protein uS11)	0.0295371	0	0.0295371	1615	-10	7	7.84618e+08	9.78057e+08	8.92644e+08	9.20993e+08	9.62121e+08	7.57415e+08	No	Yes	7.89437	-20.3121		-0.0156861	-1.52963	2.03819
P61160	ACTR2	Actin-related protein 2 (Actin-like protein 2)	0.029459	0.000535858	0.0289231	1149	-5.75423	15	8.42683e+08	9.11358e+08	7.89798e+08	1.17224e+09	6.01731e+08	9.64034e+08	No	Yes	4.61332	-11.7216	1.819	0.0524909	-1.53078	2.03704
P10644	PRKAR1A	cAMP-dependent protein kinase type I-alpha regulatory subunit (Tissue-specific extinguisher 1) (TSE1)	0.0293019	0	0.0293019	1614	-10	13	1.17394e+09	1.11249e+09	1.42361e+09	5.48006e+08	5.10219e+08	4.85404e+08	No	Yes	7.83086	-20.2775		-1.2669	-1.5331	2.03471
P13804	ETFA	Electron transfer flavoprotein subunit alpha, mitochondrial (Alpha-ETF)	0.0292287	0.00532585	0.0239029	779	-2.1661	18	1.28892e+09	1.71608e+08	6.67091e+08	1.24743e+09	8.54522e+08	1.01098e+09	No	Yes	3.63361	-4.40505	18.2213	0.531692	-1.53419	2.03363
P62280	RPS11	40S ribosomal protein S11 (Small ribosomal subunit protein uS17)	0.029204	0.0166428	0.0125612	226	0.405916	9	2.47459e+08	5.00239e+08	3.73849e+08	1.42451e+09	1.18476e+09	1.50531e+09	Yes	Yes	0.388398	0.825334	56.988	1.86784	-1.53456	2.03326
Q8IWX8	CHERP	Calcium homeostasis endoplasmic reticulum protein (ERPROT 213-21) (SR-related CTD-associated factor 6)	0.0290931	0.00564724	0.0234458	765	-2.05371	23	9.06993e+08	6.84944e+08	4.62895e+08	6.80026e+08	1.19531e+09	1.28606e+09	No	Yes	1.14506	-4.17234	19.4109	0.567279	-1.53621	2.03161
Q14019	COTL1	Coactosin-like protein	0.02907	0	0.02907	1613	-10	12	1.03797e+09	1.30242e+09	1.22804e+09	4.6444e+08	5.83575e+08	5.95658e+08	No	Yes	8.48216	-20.2431		-1.12729	-1.53655	2.03126
P11021	HSPA5	Endoplasmic reticulum chaperone BiP	0.0290021	0	0.0290021	1612	-10	29	8.6884e+08	8.33232e+08	9.60899e+08	6.8823e+08	8.58678e+08	9.90038e+08	No	Yes	8.36025	-20.233		-0.0858378	-1.53757	2.03025
P50213	IDH3A	Isocitrate dehydrogenase [NAD] subunit alpha, mitochondrial	0.0289867	0	0.0289867	1611	-10	16	1.08032e+09	8.39609e+08	1.07427e+09	8.97673e+08	6.69655e+08	6.35629e+08	No	Yes	8.64681	-20.2307		-0.459873	-1.5378	2.03002
P14868	DARS1	Aspartate--tRNA ligase, cytoplasmic	0.0288122	0.00309912	0.025713	862	-3.05257	35	7.75158e+08	7.78727e+08	7.42342e+08	1.06479e+09	8.05574e+08	9.99277e+08	No	Yes	1.54663	-6.18876	10.7563	0.311566	-1.54042	2.02739
P52565	ARHGDIA	Rho GDP-dissociation inhibitor 1 (Rho GDI 1) (Rho-GDI alpha)	0.0287828	0	0.0287828	1610	-10	14	1.14255e+09	1.10396e+09	1.01759e+09	7.39316e+08	5.74823e+08	5.82349e+08	No	Yes	7.85275	-20.2001		-0.793256	-1.54087	2.02695
Q15154	PCM1	Pericentriolar material 1 protein (PCM-1) (hPCM-1)	0.0286966	0.0275406	0.00115592	18	4.57444	56	3.4534e+07	3.4534e+07	3.4534e+07	1.62988e+09	1.70443e+09	1.70723e+09	Yes	Yes	0.0960673	9.26621	95.9719	5.60441	-1.54217	2.02565
P52948	NUP98	Nuclear pore complex protein Nup98-Nup96	0.0285765	0.0148406	0.0137359	258	0.111603	50	5.74016e+08	1.33544e+08	5.16649e+08	1.14271e+09	1.23037e+09	1.52632e+09	Yes	Yes	1.17579	0.225865	51.933	1.66032	-1.54399	2.02383
O95758	PTBP3	Polypyrimidine tract-binding protein 3 (Regulator of differentiation 1) (Rod1)	0.0285402	0.0217951	0.00674511	90	1.69209	13	2.39826e+08	2.00242e+08	1.60657e+08	1.63123e+09	1.63104e+09	1.2541e+09	Yes	Yes	0.693555	3.42356	76.3663	2.89965	-1.54454	2.02327
P30041	PRDX6	Peroxiredoxin-6	0.0283537	0	0.0283537	1609	-10	16	1.10295e+09	9.42059e+08	1.06242e+09	6.59417e+08	7.04118e+08	6.12702e+08	No	Yes	6.53978	-20.1351		-0.655289	-1.54739	2.02043
P15170	GSPT1	Eukaryotic peptide chain release factor GTP-binding subunit ERF3A (Eukaryotic peptide chain release factor subunit 3a) (eRF3a) (G1 to S phase transition protein 1 homolog)	0.0282372	0.00988718	0.01835	520	-0.892147	12	5.8413e+08	4.85247e+08	5.71156e+08	1.00282e+09	1.17829e+09	1.24113e+09	No	Yes	0.603551	-1.80092	35.0148	1.05493	-1.54918	2.01864
Q01844	EWSR1	RNA-binding protein EWS (EWS oncogene) (Ewing sarcoma breakpoint region 1 protein)	0.0282149	0.0169862	0.0112287	193	0.597176	8	3.1698e+08	3.54729e+08	3.2598e+08	1.1694e+09	1.24901e+09	1.64269e+09	Yes	Yes	0.783965	1.20528	60.203	2.00917	-1.54952	2.0183
P42166	TMPO	Lamina-associated polypeptide 2, isoform alpha (Thymopoietin isoform alpha) (TP alpha) (Thymopoietin-related peptide isoform alpha) (TPRP isoform alpha) [Cleaved into: Thymopoietin (TP) (Splenin); Thymopentin (TP5)]	0.0280945	0.00955093	0.0185435	539	-0.957202	27	6.58366e+08	3.9771e+08	5.67761e+08	7.7387e+08	1.155e+09	1.48448e+09	No	Yes	1.46363	-1.93014	33.9958	1.02156	-1.55138	2.01644
Q10589	BST2	Bone marrow stromal antigen 2 (BST-2) (HM1.24 antigen) (Tetherin) (CD antigen CD317)	0.0279638	0	0.0279638	1607	-10	4	1.22958e+09	1.11226e+09	1.52357e+09	1.1306e+08	6.2811e+08	4.07185e+08	No	Yes	9.21153	-20.0752		-2.06965	-1.5534	2.01441
P50570	DNM2	Dynamin-2	0.0279249	0	0.0279249	1606	-10	39	1.08212e+09	1.00124e+09	9.733e+08	6.79178e+08	5.64635e+08	7.06302e+08	No	Yes	7.31629	-20.0692		-0.655125	-1.55401	2.01381
P62333	PSMC6	26S proteasome regulatory subunit 10B (26S proteasome AAA-ATPase subunit RPT4) (Proteasome 26S subunit ATPase 6) (Proteasome subunit p42)	0.0278646	0	0.0278646	1605	-10	20	1.32589e+09	1.02171e+09	1.2215e+09	5.56696e+08	4.2249e+08	4.47685e+08	No	Yes	8.61359	-20.0598		-1.3331	-1.55495	2.01287
Q14141	SEPTIN6	Septin-6	0.0277234	0	0.0277234	1604	-10	9	9.90523e+08	1.22009e+09	8.86847e+08	7.5616e+08	5.10927e+08	6.06112e+08	No	Yes	7.94153	-20.0379		-0.744254	-1.55715	2.01066
Q13242	SRSF9	Serine/arginine-rich splicing factor 9 (Pre-mRNA-splicing factor SRp30C) (Splicing factor, arginine/serine-rich 9)	0.0277191	0.0137268	0.0139923	287	-0.0276355	13	4.78789e+08	3.08553e+08	4.61134e+08	1.05363e+09	1.29476e+09	1.37302e+09	Yes	Yes	0.611227	-0.0555639	49.5211	1.5666	-1.55722	2.0106
Q9H0D6	XRN2	5'-3' exoribonuclease 2	0.0275012	0.0145126	0.0129885	253	0.160075	36	4.44071e+08	3.35199e+08	3.82189e+08	1.18055e+09	1.18566e+09	1.40314e+09	Yes	Yes	0.505545	0.321298	52.771	1.69363	-1.56065	2.00717
Q99829	CPNE1	Copine-1 (Chromobindin 17) (Copine I)	0.0272995	0	0.0272995	1603	-10	16	1.18868e+09	9.00745e+08	1.01147e+09	5.76768e+08	5.23692e+08	6.93302e+08	No	Yes	8.37622	-19.9712		-0.799587	-1.56384	2.00397
Q99714	HSD17B10	3-hydroxyacyl-CoA dehydrogenase type-2	0.0272646	0.00368473	0.0235799	823	-2.67793	16	9.01977e+08	4.78798e+08	7.29084e+08	9.70946e+08	9.86021e+08	8.21571e+08	No	Yes	1.91997	-5.365	13.5147	0.392352	-1.5644	2.00342
P00338	LDHA	L-lactate dehydrogenase A chain (LDH-A)	0.0272108	0.0124152	0.0147956	348	-0.253066	23	5.50023e+08	2.51789e+08	4.98739e+08	8.29298e+08	1.33209e+09	1.41682e+09	Yes	Yes	1.07634	-0.506779	45.6259	1.42128	-1.56526	2.00256
Q08J23	NSUN2	RNA cytosine C(5)-methyltransferase NSUN2	0.0272039	0.0047022	0.0225017	787	-2.25863	34	8.38605e+08	3.64071e+08	8.1296e+08	1.02184e+09	9.03997e+08	9.36049e+08	No	Yes	2.28038	-4.52279	17.285	0.503798	-1.56537	2.00245
Q96KP4	CNDP2	Cytosolic non-specific dipeptidase	0.0271967	0	0.0271967	1602	-10	25	1.21551e+09	1.18254e+09	1.01618e+09	4.50551e+08	5.22459e+08	4.88983e+08	No	Yes	7.49308	-19.9548		-1.22626	-1.56548	2.00233
O60496	DOK2	Docking protein 2 (Downstream of tyrosine kinase 2) (p56(dok-2))	0.0271827	0	0.0271827	1601	-10	12	1.06982e+09	8.62855e+08	9.0335e+08	8.04109e+08	5.7105e+08	6.62529e+08	No	Yes	8.65974	-19.9526		-0.491169	-1.56571	2.00211
P21796	VDAC1	Voltage-dependent anion-selective channel protein 1 (VDAC-1) (hVDAC1) (Outer mitochondrial membrane protein porin 1) (Plasmalemmal porin) (Porin 31HL) (Porin 31HM)	0.0270099	0	0.0270099	1600	-10	10	1.04309e+09	1.47661e+09	8.5985e+08	3.36007e+08	4.79762e+08	6.47412e+08	Yes	Yes	9.15924	-19.925		-1.25863	-1.56848	1.99934
Q8N3P4	VPS8	Vacuolar protein sorting-associated protein 8 homolog	0.0269558	0	0.0269558	1599	-10	17	1.0024e+09	6.88863e+08	1.14532e+09	6.89615e+08	6.96111e+08	6.10709e+08	No	Yes	8.54831	-19.9163		-0.509259	-1.56935	1.99847
P15311	EZR	Ezrin (Cytovillin) (Villin-2) (p81)	0.0268981	0.016483	0.0104151	183	0.662297	26	4.96499e+08	1.60105e+08	2.74306e+08	1.18219e+09	1.25927e+09	1.45031e+09	Yes	Yes	0.574137	1.32296	61.2793	2.05839	-1.57028	1.99754
O14980	XPO1	Exportin-1 (Exp1) (Chromosome region maintenance 1 protein homolog)	0.0268959	0.0231681	0.00372775	45	2.63577	47	1.94005e+08	3.97883e+07	7.09013e+07	8.96243e+08	1.14218e+09	2.47917e+09	Yes	Yes	1.83126	5.26495	86.1401	3.7474	-1.57031	1.9975
P31689	DNAJA1	DnaJ homolog subfamily A member 1 (DnaJ protein homolog 2) (HSDJ) (Heat shock 40 kDa protein 4) (Heat shock protein J2) (HSJ-2) (Human DnaJ protein 2) (hDj-2)	0.0268896	0	0.0268896	1598	-10	17	8.74217e+08	8.66691e+08	1.18613e+09	7.32785e+08	4.55584e+08	7.05763e+08	No	Yes	9.13554	-19.9057		-0.65964	-1.57042	1.9974
P09326	CD48	CD48 antigen (B-lymphocyte activation marker BLAST-1) (BCM1 surface antigen) (Leukocyte antigen MEM-102) (SLAM family member 2) (SLAMF2) (Signaling lymphocytic activation molecule 2) (TCT.1) (CD antigen CD48)	0.0267175	0	0.0267175	1597	-10	13	7.77957e+08	1.2661e+09	1.30881e+09	3.87257e+08	7.64024e+08	2.86153e+08	No	Yes	9.96284	-19.8779		-1.3478	-1.5732	1.99461
P53618	COPB1	Coatomer subunit beta (Beta-coat protein) (Beta-COP)	0.0265017	0	0.0265017	1596	-10	44	6.80734e+08	1.02065e+09	8.36685e+08	7.14974e+08	6.93847e+08	8.04719e+08	No	Yes	8.27674	-19.8428		-0.200366	-1.57673	1.99109
Q13547	HDAC1	Histone deacetylase 1 (HD1)	0.0265003	0	0.0265003	1595	-10	11	1.06589e+09	1.04224e+09	1.14002e+09	5.39376e+08	4.5549e+08	5.08337e+08	No	Yes	7.04271	-19.8426		-1.11509	-1.57675	1.99107
Q8WWM7	ATXN2L	Ataxin-2-like protein (Ataxin-2 domain protein) (Ataxin-2-related protein)	0.0264151	0.0240856	0.00232951	34	3.37007	30	6.93415e+07	6.93415e+07	6.93415e+07	1.38786e+09	1.43723e+09	1.70297e+09	Yes	Yes	0.406751	6.70534	91.1812	4.43821	-1.57815	1.98967
Q9Y3F4	STRAP	Serine-threonine kinase receptor-associated protein (MAP activator with WD repeats) (UNR-interacting protein) (WD-40 repeat protein PT-WD)	0.0264064	0.00375458	0.0226518	815	-2.59291	16	7.57156e+08	4.55205e+08	8.16461e+08	8.42567e+08	9.6727e+08	8.95867e+08	No	Yes	1.50822	-5.15866	14.2184	0.413056	-1.57829	1.98953
Q13283	G3BP1	Ras GTPase-activating protein-binding protein 1 (G3BP-1)	0.0262175	0.0143641	0.0118534	237	0.277163	16	4.88951e+08	2.20002e+08	3.50566e+08	1.25472e+09	1.31521e+09	1.07122e+09	Yes	Yes	0.615677	0.55056	54.7882	1.77552	-1.58141	1.98641
P00747	PLG	Plasminogen	0.0262073	0	0.0262073	1594	-10	13	8.53677e+08	1.3272e+09	1.33752e+09	3.22655e+08	4.30442e+08	4.2734e+08	No	Yes	9.61697	-19.7944		-1.58815	-1.58158	1.98624
P30740	SERPINB1	Leukocyte elastase inhibitor (LEI) (Monocyte/neutrophil elastase inhibitor) (EI) (M/NEI) (Peptidase inhibitor 2) (PI-2) (Serpin B1)	0.0261913	0.00758913	0.0186022	621	-1.29346	19	5.8856e+08	4.30949e+08	6.40449e+08	8.48251e+08	1.06902e+09	1.11873e+09	No	Yes	1.03283	-2.56878	28.9758	0.860718	-1.58184	1.98597
P26010	ITGB7	Integrin beta-7 (Gut homing receptor beta subunit)	0.0261118	0	0.0261118	1593	-10	17	1.11579e+09	8.21476e+08	1.08512e+09	4.77232e+08	7.96635e+08	3.85461e+08	No	Yes	7.09708	-19.7786		-0.934255	-1.58316	1.98466
Q7Z7A1	CNTRL	Centriolin (Centrosomal protein 1) (Centrosomal protein of 110 kDa) (Cep110)	0.0260996	0.0260996	0		10	97				1.48007e+09	1.92131e+09	1.27815e+09	Yes	Yes	0.739988		99.8049	10	-1.58337	1.98445
P84090	ERH	Enhancer of rudimentary homolog	0.0260879	0	0.0260879	1592	-10	6	1.14089e+09	1.22018e+09	1.2051e+09	2.77789e+08	3.6673e+08	4.66729e+08	No	Yes	7.86294	-19.7747		-1.71424	-1.58356	1.98426
Q9Y6N5	SQOR	Sulfide:quinone oxidoreductase, mitochondrial (SQOR)	0.0258111	0.00531123	0.0204999	745	-1.9485	27	4.84532e+08	7.48404e+08	6.02551e+08	9.99489e+08	8.54818e+08	9.37998e+08	No	Yes	0.574573	-3.85729	20.5773	0.602336	-1.58819	1.97962
Q13310	PABPC4	Polyadenylate-binding protein 4 (PABP-4) (Poly(A)-binding protein 4) (Activated-platelet protein 1) (APP-1) (Inducible poly(A)-binding protein) (iPABP)	0.0257878	0.0197101	0.00607761	94	1.69736	14	1.64272e+08	1.80267e+08	1.96262e+08	1.21863e+09	1.61674e+09	1.24743e+09	Yes	Yes	0.628472	3.35948	76.4322	2.90423	-1.58859	1.97923
P10321	HLA-C	HLA class I histocompatibility antigen, C alpha chain (HLA-C) (HLA-Cw) (Human leukocyte antigen C)	0.0256909	0	0.0256909	1591	-10	7	7.12846e+08	1.3216e+09	6.87321e+08	1.0813e+09	5.10644e+08	2.9253e+08	No	Yes	10.4709	-19.7083		-0.736314	-1.59022	1.9776
Q32MZ4	LRRFIP1	Leucine-rich repeat flightless-interacting protein 1 (LRR FLII-interacting protein 1) (GC-binding factor 2) (TAR RNA-interacting protein)	0.0256562	0.0184401	0.00721608	120	1.35356	32	2.99113e+08	2.11731e+08	1.24348e+08	9.96722e+08	1.31284e+09	1.65526e+09	Yes	Yes	0.741158	2.676	71.8739	2.61137	-1.59081	1.97701
P01040	CSTA	Cystatin-A (Cystatin-AS) (Stefin-A) [Cleaved into: Cystatin-A, N-terminally processed]	0.0255924	0	0.0255924	1590	-10	7	8.106e+08	2.62331e+09	6.24103e+08	9.40559e+07	2.8913e+08	1.47374e+08	No	Yes	12.3052	-19.6917		-3.09014	-1.59189	1.97593
P40926	MDH2	Malate dehydrogenase, mitochondrial	0.0254168	0.00273118	0.0226856	852	-3.05418	20	6.58093e+08	6.97754e+08	6.76357e+08	8.8685e+08	8.54345e+08	7.83691e+08	No	Yes	0.864497	-6.0257	10.7456	0.311254	-1.59488	1.97294
P08195	SLC3A2	4F2 cell-surface antigen heavy chain (4F2hc) (4F2 heavy chain antigen) (Lymphocyte activation antigen 4F2 large subunit) (Solute carrier family 3 member 2) (CD antigen CD98)	0.0253877	0	0.0253877	1589	-10	24	9.41846e+08	6.70259e+08	6.35541e+08	4.28736e+08	1.29548e+09	5.80013e+08	No	Yes	9.75286	-19.6569		-0.128182	-1.59538	1.97244
P50991	CCT4	T-complex protein 1 subunit delta (TCP-1-delta) (CCT-delta) (Stimulator of TAR RNA-binding)	0.0253709	0.00128535	0.0240855	950	-4.22793	31	9.06113e+08	5.58562e+08	6.87893e+08	9.00727e+08	8.0457e+08	6.90999e+08	No	Yes	3.40437	-8.33813	5.06626	0.146307	-1.59566	1.97215
P63165	SUMO1	Small ubiquitin-related modifier 1 (SUMO-1) (GAP-modifying protein 1) (GMP1) (SMT3 homolog 3) (Sentrin) (Ubiquitin-homology domain protein PIC1) (Ubiquitin-like protein SMT3C) (Smt3C) (Ubiquitin-like protein UBL1)	0.0253637	0.0127663	0.0125974	270	0.0192099	8	4.11271e+08	2.60868e+08	4.2251e+08	7.23198e+08	1.355e+09	1.37474e+09	Yes	Yes	1.39291	0.0378825	50.3329	1.5978	-1.59579	1.97203
P23743	DGKA	Diacylglycerol kinase alpha (DAG kinase alpha)	0.025211	0	0.025211	1588	-10	31	8.21119e+08	6.84058e+08	7.95568e+08	7.64063e+08	6.6549e+08	7.89908e+08	No	Yes	8.02716	-19.6267		-0.0558016	-1.59841	1.96941
P50453	SERPINB9	Serpin B9 (Cytoplasmic antiproteinase 3) (CAP-3) (CAP3) (Peptidase inhibitor 9) (PI-9)	0.0251169	0	0.0251169	1587	-10	18	8.57948e+08	8.14502e+08	7.95678e+08	6.80404e+08	6.30247e+08	7.2455e+08	No	Yes	6.44979	-19.6105		-0.280585	-1.60003	1.96778
P17655	CAPN2	Calpain-2 catalytic subunit	0.0250925	0	0.0250925	1586	-10	26	8.99916e+08	9.31863e+08	9.10453e+08	6.13299e+08	6.31122e+08	5.12298e+08	No	Yes	6.98869	-19.6063		-0.648485	-1.60046	1.96736
Q5SSJ5	HP1BP3	Heterochromatin protein 1-binding protein 3 (Protein HP1-BP74)	0.0249371	0	0.0249371	1585	-10	21	7.84129e+08	8.46387e+08	1.05831e+09	6.50158e+08	5.56823e+08	5.75288e+08	No	Yes	7.83001	-19.5794		-0.596509	-1.60315	1.96466
Q8WXF1	PSPC1	Paraspeckle component 1 (Paraspeckle protein 1)	0.0248193	0.00984233	0.014977	419	-0.605675	20	5.15042e+08	3.04368e+08	5.134e+08	1.19803e+09	8.43517e+08	1.07561e+09	Yes	Yes	1.46214	-1.1887	39.6559	1.21059	-1.60521	1.96261
P43686	PSMC4	26S proteasome regulatory subunit 6B (26S proteasome AAA-ATPase subunit RPT3) (MB67-interacting protein) (MIP224) (Proteasome 26S subunit ATPase 4) (Tat-binding protein 7) (TBP-7)	0.0247904	0	0.0247904	1584	-10	28	1.34431e+09	8.62137e+08	1.22294e+09	3.75416e+08	2.8316e+08	3.56817e+08	No	Yes	9.4607	-19.5539		-1.76649	-1.60572	1.9621
Q08380	LGALS3BP	Galectin-3-binding protein (Basement membrane autoantigen p105) (Lectin galactoside-binding soluble 3-binding protein) (Mac-2-binding protein) (MAC2BP) (Mac-2 BP) (Tumor-associated antigen 90K)	0.0247725	0	0.0247725	1583	-10	14	1.05802e+09	1.43962e+09	7.34766e+08	6.58516e+07	7.56541e+08	3.86772e+08	No	Yes	10.6607	-19.5507		-2.00684	-1.60603	1.96179
Q14157	UBAP2L	Ubiquitin-associated protein 2-like (Protein NICE-4)	0.0247644	0.0226468	0.00211757	33	3.41883	21	3.86782e+07	6.32023e+07	8.77265e+07	1.31902e+09	1.47938e+09	1.45212e+09	Yes	Yes	0.284427	6.70653	91.4491	4.48475	-1.60617	1.96164
O14646	CHD1	Chromodomain-helicase-DNA-binding protein 1 (CHD-1)	0.0247616	0	0.0247616	1582	-10	57	6.26099e+08	7.36116e+08	8.46133e+08	5.396e+08	8.94399e+08	7.97279e+08	No	Yes	9.29605	-19.5489		-0.0173021	-1.60622	1.9616
O60234	GMFG	Glia maturation factor gamma (GMF-gamma)	0.0246908	0	0.0246908	1581	-10	7	7.98444e+08	1.23584e+09	1.14596e+09	4.89019e+08	4.10084e+08	3.4759e+08	No	Yes	8.49525	-19.5365		-1.36504	-1.60746	1.96035
P35637	FUS	RNA-binding protein FUS (75 kDa DNA-pairing protein) (Oncogene FUS) (Oncogene TLS) (POMp75) (Translocated in liposarcoma protein)	0.0246767	0.0206589	0.00401778	54	2.36229	7	1.19176e+08	1.19176e+08	1.19176e+08	1.6051e+09	1.22399e+09	1.23778e+09	Yes	Yes	0.587014	4.63034	83.7183	3.49617	-1.60771	1.9601
Q7Z591	AKNA	Microtubule organization protein AKNA (AT-hook-containing transcription factor)	0.0246742	0.0246742	0		10	42				1.99621e+09	1.36178e+09	1.06596e+09	Yes	Yes	1.13324		99.8049	10	-1.60776	1.96006
P31483	TIA1	Cytotoxic granule associated RNA binding protein TIA1 (Nucleolysin TIA-1 isoform p40) (RNA-binding protein TIA-1) (T-cell-restricted intracellular antigen-1) (TIA-1) (p40-TIA-1)	0.0246506	0.022345	0.00230555	36	3.27677	9	8.30062e+07	6.85828e+07	5.41594e+07	1.55236e+09	1.43603e+09	1.22557e+09	Yes	Yes	0.48568	6.42131	90.6471	4.34935	-1.60817	1.95964
Q9NR31	SAR1A	GTP-binding protein SAR1a (COPII-associated small GTPase)	0.0243198	0	0.0243198	1579	-10	8	1.14438e+09	7.90419e+08	1.18022e+09	3.85115e+08	4.57356e+08	4.02918e+08	No	Yes	8.56088	-19.4709		-1.32651	-1.61404	1.95378
Q9Y388	RBMX2	RNA-binding motif protein, X-linked 2	0.0242919	0	0.0242919	1578	-10	7	1.19786e+09	5.36106e+08	1.40314e+09	2.85837e+08	5.55897e+08	3.76561e+08	No	Yes	9.72707	-19.466		-1.41877	-1.61454	1.95328
Q86YV0	RASAL3	RAS protein activator like-3	0.0242563	0.0108593	0.013397	355	-0.302978	46	4.4747e+08	2.63156e+08	4.80916e+08	8.8317e+08	1.01262e+09	1.26169e+09	Yes	Yes	1.11506	-0.591607	44.769	1.3902	-1.61518	1.95264
P52907	CAPZA1	F-actin-capping protein subunit alpha-1 (CapZ alpha-1)	0.0242423	0	0.0242423	1577	-10	12	8.02105e+08	9.74605e+08	7.85976e+08	6.47011e+08	5.54512e+08	5.82309e+08	No	Yes	7.22008	-19.4571		-0.525691	-1.61543	1.95239
P29401	TKT	Transketolase (TK)	0.0241503	0.00204499	0.0221053	879	-3.43422	32	7.65388e+08	5.08419e+08	7.07085e+08	7.5868e+08	8.25586e+08	7.64854e+08	No	Yes	1.68232	-6.69927	8.46779	0.244915	-1.61708	1.95074
P04080	CSTB	Cystatin-B (CPI-B) (Liver thiol proteinase inhibitor) (Stefin-B)	0.0240794	0	0.0240794	1576	-10	7	5.82231e+08	8.14332e+08	7.51714e+08	5.19416e+08	9.32703e+08	7.16906e+08	No	Yes	9.61575	-19.4279		-0.0267815	-1.61835	1.94946
P61586	RHOA	Transforming protein RhoA	0.0240636	0	0.0240636	1575	-10	6	7.25357e+08	8.94647e+08	8.8974e+08	6.44147e+08	6.34763e+08	5.25826e+08	No	Yes	7.25016	-19.4251		-0.481775	-1.61864	1.94918
Q9Y224	RTRAF	RNA transcription, translation and transport factor protein (CLE7 homolog) (CLE) (hCLE)	0.0240385	0	0.0240385	1574	-10	13	1.13734e+09	8.56895e+08	9.62832e+08	4.33788e+08	4.84944e+08	4.34177e+08	No	Yes	7.82581	-19.4206		-1.1301	-1.61909	1.94873
Q8WWY3	PRPF31	U4/U6 small nuclear ribonucleoprotein Prp31 (Pre-mRNA-processing factor 31) (Serologically defined breast cancer antigen NY-BR-99) (U4/U6 snRNP 61 kDa protein) (Protein 61K) (hPrp31)	0.0240027	0.00106135	0.0229414	967	-4.43398	20	7.92544e+08	4.66869e+08	7.90784e+08	8.65894e+08	6.69562e+08	7.17901e+08	No	Yes	3.92951	-8.63773	4.4218	0.127669	-1.61974	1.94808
P49790	NUP153	Nuclear pore complex protein Nup153 (153 kDa nucleoporin) (Nucleoporin Nup153)	0.0239884	0.0239884	0		10	40				1.13979e+09	1.3956e+09	1.7656e+09	Yes	Yes	0.78507		99.8049	10	-1.62	1.94782
Q14005	IL16	Pro-interleukin-16 [Cleaved into: Interleukin-16 (IL-16) (Lymphocyte chemoattractant factor) (LCF)]	0.0238981	0	0.0238981	1573	-10	21	8.924e+08	8.24099e+08	8.78221e+08	5.32134e+08	5.1416e+08	6.43787e+08	No	Yes	7.44598	-19.3952		-0.62568	-1.62164	1.94618
P26196	DDX6	Probable ATP-dependent RNA helicase DDX6	0.02382	0.0168214	0.00699859	127	1.26516	25	3.16563e+08	2.06735e+08	9.69078e+07	9.54133e+08	1.28297e+09	1.41348e+09	Yes	Yes	0.465985	2.46044	70.6188	2.53781	-1.62306	1.94476
P53621	COPA	Coatomer subunit alpha (Alpha-coat protein) (Alpha-COP) (HEP-COP) (HEPCOP) [Cleaved into: Xenin (Xenopsin-related peptide); Proxenin]	0.0237856	0.0075357	0.0162499	576	-1.10862	59	5.88724e+08	3.28642e+08	5.38477e+08	9.55656e+08	8.79704e+08	9.73435e+08	Yes	Yes	1.18085	-2.15531	31.6817	0.946711	-1.62369	1.94413
P22102	GART	Trifunctional purine biosynthetic protein adenosine-3 [Includes: Phosphoribosylamine--glycine ligase	0.0235781	0.00160698	0.0219712	912	-3.77319	38	7.90295e+08	4.32835e+08	7.17652e+08	6.29406e+08	6.31866e+08	1.02538e+09	No	Yes	3.75052	-7.32121	6.81556	0.196961	-1.62749	1.94033
Q9Y277	VDAC3	Voltage-dependent anion-selective channel protein 3 (VDAC-3) (hVDAC3) (Outer mitochondrial membrane protein porin 3)	0.0235724	0	0.0235724	1572	-10	14	7.81362e+08	8.23871e+08	8.42797e+08	7.30301e+08	5.93693e+08	4.54375e+08	No	Yes	7.72367	-19.3358		-0.487889	-1.6276	1.94022
Q9Y5B9	SUPT16H	FACT complex subunit SPT16 (Chromatin-specific transcription elongation factor 140 kDa subunit) (FACT 140 kDa subunit) (FACTp140) (Facilitates chromatin transcription complex subunit SPT16) (hSPT16)	0.0235136	0.00156677	0.0219468	915	-3.80815	49	7.42551e+08	4.46735e+08	7.70441e+08	6.63038e+08	8.80497e+08	7.12596e+08	No	Yes	1.68591	-7.38452	6.66325	0.192546	-1.62868	1.93914
P29466	CASP1	Caspase-1 (CASP-1)	0.0235096	0	0.0235096	1571	-10	16	1.01971e+09	1.04058e+09	9.37153e+08	3.91576e+08	4.08268e+08	4.1785e+08	No	Yes	6.467	-19.3243		-1.3001	-1.62876	1.93906
Q9BSJ8	ESYT1	Extended synaptotagmin-1 (E-Syt1) (Membrane-bound C2 domain-containing protein)	0.0233858	0	0.0233858	1570	-10	38	7.44045e+08	5.81838e+08	8.2591e+08	6.70292e+08	6.66321e+08	7.04541e+08	No	Yes	8.19013	-19.3014		-0.0766075	-1.63105	1.93677
P57737	CORO7	Coronin-7 (Crn7) (70 kDa WD repeat tumor rejection antigen homolog)	0.0233284	0	0.0233284	1569	-10	25	1.00018e+09	5.80227e+08	8.52846e+08	6.33257e+08	5.17306e+08	5.98846e+08	No	Yes	9.37058	-19.2908		-0.481189	-1.63211	1.9357
P07602	PSAP	Prosaposin (Proactivator polypeptide) [Cleaved into: Saposin-A (Protein A); Saposin-B-Val; Saposin-B (Cerebroside sulfate activator) (CSAct) (Dispersin) (Sphingolipid activator protein 1) (SAP-1) (Sulfatide/GM1 activator); Saposin-C (A1 activator) (Co-beta-glucosidase) (Glucosylceramidase activator) (Sphingolipid activator protein 2) (SAP-2); Saposin-D (Component C) (Protein C)]	0.0233256	0	0.0233256	1568	-10	15	1.22949e+09	1.35819e+09	8.51251e+08	1.06075e+08	3.61756e+08	2.75392e+08	No	Yes	9.44719	-19.2903		-2.38506	-1.63217	1.93565
P13489	RNH1	Ribonuclease inhibitor (Placental ribonuclease inhibitor) (Placental RNase inhibitor) (Ribonuclease/angiogenin inhibitor 1) (RAI)	0.0231245	0	0.0231245	1567	-10	19	1.05509e+09	4.65609e+08	1.12074e+09	4.74922e+08	5.41371e+08	4.88373e+08	No	Yes	9.80749	-19.2528		-0.814192	-1.63593	1.93189
P30043	BLVRB	Flavin reductase (NADPH) (FR)	0.0230037	0	0.0230037	1566	-10	10	8.74277e+08	8.63214e+08	1.16955e+09	4.37078e+08	3.94826e+08	3.85488e+08	No	Yes	8.33505	-19.2301		-1.25792	-1.6382	1.92962
P62241	RPS8	40S ribosomal protein S8 (Small ribosomal subunit protein eS8)	0.0229937	0.00279091	0.0202028	827	-2.85575	12	5.3617e+08	6.45769e+08	6.27878e+08	7.33395e+08	7.53871e+08	8.25567e+08	No	Yes	1.35549	-5.50996	12.1377	0.351955	-1.63839	1.92943
Q08AF3	SLFN5	Schlafen family member 5	0.0229555	0.0110178	0.0119377	305	-0.115693	22	4.63668e+08	7.96595e+07	5.26263e+08	1.03725e+09	1.0484e+09	9.60566e+08	Yes	Yes	1.02378	-0.223137	47.9963	1.50887	-1.63911	1.92871
P06576	ATP5F1B	ATP synthase subunit beta, mitochondrial	0.0229292	0.0229292	0		10	27				1.25255e+09	1.32904e+09	1.5295e+09	Yes	Yes	0.367771		99.8049	10	-1.63961	1.92821
P17980	PSMC3	26S proteasome regulatory subunit 6A (26S proteasome AAA-ATPase subunit RPT5) (Proteasome 26S subunit ATPase 3) (Proteasome subunit P50) (Tat-binding protein 1) (TBP-1)	0.0228926	0	0.0228926	1565	-10	19	9.54795e+08	8.0591e+08	1.11942e+09	4.40851e+08	2.85149e+08	4.98393e+08	No	Yes	9.32325	-19.2092		-1.27333	-1.6403	1.92751
Q92878	RAD50	DNA repair protein RAD50 (hRAD50)	0.0228566	0	0.0228566	1564	-10	47	9.53736e+08	1.41462e+08	1.12354e+09	8.03942e+08	5.05643e+08	5.69732e+08	No	Yes	11.5909	-19.2024		-0.26821	-1.64099	1.92683
Q13363	CTBP1	C-terminal-binding protein 1 (CtBP1)	0.0228362	0	0.0228362	1563	-10	13	1.21357e+09	5.58253e+08	1.01358e+09	4.76043e+08	4.64126e+08	3.68837e+08	No	Yes	9.77367	-19.1985		-1.09865	-1.64138	1.92644
A0A087WTJ2	GIMAP1-GIMAP5	GIMAP1-GIMAP5 readthrough	0.0228067	0.0031392	0.0196675	812	-2.64734	17	5.83888e+08	6.57057e+08	5.15111e+08	8.78103e+08	6.58059e+08	7.96892e+08	No	Yes	1.14089	-5.09846	13.7644	0.399693	-1.64194	1.92588
Q15181	PPA1	Inorganic pyrophosphatase	0.0227741	0	0.0227741	1562	-10	18	9.15393e+08	6.83868e+08	7.62208e+08	4.94918e+08	5.15874e+08	7.11017e+08	No	Yes	8.27336	-19.1867		-0.475286	-1.64256	1.92526
P46783	RPS10	40S ribosomal protein S10 (Small ribosomal subunit protein eS10)	0.0227666	0.0183889	0.0043777	71	2.07059	2	1.26382e+08	1.30655e+08	1.34928e+08	1.1618e+09	1.31694e+09	1.21122e+09	Yes	Yes	0.257021	3.98612	80.7714	3.23284	-1.6427	1.92512
P15586	GNS	N-acetylglucosamine-6-sulfatase	0.0227417	0	0.0227417	1561	-10	15	1.33114e+09	7.19113e+08	9.33781e+08	2.69352e+08	4.86189e+08	3.37897e+08	No	Yes	8.82976	-19.1806		-1.4917	-1.64318	1.92464
P05109	S100A8	Protein S100-A8 (Calgranulin-A) (Calprotectin L1L subunit) (Cystic fibrosis antigen) (CFAG) (Leukocyte L1 complex light chain) (Migration inhibitory factor-related protein 8) (MRP-8) (p8) (S100 calcium-binding protein A8) (Urinary stone protein band A)	0.0225638	0	0.0225638	1560	-10	8	1.03273e+09	1.50795e+09	5.3956e+08	3.68583e+08	3.29441e+08	2.67305e+08	No	Yes	10.8419	-19.1466		-1.68651	-1.64659	1.92123
P51610	HCFC1	Host cell factor 1 (HCF) (HCF-1) (C1 factor) (CFF) (VCAF) (VP16 accessory protein) [Cleaved into: HCF N-terminal chain 1; HCF N-terminal chain 2; HCF N-terminal chain 3; HCF N-terminal chain 4; HCF N-terminal chain 5; HCF N-terminal chain 6; HCF C-terminal chain 1; HCF C-terminal chain 2; HCF C-terminal chain 3; HCF C-terminal chain 4; HCF C-terminal chain 5; HCF C-terminal chain 6]	0.0224619	0.000666075	0.0217959	1014	-5.03223	38	6.85326e+08	4.6716e+08	7.88978e+08	6.2762e+08	6.04071e+08	8.54147e+08	No	Yes	4.62295	-9.65817	2.96535	0.085587	-1.64855	1.91926
Q92608	DOCK2	Dedicator of cytokinesis protein 2	0.0223589	0.0118611	0.0104978	252	0.176156	69	3.52688e+08	1.89266e+08	3.73701e+08	8.76948e+08	7.84307e+08	1.43193e+09	Yes	Yes	1.67979	0.337738	53.0488	1.70476	-1.65055	1.91727
O15371	EIF3D	Eukaryotic translation initiation factor 3 subunit D (eIF3d) (Eukaryotic translation initiation factor 3 subunit 7) (eIF-3-zeta) (eIF3 p66)	0.0223408	0.00581566	0.0165251	655	-1.50664	21	3.49427e+08	6.4864e+08	4.81383e+08	9.1959e+08	8.14107e+08	7.92431e+08	No	Yes	0.891544	-2.88811	26.0316	0.768805	-1.6509	1.91692
P38117	ETFB	Electron transfer flavoprotein subunit beta (Beta-ETF)	0.0221855	0	0.0221855	1559	-10	15	6.72713e+08	7.36568e+08	6.58318e+08	7.10626e+08	5.71248e+08	6.2827e+08	No	Yes	6.64542	-19.0734		-0.120057	-1.65393	1.91389
Q99733	NAP1L4	Nucleosome assembly protein 1-like 4 (Nucleosome assembly protein 2) (NAP-2)	0.0221753	0	0.0221753	1558	-10	11	7.70711e+08	9.33609e+08	8.61043e+08	5.05598e+08	4.30293e+08	4.74657e+08	No	Yes	6.47567	-19.0714		-0.866064	-1.65413	1.91369
Q8WXA9	SREK1	Splicing regulatory glutamine/lysine-rich protein 1 (Serine/arginine-rich-splicing regulatory protein 86) (SRrp86) (Splicing factor, arginine/serine-rich 12) (Splicing regulatory protein 508) (SRrp508)	0.022127	0	0.022127	1557	-10	14	9.845e+08	7.76571e+08	1.12877e+09	3.09082e+08	4.84675e+08	2.83645e+08	No	Yes	7.32278	-19.062		-1.46493	-1.65508	1.91274
O00231	PSMD11	26S proteasome non-ATPase regulatory subunit 11 (26S proteasome regulatory subunit RPN6) (26S proteasome regulatory subunit S9) (26S proteasome regulatory subunit p44.5)	0.0218872	0	0.0218872	1556	-10	25	9.02915e+08	5.48814e+08	8.51723e+08	6.21602e+08	4.86054e+08	5.13151e+08	No	Yes	9.32826	-19.0148		-0.515266	-1.65981	1.90801
Q13451	FKBP5	Peptidyl-prolyl cis-trans isomerase FKBP5 (PPIase FKBP5)	0.0217209	0	0.0217209	1555	-10	30	9.70138e+08	6.40242e+08	1.02509e+09	5.07846e+08	3.11346e+08	4.39781e+08	No	Yes	9.76448	-18.9818		-1.09513	-1.66312	1.9047
P55769	SNU13	NHP2-like protein 1 (High mobility group-like nuclear protein 2 homolog 1) (OTK27) (SNU13 homolog) (hSNU13) (U4/U6.U5 small nuclear ribonucleoprotein SNU13) (U4/U6.U5 tri-snRNP 15.5 kDa protein) [Cleaved into: NHP2-like protein 1, N-terminally processed]	0.0217098	0	0.0217098	1554	-10	7	1.04882e+09	7.52044e+08	8.89432e+08	3.55757e+08	3.65259e+08	4.81149e+08	No	Yes	8.52114	-18.9796		-1.17596	-1.66334	1.90447
P98179	RBM3	RNA-binding protein 3 (RNA-binding motif protein 3) (RNPL)	0.0216955	0.0216955	0		10	6				1.2659e+09	1.23353e+09	1.39045e+09	Yes	Yes	0.225872		99.8049	10	-1.66363	1.90419
O00567	NOP56	Nucleolar protein 56 (Nucleolar protein 5A)	0.0216086	0.009632	0.0119766	357	-0.314307	31	5.24881e+08	1.0683e+08	4.28408e+08	7.64751e+08	8.63633e+08	1.1858e+09	Yes	Yes	1.57616	-0.597952	44.5749	1.38321	-1.66537	1.90244
P61313	RPL15	60S ribosomal protein L15 (Large ribosomal subunit protein eL15)	0.0214988	0	0.0214988	1552	-10	7	6.68622e+08	7.79645e+08	7.94465e+08	3.96464e+08	5.20002e+08	6.9542e+08	No	Yes	9.02793	-18.9373		-0.514359	-1.66759	1.90023
Q96RU3	FNBP1	Formin-binding protein 1 (Formin-binding protein 17) (hFBP17)	0.021436	0.000700763	0.0207352	995	-4.88701	20	6.53456e+08	4.92089e+08	6.839e+08	7.5438e+08	4.54197e+08	8.05332e+08	No	Yes	4.75037	-9.28024	3.2691	0.0943599	-1.66886	1.89896
O43823	AKAP8	A-kinase anchor protein 8 (AKAP-8) (A-kinase anchor protein 95 kDa) (AKAP 95)	0.0213135	0.0173554	0.00395807	66	2.13251	16	1.11596e+08	1.18257e+08	1.24918e+08	1.15602e+09	1.18229e+09	1.1283e+09	Yes	Yes	0.0830678	4.04425	81.4292	3.2883	-1.67135	1.89647
P53597	SUCLG1	Succinate--CoA ligase [ADP/GDP-forming] subunit alpha, mitochondrial	0.0212235	0	0.0212235	1551	-10	10	6.7561e+08	9.43562e+08	7.6073e+08	5.75809e+08	4.1414e+08	4.35413e+08	No	Yes	7.44282	-18.8815		-0.75517	-1.67318	1.89464
P62266	RPS23	40S ribosomal protein S23 (Small ribosomal subunit protein uS12)	0.0212212	0.00644032	0.0147809	589	-1.19853	6	4.73345e+08	3.00449e+08	5.49487e+08	9.03541e+08	7.89926e+08	7.88103e+08	No	Yes	1.15264	-2.27072	30.3485	0.904147	-1.67323	1.89459
P40763	STAT3	Signal transducer and activator of transcription 3 (Acute-phase response factor)	0.0212178	0.0163369	0.00488088	97	1.74292	36	1.17919e+08	9.08789e+07	2.18266e+08	8.14712e+08	1.11195e+09	1.45051e+09	Yes	Yes	1.25126	3.30199	76.9962	2.94378	-1.6733	1.89452
P59998	ARPC4	Actin-related protein 2/3 complex subunit 4 (Arp2/3 complex 20 kDa subunit) (p20-ARC)	0.0211769	0	0.0211769	1550	-10	5	8.06621e+08	6.76841e+08	6.24839e+08	5.71792e+08	6.64108e+08	4.52709e+08	No	Yes	8.64123	-18.872		-0.337882	-1.67414	1.89368
O94903	PLPBP	Pyridoxal phosphate homeostasis protein (PLP homeostasis protein) (Proline synthase co-transcribed bacterial homolog protein) (Pyridoxal phosphate-binding protein)	0.0211632	0.00850929	0.0126539	408	-0.572475	12	4.92864e+08	2.78836e+08	3.6225e+08	8.65774e+08	9.28897e+08	8.6583e+08	Yes	Yes	0.512116	-1.08392	40.2079	1.22954	-1.67442	1.8934
P39023	RPL3	60S ribosomal protein L3 (HIV-1 TAR RNA-binding protein B) (TARBP-B) (Large ribosomal subunit protein uL3)	0.0211066	0.00210773	0.0189989	850	-3.17216	26	4.74593e+08	5.63579e+08	6.63081e+08	6.6474e+08	6.59841e+08	7.58466e+08	No	Yes	2.08471	-6.00247	9.98609	0.289101	-1.67558	1.89224
Q9NWH9	SLTM	SAFB-like transcription modulator (Modulator of estrogen-induced transcription)	0.0209948	0.0160308	0.00496405	100	1.69125	38	8.75264e+07	1.41088e+08	1.9465e+08	6.97402e+08	1.04593e+09	1.59766e+09	Yes	Yes	1.7399	3.19635	76.3558	2.89893	-1.67789	1.88993
P41250	GARS1	Glycine--tRNA ligase	0.0208737	0	0.0208737	1549	-10	26	8.65474e+08	6.18048e+08	6.1436e+08	5.75211e+08	5.57866e+08	5.11589e+08	No	Yes	8.59889	-18.8096		-0.352901	-1.6804	1.88742
A0AVT1	UBA6	Ubiquitin-like modifier-activating enzyme 6 (Ubiquitin-activating enzyme 6)	0.0208003	0.000440973	0.0203593	1056	-5.52885	43	6.6802e+08	2.83258e+08	8.73244e+08	6.02888e+08	6.44383e+08	6.57588e+08	No	Yes	5.40165	-10.4268	2.12003	0.0611804	-1.68193	1.88589
Q16555	DPYSL2	Dihydropyrimidinase-related protein 2 (DRP-2) (Collapsin response mediator protein 2) (CRMP-2) (N2A3) (Unc-33-like phosphoprotein 2) (ULIP-2)	0.0207944	0	0.0207944	1548	-10	20	8.03329e+08	8.30579e+08	7.9419e+08	4.1187e+08	4.36148e+08	4.52207e+08	No	Yes	5.76538	-18.7931		-0.902128	-1.68205	1.88576
Q9UKX7	NUP50	Nuclear pore complex protein Nup50 (50 kDa nucleoporin) (Nuclear pore-associated protein 60 kDa-like) (Nucleoporin Nup50)	0.020768	0.0128964	0.00787162	179	0.712239	22	2.80595e+08	2.32131e+08	1.83666e+08	7.85979e+08	1.01599e+09	1.22523e+09	Yes	Yes	0.737119	1.34272	62.0974	2.09649	-1.6826	1.88521
Q15019	SEPTIN2	Septin-2 (Neural precursor cell expressed developmentally down-regulated protein 5) (NEDD-5)	0.0205482	0	0.0205482	1547	-10	19	7.71567e+08	8.07307e+08	7.31108e+08	4.80685e+08	4.62777e+08	4.3073e+08	No	Yes	6.99241	-18.7416		-0.750783	-1.68723	1.88059
Q15459	SF3A1	Splicing factor 3A subunit 1 (SF3a120) (Spliceosome-associated protein 114) (SAP 114)	0.0204704	0.0161009	0.00436947	82	1.88161	33	1.41843e+08	9.72195e+07	1.48729e+08	1.23197e+09	1.17747e+09	8.73002e+08	Yes	Yes	0.670695	3.53544	78.6547	3.06518	-1.68887	1.87894
O60711	LPXN	Leupaxin	0.0204615	0	0.0204615	1546	-10	12	9.12795e+08	8.81841e+08	9.88598e+08	3.13484e+08	2.59911e+08	3.12008e+08	No	Yes	7.46744	-18.7233		-1.65773	-1.68906	1.87876
P18031	PTPN1	Tyrosine-protein phosphatase non-receptor type 1	0.0204548	0	0.0204548	1545	-10	23	7.525e+08	7.31429e+08	7.1225e+08	5.71119e+08	3.98317e+08	5.01825e+08	No	Yes	7.77344	-18.7219		-0.593664	-1.6892	1.87861
O43684	BUB3	Mitotic checkpoint protein BUB3	0.0203359	0.00763884	0.0126971	455	-0.733074	16	3.42236e+08	3.92425e+08	4.01162e+08	8.31543e+08	7.58536e+08	9.20224e+08	Yes	Yes	0.625245	-1.37531	37.5632	1.13963	-1.69174	1.87608
P32455	GBP1	Guanylate-binding protein 1	0.020164	0.00188827	0.0182757	856	-3.27479	20	5.56851e+08	2.83376e+08	7.95237e+08	5.90399e+08	6.72073e+08	7.17354e+08	No	Yes	3.21459	-6.13169	9.36459	0.270999	-1.69542	1.87239
P62269	RPS18	40S ribosomal protein S18 (Ke-3) (Ke3) (Small ribosomal subunit protein uS13)	0.0201186	0.0201186	0		10	11				1.12721e+09	1.04145e+09	1.43849e+09	Yes	Yes	0.603435		99.8049	10	-1.6964	1.87142
P62829	RPL23	60S ribosomal protein L23 (60S ribosomal protein L17) (Large ribosomal subunit protein uL14)	0.0200954	0.00352038	0.016575	767	-2.23521	8	3.38813e+08	6.3847e+08	4.96876e+08	8.66855e+08	6.7858e+08	5.834e+08	No	Yes	1.37604	-4.18188	17.5183	0.51074	-1.6969	1.87091
P37108	SRP14	Signal recognition particle 14 kDa protein (SRP14) (18 kDa Alu RNA-binding protein)	0.0200577	0	0.0200577	1544	-10	7	8.37037e+08	1.02483e+09	7.19944e+08	4.3442e+08	2.33969e+08	3.46027e+08	No	Yes	8.12895	-18.637		-1.39325	-1.69772	1.8701
Q8WVV9	HNRNPLL	Heterogeneous nuclear ribonucleoprotein L-like (hnRNPLL) (Stromal RNA-regulating factor)	0.0200292	0.0155612	0.00446801	93	1.80025	18	1.36565e+08	1.32971e+08	1.29377e+08	9.27399e+08	1.10068e+09	1.16413e+09	Yes	Yes	0.454723	3.36553	77.6925	2.99378	-1.69834	1.86948
Q00653	NFKB2	Nuclear factor NF-kappa-B p100 subunit (DNA-binding factor KBF2) (H2TF1) (Lymphocyte translocation chromosome 10 protein) (Nuclear factor of kappa light polypeptide gene enhancer in B-cells 2) (Oncogene Lyt-10) (Lyt10) [Cleaved into: Nuclear factor NF-kappa-B p52 subunit]	0.0200098	0.0123268	0.00768293	186	0.682072	35	2.60718e+08	2.76029e+08	1.32554e+08	6.94026e+08	9.02557e+08	1.32176e+09	Yes	Yes	1.07974	1.27483	61.6041	2.07344	-1.69876	1.86906
O94925	GLS	Glutaminase kidney isoform, mitochondrial (GLS)	0.0198733	0.000211763	0.0196615	1174	-6.53678	25	8.8685e+08	2.33661e+08	6.14829e+08	7.92709e+08	4.30442e+08	6.04685e+08	No	Yes	7.7111	-12.1982	1.06557	0.0307469	-1.70173	1.86609
P49189	ALDH9A1	4-trimethylaminobutyraldehyde dehydrogenase (TMABA-DH) (TMABALDH)	0.0198683	0	0.0198683	1543	-10	15	7.74943e+08	9.01369e+08	8.30272e+08	3.31243e+08	3.8713e+08	3.37312e+08	No	Yes	7.73426	-18.5959		-1.25109	-1.70184	1.86598
P01009	SERPINA1	Alpha-1-antitrypsin (Alpha-1 protease inhibitor) (Alpha-1-antiproteinase) (Serpin A1) [Cleaved into: Short peptide from AAT (SPAAT)]	0.0198506	0	0.0198506	1542	-10	15	6.7561e+08	7.19861e+08	9.40472e+08	3.04215e+08	4.09374e+08	5.09571e+08	No	Yes	9.31821	-18.5921		-0.965039	-1.70223	1.86559
P28482	MAPK1	Mitogen-activated protein kinase 1 (MAP kinase 1) (MAPK 1)	0.019833	0	0.019833	1541	-10	16	9.4912e+08	4.24633e+08	7.12448e+08	5.68039e+08	4.31727e+08	4.69975e+08	No	Yes	10.0221	-18.5882		-0.514946	-1.70261	1.86521
P63279	UBE2I	SUMO-conjugating enzyme UBC9	0.0197412	0	0.0197412	1540	-10	9	7.65812e+08	7.2066e+08	6.04643e+08	3.89006e+08	5.32957e+08	5.26409e+08	No	Yes	7.18728	-18.5682		-0.544574	-1.70463	1.86319
Q9UI08	EVL	Ena/VASP-like protein (Ena/vasodilator-stimulated phosphoprotein-like)	0.0196797	0	0.0196797	1539	-10	21	6.05485e+08	7.88012e+08	7.05225e+08	5.18193e+08	4.15146e+08	4.96394e+08	No	Yes	6.68679	-18.5546		-0.560279	-1.70598	1.86184
Q99613	EIF3C	Eukaryotic translation initiation factor 3 subunit C (eIF3c) (Eukaryotic translation initiation factor 3 subunit 8) (eIF3 p110)	0.0196564	0.0104733	0.00918305	251	0.189673	29	3.97648e+08	1.35221e+08	2.68493e+08	6.35984e+08	1.21756e+09	8.69379e+08	Yes	Yes	0.812405	0.353043	53.2821	1.71414	-1.7065	1.86132
Q7L1Q6	BZW1	eIF5-mimic protein 2 (Basic leucine zipper and W2 domain-containing protein 1) (Protein Orf)	0.0196281	0	0.0196281	1538	-10	19	6.74394e+08	7.02072e+08	6.55177e+08	5.35316e+08	5.22785e+08	4.29478e+08	No	Yes	7.50622	-18.5433		-0.456547	-1.70712	1.8607
O75369	FLNB	Filamin-B (FLN-B) (ABP-278) (ABP-280 homolog) (Actin-binding-like protein) (Beta-filamin) (Filamin homolog 1) (Fh1) (Filamin-3) (Thyroid autoantigen) (Truncated actin-binding protein) (Truncated ABP)	0.0196109	0.00196196	0.0176489	844	-3.16921	69	5.56735e+08	3.81774e+08	6.36466e+08	6.64464e+08	5.39423e+08	7.37266e+08	No	Yes	2.93485	-5.89573	10.0045	0.289636	-1.7075	1.86032
P62424	RPL7A	60S ribosomal protein L7a (Large ribosomal subunit protein eL8) (PLA-X polypeptide) (Surfeit locus protein 3)	0.0195249	0.00431793	0.015207	704	-1.81633	13	3.51126e+08	4.32595e+08	5.77445e+08	6.78003e+08	6.75623e+08	7.85921e+08	No	Yes	1.57138	-3.37547	22.1149	0.648821	-1.70941	1.85841
P08708	RPS17	40S ribosomal protein S17 (Small ribosomal subunit protein eS17)	0.0194412	0	0.0194412	1537	-10	7	7.54693e+08	6.18948e+08	6.63541e+08	5.04023e+08	4.5272e+08	4.9177e+08	No	Yes	7.7972	-18.5019		-0.493509	-1.71128	1.85654
P49736	MCM2	DNA replication licensing factor MCM2	0.0193623	0.00272439	0.0166379	802	-2.61046	39	7.76664e+08	2.13897e+08	4.93854e+08	7.59521e+08	5.53552e+08	6.74064e+08	No	Yes	3.43548	-4.84182	14.0706	0.408704	-1.71304	1.85477
Q9Y228	TRAF3IP3	TRAF3-interacting JNK-activating modulator (TRAF3-interacting protein 3)	0.0192822	0	0.0192822	1536	-10	24	7.45646e+08	5.51484e+08	7.47557e+08	4.30463e+08	4.34428e+08	5.47624e+08	No	Yes	8.68394	-18.4664		-0.542781	-1.71484	1.85298
P49588	AARS1	Alanine--tRNA ligase, cytoplasmic	0.0192588	0.00121802	0.0180408	908	-3.88865	47	6.83571e+08	1.86557e+08	7.45023e+08	5.72982e+08	5.90943e+08	6.73923e+08	No	Yes	4.3232	-7.20352	6.32449	0.18273	-1.71537	1.85245
Q14683	SMC1A	Structural maintenance of chromosomes protein 1A (SMC protein 1A) (SMC-1-alpha) (SMC-1A) (Sb1.8)	0.0192036	0.00429197	0.0149116	699	-1.79672	70	5.43768e+08	1.67066e+08	6.24666e+08	6.63635e+08	6.86861e+08	7.571e+08	No	Yes	2.26683	-3.32609	22.3499	0.655953	-1.71662	1.8512
Q8IXT5	RBM12B	RNA-binding protein 12B (RNA-binding motif protein 12B)	0.0191233	0.0166335	0.00248975	47	2.74002	35	1.19093e+08	7.41379e+07	2.91827e+07	1.00742e+09	9.96602e+08	1.20227e+09	Yes	Yes	0.28793	5.06735	86.9805	3.84415	-1.71844	1.84938
P18124	RPL7	60S ribosomal protein L7 (Large ribosomal subunit protein uL30)	0.0191112	0.0127131	0.00639811	159	0.990602	15	1.97095e+08	1.87776e+08	1.78458e+08	7.46577e+08	8.89021e+08	1.22761e+09	Yes	Yes	0.989865	1.83173	66.5218	2.31441	-1.71871	1.84911
Q9UHX1	PUF60	Poly(U)-binding-splicing factor PUF60 (60 kDa poly(U)-binding-splicing factor) (FUSE-binding protein-interacting repressor) (FBP-interacting repressor) (Ro-binding protein 1) (RoBP1) (Siah-binding protein 1) (Siah-BP1)	0.0190934	0.0116051	0.00748833	198	0.632042	20	2.73225e+08	1.50537e+08	2.47235e+08	9.60637e+08	8.87359e+08	9.04352e+08	Yes	Yes	0.482299	1.16846	60.7806	2.03545	-1.71912	1.8487
Q9UBE0	SAE1	SUMO-activating enzyme subunit 1 (Ubiquitin-like 1-activating enzyme E1A) [Cleaved into: SUMO-activating enzyme subunit 1, N-terminally processed]	0.019088	0	0.019088	1535	-10	17	8.40234e+08	7.14244e+08	9.35077e+08	3.76902e+08	2.98022e+08	2.57895e+08	No	Yes	8.16314	-18.4225		-1.43406	-1.71924	1.84858
P62318	SNRPD3	Small nuclear ribonucleoprotein Sm D3 (Sm-D3) (snRNP core protein D3)	0.0190661	0.00121974	0.0178464	905	-3.87098	4	4.5586e+08	5.30084e+08	6.04308e+08	7.33955e+08	5.11211e+08	5.83036e+08	No	Yes	2.09221	-7.15389	6.39743	0.184843	-1.71974	1.84808
Q9P258	RCC2	Protein RCC2 (RCC1-like protein TD-60) (Telophase disk protein of 60 kDa)	0.0190625	0.0027296	0.0163329	799	-2.58102	19	4.80685e+08	4.8991e+08	4.92145e+08	6.06661e+08	7.00807e+08	6.47592e+08	No	Yes	0.874643	-4.76971	14.3192	0.416025	-1.71982	1.848
P49915	GMPS	GMP synthase [glutamine-hydrolyzing]	0.0190584	0.00442698	0.0146314	683	-1.72467	33	6.05863e+08	3.22683e+08	3.79312e+08	6.40452e+08	6.6882e+08	7.99936e+08	No	Yes	1.31295	-3.18703	23.2285	0.682693	-1.71991	1.8479
P06396	GSN	Gelsolin (AGEL) (Actin-depolymerizing factor) (ADF) (Brevin)	0.0190483	0	0.0190483	1534	-10	21	4.07808e+08	9.05251e+08	6.73456e+08	4.04655e+08	5.52708e+08	4.71378e+08	No	Yes	10.0714	-18.4135		-0.487175	-1.72014	1.84767
Q96FW1	OTUB1	Ubiquitin thioesterase OTUB1	0.0190187	0	0.0190187	1533	-10	12	7.98831e+08	6.83252e+08	6.37615e+08	4.34179e+08	4.20358e+08	4.35715e+08	No	Yes	7.65108	-18.4068		-0.716393	-1.72082	1.847
Q9UGN4	CD300A	CMRF35-like molecule 8 (CLM-8) (CD300 antigen-like family member A) (CMRF-35-H9) (CMRF35-H9) (CMRF35-H) (IRC1/IRC2) (Immunoglobulin superfamily member 12) (IgSF12) (Inhibitory receptor protein 60) (IRp60) (NK inhibitory receptor) (CD antigen CD300a)	0.0189769	0	0.0189769	1532	-10	9	7.93588e+08	5.00135e+08	1.15153e+09	1.46154e+08	3.13794e+08	4.97255e+08	No	Yes	10.5768	-18.3973		-1.52319	-1.72177	1.84604
Q8ND56	LSM14A	Protein LSM14 homolog A (Protein FAM61A) (Protein SCD6 homolog) (Putative alpha-synuclein-binding protein) (AlphaSNBP) (RNA-associated protein 55A) (hRAP55) (hRAP55A)	0.0189469	0.0130857	0.00586123	141	1.15872	12	1.43554e+08	1.7845e+08	2.01026e+08	1.07763e+09	8.34388e+08	9.62032e+08	Yes	Yes	0.479658	2.13824	69.065	2.45027	-1.72246	1.84536
Q07960	ARHGAP1	Rho GTPase-activating protein 1 (CDC42 GTPase-activating protein) (GTPase-activating protein rhoGAP) (Rho-related small GTPase protein activator) (Rho-type GTPase-activating protein 1) (p50-RhoGAP)	0.0189218	0	0.0189218	1531	-10	20	7.81578e+08	4.38786e+08	7.27973e+08	6.12152e+08	4.41593e+08	3.9049e+08	No	Yes	9.59013	-18.3847		-0.458578	-1.72304	1.84478
Q14011	CIRBP	Cold-inducible RNA-binding protein (A18 hnRNP) (Glycine-rich RNA-binding protein CIRP)	0.0189164	0.0189164	0		10	5				1.38507e+09	9.30701e+08	1.07583e+09	Yes	Yes	0.721194		99.8049	10	-1.72316	1.84466
Q15027	ACAP1	Arf-GAP with coiled-coil, ANK repeat and PH domain-containing protein 1 (Centaurin-beta-1) (Cnt-b1)	0.0188674	0.00510985	0.0137576	626	-1.42887	28	6.13724e+08	1.37747e+08	4.81316e+08	7.47768e+08	6.82873e+08	7.19395e+08	No	Yes	2.14148	-2.63417	27.0829	0.801442	-1.72429	1.84353
P14678	SNRPB	Small nuclear ribonucleoprotein-associated proteins B and B' (snRNP-B) (Sm protein B/B') (Sm-B/B') (SmB/B')	0.0188454	0.00543825	0.0134071	599	-1.30179	6	4.63764e+08	3.13207e+08	4.23595e+08	7.36247e+08	6.69748e+08	7.72312e+08	No	Yes	1.09498	-2.39922	28.8572	0.856984	-1.7248	1.84302
P46060	RANGAP1	Ran GTPase-activating protein 1 (RanGAP1)	0.0188443	0.0032025	0.0156418	768	-2.28813	26	5.61074e+08	3.19213e+08	5.10597e+08	5.14864e+08	7.16824e+08	7.56104e+08	No	Yes	1.47878	-4.21702	16.9946	0.495164	-1.72482	1.843
Q9UQE7	SMC3	Structural maintenance of chromosomes protein 3 (SMC protein 3) (SMC-3) (Basement membrane-associated chondroitin proteoglycan) (Bamacan) (Chondroitin sulfate proteoglycan 6) (Chromosome-associated polypeptide) (hCAP)	0.018803	0.00181611	0.0169869	847	-3.2255	57	6.75797e+08	1.38657e+08	7.07232e+08	6.34179e+08	5.71843e+08	6.43564e+08	No	Yes	4.00938	-5.94151	9.65864	0.279561	-1.72577	1.84204
P55084	HADHB	Trifunctional enzyme subunit beta, mitochondrial (TP-beta) [Includes: 3-ketoacyl-CoA thiolase	0.0187694	0.00276241	0.016007	794	-2.5347	20	5.31803e+08	4.73157e+08	4.21691e+08	7.79901e+08	5.7566e+08	5.83036e+08	No	Yes	1.96327	-4.66707	14.7176	0.427768	-1.72655	1.84127
P58546	MTPN	Myotrophin (Protein V-1)	0.0187513	0	0.0187513	1530	-10	6	8.37617e+08	8.04617e+08	7.71617e+08	2.4193e+08	3.29098e+08	3.77136e+08	No	Yes	6.42221	-18.3455		-1.37224	-1.72697	1.84085
Q15637	SF1	Splicing factor 1 (Mammalian branch point-binding protein) (BBP) (mBBP) (Transcription factor ZFM1) (Zinc finger gene in MEN1 locus) (Zinc finger protein 162)	0.0186364	0.0127253	0.00591112	148	1.1062	14	2.25197e+08	1.33276e+08	1.67572e+08	9.95893e+08	1.04796e+09	7.7151e+08	Yes	Yes	0.699697	2.0334	68.282	2.4075	-1.72964	1.83818
Q8IZH2	XRN1	5'-3' exoribonuclease 1	0.0186205	0.0176707	0.000949742	23	4.21768	40	2.80659e+07	2.80659e+07	2.80659e+07	8.65534e+08	1.23353e+09	1.15529e+09	Yes	Yes	0.685127	7.75129	94.8995	5.25594	-1.73001	1.83781
P25098	GRK2	Beta-adrenergic receptor kinase 1 (Beta-ARK-1)	0.0186078	0.00122387	0.017384	898	-3.82823	30	7.50104e+08	1.39854e+08	6.62851e+08	5.54847e+08	5.34844e+08	6.93783e+08	No	Yes	4.70519	-7.03443	6.57719	0.190052	-1.7303	1.83751
P49327	FASN	Fatty acid synthase	0.0185741	0.0160919	0.00248224	49	2.69662	89	8.21419e+07	6.74906e+07	5.28393e+07	5.86524e+08	8.38388e+08	1.70286e+09	Yes	Yes	1.91716	4.95295	86.636	3.80381	-1.73109	1.83673
Q9Y230	RUVBL2	RuvB-like 2	0.0184986	0	0.0184986	1529	-10	27	7.71085e+08	6.96739e+08	7.68894e+08	4.15771e+08	3.32238e+08	3.31977e+08	No	Yes	7.60845	-18.2868		-1.05865	-1.73286	1.83496
P12814	ACTN1	Alpha-actinin-1 (Alpha-actinin cytoskeletal isoform) (F-actin cross-linking protein) (Non-muscle alpha-actinin-1)	0.0184952	0.00439822	0.014097	674	-1.68039	35	5.12514e+08	3.04284e+08	4.14647e+08	4.4865e+08	7.23964e+08	9.12032e+08	No	Yes	1.68153	-3.08332	23.7803	0.699547	-1.73294	1.83488
Q9NSD9	FARSB	Phenylalanine--tRNA ligase beta subunit	0.0184549	0.00687668	0.0115782	458	-0.751625	24	4.75153e+08	1.51227e+08	4.11213e+08	7.84238e+08	7.25823e+08	7.61205e+08	Yes	Yes	1.39764	-1.37843	37.2621	1.12953	-1.73389	1.83393
O75390	CS	Citrate synthase, mitochondrial	0.0183859	0.00214418	0.0162417	821	-2.92121	17	7.85652e+08	2.21994e+08	4.37682e+08	7.63163e+08	5.4359e+08	5.44407e+08	No	Yes	3.72735	-5.35253	11.6621	0.338035	-1.73552	1.8323
O43516	WIPF1	WAS/WASL-interacting protein family member 1 (Protein PRPL-2) (Wiskott-Aldrich syndrome protein-interacting protein) (WASP-interacting protein)	0.018337	0	0.018337	1528	-10	24	8.7083e+08	4.34127e+08	8.96488e+08	1.94705e+08	5.59218e+08	3.32352e+08	Yes	Yes	8.27681	-18.2488		-1.14961	-1.73667	1.83115
P49748	ACADVL	Very long-chain specific acyl-CoA dehydrogenase, mitochondrial (VLCAD)	0.0183069	0	0.0183069	1527	-10	19	5.90768e+08	8.10953e+08	7.06204e+08	3.84076e+08	3.75788e+08	4.14532e+08	Yes	Yes	8.16393	-18.2417		-0.845191	-1.73739	1.83043
P40121	CAPG	Macrophage-capping protein (Actin regulatory protein CAP-G)	0.0182866	0	0.0182866	1526	-10	13	8.11781e+08	8.38214e+08	8.51487e+08	2.62259e+08	2.81575e+08	2.33381e+08	No	Yes	5.82263	-18.2369		-1.69068	-1.73787	1.82995
P61769	B2M	Beta-2-microglobulin [Cleaved into: Beta-2-microglobulin form pI 5.3]	0.0182828	0.00152482	0.016758	867	-3.45813	4	3.26773e+08	6.84912e+08	4.85471e+08	5.01932e+08	6.40597e+08	6.38322e+08	No	Yes	3.41592	-6.3279	8.3402	0.241208	-1.73796	1.82986
O76094	SRP72	Signal recognition particle subunit SRP72 (SRP72) (Signal recognition particle 72 kDa protein)	0.0182255	0.00374214	0.0144834	721	-1.95246	23	4.56714e+08	3.57692e+08	4.82418e+08	6.9992e+08	6.01397e+08	6.69593e+08	No	Yes	1.31135	-3.57007	20.5324	0.600983	-1.73932	1.8285
Q8WWP7	GIMAP1	GTPase IMAP family member 1 (Immunity-associated protein 1) (hIMAP1)	0.0181548	0.00204388	0.0161109	825	-2.97866	8	6.74253e+08	2.63722e+08	5.01999e+08	6.94411e+08	5.72636e+08	5.48041e+08	No	Yes	3.08703	-5.44144	11.2581	0.326222	-1.74101	1.82681
Q01518	CAP1	Adenylyl cyclase-associated protein 1 (CAP 1)	0.0181426	0.0026779	0.0154647	792	-2.5298	30	7.26967e+08	2.82303e+07	6.30845e+08	6.30279e+08	6.38691e+08	5.9785e+08	No	Yes	3.5648	-4.62072	14.7603	0.429028	-1.7413	1.82652
P11169	SLC2A3	Solute carrier family 2, facilitated glucose transporter member 3 (Glucose transporter type 3, brain) (GLUT-3)	0.0180034	0	0.0180034	1525	-10	11	4.63186e+08	7.64925e+08	6.1692e+08	2.57664e+08	6.3582e+08	4.8939e+08	No	Yes	10.3549	-18.1693		-0.512246	-1.74465	1.82317
Q14697	GANAB	Neutral alpha-glucosidase AB	0.017976	0.000729474	0.0172465	949	-4.56331	43	6.19709e+08	4.06969e+08	5.16792e+08	5.22268e+08	5.3255e+08	6.24709e+08	No	Yes	3.16086	-8.31667	4.05805	0.117155	-1.74531	1.82251
Q04637	EIF4G1	Eukaryotic translation initiation factor 4 gamma 1 (eIF-4-gamma 1) (eIF-4G 1) (eIF-4G1) (p220)	0.0179159	0.00832423	0.00959166	329	-0.204465	44	2.8341e+08	2.86277e+08	2.89143e+08	7.32938e+08	7.77541e+08	8.42913e+08	Yes	Yes	0.389023	-0.372342	46.4628	1.45192	-1.74676	1.82106
P27707	DCK	Deoxycytidine kinase (dCK)	0.0177686	0	0.0177686	1524	-10	11	7.71995e+08	6.7116e+08	5.70325e+08	3.39542e+08	3.52279e+08	4.80516e+08	No	Yes	6.80063	-18.1125		-0.798359	-1.75035	1.81747
O00170	AIP	AH receptor-interacting protein (AIP) (Aryl-hydrocarbon receptor-interacting protein) (HBV X-associated protein 2) (XAP-2) (Immunophilin homolog ARA9)	0.0177564	0.00208208	0.0156744	819	-2.91231	18	7.36911e+08	2.82748e+08	3.77633e+08	5.23319e+08	5.45817e+08	7.17204e+08	No	Yes	2.79878	-5.29217	11.7258	0.339898	-1.75064	1.81717
Q92974	ARHGEF2	Rho guanine nucleotide exchange factor 2 (Guanine nucleotide exchange factor H1) (GEF-H1) (Microtubule-regulated Rho-GEF) (Proliferating cell nucleolar antigen p40)	0.0177385	0.012509	0.00522943	134	1.25825	41	9.02996e+07	1.55133e+08	2.19967e+08	8.80663e+08	7.72812e+08	1.06154e+09	Yes	Yes	0.82404	2.2859	70.5193	2.53209	-1.75108	1.81673
P33316	DUT	Deoxyuridine 5'-triphosphate nucleotidohydrolase, mitochondrial (dUTPase)	0.0177218	0.0119313	0.00579043	156	1.04301	13	1.54584e+08	1.72707e+08	1.9083e+08	8.05168e+08	9.41211e+08	9.12918e+08	Yes	Yes	0.424448	1.89445	67.3259	2.35644	-1.75149	1.81632
P43490	NAMPT	Nicotinamide phosphoribosyltransferase (NAmPRTase) (Nampt)	0.0177142	0	0.0177142	1523	-10	28	5.61113e+08	3.77328e+08	6.83568e+08	5.06756e+08	4.96164e+08	5.51127e+08	No	Yes	9.07954	-18.0992		-0.063249	-1.75168	1.81614
P57740	NUP107	Nuclear pore complex protein Nup107 (107 kDa nucleoporin) (Nucleoporin Nup107)	0.0176681	0.00823462	0.00943346	322	-0.196085	36	4.32347e+08	2.77237e+08	1.22127e+08	6.01553e+08	7.30112e+08	1.00442e+09	Yes	Yes	0.417374	-0.355896	46.6073	1.45724	-1.75281	1.81501
Q7L4I2	RSRC2	Arginine/serine-rich coiled-coil protein 2	0.0176513	0	0.0176513	1522	-10	10	7.75803e+08	6.58516e+08	8.85741e+08	1.67515e+08	3.67315e+08	3.09896e+08	No	Yes	8.44724	-18.0839		-1.53343	-1.75322	1.81459
Q13045	FLII	Protein flightless-1 homolog	0.0176334	0.00723647	0.0103969	394	-0.522798	41	4.21751e+08	1.29138e+08	3.7745e+08	6.59051e+08	7.22811e+08	8.51369e+08	Yes	Yes	1.28015	-0.948437	41.0384	1.25824	-1.75366	1.81415
Q9BXJ9	NAA15	N-alpha-acetyltransferase 15, NatA auxiliary subunit (Gastric cancer antigen Ga19) (N-terminal acetyltransferase) (NMDA receptor-regulated protein 1) (Protein tubedown-1) (Tbdn100)	0.0175312	0.0107594	0.00677182	190	0.667979	36	2.32913e+08	2.02318e+08	1.71723e+08	8.34372e+08	8.71994e+08	8.29927e+08	Yes	Yes	0.219357	1.21013	61.3728	2.06271	-1.75619	1.81163
P48426	PIP4K2A	Phosphatidylinositol 5-phosphate 4-kinase type-2 alpha	0.0175109	0	0.0175109	1521	-10	13	7.01134e+08	3.94197e+08	7.66446e+08	4.37078e+08	4.5489e+08	3.85862e+08	No	Yes	9.07002	-18.0493		-0.546482	-1.75669	1.81113
Q96IZ7	RSRC1	Serine/Arginine-related protein 53 (SRrp53) (Arginine/serine-rich coiled-coil protein 1)	0.0175095	0	0.0175095	1520	-10	11	6.73366e+08	6.65583e+08	9.03287e+08	2.37593e+08	4.1437e+08	2.45153e+08	No	Yes	8.44464	-18.0489		-1.37087	-1.75673	1.81109
Q13435	SF3B2	Splicing factor 3B subunit 2 (Pre-mRNA-splicing factor SF3b 145 kDa subunit) (SF3b145) (Spliceosome-associated protein 145) (SAP 145)	0.0174803	0.0109487	0.00653158	178	0.745254	37	1.5804e+08	1.89953e+08	2.21865e+08	5.7853e+08	8.985e+08	1.08723e+09	Yes	Yes	1.43987	1.34918	62.6346	2.12186	-1.75745	1.81037
P35606	COPB2	Coatomer subunit beta' (Beta'-coat protein) (Beta'-COP) (p102)	0.0174501	0	0.0174501	1519	-10	38	7.27018e+08	4.20999e+08	6.67276e+08	4.1936e+08	4.46951e+08	4.47096e+08	No	Yes	8.85778	-18.0342		-0.467537	-1.7582	1.80961
P50995	ANXA11	Annexin A11 (56 kDa autoantigen) (Annexin XI) (Annexin-11) (Calcyclin-associated annexin 50) (CAP-50)	0.0174245	0.00669011	0.0107344	426	-0.68214	22	3.05822e+08	3.17707e+08	3.29593e+08	5.95042e+08	6.88434e+08	8.87523e+08	Yes	Yes	1.13477	-1.23398	38.3948	1.16767	-1.75884	1.80898
P36969	GPX4	Phospholipid hydroperoxide glutathione peroxidase (PHGPx)	0.0173835	0	0.0173835	1518	-10	9	7.0128e+08	6.20752e+08	6.7383e+08	3.8227e+08	3.62359e+08	3.76274e+08	No	Yes	7.04782	-18.0177		-0.832713	-1.75986	1.80795
Q8N1G0	ZNF687	Zinc finger protein 687	0.0173647	0.0156404	0.00172426	41	3.18123	55	5.12808e+07	5.12808e+07	5.12808e+07	9.10836e+08	9.19862e+08	1.12885e+09	No	Yes	0.452101	5.75002	90.0703	4.25864	-1.76033	1.80748
P68871	HBB	Hemoglobin subunit beta (Beta-globin) (Hemoglobin beta chain) [Cleaved into: LVV-hemorphin-7; Spinorphin]	0.0173455	0	0.0173455	1517	-10	10	6.87515e+08	8.95329e+08	7.50101e+08	3.45645e+08	2.51912e+08	1.7945e+08	No	Yes	8.22771	-18.0082		-1.63719	-1.76081	1.807
P30519	HMOX2	Heme oxygenase 2 (HO-2)	0.0173301	0	0.0173301	1516	-10	16	8.1364e+08	6.881e+08	7.20643e+08	2.9565e+08	3.06847e+08	2.82311e+08	No	Yes	7.35396	-18.0044		-1.32951	-1.7612	1.80662
Q02218	OGDH	2-oxoglutarate dehydrogenase, mitochondrial	0.0173004	0.00685223	0.0104481	410	-0.608602	37	4.91738e+08	6.83265e+07	3.72279e+08	8.43385e+08	6.64845e+08	6.61291e+08	Yes	Yes	1.92691	-1.09906	39.6074	1.20893	-1.76194	1.80587
Q14258	TRIM25	E3 ubiquitin/ISG15 ligase TRIM25	0.0172968	0.00532952	0.0119673	565	-1.16702	25	3.46436e+08	3.57471e+08	3.68505e+08	6.59463e+08	6.59566e+08	7.09786e+08	Yes	Yes	0.395452	-2.10739	30.8121	0.918906	-1.76203	1.80578
O14745	SLC9A3R1	Na(+)/H(+) exchange regulatory cofactor NHE-RF1 (NHERF-1) (Ezrin-radixin-moesin-binding phosphoprotein 50) (EBP50) (Regulatory cofactor of Na(+)/H(+) exchanger) (Sodium-hydrogen exchanger regulatory factor 1) (Solute carrier family 9 isoform A3 regulatory factor 1)	0.0172841	0	0.0172841	1515	-10	19	6.03432e+08	3.46587e+08	6.4876e+08	5.00577e+08	4.16154e+08	5.8344e+08	No	Yes	9.76145	-17.9929		-0.105505	-1.76235	1.80547
P60981	DSTN	Destrin (Actin-depolymerizing factor) (ADF)	0.0172705	0	0.0172705	1514	-10	8	6.84994e+08	8.11684e+08	7.42085e+08	3.15708e+08	2.43078e+08	2.98967e+08	No	Yes	6.15866	-17.9895		-1.393	-1.76269	1.80512
Q15029	EFTUD2	116 kDa U5 small nuclear ribonucleoprotein component (Elongation factor Tu GTP-binding domain-containing protein 2) (SNU114 homolog) (hSNU114) (U5 snRNP-specific protein, 116 kDa) (U5-116 kDa)	0.0172366	0.0051106	0.012126	587	-1.24654	45	4.04318e+08	3.04115e+08	3.76979e+08	6.37706e+08	6.33313e+08	7.34002e+08	Yes	Yes	0.84835	-2.2491	29.6497	0.881989	-1.76355	1.80427
P33991	MCM4	DNA replication licensing factor MCM4	0.0171126	0	0.0171126	1513	-10	40	7.48546e+08	3.29669e+08	4.7177e+08	7.69377e+08	2.94021e+08	4.54816e+08	No	Yes	10.9845	-17.9497		-0.140922	-1.76668	1.80113
Q92556	ELMO1	Engulfment and cell motility protein 1 (Protein ced-12 homolog)	0.0171097	0.00166045	0.0154493	840	-3.21789	27	4.85507e+08	4.60913e+08	4.36319e+08	5.1326e+08	5.53091e+08	6.1859e+08	No	Yes	0.805938	-5.79562	9.70473	0.280903	-1.76676	1.80106
Q14839	CHD4	Chromodomain-helicase-DNA-binding protein 4 (CHD-4)	0.0170796	0.00557264	0.011507	531	-1.04607	45	2.79877e+08	3.39548e+08	3.9922e+08	5.40986e+08	6.39754e+08	8.62895e+08	Yes	Yes	1.66811	-1.88324	32.6275	0.977147	-1.76752	1.8003
P06753	TPM3	Tropomyosin alpha-3 chain (Gamma-tropomyosin) (Tropomyosin-3) (Tropomyosin-5) (hTM5)	0.0169824	0	0.0169824	1512	-10	9	4.91193e+08	4.89843e+08	5.97312e+08	3.89869e+08	4.79861e+08	5.96774e+08	No	Yes	8.88367	-17.9167		-0.127783	-1.77	1.79782
P54709	ATP1B3	Sodium/potassium-transporting ATPase subunit beta-3 (Sodium/potassium-dependent ATPase subunit beta-3) (ATPB-3) (CD antigen CD298)	0.0169349	0	0.0169349	1511	-10	13	7.14181e+08	6.17791e+08	2.89384e+08	2.39361e+08	8.0524e+08	3.70374e+08	No	Yes	10.6437	-17.9045		-0.381635	-1.77122	1.7966
P17987	TCP1	T-complex protein 1 subunit alpha (TCP-1-alpha) (CCT-alpha)	0.0169118	0.00287422	0.0140376	759	-2.28806	34	4.27223e+08	4.20883e+08	4.07467e+08	5.40686e+08	5.70971e+08	6.64968e+08	No	Yes	0.877239	-4.10937	16.9953	0.495186	-1.77181	1.79601
Q96ST2	IWS1	Protein IWS1 homolog (IWS1-like protein)	0.0169084	0	0.0169084	1510	-10	20	4.14908e+08	4.6901e+08	6.2216e+08	3.30738e+08	5.99067e+08	5.95699e+08	No	Yes	9.7822	-17.8978		-0.0334301	-1.7719	1.79592
Q16698	DECR1	2,4-dienoyl-CoA reductase [(3E)-enoyl-CoA-producing], mitochondrial	0.016901	0.00317698	0.013724	741	-2.11097	16	4.39905e+08	4.44541e+08	3.4538e+08	6.25709e+08	6.02774e+08	5.71948e+08	No	Yes	1.13789	-3.79074	18.7976	0.548911	-1.77209	1.79573
P49589	CARS1	Cysteine--tRNA ligase, cytoplasmic	0.0168899	0.0118941	0.00499586	137	1.25144	32	1.72655e+08	1.488e+08	1.24944e+08	7.56841e+08	9.2312e+08	9.01911e+08	Yes	Yes	0.359201	2.24689	70.4211	2.52646	-1.77237	1.79545
P30086	PEBP1	Phosphatidylethanolamine-binding protein 1 (PEBP-1) (HCNPpp) (Neuropolypeptide h3) (Prostatic-binding protein) (Raf kinase inhibitor protein) (RKIP) [Cleaved into: Hippocampal cholinergic neurostimulating peptide (HCNP)]	0.016877	0.00369389	0.0131832	696	-1.83548	11	4.02138e+08	4.05673e+08	3.72925e+08	6.63175e+08	5.85195e+08	5.96857e+08	No	Yes	0.672547	-3.2949	21.8871	0.641912	-1.7727	1.79511
Q8NF50	DOCK8	Dedicator of cytokinesis protein 8	0.0168447	0.0128418	0.00400295	107	1.68171	67	1.38194e+08	5.15955e+07	1.64465e+08	7.58259e+08	7.98736e+08	1.10892e+09	Yes	Yes	0.963657	3.01747	76.2362	2.89067	-1.77354	1.79428
Q9UH99	SUN2	SUN domain-containing protein 2 (Protein unc-84 homolog B) (Rab5-interacting protein) (Rab5IP) (Sad1/unc-84 protein-like 2)	0.0168365	0.00441811	0.0124184	633	-1.49098	26	4.14994e+08	3.69968e+08	3.24943e+08	6.4063e+08	5.5833e+08	7.09835e+08	Yes	Yes	0.777359	-2.67492	26.2412	0.775296	-1.77375	1.79407
Q99426	TBCB	Tubulin-folding cofactor B (Cytoskeleton-associated protein 1) (Cytoskeleton-associated protein CKAPI) (Tubulin-specific chaperone B)	0.0168311	0	0.0168311	1509	-10	9	7.43118e+08	6.63096e+08	7.84452e+08	3.50106e+08	2.26941e+08	2.5001e+08	No	Yes	8.24638	-17.8779		-1.43097	-1.77389	1.79393
B4DR80	STK24	Serine/threonine-protein kinase 24 (cDNA FLJ61159, highly similar to Serine/threonine-protein kinase 24)	0.0168252	0	0.0168252	1508	-10	9	6.0843e+08	4.89232e+08	6.78e+08	4.47718e+08	4.17136e+08	3.76144e+08	No	Yes	7.93464	-17.8764		-0.520524	-1.77404	1.79378
O15294	OGT	UDP-N-acetylglucosamine--peptide N-acetylglucosaminyltransferase 110 kDa subunit	0.0168036	0.00151606	0.0152875	848	-3.33395	31	6.36557e+08	2.50831e+08	4.82218e+08	5.40161e+08	5.19498e+08	5.83521e+08	No	Yes	3.19071	-5.97851	9.02226	0.261037	-1.7746	1.79322
Q9H4E7	DEF6	Differentially expressed in FDCP 6 homolog (DEF-6) (IRF4-binding protein)	0.0167993	0.000754268	0.016045	930	-4.4109	20	6.18593e+08	3.82834e+08	4.33185e+08	4.98914e+08	6.00731e+08	4.77759e+08	No	Yes	2.9082	-7.90922	4.48989	0.129638	-1.77471	1.79311
P62081	RPS7	40S ribosomal protein S7 (Small ribosomal subunit protein eS7)	0.0167787	0.0167787	0		10	10				8.88573e+08	1.11102e+09	1.00874e+09	Yes	Yes	0.40167		99.8049	10	-1.77524	1.79258
Q9Y4L1	HYOU1	Hypoxia up-regulated protein 1 (150 kDa oxygen-regulated protein) (ORP-150) (170 kDa glucose-regulated protein) (GRP-170)	0.0166452	0.000655665	0.0159896	944	-4.60803	39	9.68526e+08	1.25965e+08	2.7748e+08	3.28796e+08	8.50209e+08	4.33426e+08	No	Yes	4.86779	-8.24426	3.93905	0.113716	-1.77871	1.78911
Q15628	TRADD	Tumor necrosis factor receptor type 1-associated DEATH domain protein (TNFR1-associated DEATH domain protein) (TNFRSF1A-associated via death domain)	0.0165639	0	0.0165639	1507	-10	12	6.01177e+08	5.61668e+08	5.89742e+08	3.86051e+08	3.75345e+08	4.55826e+08	No	Yes	7.19934	-17.8086		-0.531288	-1.78084	1.78698
P11177	PDHB	Pyruvate dehydrogenase E1 component subunit beta, mitochondrial (PDHE1-B)	0.0165396	0	0.0165396	1506	-10	13	7.337e+08	4.88994e+08	5.23244e+08	5.16222e+08	3.51425e+08	3.5188e+08	No	Yes	9.49511	-17.8023		-0.542204	-1.78147	1.78634
O75475	PSIP1	PC4 and SFRS1-interacting protein (CLL-associated antigen KW-7) (Dense fine speckles 70 kDa protein) (DFS 70) (Lens epithelium-derived growth factor) (Transcriptional coactivator p75/p52)	0.0165339	0.00435896	0.0121749	628	-1.48185	21	2.9426e+08	3.50934e+08	4.07609e+08	3.70864e+08	8.37981e+08	7.02786e+08	Yes	Yes	2.4722	-2.64688	26.3638	0.779097	-1.78163	1.78619
P27708	CAD	CAD protein [Includes: Glutamine-dependent carbamoyl-phosphate synthase	0.0165201	0.012314	0.00420614	117	1.54973	65	1.19052e+08	1.19052e+08	1.19052e+08	5.46299e+08	7.75657e+08	1.28285e+09	Yes	Yes	1.61543	2.76755	74.5393	2.77721	-1.78199	1.78583
O60884	DNAJA2	DnaJ homolog subfamily A member 2 (Cell cycle progression restoration gene 3 protein) (Dnj3) (Dj3) (HIRA-interacting protein 4) (Renal carcinoma antigen NY-REN-14)	0.0165094	0	0.0165094	1505	-10	16	4.61231e+08	5.59997e+08	1.00965e+09	3.03078e+08	3.16393e+08	3.09703e+08	No	Yes	10.0032	-17.7944		-1.12831	-1.78227	1.78555
Q8TF01	PNISR	Arginine/serine-rich protein PNISR (PNN-interacting serine/arginine-rich protein) (SR-related protein) (SR-rich protein) (Serine/arginine-rich-splicing regulatory protein 130) (SRrp130) (Splicing factor, arginine/serine-rich 130) (Splicing factor, arginine/serine-rich 18)	0.0164898	0	0.0164898	1504	-10	17	4.26602e+08	8.4962e+08	9.09696e+08	2.33349e+08	3.04706e+08	2.32557e+08	No	Yes	10.246	-17.7893		-1.51604	-1.78278	1.78503
P78332	RBM6	RNA-binding protein 6 (Lung cancer antigen NY-LU-12) (Protein G16) (RNA-binding motif protein 6) (RNA-binding protein DEF-3)	0.0164611	0.0164611	0		10	42				1.097e+09	9.6613e+08	8.88262e+08	Yes	Yes	0.380917		99.8049	10	-1.78354	1.78428
Q96JC1	VPS39	Vam6/Vps39-like protein (TRAP1-like protein) (hVam6p)	0.0164339	0.0063561	0.0100778	417	-0.664965	44	3.8063e+08	1.38513e+08	3.75909e+08	6.1795e+08	5.8743e+08	8.46074e+08	Yes	Yes	1.75542	-1.186	38.6768	1.17722	-1.78426	1.78356
P46109	CRKL	Crk-like protein	0.0163808	0.00197722	0.0144035	814	-2.86488	12	3.90086e+08	4.52092e+08	4.47623e+08	5.58397e+08	5.03195e+08	5.85587e+08	No	Yes	1.0259	-5.10565	12.0704	0.349983	-1.78567	1.78215
Q99832	CCT7	T-complex protein 1 subunit eta (TCP-1-eta) (CCT-eta) (HIV-1 Nef-interacting protein) [Cleaved into: T-complex protein 1 subunit eta, N-terminally processed]	0.0163606	0.00488777	0.0114729	580	-1.23098	26	3.87633e+08	3.04685e+08	3.31839e+08	5.72268e+08	5.96457e+08	7.40492e+08	No	Yes	0.862148	-2.19313	29.8752	0.889129	-1.7862	1.78162
Q14008	CKAP5	Cytoskeleton-associated protein 5 (Colonic and hepatic tumor overexpressed gene protein) (Ch-TOG)	0.0163576	0.0128118	0.00354588	98	1.85325	80	1.05109e+08	1.05109e+08	1.05109e+08	7.12994e+08	9.41015e+08	9.635e+08	Yes	Yes	0.64988	3.30164	78.3228	3.04024	-1.78628	1.78154
Q96IU4	ABHD14B	Protein ABHD14B	0.0163223	0	0.0163223	1503	-10	9	7.80117e+08	6.66321e+08	7.91442e+08	2.33803e+08	1.8019e+08	2.74629e+08	No	Yes	8.46231	-17.7451		-1.72167	-1.78722	1.7806
Q9UJ70	NAGK	N-acetyl-D-glucosamine kinase (N-acetylglucosamine kinase)	0.016317	0	0.016317	1502	-10	14	6.94219e+08	5.84344e+08	7.70388e+08	3.1538e+08	2.80737e+08	2.80477e+08	No	Yes	8.18882	-17.7437		-1.22712	-1.78736	1.78046
P62244	RPS15A	40S ribosomal protein S15a (Small ribosomal subunit protein uS8)	0.0163102	0.000647245	0.015663	939	-4.5969	3	6.2762e+08	2.53805e+08	5.20495e+08	4.75251e+08	4.82898e+08	5.6427e+08	No	Yes	4.33767	-8.18377	3.96833	0.114562	-1.78754	1.78028
P04196	HRG	Histidine-rich glycoprotein (Histidine-proline-rich glycoprotein) (HPRG)	0.016267	0	0.016267	1501	-10	14	5.13403e+08	8.33752e+08	7.064e+08	1.1725e+08	6.2015e+08	1.25639e+08	No	Yes	10.8752	-17.7304		-1.71126	-1.78869	1.77913
P54578	USP14	Ubiquitin carboxyl-terminal hydrolase 14	0.016247	0	0.016247	1500	-10	24	7.22998e+08	6.27327e+08	6.45128e+08	3.2136e+08	2.85882e+08	3.10304e+08	No	Yes	7.53841	-17.7251		-1.12258	-1.78923	1.77859
P02545	LMNA	Prelamin-A/C [Cleaved into: Lamin-A/C (70 kDa lamin) (Renal carcinoma antigen NY-REN-32)]	0.0162392	0	0.0162392	1499	-10	34	5.14044e+08	4.67614e+08	5.72702e+08	4.18431e+08	4.99235e+08	4.39567e+08	No	Yes	6.76376	-17.723		-0.199688	-1.78944	1.77838
O94776	MTA2	Metastasis-associated protein MTA2 (Metastasis-associated 1-like 1) (MTA1-L1 protein) (p53 target protein in deacetylase complex)	0.0161841	0	0.0161841	1498	-10	23	6.67511e+08	3.95045e+08	6.57725e+08	3.61248e+08	3.79005e+08	4.41185e+08	No	Yes	9.20298	-17.7083		-0.547412	-1.79091	1.77691
P10768	ESD	S-formylglutathione hydrolase (FGH)	0.0161829	0	0.0161829	1497	-10	11	7.83966e+08	4.33316e+08	5.71077e+08	4.17533e+08	2.8917e+08	4.06452e+08	No	Yes	9.7962	-17.708		-0.703303	-1.79094	1.77688
Q9NVA2	SEPTIN11	Septin-11	0.0161664	0	0.0161664	1496	-10	9	6.12407e+08	5.04382e+08	6.6589e+08	4.97567e+08	3.19944e+08	2.98366e+08	No	Yes	8.80882	-17.7035		-0.714415	-1.79139	1.77643
P15498	VAV1	Proto-oncogene vav	0.0161584	0.00781713	0.00834129	303	-0.0936321	30	3.30051e+08	1.29452e+08	2.86788e+08	7.36809e+08	6.46082e+08	7.67935e+08	Yes	Yes	1.119	-0.166311	48.378	1.52322	-1.7916	1.77622
Q00577	PURA	Transcriptional activator protein Pur-alpha (Purine-rich single-stranded DNA-binding protein alpha)	0.0161314	0.00782014	0.00831126	301	-0.0878713	10	3.07181e+08	1.77426e+08	2.55865e+08	8.37385e+08	6.1085e+08	7.03565e+08	Yes	Yes	1.14739	-0.156015	48.4778	1.52698	-1.79233	1.77549
Q14761	PTPRCAP	Protein tyrosine phosphatase receptor type C-associated protein (PTPRC-associated protein) (CD45-associated protein) (CD45-AP) (Lymphocyte phosphatase-associated phosphoprotein)	0.0160943	0.00366749	0.0124268	676	-1.76059	6	3.57983e+08	3.70072e+08	3.82162e+08	6.0704e+08	5.10007e+08	6.58364e+08	No	Yes	1.01141	-3.12416	22.7875	0.669257	-1.79333	1.77449
P52209	PGD	6-phosphogluconate dehydrogenase, decarboxylating	0.0160452	0	0.0160452	1495	-10	24	5.91013e+08	3.34526e+08	5.47206e+08	4.67022e+08	3.95648e+08	5.41396e+08	No	Yes	9.53226	-17.671		-0.0806759	-1.79466	1.77316
P62993	GRB2	Growth factor receptor-bound protein 2 (Adapter protein GRB2) (Protein Ash) (SH2/SH3 adapter GRB2)	0.0160426	0.00398463	0.012058	650	-1.59747	15	3.503e+08	3.00844e+08	3.64214e+08	3.46845e+08	5.10078e+08	1.00407e+09	No	Yes	2.7367	-2.83246	24.8378	0.731977	-1.79473	1.77309
P55884	EIF3B	Eukaryotic translation initiation factor 3 subunit B (eIF3b) (Eukaryotic translation initiation factor 3 subunit 9) (Prt1 homolog) (hPrt1) (eIF-3-eta) (eIF3 p110) (eIF3 p116)	0.0159635	0.00346557	0.0124979	695	-1.85052	31	4.34842e+08	1.88559e+08	4.92418e+08	5.58978e+08	5.12275e+08	6.75092e+08	No	Yes	2.3777	-3.27717	21.7094	0.636529	-1.79687	1.77095
P49321	NASP	Nuclear autoantigenic sperm protein (NASP)	0.0158169	0.00310539	0.0127115	723	-2.03329	27	4.80085e+08	1.54437e+08	5.02069e+08	5.21111e+08	5.36217e+08	6.41961e+08	No	Yes	2.49974	-3.59269	19.6334	0.573952	-1.80088	1.76694
Q8N2M8	CLASRP	CLK4-associating serine/arginine rich protein (Splicing factor, arginine/serine-rich 16) (Suppressor of white-apricot homolog 2)	0.015816	0	0.015816	1494	-10	11	9.12985e+08	3.64576e+08	7.18747e+08	1.53665e+08	3.52254e+08	3.33499e+08	No	Yes	9.55599	-17.6087		-1.34294	-1.8009	1.76691
P47897	QARS1	Glutamine--tRNA ligase	0.015802	0.00289011	0.0129119	742	-2.15951	30	5.20101e+08	1.10666e+08	5.24188e+08	5.09892e+08	6.26111e+08	5.4226e+08	No	Yes	2.20476	-3.81483	18.2895	0.533729	-1.80129	1.76653
Q99873	PRMT1	Protein arginine N-methyltransferase 1	0.015796	0	0.015796	1493	-10	14	5.50518e+08	5.64478e+08	5.33499e+08	4.362e+08	3.53821e+08	3.93615e+08	No	Yes	6.68418	-17.6032		-0.483184	-1.80145	1.76636
P08670	VIM	Vimentin	0.0157836	0.0123965	0.00338713	96	1.87179	47	1.31868e+08	9.91253e+07	6.63829e+07	6.0473e+08	1.00381e+09	9.23995e+08	No	Yes	0.900092	3.30563	78.5402	3.05654	-1.80179	1.76602
P49773	HINT1	Adenosine 5'-monophosphoramidase HINT1	0.0157747	0	0.0157747	1492	-10	9	1.06309e+09	5.389e+08	5.39785e+08	1.93266e+08	2.28092e+08	2.65182e+08	No	Yes	9.91698	-17.5974		-1.65337	-1.80204	1.76578
O75533	SF3B1	Splicing factor 3B subunit 1 (Pre-mRNA-splicing factor SF3b 155 kDa subunit) (SF3b155) (Spliceosome-associated protein 155) (SAP 155)	0.0157112	0.0120922	0.00361897	103	1.74043	52	1.78818e+08	5.63707e+07	8.45329e+07	6.34355e+08	8.83738e+08	9.79119e+08	Yes	Yes	0.598963	3.07016	76.9657	2.94161	-1.80379	1.76403
Q13427	PPIG	Peptidyl-prolyl cis-trans isomerase G (PPIase G) (Peptidyl-prolyl isomerase G)	0.0156762	0	0.0156762	1491	-10	16	4.84464e+08	3.72985e+08	5.76246e+08	3.90871e+08	5.32403e+08	4.53683e+08	No	Yes	7.89921	-17.5703		-0.0697397	-1.80476	1.76306
P23588	EIF4B	Eukaryotic translation initiation factor 4B (eIF-4B)	0.0156286	0.0136965	0.00193208	48	2.82558	26	5.70062e+07	5.70062e+07	5.70062e+07	6.83144e+08	9.52829e+08	9.9513e+08	Yes	Yes	0.764084	4.97793	87.6375	3.92391	-1.80608	1.76174
P83731	RPL24	60S ribosomal protein L24 (60S ribosomal protein L30) (Large ribosomal subunit protein eL24)	0.015623	0.00815233	0.00747064	259	0.12598	9	2.06951e+08	2.20733e+08	2.34516e+08	5.82473e+08	6.75904e+08	8.80538e+08	Yes	Yes	1.02869	0.221923	52.1817	1.67016	-1.80624	1.76158
Q9UHB9	SRP68	Signal recognition particle subunit SRP68 (SRP68) (Signal recognition particle 68 kDa protein)	0.0155939	0.00439597	0.0111979	597	-1.34897	30	3.86158e+08	2.48289e+08	3.68812e+08	6.08219e+08	5.62174e+08	6.22246e+08	No	Yes	1.13556	-2.37523	28.1904	0.836039	-1.80705	1.76077
P15927	RPA2	Replication protein A 32 kDa subunit (RP-A p32) (Replication factor A protein 2) (RF-A protein 2) (Replication protein A 34 kDa subunit) (RP-A p34)	0.0155931	0	0.0155931	1490	-10	9	4.46664e+08	7.4343e+08	1.0402e+09	1.05708e+08	2.57705e+08	2.0206e+08	No	Yes	10.8438	-17.5473		-2.074	-1.80707	1.76075
P22061	PCMT1	Protein-L-isoaspartate(D-aspartate) O-methyltransferase (PIMT)	0.0155885	0	0.0155885	1489	-10	13	6.33696e+08	4.31398e+08	6.37438e+08	3.61273e+08	3.07123e+08	4.24006e+08	No	Yes	9.27198	-17.546		-0.652649	-1.8072	1.76062
P24928	POLR2A	DNA-directed RNA polymerase II subunit RPB1 (RNA polymerase II subunit B1)	0.0155132	0.00984141	0.00567183	176	0.79505	63	2.03975e+08	1.69111e+08	1.34247e+08	7.02204e+08	7.36261e+08	8.35642e+08	Yes	Yes	0.217053	1.39811	63.4388	2.16036	-1.8093	1.75852
P60891	PRPS1	Ribose-phosphate pyrophosphokinase 1	0.0154634	0	0.0154634	1488	-10	8	4.93104e+08	5.99233e+08	5.90847e+08	4.66278e+08	3.60755e+08	2.62294e+08	No	Yes	7.53077	-17.5111		-0.667027	-1.81069	1.75712
O95613	PCNT	Pericentrin (Kendrin) (Pericentrin-B)	0.0153687	0.0153687	0		10	101				1.27656e+09	6.98964e+08	7.80006e+08	Yes	Yes	1.1498		99.8049	10	-1.81336	1.75446
P62195	PSMC5	26S proteasome regulatory subunit 8 (26S proteasome AAA-ATPase subunit RPT6) (Proteasome 26S subunit ATPase 5) (Proteasome subunit p45) (Thyroid hormone receptor-interacting protein 1) (TRIP1) (p45/SUG)	0.015358	0	0.015358	1487	-10	21	6.38369e+08	5.70299e+08	6.1692e+08	3.5551e+08	2.64638e+08	3.07862e+08	No	Yes	7.93113	-17.4815		-0.986596	-1.81367	1.75415
P53999	SUB1	Activated RNA polymerase II transcriptional coactivator p15 (Positive cofactor 4) (PC4) (SUB1 homolog) (p14)	0.0152544	0	0.0152544	1486	-10	6	4.70433e+08	5.80147e+08	5.61149e+08	3.48121e+08	3.77982e+08	3.97205e+08	No	Yes	7.99222	-17.4522		-0.522977	-1.8166	1.75121
Q9HC16	APOBEC3G	DNA dC->dU-editing enzyme APOBEC-3G	0.0152434	0.0126785	0.00256487	67	2.30543	16	7.5497e+07	7.5497e+07	7.5497e+07	6.63451e+08	1.03325e+09	8.09867e+08	Yes	Yes	0.839336	4.03658	83.1739	3.44444	-1.81692	1.7509
Q9Y2V2	CARHSP1	Calcium-regulated heat-stable protein 1 (Calcium-regulated heat-stable protein of 24 kDa) (CRHSP-24)	0.0152284	0	0.0152284	1485	-10	6	4.69196e+08	6.16037e+08	5.22918e+08	3.23214e+08	3.36759e+08	4.62254e+08	No	Yes	8.40622	-17.4448		-0.538071	-1.81734	1.75047
Q13291	SLAMF1	Signaling lymphocytic activation molecule (CDw150) (IPO-3) (SLAM family member 1) (CD antigen CD150)	0.0152089	0	0.0152089	1484	-10	10	6.4616e+08	4.0056e+08	8.32577e+08	2.3044e+08	3.2001e+08	2.97128e+08	No	Yes	9.5544	-17.4393		-1.16263	-1.8179	1.74992
Q66GS9	CEP135	Centrosomal protein of 135 kDa (Cep135) (Centrosomal protein 4)	0.0151961	0.0144528	0.000743325	26	4.28121	47	2.19561e+07	2.19561e+07	2.19561e+07	1.07383e+09	8.42232e+08	7.42651e+08	Yes	Yes	0.682166	7.49019	95.1084	5.31784	-1.81827	1.74955
Q9BZQ8	NIBAN1	Protein Niban 1 (Cell growth-inhibiting gene 39 protein) (Protein FAM129A)	0.0151802	0.00233548	0.0128447	771	-2.45938	27	5.29595e+08	1.56864e+08	4.61517e+08	5.36914e+08	4.54165e+08	5.82672e+08	No	Yes	3.12618	-4.3017	15.385	0.447472	-1.81872	1.7491
Q86UP2	KTN1	Kinectin (CG-1 antigen) (Kinesin receptor)	0.0151212	0.013422	0.00169923	46	2.98165	56	3.1234e+07	5.0206e+07	6.9178e+07	6.76078e+08	9.17952e+08	9.6651e+08	Yes	Yes	0.799619	5.21015	88.7626	4.0702	-1.82041	1.74741
P34897	SHMT2	Serine hydroxymethyltransferase, mitochondrial (SHMT)	0.0151098	0.00733748	0.00777232	300	-0.0830592	28	3.63207e+08	1.0375e+08	2.22281e+08	8.37327e+08	6.17919e+08	5.64622e+08	Yes	Yes	1.57992	-0.145111	48.5611	1.53012	-1.82074	1.74708
P46734	MAP2K3	Dual specificity mitogen-activated protein kinase kinase 3 (MAP kinase kinase 3) (MAPKK 3)	0.0149964	0	0.0149964	1483	-10	13	4.85372e+08	5.14852e+08	5.44331e+08	4.44348e+08	3.30974e+08	3.68888e+08	Yes	Yes	7.06563	-17.3784		-0.443625	-1.82401	1.7438
P36776	LONP1	Lon protease homolog, mitochondrial	0.0149913	0.00549546	0.00949583	456	-0.789054	33	4.214e+08	1.18906e+08	3.06287e+08	7.17257e+08	5.27152e+08	5.96857e+08	Yes	Yes	1.92827	-1.37584	36.6577	1.10933	-1.82416	1.74366
Q15084	PDIA6	Protein disulfide-isomerase A6	0.0149353	0.00321637	0.0117189	690	-1.86534	17	4.35626e+08	1.99076e+08	4.15309e+08	5.12905e+08	5.47067e+08	5.6784e+08	Yes	Yes	1.6299	-3.24948	21.5353	0.631261	-1.82579	1.74203
Q29RF7	PDS5A	Sister chromatid cohesion protein PDS5 homolog A (Cell proliferation-inducing gene 54 protein) (Sister chromatid cohesion protein 112) (SCC-112)	0.0149277	0.0112746	0.00365302	114	1.62592	50	1.33477e+08	6.2834e+07	1.23746e+08	5.849e+08	7.50014e+08	1.02148e+09	Yes	Yes	1.0622	2.83204	75.5285	2.84253	-1.82601	1.74181
P43487	RANBP1	Ran-specific GTPase-activating protein (Ran-binding protein 1) (RanBP1)	0.0149023	0	0.0149023	1482	-10	9	4.7796e+08	4.86931e+08	6.7285e+08	3.01967e+08	3.11562e+08	4.2064e+08	No	Yes	9.22655	-17.3512		-0.679842	-1.82675	1.74107
Q9Y639	NPTN	Neuroplastin (Stromal cell-derived receptor 1) (SDR-1)	0.0148835	0	0.0148835	1481	-10	10	3.05652e+08	7.95145e+08	9.66309e+08	1.41617e+08	2.51023e+08	2.0878e+08	No	Yes	11.4024	-17.3457		-1.82065	-1.8273	1.74052
O94906	PRPF6	Pre-mRNA-processing factor 6 (Androgen receptor N-terminal domain-transactivating protein 1) (ANT-1) (PRP6 homolog) (U5 snRNP-associated 102 kDa protein) (U5-102 kDa protein)	0.0148365	0.00546114	0.00937534	450	-0.77967	37	3.25507e+08	1.19832e+08	3.91737e+08	5.74414e+08	5.46991e+08	7.01617e+08	Yes	Yes	1.73354	-1.35596	36.8089	1.11437	-1.82867	1.73915
P27635	RPL10	60S ribosomal protein L10 (Laminin receptor homolog) (Large ribosomal subunit protein uL16) (Protein QM) (Ribosomal protein L10) (Tumor suppressor QM)	0.0148088	0.004623	0.0101858	545	-1.13966	9	2.82488e+08	2.89672e+08	3.394e+08	5.39675e+08	5.64126e+08	6.39784e+08	No	Yes	0.865216	-1.98112	31.2178	0.931857	-1.82948	1.73834
O43670	ZNF207	BUB3-interacting and GLEBS motif-containing protein ZNF207 (BuGZ) (hBuGZ) (Zinc finger protein 207)	0.0147258	0.0101777	0.00454816	151	1.16205	10	1.07095e+08	1.31285e+08	1.55475e+08	8.11162e+08	4.78798e+08	9.56447e+08	Yes	Yes	1.40639	2.01721	69.1144	2.45299	-1.83192	1.7359
P48444	ARCN1	Coatomer subunit delta (Archain) (Delta-coat protein) (Delta-COP)	0.0146681	0	0.0146681	1480	-10	24	6.42275e+08	4.95683e+08	6.29578e+08	2.97438e+08	3.2331e+08	2.41627e+08	No	Yes	7.55182	-17.2826		-1.04594	-1.83363	1.73419
P32456	GBP2	Guanylate-binding protein 2	0.0146395	0	0.0146395	1479	-10	16	5.3792e+08	4.01895e+08	4.81016e+08	4.43394e+08	4.07166e+08	3.53396e+08	No	Yes	8.20395	-17.2741		-0.245202	-1.83447	1.73334
P00738	HP	Haptoglobin (Zonulin) [Cleaved into: Haptoglobin alpha chain; Haptoglobin beta chain]	0.0146314	0	0.0146314	1478	-10	16	5.82957e+08	6.19162e+08	7.54063e+08	2.15725e+08	2.47053e+08	2.0437e+08	No	Yes	7.99898	-17.2717		-1.55661	-1.83471	1.7331
Q7L0Y3	TRMT10C	tRNA methyltransferase 10 homolog C (HBV pre-S2 trans-regulated protein 2) (Mitochondrial ribonuclease P protein 1) (Mitochondrial RNase P protein 1) (RNA (guanine-9-)-methyltransferase domain-containing protein 1) (Renal carcinoma antigen NY-REN-49) (mRNA methyladenosine-N(1)-methyltransferase)	0.0146297	0.0103183	0.00431139	139	1.25898	22	1.63784e+08	1.28221e+08	9.26578e+07	6.76547e+08	7.02802e+08	8.59016e+08	Yes	Yes	0.368793	2.18189	70.5299	2.5327	-1.83476	1.73305
A5YKK6	CNOT1	CCR4-NOT transcription complex subunit 1 (CCR4-associated factor 1) (Negative regulator of transcription subunit 1 homolog) (NOT1H) (hNOT1)	0.0146095	0.0136254	0.00098413	35	3.79131	78	1.39747e+07	2.87615e+07	4.35482e+07	6.03892e+08	9.73053e+08	9.56182e+08	Yes	Yes	1.04833	6.56827	93.2638	4.84249	-1.83536	1.73245
P28066	PSMA5	Proteasome subunit alpha type-5 (Macropain zeta chain) (Multicatalytic endopeptidase complex zeta chain) (Proteasome zeta chain)	0.0145981	0	0.0145981	1477	-10	11	8.32293e+08	1.5493e+08	8.26941e+08	2.56062e+08	2.31405e+08	3.15729e+08	No	Yes	11.8056	-17.2619		-1.18774	-1.8357	1.73211
P10809	HSPD1	60 kDa heat shock protein, mitochondrial	0.0145871	0.00756876	0.00701835	261	0.108926	40	2.12769e+08	2.2542e+08	1.88568e+08	6.11135e+08	6.18348e+08	7.5915e+08	Yes	Yes	0.47912	0.188636	51.8866	1.65849	-1.83603	1.73179
Q13177	PAK2	Serine/threonine-protein kinase PAK 2	0.0145799	0	0.0145799	1476	-10	22	5.46375e+08	2.52296e+08	5.70246e+08	4.00247e+08	4.31398e+08	4.13528e+08	No	Yes	9.33148	-17.2565		-0.137369	-1.83625	1.73157
P11766	ADH5	Alcohol dehydrogenase class-3	0.0145424	0.000792028	0.0137504	903	-4.11778	17	4.24067e+08	4.08438e+08	3.99774e+08	4.81151e+08	4.50216e+08	4.43731e+08	No	Yes	1.46081	-7.12563	5.44633	0.157303	-1.83736	1.73045
P08559	PDHA1	Pyruvate dehydrogenase E1 component subunit alpha, somatic form, mitochondrial	0.0145134	0	0.0145134	1475	-10	17	6.3041e+08	4.63676e+08	4.02778e+08	4.2439e+08	3.67748e+08	3.13178e+08	No	Yes	9.29011	-17.2367		-0.448545	-1.83823	1.72959
P12004	PCNA	Proliferating cell nuclear antigen (PCNA) (Cyclin)	0.014426	0	0.014426	1474	-10	14	8.69262e+08	2.99534e+08	5.70404e+08	3.34334e+08	2.53963e+08	2.59006e+08	No	Yes	10.6673	-17.2105		-1.04909	-1.84085	1.72696
Q8NDX1	PSD4	PH and SEC7 domain-containing protein 4 (Exchange factor for ADP-ribosylation factor guanine nucleotide factor 6 B) (Exchange factor for ARF6 B) (Pleckstrin homology and SEC7 domain-containing protein 4) (Telomeric of interleukin-1 cluster protein)	0.0143732	0.0104929	0.00388035	125	1.43515	31	4.98578e+07	1.15718e+08	1.81577e+08	7.48702e+08	6.78533e+08	8.02658e+08	Yes	Yes	0.571341	2.47617	73.0029	2.67992	-1.84245	1.72537
O75791	GRAP2	GRB2-related adapter protein 2 (Adapter protein GRID) (GRB-2-like protein) (GRB2L) (GRBLG) (GRBX) (Grf40 adapter protein) (Grf-40) (Growth factor receptor-binding protein) (Hematopoietic cell-associated adapter protein GrpL) (P38) (Protein GADS) (SH3-SH2-SH3 adapter Mona)	0.0143713	0.00375962	0.0106117	622	-1.497	14	3.79524e+08	1.93834e+08	3.68275e+08	4.48246e+08	5.03684e+08	6.83142e+08	No	Yes	1.82945	-2.5828	26.1605	0.772796	-1.8425	1.72532
Q13838	DDX39B	Spliceosome RNA helicase DDX39B	0.0143443	0	0.0143443	1473	-10	7	6.06031e+08	4.00171e+08	5.80254e+08	4.17939e+08	2.74712e+08	2.92753e+08	No	Yes	9.42518	-17.186		-0.712475	-1.84332	1.7245
P16403	H1-2	Histone H1.2 (Histone H1c) (Histone H1d) (Histone H1s-1)	0.0143102	0.00881811	0.00549214	195	0.683099	4	1.06098e+08	2.14878e+08	1.70041e+08	6.40141e+08	7.72063e+08	6.62529e+08	Yes	Yes	0.747996	1.1773	61.6209	2.07422	-1.84435	1.72346
P20591	MX1	Interferon-induced GTP-binding protein Mx1 (Interferon-induced protein p78) (IFI-78K) (Interferon-regulated resistance GTP-binding protein MxA) (Myxoma resistance protein 1) (Myxovirus resistance protein 1) [Cleaved into: Interferon-induced GTP-binding protein Mx1, N-terminally processed]	0.0143098	0	0.0143098	1472	-10	23	4.81652e+08	3.04073e+08	5.1504e+08	4.70662e+08	3.804e+08	4.13843e+08	No	Yes	9.18038	-17.1755		-0.0458948	-1.84437	1.72345
Q7Z6Z7	HUWE1	E3 ubiquitin-protein ligase HUWE1	0.0142979	0.0102659	0.00403193	133	1.34833	111	1.79962e+08	5.35596e+07	1.07013e+08	4.84162e+08	5.99607e+08	1.13923e+09	Yes	Yes	1.62399	2.32328	71.8005	2.60699	-1.84473	1.72309
P37837	TALDO1	Transaldolase	0.014257	0	0.014257	1471	-10	19	6.34663e+08	4.43034e+08	5.41546e+08	3.70864e+08	3.04136e+08	2.61967e+08	No	Yes	8.87671	-17.1596		-0.803954	-1.84597	1.72185
P51148	RAB5C	Ras-related protein Rab-5C	0.0140928	0	0.0140928	1470	-10	8	4.11728e+08	4.55426e+08	4.78953e+08	3.57958e+08	3.87855e+08	4.3484e+08	No	Yes	7.89994	-17.1094		-0.193828	-1.851	1.71681
P49454	CENPF	Centromere protein F (CENP-F) (AH antigen) (Kinetochore protein CENPF) (Mitosin)	0.0140841	0.0140841	0		10	52				8.18505e+08	8.62436e+08	8.44258e+08	Yes	Yes	0.0942501		99.8049	10	-1.85127	1.71655
P67775	PPP2CA	Serine/threonine-protein phosphatase 2A catalytic subunit alpha isoform (PP2A-alpha)	0.0140744	0	0.0140744	1469	-10	1	6.91529e+08	6.21872e+08	6.30845e+08	2.0447e+08	1.83747e+08	1.91002e+08	No	Yes	7.24589	-17.1038		-1.74845	-1.85157	1.71625
Q9Y3L3	SH3BP1	SH3 domain-binding protein 1	0.0140646	0	0.0140646	1468	-10	2	5.53618e+08	4.09771e+08	4.56649e+08	3.6685e+08	3.21255e+08	4.13557e+08	No	Yes	8.44674	-17.1007		-0.373897	-1.85187	1.71594
P15121	AKR1B1	Aldo-keto reductase family 1 member B1	0.0140565	0	0.0140565	1467	-10	18	8.04388e+08	4.47478e+08	4.88712e+08	3.91766e+08	1.83543e+08	2.0437e+08	No	Yes	10.4087	-17.0982		-1.2441	-1.85212	1.7157
P19525	EIF2AK2	Interferon-induced, double-stranded RNA-activated protein kinase	0.01403	0.00317765	0.0108523	669	-1.77197	18	2.80731e+08	3.37577e+08	3.44567e+08	5.37882e+08	6.18605e+08	3.96133e+08	No	Yes	1.41234	-3.03871	22.649	0.665044	-1.85294	1.71487
Q5BKZ1	ZNF326	DBIRD complex subunit ZNF326 (Zinc finger protein 326) (Zinc finger protein interacting with mRNPs and DBC1)	0.0139909	0.0131516	0.000839297	32	3.96992	16	1.65246e+07	2.49596e+07	3.33945e+07	7.05766e+08	8.985e+08	8.29352e+08	Yes	Yes	0.479046	6.8031	94.0011	5.01523	-1.85415	1.71366
Q460N5	PARP14	Protein mono-ADP-ribosyltransferase PARP14	0.0139859	0.01154	0.0024459	74	2.23821	59	5.0135e+07	7.24355e+07	9.4736e+07	6.23846e+08	7.91022e+08	8.75426e+08	Yes	Yes	0.77517	3.83519	82.5117	3.38353	-1.85431	1.71351
O15117	FYB1	FYN-binding protein 1 (Adhesion and degranulation promoting adaptor protein) (ADAP) (FYB-120/130) (p120/p130) (FYN-T-binding protein) (SLAP-130) (SLP-76-associated phosphoprotein)	0.013962	0	0.013962	1466	-10	22	5.52545e+08	3.75215e+08	4.54375e+08	3.98779e+08	3.02916e+08	4.19475e+08	No	Yes	9.10319	-17.069		-0.316166	-1.85505	1.71276
Q8IX01	SUGP2	SURP and G-patch domain-containing protein 2 (Arginine/serine-rich-splicing factor 14) (Splicing factor, arginine/serine-rich 14)	0.0138999	0.0138999	0		10	37				5.17296e+08	9.22352e+08	1.05253e+09	Yes	Yes	1.35404		99.8049	10	-1.85699	1.71083
O14579	COPE	Coatomer subunit epsilon (Epsilon-coat protein) (Epsilon-COP)	0.0138874	0	0.0138874	1465	-10	18	7.41317e+08	4.09714e+08	6.03011e+08	2.25057e+08	2.57437e+08	2.53394e+08	No	Yes	9.22932	-17.0459		-1.25568	-1.85738	1.71044
P61326	MAGOH	Protein mago nashi homolog	0.0138658	0	0.0138658	1464	-10	12	5.37621e+08	4.93045e+08	6.20953e+08	2.93242e+08	3.27914e+08	2.13285e+08	No	Yes	4.45629	-17.0391		-1.00812	-1.85806	1.70976
O43776	NARS1	Asparagine--tRNA ligase, cytoplasmic	0.0138648	0.00675403	0.0071108	296	-0.0742648	21	2.77212e+08	7.34034e+07	2.86629e+08	6.39476e+08	6.15653e+08	5.93515e+08	Yes	Yes	0.970101	-0.126973	48.7134	1.53588	-1.85809	1.70973
P39748	FEN1	Flap endonuclease 1 (FEN-1)	0.0138382	0.00222146	0.0116168	757	-2.38663	16	4.12871e+08	1.69163e+08	4.58552e+08	4.64214e+08	4.60314e+08	5.16005e+08	No	Yes	2.52231	-4.0785	16.0531	0.467236	-1.85892	1.7089
O14776	TCERG1	Transcription elongation regulator 1 (TATA box-binding protein-associated factor 2S) (Transcription factor CA150)	0.0138105	0.00482237	0.00898812	485	-0.898278	38	3.76432e+08	7.73095e+07	3.47758e+08	4.80918e+08	5.4231e+08	6.51418e+08	No	Yes	1.75895	-1.53428	34.9182	1.05176	-1.85979	1.70803
Q8IUI8	CRLF3	Cytokine receptor-like factor 3 (Cytokine receptor-like molecule 9) (CREME-9) (Cytokine receptor-related protein 4) (Type I cytokine receptor-like factor p48)	0.0138027	0	0.0138027	1463	-10	14	5.88234e+08	4.95134e+08	6.04853e+08	3.0086e+08	2.32562e+08	2.53114e+08	No	Yes	8.25325	-17.0194		-1.1103	-1.86003	1.70778
Q13094	LCP2	Lymphocyte cytosolic protein 2 (SH2 domain-containing leukocyte protein of 76 kDa) (SLP-76 tyrosine phosphoprotein) (SLP76)	0.0137623	0	0.0137623	1462	-10	18	4.73574e+08	2.50953e+08	5.26227e+08	3.48943e+08	3.918e+08	4.76008e+08	No	Yes	9.53019	-17.0067		-0.0517327	-1.86131	1.70651
Q01780	EXOSC10	Exosome component 10	0.01376	0.00822672	0.00553324	212	0.572193	39	2.60177e+08	7.02037e+07	1.63431e+08	5.62476e+08	7.16873e+08	6.93927e+08	Yes	Yes	0.247787	0.97641	59.7874	1.99043	-1.86138	1.70644
P61981	YWHAG	14-3-3 protein gamma (Protein kinase C inhibitor protein 1) (KCIP-1) [Cleaved into: 14-3-3 protein gamma, N-terminally processed]	0.0137179	0	0.0137179	1461	-10	12	5.73062e+08	5.14303e+08	5.87824e+08	3.04679e+08	1.52163e+08	3.2752e+08	No	Yes	9.06505	-16.9927		-1.17312	-1.86271	1.70511
P62805	H4C1	Histone H4	0.0137053	0.0137053	0		10	12				5.37771e+08	8.2176e+08	1.09776e+09	Yes	Yes	1.28628		99.8049	10	-1.86311	1.70471
Q9Y5S9	RBM8A	RNA-binding protein 8A (Binder of OVCA1-1) (BOV-1) (RNA-binding motif protein 8A) (RNA-binding protein Y14) (Ribonucleoprotein RBM8A)	0.0136909	0	0.0136909	1460	-10	7	5.96528e+08	4.81127e+08	6.19277e+08	1.81478e+08	2.40947e+08	3.35354e+08	No	Yes	8.75869	-16.9842		-1.2085	-1.86357	1.70425
P45973	CBX5	Chromobox protein homolog 5 (Antigen p25) (Heterochromatin protein 1 homolog alpha) (HP1 alpha)	0.0136478	0.00277735	0.0108704	702	-1.96863	11	2.74212e+08	3.07145e+08	3.61648e+08	3.05525e+08	5.07679e+08	6.9076e+08	No	Yes	2.68086	-3.35233	20.3502	0.595496	-1.86494	1.70288
Q8IY67	RAVER1	Ribonucleoprotein PTB-binding 1 (Protein raver-1)	0.0135703	0.00714465	0.00642568	255	0.153013	14	1.7965e+08	1.90974e+08	2.02298e+08	5.6938e+08	5.63618e+08	7.27166e+08	Yes	Yes	0.744403	0.260185	52.649	1.68875	-1.86741	1.70041
P84095	RHOG	Rho-related GTP-binding protein RhoG	0.013538	0	0.013538	1459	-10	8	4.32947e+08	4.98267e+08	4.72949e+08	3.60398e+08	3.2903e+08	3.33708e+08	No	Yes	5.77696	-16.9356		-0.457878	-1.86844	1.69937
Q8TDB6	DTX3L	E3 ubiquitin-protein ligase DTX3L	0.0134854	0.00615164	0.00733373	340	-0.253574	30	2.32365e+08	2.17619e+08	2.02874e+08	4.81652e+08	6.10681e+08	6.72663e+08	Yes	Yes	0.727661	-0.430488	45.6172	1.42096	-1.87014	1.69768
P61106	RAB14	Ras-related protein Rab-14	0.0134821	0	0.0134821	1458	-10	12	5.24481e+08	4.72337e+08	5.4241e+08	3.24044e+08	2.71456e+08	2.82546e+08	No	Yes	7.56322	-16.9177		-0.814042	-1.87024	1.69758
P33176	KIF5B	Kinesin-1 heavy chain (Conventional kinesin heavy chain) (Ubiquitous kinesin heavy chain) (UKHC)	0.013416	0.0011369	0.0122791	841	-3.43303	31	4.14994e+08	2.71757e+08	4.13041e+08	4.56967e+08	4.00504e+08	4.48151e+08	No	Yes	2.62881	-5.8205	8.47419	0.245101	-1.87238	1.69544
Q9NXV6	CDKN2AIP	CDKN2A-interacting protein (Collaborator of ARF)	0.013404	0.00545181	0.0079522	392	-0.544618	25	2.09056e+08	2.35912e+08	2.62767e+08	5.18984e+08	4.94448e+08	6.82101e+08	Yes	Yes	1.07436	-0.923156	40.673	1.24558	-1.87277	1.69505
Q09028	RBBP4	Histone-binding protein RBBP4 (Chromatin assembly factor 1 subunit C) (CAF-1 subunit C) (Chromatin assembly factor I p48 subunit) (CAF-I 48 kDa subunit) (CAF-I p48) (Nucleosome-remodeling factor subunit RBAP48) (Retinoblastoma-binding protein 4) (RBBP-4) (Retinoblastoma-binding protein p48)	0.0133839	0	0.0133839	1457	-10	14	4.45767e+08	4.64159e+08	5.14398e+08	2.7727e+08	3.09946e+08	3.88115e+08	No	Yes	8.35315	-16.886		-0.560645	-1.87342	1.6944
P51159	RAB27A	Ras-related protein Rab-27A (Rab-27)	0.0133037	0	0.0133037	1456	-10	10	5.77488e+08	3.88339e+08	5.58278e+08	2.79334e+08	2.72625e+08	3.09209e+08	No	Yes	8.86251	-16.86		-0.825764	-1.87603	1.69179
O43681	GET3	ATPase GET3	0.0132183	0	0.0132183	1455	-10	14	7.3426e+08	4.79895e+08	4.916e+08	2.65791e+08	2.09002e+08	1.89419e+08	No	Yes	9.49643	-16.8321		-1.37558	-1.87882	1.68899
P01871	IGHM	Immunoglobulin heavy constant mu (Ig mu chain C region) (Ig mu chain C region BOT) (Ig mu chain C region GAL) (Ig mu chain C region OU)	0.0131703	0.0017768	0.0113935	788	-2.68086	15	2.77905e+08	2.08351e+08	5.11305e+08	2.88224e+08	5.0323e+08	5.72345e+08	No	Yes	3.37531	-4.52371	13.491	0.391655	-1.8804	1.68741
O95347	SMC2	Structural maintenance of chromosomes protein 2 (SMC protein 2) (SMC-2) (Chromosome-associated protein E) (hCAP-E) (XCAP-E homolog)	0.0131348	0.0113323	0.0018025	58	2.65236	53	6.09117e+07	5.31043e+07	4.52969e+07	6.52325e+08	6.25677e+08	9.17676e+08	Yes	Yes	0.761377	4.47252	86.2768	3.76276	-1.88158	1.68624
Q9GZR7	DDX24	ATP-dependent RNA helicase DDX24	0.0131115	0.0131115	0		10	36				6.11559e+08	8.27419e+08	9.11842e+08	Yes	Yes	0.746707		99.8049	10	-1.88235	1.68547
Q9H2K8	TAOK3	Serine/threonine-protein kinase TAO3	0.0130614	0.000599431	0.012462	914	-4.3778	20	3.4302e+08	3.12904e+08	4.58234e+08	4.69359e+08	3.76988e+08	3.81342e+08	No	Yes	2.90696	-7.37138	4.58932	0.132513	-1.88401	1.68381
Q12849	GRSF1	G-rich sequence factor 1 (GRSF-1)	0.0130599	0.0130599	0		10	17				8.02995e+08	7.28595e+08	8.09979e+08	Yes	Yes	0.210775		99.8049	10	-1.88406	1.68376
P14550	AKR1A1	Aldo-keto reductase family 1 member A1	0.013045	0	0.013045	1454	-10	18	5.15221e+08	3.84083e+08	6.99384e+08	2.88304e+08	2.12479e+08	2.39427e+08	No	Yes	9.5954	-16.775		-1.12236	-1.88456	1.68326
Q9NTZ6	RBM12	RNA-binding protein 12 (RNA-binding motif protein 12) (SH3/WW domain anchor protein in the nucleus) (SWAN)	0.0130425	0	0.0130425	1453	-10	20	4.90717e+08	3.57271e+08	4.43885e+08	3.35681e+08	3.65208e+08	3.45691e+08	No	Yes	7.53991	-16.7742		-0.304665	-1.88464	1.68318
P04233	CD74	HLA class II histocompatibility antigen gamma chain (HLA-DR antigens-associated invariant chain) (Ia antigen-associated invariant chain) (Ii) (CD antigen CD74) [Cleaved into: Class-II-associated invariant chain peptide (CLIP)]	0.0129496	0	0.0129496	1452	-10	7	5.07142e+08	4.68328e+08	3.83648e+08	2.71865e+08	4.02313e+08	2.88503e+08	No	Yes	8.57588	-16.7433		-0.519706	-1.88774	1.68008
P60228	EIF3E	Eukaryotic translation initiation factor 3 subunit E (eIF3e) (Eukaryotic translation initiation factor 3 subunit 6) (Viral integration site protein INT-6 homolog) (eIF-3 p48)	0.012888	0	0.012888	1451	-10	22	5.14186e+08	2.40664e+08	5.28823e+08	3.55535e+08	2.93166e+08	3.78367e+08	No	Yes	10.0778	-16.7226		-0.330078	-1.88982	1.678
Q9UK61	TASOR	Protein TASOR (CTCL tumor antigen se89-1) (Retinoblastoma-associated protein RAP140) (Transgene activation suppressor protein)	0.0128547	0.0119548	0.000899863	38	3.73175	46	2.68033e+07	2.68033e+07	2.68033e+07	6.58777e+08	7.96911e+08	7.68681e+08	Yes	Yes	0.372302	6.25769	92.9997	4.78505	-1.89094	1.67688
Q92854	SEMA4D	Semaphorin-4D (A8) (BB18) (GR3) (CD antigen CD100)	0.0128527	0	0.0128527	1450	-10	23	4.17939e+08	4.31976e+08	4.46013e+08	1.39512e+08	4.87843e+08	3.8113e+08	No	Yes	9.85686	-16.7107		-0.545252	-1.89101	1.67681
P35658	NUP214	Nuclear pore complex protein Nup214 (214 kDa nucleoporin) (Nucleoporin Nup214) (Protein CAN)	0.012784	0.0077349	0.00504908	208	0.615363	47	2.00693e+08	1.46253e+08	9.18139e+07	4.61135e+08	5.25109e+08	8.67092e+08	Yes	Yes	1.09183	1.03042	60.5046	2.02286	-1.89333	1.67448
P00390	GSR	Glutathione reductase, mitochondrial (GR) (GRase)	0.0127739	0.00283898	0.00993492	667	-1.80714	20	3.78604e+08	1.38676e+08	3.71815e+08	4.72361e+08	4.21905e+08	5.06929e+08	No	Yes	2.28873	-3.0254	22.2248	0.652156	-1.89368	1.67414
Q15393	SF3B3	Splicing factor 3B subunit 3 (Pre-mRNA-splicing factor SF3b 130 kDa subunit) (SF3b130) (STAF130) (Spliceosome-associated protein 130) (SAP 130)	0.0127458	0.00395537	0.00879044	538	-1.15212	37	2.98058e+08	1.681e+08	3.03287e+08	4.47408e+08	3.70666e+08	6.97738e+08	No	Yes	2.24253	-1.92771	31.0327	0.925943	-1.89463	1.67319
Q96DU3	SLAMF6	SLAM family member 6 (Activating NK receptor) (NK-T-B-antigen) (NTB-A) (CD antigen CD352)	0.0127179	0	0.0127179	1449	-10	8	5.87053e+08	4.79895e+08	6.89803e+08	1.21486e+08	1.92428e+08	2.09592e+08	No	Yes	8.87995	-16.6651		-1.78564	-1.89558	1.67223
Q8TEQ6	GEMIN5	Gem-associated protein 5 (Gemin5)	0.0126998	0.00751378	0.00518605	220	0.534904	45	1.66346e+08	1.53419e+08	1.40492e+08	4.82755e+08	6.22735e+08	7.11264e+08	Yes	Yes	0.758038	0.894155	59.1644	1.96262	-1.8962	1.67162
O43149	ZZEF1	Zinc finger ZZ-type and EF-hand domain-containing protein 1	0.0126272	0.0126272	0		10	29				6.20655e+08	7.97021e+08	8.46309e+08	No	Yes	0.58958		99.8049	10	-1.89869	1.66912
Q9H4G4	GLIPR2	Golgi-associated plant pathogenesis-related protein 1 (GAPR-1) (Golgi-associated PR-1 protein) (Glioma pathogenesis-related protein 2) (GliPR 2)	0.0126162	0.000633629	0.0119826	901	-4.24115	8	3.67537e+08	3.83684e+08	3.12138e+08	5.02349e+08	3.11324e+08	3.8498e+08	No	Yes	3.08688	-7.07741	5.02235	0.145036	-1.89907	1.66875
P50502	ST13	Hsc70-interacting protein (Hip) (Aging-associated protein 2) (Progesterone receptor-associated p48 protein) (Protein FAM10A1) (Putative tumor suppressor ST13) (Renal carcinoma antigen NY-REN-33) (Suppression of tumorigenicity 13 protein)	0.0126037	0	0.0126037	1448	-10	13	4.52994e+08	6.37585e+08	5.00436e+08	2.9845e+08	1.72383e+08	1.97929e+08	No	Yes	7.66715	-16.6261		-1.29088	-1.8995	1.66832
Q9NPI6	DCP1A	mRNA-decapping enzyme 1A	0.012577	0.00867654	0.00390046	154	1.15347	18	1.04138e+08	1.55824e+08	8.47382e+07	4.8554e+08	7.5738e+08	6.67369e+08	Yes	Yes	1.03423	1.9233	68.9873	2.44599	-1.90042	1.6674
A0A024RC33	MAPRE2	Microtubule-associated protein RP/EB family member 2	0.0125454	0	0.0125454	1447	-10	10	5.01306e+08	3.75527e+08	5.73218e+08	2.7503e+08	3.02664e+08	2.21573e+08	No	Yes	7.89537	-16.606		-0.871372	-1.90152	1.6663
O60880	SH2D1A	SH2 domain-containing protein 1A (Duncan disease SH2-protein) (Signaling lymphocytic activation molecule-associated protein) (SLAM-associated protein) (T-cell signal transduction molecule SAP)	0.0125258	0.00054096	0.0119848	919	-4.46954	7	3.54624e+08	3.96609e+08	3.20447e+08	4.21955e+08	3.3835e+08	4.13815e+08	No	Yes	1.54574	-7.44456	4.31878	0.124691	-1.9022	1.66562
P61225	RAP2B	Ras-related protein Rap-2b	0.0125218	0	0.0125218	1446	-10	7	5.65094e+08	6.13141e+08	5.5523e+08	2.61732e+08	1.08652e+08	1.41234e+08	No	Yes	7.98446	-16.5978		-1.86199	-1.90233	1.66548
P07203	GPX1	Glutathione peroxidase 1 (GPx-1) (GSHPx-1)	0.012482	0	0.012482	1445	-10	9	4.23626e+08	5.28579e+08	4.92145e+08	2.27977e+08	2.87372e+08	2.78251e+08	No	Yes	8.40051	-16.5841		-0.871321	-1.90372	1.6641
P62851	RPS25	40S ribosomal protein S25 (Small ribosomal subunit protein eS25)	0.012477	0.0046423	0.00783465	431	-0.75503	5	2.14116e+08	2.23243e+08	2.64338e+08	4.84532e+08	5.02324e+08	5.48497e+08	Yes	Yes	0.660512	-1.25631	37.207	1.12768	-1.90389	1.66393
Q7KZ85	SUPT6H	Transcription elongation factor SPT6 (hSPT6) (Histone chaperone suppressor of Ty6) (Tat-cotransactivator 2 protein) (Tat-CT2 protein)	0.0124696	0.0085121	0.00395751	158	1.10492	47	1.77632e+08	1.17938e+08	5.82441e+07	5.75929e+08	6.09074e+08	6.96916e+08	Yes	Yes	0.110664	1.83823	68.2628	2.40647	-1.90415	1.66367
P50402	EMD	Emerin	0.0124642	0	0.0124642	1444	-10	10	4.76406e+08	4.24339e+08	5.70286e+08	2.67435e+08	1.96689e+08	2.9961e+08	No	Yes	9.02639	-16.5779		-0.967728	-1.90434	1.66348
P46781	RPS9	40S ribosomal protein S9 (Small ribosomal subunit protein uS4)	0.0124639	0.00571731	0.00674661	333	-0.238825	13	1.37249e+08	1.9836e+08	2.62585e+08	4.21751e+08	5.75341e+08	6.39429e+08	Yes	Yes	1.49483	-0.39728	45.8709	1.43022	-1.90435	1.66347
Q01543	FLI1	Friend leukemia integration 1 transcription factor (Proto-oncogene Fli-1) (Transcription factor ERGB)	0.0124626	0	0.0124626	1443	-10	11	4.77497e+08	5.5707e+08	6.36643e+08	1.53091e+08	1.81846e+08	2.28324e+08	No	Yes	8.91248	-16.5773		-1.58846	-1.90439	1.66343
Q15185	PTGES3	Prostaglandin E synthase 3	0.0124575	0	0.0124575	1442	-10	8	3.03983e+08	6.14971e+08	4.99396e+08	2.91095e+08	1.98593e+08	3.25529e+08	No	Yes	9.18809	-16.5756		-0.829815	-1.90457	1.66325
A0A590UJ15	KCNAB2	Voltage-gated potassium channel subunit beta-2 (Fragment)	0.0124251	0.00375563	0.00866951	547	-1.2069	27	3.30028e+08	9.95034e+07	3.47165e+08	5.00515e+08	4.96921e+08	4.53628e+08	No	Yes	1.52813	-2.006	30.2261	0.900258	-1.9057	1.66212
O95833	CLIC3	Chloride intracellular channel protein 3	0.0124111	0	0.0124111	1441	-10	9	4.96568e+08	4.63708e+08	7.28882e+08	2.20548e+08	1.72204e+08	1.43334e+08	No	Yes	8.92861	-16.5594		-1.67841	-1.90619	1.66163
Q96F07	CYFIP2	Cytoplasmic FMR1-interacting protein 2 (p53-inducible protein 121)	0.0123863	0.00374456	0.00864172	546	-1.20652	27	3.58405e+08	2.57725e+08	1.57046e+08	4.51959e+08	4.5923e+08	5.36428e+08	Yes	Yes	0.804968	-2.00375	30.2315	0.90043	-1.90706	1.66076
Q14344	GNA13	Guanine nucleotide-binding protein subunit alpha-13 (G alpha-13) (G-protein subunit alpha-13)	0.0123703	0.00400257	0.00836771	517	-1.0639	16	3.32117e+08	8.53769e+07	3.32438e+08	4.9348e+08	5.04278e+08	4.70236e+08	No	Yes	1.49701	-1.76629	32.3564	0.968401	-1.90762	1.6602
Q8IYB3	SRRM1	Serine/arginine repetitive matrix protein 1 (SR-related nuclear matrix protein of 160 kDa) (SRm160) (Ser/Arg-related nuclear matrix protein)	0.0123608	0.00169331	0.0106674	780	-2.65529	13	2.9903e+08	2.9903e+08	2.9903e+08	1.93508e+08	5.35141e+08	5.90479e+08	Yes	Yes	3.32629	-4.40742	13.6991	0.397774	-1.90795	1.65986
Q9NW64	RBM22	Pre-mRNA-splicing factor RBM22 (RNA-binding motif protein 22) (Zinc finger CCCH domain-containing protein 16)	0.0123552	0.00828959	0.00406556	166	1.02785	13	1.50097e+08	1.19511e+08	8.89265e+07	7.63057e+08	4.68782e+08	6.24839e+08	Yes	Yes	1.06031	1.70588	67.0942	2.34425	-1.90815	1.65967
Q9UBT2	UBA2	SUMO-activating enzyme subunit 2	0.0123458	0	0.0123458	1440	-10	30	4.75647e+08	3.84163e+08	4.47003e+08	3.69786e+08	2.81907e+08	2.55033e+08	No	Yes	8.51643	-16.5366		-0.545487	-1.90848	1.65934
P78417	GSTO1	Glutathione S-transferase omega-1 (GSTO-1)	0.0123003	0	0.0123003	1439	-10	14	5.0016e+08	4.0875e+08	5.47889e+08	2.4806e+08	2.44091e+08	2.56433e+08	No	Yes	8.23937	-16.5206		-0.96087	-1.91008	1.65773
P41252	IARS1	Isoleucine--tRNA ligase, cytoplasmic	0.0122916	0.00747816	0.00481346	205	0.635609	52	1.92184e+08	8.6791e+07	1.51444e+08	5.68079e+08	5.47826e+08	6.57497e+08	Yes	Yes	0.681803	1.05348	60.8395	2.03815	-1.91039	1.65743
Q09161	NCBP1	Nuclear cap-binding protein subunit 1 (80 kDa nuclear cap-binding protein) (CBP80) (NCBP 80 kDa subunit)	0.0122796	0.0094488	0.00283075	111	1.73895	24	1.20781e+08	8.42127e+07	4.76446e+07	5.66584e+08	6.58288e+08	7.24148e+08	Yes	Yes	0.268946	2.88143	76.9474	2.94032	-1.91082	1.657
P49458	SRP9	Signal recognition particle 9 kDa protein (SRP9)	0.0122567	0.00556327	0.00669346	343	-0.26682	6	1.84381e+08	1.99791e+08	2.15201e+08	5.74255e+08	5.04452e+08	5.19486e+08	Yes	Yes	0.279598	-0.441905	45.3895	1.41267	-1.91163	1.65619
P20042	EIF2S2	Eukaryotic translation initiation factor 2 subunit 2 (Eukaryotic translation initiation factor 2 subunit beta) (eIF-2-beta)	0.0122341	0.00210368	0.0101305	735	-2.26772	27	2.77155e+08	3.02145e+08	3.27135e+08	4.53937e+08	4.52092e+08	3.81051e+08	No	Yes	0.558815	-3.75396	17.1951	0.501125	-1.91243	1.65539
O94979	SEC31A	Protein transport protein Sec31A (ABP125) (ABP130) (SEC31-like protein 1) (SEC31-related protein A) (Web1-like protein)	0.0122018	0	0.0122018	1438	-10	33	6.03055e+08	2.43584e+08	3.73779e+08	3.21471e+08	2.66626e+08	3.79207e+08	No	Yes	10.127	-16.4858		-0.350177	-1.91358	1.65424
Q9HCG8	CWC22	Pre-mRNA-splicing factor CWC22 homolog (Nucampholin homolog) (fSAPb)	0.0121561	0	0.0121561	1437	-10	34	5.05493e+08	1.47337e+08	6.00467e+08	2.17662e+08	3.49482e+08	3.59075e+08	No	Yes	10.3131	-16.4696		-0.472162	-1.91521	1.65261
Q96C86	DCPS	m7GpppX diphosphatase	0.0121539	0	0.0121539	1436	-10	14	5.26229e+08	4.7103e+08	3.47421e+08	2.99175e+08	2.81165e+08	2.54116e+08	No	Yes	8.96262	-16.4688		-0.691597	-1.91528	1.65253
Q5JSL3	DOCK11	Dedicator of cytokinesis protein 11 (Activated Cdc42-associated guanine nucleotide exchange factor) (ACG) (Zizimin-2)	0.0121434	0.00578108	0.0063623	306	-0.138211	55	2.45886e+08	1.04147e+08	2.16968e+08	4.69326e+08	5.09195e+08	6.3172e+08	Yes	Yes	1.03108	-0.228347	47.6068	1.49431	-1.91566	1.65216
P49754	VPS41	Vacuolar protein sorting-associated protein 41 homolog (S53)	0.0121155	0.0066719	0.00544358	245	0.293543	28	1.59814e+08	1.40553e+08	1.86307e+08	6.29362e+08	5.23111e+08	5.33092e+08	No	Yes	0.522023	0.484685	55.0692	1.78714	-1.91666	1.65116
P98175	RBM10	RNA-binding protein 10 (G patch domain-containing protein 9) (RNA-binding motif protein 10) (RNA-binding protein S1-1) (S1-1)	0.0121108	0.0104564	0.0016544	59	2.66001	22	4.9424e+07	4.9424e+07	4.9424e+07	6.60698e+08	6.65075e+08	6.97351e+08	Yes	Yes	0.113295	4.39164	86.3395	3.76985	-1.91683	1.65099
P11216	PYGB	Glycogen phosphorylase, brain form	0.0121028	0.00300986	0.00909292	625	-1.59505	26	3.84022e+08	9.58744e+07	3.29821e+08	5.35576e+08	3.73995e+08	4.50674e+08	No	Yes	2.7155	-2.63295	24.8692	0.73294	-1.91711	1.6507
O75396	SEC22B	Vesicle-trafficking protein SEC22b (ER-Golgi SNARE of 24 kDa) (ERS-24) (ERS24) (SEC22 vesicle-trafficking protein homolog B) (SEC22 vesicle-trafficking protein-like 1)	0.0120693	0	0.0120693	1435	-10	27	3.99443e+08	3.85123e+08	4.49395e+08	3.52223e+08	3.08318e+08	2.69463e+08	No	Yes	6.73579	-16.4386		-0.416598	-1.91832	1.6495
P62249	RPS16	40S ribosomal protein S16 (Small ribosomal subunit protein uS9)	0.0120491	0.000504468	0.0115446	920	-4.51632	12	2.54134e+08	3.45029e+08	4.29538e+08	4.58268e+08	3.21322e+08	3.52051e+08	No	Yes	2.64505	-7.44638	4.18677	0.120875	-1.91904	1.64877
P26639	TARS1	Threonine--tRNA ligase 1, cytoplasmic	0.0120489	0.0038756	0.00817326	518	-1.07649	37	3.70119e+08	2.48534e+07	3.36565e+08	5.22667e+08	4.44511e+08	4.61581e+08	Yes	Yes	2.37421	-1.77488	32.1657	0.962261	-1.91905	1.64876
O95747	OXSR1	Serine/threonine-protein kinase OSR1	0.0120021	0	0.0120021	1434	-10	15	4.28885e+08	2.29727e+08	4.36925e+08	3.41951e+08	3.52474e+08	3.61949e+08	No	Yes	9.07432	-16.4144		-0.052905	-1.92074	1.64707
Q14789	GOLGB1	Golgin subfamily B member 1 (372 kDa Golgi complex-associated protein) (GCP372) (Giantin) (Macrogolgin)	0.0119788	0.0105904	0.00138845	52	2.93121	115	3.79242e+07	3.79242e+07	3.79242e+07	3.5303e+08	6.33576e+08	1.04736e+09	Yes	Yes	1.95942	4.82544	88.4091	4.02281	-1.92159	1.64623
Q15056	EIF4H	Eukaryotic translation initiation factor 4H (eIF-4H) (Williams-Beuren syndrome chromosomal region 1 protein)	0.011964	0.00284784	0.00911611	641	-1.67855	11	2.45818e+08	2.65097e+08	3.06181e+08	4.56967e+08	4.32415e+08	4.38594e+08	No	Yes	0.476477	-2.76238	23.8035	0.700255	-1.92213	1.64569
P49585	PCYT1A	Choline-phosphate cytidylyltransferase A	0.0119628	0.000586394	0.0113764	899	-4.27803	14	3.08847e+08	3.37873e+08	3.66899e+08	3.34079e+08	3.3613e+08	4.61038e+08	No	Yes	3.18357	-7.04014	4.90181	0.14155	-1.92217	1.64565
Q6NYC1	JMJD6	Bifunctional arginine demethylase and lysyl-hydroxylase JMJD6	0.0119051	0	0.0119051	1433	-10	14	4.91057e+08	3.47164e+08	3.09467e+08	2.07066e+08	4.36693e+08	3.43066e+08	No	Yes	8.02318	-16.3793		-0.283965	-1.92427	1.64355
Q8WUA2	PPIL4	Peptidyl-prolyl cis-trans isomerase-like 4 (PPIase)	0.011868	0.00244205	0.00942597	684	-1.94855	14	3.38719e+08	2.81483e+08	2.24246e+08	4.00913e+08	4.48783e+08	4.33726e+08	No	Yes	0.879295	-3.1999	20.5767	0.602317	-1.92562	1.6422
O43815	STRN	Striatin	0.0118099	0	0.0118099	1432	-10	24	6.09147e+08	1.59905e+08	4.60559e+08	3.04468e+08	2.463e+08	3.37078e+08	No	Yes	10.9226	-16.3445		-0.481903	-1.92775	1.64007
P61221	ABCE1	ATP-binding cassette sub-family E member 1 (2'-5'-oligoadenylate-binding protein) (HuHP68) (RNase L inhibitor) (Ribonuclease 4 inhibitor) (RNS4I)	0.0117915	0.00554372	0.00624778	312	-0.17249	28	1.22179e+08	1.8481e+08	2.47441e+08	5.5921e+08	4.04606e+08	5.95906e+08	Yes	Yes	1.13754	-0.282778	47.0145	1.47229	-1.92843	1.63939
P06493	CDK1	Cyclin-dependent kinase 1 (CDK1)	0.0117731	0.00283853	0.00893458	635	-1.65426	19	3.97097e+08	2.66774e+08	1.36451e+08	4.61935e+08	4.08268e+08	4.4033e+08	Yes	Yes	1.87877	-2.71084	24.1103	0.709646	-1.92911	1.63871
Q14166	TTLL12	Tubulin--tyrosine ligase-like protein 12 (Inactive tubulin--tyrosine ligase-like protein 12)	0.0117653	0	0.0117653	1431	-10	27	5.15221e+08	1.96607e+08	4.7272e+08	3.38086e+08	2.80484e+08	3.0633e+08	No	Yes	10.1994	-16.3281		-0.361171	-1.9294	1.63842
O00203	AP3B1	AP-3 complex subunit beta-1 (Adaptor protein complex AP-3 subunit beta-1) (Adaptor-related protein complex 3 subunit beta-1) (Beta-3A-adaptin) (Clathrin assembly protein complex 3 beta-1 large chain)	0.0117447	0	0.0117447	1430	-10	47	4.30463e+08	1.36691e+08	5.53002e+08	1.64238e+08	4.20562e+08	4.00801e+08	No	Yes	10.068	-16.3206		-0.303668	-1.93016	1.63766
O15355	PPM1G	Protein phosphatase 1G	0.0117383	0.000475293	0.011263	921	-4.56663	17	3.78526e+08	1.79853e+08	4.35473e+08	2.53923e+08	3.97517e+08	4.59315e+08	No	Yes	4.33232	-7.47749	4.04909	0.116896	-1.9304	1.63742
Q13469	NFATC2	Nuclear factor of activated T-cells, cytoplasmic 2 (NF-ATc2) (NFATc2) (NFAT pre-existing subunit) (NF-ATp) (T-cell transcription factor NFAT1)	0.0117307	0	0.0117307	1429	-10	24	5.1294e+08	9.71454e+07	4.5887e+08	3.99056e+08	2.8931e+08	3.45931e+08	No	Yes	11.0811	-16.3154		-0.0599361	-1.93068	1.63714
Q16630	CPSF6	Cleavage and polyadenylation specificity factor subunit 6 (Cleavage and polyadenylation specificity factor 68 kDa subunit) (CPSF 68 kDa subunit) (Cleavage factor Im complex 68 kDa subunit) (CFIm68) (Pre-mRNA cleavage factor Im 68 kDa subunit) (Protein HPBRII-4/7)	0.0115765	0.00546882	0.00610767	308	-0.159391	13	1.8658e+08	1.79384e+08	1.72188e+08	3.84849e+08	4.98198e+08	6.54405e+08	Yes	Yes	1.15837	-0.26003	47.2408	1.48068	-1.93642	1.63139
E1B2D1	HBA1	Hemoglobin alpha-1 globin chain variant (Fragment)	0.0115571	0	0.0115571	1428	-10	8	4.12442e+08	5.994e+08	4.08599e+08	3.91983e+08	1.56203e+08	1.03504e+08	No	Yes	9.70998	-16.2509		-1.35534	-1.93715	1.63067
Q04206	RELA	Transcription factor p65 (Nuclear factor NF-kappa-B p65 subunit) (Nuclear factor of kappa light polypeptide gene enhancer in B-cells 3)	0.0115043	0	0.0115043	1427	-10	13	4.54409e+08	4.11023e+08	4.17329e+08	2.88304e+08	2.11201e+08	2.804e+08	No	Yes	7.97099	-16.2311		-0.731653	-1.93914	1.62868
O00764	PDXK	Pyridoxal kinase	0.0114967	0	0.0114967	1426	-10	10	4.94438e+08	3.80954e+08	5.25097e+08	2.4363e+08	2.21548e+08	1.95624e+08	No	Yes	8.31476	-16.2282		-1.08943	-1.93943	1.62839
O95299	NDUFA10	NADH dehydrogenase [ubiquinone] 1 alpha subcomplex subunit 10, mitochondrial (Complex I-42kD) (CI-42kD) (NADH-ubiquinone oxidoreductase 42 kDa subunit)	0.0114868	0	0.0114868	1425	-10	16	4.01497e+08	5.38601e+08	4.07496e+08	3.19849e+08	1.80765e+08	2.11313e+08	No	Yes	7.93432	-16.2245		-0.963721	-1.9398	1.62802
P24666	ACP1	Low molecular weight phosphotyrosine protein phosphatase (LMW-PTP) (LMW-PTPase)	0.0114808	0	0.0114808	1424	-10	4	4.07017e+08	4.70932e+08	4.46198e+08	2.58147e+08	2.28995e+08	2.4715e+08	No	Yes	6.14287	-16.2222		-0.852398	-1.94003	1.62779
P0CF74	IGLC6	Immunoglobulin lambda constant 6 (Ig lambda-6 chain C region)	0.0114804	0	0.0114804	1423	-10	2	2.59636e+08	6.85054e+08	4.72345e+08	1.99666e+08	2.2625e+08	2.15425e+08	No	Yes	10.4027	-16.2221		-1.14561	-1.94004	1.62778
Q9UNM6	PSMD13	26S proteasome non-ATPase regulatory subunit 13 (26S proteasome regulatory subunit RPN9) (26S proteasome regulatory subunit S11) (26S proteasome regulatory subunit p40.5)	0.0114442	0	0.0114442	1422	-10	22	5.38741e+08	3.05531e+08	3.74817e+08	3.02176e+08	2.72323e+08	2.58289e+08	No	Yes	9.29223	-16.2084		-0.55287	-1.94142	1.6264
O75694	NUP155	Nuclear pore complex protein Nup155 (155 kDa nucleoporin) (Nucleoporin Nup155)	0.0114415	0.0084228	0.00301872	129	1.48036	36	1.28921e+08	8.94691e+07	5.00168e+07	4.89426e+08	6.09623e+08	6.83947e+08	Yes	Yes	0.414752	2.40752	73.6161	2.71817	-1.94152	1.6263
P33992	MCM5	DNA replication licensing factor MCM5	0.0114372	0.00408652	0.00735068	457	-0.847004	38	2.43714e+08	2.18329e+08	1.92944e+08	4.86146e+08	3.8294e+08	5.26555e+08	Yes	Yes	0.895839	-1.37734	35.7301	1.07853	-1.94168	1.62614
Q04323	UBXN1	UBX domain-containing protein 1 (SAPK substrate protein 1) (UBA/UBX 33.3 kDa protein)	0.0114209	0	0.0114209	1421	-10	14	4.89664e+08	3.55689e+08	4.77726e+08	2.01041e+08	2.68797e+08	2.54786e+08	No	Yes	7.80105	-16.1996		-0.879767	-1.9423	1.62552
P14598	NCF1	Neutrophil cytosol factor 1 (NCF-1) (47 kDa autosomal chronic granulomatous disease protein) (47 kDa neutrophil oxidase factor) (NCF-47K) (Neutrophil NADPH oxidase factor 1) (Nox organizer 2) (Nox-organizing protein 2) (SH3 and PX domain-containing protein 1A) (p47-phox)	0.0114136	0	0.0114136	1420	-10	18	3.81661e+08	4.18933e+08	3.85407e+08	3.17375e+08	2.96477e+08	2.46551e+08	No	Yes	7.48439	-16.1968		-0.471073	-1.94258	1.62524
O43148	RNMT	mRNA cap guanine-N7 methyltransferase	0.0114093	0.00706272	0.00434659	199	0.70034	17	1.18821e+08	1.28545e+08	1.3827e+08	6.30017e+08	4.34729e+08	5.95245e+08	Yes	Yes	0.832278	1.13811	61.9031	2.08739	-1.94274	1.62508
Q13200	PSMD2	26S proteasome non-ATPase regulatory subunit 2 (26S proteasome regulatory subunit RPN1) (26S proteasome regulatory subunit S2) (26S proteasome subunit p97) (Protein 55.11) (Tumor necrosis factor type 1 receptor-associated protein 2)	0.011391	0.00300123	0.00838982	600	-1.48309	45	3.28067e+08	1.81405e+08	2.42534e+08	4.43517e+08	4.25635e+08	4.21194e+08	No	Yes	1.22203	-2.4091	26.3472	0.778583	-1.94344	1.62438
P78347	GTF2I	General transcription factor II-I (GTFII-I) (TFII-I) (Bruton tyrosine kinase-associated protein 135) (BAP-135) (BTK-associated protein 135) (SRF-Phox1-interacting protein) (SPIN) (Williams-Beuren syndrome chromosomal region 6 protein)	0.0113741	0.0019479	0.00942623	728	-2.27476	33	3.23438e+08	1.49819e+08	3.68633e+08	4.32138e+08	3.3739e+08	4.27903e+08	No	Yes	2.71626	-3.69361	17.1257	0.499062	-1.94408	1.62374
Q14699	RFTN1	Raftlin (Cell migration-inducing gene 2 protein) (Raft-linking protein)	0.0113695	0.00400533	0.00736418	467	-0.878605	21	2.92268e+08	7.49457e+07	2.88843e+08	3.76772e+08	5.18203e+08	4.8746e+08	Yes	Yes	1.08963	-1.42647	35.2287	1.06197	-1.94426	1.62356
O95292	VAPB	Vesicle-associated membrane protein-associated protein B/C (VAMP-B/VAMP-C) (VAMP-associated protein B/C) (VAP-B/VAP-C)	0.0113511	0	0.0113511	1419	-10	10	3.82429e+08	3.79952e+08	4.35715e+08	2.38599e+08	2.32401e+08	3.66086e+08	Yes	Yes	8.84202	-16.173		-0.549911	-1.94496	1.62285
Q9BW19	KIFC1	Kinesin-like protein KIFC1 (Kinesin-like protein 2) (Kinesin-related protein HSET)	0.0113386	0.00663317	0.0047054	228	0.495381	17	1.3827e+08	1.3827e+08	1.3827e+08	3.9512e+08	5.77259e+08	6.45754e+08	Yes	Yes	1.0758	0.803693	58.5009	1.93334	-1.94544	1.62238
P98171	ARHGAP4	Rho GTPase-activating protein 4 (Rho-GAP hematopoietic protein C1) (Rho-type GTPase-activating protein 4) (p115)	0.011312	0.000581516	0.0107305	886	-4.20576	30	4.31808e+08	1.11893e+08	4.17097e+08	3.45477e+08	3.32422e+08	3.8949e+08	No	Yes	4.70777	-6.81904	5.14068	0.14846	-1.94646	1.62136
Q9UN86	G3BP2	Ras GTPase-activating protein-binding protein 2 (G3BP-2) (GAP SH3 domain-binding protein 2)	0.0113056	0.00967817	0.00162743	63	2.57214	18	4.78367e+07	4.78367e+07	4.78367e+07	5.7549e+08	5.1263e+08	7.95402e+08	Yes	Yes	0.855016	4.16972	85.6051	3.68861	-1.94671	1.62111
P30084	ECHS1	Enoyl-CoA hydratase, mitochondrial (mECH) (mECH1)	0.0112685	0	0.0112685	1418	-10	10	4.18983e+08	3.98759e+08	2.66195e+08	3.96629e+08	2.82063e+08	2.57752e+08	No	Yes	9.52978	-16.1414		-0.236649	-1.94813	1.61968
Q02880	TOP2B	DNA topoisomerase 2-beta	0.0112429	0.0071864	0.00405653	180	0.825024	41	1.5646e+08	1.20306e+08	8.41529e+07	4.88274e+08	5.06871e+08	6.59734e+08	Yes	Yes	0.484918	1.33546	63.9193	2.18369	-1.94912	1.6187
Q96DH6	MSI2	RNA-binding protein Musashi homolog 2 (Musashi-2)	0.0112137	0.00690681	0.00430687	203	0.68138	9	1.27155e+08	1.14402e+08	1.43912e+08	5.14971e+08	5.19102e+08	5.91011e+08	Yes	Yes	0.451135	1.10218	61.5927	2.07291	-1.95025	1.61757
P55209	NAP1L1	Nucleosome assembly protein 1-like 1 (NAP-1-related protein) (hNRP)	0.0112123	0	0.0112123	1417	-10	11	3.80077e+08	4.00416e+08	4.20756e+08	2.82723e+08	2.71061e+08	2.55263e+08	No	Yes	4.71479	-16.1198		-0.571504	-1.95031	1.61751
P25440	BRD2	Bromodomain-containing protein 2 (O27.1.1) (Really interesting new gene 3 protein)	0.0112064	0	0.0112064	1416	-10	22	5.24263e+08	1.67704e+08	3.59075e+08	2.05778e+08	3.99174e+08	3.53249e+08	No	Yes	8.69785	-16.1175		-0.189188	-1.95053	1.61728
Q16543	CDC37	Hsp90 co-chaperone Cdc37 (Hsp90 chaperone protein kinase-targeting subunit) (p50Cdc37) [Cleaved into: Hsp90 co-chaperone Cdc37, N-terminally processed]	0.011157	0.000361142	0.0107959	931	-4.90177	16	3.07224e+08	3.43478e+08	3.17e+08	3.3503e+08	3.53232e+08	3.44424e+08	No	Yes	2.11373	-7.91814	3.23691	0.0934301	-1.95245	1.61536
P51692	STAT5B	Signal transducer and activator of transcription 5B	0.0111536	0.00465531	0.00649829	376	-0.481183	10	1.58809e+08	1.64037e+08	2.49197e+08	3.42283e+08	4.88723e+08	5.96733e+08	Yes	Yes	1.67518	-0.777223	41.7382	1.28261	-1.95258	1.61523
Q9UPN7	PPP6R1	Serine/threonine-protein phosphatase 6 regulatory subunit 1 (SAPS domain family member 1)	0.011148	0.000199473	0.0109485	997	-5.7784	26	3.30807e+08	2.62882e+08	3.82904e+08	3.52492e+08	2.78624e+08	3.91059e+08	No	Yes	5.03415	-9.33218	1.78932	0.0516344	-1.9528	1.61501
Q9H2U2	PPA2	Inorganic pyrophosphatase 2, mitochondrial	0.011032	0	0.011032	1415	-10	15	4.15858e+08	4.08467e+08	3.26342e+08	3.13093e+08	2.76699e+08	2.37526e+08	No	Yes	8.62968	-16.0496		-0.485104	-1.95734	1.61047
P34932	HSPA4	Heat shock 70 kDa protein 4 (HSP70RY) (Heat shock 70-related protein APG-2)	0.0109976	0.00088429	0.0101133	833	-3.51559	49	3.51199e+08	1.58625e+08	3.91357e+08	3.42188e+08	2.99492e+08	4.28943e+08	No	Yes	3.88202	-5.65698	8.04078	0.23251	-1.9587	1.60911
Q15691	MAPRE1	Microtubule-associated protein RP/EB family member 1 (APC-binding protein EB1) (End-binding protein 1) (EB1)	0.0109622	0	0.0109622	1414	-10	10	4.14735e+08	3.4953e+08	4.248e+08	3.13028e+08	1.7536e+08	2.88003e+08	No	Yes	9.17131	-16.0221		-0.65923	-1.9601	1.60771
P63151	PPP2R2A	Serine/threonine-protein phosphatase 2A 55 kDa regulatory subunit B alpha isoform (PP2A subunit B isoform B55-alpha) (PP2A subunit B isoform PR55-alpha) (PP2A subunit B isoform R2-alpha) (PP2A subunit B isoform alpha)	0.0109451	0.000350821	0.0105942	929	-4.9164	10	3.57066e+08	2.70704e+08	3.18057e+08	3.29001e+08	2.91565e+08	3.95996e+08	No	Yes	3.66339	-7.90083	3.2053	0.092517	-1.96078	1.60704
Q02750	MAP2K1	Dual specificity mitogen-activated protein kinase kinase 1 (MAP kinase kinase 1) (MAPKK 1) (MKK1)	0.0108782	0	0.0108782	1413	-10	13	3.49693e+08	3.49693e+08	3.49693e+08	3.25665e+08	2.83868e+08	2.91781e+08	Yes	Yes	6.47291	-15.9888		-0.221593	-1.96344	1.60437
P62277	RPS13	40S ribosomal protein S13 (Small ribosomal subunit protein uS15)	0.010858	0.010858	0		10	5				6.00137e+08	7.0877e+08	6.3788e+08	Yes	Yes	0.301726		99.8049	10	-1.96425	1.60357
P05198	EIF2S1	Eukaryotic translation initiation factor 2 subunit 1 (Eukaryotic translation initiation factor 2 subunit alpha) (eIF-2-alpha) (eIF-2A) (eIF-2alpha)	0.0108499	0	0.0108499	1412	-10	20	3.4776e+08	3.39549e+08	3.08567e+08	3.70453e+08	3.19788e+08	2.59203e+08	No	Yes	8.43019	-15.9776		-0.0841717	-1.96458	1.60324
P34910	EVI2B	Protein EVI2B (Ecotropic viral integration site 2B protein homolog) (EVI-2B) (CD antigen CD361)	0.0108304	0	0.0108304	1411	-10	9	4.7001e+08	5.84709e+08	4.78389e+08	1.20672e+08	2.00447e+08	8.7611e+07	No	Yes	9.12133	-15.9698		-1.99226	-1.96535	1.60246
Q6P5R6	RPL22L1	60S ribosomal protein L22-like 1 (Large ribosomal subunit protein eL22-like 1)	0.0108288	0.0108288	0		10	2				5.70525e+08	6.89007e+08	6.82006e+08	Yes	Yes	0.3804		99.8049	10	-1.96542	1.6024
P30876	POLR2B	DNA-directed RNA polymerase II subunit RPB2	0.0108124	0.00507877	0.00573361	311	-0.174965	37	2.12755e+08	5.55869e+07	2.44763e+08	4.49709e+08	4.53631e+08	5.22157e+08	Yes	Yes	1.28373	-0.280248	46.9718	1.47071	-1.96608	1.60174
Q9BUH6	PAXX	Protein PAXX (Paralog of XRCC4 and XLF) (XRCC4-like small protein)	0.0108062	0	0.0108062	1410	-10	7	4.4974e+08	4.33766e+08	4.14015e+08	2.33527e+08	2.08452e+08	1.97984e+08	No	Yes	7.21022	-15.9601		-1.02316	-1.96633	1.60149
P61011	SRP54	Signal recognition particle 54 kDa protein (SRP54)	0.0108038	0.00121652	0.00958723	798	-2.97835	22	2.51767e+08	2.85221e+08	3.18675e+08	3.94956e+08	3.8807e+08	2.98366e+08	No	Yes	1.01208	-4.76951	11.2602	0.326284	-1.96643	1.60139
O60313	OPA1	Dynamin-like 120 kDa protein, mitochondrial	0.0107918	0	0.0107918	1409	-10	32	4.72427e+08	2.25233e+08	4.57663e+08	3.07458e+08	2.41935e+08	2.30199e+08	No	Yes	9.88076	-15.9543		-0.579297	-1.96691	1.60091
P62906	RPL10A	60S ribosomal protein L10a (CSA-19) (Large ribosomal subunit protein uL1) (Neural precursor cell expressed developmentally down-regulated protein 6) (NEDD-6)	0.0107875	0.00243138	0.00835612	652	-1.78106	12	2.56292e+08	2.49119e+08	2.41946e+08	3.48339e+08	4.12936e+08	4.25507e+08	Yes	Yes	0.720347	-2.85101	22.5389	0.661695	-1.96708	1.60074
P68402	PAFAH1B2	Platelet-activating factor acetylhydrolase IB subunit alpha2	0.0107767	0	0.0107767	1408	-10	7	5.36282e+08	4.66158e+08	4.89661e+08	1.60391e+08	1.51112e+08	1.28599e+08	No	Yes	7.56401	-15.9483		-1.76761	-1.96751	1.6003
Q9Y262	EIF3L	Eukaryotic translation initiation factor 3 subunit L (eIF3l) (Eukaryotic translation initiation factor 3 subunit 6-interacting protein) (Eukaryotic translation initiation factor 3 subunit E-interacting protein)	0.0107755	0.00520512	0.00557033	302	-0.0978302	25	1.7132e+08	1.65827e+08	1.60334e+08	4.41095e+08	4.4559e+08	5.47813e+08	Yes	Yes	0.567658	-0.156553	48.3054	1.52048	-1.96756	1.60025
P48147	PREP	Prolyl endopeptidase (PE)	0.0107555	0	0.0107555	1407	-10	29	5.9533e+08	1.03513e+08	5.2397e+08	2.49665e+08	1.67541e+08	2.88383e+08	No	Yes	11.9546	-15.9398		-0.829673	-1.96837	1.59945
Q96F86	EDC3	Enhancer of mRNA-decapping protein 3 (LSM16 homolog) (YjeF N-terminal domain-containing protein 2) (YjeF_N2) (hYjeF_N2) (YjeF domain-containing protein 1)	0.0107446	0.00850329	0.00224127	102	1.9237	15	6.57467e+07	6.57467e+07	6.57467e+07	4.20233e+08	6.56647e+08	6.52322e+08	Yes	Yes	0.968812	3.07601	79.1404	3.10231	-1.96881	1.59901
Q9BVJ6	UTP14A	U3 small nucleolar RNA-associated protein 14 homolog A (Antigen NY-CO-16) (Serologically defined colon cancer antigen 16)	0.0106946	0.0106946	0		10	31				5.27142e+08	6.29025e+08	7.6131e+08	Yes	Yes	0.658934		99.8049	10	-1.97084	1.59698
Q6DD88	ATL3	Atlastin-3	0.0106465	0	0.0106465	1406	-10	21	4.06144e+08	3.78585e+08	2.45545e+08	3.49403e+08	2.76412e+08	2.5278e+08	No	Yes	9.43502	-15.8957		-0.243462	-1.97279	1.59503
Q8WUM0	NUP133	Nuclear pore complex protein Nup133 (133 kDa nucleoporin) (Nucleoporin Nup133)	0.010646	0.0053508	0.0052952	272	0.0150695	36	2.21836e+08	1.56089e+08	9.0343e+07	3.8272e+08	4.52971e+08	6.04811e+08	Yes	Yes	0.514501	0.0240359	50.2611	1.59503	-1.97281	1.595
O76003	GLRX3	Glutaredoxin-3 (PKC-interacting cousin of thioredoxin) (PICOT) (PKC-theta-interacting protein) (PKCq-interacting protein) (Thioredoxin-like protein 2)	0.0106407	0.000495473	0.0101452	893	-4.35585	16	3.65733e+08	1.65029e+08	3.7396e+08	2.93242e+08	3.07272e+08	4.02583e+08	No	Yes	4.30788	-6.94666	4.6564	0.134452	-1.97303	1.59479
A0A2R8Y5Y7	RPL9	60S ribosomal protein L9	0.0106284	0.00111342	0.00951497	804	-3.0952	10	2.28041e+08	3.25085e+08	2.93139e+08	4.20641e+08	3.6063e+08	2.78077e+08	No	Yes	1.80688	-4.93463	10.4759	0.303385	-1.97353	1.59429
Q9UHY1	NRBP1	Nuclear receptor-binding protein	0.0106124	0	0.0106124	1405	-10	10	5.81868e+08	3.63239e+08	4.82218e+08	1.50743e+08	1.60027e+08	1.64659e+08	No	Yes	9.04214	-15.8818		-1.58698	-1.97418	1.59363
P26358	DNMT1	DNA (cytosine-5)-methyltransferase 1 (Dnmt1)	0.0105742	0.00644994	0.00412425	209	0.645151	53	9.46183e+07	1.22795e+08	1.50972e+08	4.56113e+08	4.97542e+08	5.73854e+08	Yes	Yes	0.738503	1.02712	60.997	2.04538	-1.97575	1.59206
P54136	RARS1	Arginine--tRNA ligase, cytoplasmic	0.0105645	0.00394068	0.00662377	421	-0.74921	32	2.02917e+08	8.62214e+07	3.03077e+08	4.79154e+08	4.36783e+08	3.85996e+08	Yes	Yes	1.18356	-1.19249	37.3013	1.13084	-1.97615	1.59166
O43290	SART1	U4/U6.U5 tri-snRNP-associated protein 1 (SNU66 homolog) (hSnu66) (Squamous cell carcinoma antigen recognized by T-cells 1) (SART-1) (hSART-1) (U4/U6.U5 tri-snRNP-associated 110 kDa protein) (allergen Hom s 1)	0.0105605	0.00601221	0.00454828	233	0.402575	32	6.49675e+07	1.29721e+08	1.94475e+08	2.85777e+08	5.68523e+08	6.49975e+08	Yes	Yes	2.25635	0.640699	56.9312	1.86542	-1.97632	1.5915
Q16539	MAPK14	Mitogen-activated protein kinase 14 (MAP kinase 14) (MAPK 14)	0.0105332	0	0.0105332	1404	-10	16	4.78159e+08	2.0674e+08	4.01218e+08	2.76521e+08	2.11553e+08	3.14353e+08	No	Yes	10.2889	-15.8494		-0.45588	-1.97744	1.59038
P27986	PIK3R1	Phosphatidylinositol 3-kinase regulatory subunit alpha (PI3-kinase regulatory subunit alpha) (PI3K regulatory subunit alpha) (PtdIns-3-kinase regulatory subunit alpha) (Phosphatidylinositol 3-kinase 85 kDa regulatory subunit alpha) (PI3-kinase subunit p85-alpha) (PtdIns-3-kinase regulatory subunit p85-alpha)	0.0105285	0	0.0105285	1403	-10	22	4.21634e+08	3.73089e+08	5.55653e+08	1.50211e+08	1.67309e+08	2.19799e+08	No	Yes	9.27918	-15.8474		-1.34843	-1.97764	1.59018
Q96DI7	SNRNP40	U5 small nuclear ribonucleoprotein 40 kDa protein (U5 snRNP 40 kDa protein) (U5-40K) (38 kDa-splicing factor) (Prp8-binding protein) (hPRP8BP) (U5 snRNP-specific 40 kDa protein) (WD repeat-containing protein 57)	0.0105021	0	0.0105021	1402	-10	11	4.74494e+08	4.073e+08	3.40106e+08	2.25135e+08	2.0395e+08	2.31977e+08	No	Yes	8.18639	-15.8366		-0.888428	-1.97873	1.58909
Q5BJF6	ODF2	Outer dense fiber protein 2 (Cenexin) (Outer dense fiber of sperm tails protein 2)	0.0104963	0.00881794	0.00167831	77	2.39343	25	6.10385e+07	4.89423e+07	3.68461e+07	7.68524e+08	5.16053e+08	4.50518e+08	Yes	Yes	1.11304	3.80281	84.0104	3.52458	-1.97897	1.58885
Q5VT06	CEP350	Centrosome-associated protein 350 (Cep350) (Centrosome-associated protein of 350 kDa)	0.0104952	0.0104952	0		10	70				6.31285e+08	6.84342e+08	5.66111e+08	Yes	Yes	0.341213		99.8049	10	-1.97901	1.58881
Q13464	ROCK1	Rho-associated protein kinase 1	0.0104908	0	0.0104908	1401	-10	40	3.54968e+08	4.05129e+08	4.5529e+08	2.51593e+08	1.78067e+08	2.35901e+08	No	Yes	7.95615	-15.8319		-0.884484	-1.97919	1.58863
P24752	ACAT1	Acetyl-CoA acetyltransferase, mitochondrial	0.0104843	0	0.0104843	1400	-10	15	3.34844e+08	3.59158e+08	3.05948e+08	3.14834e+08	2.75933e+08	2.89063e+08	No	Yes	6.91958	-15.8292		-0.186795	-1.97946	1.58836
O95571	ETHE1	Persulfide dioxygenase ETHE1, mitochondrial	0.0104628	0	0.0104628	1399	-10	12	2.78097e+08	4.40371e+08	4.40941e+08	3.08098e+08	2.22579e+08	1.85843e+08	No	Yes	7.37863	-15.8204		-0.726424	-1.98035	1.58747
P05771	PRKCB	Protein kinase C beta type (PKC-B) (PKC-beta)	0.0104553	0	0.0104553	1398	-10	13	4.33668e+08	3.39149e+08	4.81183e+08	2.181e+08	2.06711e+08	1.9576e+08	No	Yes	8.37244	-15.8172		-1.01627	-1.98067	1.58715
P42677	RPS27	40S ribosomal protein S27 (Metallopan-stimulin 1) (MPS-1) (Small ribosomal subunit protein eS27)	0.0104444	0	0.0104444	1397	-10	2	3.5375e+08	4.20096e+08	2.87405e+08	2.48043e+08	2.84084e+08	2.79255e+08	No	Yes	8.33308	-15.8127		-0.3899	-1.98111	1.5867
P62308	SNRPG	Small nuclear ribonucleoprotein G (snRNP-G) (Sm protein G) (Sm-G) (SmG)	0.0104257	0.00647243	0.00395329	201	0.711255	5	1.11682e+08	1.11682e+08	1.11682e+08	3.4091e+08	7.88723e+08	4.04597e+08	Yes	Yes	1.75559	1.128	62.0814	2.09574	-1.98189	1.58592
Q99996	AKAP9	A-kinase anchor protein 9 (AKAP-9) (A-kinase anchor protein 350 kDa) (AKAP 350) (hgAKAP 350) (A-kinase anchor protein 450 kDa) (AKAP 450) (AKAP 120-like protein) (Centrosome- and Golgi-localized PKN-associated protein) (CG-NAP) (Protein hyperion) (Protein kinase A-anchoring protein 9) (PRKA9) (Protein yotiao)	0.0104189	0.00871322	0.00170569	79	2.35285	93	5.0215e+07	5.0215e+07	5.0215e+07	6.51737e+08	4.34127e+08	6.31545e+08	Yes	Yes	0.847986	3.73078	83.6289	3.48757	-1.98218	1.58564
Q70J99	UNC13D	Protein unc-13 homolog D (Munc13-4)	0.0104059	0.00303814	0.0073678	548	-1.27804	25	2.67806e+08	1.02251e+08	2.87505e+08	3.82747e+08	3.56356e+08	4.69064e+08	No	Yes	2.01945	-2.02583	29.1962	0.867666	-1.98272	1.5851
Q96ST3	SIN3A	Paired amphipathic helix protein Sin3a (Histone deacetylase complex subunit Sin3a) (Transcriptional corepressor Sin3a)	0.0103718	0.00250192	0.00786984	623	-1.6533	30	2.40093e+08	2.33979e+08	2.27866e+08	3.66063e+08	3.36783e+08	4.54816e+08	Yes	Yes	1.03726	-2.61828	24.1224	0.710018	-1.98415	1.58367
P22307	SCP2	Sterol carrier protein 2 (SCP-2) (Acetyl-CoA C-myristoyltransferase)	0.0103708	0	0.0103708	1396	-10	14	4.92489e+08	3.34132e+08	5.16542e+08	2.05095e+08	1.54383e+08	1.56785e+08	No	Yes	9.29796	-15.7821		-1.39207	-1.98419	1.58363
Q92576	PHF3	PHD finger protein 3	0.0103509	0.0103509	0		10	58				4.68871e+08	6.23296e+08	7.63689e+08	Yes	Yes	0.878324		99.8049	10	-1.98502	1.58279
Q99590	SCAF11	Protein SCAF11 (CTD-associated SR protein 11) (Renal carcinoma antigen NY-REN-40) (SC35-interacting protein 1) (SR-related and CTD-associated factor 11) (SRSF2-interacting protein) (Serine/arginine-rich splicing factor 2-interacting protein) (Splicing factor, arginine/serine-rich 2-interacting protein) (Splicing regulatory protein 129) (SRrp129)	0.0103483	0.00942269	0.000925653	43	3.3476	21	2.65612e+07	2.65612e+07	2.65612e+07	3.77661e+08	7.70833e+08	6.27226e+08	Yes	Yes	1.3311	5.2982	91.0551	4.41677	-1.98513	1.58269
P11388	TOP2A	DNA topoisomerase 2-alpha	0.0102879	0.00611388	0.00417401	221	0.550657	44	1.27995e+08	1.22761e+08	1.17526e+08	4.41095e+08	4.01756e+08	6.3343e+08	Yes	Yes	1.00118	0.870117	59.428	1.97435	-1.98767	1.58014
Q9NTK5	OLA1	Obg-like ATPase 1 (DNA damage-regulated overexpressed in cancer 45) (DOC45) (GTP-binding protein 9)	0.0102866	0.00199263	0.00829397	691	-2.05739	22	2.07123e+08	2.25436e+08	2.83763e+08	5.60569e+08	2.4259e+08	3.24852e+08	No	Yes	2.42841	-3.25086	19.3711	0.566085	-1.98773	1.58009
O43396	TXNL1	Thioredoxin-like protein 1 (32 kDa thioredoxin-related protein)	0.0102612	0	0.0102612	1394	-10	17	4.7387e+08	3.50307e+08	4.73835e+08	2.04314e+08	1.59407e+08	1.7805e+08	No	Yes	8.87588	-15.7361		-1.268	-1.9888	1.57902
Q13123	IK	Protein Red (Cytokine IK) (IK factor) (Protein RER)	0.0102465	0.00603612	0.00421038	227	0.519671	20	1.20363e+08	1.24852e+08	1.29341e+08	4.30106e+08	4.47013e+08	5.85466e+08	Yes	Yes	0.775834	0.820245	58.9091	1.95131	-1.98942	1.57839
Q9H0C8	ILKAP	Integrin-linked kinase-associated serine/threonine phosphatase 2C (ILKAP)	0.0102341	3.63979e-05	0.0101977	1210	-8.13017	13	2.9375e+08	3.04696e+08	3.15641e+08	3.0451e+08	3.00157e+08	3.16167e+08	No	Yes	4.45188	-12.8283	0.355653	0.010262	-1.98995	1.57787
P49761	CLK3	Dual specificity protein kinase CLK3	0.0101881	0.00791085	0.00227725	115	1.79654	13	6.77734e+07	6.77734e+07	6.77734e+07	4.7014e+08	5.84466e+08	5.68746e+08	Yes	Yes	0.468061	2.83119	77.6479	2.99054	-1.99191	1.57591
O60885	BRD4	Bromodomain-containing protein 4 (Protein HUNK1)	0.0101789	0	0.0101789	1393	-10	24	4.28261e+08	1.52406e+08	4.00467e+08	1.50628e+08	3.47935e+08	3.45332e+08	No	Yes	9.3504	-15.7013		-0.31689	-1.9923	1.57552
P16152	CBR1	Carbonyl reductase [NADPH] 1	0.0101755	0	0.0101755	1392	-10	13	3.98918e+08	2.36283e+08	3.08674e+08	3.61975e+08	2.40497e+08	2.78058e+08	No	Yes	9.62646	-15.6998		-0.121202	-1.99245	1.57537
O15027	SEC16A	Protein transport protein Sec16A (SEC16 homolog A) (p250)	0.0101612	0.00450263	0.00565856	350	-0.329668	38	1.78236e+08	1.63627e+08	1.49018e+08	3.51735e+08	3.38069e+08	6.4116e+08	Yes	Yes	1.54592	-0.519149	44.312	1.37375	-1.99306	1.57476
Q96CV9	OPTN	Optineurin (E3-14.7K-interacting protein) (FIP-2) (Huntingtin yeast partner L) (Huntingtin-interacting protein 7) (HIP-7) (Huntingtin-interacting protein L) (NEMO-related protein) (Optic neuropathy-inducing protein) (Transcription factor IIIA-interacting protein) (TFIIIA-IntP)	0.0101388	0	0.0101388	1391	-10	25	5.95083e+08	7.07508e+07	5.74332e+08	2.43968e+08	1.34054e+08	1.99652e+08	No	Yes	12.5862	-15.6842		-1.14517	-1.99401	1.57381
P10155	RO60	RNA-binding protein RO60 (60 kDa SS-A/Ro ribonucleoprotein) (60 kDa Ro protein) (60 kDa ribonucleoprotein Ro) (RoRNP) (Ro 60 kDa autoantigen) (Ro60 autoantigen) (Sjoegren syndrome antigen A2) (Sjoegren syndrome type A antigen) (SS-A) (TROVE domain family member 2)	0.0101343	0.00557041	0.00456391	246	0.287512	22	1.80024e+08	1.36101e+08	9.21774e+07	4.46045e+08	4.43987e+08	5.18694e+08	Yes	Yes	0.244454	0.452432	54.9658	1.78286	-1.99421	1.57361
P18754	RCC1	Regulator of chromosome condensation (Cell cycle regulatory protein) (Chromosome condensation protein 1)	0.0100895	0	0.0100895	1390	-10	16	4.5027e+08	3.90228e+08	3.81236e+08	2.1948e+08	1.93484e+08	1.74301e+08	No	Yes	8.09362	-15.6631		-1.06327	-1.99613	1.57169
Q5JSH3	WDR44	WD repeat-containing protein 44 (Rabphilin-11)	0.0100794	0.00217827	0.00790112	657	-1.85887	22	3.63131e+08	7.97147e+07	2.19601e+08	1.96087e+08	6.15611e+08	3.33037e+08	No	Yes	1.46037	-2.92076	21.6112	0.633556	-1.99657	1.57125
P39019	RPS19	40S ribosomal protein S19 (Small ribosomal subunit protein eS19)	0.010077	0.010077	0		10	7				3.93044e+08	5.9803e+08	8.15669e+08	Yes	Yes	1.31318		99.8049	10	-1.99667	1.57115
Q13951	CBFB	Core-binding factor subunit beta (CBF-beta) (Polyomavirus enhancer-binding protein 2 beta subunit) (PEA2-beta) (PEBP2-beta) (SL3-3 enhancer factor 1 subunit beta) (SL3/AKV core-binding factor beta subunit)	0.0100757	0	0.0100757	1389	-10	13	4.39844e+08	4.67193e+08	3.87497e+08	1.81214e+08	1.4305e+08	1.8772e+08	No	Yes	6.72754	-15.6572		-1.34847	-1.99673	1.57109
P29692	EEF1D	Elongation factor 1-delta (EF-1-delta) (Antigen NY-CO-4)	0.0100564	0	0.0100564	1388	-10	16	3.02637e+08	2.392e+08	3.60296e+08	2.38533e+08	3.14012e+08	3.48385e+08	No	Yes	8.81935	-15.6489		-0.0198149	-1.99756	1.57026
P37198	NUP62	Nuclear pore glycoprotein p62 (62 kDa nucleoporin) (Nucleoporin Nup62)	0.010053	0.00111695	0.00893608	797	-3.00008	9	2.91035e+08	1.68426e+08	3.29387e+08	2.38401e+08	3.51669e+08	4.23536e+08	No	Yes	2.82944	-4.71047	11.1106	0.321913	-1.9977	1.57011
P46776	RPL27A	60S ribosomal protein L27a (Large ribosomal subunit protein uL15)	0.01005	0.01005	0		10	4				6.54317e+08	5.83332e+08	5.6427e+08	Yes	Yes	0.2785		99.8049	10	-1.99783	1.56999
P41227	NAA10	N-alpha-acetyltransferase 10	0.0100479	0.00127369	0.0087742	777	-2.78426	13	3.58778e+08	1.09309e+08	3.17947e+08	3.29594e+08	3.23579e+08	3.62325e+08	No	Yes	3.05685	-4.37098	12.6762	0.367735	-1.99793	1.56989
P30203	CD6	T-cell differentiation antigen CD6 (T12) (TP120) (CD antigen CD6) [Cleaved into: Soluble CD6]	0.0100384	0	0.0100384	1387	-10	15	2.49267e+08	4.34379e+08	6.19492e+08	1.07422e+08	1.73029e+08	2.16248e+08	No	Yes	10.901	-15.6411		-1.44996	-1.99833	1.56948
Q9NTI5	PDS5B	Sister chromatid cohesion protein PDS5 homolog B (Androgen-induced proliferation inhibitor) (Androgen-induced prostate proliferative shutoff-associated protein AS3)	0.0100382	0.00400912	0.00602909	393	-0.588654	34	2.12342e+08	1.79446e+08	1.46549e+08	4.19971e+08	3.65943e+08	4.75546e+08	Yes	Yes	0.640045	-0.923877	39.9386	1.22028	-1.99834	1.56947
P23469	PTPRE	Receptor-type tyrosine-protein phosphatase epsilon (Protein-tyrosine phosphatase epsilon) (R-PTP-epsilon)	0.00993562	0	0.00993562	1386	-10	22	3.58629e+08	2.85565e+08	4.40941e+08	2.04555e+08	2.37597e+08	2.54116e+08	No	Yes	8.79248	-15.5966		-0.646008	-2.00281	1.56501
Q9Y6K5	OAS3	2'-5'-oligoadenylate synthase 3 ((2-5')oligo(A) synthase 3) (2-5A synthase 3)	0.00993257	0.00667774	0.00325483	167	1.03677	26	1.16158e+08	5.88012e+07	1.15172e+08	5.8086e+08	4.54386e+08	4.55479e+08	Yes	Yes	0.766059	1.62243	67.2307	2.35142	-2.00294	1.56488
Q01813	PFKP	ATP-dependent 6-phosphofructokinase, platelet type (ATP-PFK) (PFK-P)	0.00992179	0.000783767	0.00913802	829	-3.54339	30	3.06055e+08	2.92456e+08	2.16953e+08	2.84118e+08	2.9829e+08	3.81051e+08	No	Yes	0.302181	-5.5433	7.89945	0.228406	-2.00341	1.56441
P31040	SDHA	Succinate dehydrogenase [ubiquinone] flavoprotein subunit, mitochondrial	0.00990339	0.000563397	0.00933999	869	-4.0512	24	3.37267e+08	2.78563e+08	2.1986e+08	3.41028e+08	3.21099e+08	2.77807e+08	No	Yes	3.21838	-6.33446	5.68893	0.164325	-2.00422	1.5636
P52701	MSH6	DNA mismatch repair protein Msh6 (hMSH6) (G/T mismatch-binding protein) (GTBP) (GTMBP) (MutS protein homolog 6) (MutS-alpha 160 kDa subunit) (p160)	0.00990031	0.00339867	0.00650164	476	-0.935833	36	2.2293e+08	1.93311e+08	1.63692e+08	3.42236e+08	3.9161e+08	4.61293e+08	Yes	Yes	0.479582	-1.46314	34.3289	1.03244	-2.00435	1.56347
O94874	UFL1	E3 UFM1-protein ligase 1	0.00988084	0.00485339	0.00502746	290	-0.0508377	30	2.63114e+08	4.76457e+07	1.36565e+08	5.20317e+08	4.36481e+08	3.67459e+08	Yes	Yes	1.54335	-0.0794395	49.1191	1.55127	-2.00521	1.56261
O75821	EIF3G	Eukaryotic translation initiation factor 3 subunit G (eIF3g) (Eukaryotic translation initiation factor 3 RNA-binding subunit) (eIF-3 RNA-binding subunit) (Eukaryotic translation initiation factor 3 subunit 4) (eIF-3-delta) (eIF3 p42) (eIF3 p44)	0.00986363	0.00450391	0.00535971	332	-0.250977	15	1.47979e+08	1.71727e+08	1.59853e+08	3.88251e+08	4.38239e+08	4.62446e+08	Yes	Yes	0.5718	-0.391989	45.6618	1.42259	-2.00596	1.56185
Q9Y4C8	RBM19	Probable RNA-binding protein 19 (RNA-binding motif protein 19)	0.00985673	0.00985673	0		10	29				5.87256e+08	5.47712e+08	6.32289e+08	Yes	Yes	0.257423		99.8049	10	-2.00627	1.56155
P56537	EIF6	Eukaryotic translation initiation factor 6 (eIF-6) (B(2)GCN homolog) (B4 integrin interactor) (CAB) (p27(BBP))	0.00983261	0	0.00983261	1385	-10	6	4.57379e+08	3.86406e+08	3.64188e+08	2.12725e+08	1.59319e+08	1.82916e+08	No	Yes	8.41408	-15.5515		-1.13219	-2.00733	1.56049
Q9NZT2	OGFR	Opioid growth factor receptor (OGFr) (Protein 7-60) (Zeta-type opioid receptor)	0.00979056	0.00230445	0.0074861	629	-1.69979	16	2.96183e+08	1.2593e+08	2.48386e+08	3.83597e+08	3.362e+08	3.65098e+08	No	Yes	1.89912	-2.64934	23.5375	0.692125	-2.00919	1.55863
O75131	CPNE3	Copine-3 (Copine III)	0.00978858	0	0.00978858	1384	-10	13	3.57859e+08	3.59556e+08	3.25461e+08	2.41779e+08	2.32595e+08	2.37789e+08	No	Yes	6.43926	-15.532		-0.550469	-2.00928	1.55854
Q8N567	ZCCHC9	Zinc finger CCHC domain-containing protein 9	0.00977399	0.0073473	0.00242669	124	1.59822	24	7.06221e+07	7.24623e+07	7.43026e+07	4.8963e+08	5.40022e+08	5.05386e+08	No	Yes	0.210573	2.48985	75.1719	2.81873	-2.00993	1.55789
Q14108	SCARB2	Lysosome membrane protein 2 (85 kDa lysosomal membrane sialoglycoprotein) (LGP85) (CD36 antigen-like 2) (Lysosome membrane protein II) (LIMP II) (Scavenger receptor class B member 2) (CD antigen CD36)	0.00976757	0	0.00976757	1383	-10	20	3.80525e+08	2.37466e+08	3.65402e+08	2.24341e+08	3.45364e+08	1.98176e+08	No	Yes	6.53694	-15.5228		-0.399274	-2.01021	1.5576
Q06210	GFPT1	Glutamine--fructose-6-phosphate aminotransferase [isomerizing] 1	0.00975699	0.00179851	0.00795848	700	-2.14569	27	2.6909e+08	1.64869e+08	2.78173e+08	3.54231e+08	3.0926e+08	3.73753e+08	No	Yes	1.96252	-3.34113	18.433	0.538014	-2.01068	1.55713
Q7L2E3	DHX30	ATP-dependent RNA helicase DHX30	0.00975656	0.00975656	0		10	37				4.68319e+08	6.6007e+08	6.2091e+08	Yes	Yes	0.656175		99.8049	10	-2.0107	1.55711
Q9H0L4	CSTF2T	Cleavage stimulation factor subunit 2 tau variant (CF-1 64 kDa subunit tau variant) (Cleavage stimulation factor 64 kDa subunit tau variant) (CSTF 64 kDa subunit tau variant) (TauCstF-64)	0.00975369	0.00327969	0.006474	483	-0.9811	10	1.87968e+08	1.91505e+08	1.95042e+08	4.87226e+08	3.23736e+08	3.63306e+08	Yes	Yes	1.15311	-1.52756	33.6251	1.00948	-2.01083	1.55699
Q14151	SAFB2	Scaffold attachment factor B2 (SAF-B2)	0.00974983	0.00974983	0		10	19				4.55955e+08	5.68089e+08	7.24048e+08	Yes	Yes	0.829137		99.8049	10	-2.011	1.55681
Q14671	PUM1	Pumilio homolog 1 (HsPUM) (Pumilio-1)	0.00974763	0.00974763	0		10	17				6.9393e+08	5.6742e+08	4.86347e+08	Yes	Yes	0.638911		99.8049	10	-2.0111	1.55672
Q9P107	GMIP	GEM-interacting protein (GMIP)	0.00974143	0.00353219	0.00620924	435	-0.813853	27	2.38335e+08	9.60341e+07	2.17676e+08	3.4226e+08	3.64955e+08	4.87325e+08	Yes	Yes	1.54506	-1.26671	36.2595	1.09607	-2.01138	1.55644
P78344	EIF4G2	Eukaryotic translation initiation factor 4 gamma 2 (eIF-4-gamma 2) (eIF-4G 2) (eIF4G 2) (Death-associated protein 5) (DAP-5) (p97)	0.00972529	0.00429379	0.00543151	351	-0.339102	32	2.88224e+08	6.93428e+07	1.29109e+08	4.40637e+08	4.03626e+08	4.12755e+08	Yes	Yes	1.40971	-0.527548	44.1507	1.36797	-2.0121	1.55572
P49023	PXN	Paxillin	0.00972279	0	0.00972279	1382	-10	13	5.54886e+08	2.60452e+08	3.76927e+08	1.68587e+08	1.91589e+08	1.90803e+08	No	Yes	9.63435	-15.5029		-1.11614	-2.01221	1.55561
Q6P1J9	CDC73	Parafibromin (Cell division cycle protein 73 homolog) (Hyperparathyroidism 2 protein)	0.00970677	0.00699293	0.00271384	142	1.36556	30	8.50151e+07	8.05553e+07	7.60956e+07	4.30672e+08	4.85482e+08	5.82551e+08	Yes	Yes	0.583071	2.1233	72.0417	2.62141	-2.01293	1.55489
Q92621	NUP205	Nuclear pore complex protein Nup205 (205 kDa nucleoporin) (Nucleoporin Nup205)	0.0096922	0.00908223	0.000609976	39	3.89622	60	1.80828e+07	1.80828e+07	1.80828e+07	4.75251e+08	5.57247e+08	6.51012e+08	Yes	Yes	0.575941	6.05567	93.7065	4.94387	-2.01358	1.55424
Q8TAQ2	SMARCC2	SWI/SNF complex subunit SMARCC2 (BRG1-associated factor 170) (BAF170) (SWI/SNF complex 170 kDa subunit) (SWI/SNF-related matrix-associated actin-dependent regulator of chromatin subfamily C member 2)	0.00966428	0	0.00966428	1381	-10	24	3.36473e+08	2.00224e+08	3.919e+08	2.07655e+08	2.34928e+08	3.61572e+08	No	Yes	9.94619	-15.4767		-0.249859	-2.01483	1.55299
P18433	PTPRA	Receptor-type tyrosine-protein phosphatase alpha (Protein-tyrosine phosphatase alpha) (R-PTP-alpha)	0.00964651	0	0.00964651	1380	-10	32	3.38297e+08	2.59983e+08	6.37703e+08	1.73446e+08	1.76555e+08	1.43583e+08	No	Yes	10.1197	-15.4688		-1.33046	-2.01563	1.55219
P55060	CSE1L	Exportin-2 (Exp2) (Cellular apoptosis susceptibility protein) (Chromosome segregation 1-like protein) (Importin-alpha re-exporter)	0.00960233	0.00683691	0.00276542	149	1.30585	43	1.25919e+08	8.05854e+07	3.52522e+07	3.79103e+08	4.36602e+08	6.64185e+08	Yes	Yes	0.847796	2.02432	71.2006	2.57157	-2.01762	1.55019
Q92563	SPOCK2	Testican-2 (SPARC/osteonectin, CWCV, and Kazal-like domains proteoglycan 2)	0.0095833	0	0.0095833	1379	-10	14	3.04236e+08	2.11993e+08	6.0607e+08	1.03461e+08	2.92253e+08	2.0022e+08	No	Yes	10.4308	-15.4403		-1.03746	-2.01849	1.54933
O43837	IDH3B	Isocitrate dehydrogenase [NAD] subunit beta, mitochondrial (Isocitric dehydrogenase subunit beta) (NAD(+)-specific ICDH subunit beta)	0.00957689	0.00257758	0.00699931	585	-1.44119	15	2.42551e+08	1.82895e+08	1.98327e+08	3.99443e+08	2.96744e+08	3.97123e+08	No	Yes	1.43003	-2.23247	26.9146	0.796203	-2.01878	1.54904
Q58FF8	HSP90AB2P	Putative heat shock protein HSP 90-beta 2 (Heat shock protein 90-beta b) (Heat shock protein 90Bb)	0.00955162	0.00281052	0.0067411	543	-1.26215	1	2.04995e+08	2.01222e+08	1.9745e+08	3.69581e+08	3.43502e+08	3.95804e+08	Yes	Yes	0.468785	-1.95367	29.4246	0.874873	-2.01992	1.54789
Q92542	NCSTN	Nicastrin	0.00948809	0	0.00948809	1378	-10	17	3.78526e+08	1.93901e+08	3.20736e+08	1.98328e+08	3.47525e+08	2.62149e+08	No	Yes	6.71879	-15.3971		-0.182161	-2.02282	1.545
Q96BM9	ARL8A	ADP-ribosylation factor-like protein 8A (ADP-ribosylation factor-like protein 10B) (Novel small G protein indispensable for equal chromosome segregation 2)	0.0094859	0	0.0094859	1377	-10	3	3.01737e+08	3.58909e+08	3.60346e+08	2.19176e+08	2.45669e+08	2.14933e+08	No	Yes	7.70303	-15.3961		-0.589373	-2.02292	1.5449
O00422	SAP18	Histone deacetylase complex subunit SAP18 (18 kDa Sin3-associated polypeptide) (2HOR0202) (Cell growth-inhibiting gene 38 protein) (Sin3-associated polypeptide p18)	0.00946154	0	0.00946154	1376	-10	9	3.84742e+08	3.58238e+08	4.64631e+08	1.78905e+08	1.51553e+08	1.58335e+08	No	Yes	8.14904	-15.385		-1.30846	-2.02404	1.54378
Q8IWZ3	ANKHD1	Ankyrin repeat and KH domain-containing protein 1 (HIV-1 Vpr-binding ankyrin repeat protein) (Multiple ankyrin repeats single KH domain) (hMASK)	0.00944045	0.00751159	0.00192887	106	1.96137	25	5.70062e+07	5.75264e+07	5.80466e+07	4.77331e+08	4.8852e+08	5.54191e+08	Yes	Yes	0.322131	3.02602	79.5681	3.13563	-2.02501	1.54281
Q2M2I8	AAK1	AP2-associated protein kinase 1	0.00943514	0	0.00943514	1375	-10	17	2.95261e+08	3.58476e+08	4.21691e+08	1.94449e+08	1.85925e+08	2.35869e+08	No	Yes	8.81414	-15.3729		-0.811178	-2.02525	1.54257
O75995	SASH3	SAM and SH3 domain-containing protein 3 (SH3 protein expressed in lymphocytes homolog)	0.00943023	0.000177679	0.00925255	971	-5.70251	14	3.02973e+08	2.2814e+08	2.95792e+08	2.46791e+08	2.94796e+08	3.22296e+08	No	Yes	3.76552	-8.7952	1.88414	0.0543713	-2.02548	1.54234
P37235	HPCAL1	Hippocalcin-like protein 1 (Calcium-binding protein BDR-1) (HLP2) (Visinin-like protein 3) (VILIP-3)	0.00942136	0.000325965	0.00909539	916	-4.80235	9	4.87293e+08	7.63668e+07	2.43781e+08	2.24201e+08	2.9621e+08	3.61347e+08	No	Yes	5.27659	-7.40489	3.45985	0.09987	-2.02589	1.54193
P21281	ATP6V1B2	V-type proton ATPase subunit B, brain isoform (V-ATPase subunit B 2) (Endomembrane proton pump 58 kDa subunit) (HO57) (Vacuolar proton pump subunit B 2)	0.00934798	0	0.00934798	1374	-10	27	4.72623e+08	1.92401e+08	4.38563e+08	1.88464e+08	1.73234e+08	2.10758e+08	No	Yes	10.3555	-15.3327		-0.951636	-2.02928	1.53854
P06744	GPI	Glucose-6-phosphate isomerase (GPI)	0.00934691	0.00533114	0.00401576	234	0.408771	22	7.38664e+07	1.14757e+08	1.55648e+08	2.70718e+08	4.36844e+08	6.24017e+08	Yes	Yes	2.03443	0.628889	57.0365	1.86991	-2.02933	1.53849
O75832	PSMD10	26S proteasome non-ATPase regulatory subunit 10 (26S proteasome regulatory subunit p28) (Gankyrin) (p28(GANK))	0.00934067	0	0.00934067	1373	-10	11	5.74613e+08	4.49317e+08	3.2402e+08	1.09292e+08	9.57084e+07	1.21781e+08	No	Yes	9.45789	-15.3293		-2.05133	-2.02962	1.5382
P05161	ISG15	Ubiquitin-like protein ISG15 (Interferon-induced 15 kDa protein) (Interferon-induced 17 kDa protein) (IP17) (Ubiquitin cross-reactive protein) (hUCRP)	0.00933347	0.000451681	0.00888179	877	-4.29747	9	2.50167e+08	2.63814e+08	2.77461e+08	2.50514e+08	2.74693e+08	3.56792e+08	No	Yes	3.04407	-6.60892	4.83937	0.139744	-2.02996	1.53786
P26373	RPL13	60S ribosomal protein L13 (Breast basic conserved protein 1) (Large ribosomal subunit protein eL13)	0.00932581	0.00428062	0.00504519	326	-0.237091	12	1.50305e+08	1.50305e+08	1.50305e+08	3.69351e+08	3.93378e+08	4.58425e+08	Yes	Yes	0.573856	-0.364528	45.9008	1.43131	-2.03031	1.5375
O60749	SNX2	Sorting nexin-2 (Transformation-related gene 9 protein) (TRG-9)	0.00931765	0	0.00931765	1372	-10	22	3.84049e+08	3.1613e+08	4.61837e+08	1.36641e+08	1.82225e+08	1.89722e+08	No	Yes	8.74959	-15.3186		-1.20693	-2.03069	1.53712
Q9NXG2	THUMPD1	THUMP domain-containing protein 1	0.00930789	0.00416699	0.0051409	344	-0.303014	15	1.61271e+08	1.34641e+08	1.64911e+08	4.03255e+08	3.94361e+08	4.10415e+08	Yes	Yes	0.331117	-0.465632	44.7684	1.39018	-2.03115	1.53667
P50749	RASSF2	Ras association domain-containing protein 2	0.00928275	0	0.00928275	1371	-10	12	3.25824e+08	2.04332e+08	4.72032e+08	2.52501e+08	1.80127e+08	2.2953e+08	No	Yes	10.1617	-15.3024		-0.612121	-2.03232	1.53549
Q93008	USP9X	Probable ubiquitin carboxyl-terminal hydrolase FAF-X	0.00925911	0.00544772	0.00381139	230	0.515335	56	1.34368e+08	1.13142e+08	9.19158e+07	3.97124e+08	4.00893e+08	5.22664e+08	Yes	Yes	0.538008	0.790724	58.8363	1.9481	-2.03343	1.53439
Q86VP6	CAND1	Cullin-associated NEDD8-dissociated protein 1 (Cullin-associated and neddylation-dissociated protein 1) (TBP-interacting protein of 120 kDa A) (TBP-interacting protein 120A) (p120 CAND1)	0.00924487	0.00608085	0.00316402	175	0.942515	50	1.29674e+08	9.34807e+07	5.72872e+07	3.67283e+08	4.58245e+08	5.51586e+08	Yes	Yes	0.522074	1.44555	65.7754	2.27612	-2.0341	1.53372
Q9Y5L0	TNPO3	Transportin-3 (Importin-12) (Imp12) (Transportin-SR) (TRN-SR)	0.00923291	0.00817001	0.0010629	57	2.94233	24	3.15888e+07	3.15888e+07	3.15888e+07	4.61647e+08	5.01976e+08	5.97022e+08	Yes	Yes	0.492	4.51105	88.4879	4.03325	-2.03466	1.53316
Q14690	PDCD11	Protein RRP5 homolog (NF-kappa-B-binding protein) (NFBP) (Programmed cell death protein 11)	0.0092318	0.00792149	0.00131031	73	2.59586	64	4.01756e+07	3.73081e+07	3.44407e+07	3.18499e+08	5.16231e+08	7.08557e+08	Yes	Yes	1.4481	3.97973	85.8065	3.7105	-2.03471	1.5331
O00743	PPP6C	Serine/threonine-protein phosphatase 6 catalytic subunit (PP6C)	0.0092221	0	0.0092221	1370	-10	8	4.12585e+08	3.19279e+08	4.22715e+08	1.54831e+08	1.60728e+08	1.83335e+08	No	Yes	8.44735	-15.274		-1.2144	-2.03517	1.53265
Q14694	USP10	Ubiquitin carboxyl-terminal hydrolase 10	0.00921293	0.00701979	0.00219314	121	1.67843	23	5.1384e+07	6.5243e+07	7.91019e+07	4.30016e+08	5.49614e+08	4.7647e+08	Yes	Yes	0.554272	2.57172	76.195	2.88784	-2.0356	1.53222
Q14289	PTK2B	Protein-tyrosine kinase 2-beta	0.00919014	0.000555104	0.00863504	854	-3.95937	31	3.56621e+08	9.77262e+07	3.18829e+08	2.78136e+08	2.76737e+08	3.19692e+08	No	Yes	4.31253	-6.06235	6.04021	0.174496	-2.03668	1.53114
Q52LJ0	FAM98B	Protein FAM98B	0.00913559	0	0.00913559	1369	-10	8	2.64853e+08	3.02185e+08	3.39517e+08	2.17331e+08	2.75742e+08	2.38334e+08	No	Yes	8.21722	-15.2332		-0.316701	-2.03926	1.52855
P23193	TCEA1	Transcription elongation factor A protein 1 (Transcription elongation factor S-II protein 1) (Transcription elongation factor TFIIS.o)	0.00913449	0	0.00913449	1368	-10	14	2.65699e+08	2.92334e+08	2.97643e+08	2.40759e+08	2.42321e+08	2.99008e+08	No	Yes	7.85535	-15.2327		-0.137204	-2.03932	1.5285
Q86WV1	SKAP1	Src kinase-associated phosphoprotein 1 (Src family-associated phosphoprotein 1) (Src kinase-associated phosphoprotein of 55 kDa) (SKAP-55) (pp55)	0.00912615	0	0.00912615	1367	-10	11	3.61599e+08	3.05891e+08	3.14942e+08	2.3659e+08	1.88337e+08	2.28911e+08	No	Yes	8.06974	-15.2288		-0.594564	-2.03971	1.52811
C0HLS1	SCRIB	SCRIB overlapping open reading frame protein (oSCRIB)	0.00912546	0.00592244	0.00320302	177	0.886761	36	7.57748e+07	9.55971e+07	1.15419e+08	4.1606e+08	4.71618e+08	4.61677e+08	Yes	Yes	0.459416	1.35504	64.9002	2.23206	-2.03975	1.52807
A0A075B6N1	TRBV19	T cell receptor beta variable 19	0.00912149	0.00131456	0.00780693	751	-2.57017	15	1.89946e+08	2.54227e+08	2.44305e+08	2.26356e+08	3.12708e+08	4.07891e+08	No	Yes	2.66306	-3.92693	14.4117	0.418749	-2.03993	1.52788
Q13155	AIMP2	Aminoacyl tRNA synthase complex-interacting multifunctional protein 2 (Multisynthase complex auxiliary component p38) (Protein JTV-1)	0.00910305	0	0.00910305	1366	-10	13	3.69299e+08	3.41887e+08	3.18035e+08	1.76968e+08	1.88808e+08	2.37131e+08	No	Yes	5.89235	-15.2178		-0.783154	-2.04081	1.527
P62750	RPL23A	60S ribosomal protein L23a (Large ribosomal subunit protein uL23)	0.009049	0.009049	0		10	7				5.50862e+08	5.04522e+08	5.67053e+08	Yes	Yes	0.218122		99.8049	10	-2.0434	1.52442
P14902	IDO1	Indoleamine 2,3-dioxygenase 1 (IDO-1)	0.0090343	0.00169125	0.00734305	687	-2.11829	16	2.72714e+08	2.05725e+08	1.79351e+08	3.17112e+08	3.42053e+08	3.02846e+08	No	Yes	1.34367	-3.22767	18.7203	0.546599	-2.04411	1.52371
P51858	HDGF	Hepatoma-derived growth factor (HDGF) (High mobility group protein 1-like 2) (HMG-1L2)	0.00903061	0.00472641	0.0043042	260	0.135001	19	1.62709e+08	1.23591e+08	8.44743e+07	2.58845e+08	4.13194e+08	5.76326e+08	Yes	Yes	1.28052	0.205679	52.3377	1.67635	-2.04428	1.52353
O00267	SUPT5H	Transcription elongation factor SPT5 (hSPT5) (DRB sensitivity-inducing factor 160 kDa subunit) (DSIF p160) (DRB sensitivity-inducing factor large subunit) (DSIF large subunit) (Tat-cotransactivator 1 protein) (Tat-CT1 protein)	0.00902241	0.00436727	0.00465513	298	-0.0920896	40	1.96686e+08	1.35163e+08	7.36412e+07	3.18764e+08	5.70022e+08	3.23392e+08	Yes	Yes	1.6568	-0.140265	48.4048	1.52423	-2.04468	1.52314
Q9NX24	NHP2	H/ACA ribonucleoprotein complex subunit 2 (Nucleolar protein family A member 2) (snoRNP protein NHP2)	0.00901985	0.00901985	0		10	5				5.82473e+08	4.80161e+08	5.54576e+08	Yes	Yes	0.359904		99.8049	10	-2.0448	1.52302
Q66PJ3	ARL6IP4	ADP-ribosylation factor-like protein 6-interacting protein 4 (ARL-6-interacting protein 4) (Aip-4) (HSP-975) (HSVI-binding protein) (SR-15) (SRp25) (SR-25) (Splicing factor SRrp37)	0.00901127	0	0.00901127	1365	-10	7	2.11373e+08	1.77574e+08	4.29895e+08	1.45608e+08	3.08275e+08	3.42947e+08	No	Yes	10.669	-15.1739		-0.133858	-2.04521	1.5226
O95372	LYPLA2	Acyl-protein thioesterase 2 (APT-2)	0.00900916	0	0.00900916	1364	-10	8	4.65987e+08	4.2786e+08	3.89733e+08	1.03239e+08	7.35052e+07	1.5497e+08	No	Yes	7.44879	-15.1729		-2.01917	-2.04532	1.5225
P62191	PSMC1	26S proteasome regulatory subunit 4 (P26s4) (26S proteasome AAA-ATPase subunit RPT2) (Proteasome 26S subunit ATPase 1)	0.00900083	0	0.00900083	1363	-10	20	3.93726e+08	2.50884e+08	4.8939e+08	1.67248e+08	1.20967e+08	1.91585e+08	No	Yes	10.1743	-15.1689		-1.26685	-2.04572	1.5221
Q9NTJ3	SMC4	Structural maintenance of chromosomes protein 4 (SMC protein 4) (SMC-4) (Chromosome-associated polypeptide C) (hCAP-C) (XCAP-C homolog)	0.00899815	0.00375144	0.00524671	370	-0.483969	52	1.81868e+08	1.53684e+08	1.255e+08	3.63358e+08	2.83769e+08	5.0514e+08	Yes	Yes	1.25714	-0.736586	41.6912	1.28097	-2.04585	1.52197
Q13740	ALCAM	CD166 antigen (Activated leukocyte cell adhesion molecule) (CD antigen CD166)	0.00898702	0	0.00898702	1362	-10	20	4.02027e+08	1.82984e+08	5.04685e+08	1.13657e+08	2.70686e+08	1.37286e+08	No	Yes	9.09756	-15.1623		-1.16806	-2.04638	1.52143
Q8TD55	PLEKHO2	Pleckstrin homology domain-containing family O member 2 (PH domain-containing family O member 2) (Pleckstrin homology domain-containing family Q member 1) (PH domain-containing family Q member 1)	0.00895237	0	0.00895237	1361	-10	14	3.9925e+08	3.56998e+08	3.84474e+08	1.47181e+08	1.79703e+08	1.37505e+08	No	Yes	5.90676	-15.1456		-1.30601	-2.04806	1.51976
P62857	RPS28	40S ribosomal protein S28 (Small ribosomal subunit protein eS28)	0.00893397	0	0.00893397	1360	-10	4	5.04338e+08	3.03147e+08	3.71094e+08	1.69383e+08	1.45057e+08	1.08793e+08	No	Yes	9.49385	-15.1367		-1.50118	-2.04896	1.51886
Q14191	WRN	Werner syndrome ATP-dependent helicase	0.00892793	0	0.00892793	1359	-10	22	3.81396e+08	1.83327e+08	2.43376e+08	2.77789e+08	2.75646e+08	2.39195e+08	No	Yes	9.29685	-15.1337		-0.0312379	-2.04925	1.51857
Q9P2N5	RBM27	RNA-binding protein 27 (RNA-binding motif protein 27)	0.00891967	0.0073558	0.00156387	91	2.23376	27	4.65222e+07	4.65222e+07	4.65222e+07	4.20233e+08	5.13733e+08	5.25716e+08	Yes	Yes	0.473851	3.39122	82.4672	3.37951	-2.04965	1.51817
P43034	PAFAH1B1	Platelet-activating factor acetylhydrolase IB subunit beta (Lissencephaly-1 protein) (LIS-1) (PAF acetylhydrolase 45 kDa subunit) (PAF-AH 45 kDa subunit) (PAF-AH alpha) (PAFAH alpha)	0.00890759	0	0.00890759	1358	-10	16	2.69931e+08	3.57197e+08	3.7076e+08	2.08535e+08	1.80427e+08	2.10232e+08	No	Yes	8.10776	-15.1239		-0.73935	-2.05024	1.51758
Q8IX12	CCAR1	Cell division cycle and apoptosis regulator protein 1 (Cell cycle and apoptosis regulatory protein 1) (CARP-1) (Death inducer with SAP domain)	0.00890159	0.00277976	0.00612182	509	-1.139	30	1.74435e+08	1.74435e+08	1.74435e+08	1.90328e+08	4.7116e+08	4.11213e+08	Yes	Yes	2.21186	-1.72819	31.2277	0.932174	-2.05053	1.51729
P00367	GLUD1	Glutamate dehydrogenase 1, mitochondrial (GDH 1)	0.00889731	0.000466963	0.00843035	868	-4.17421	24	3.02093e+08	2.51267e+08	2.00442e+08	3.15402e+08	2.47361e+08	2.78675e+08	No	Yes	3.11789	-6.3326	5.24836	0.151575	-2.05074	1.51708
Q6NYC8	PPP1R18	Phostensin (Protein phosphatase 1 F-actin cytoskeleton-targeting subunit) (Protein phosphatase 1 regulatory subunit 18)	0.00888448	0.000290293	0.00859419	917	-4.88778	20	2.85065e+08	2.10646e+08	2.69425e+08	2.23844e+08	2.70067e+08	3.33893e+08	No	Yes	3.51561	-7.41207	3.26741	0.0943112	-2.05137	1.51645
Q9UBQ7	GRHPR	Glyoxylate reductase/hydroxypyruvate reductase	0.00888162	0	0.00888162	1357	-10	10	3.21538e+08	2.98849e+08	3.45691e+08	2.19328e+08	2.24812e+08	1.82208e+08	No	Yes	5.44966	-15.1112		-0.631381	-2.05151	1.51631
O00410	IPO5	Importin-5 (Imp5) (Importin subunit beta-3) (Karyopherin beta-3) (Ran-binding protein 5) (RanBP5)	0.00887955	0.00735287	0.00152668	87	2.26791	41	4.57991e+07	4.19261e+07	3.80531e+07	3.50762e+08	3.15801e+08	7.99714e+08	Yes	Yes	1.85507	3.43863	82.8068	3.41041	-2.05161	1.51621
Q99661	KIF2C	Kinesin-like protein KIF2C (Kinesin-like protein 6) (Mitotic centromere-associated kinesin) (MCAK)	0.00887728	0.00887728	0		10	22				4.6104e+08	6.15568e+08	5.1504e+08	Yes	Yes	0.522774		99.8049	10	-2.05172	1.5161
P49959	MRE11	Double-strand break repair protein MRE11	0.00885468	0	0.00885468	1356	-10	30	4.04851e+08	4.31615e+07	4.173e+08	2.66824e+08	2.10646e+08	2.44814e+08	No	Yes	11.5497	-15.0981		-0.267461	-2.05283	1.51499
Q15052	ARHGEF6	Rho guanine nucleotide exchange factor 6 (Alpha-Pix) (COOL-2) (PAK-interacting exchange factor alpha) (Rac/Cdc42 guanine nucleotide exchange factor 6)	0.00885049	0.00238476	0.00646573	578	-1.43897	20	2.06478e+08	1.62734e+08	2.08231e+08	3.34937e+08	2.92354e+08	3.82109e+08	No	Yes	1.29027	-2.17973	26.9449	0.797147	-2.05303	1.51478
P23526	AHCY	Adenosylhomocysteinase (AdoHcyase)	0.00882708	0.000478633	0.00834845	863	-4.12452	18	2.40793e+08	2.51005e+08	2.51574e+08	2.88604e+08	2.22425e+08	3.28248e+08	No	Yes	2.65241	-6.24301	5.42233	0.156609	-2.05418	1.51364
Q9BW27	NUP85	Nuclear pore complex protein Nup85 (85 kDa nucleoporin) (FROUNT) (Nucleoporin Nup75) (Nucleoporin Nup85) (Pericentrin-1)	0.00882107	0.00266521	0.00615586	522	-1.20771	17	1.8853e+08	1.80061e+08	1.71592e+08	2.43883e+08	3.39619e+08	4.57885e+08	Yes	Yes	1.56826	-1.82768	30.2141	0.899879	-2.05448	1.51334
Q13347	EIF3I	Eukaryotic translation initiation factor 3 subunit I (eIF3i) (Eukaryotic translation initiation factor 3 subunit 2) (TGF-beta receptor-interacting protein 1) (TRIP-1) (eIF-3-beta) (eIF3 p36)	0.00879894	0	0.00879894	1355	-10	17	4.28558e+08	2.63284e+08	2.04299e+08	2.76464e+08	1.93874e+08	2.11123e+08	No	Yes	9.98748	-15.0707		-0.411999	-2.05557	1.51225
P01893	HLA-H	Putative HLA class I histocompatibility antigen, alpha chain H (HLA-12.4) (HLA-AR) (MHC class I antigen H)	0.00876452	0.00593539	0.00282914	168	1.06898	3	8.23072e+07	8.23072e+07	8.23072e+07	3.69555e+08	6.05286e+08	3.49668e+08	Yes	Yes	1.21032	1.61474	67.7206	2.37737	-2.05727	1.51055
P46778	RPL21	60S ribosomal protein L21 (Large ribosomal subunit protein eL21)	0.0087615	0	0.0087615	1354	-10	4	2.07684e+08	2.62727e+08	3.1777e+08	2.49474e+08	2.32208e+08	3.01025e+08	Yes	Yes	8.90092	-15.0523		-0.0188346	-2.05742	1.5104
P62753	RPS6	40S ribosomal protein S6 (Phosphoprotein NP33) (Small ribosomal subunit protein eS6)	0.00874704	0.00319774	0.0055493	423	-0.795255	10	1.72559e+08	1.64087e+08	1.55615e+08	3.10499e+08	3.14862e+08	4.50674e+08	Yes	Yes	1.05448	-1.20058	36.5579	1.106	-2.05814	1.50968
Q9Y6G9	DYNC1LI1	Cytoplasmic dynein 1 light intermediate chain 1 (LIC1) (Dynein light chain A) (DLC-A) (Dynein light intermediate chain 1, cytosolic)	0.00874324	0	0.00874324	1353	-10	20	2.59924e+08	3.44766e+08	3.713e+08	1.91745e+08	1.92255e+08	2.07626e+08	No	Yes	8.54312	-15.0433		-0.723173	-2.05833	1.50949
Q9HBI0	PARVG	Gamma-parvin	0.00867817	0.000535222	0.00814295	845	-3.92734	16	2.64871e+08	1.44365e+08	3.06245e+08	1.81629e+08	3.1113e+08	3.4771e+08	No	Yes	3.63482	-5.91554	6.16745	0.178181	-2.06157	1.50625
Q15059	BRD3	Bromodomain-containing protein 3 (RING3-like protein)	0.00865405	0	0.00865405	1351	-10	16	3.37828e+08	3.37828e+08	3.37828e+08	1.16424e+08	2.72096e+08	1.49618e+08	Yes	Yes	8.86628	-14.9989		-1.00803	-2.06278	1.50504
Q13573	SNW1	SNW domain-containing protein 1 (Nuclear protein SkiP) (Nuclear receptor coactivator NCoA-62) (Ski-interacting protein)	0.00865289	0.00655509	0.0020978	126	1.64374	21	6.21784e+07	6.21784e+07	6.21784e+07	4.00552e+08	4.203e+08	5.44029e+08	Yes	Yes	0.654185	2.47379	75.7561	2.85788	-2.06284	1.50498
O60264	SMARCA5	SWI/SNF-related matrix-associated actin-dependent regulator of chromatin subfamily A member 5 (SWI/SNF-related matrix-associated actin-dependent regulator of chromatin A5)	0.00864882	0.00176223	0.00688659	664	-1.96639	39	1.66866e+08	2.05501e+08	2.44136e+08	3.27703e+08	2.81965e+08	3.24515e+08	Yes	Yes	1.10709	-2.95898	20.3753	0.596252	-2.06304	1.50477
Q96AX1	VPS33A	Vacuolar protein sorting-associated protein 33A (hVPS33A)	0.00864544	0	0.00864544	1350	-10	9	4.52617e+08	2.4165e+08	3.00483e+08	2.14086e+08	1.77451e+08	1.63794e+08	No	Yes	9.70397	-14.9946		-0.850207	-2.06321	1.5046
P54725	RAD23A	UV excision repair protein RAD23 homolog A (HR23A) (hHR23A)	0.00863343	0.00380315	0.00483027	349	-0.344909	67	1.62449e+08	1.43693e+08	1.24936e+08	3.79445e+08	3.18859e+08	4.18546e+08	No	Yes	0.663845	-0.518744	44.0515	1.36441	-2.06382	1.504
Q13557	CAMK2D	Calcium/calmodulin-dependent protein kinase type II subunit delta (CaM kinase II subunit delta) (CaMK-II subunit delta)	0.00862505	0	0.00862505	1349	-10	12	3.58504e+08	1.74693e+08	3.84314e+08	2.46757e+08	1.8014e+08	2.02018e+08	No	Yes	10.1109	-14.9844		-0.557198	-2.06424	1.50358
Q5K651	SAMD9	Sterile alpha motif domain-containing protein 9 (SAM domain-containing protein 9)	0.00862444	0.000536478	0.00808797	843	-3.91419	29	2.45239e+08	2.40808e+08	2.36376e+08	3.16036e+08	2.37383e+08	2.70473e+08	No	Yes	2.197	-5.88517	6.22043	0.179716	-2.06427	1.50355
Q14240	EIF4A2	Eukaryotic initiation factor 4A-II (eIF-4A-II) (eIF4A-II)	0.00860782	0.000819606	0.00778821	803	-3.24829	9	2.51541e+08	2.46317e+08	1.99624e+08	3.05356e+08	2.76507e+08	2.6399e+08	No	Yes	1.89991	-4.88124	9.52165	0.275572	-2.06511	1.50271
Q9P2J5	LARS1	Leucine--tRNA ligase, cytoplasmic	0.00860747	0	0.00860747	1348	-10	44	2.94362e+08	2.69266e+08	2.4417e+08	2.3817e+08	2.26438e+08	2.70867e+08	No	Yes	6.55765	-14.9755		-0.139467	-2.06512	1.50269
O75822	EIF3J	Eukaryotic translation initiation factor 3 subunit J (eIF3j) (Eukaryotic translation initiation factor 3 subunit 1) (eIF-3-alpha) (eIF3 p35)	0.00856657	0.00856657	0		10	14				4.95124e+08	4.91748e+08	5.49068e+08	Yes	Yes	0.22146		99.8049	10	-2.06719	1.50062
O95373	IPO7	Importin-7 (Imp7) (Ran-binding protein 7) (RanBP7)	0.00856622	0.00555855	0.00300768	181	0.88606	23	8.92851e+07	8.92851e+07	8.92851e+07	3.86854e+08	5.0017e+08	3.80998e+08	Yes	Yes	0.651788	1.32963	64.8891	2.23151	-2.06721	1.50061
Q9BQE5	APOL2	Apolipoprotein L2 (Apolipoprotein L-II) (ApoL-II)	0.00849693	0	0.00849693	1347	-10	14	2.57004e+08	2.04332e+08	3.44257e+08	2.08882e+08	2.54827e+08	2.54151e+08	No	Yes	8.80963	-14.9196		-0.172458	-2.07074	1.49708
Q9H171	ZBP1	Z-DNA-binding protein 1 (DNA-dependent activator of IFN-regulatory factors) (DAI) (Tumor stroma and activated macrophage protein DLM-1)	0.00847028	0.00141567	0.00705461	713	-2.31708	21	2.6146e+08	6.35832e+07	2.61477e+08	1.30007e+08	3.49312e+08	4.52835e+08	No	Yes	3.11938	-3.4657	16.7133	0.486812	-2.0721	1.49572
Q9NUU7	DDX19A	ATP-dependent RNA helicase DDX19A	0.00845766	0	0.00845766	1346	-10	3	2.80129e+08	1.76396e+08	3.94844e+08	2.49336e+08	1.96335e+08	2.19373e+08	No	Yes	9.80135	-14.8995		-0.363225	-2.07275	1.49507
P25490	YY1	Transcriptional repressor protein YY1 (Delta transcription factor) (INO80 complex subunit S) (NF-E1) (Yin and yang 1) (YY-1)	0.00842786	0	0.00842786	1345	-10	8	3.17156e+08	3.48602e+08	3.80049e+08	9.10538e+07	1.6085e+08	2.13359e+08	No	Yes	9.2211	-14.8842		-1.25365	-2.07428	1.49354
P53582	METAP1	Methionine aminopeptidase 1 (MAP 1) (MetAP 1)	0.0084276	0	0.0084276	1344	-10	15	2.16249e+08	2.8909e+08	2.95977e+08	2.65478e+08	2.24112e+08	2.20119e+08	No	Yes	6.65487	-14.8841		-0.180377	-2.0743	1.49352
P16949	STMN1	Stathmin (Leukemia-associated phosphoprotein p18) (Metablastin) (Oncoprotein 18) (Op18) (Phosphoprotein p19) (pp19) (Prosolin) (Protein Pr22) (pp17)	0.00841812	0.00622942	0.00218871	136	1.50902	5	6.37144e+07	6.37144e+07	6.37144e+07	3.2614e+08	4.04746e+08	5.87295e+08	Yes	Yes	1.15327	2.25301	74.0001	2.74251	-2.07478	1.49303
Q01081	U2AF1	Splicing factor U2AF 35 kDa subunit (U2 auxiliary factor 35 kDa subunit) (U2 small nuclear RNA auxiliary factor 1) (U2 snRNP auxiliary factor small subunit)	0.00839924	0.00248579	0.00591345	526	-1.2503	8	1.48462e+08	1.68228e+08	2.10889e+08	3.10607e+08	2.86278e+08	3.81474e+08	No	Yes	1.33704	-1.86551	29.5954	0.880274	-2.07576	1.49206
O43169	CYB5B	Cytochrome b5 type B (Cytochrome b5 outer mitochondrial membrane isoform)	0.00839357	0	0.00839357	1343	-10	4	3.47254e+08	1.88612e+08	2.65992e+08	2.46057e+08	2.04857e+08	2.5215e+08	No	Yes	9.41572	-14.8666		-0.195753	-2.07605	1.49176
P04632	CAPNS1	Calpain small subunit 1 (CSS1) (Calcium-activated neutral proteinase small subunit) (CANP small subunit) (Calcium-dependent protease small subunit) (CDPS) (Calcium-dependent protease small subunit 1) (Calpain regulatory subunit)	0.00839339	0	0.00839339	1342	-10	9	3.61649e+08	3.3711e+08	1.11642e+08	1.93964e+08	1.8966e+08	3.10864e+08	No	Yes	8.7663	-14.8665		-0.261843	-2.07606	1.49176
P01889	HLA-B	HLA class I histocompatibility antigen, B alpha chain (Human leukocyte antigen B) (HLA-B)	0.00839127	0.00408663	0.00430464	295	-0.074981	3	7.27435e+07	1.49394e+08	1.6136e+08	3.40556e+08	3.36573e+08	4.43885e+08	Yes	Yes	1.16958	-0.111845	48.701	1.53541	-2.07617	1.49165
P01834	IGKC	Immunoglobulin kappa constant (Ig kappa chain C region) (Ig kappa chain C region AG) (Ig kappa chain C region CUM) (Ig kappa chain C region EU) (Ig kappa chain C region OU) (Ig kappa chain C region ROY) (Ig kappa chain C region TI)	0.00838979	0	0.00838979	1341	-10	4	2.17587e+08	5.3752e+08	2.62658e+08	1.8636e+08	1.68426e+08	1.31694e+08	No	Yes	10.3084	-14.8647		-1.0799	-2.07625	1.49157
P35611	ADD1	Alpha-adducin (Erythrocyte adducin subunit alpha)	0.00837393	0.000906008	0.00746792	789	-3.04311	20	2.30392e+08	1.63685e+08	2.74991e+08	2.95609e+08	2.64803e+08	2.7192e+08	No	Yes	2.18752	-4.53651	10.8194	0.313408	-2.07707	1.49075
Q6FI13	H2AC18	Histone H2A type 2-A (H2A-clustered histone 18) (H2A-clustered histone 19) (Histone H2A.2) (Histone H2A/o)	0.00837336	0	0.00837336	1340	-10	3	2.69357e+08	2.69357e+08	2.69357e+08	2.3641e+08	2.09394e+08	2.47424e+08	Yes	Yes	6.69903	-14.8562		-0.224687	-2.0771	1.49072
Q7Z6I6	ARHGAP30	Rho GTPase-activating protein 30 (Rho-type GTPase-activating protein 30)	0.00834523	0.000648032	0.00769719	820	-3.5702	22	2.53378e+08	2.27887e+08	2.02397e+08	2.5067e+08	2.20659e+08	3.41263e+08	No	Yes	2.17044	-5.31694	7.7653	0.224511	-2.07856	1.48926
A6NC98	CCDC88B	Coiled-coil domain-containing protein 88B (Brain leucine zipper domain-containing protein) (Gipie) (Hook-related protein 3) (HkRP3)	0.00834228	0.00267049	0.00567178	493	-1.0867	45	2.13597e+08	1.69266e+08	1.24936e+08	3.00589e+08	3.41981e+08	3.45356e+08	Yes	Yes	0.498134	-1.6182	32.0116	0.957303	-2.07872	1.4891
P06241	FYN	Tyrosine-protein kinase Fyn	0.0083014	0.00145613	0.00684526	698	-2.23296	9	1.90672e+08	2.03527e+08	2.16383e+08	2.6215e+08	3.48007e+08	2.67657e+08	No	Yes	1.38525	-3.32035	17.5408	0.51141	-2.08085	1.48697
Q9NW82	WDR70	WD repeat-containing protein 70	0.00829859	0	0.00829859	1339	-10	15	4.25509e+08	2.35189e+08	3.36215e+08	1.8806e+08	1.42496e+08	1.60423e+08	No	Yes	9.69907	-14.8173		-1.03117	-2.081	1.48682
P21291	CSRP1	Cysteine and glycine-rich protein 1 (Cysteine-rich protein 1) (CRP) (CRP1) (Epididymis luminal protein 141) (HEL-141)	0.00829728	0	0.00829728	1338	-10	7	3.08291e+08	3.75631e+08	2.93871e+08	1.69524e+08	1.74064e+08	1.66277e+08	No	Yes	8.03981	-14.8167		-0.939669	-2.08106	1.48675
P42892	ECE1	Endothelin-converting enzyme 1	0.00829471	0	0.00829471	1337	-10	28	3.17728e+08	1.75238e+08	4.53243e+08	1.17315e+08	2.34424e+08	1.89249e+08	No	Yes	9.70726	-14.8153		-0.863932	-2.0812	1.48662
P30050	RPL12	60S ribosomal protein L12 (Large ribosomal subunit protein uL11)	0.00828765	0	0.00828765	1336	-10	9	2.94911e+08	3.20676e+08	2.69145e+08	2.06693e+08	1.83251e+08	2.11255e+08	No	Yes	6.10286	-14.8116		-0.560181	-2.08157	1.48625
Q15208	STK38	Serine/threonine-protein kinase 38	0.00828625	0	0.00828625	1335	-10	12	4.32078e+08	1.85616e+08	3.69042e+08	2.06665e+08	1.56452e+08	1.35828e+08	No	Yes	10.217	-14.8109		-1.0061	-2.08164	1.48618
Q02878	RPL6	60S ribosomal protein L6 (Large ribosomal subunit protein eL6) (Neoplasm-related protein C140) (Tax-responsive enhancer element-binding protein 107) (TaxREB107)	0.00826274	0.00826274	0		10	16				2.81784e+08	4.38634e+08	7.61046e+08	Yes	Yes	1.78381		99.8049	10	-2.08288	1.48494
P55786	NPEPPS	Puromycin-sensitive aminopeptidase (PSA)	0.00825497	0.00414658	0.00410839	274	0.0133494	37	1.3875e+08	5.83667e+07	1.69054e+08	3.91006e+08	3.09195e+08	4.137e+08	Yes	Yes	1.40657	0.0198177	50.2313	1.59388	-2.08328	1.48453
Q8N1G4	LRRC47	Leucine-rich repeat-containing protein 47	0.008223	0.00364362	0.00457938	345	-0.32978	19	1.49889e+08	7.61818e+07	1.8438e+08	3.61774e+08	3.58834e+08	3.4328e+08	Yes	Yes	0.733675	-0.489014	44.3101	1.37368	-2.08497	1.48285
P30626	SRI	Sorcin (22 kDa protein) (CP-22) (CP22) (V19)	0.00822073	0	0.00822073	1334	-10	12	3.87606e+08	3.47042e+08	3.06478e+08	7.18615e+07	1.57649e+08	2.03296e+08	No	Yes	7.26735	-14.7766		-1.39391	-2.08509	1.48273
Q96J01	THOC3	THO complex subunit 3 (Tho3) (TEX1 homolog) (hTREX45)	0.0082127	0	0.0082127	1333	-10	11	3.5303e+08	2.92697e+08	2.32364e+08	2.23425e+08	1.3465e+08	2.36327e+08	No	Yes	8.85944	-14.7723		-0.606143	-2.08551	1.4823
Q96AZ6	ISG20	Interferon-stimulated gene 20 kDa protein	0.00821163	0.00214637	0.00606526	584	-1.49867	8	1.9046e+08	1.48392e+08	1.98396e+08	3.37571e+08	2.31597e+08	3.65884e+08	No	Yes	1.86627	-2.22141	26.1381	0.772103	-2.08557	1.48225
Q9NSE4	IARS2	Isoleucine--tRNA ligase, mitochondrial	0.00821042	0.00711732	0.0010931	68	2.70291	31	4.77307e+07	3.25836e+07	1.74365e+07	4.93514e+08	4.14025e+08	4.66794e+08	Yes	Yes	0.392056	4.0062	86.6864	3.80964	-2.08563	1.48218
O15511	ARPC5	Actin-related protein 2/3 complex subunit 5 (Arp2/3 complex 16 kDa subunit) (p16-ARC)	0.00820486	0	0.00820486	1332	-10	8	3.05208e+08	2.49998e+08	4.2663e+08	2.01641e+08	1.36218e+08	1.51392e+08	No	Yes	9.38334	-14.7682		-1.02519	-2.08593	1.48189
O75503	CLN5	Ceroid-lipofuscinosis neuronal protein 5 (Protein CLN5) [Cleaved into: Ceroid-lipofuscinosis neuronal protein 5, secreted form]	0.00819511	0	0.00819511	1331	-10	11	3.7053e+08	3.7053e+08	3.7053e+08	5.52938e+07	1.09872e+08	1.92584e+08	No	Yes	8.706	-14.763		-1.81409	-2.08645	1.48137
O95379	TNFAIP8	Tumor necrosis factor alpha-induced protein 8 (TNF alpha-induced protein 8) (Head and neck tumor and metastasis-related protein) (MDC-3.13) (NF-kappa-B-inducible DED-containing protein) (NDED) (SCC-S2) (TNF-induced protein GG2-1)	0.0081713	0	0.0081713	1330	-10	10	3.02239e+08	2.92213e+08	2.90973e+08	2.17526e+08	1.53743e+08	2.08375e+08	No	Yes	7.77603	-14.7504		-0.627776	-2.08771	1.48011
Q9BPW8	NIPSNAP1	Protein NipSnap homolog 1 (NipSnap1)	0.00816749	0	0.00816749	1329	-10	7	3.63736e+08	1.87296e+08	2.7128e+08	2.42854e+08	1.83632e+08	2.15589e+08	No	Yes	9.72341	-14.7484		-0.366325	-2.08791	1.47991
Q9Y3B4	SF3B6	Splicing factor 3B subunit 6 (Pre-mRNA branch site protein p14) (SF3b 14 kDa subunit) (SF3B14a) (Spliceosome-associated protein, 14-kDa) (Splicing factor 3b, subunit 6, 14kDa)	0.00816735	0.00122185	0.0069455	730	-2.50701	7	2.3076e+08	2.11876e+08	1.75149e+08	2.1948e+08	3.09217e+08	3.17881e+08	No	Yes	1.22884	-3.71013	14.9602	0.434923	-2.08792	1.4799
Q7Z739	YTHDF3	YTH domain-containing family protein 3 (DF3)	0.00816199	0.00454843	0.00361356	244	0.331948	11	8.42233e+07	1.07508e+08	1.30793e+08	3.39213e+08	3.65436e+08	4.36229e+08	Yes	Yes	0.842419	0.491155	55.727	1.81452	-2.0882	1.47961
P29728	OAS2	2'-5'-oligoadenylate synthase 2 ((2-5')oligo(A) synthase 2) (2-5A synthase 2)	0.00816199	0.00224805	0.00591395	561	-1.39545	21	1.96836e+08	1.7557e+08	1.54305e+08	3.7461e+08	2.94776e+08	2.67305e+08	Yes	Yes	1.4282	-2.06473	27.5429	0.815783	-2.0882	1.47961
Q9Y371	SH3GLB1	Endophilin-B1 (Bax-interacting factor 1) (Bif-1) (SH3 domain-containing GRB2-like protein B1)	0.00815913	0	0.00815913	1328	-10	9	3.09232e+08	3.28073e+08	3.45524e+08	1.09179e+08	1.8009e+08	1.9079e+08	No	Yes	8.58599	-14.744		-1.07618	-2.08836	1.47946
O00329	PIK3CD	Phosphatidylinositol 4,5-bisphosphate 3-kinase catalytic subunit delta isoform (PI3-kinase subunit delta) (PI3K-delta) (PI3Kdelta) (PtdIns-3-kinase subunit delta)	0.00814808	0.00237691	0.00577117	533	-1.27978	31	1.70266e+08	1.71604e+08	1.72942e+08	2.8116e+08	2.93532e+08	3.71403e+08	Yes	Yes	0.979621	-1.89263	29.1714	0.866883	-2.08894	1.47887
Q13418	ILK	Integrin-linked protein kinase	0.00813839	0	0.00813839	1327	-10	16	2.96985e+08	1.29318e+08	3.09488e+08	2.40943e+08	2.17712e+08	2.64723e+08	No	Yes	9.93016	-14.733		-0.0291356	-2.08946	1.47836
O00303	EIF3F	Eukaryotic translation initiation factor 3 subunit F (eIF3f) (Deubiquitinating enzyme eIF3f)	0.00813678	0	0.00813678	1326	-10	15	3.95888e+08	1.50673e+08	2.86788e+08	2.04669e+08	1.9643e+08	2.24433e+08	No	Yes	9.98708	-14.7321		-0.416093	-2.08955	1.47827
A0A7I2V2I8	PRKRA	Interferon-inducible double-stranded RNA-dependent protein kinase activator A	0.00812764	0.000264354	0.00786329	910	-4.89459	10	2.51018e+08	1.6658e+08	2.85558e+08	2.86928e+08	2.36414e+08	2.30743e+08	No	Yes	3.96079	-7.23314	3.25253	0.0938812	-2.09004	1.47778
Q6ZU80	CEP128	Centrosomal protein of 128 kDa (Cep128)	0.00812194	0.00812194	0		10	42				5.93435e+08	4.96749e+08	3.66036e+08	Yes	Yes	0.875946		99.8049	10	-2.09034	1.47748
Q9BXL7	CARD11	Caspase recruitment domain-containing protein 11 (CARD-containing MAGUK protein 1) (Carma 1)	0.00809201	0.00112209	0.00696992	748	-2.63495	37	2.75145e+08	1.36114e+08	2.11724e+08	2.43326e+08	2.72342e+08	3.12203e+08	No	Yes	2.00647	-3.88886	13.8666	0.402701	-2.09194	1.47587
Q8N1K5	THEMIS	Protein THEMIS (Thymocyte-expressed molecule involved in selection)	0.00806929	0.00145151	0.00661777	688	-2.18879	22	2.25057e+08	1.96268e+08	1.6748e+08	2.72979e+08	2.36972e+08	3.48023e+08	Yes	Yes	1.27934	-3.2277	17.9881	0.524737	-2.09316	1.47465
P43246	MSH2	DNA mismatch repair protein Msh2 (hMSH2) (MutS protein homolog 2)	0.00805874	0.00205537	0.00600337	590	-1.54638	33	2.76905e+08	7.95988e+07	1.77878e+08	2.87366e+08	2.56546e+08	3.66594e+08	No	Yes	2.35614	-2.27949	25.5048	0.752524	-2.09373	1.47408
P09234	SNRPC	U1 small nuclear ribonucleoprotein C (U1 snRNP C) (U1-C) (U1C)	0.00804444	0.000284943	0.0077595	896	-4.76722	3	2.31817e+08	2.31817e+08	2.31817e+08	2.40793e+08	2.59138e+08	2.46944e+08	Yes	Yes	1.25726	-7.02361	3.54211	0.102247	-2.0945	1.47331
Q9BZE1	MRPL37	39S ribosomal protein L37, mitochondrial (L37mt) (MRP-L37) (39S ribosomal protein L2, mitochondrial) (L2mt) (MRP-L2) (Mitochondrial large ribosomal subunit protein mL37)	0.00803778	0.00697026	0.00106752	70	2.70696	18	3.1769e+07	3.1769e+07	3.1769e+07	4.11528e+08	4.25606e+08	5.08689e+08	Yes	Yes	0.43207	3.98722	86.7188	3.81341	-2.09486	1.47295
Q5T200	ZC3H13	Zinc finger CCCH domain-containing protein 13	0.00803161	0.0068924	0.00113921	76	2.59698	18	3.57246e+07	3.38994e+07	3.20742e+07	4.26277e+08	4.06067e+08	5.05981e+08	No	Yes	0.42968	3.82436	85.8159	3.71153	-2.0952	1.47262
O75663	TIPRL	TIP41-like protein (Putative MAPK-activating protein PM10) (Type 2A-interacting protein) (TIP)	0.0080294	0.00130072	0.00672868	715	-2.37101	13	1.92838e+08	2.0011e+08	2.07381e+08	2.33301e+08	2.87611e+08	3.18388e+08	No	Yes	1.51976	-3.49131	16.1995	0.471574	-2.09532	1.4725
P53992	SEC24C	Protein transport protein Sec24C (SEC24-related protein C)	0.00801604	0.00505249	0.00296355	200	0.769665	22	6.18691e+07	8.75938e+07	1.13319e+08	3.28522e+08	3.64045e+08	4.81884e+08	Yes	Yes	1.07977	1.13278	63.0297	2.1407	-2.09604	1.47178
P61254	RPL26	60S ribosomal protein L26 (Large ribosomal subunit protein uL24)	0.00801019	0.00801019	0		10	1				4.30284e+08	5.64439e+08	4.41461e+08	Yes	Yes	0.537083		99.8049	10	-2.09636	1.47146
Q9BZZ5	API5	Apoptosis inhibitor 5 (API-5) (Antiapoptosis clone 11 protein) (AAC-11) (Cell migration-inducing gene 8 protein) (Fibroblast growth factor 2-interacting factor) (FIF) (Protein XAGL)	0.00797758	0.00697	0.00100758	64	2.79027	19	3.00427e+07	3.00427e+07	3.00427e+07	4.76406e+08	4.05252e+08	4.58552e+08	Yes	Yes	0.320071	4.10082	87.3699	3.89095	-2.09813	1.46969
Q9H3K6	BOLA2	BolA-like protein 2	0.00796729	0	0.00796729	1325	-10	4	2.06865e+08	2.17485e+08	3.42733e+08	1.49204e+08	2.95205e+08	2.16998e+08	No	Yes	9.67193	-14.641		-0.268856	-2.09869	1.46913
Q9P289	STK26	Serine/threonine-protein kinase 26	0.00792561	0	0.00792561	1324	-10	9	3.06947e+08	2.58796e+08	3.5818e+08	1.83031e+08	1.58482e+08	1.55583e+08	No	Yes	8.28598	-14.6183		-0.898113	-2.10097	1.46685
Q03519	TAP2	Antigen peptide transporter 2 (APT2)	0.00792167	0	0.00792167	1323	-10	18	3.13223e+08	3.13223e+08	3.13223e+08	7.65721e+07	1.54009e+08	2.50062e+08	No	Yes	9.18225	-14.6162		-1.12713	-2.10118	1.46663
Q8N684	CPSF7	Cleavage and polyadenylation specificity factor subunit 7 (Cleavage and polyadenylation specificity factor 59 kDa subunit) (CPSF 59 kDa subunit) (Cleavage factor Im complex 59 kDa subunit) (CFIm59) (Pre-mRNA cleavage factor Im 59 kDa subunit)	0.00791949	0.00411916	0.00380034	262	0.116221	13	1.10611e+08	1.13558e+08	1.16504e+08	3.57611e+08	3.56059e+08	3.65579e+08	Yes	Yes	0.108597	0.17044	52.0129	1.66347	-2.1013	1.46652
P13861	PRKAR2A	cAMP-dependent protein kinase type II-alpha regulatory subunit	0.00790783	0	0.00790783	1322	-10	18	2.43427e+08	2.77351e+08	3.11274e+08	2.22621e+08	1.768e+08	1.86359e+08	No	Yes	6.96874	-14.6086		-0.513446	-2.10194	1.46588
O14933	UBE2L6	Ubiquitin/ISG15-conjugating enzyme E2 L6	0.00790281	0	0.00790281	1321	-10	6	2.78772e+08	2.78772e+08	2.78772e+08	2.44645e+08	9.74557e+07	2.38516e+08	No	Yes	9.21357	-14.6058		-0.64322	-2.10222	1.4656
Q92597	NDRG1	Protein NDRG1 (Differentiation-related gene 1 protein) (DRG-1) (N-myc downstream-regulated gene 1 protein) (Nickel-specific induction protein Cap43) (Reducing agents and tunicamycin-responsive protein) (RTP) (Rit42)	0.00789825	0	0.00789825	1320	-10	10	3.24044e+08	3.15857e+08	3.0767e+08	1.77017e+08	1.2512e+08	1.66403e+08	No	Yes	7.43912	-14.6033		-1.03197	-2.10247	1.46535
P17858	PFKL	ATP-dependent 6-phosphofructokinase, liver type (ATP-PFK) (PFK-L)	0.00787825	0.00230442	0.00557383	527	-1.27426	27	2.23363e+08	1.07857e+08	1.65288e+08	2.87127e+08	2.63338e+08	3.65554e+08	Yes	Yes	1.65348	-1.86584	29.2504	0.869376	-2.10357	1.46425
P61962	DCAF7	DDB1- and CUL4-associated factor 7 (WD repeat-containing protein 68) (WD repeat-containing protein An11 homolog)	0.00787161	0	0.00787161	1319	-10	13	2.59492e+08	2.67776e+08	2.76061e+08	2.05081e+08	2.19135e+08	1.83793e+08	No	Yes	6.31681	-14.5887		-0.405664	-2.10394	1.46388
P20290	BTF3	Transcription factor BTF3 (Nascent polypeptide-associated complex subunit beta) (NAC-beta) (RNA polymerase B transcription factor 3)	0.00785121	0.00785121	0		10	8				3.61223e+08	4.7625e+08	5.70207e+08	Yes	Yes	0.824179		99.8049	10	-2.10506	1.46275
P19174	PLCG1	1-phosphatidylinositol 4,5-bisphosphate phosphodiesterase gamma-1	0.00785021	0.00254971	0.00530051	486	-1.0558	35	2.39129e+08	1.5607e+08	7.30109e+07	2.77654e+08	2.53207e+08	4.08429e+08	Yes	Yes	1.04552	-1.54432	32.4795	0.97237	-2.10512	1.4627
P11310	ACADM	Medium-chain specific acyl-CoA dehydrogenase, mitochondrial (MCAD)	0.00784087	0	0.00784087	1318	-10	12	3.24786e+08	1.75652e+08	2.30423e+08	2.79721e+08	2.05298e+08	1.89945e+08	No	Yes	9.69842	-14.5718		-0.135537	-2.10564	1.46218
Q08752	PPID	Peptidyl-prolyl cis-trans isomerase D (PPIase D)	0.00783763	0	0.00783763	1317	-10	20	2.71188e+08	2.83305e+08	2.95423e+08	2.51767e+08	9.24675e+07	2.11094e+08	No	Yes	9.16476	-14.57		-0.736694	-2.10582	1.462
Q06787	FMR1	Synaptic functional regulator FMR1 (Fragile X mental retardation protein 1) (FMRP) (Protein FMR-1)	0.00782468	0.00569135	0.00213333	146	1.41566	16	5.3752e+07	6.36915e+07	7.3631e+07	3.81343e+08	4.03906e+08	4.266e+08	Yes	Yes	0.333407	2.06869	72.7359	2.66349	-2.10653	1.46128
P25685	DNAJB1	DnaJ homolog subfamily B member 1 (DnaJ protein homolog 1) (Heat shock 40 kDa protein 1) (HSP40) (Heat shock protein 40) (Human DnaJ protein 1) (hDj-1)	0.00781277	0	0.00781277	1316	-10	16	3.22319e+08	3.15722e+08	3.09124e+08	1.63943e+08	1.381e+08	1.51581e+08	No	Yes	6.57611	-14.5563		-1.06565	-2.10719	1.46062
Q8TD19	NEK9	Serine/threonine-protein kinase Nek9	0.00779358	0	0.00779358	1315	-10	24	2.95077e+08	1.61879e+08	3.36448e+08	2.09738e+08	1.71584e+08	2.2262e+08	No	Yes	9.92883	-14.5456		-0.402396	-2.10826	1.45955
P09012	SNRPA	U1 small nuclear ribonucleoprotein A (U1 snRNP A) (U1-A) (U1A)	0.00779152	0.00779152	0		10	11				4.0225e+08	5.1806e+08	4.76668e+08	Yes	Yes	0.462233		99.8049	10	-2.10838	1.45944
Q5T4S7	UBR4	E3 ubiquitin-protein ligase UBR4	0.00778298	0.00403988	0.0037431	263	0.110079	98	1.07125e+08	1.07125e+08	1.07125e+08	2.54504e+08	2.84439e+08	5.35128e+08	Yes	Yes	1.69828	0.160601	51.9066	1.65927	-2.10885	1.45896
P51570	GALK1	Galactokinase	0.00773969	0	0.00773969	1314	-10	17	3.34844e+08	1.36587e+08	3.4013e+08	2.2667e+08	1.58625e+08	1.9083e+08	No	Yes	10.4752	-14.5156		-0.509572	-2.11128	1.45654
A0A0A6YYG2	TRBV6-6	T cell receptor beta variable 6-6	0.00773249	0	0.00773249	1313	-10	1	2.50254e+08	2.68849e+08	2.87445e+08	2.09884e+08	2.01785e+08	1.68177e+08	No	Yes	5.43161	-14.5115		-0.482666	-2.11168	1.45614
P06127	CD5	T-cell surface glycoprotein CD5 (Lymphocyte antigen T1/Leu-1) (CD antigen CD5)	0.00772238	0.00255331	0.00516907	477	-1.01753	18	1.72966e+08	1.2846e+08	1.50713e+08	2.29706e+08	4.31248e+08	2.71487e+08	Yes	Yes	1.42272	-1.48109	33.0638	0.99126	-2.11225	1.45557
Q4G0J3	LARP7	La-related protein 7 (La ribonucleoprotein domain family member 7) (hLARP7) (P-TEFb-interaction protein for 7SK stability) (PIP7S)	0.00771006	0.00771006	0		10	23				3.81846e+08	4.39182e+08	5.61344e+08	Yes	Yes	0.699146		99.8049	10	-2.11294	1.45488
Q16512	PKN1	Serine/threonine-protein kinase N1	0.00769441	0.00120574	0.00648867	717	-2.428	20	2.27173e+08	1.29058e+08	2.24386e+08	2.69875e+08	2.90194e+08	2.3888e+08	No	Yes	1.32748	-3.5303	15.6703	0.455907	-2.11382	1.45399
Q99986	VRK1	Serine/threonine-protein kinase VRK1	0.00768241	0	0.00768241	1312	-10	14	2.76502e+08	2.5092e+08	2.25337e+08	2.17843e+08	2.02598e+08	2.04214e+08	No	Yes	7.59616	-14.4834		-0.269894	-2.1145	1.45332
Q8TDX7	NEK7	Serine/threonine-protein kinase Nek7	0.0076746	0	0.0076746	1311	-10	8	2.30169e+08	2.57458e+08	2.84748e+08	2.16084e+08	1.86376e+08	2.0118e+08	No	Yes	7.08317	-14.479		-0.35824	-2.11494	1.45287
Q14669	TRIP12	E3 ubiquitin-protein ligase TRIP12	0.00762545	0.00110665	0.0065188	729	-2.5584	35	1.91228e+08	1.94352e+08	1.97477e+08	2.90873e+08	2.59551e+08	2.33721e+08	Yes	Yes	1.01783	-3.7099	14.5126	0.421724	-2.11773	1.45008
Q96B97	SH3KBP1	SH3 domain-containing kinase-binding protein 1 (CD2-binding protein 3) (CD2BP3) (Cbl-interacting protein of 85 kDa) (Human Src family kinase-binding protein 1) (HSB-1)	0.00762324	0	0.00762324	1310	-10	27	2.66381e+08	2.23367e+08	3.20313e+08	1.82423e+08	1.72204e+08	2.02116e+08	No	Yes	8.69519	-14.45		-0.544205	-2.11786	1.44996
Q06124	PTPN11	Tyrosine-protein phosphatase non-receptor type 11	0.00761822	0.00173309	0.00588513	620	-1.76373	26	2.10583e+08	1.33674e+08	1.80736e+08	2.32043e+08	2.99596e+08	3.09274e+08	No	Yes	0.831473	-2.55682	22.7493	0.668095	-2.11815	1.44967
Q9NY61	AATF	Protein AATF (Apoptosis-antagonizing transcription factor) (Rb-binding protein Che-1)	0.00758365	0.00605568	0.00152798	112	1.98667	18	4.50745e+07	4.50745e+07	4.50745e+07	3.15708e+08	4.42145e+08	4.66632e+08	Yes	Yes	0.808055	2.87609	79.8517	3.15808	-2.12012	1.4477
Q8NAV1	PRPF38A	Pre-mRNA-splicing factor 38A	0.00758254	6.63316e-05	0.00751621	1028	-6.82416	12	2.49232e+08	2.21088e+08	1.92944e+08	1.75381e+08	3.14142e+08	2.06721e+08	No	Yes	5.76277	-9.87888	0.874794	0.0252419	-2.12019	1.44763
Q9HC35	EML4	Echinoderm microtubule-associated protein-like 4 (EMAP-4) (Restrictedly overexpressed proliferation-associated protein) (Ropp 120)	0.007582	0.00333996	0.00424203	347	-0.344924	25	9.18079e+07	1.07045e+08	1.7955e+08	3.04426e+08	2.94367e+08	3.82215e+08	Yes	Yes	1.28703	-0.499312	44.0512	1.3644	-2.12022	1.4476
Q9NZQ7	CD274	Programmed cell death 1 ligand 1 (PD-L1) (PDCD1 ligand 1) (Programmed death ligand 1) (hPD-L1) (B7 homolog 1) (B7-H1) (CD antigen CD274)	0.0075611	0	0.0075611	1309	-10	10	3.54698e+08	3.00261e+08	3.57436e+08	6.80181e+07	1.43109e+08	1.32142e+08	No	Yes	7.68359	-14.4145		-1.63367	-2.12142	1.4464
Q04760	GLO1	Lactoylglutathione lyase	0.00755278	0	0.00755278	1308	-10	10	4.22746e+08	2.3768e+08	3.04171e+08	1.05533e+08	1.43298e+08	1.40745e+08	No	Yes	8.97214	-14.4098		-1.3217	-2.12189	1.44592
P16435	POR	NADPH--cytochrome P450 reductase (CPR) (P450R)	0.00755086	0	0.00755086	1307	-10	21	3.53397e+08	2.25937e+08	4.05748e+08	1.32711e+08	1.02124e+08	1.33912e+08	No	Yes	9.84625	-14.4087		-1.42865	-2.122	1.44581
P53004	BLVRA	Biliverdin reductase A (BVR A)	0.00746772	0	0.00746772	1306	-10	12	3.31312e+08	2.59245e+08	2.97643e+08	1.59393e+08	1.53785e+08	1.37543e+08	No	Yes	7.94556	-14.3608		-0.981459	-2.12681	1.44101
O96019	ACTL6A	Actin-like protein 6A (53 kDa BRG1-associated factor A) (Actin-related protein Baf53a) (ArpNbeta) (BRG1-associated factor 53A) (BAF53A) (INO80 complex subunit K)	0.00745805	0	0.00745805	1305	-10	15	3.30303e+08	3.22214e+08	3.04657e+08	1.61093e+08	1.37128e+08	8.1795e+07	No	Yes	8.49803	-14.3551		-1.38932	-2.12737	1.44044
Q16891	IMMT	MICOS complex subunit MIC60 (Cell proliferation-inducing gene 4/52 protein) (Mitochondrial inner membrane protein) (Mitofilin) (p87/89)	0.00745367	0	0.00745367	1304	-10	38	2.75526e+08	2.53559e+08	2.31592e+08	2.19785e+08	1.61857e+08	1.94084e+08	No	Yes	8.06712	-14.3526		-0.413158	-2.12763	1.44019
Q9UER7	DAXX	Death domain-associated protein 6 (Daxx) (hDaxx) (ETS1-associated protein 1) (EAP1) (Fas death domain-associated protein)	0.00745215	0.00487843	0.00257372	182	0.922561	16	7.55071e+07	7.55071e+07	7.55071e+07	2.79683e+08	3.6083e+08	4.69096e+08	Yes	Yes	1.0492	1.32858	65.4634	2.26031	-2.12772	1.4401
O43586	PSTPIP1	Proline-serine-threonine phosphatase-interacting protein 1 (PEST phosphatase-interacting protein 1) (CD2-binding protein 1) (H-PIP)	0.00741566	0	0.00741566	1303	-10	17	3.58455e+08	2.10529e+08	2.72203e+08	1.66543e+08	1.74596e+08	1.47262e+08	No	Yes	8.93446	-14.3305		-0.788033	-2.12985	1.43797
P42765	ACAA2	3-ketoacyl-CoA thiolase, mitochondrial	0.00737974	0.00191742	0.00546232	577	-1.51035	18	1.69301e+08	1.56463e+08	1.61606e+08	2.98285e+08	3.05467e+08	2.32026e+08	No	Yes	1.0263	-2.16865	25.9822	0.767276	-2.13196	1.43586
Q01804	OTUD4	OTU domain-containing protein 4	0.00735133	0.00558831	0.00176302	131	1.66436	23	5.25838e+07	5.25838e+07	5.25838e+07	4.19215e+08	3.57147e+08	3.83941e+08	Yes	Yes	0.324459	2.387	76.0176	2.87567	-2.13363	1.43418
P41218	MNDA	Myeloid cell nuclear differentiation antigen	0.00734687	0	0.00734687	1302	-10	14	2.34159e+08	2.35172e+08	3.65351e+08	1.36973e+08	1.65774e+08	1.79824e+08	No	Yes	9.36336	-14.2901		-0.799701	-2.1339	1.43392
Q9NR45	NANS	Sialic acid synthase (N-acetylneuraminate synthase)	0.0073435	0	0.0073435	1301	-10	16	3.48677e+08	2.92496e+08	2.68735e+08	1.44512e+08	9.83105e+07	1.63919e+08	No	Yes	8.39749	-14.2882		-1.19423	-2.1341	1.43372
P50579	METAP2	Methionine aminopeptidase 2 (MAP 2) (MetAP 2)	0.00732914	0.000158569	0.00717057	928	-5.49891	15	2.22036e+08	1.98497e+08	2.22158e+08	2.2067e+08	2.32675e+08	2.18039e+08	No	Yes	1.39069	-7.87922	2.16354	0.0624363	-2.13495	1.43287
P14324	FDPS	Farnesyl pyrophosphate synthase (FPP synthase) (FPS)	0.00732701	0	0.00732701	1300	-10	10	3.33478e+08	3.06485e+08	2.91558e+08	1.25465e+08	1.07543e+08	1.49162e+08	No	Yes	7.11489	-14.2784		-1.29826	-2.13507	1.43274
O15523	DDX3Y	ATP-dependent RNA helicase DDX3Y	0.00732159	0.00732159	0		10	9				3.82614e+08	4.49624e+08	4.80483e+08	Yes	Yes	0.419901		99.8049	10	-2.13539	1.43242
Q9Y2L1	DIS3	Exosome complex exonuclease RRP44	0.00731195	0.000570279	0.00674167	813	-3.56337	29	1.87227e+08	1.88585e+08	2.28514e+08	2.306e+08	2.40247e+08	2.3582e+08	No	Yes	1.52373	-5.10221	7.79928	0.225498	-2.13597	1.43185
P35250	RFC2	Replication factor C subunit 2 (Activator 1 40 kDa subunit) (A1 40 kDa subunit) (Activator 1 subunit 2) (Replication factor C 40 kDa subunit) (RF-C 40 kDa subunit) (RFC40)	0.00730378	0.00125128	0.0060525	693	-2.27412	19	1.84113e+08	1.60427e+08	1.97806e+08	2.55299e+08	2.43668e+08	2.68214e+08	No	Yes	1.09519	-3.2551	17.132	0.499247	-2.13645	1.43137
Q9P287	BCCIP	BRCA2 and CDKN1A-interacting protein (P21- and CDK-associated protein 1) (Protein TOK-1)	0.00728767	0	0.00728767	1299	-10	11	2.43461e+08	2.45482e+08	3.4397e+08	1.50931e+08	1.52163e+08	1.70632e+08	No	Yes	8.837	-14.2551		-0.816407	-2.13741	1.43041
O60306	AQR	RNA helicase aquarius	0.00728679	0.00728679	0		10	37				4.39143e+08	3.9077e+08	4.76569e+08	Yes	Yes	0.357606		99.8049	10	-2.13746	1.43035
P38432	COIL	Coilin (p80-coilin)	0.00728595	0.00728595	0		10	15				3.4776e+08	5.19066e+08	4.39507e+08	Yes	Yes	0.721226		99.8049	10	-2.13751	1.4303
Q99615	DNAJC7	DnaJ homolog subfamily C member 7 (Tetratricopeptide repeat protein 2) (TPR repeat protein 2)	0.00728178	0	0.00728178	1298	-10	25	2.23657e+08	1.32907e+08	3.16057e+08	1.8645e+08	2.08178e+08	2.38334e+08	No	Yes	9.71425	-14.2516		-0.0949679	-2.13776	1.43006
O95467	GNAS	Neuroendocrine secretory protein 55 (NESP55) [Cleaved into: LHAL tetrapeptide; GPIPIRRH peptide]	0.00727977	0	0.00727977	1297	-10	14	2.92389e+08	2.69487e+08	2.46585e+08	1.6281e+08	1.7658e+08	1.57373e+08	No	Yes	7.43555	-14.2504		-0.704319	-2.13788	1.42994
Q9Y266	NUDC	Nuclear migration protein nudC (Nuclear distribution protein C homolog)	0.00725151	0.00297136	0.00428015	374	-0.52654	22	1.05547e+08	1.26476e+08	1.47405e+08	2.42131e+08	3.03547e+08	3.7505e+08	Yes	Yes	1.38193	-0.752029	40.9757	1.25607	-2.13957	1.42825
Q9NRW3	APOBEC3C	DNA dC->dU-editing enzyme APOBEC-3C (A3C)	0.00725061	0.00260638	0.00464423	420	-0.833396	7	1.6875e+08	1.37185e+08	1.0562e+08	3.18235e+08	3.46083e+08	2.24122e+08	Yes	Yes	1.61194	-1.19025	35.947	1.08571	-2.13963	1.42819
P01857	IGHG1	Immunoglobulin heavy constant gamma 1 (Ig gamma-1 chain C region) (Ig gamma-1 chain C region EU) (Ig gamma-1 chain C region KOL) (Ig gamma-1 chain C region NIE)	0.00719642	0	0.00719642	1296	-10	5	1.68715e+08	4.23663e+08	2.19951e+08	1.63059e+08	1.69222e+08	1.45668e+08	No	Yes	10.1876	-14.2006		-0.768105	-2.14288	1.42493
P42330	AKR1C3	Aldo-keto reductase family 1 member C3	0.00717496	0	0.00717496	1295	-10	9	4.53779e+08	2.40564e+08	2.52763e+08	1.36102e+08	1.13486e+08	8.97376e+07	No	Yes	10.1461	-14.1877		-1.50157	-2.14418	1.42364
Q9NY12	GAR1	H/ACA ribonucleoprotein complex subunit 1 (Nucleolar protein family A member 1) (snoRNP protein GAR1)	0.00717062	0.00350457	0.00366606	292	-0.0649927	6	8.46153e+07	1.09129e+08	1.33643e+08	3.59649e+08	3.18373e+08	2.80244e+08	Yes	Yes	0.248866	-0.092509	48.874	1.54196	-2.14444	1.42337
P08754	GNAI3	Guanine nucleotide-binding protein G(i) subunit alpha-3 (G(i) alpha-3)	0.00716407	0.000592196	0.00657188	805	-3.47216	8	1.46804e+08	2.19439e+08	2.22173e+08	2.10788e+08	2.47618e+08	2.37658e+08	No	Yes	2.69009	-4.9408	8.2662	0.239058	-2.14484	1.42298
P54920	NAPA	Alpha-soluble NSF attachment protein (SNAP-alpha) (N-ethylmaleimide-sensitive factor attachment protein alpha)	0.00715864	0	0.00715864	1294	-10	17	3.04173e+08	2.35466e+08	3.03245e+08	1.43017e+08	1.42743e+08	1.54862e+08	No	Yes	8.21497	-14.1778		-0.93684	-2.14517	1.42265
Q96K76	USP47	Ubiquitin carboxyl-terminal hydrolase 47	0.00715076	0	0.00715076	1293	-10	33	2.65147e+08	1.41051e+08	3.18874e+08	2.0372e+08	1.72526e+08	1.80774e+08	No	Yes	9.7717	-14.173		-0.383963	-2.14565	1.42217
P55263	ADK	Adenosine kinase (AK)	0.00714625	0	0.00714625	1292	-10	16	2.78715e+08	2.56013e+08	3.142e+08	1.7475e+08	1.21135e+08	1.3647e+08	No	Yes	8.21911	-14.1703		-0.990516	-2.14592	1.4219
Q8WXX5	DNAJC9	DnaJ homolog subfamily C member 9 (HDJC9) (DnaJ protein SB73)	0.00713233	0.00162353	0.0055088	613	-1.76261	13	1.53176e+08	1.62784e+08	1.72391e+08	1.96209e+08	2.9858e+08	2.95649e+08	Yes	Yes	1.68751	-2.50475	22.7629	0.66851	-2.14677	1.42105
P22234	PAICS	Multifunctional protein ADE2 [Includes: Phosphoribosylaminoimidazole-succinocarboxamide synthase	0.00711586	0.00265484	0.00446102	405	-0.748745	19	1.09656e+08	1.25264e+08	1.40872e+08	2.07612e+08	2.03414e+08	4.89017e+08	Yes	Yes	2.40884	-1.06325	37.3088	1.13109	-2.14777	1.42005
Q9NQG5	RPRD1B	Regulation of nuclear pre-mRNA domain-containing protein 1B (Cell cycle-related and expression-elevated protein in tumor)	0.00709877	0	0.00709877	1291	-10	11	2.70287e+08	2.58795e+08	2.47304e+08	1.34377e+08	1.76628e+08	1.8538e+08	No	Yes	6.7435	-14.1415		-0.659314	-2.14882	1.419
Q03518	TAP1	Antigen peptide transporter 1 (APT1)	0.00707279	0	0.00707279	1290	-10	21	2.58505e+08	3.17168e+08	3.75831e+08	4.62008e+07	7.19426e+07	1.98465e+08	No	Yes	10.2449	-14.1256		-1.86532	-2.15041	1.41741
P19623	SRM	Spermidine synthase (SPDSY)	0.00707237	0	0.00707237	1289	-10	11	3.68124e+08	1.97838e+08	2.23703e+08	2.02791e+08	1.21758e+08	1.53824e+08	No	Yes	10.1052	-14.1253		-0.754513	-2.15044	1.41738
Q96FK6	WDR89	WD repeat-containing protein 89	0.00706966	0	0.00706966	1288	-10	14	3.05504e+08	2.76807e+08	2.48111e+08	1.97875e+08	1.06092e+08	1.33162e+08	No	Yes	8.92532	-14.1237		-0.974518	-2.1506	1.41722
P62316	SNRPD2	Small nuclear ribonucleoprotein Sm D2 (Sm-D2) (snRNP core protein D2)	0.00706777	0.00144752	0.00562026	642	-1.95706	7	1.72858e+08	1.41776e+08	1.89196e+08	2.54734e+08	2.56795e+08	2.51853e+08	No	Yes	0.740986	-2.77334	20.4805	0.59942	-2.15072	1.4171
Q16644	MAPKAPK3	MAP kinase-activated protein kinase 3 (MAPK-activated protein kinase 3) (MAPKAP kinase 3) (MAPKAP-K3) (MAPKAPK-3) (MK-3)	0.00705216	0	0.00705216	1287	-10	8	1.7145e+08	2.52741e+08	3.34032e+08	1.62247e+08	1.47941e+08	1.96004e+08	No	Yes	9.61695	-14.1129		-0.592962	-2.15168	1.41614
Q5QJE6	DNTTIP2	Deoxynucleotidyltransferase terminal-interacting protein 2 (Estrogen receptor-binding protein) (LPTS-interacting protein 2) (LPTS-RP2) (Terminal deoxynucleotidyltransferase-interacting factor 2) (TdIF2) (TdT-interacting factor 2)	0.00704304	0.00430655	0.0027365	217	0.654201	19	1.02683e+08	7.98719e+07	5.70613e+07	2.36082e+08	3.63692e+08	4.23389e+08	Yes	Yes	0.95686	0.926072	61.1461	2.05224	-2.15224	1.41558
O14974	PPP1R12A	Protein phosphatase 1 regulatory subunit 12A (Myosin phosphatase-targeting subunit 1) (Myosin phosphatase target subunit 1) (Protein phosphatase myosin-binding subunit)	0.00703921	0	0.00703921	1286	-10	32	2.90631e+08	1.4112e+08	2.34841e+08	1.59305e+08	1.99311e+08	2.36885e+08	No	Yes	9.10468	-14.105		-0.18151	-2.15248	1.41534
Q6Y7W6	GIGYF2	GRB10-interacting GYF protein 2 (PERQ amino acid-rich with GYF domain-containing protein 2) (Trinucleotide repeat-containing gene 15 protein)	0.00702001	0.0049374	0.00208261	164	1.24536	18	6.20409e+07	6.20409e+07	6.20409e+07	3.21071e+08	3.55763e+08	3.95694e+08	Yes	Yes	0.434587	1.76113	70.3332	2.52144	-2.15366	1.41416
P07195	LDHB	L-lactate dehydrogenase B chain (LDH-B)	0.00700364	0.0035124	0.00349124	276	0.00871714	19	1.14028e+08	1.03578e+08	9.31278e+07	2.98306e+08	2.70948e+08	3.75727e+08	Yes	Yes	0.717007	0.0123185	50.1511	1.59078	-2.15468	1.41314
P30419	NMT1	Glycylpeptide N-tetradecanoyltransferase 1	0.00700218	0.0031903	0.00381187	325	-0.256807	9	1.21166e+08	1.05593e+08	1.1338e+08	3.52663e+08	2.92963e+08	2.69687e+08	Yes	Yes	0.775099	-0.362881	45.5616	1.41893	-2.15477	1.41305
P14373	TRIM27	Zinc finger protein RFP	0.00700196	0	0.00700196	1285	-10	8	2.83076e+08	2.45295e+08	3.21448e+08	1.70136e+08	9.54434e+07	1.40015e+08	No	Yes	9.04195	-14.082		-1.1072	-2.15478	1.41304
Q13596	SNX1	Sorting nexin-1	0.00695492	0.000343838	0.00661109	851	-4.26509	17	2.67473e+08	1.72216e+08	1.48956e+08	2.26058e+08	1.7433e+08	2.57949e+08	No	Yes	3.60457	-6.01424	4.9438	0.142764	-2.15771	1.41011
Q6L8Q7	PDE12	2',5'-phosphodiesterase 12 (2'-PDE) (2-PDE)	0.006953	0.00110559	0.00584741	707	-2.40298	15	1.98067e+08	1.74577e+08	1.51088e+08	2.59888e+08	2.34359e+08	2.28657e+08	Yes	Yes	1.41101	-3.38817	15.9009	0.462731	-2.15783	1.40999
Q9UG63	ABCF2	ATP-binding cassette sub-family F member 2 (Iron-inhibited ABC transporter 2)	0.00694756	0.00358403	0.00336353	264	0.0916072	22	9.65328e+07	1.00069e+08	1.03604e+08	3.21182e+08	3.52841e+08	2.71431e+08	Yes	Yes	0.597886	0.129134	51.5869	1.64668	-2.15817	1.40965
Q96FS4	SIPA1	Signal-induced proliferation-associated protein 1 (Sipa-1) (GTPase-activating protein Spa-1) (p130 SPA-1)	0.00693891	0.000727612	0.0062113	776	-3.09366	25	2.08781e+08	9.3059e+07	2.53992e+08	2.10496e+08	2.22996e+08	2.54786e+08	No	Yes	3.12821	-4.3593	10.486	0.303677	-2.15871	1.40911
Q86XP3	DDX42	ATP-dependent RNA helicase DDX42	0.00693343	0.00588084	0.00105259	83	2.48207	28	3.26395e+07	3.13463e+07	3.00531e+07	3.63106e+08	3.5564e+08	4.30342e+08	Yes	Yes	0.391427	3.49666	84.8186	3.60573	-2.15905	1.40877
Q8N983	MRPL43	39S ribosomal protein L43, mitochondrial (L43mt) (MRP-L43) (Mitochondrial large ribosomal subunit protein mL43) (Mitochondrial ribosomal protein bMRP36a)	0.00689388	0	0.00689388	1284	-10	5	2.93756e+08	2.93756e+08	2.93756e+08	1.29611e+08	1.14078e+08	1.11079e+08	Yes	Yes	5.96459	-14.0147		-1.31602	-2.16154	1.40628
Q01826	SATB1	DNA-binding protein SATB1 (Special AT-rich sequence-binding protein 1)	0.00689351	0.00280384	0.00408967	375	-0.544579	26	1.17063e+08	1.17063e+08	1.17063e+08	1.83501e+08	2.70667e+08	4.30611e+08	Yes	Yes	1.90071	-0.765818	40.6736	1.24561	-2.16156	1.40626
P61353	RPL27	60S ribosomal protein L27 (Large ribosomal subunit protein eL27)	0.00689123	0.00689123	0		10	6				3.60098e+08	4.17165e+08	4.58298e+08	Yes	Yes	0.43568		99.8049	10	-2.1617	1.40611
P36507	MAP2K2	Dual specificity mitogen-activated protein kinase kinase 2 (MAP kinase kinase 2) (MAPKK 2)	0.00687115	0	0.00687115	1283	-10	8	2.26591e+08	2.11515e+08	1.96439e+08	2.0984e+08	1.79978e+08	2.07597e+08	No	Yes	7.22906	-14.0004		-0.0904638	-2.16297	1.40485
Q08257	CRYZ	Quinone oxidoreductase	0.00685881	0	0.00685881	1282	-10	16	2.4918e+08	3.57395e+08	2.56558e+08	1.51823e+08	1.13431e+08	1.0136e+08	No	Yes	8.67655	-13.9926		-1.25672	-2.16375	1.40407
P23919	DTYMK	Thymidylate kinase	0.0068545	0	0.0068545	1281	-10	15	1.85586e+08	1.94776e+08	3.44519e+08	2.1274e+08	1.077e+08	1.83653e+08	No	Yes	9.9652	-13.9899		-0.581752	-2.16402	1.40379
P62330	ARF6	ADP-ribosylation factor 6	0.00683536	0.000416559	0.00641881	828	-3.94571	7	1.76099e+08	2.28789e+08	1.68177e+08	2.35168e+08	2.36824e+08	1.80486e+08	No	Yes	3.02084	-5.53417	6.09418	0.176059	-2.16524	1.40258
O95433	AHSA1	Activator of 90 kDa heat shock protein ATPase homolog 1 (AHA1) (p38)	0.00683332	0	0.00683332	1280	-10	18	1.64284e+08	2.50354e+08	3.36425e+08	1.65518e+08	1.94331e+08	1.14265e+08	No	Yes	9.10759	-13.9765		-0.698007	-2.16537	1.40245
Q9UBV8	PEF1	Peflin (PEF protein with a long N-terminal hydrophobic domain) (Penta-EF hand domain-containing protein 1)	0.00683037	0.00232945	0.00450092	446	-0.950232	5	1.60936e+08	1.33019e+08	1.05102e+08	2.17994e+08	2.67867e+08	3.39729e+08	Yes	Yes	0.727845	-1.33247	34.1043	1.0251	-2.16556	1.40226
Q86VM9	ZC3H18	Zinc finger CCCH domain-containing protein 18 (Nuclear protein NHN1)	0.00678454	0.00291124	0.0038733	354	-0.411932	17	1.24323e+08	1.15376e+08	1.06429e+08	3.17046e+08	2.534e+08	2.99859e+08	No	Yes	0.662669	-0.576432	42.9099	1.32379	-2.16848	1.39934
Q9GZT3	SLIRP	SRA stem-loop-interacting RNA-binding protein, mitochondrial	0.00677914	0.00418026	0.00259888	214	0.685703	6	7.75603e+07	7.75603e+07	7.75603e+07	3.53471e+08	3.195e+08	3.0981e+08	Yes	Yes	0.312044	0.959293	61.6636	2.07621	-2.16883	1.39899
O95336	PGLS	6-phosphogluconolactonase (6PGL)	0.00674989	0	0.00674989	1279	-10	11	2.44985e+08	2.65648e+08	2.56238e+08	1.58787e+08	1.35926e+08	1.48636e+08	No	Yes	3.5122	-13.9233		-0.793457	-2.1707	1.39711
Q9BYD1	MRPL13	39S ribosomal protein L13, mitochondrial (L13mt) (MRP-L13) (Mitochondrial large ribosomal subunit protein uL13m)	0.00674989	0.00551178	0.00123811	108	2.15438	10	3.69612e+07	3.69612e+07	3.69612e+07	3.90573e+08	3.5145e+08	3.57312e+08	Yes	Yes	0.223389	3.00992	81.6574	3.30795	-2.1707	1.39711
Q9BXR0	QTRT1	Queuine tRNA-ribosyltransferase catalytic subunit 1	0.00672313	0	0.00672313	1278	-10	9	2.72337e+08	3.48249e+08	2.8233e+08	1.32665e+08	1.01912e+08	6.79283e+07	No	Yes	8.52579	-13.9061		-1.63056	-2.17243	1.39539
Q9UFW8	CGGBP1	CGG triplet repeat-binding protein 1 (CGG-binding protein 1) (20 kDa CGG-binding protein) (p20-CGGBP DNA-binding protein)	0.00669592	0	0.00669592	1277	-10	7	2.28801e+08	2.28801e+08	2.28801e+08	1.65404e+08	1.97345e+08	1.51392e+08	No	Yes	7.29385	-13.8886		-0.42576	-2.17419	1.39363
P55010	EIF5	Eukaryotic translation initiation factor 5 (eIF-5)	0.00668968	0	0.00668968	1276	-10	17	2.49872e+08	2.45874e+08	2.67638e+08	1.60113e+08	1.19294e+08	1.56633e+08	No	Yes	7.75972	-13.8846		-0.820449	-2.17459	1.39322
P02786	TFRC	Transferrin receptor protein 1 (TR) (TfR) (TfR1) (Trfr) (T9) (p90) (CD antigen CD71) [Cleaved into: Transferrin receptor protein 1, serum form (sTfR)]	0.00668637	0.00668637	0		10	31				2.32316e+08	4.8683e+08	4.79684e+08	Yes	Yes	1.51569		99.8049	10	-2.17481	1.39301
O15226	NKRF	NF-kappa-B-repressing factor (NFkB-repressing factor) (NRF) (Protein ITBA4)	0.00668629	0.00668629	0		10	28				3.95284e+08	3.83737e+08	4.19795e+08	Yes	Yes	0.164048		99.8049	10	-2.17481	1.393
Q99567	NUP88	Nuclear pore complex protein Nup88 (88 kDa nucleoporin) (Nucleoporin Nup88)	0.00666837	0.000655701	0.00601267	782	-3.1969	19	1.95625e+08	1.78269e+08	1.60913e+08	1.93427e+08	1.92815e+08	2.74553e+08	No	Yes	1.72337	-4.44956	9.833	0.28464	-2.17598	1.39184
P06730	EIF4E	Eukaryotic translation initiation factor 4E (eIF-4E) (eIF4E) (eIF-4F 25 kDa subunit) (mRNA cap-binding protein)	0.00666589	0	0.00666589	1275	-10	10	2.49577e+08	2.49577e+08	2.49577e+08	1.71772e+08	1.28158e+08	1.46498e+08	No	Yes	7.19832	-13.8691		-0.756387	-2.17614	1.39168
O00629	KPNA4	Importin subunit alpha-3 (Importin alpha Q1) (Qip1) (Karyopherin subunit alpha-4)	0.00665082	0.00218449	0.00446633	472	-1.03179	8	1.04499e+08	1.26209e+08	1.65897e+08	2.06135e+08	2.8179e+08	3.07926e+08	No	Yes	1.64872	-1.43491	32.8454	0.984191	-2.17712	1.39069
Q969T9	WBP2	WW domain-binding protein 2 (WBP-2)	0.00663021	0.000188573	0.00644164	902	-5.09423	12	1.87188e+08	1.91739e+08	1.9629e+08	1.73856e+08	2.04375e+08	2.35314e+08	Yes	Yes	3.28151	-7.07764	2.84415	0.082087	-2.17847	1.38935
P12273	PIP	Prolactin-inducible protein (Gross cystic disease fluid protein 15) (GCDFP-15) (Prolactin-induced protein) (Secretory actin-binding protein) (SABP) (gp17)	0.00662714	0	0.00662714	1274	-10	4	2.3028e+08	5.29165e+08	2.56718e+08	8.24728e+07	6.99656e+07	1.9609e+07	No	Yes	10.8214	-13.8439		-2.808	-2.17867	1.38914
Q05655	PRKCD	Protein kinase C delta type	0.00661459	0	0.00661459	1273	-10	20	2.11109e+08	1.32695e+08	3.07223e+08	1.63954e+08	1.65786e+08	2.05193e+08	No	Yes	9.9115	-13.8357		-0.291225	-2.1795	1.38832
Q12907	LMAN2	Vesicular integral-membrane protein VIP36 (Glycoprotein GP36b) (Lectin mannose-binding 2) (Vesicular integral-membrane protein 36) (VIP36)	0.00656544	0	0.00656544	1272	-10	9	2.85797e+08	1.68485e+08	2.69164e+08	1.76833e+08	1.49767e+08	1.27102e+08	No	Yes	9.21971	-13.8034		-0.686224	-2.18274	1.38508
P04843	RPN1	Dolichyl-diphosphooligosaccharide--protein glycosyltransferase subunit 1 (Dolichyl-diphosphooligosaccharide--protein glycosyltransferase 67 kDa subunit) (Ribophorin I) (RPN-I) (Ribophorin-1)	0.00655842	0.0042521	0.00230633	188	0.882577	35	6.37497e+07	6.25998e+07	6.145e+07	1.69642e+08	2.7306e+08	5.45389e+08	Yes	Yes	2.19069	1.22203	64.8341	2.22877	-2.1832	1.38462
Q9Y2Z0	SUGT1	Protein SGT1 homolog (Protein 40-6-3) (Sgt1) (Suppressor of G2 allele of SKP1 homolog)	0.00655656	0	0.00655656	1271	-10	17	2.15202e+08	2.16567e+08	2.17933e+08	1.84164e+08	1.76665e+08	1.65025e+08	No	Yes	5.7849	-13.7976		-0.306585	-2.18332	1.38449
Q13077	TRAF1	TNF receptor-associated factor 1 (Epstein-Barr virus-induced protein 6)	0.00650456	0.00401862	0.00248594	215	0.692908	15	7.37641e+07	7.37641e+07	7.37641e+07	2.58433e+08	3.38796e+08	3.4771e+08	Yes	Yes	0.701268	0.956931	61.7816	2.08171	-2.18678	1.38104
Q86UE4	MTDH	Protein LYRIC (3D3/LYRIC) (Astrocyte elevated gene-1 protein) (AEG-1) (Lysine-rich CEACAM1 co-isolated protein) (Metadherin) (Metastasis adhesion protein)	0.00649711	0.00649711	0		10	21				2.78715e+08	4.04466e+08	4.81717e+08	Yes	Yes	1.00165		99.8049	10	-2.18728	1.38054
P14921	ETS1	Protein C-ets-1 (p54)	0.00647284	0.000956858	0.00551598	714	-2.52724	10	1.81e+08	1.64351e+08	1.47702e+08	2.00068e+08	2.13749e+08	2.53676e+08	Yes	Yes	0.648843	-3.48484	14.7827	0.429686	-2.18891	1.37891
Q15061	WDR43	WD repeat-containing protein 43 (U3 small nucleolar RNA-associated protein 5 homolog)	0.00646606	0	0.00646606	1270	-10	12	2.96307e+08	1.26454e+08	2.68884e+08	1.39638e+08	1.72754e+08	1.55292e+08	No	Yes	9.42067	-13.7374		-0.569939	-2.18936	1.37846
P21580	TNFAIP3	Tumor necrosis factor alpha-induced protein 3 (TNF alpha-induced protein 3)	0.00645969	0.00241989	0.0040398	400	-0.739345	20	1.22255e+08	1.20694e+08	1.19134e+08	2.7228e+08	2.56742e+08	2.67082e+08	Yes	Yes	0.202837	-1.01884	37.4614	1.13621	-2.18979	1.37803
O00442	RTCA	RNA 3'-terminal phosphate cyclase (RNA cyclase) (RNA-3'-phosphate cyclase)	0.00645645	0.000709882	0.00574657	764	-3.01705	12	1.80612e+08	1.70751e+08	1.60891e+08	2.55671e+08	1.80728e+08	2.08954e+08	No	Yes	1.98007	-4.15693	10.9949	0.318534	-2.19001	1.37781
Q9Y4Z0	LSM4	U6 snRNA-associated Sm-like protein LSm4 (Glycine-rich protein) (GRP)	0.00642184	0	0.00642184	1269	-10	6	2.36017e+08	2.73401e+08	2.54709e+08	1.25135e+08	1.06675e+08	1.55464e+08	No	Yes	7.43904	-13.7077		-0.997752	-2.19234	1.37548
Q99497	PARK7	Parkinson disease protein 7 (Maillard deglycase) (Oncogene DJ1) (Parkinsonism-associated deglycase) (Protein DJ-1) (DJ-1) (Protein/nucleic acid deglycase DJ-1)	0.00641433	0.00105973	0.00535459	685	-2.33708	12	1.60235e+08	1.2991e+08	1.77164e+08	1.40736e+08	2.50814e+08	2.91195e+08	No	Yes	2.44117	-3.21341	16.5213	0.481115	-2.19285	1.37497
Q9H8S9	MOB1A	MOB kinase activator 1A (Mob1 alpha) (Mob1A) (Mob1 homolog 1B) (Mps one binder kinase activator-like 1B)	0.00640713	0	0.00640713	1268	-10	5	2.01767e+08	2.20216e+08	2.38665e+08	1.70715e+08	1.45833e+08	1.71568e+08	No	Yes	7.37319	-13.6978		-0.440687	-2.19334	1.37448
Q9BZK7	TBL1XR1	F-box-like/WD repeat-containing protein TBL1XR1 (Nuclear receptor corepressor/HDAC3 complex subunit TBLR1) (TBL1-related protein 1) (Transducin beta-like 1X-related protein 1)	0.00639125	0	0.00639125	1267	-10	17	2.68178e+08	2.0003e+08	2.49076e+08	1.80224e+08	1.20165e+08	1.28243e+08	No	Yes	9.02385	-13.687		-0.766351	-2.19441	1.3734
Q9Y314	NOSIP	Nitric oxide synthase-interacting protein (E3 ubiquitin-protein ligase NOSIP)	0.00638071	0	0.00638071	1266	-10	10	2.44188e+08	2.41575e+08	2.38963e+08	1.45165e+08	1.42763e+08	1.31374e+08	No	Yes	6.08132	-13.6799		-0.790808	-2.19513	1.37269
P62888	RPL30	60S ribosomal protein L30 (Large ribosomal subunit protein eL30)	0.00637865	0.000548944	0.00582971	796	-3.40869	7	2.04499e+08	1.7415e+08	1.43802e+08	2.03692e+08	2.00516e+08	2.16998e+08	Yes	Yes	1.57306	-4.67859	8.60596	0.248931	-2.19527	1.37255
P07384	CAPN1	Calpain-1 catalytic subunit	0.00637155	0	0.00637155	1265	-10	25	1.5904e+08	2.20399e+08	2.04229e+08	1.93146e+08	1.69539e+08	1.96031e+08	No	Yes	7.52302	-13.6737		-0.0660537	-2.19576	1.37206
Q4V328	GRIPAP1	GRIP1-associated protein 1 (GRASP-1) [Cleaved into: GRASP-1 C-terminal chain (30kDa C-terminus form)]	0.00636502	0	0.00636502	1264	-10	25	2.59079e+08	1.66939e+08	2.58092e+08	1.42552e+08	1.3242e+08	1.82132e+08	No	Yes	9.34563	-13.6692		-0.5954	-2.1962	1.37162
Q9H0A0	NAT10	RNA cytidine acetyltransferase	0.00635482	0.00635482	0		10	34				4.13444e+08	2.50362e+08	4.75579e+08	Yes	Yes	1.20913		99.8049	10	-2.1969	1.37092
Q9P016	THYN1	Thymocyte nuclear protein 1 (Thymocyte protein Thy28)	0.0063528	0	0.0063528	1263	-10	13	2.35903e+08	2.28232e+08	2.20562e+08	1.95856e+08	1.18232e+08	1.40239e+08	No	Yes	8.40437	-13.6609		-0.624072	-2.19703	1.37078
Q9BRA2	TXNDC17	Thioredoxin domain-containing protein 17 (14 kDa thioredoxin-related protein) (TRP14) (Protein 42-9-9) (Thioredoxin-like protein 5)	0.00634511	0	0.00634511	1262	-10	6	2.65257e+08	2.76163e+08	2.3411e+08	1.29629e+08	1.09773e+08	1.22713e+08	No	Yes	7.15177	-13.6557		-1.10215	-2.19756	1.37026
Q15269	PWP2	Periodic tryptophan protein 2 homolog	0.00632118	0.00522249	0.00109869	101	2.24895	17	3.28051e+07	3.28051e+07	3.28051e+07	3.24831e+08	3.52548e+08	3.5756e+08	Yes	Yes	0.202521	3.07795	82.6189	3.39324	-2.1992	1.36862
Q8IXQ6	PARP9	Protein mono-ADP-ribosyltransferase PARP9	0.00630838	0.00453077	0.00177761	157	1.34982	18	5.13519e+07	5.13519e+07	5.13519e+07	2.10627e+08	3.50404e+08	4.15971e+08	Yes	Yes	1.34551	1.84619	71.8214	2.60824	-2.20008	1.36774
Q5JSP0	FGD3	FYVE, RhoGEF and PH domain-containing protein 3 (Zinc finger FYVE domain-containing protein 5)	0.0062921	0	0.0062921	1261	-10	17	2.02482e+08	2.05205e+08	2.07928e+08	1.87526e+08	1.51469e+08	1.7353e+08	No	Yes	6.94906	-13.6194		-0.269967	-2.2012	1.36661
O95793	STAU1	Double-stranded RNA-binding protein Staufen homolog 1	0.00628128	0.00628128	0		10	19				4.03646e+08	3.25762e+08	3.96792e+08	Yes	Yes	0.427049		99.8049	10	-2.20195	1.36587
Q9NX58	LYAR	Cell growth-regulating nucleolar protein	0.00628123	0.00446202	0.00181921	163	1.29438	12	5.1874e+07	5.1874e+07	5.1874e+07	1.90857e+08	3.52963e+08	4.26748e+08	Yes	Yes	1.57522	1.76795	71.0374	2.56205	-2.20196	1.36586
P18510	IL1RN	Interleukin-1 receptor antagonist protein (IL-1RN) (IL-1ra) (IRAP) (ICIL-1RA) (IL1 inhibitor) (Anakinra)	0.00628062	0	0.00628062	1260	-10	5	2.04229e+08	2.31373e+08	3.25709e+08	8.2828e+07	1.78747e+08	1.03196e+08	No	Yes	9.50894	-13.6115		-1.13969	-2.202	1.36582
P40429	RPL13A	60S ribosomal protein L13a (23 kDa highly basic protein) (Large ribosomal subunit protein uL13)	0.00627913	0.00204469	0.00423444	471	-1.05029	9	8.4815e+07	1.23784e+08	1.62753e+08	1.86812e+08	2.25202e+08	3.42448e+08	Yes	Yes	2.19999	-1.4344	32.5632	0.975073	-2.2021	1.36572
Q9C0J8	WDR33	pre-mRNA 3' end processing protein WDR33 (WD repeat-containing protein 33) (WD repeat-containing protein of 146 kDa)	0.0062709	0.0062709	0		10	22				3.1134e+08	3.3732e+08	4.75678e+08	Yes	Yes	0.807086		99.8049	10	-2.20267	1.36515
Q7LDG7	RASGRP2	RAS guanyl-releasing protein 2 (Calcium and DAG-regulated guanine nucleotide exchange factor I) (CalDAG-GEFI) (Cdc25-like protein) (hCDC25L) (F25B3.3 kinase-like protein)	0.00625285	0.000561598	0.00569125	790	-3.34114	10	1.7836e+08	1.69319e+08	1.60279e+08	2.3893e+08	1.98676e+08	1.75538e+08	No	Yes	2.15769	-4.55696	8.98147	0.259851	-2.20392	1.3639
Q8WU79	SMAP2	Stromal membrane-associated protein 2 (Stromal membrane-associated protein 1-like)	0.00625164	0.00024314	0.0060085	865	-4.62715	13	1.80724e+08	1.77205e+08	1.73686e+08	1.62618e+08	1.65464e+08	2.61187e+08	No	Yes	3.51317	-6.31056	3.88921	0.112276	-2.20401	1.36381
O95104	SCAF4	SR-related and CTD-associated factor 4 (CTD-binding SR-like protein RA4) (Splicing factor, arginine/serine-rich 15)	0.00624418	0.00395981	0.00228438	204	0.793628	14	7.49807e+07	6.11285e+07	6.53285e+07	2.51506e+08	2.71569e+08	3.95036e+08	Yes	Yes	0.97854	1.08195	63.4159	2.15926	-2.20452	1.36329
Q9UNH7	SNX6	Sorting nexin-6 (TRAF4-associated factor 2) [Cleaved into: Sorting nexin-6, N-terminally processed]	0.00623532	0	0.00623532	1259	-10	15	2.75469e+08	2.32964e+08	1.9046e+08	1.64831e+08	1.24956e+08	1.29279e+08	No	Yes	8.95889	-13.5801		-0.749145	-2.20514	1.36268
P61026	RAB10	Ras-related protein Rab-10	0.00622669	0	0.00622669	1258	-10	7	1.84164e+08	2.43466e+08	2.13815e+08	1.69125e+08	1.75737e+08	1.30106e+08	No	Yes	8.26098	-13.5741		-0.445964	-2.20574	1.36208
Q15418	RPS6KA1	Ribosomal protein S6 kinase alpha-1 (S6K-alpha-1)	0.00620596	0.00104346	0.0051625	678	-2.30669	19	1.72822e+08	1.54072e+08	1.35321e+08	2.17075e+08	1.99214e+08	2.34191e+08	No	Yes	0.828216	-3.13855	16.8139	0.489796	-2.20719	1.36063
Q9BRR9	ARHGAP9	Rho GTPase-activating protein 9 (Rho-type GTPase-activating protein 9)	0.006203	0	0.006203	1257	-10	13	2.39113e+08	2.13222e+08	1.8733e+08	1.76307e+08	1.39951e+08	1.56242e+08	No	Yes	8.18691	-13.5576		-0.443422	-2.2074	1.36042
P42226	STAT6	Signal transducer and activator of transcription 6 (IL-4 Stat)	0.00620232	0.000590104	0.00561221	781	-3.24953	17	2.15023e+08	9.26086e+07	1.94502e+08	2.2219e+08	1.80941e+08	2.06778e+08	No	Yes	3.32563	-4.42057	9.51425	0.275356	-2.20745	1.36037
Q9BWU0	SLC4A1AP	Kanadaptin (Human lung cancer oncogene 3 protein) (HLC-3) (Kidney anion exchanger adapter protein) (Solute carrier family 4 anion exchanger member 1 adapter protein)	0.00617585	0.00276934	0.00340651	335	-0.298749	18	1.04499e+08	1.01573e+08	9.79003e+07	2.41478e+08	3.11195e+08	2.50652e+08	Yes	Yes	0.702457	-0.405855	44.8415	1.39282	-2.2093	1.35851
O60256	PRPSAP2	Phosphoribosyl pyrophosphate synthase-associated protein 2 (PRPP synthase-associated protein 2) (41 kDa phosphoribosypyrophosphate synthetase-associated protein) (PAP41)	0.00616807	0	0.00616807	1256	-10	11	2.77866e+08	1.63912e+08	2.14799e+08	1.83845e+08	1.44826e+08	1.20655e+08	No	Yes	9.44382	-13.5332		-0.568769	-2.20985	1.35797
P51116	FXR2	Fragile X mental retardation syndrome-related protein 2	0.00616226	0.00616226	0		10	18				3.0949e+08	3.88043e+08	4.07326e+08	Yes	Yes	0.52554		99.8049	10	-2.21026	1.35756
Q92614	MYO18A	Unconventional myosin-XVIIIa (Molecule associated with JAK3 N-terminus) (MAJN) (Myosin containing a PDZ domain) (Surfactant protein receptor SP-R210) (SP-R210)	0.00613037	0.000924238	0.00520613	705	-2.49388	85	1.61676e+08	1.50375e+08	1.39073e+08	1.57046e+08	1.65544e+08	3.25428e+08	Yes	Yes	2.54129	-3.37996	15.0764	0.438354	-2.21251	1.3553
P53041	PPP5C	Serine/threonine-protein phosphatase 5 (PP5)	0.00612704	3.50676e-05	0.00609197	1041	-7.44063	21	2.60935e+08	1.81535e+08	1.02136e+08	1.81339e+08	1.62543e+08	2.10058e+08	No	Yes	6.63304	-10.0826	0.572342	0.0165145	-2.21275	1.35507
Q13315	ATM	Serine-protein kinase ATM	0.00612641	0.00375757	0.00236884	219	0.66562	54	5.60191e+07	6.97317e+07	8.34442e+07	3.00922e+08	2.25764e+08	3.62551e+08	Yes	Yes	1.06277	0.901931	61.334	2.06091	-2.21279	1.35502
A0A0C4DGW6	C5orf51	UPF0600 protein C5orf51	0.00611825	0	0.00611825	1255	-10	9	2.50392e+08	2.33856e+08	2.02719e+08	1.51655e+08	1.36067e+08	1.2228e+08	No	Yes	8.2585	-13.4981		-0.750181	-2.21337	1.35444
P43405	SYK	Tyrosine-protein kinase SYK	0.00610561	0	0.00610561	1253	-10	14	2.81765e+08	1.65544e+08	3.45643e+08	1.2409e+08	9.69302e+07	8.07304e+07	No	Yes	9.88008	-13.4892		-1.41641	-2.21427	1.35355
O60763	USO1	General vesicular transport factor p115 (Protein USO1 homolog) (Transcytosis-associated protein) (TAP) (Vesicle-docking protein)	0.0061051	0.00148222	0.00462288	583	-1.64103	33	1.97642e+08	6.46274e+07	1.48956e+08	2.15545e+08	1.90438e+08	2.77403e+08	No	Yes	2.40616	-2.22116	24.2784	0.714798	-2.21431	1.35351
Q08378	GOLGA3	Golgin subfamily A member 3 (Golgi complex-associated protein of 170 kDa) (GCP170) (Golgin-160)	0.00606942	0.000400577	0.00566884	816	-3.8229	35	2.11476e+08	1.68123e+08	1.24771e+08	1.55347e+08	1.93672e+08	2.34825e+08	No	Yes	0.473339	-5.1646	6.59993	0.190711	-2.21685	1.35096
Q9UBL3	ASH2L	Set1/Ash2 histone methyltransferase complex subunit ASH2 (ASH2-like protein)	0.00606131	0	0.00606131	1252	-10	17	2.68997e+08	9.92898e+07	2.55369e+08	1.56254e+08	1.41826e+08	1.65025e+08	No	Yes	10.2753	-13.4576		-0.432224	-2.21743	1.35038
Q9HCD5	NCOA5	Nuclear receptor coactivator 5 (NCoA-5) (Coactivator independent of AF-2) (CIA)	0.00605889	0.0011021	0.00495679	660	-2.16916	15	1.59117e+08	1.47718e+08	1.36319e+08	2.00888e+08	1.9825e+08	2.44034e+08	Yes	Yes	0.756431	-2.92882	18.1898	0.530752	-2.21761	1.35021
P49257	LMAN1	Protein ERGIC-53 (ER-Golgi intermediate compartment 53 kDa protein) (Gp58) (Intracellular mannose-specific lectin MR60) (Lectin mannose-binding 1)	0.00604861	0.0014734	0.00457521	582	-1.63469	18	1.42948e+08	1.36401e+08	1.29853e+08	1.99694e+08	2.29361e+08	2.46226e+08	Yes	Yes	0.601428	-2.20597	24.3593	0.71728	-2.21834	1.34947
P08243	ASNS	Asparagine synthetase [glutamine-hydrolyzing]	0.0060354	0.00248832	0.00354708	368	-0.511462	25	1.69219e+08	1.05388e+08	4.15576e+07	2.39361e+08	2.24999e+08	3.01589e+08	Yes	Yes	0.838227	-0.689718	41.2287	1.26485	-2.21929	1.34852
Q9NP31	SH2D2A	SH2 domain-containing protein 2A (SH2 domain-containing adapter protein) (T cell-specific adapter protein) (TSAd) (VEGF receptor-associated protein)	0.00603318	0	0.00603318	1251	-10	10	1.95584e+08	1.94884e+08	1.88856e+08	1.49691e+08	1.47123e+08	2.05578e+08	No	Yes	7.78221	-13.4375		-0.223178	-2.21945	1.34836
P02749	APOH	Beta-2-glycoprotein 1 (APC inhibitor) (Activated protein C-binding protein) (Anticardiolipin cofactor) (Apolipoprotein H) (Apo-H) (Beta-2-glycoprotein I) (B2GPI) (Beta(2)GPI)	0.00603003	0	0.00603003	1250	-10	4	1.76711e+08	2.85545e+08	3.94379e+08	4.17252e+07	9.30526e+07	8.97376e+07	No	Yes	10.7755	-13.4352		-2.02075	-2.21968	1.34814
Q8N5F7	NKAP	NF-kappa-B-activating protein	0.00601917	0	0.00601917	1249	-10	13	2.12504e+08	2.39525e+08	2.66546e+08	1.13657e+08	1.49383e+08	9.75886e+07	No	Yes	7.95537	-13.4274		-1.01735	-2.22046	1.34735
Q16822	PCK2	Phosphoenolpyruvate carboxykinase [GTP], mitochondrial (PEPCK-M)	0.00600901	0.000320006	0.00568901	831	-4.15201	25	1.65633e+08	1.69654e+08	1.73674e+08	2.11461e+08	1.86247e+08	1.70714e+08	No	Yes	1.70842	-5.59118	5.32543	0.153805	-2.2212	1.34662
Q9H4A4	RNPEP	Aminopeptidase B (AP-B)	0.00599703	0	0.00599703	1248	-10	26	2.38897e+08	1.28149e+08	1.81376e+08	1.76161e+08	1.57748e+08	1.92904e+08	No	Yes	9.26236	-13.4115		-0.0628597	-2.22206	1.34575
P11908	PRPS2	Ribose-phosphate pyrophosphokinase 2	0.00599431	0	0.00599431	1247	-10	5	2.41193e+08	2.21263e+08	2.01333e+08	1.72392e+08	1.21859e+08	1.16706e+08	No	Yes	8.64457	-13.4095		-0.7145	-2.22226	1.34556
P61006	RAB8A	Ras-related protein Rab-8A (Oncogene c-mel)	0.00599412	0	0.00599412	1246	-10	7	1.53357e+08	1.80866e+08	2.08375e+08	1.89132e+08	1.775e+08	1.65483e+08	No	Yes	6.85878	-13.4094		-0.0302901	-2.22227	1.34554
P42025	ACTR1B	Beta-centractin (Actin-related protein 1B) (ARP1B)	0.0059791	0	0.0059791	1245	-10	10	2.73756e+08	2.56235e+08	2.38714e+08	1.03799e+08	1.16677e+08	8.28391e+07	No	Yes	7.96323	-13.3985		-1.3559	-2.22336	1.34445
Q9H223	EHD4	EH domain-containing protein 4 (Hepatocellular carcinoma-associated protein 10/11) (PAST homolog 4)	0.00597645	0.00173037	0.00424609	511	-1.29506	20	1.509e+08	1.2164e+08	1.0781e+08	2.35119e+08	2.14818e+08	2.41259e+08	No	Yes	0.737346	-1.74089	28.9531	0.860002	-2.22356	1.34426
Q7L2H7	EIF3M	Eukaryotic translation initiation factor 3 subunit M (eIF3m) (Fetal lung protein B5) (hFL-B5) (PCI domain-containing protein 1)	0.00597253	0	0.00597253	1244	-10	16	3.39589e+08	2.49082e+08	2.2448e+08	1.07199e+08	7.66266e+07	7.38661e+07	No	Yes	9.44308	-13.3938		-1.67883	-2.22384	1.34398
Q6UWD8	C16orf54	Transmembrane protein C16orf54	0.00597013	0	0.00597013	1242	-10	6	1.84215e+08	2.36054e+08	2.91316e+08	1.55131e+08	9.47973e+07	1.08899e+08	No	Yes	8.19864	-13.392		-1.01961	-2.22402	1.3438
Q9NVZ3	NECAP2	Adaptin ear-binding coat-associated protein 2 (NECAP endocytosis-associated protein 2) (NECAP-2)	0.00596775	0	0.00596775	1241	-10	9	2.12917e+08	2.03078e+08	1.93239e+08	1.43365e+08	1.18412e+08	1.98975e+08	No	Yes	8.1359	-13.3903		-0.436668	-2.22419	1.34363
P31785	IL2RG	Cytokine receptor common subunit gamma (Interleukin-2 receptor subunit gamma) (IL-2 receptor subunit gamma) (IL-2R subunit gamma) (IL-2RG) (gammaC) (p64) (CD antigen CD132)	0.00596079	0	0.00596079	1240	-10	11	2.09724e+08	1.64686e+08	2.44034e+08	7.2036e+07	1.73149e+08	2.05108e+08	No	Yes	9.63321	-13.3853		-0.59195	-2.2247	1.34312
Q8N1F7	NUP93	Nuclear pore complex protein Nup93 (93 kDa nucleoporin) (Nucleoporin Nup93)	0.00591133	0.00408099	0.00183034	170	1.15681	38	5.20435e+07	5.20435e+07	5.20435e+07	1.83998e+08	2.90174e+08	4.29567e+08	Yes	Yes	1.61487	1.54955	69.0367	2.44871	-2.22831	1.3395
Q9Y5Y2	NUBP2	Cytosolic Fe-S cluster assembly factor NUBP2 (Nucleotide-binding protein 2) (NBP 2)	0.00590644	0	0.00590644	1239	-10	7	1.7746e+08	2.23396e+08	2.69332e+08	1.15244e+08	1.493e+08	1.24262e+08	No	Yes	8.90804	-13.3456		-0.79417	-2.22867	1.33914
Q9UEW8	STK39	STE20/SPS1-related proline-alanine-rich protein kinase (Ste-20-related kinase)	0.00590592	0	0.00590592	1238	-10	10	2.17738e+08	2.00613e+08	1.83488e+08	1.87266e+08	1.17139e+08	1.52656e+08	No	Yes	8.53918	-13.3452		-0.423215	-2.22871	1.33911
Q9Y2X7	GIT1	ARF GTPase-activating protein GIT1 (ARF GAP GIT1) (Cool-associated and tyrosine-phosphorylated protein 1) (CAT-1) (CAT1) (G protein-coupled receptor kinase-interactor 1) (GRK-interacting protein 1) (p95-APP1)	0.00590146	5.90777e-05	0.00584238	975	-6.6278	17	1.83273e+08	1.74579e+08	1.65885e+08	1.78768e+08	1.80227e+08	1.75368e+08	Yes	Yes	3.12756	-8.87315	1.00107	0.0288857	-2.22904	1.33878
P26440	IVD	Isovaleryl-CoA dehydrogenase, mitochondrial (IVD)	0.00589839	0	0.00589839	1237	-10	12	2.80907e+08	2.1267e+08	1.86514e+08	1.5539e+08	1.10866e+08	1.11202e+08	No	Yes	9.34139	-13.3397		-0.868134	-2.22927	1.33855
Q9UKF6	CPSF3	Cleavage and polyadenylation specificity factor subunit 3	0.00588956	0	0.00588956	1236	-10	20	2.01851e+08	2.1368e+08	2.25509e+08	1.52773e+08	1.1535e+08	1.46803e+08	No	Yes	7.39492	-13.3332		-0.638354	-2.22992	1.3379
Q6UXN9	WDR82	WD repeat-containing protein 82 (Protein TMEM113) (Swd2)	0.00588911	0.00588911	0		10	21				3.76093e+08	3.78349e+08	3.01443e+08	No	Yes	0.464223		99.8049	10	-2.22995	1.33787
Q14203	DCTN1	Dynactin subunit 1 (150 kDa dynein-associated polypeptide) (DAP-150) (DP-150) (p135) (p150-glued)	0.00588586	0	0.00588586	1235	-10	38	2.41997e+08	1.0055e+08	1.97463e+08	1.60291e+08	1.71323e+08	1.83679e+08	No	Yes	9.44271	-13.3305		-0.0698283	-2.23019	1.33763
Q14692	BMS1	Ribosome biogenesis protein BMS1 homolog (Ribosome assembly protein BMS1 homolog)	0.00588283	0.00588283	0		10	33				2.23828e+08	3.77249e+08	4.53683e+08	Yes	Yes	1.31334		99.8049	10	-2.23041	1.3374
P19878	NCF2	Neutrophil cytosol factor 2 (NCF-2) (67 kDa neutrophil oxidase factor) (NADPH oxidase activator 2) (Neutrophil NADPH oxidase factor 2) (p67-phox)	0.00587411	0	0.00587411	1234	-10	17	1.62191e+08	2.43162e+08	2.81334e+08	1.27058e+08	1.05798e+08	1.33652e+08	No	Yes	9.14726	-13.3219		-0.912925	-2.23106	1.33676
P45954	ACADSB	Short/branched chain specific acyl-CoA dehydrogenase, mitochondrial (SBCAD)	0.00587142	0	0.00587142	1233	-10	12	2.52624e+08	1.92081e+08	1.31538e+08	2.03805e+08	1.3494e+08	1.37724e+08	No	Yes	9.87932	-13.3199		-0.301285	-2.23126	1.33656
Q15762	CD226	CD226 antigen (DNAX accessory molecule 1) (DNAM-1) (CD antigen CD226)	0.00586914	0	0.00586914	1232	-10	10	2.306e+08	5.99245e+07	3.65225e+08	7.75711e+07	1.52765e+08	1.66219e+08	No	Yes	11.0641	-13.3182		-0.802183	-2.23143	1.33639
Q9Y5X3	SNX5	Sorting nexin-5	0.00584506	0	0.00584506	1231	-10	15	1.88974e+08	2.38687e+08	2.716e+08	9.46708e+07	1.24256e+08	1.29799e+08	No	Yes	9.12857	-13.3004		-1.01734	-2.23321	1.33461
P55809	OXCT1	Succinyl-CoA:3-ketoacid coenzyme A transferase 1, mitochondrial (SCOT)	0.00584035	0	0.00584035	1230	-10	18	2.5795e+08	2.16356e+08	1.74761e+08	1.65289e+08	1.20432e+08	1.12357e+08	No	Yes	9.28658	-13.2969		-0.726306	-2.23356	1.33426
Q9Y6K9	IKBKG	NF-kappa-B essential modulator (NEMO) (FIP-3) (IkB kinase-associated protein 1) (IKKAP1) (Inhibitor of nuclear factor kappa-B kinase subunit gamma) (I-kappa-B kinase subunit gamma) (IKK-gamma) (IKKG) (IkB kinase subunit gamma) (NF-kappa-B essential modifier)	0.00582631	0	0.00582631	1229	-10	11	1.99459e+08	1.86234e+08	1.70726e+08	1.40434e+08	1.68298e+08	1.79475e+08	No	Yes	5.81691	-13.2865		-0.196312	-2.23461	1.33321
P42694	HELZ	Probable helicase with zinc finger domain	0.0058059	0.0058059	0		10	36				3.23618e+08	3.43026e+08	3.74323e+08	Yes	Yes	0.262627		99.8049	10	-2.23613	1.33169
Q96II8	LRCH3	DISP complex protein LRCH3 (Leucine-rich repeat and calponin homology domain-containing protein 3)	0.00580116	0.00219172	0.00360944	397	-0.719712	15	1.07526e+08	1.07526e+08	1.07526e+08	2.24886e+08	2.20919e+08	2.71732e+08	Yes	Yes	0.659933	-0.958175	37.7807	1.14694	-2.23649	1.33133
P10909	CLU	Clusterin (Aging-associated gene 4 protein) (Apolipoprotein J) (Apo-J) (Complement cytolysis inhibitor) (CLI) (Complement-associated protein SP-40,40) (Ku70-binding protein 1) (NA1/NA2) (Sulfated glycoprotein 2) (SGP-2) (Testosterone-repressed prostate message 2) (TRPM-2) [Cleaved into: Clusterin beta chain (ApoJalpha) (Complement cytolysis inhibitor a chain); Clusterin alpha chain (ApoJbeta) (Co…	0.00579771	0	0.00579771	1228	-10	10	2.08376e+08	2.13542e+08	4.43485e+08	5.88409e+07	5.0202e+07	6.50529e+07	No	Yes	10.5903	-13.2652		-2.32161	-2.23674	1.33107
P61129	ZC3H6	Zinc finger CCCH domain-containing protein 6	0.00578669	0.00383411	0.00195258	184	0.973508	19	5.7834e+07	5.7834e+07	5.7834e+07	2.31513e+08	3.08083e+08	3.24425e+08	No	Yes	0.748209	1.29501	66.2574	2.30077	-2.23757	1.33025
Q15428	SF3A2	Splicing factor 3A subunit 2 (SF3a66) (Spliceosome-associated protein 62) (SAP 62)	0.00578669	0.000282167	0.00550452	834	-4.286	8	1.63625e+08	1.63625e+08	1.63625e+08	2.10452e+08	1.87075e+08	1.49121e+08	Yes	Yes	2.62726	-5.70144	4.87613	0.140807	-2.23757	1.33025
P17931	LGALS3	Galectin-3 (Gal-3) (35 kDa lectin) (Carbohydrate-binding protein 35) (CBP 35) (Galactose-specific lectin 3) (Galactoside-binding protein) (GALBP) (IgE-binding protein) (L-31) (Laminin-binding protein) (Lectin L-29) (Mac-2 antigen)	0.00577453	0.00123723	0.0045373	612	-1.87472	8	8.47327e+07	1.35256e+08	1.85779e+08	1.92371e+08	2.36414e+08	2.0079e+08	Yes	Yes	1.87367	-2.49213	21.4256	0.627942	-2.23848	1.32933
Q9UGR2	ZC3H7B	Zinc finger CCCH domain-containing protein 7B (Rotavirus 'X'-associated non-structural protein) (RoXaN)	0.00575908	0.00575908	0		10	20				3.75885e+08	3.29007e+08	3.27679e+08	Yes	Yes	0.27997		99.8049	10	-2.23965	1.32817
Q8NDT2	RBM15B	Putative RNA-binding protein 15B (One-twenty two protein 3) (HsOTT3) (HuOTT3) (RNA-binding motif protein 15B)	0.00573592	0.00573592	0		10	21				3.22163e+08	3.62811e+08	3.43446e+08	Yes	Yes	0.213195		99.8049	10	-2.2414	1.32642
Q9Y4W2	LAS1L	Ribosomal biogenesis protein LAS1L (Protein LAS1 homolog)	0.00571208	0.00217983	0.00353226	391	-0.696377	16	1.17559e+08	6.82792e+07	1.28599e+08	2.19343e+08	2.05597e+08	2.84768e+08	Yes	Yes	1.45823	-0.92243	38.1617	1.15978	-2.24321	1.32461
Q9UHI6	DDX20	Probable ATP-dependent RNA helicase DDX20	0.00570005	0.00570005	0		10	18				1.58996e+08	4.63966e+08	3.99026e+08	Yes	Yes	2.07735		99.8049	10	-2.24412	1.3237
P46087	NOP2	Probable 28S rRNA (cytosine(4447)-C(5))-methyltransferase	0.00564305	0.00256855	0.0030745	320	-0.259397	23	1.1554e+08	5.24974e+07	1.05262e+08	2.02397e+08	2.42119e+08	2.93953e+08	Yes	Yes	1.03975	-0.342231	45.5171	1.41731	-2.24849	1.31933
Q9NY93	DDX56	Probable ATP-dependent RNA helicase DDX56	0.00563964	0.00508839	0.000551248	61	3.20644	21	1.64082e+07	1.64082e+07	1.64082e+07	2.83685e+08	3.54115e+08	3.24133e+08	Yes	Yes	0.41579	4.22951	90.2255	4.28254	-2.24875	1.31907
Q02790	FKBP4	Peptidyl-prolyl cis-trans isomerase FKBP4 (PPIase FKBP4)	0.00563184	0	0.00563184	1227	-10	33	2.80109e+08	1.63345e+08	2.24698e+08	1.02519e+08	1.06129e+08	1.32959e+08	No	Yes	9.20099	-13.1396		-0.977648	-2.24935	1.31847
P22392	NME2	Nucleoside diphosphate kinase B (NDK B) (NDP kinase B)	0.00563084	0.000384504	0.00524633	807	-3.77024	7	1.69231e+08	1.55433e+08	1.41636e+08	1.47723e+08	1.69516e+08	2.26041e+08	No	Yes	2.06873	-4.97065	6.82853	0.197337	-2.24943	1.31839
Q8IZD4	DCP1B	mRNA-decapping enzyme 1B	0.005613	0.00253286	0.00308013	327	-0.282224	14	9.11359e+07	9.11359e+07	9.11359e+07	1.91267e+08	2.58277e+08	2.83428e+08	Yes	Yes	0.983511	-0.371693	45.125	1.40307	-2.25081	1.31701
O75351	VPS4B	Vacuolar protein sorting-associated protein 4B	0.00560985	0	0.00560985	1226	-10	12	2.21191e+08	8.90704e+07	2.10101e+08	1.58391e+08	1.66004e+08	1.61058e+08	No	Yes	9.53648	-13.1226		-0.100456	-2.25105	1.31677
P42566	EPS15	Epidermal growth factor receptor substrate 15 (Protein Eps15) (Protein AF-1p)	0.0056065	0.00194001	0.00366649	425	-0.918336	30	1.24254e+08	1.0907e+08	9.38862e+07	1.92438e+08	2.30428e+08	2.55139e+08	Yes	Yes	0.467446	-1.209	34.6029	1.04141	-2.25131	1.31651
Q9ULZ3	PYCARD	Apoptosis-associated speck-like protein containing a CARD (hASC) (Caspase recruitment domain-containing protein 5) (PYD and CARD domain-containing protein) (Target of methylation-induced silencing 1)	0.00558618	6.92846e-05	0.00551689	947	-6.31518	11	1.5594e+08	1.50099e+08	1.84841e+08	1.33274e+08	1.74571e+08	2.02846e+08	No	Yes	5.19702	-8.30403	1.24029	0.035789	-2.25289	1.31493
Q08209	PPP3CA	Serine/threonine-protein phosphatase 2B catalytic subunit alpha isoform	0.00558034	0	0.00558034	1225	-10	7	2.50028e+08	1.81909e+08	1.83526e+08	1.16368e+08	1.32319e+08	1.36376e+08	No	Yes	7.86468	-13.0998		-0.679946	-2.25334	1.31448
Q9Y6Y8	SEC23IP	SEC23-interacting protein (p125)	0.00557526	0	0.00557526	1224	-10	24	1.86955e+08	1.88161e+08	1.89367e+08	1.19689e+08	1.21169e+08	1.94273e+08	No	Yes	8.53787	-13.0959		-0.413836	-2.25374	1.31408
Q07020	RPL18	60S ribosomal protein L18 (Large ribosomal subunit protein eL18)	0.00557155	0.000990974	0.00458057	656	-2.20861	6	1.36788e+08	1.41983e+08	1.31593e+08	1.84177e+08	1.97701e+08	2.06707e+08	No	Yes	0.545019	-2.90166	17.7863	0.518722	-2.25402	1.31379
P42285	MTREX	Exosome RNA helicase MTR4	0.00556012	0.00295263	0.00260748	256	0.179343	35	8.56836e+07	7.78408e+07	6.99979e+07	2.36426e+08	2.62282e+08	2.64668e+08	Yes	Yes	0.183034	0.23546	53.1038	1.70697	-2.25492	1.3129
Q9BRX2	PELO	Protein pelota homolog	0.00555942	0.00232692	0.0032325	361	-0.474228	9	1.15164e+08	9.63056e+07	7.74472e+07	2.19876e+08	2.20751e+08	2.6723e+08	Yes	Yes	0.339942	-0.622589	41.8555	1.28671	-2.25497	1.31285
O00161	SNAP23	Synaptosomal-associated protein 23 (SNAP-23) (Vesicle-membrane fusion protein SNAP-23)	0.00554251	0.00169218	0.00385034	488	-1.1861	9	1.14083e+08	1.14083e+08	1.14083e+08	2.29595e+08	2.50936e+08	1.70963e+08	Yes	Yes	1.16084	-1.55561	30.5309	0.909947	-2.25629	1.31152
Q9H0G5	NSRP1	Nuclear speckle splicing regulatory protein 1 (Coiled-coil domain-containing protein 55) (Nuclear speckle-related protein 70) (NSrp70)	0.00552805	0	0.00552805	1223	-10	12	2.92268e+08	1.06026e+08	1.53175e+08	8.8933e+07	1.90424e+08	1.60323e+08	No	Yes	8.60457	-13.0591		-0.397987	-2.25743	1.31039
O43172	PRPF4	U4/U6 small nuclear ribonucleoprotein Prp4 (PRP4 homolog) (hPrp4) (U4/U6 snRNP 60 kDa protein) (WD splicing factor Prp4)	0.00547086	0	0.00547086	1222	-10	15	2.40192e+08	1.47807e+08	2.488e+08	1.30477e+08	9.46266e+07	1.18994e+08	No	Yes	9.69615	-13.0141		-0.900879	-2.26194	1.30587
Q53H12	AGK	Acylglycerol kinase, mitochondrial (hAGK)	0.00546045	0	0.00546045	1221	-10	13	2.23425e+08	2.00651e+08	1.77878e+08	1.33209e+08	1.37356e+08	1.0651e+08	No	Yes	8.42074	-13.0058		-0.683826	-2.26277	1.30505
Q99961	SH3GL1	Endophilin-A2 (EEN fusion partner of MLL) (Endophilin-2) (Extra eleven-nineteen leukemia fusion gene protein) (EEN) (SH3 domain protein 2B) (SH3 domain-containing GRB2-like protein 1)	0.00545476	0	0.00545476	1220	-10	10	1.62247e+08	2.2145e+08	2.80652e+08	1.18698e+08	9.67355e+07	9.82265e+07	No	Yes	8.82487	-13.0013		-1.08911	-2.26322	1.30459
O43813	LANCL1	Glutathione S-transferase LANCL1	0.00545228	0	0.00545228	1219	-10	9	1.81314e+08	1.97529e+08	2.13744e+08	1.62314e+08	9.20327e+07	1.3063e+08	No	Yes	8.13641	-12.9993		-0.660567	-2.26342	1.3044
P63220	RPS21	40S ribosomal protein S21 (Small ribosomal subunit protein eS21)	0.00545224	0	0.00545224	1218	-10	5	5.60502e+07	2.00237e+08	3.44424e+08	1.22739e+08	1.29811e+08	1.24296e+08	No	Yes	11.2048	-12.9993		-0.67311	-2.26342	1.30439
Q9UI30	TRMT112	Multifunctional methyltransferase subunit TRM112-like protein (tRNA methyltransferase 112 homolog)	0.00544466	0.000646013	0.00479865	739	-2.89299	6	1.43305e+08	1.43305e+08	1.43305e+08	1.93374e+08	1.72311e+08	1.80598e+08	Yes	Yes	0.772676	-3.77185	11.8651	0.343974	-2.26403	1.30379
O14773	TPP1	Tripeptidyl-peptidase 1 (TPP-1)	0.00544229	0	0.00544229	1217	-10	9	2.31192e+08	1.94547e+08	9.65993e+07	1.10496e+08	2.68425e+08	7.45141e+07	No	Yes	11.3172	-12.9914		-0.418657	-2.26422	1.3036
Q5JTV8	TOR1AIP1	Torsin-1A-interacting protein 1 (Lamin-associated protein 1B) (LAP1B)	0.00544069	0	0.00544069	1216	-10	18	1.85098e+08	1.16903e+08	2.2961e+08	1.42473e+08	1.27546e+08	1.73855e+08	No	Yes	9.76482	-12.9901		-0.272212	-2.26435	1.30347
Q68EM7	ARHGAP17	Rho GTPase-activating protein 17 (Rho-type GTPase-activating protein 17) (RhoGAP interacting with CIP4 homologs protein 1) (RICH-1)	0.00543581	0	0.00543581	1215	-10	13	1.89749e+08	1.88952e+08	1.81238e+08	1.26102e+08	1.51122e+08	1.37448e+08	No	Yes	6.73358	-12.9862		-0.437241	-2.26474	1.30308
Q9H0Z9	RBM38	RNA-binding protein 38 (CLL-associated antigen KW-5) (HSRNASEB) (RNA-binding motif protein 38) (RNA-binding region-containing protein 1) (ssDNA-binding protein SEB4)	0.00543556	0.00543556	0		10	7				3.32485e+08	3.25739e+08	3.16342e+08	Yes	Yes	0.0896787		99.8049	10	-2.26476	1.30306
O75150	RNF40	E3 ubiquitin-protein ligase BRE1B (BRE1-B)	0.00543333	0	0.00543333	1214	-10	21	1.68669e+08	1.70297e+08	1.71926e+08	1.59603e+08	1.2116e+08	1.82511e+08	No	Yes	8.12178	-12.9843		-0.161589	-2.26493	1.30288
P28331	NDUFS1	NADH-ubiquinone oxidoreductase 75 kDa subunit, mitochondrial	0.00540313	0.00164562	0.0037575	487	-1.19114	24	1.05306e+08	1.11747e+08	1.18188e+08	2.36639e+08	1.77254e+08	2.19616e+08	Yes	Yes	0.896057	-1.54903	30.4569	0.907593	-2.26735	1.30046
P18858	LIG1	DNA ligase 1	0.00539218	0.00175109	0.00364109	454	-1.05612	32	1.23105e+08	1.08717e+08	9.43297e+07	2.07555e+08	2.04616e+08	2.28467e+08	Yes	Yes	0.278777	-1.37251	32.4746	0.972215	-2.26824	1.29958
P14209	CD99	CD99 antigen (12E7) (E2 antigen) (Protein MIC2) (T-cell surface glycoprotein E2) (CD antigen CD99)	0.00536405	0.00263686	0.0027272	288	-0.0485978	6	7.8197e+07	7.8197e+07	7.8197e+07	2.6379e+08	1.42763e+08	3.20602e+08	Yes	Yes	1.73024	-0.0630465	49.1579	1.55275	-2.27051	1.29731
P42768	WAS	Wiskott-Aldrich syndrome protein (WASp)	0.00534432	0.00133249	0.00401183	559	-1.59013	25	1.57635e+08	1.19568e+08	8.15007e+07	1.90526e+08	1.83124e+08	2.25853e+08	No	Yes	0.881366	-2.06035	24.9329	0.7349	-2.27211	1.29571
Q9UBU9	NXF1	Nuclear RNA export factor 1 (Tip-associated protein) (Tip-associating protein) (mRNA export factor TAP)	0.00533844	0.00173131	0.00360713	453	-1.05899	18	1.07474e+08	1.07474e+08	1.07474e+08	2.04839e+08	1.9098e+08	2.38913e+08	Yes	Yes	0.716713	-1.37164	32.431	0.970807	-2.27259	1.29523
O95782	AP2A1	AP-2 complex subunit alpha-1 (100 kDa coated vesicle protein A) (Adaptor protein complex AP-2 subunit alpha-1) (Adaptor-related protein complex 2 subunit alpha-1) (Alpha-adaptin A) (Alpha1-adaptin) (Clathrin assembly protein complex 2 alpha-A large chain) (Plasma membrane adaptor HA2/AP2 adaptin alpha A subunit)	0.00533773	0.000796864	0.00454087	692	-2.51056	25	1.89499e+08	1.34841e+08	8.01839e+07	1.52414e+08	1.81217e+08	2.18872e+08	Yes	Yes	1.14933	-3.25162	14.9289	0.434	-2.27264	1.29517
Q15833	STXBP2	Syntaxin-binding protein 2 (Protein unc-18 homolog 2) (Unc18-2) (Protein unc-18 homolog B) (Unc-18B)	0.00533353	0.000593002	0.00474053	746	-2.99894	22	1.41254e+08	1.41254e+08	1.41254e+08	1.89854e+08	1.52712e+08	1.89945e+08	Yes	Yes	1.41926	-3.88312	11.1184	0.32214	-2.27299	1.29483
Q6ZVF9	GPRIN3	G protein-regulated inducer of neurite outgrowth 3 (GRIN3)	0.00533118	0.00370531	0.00162587	173	1.18839	18	3.90797e+07	4.81834e+07	5.72872e+07	3.21583e+08	2.29615e+08	2.60103e+08	Yes	Yes	0.632893	1.53854	69.5027	2.47456	-2.27318	1.29464
Q96I25	RBM17	Splicing factor 45 (45 kDa-splicing factor) (RNA-binding motif protein 17)	0.00533	0.00104263	0.00428737	627	-2.03986	10	1.29082e+08	1.52015e+08	1.00988e+08	1.54766e+08	2.12611e+08	2.06177e+08	No	Yes	1.54243	-2.64069	19.5616	0.571797	-2.27327	1.29455
P41567	EIF1	Eukaryotic translation initiation factor 1 (eIF1) (A121) (Protein translation factor SUI1 homolog) (Sui1iso1)	0.00531586	0	0.00531586	1212	-10	6	2.181e+08	2.36037e+08	2.53975e+08	4.80961e+07	1.37413e+08	5.94845e+07	No	Yes	9.03338	-12.8897		-1.68798	-2.27443	1.29339
Q9Y6X5	ENPP4	Bis(5'-adenosyl)-triphosphatase ENPP4	0.00530288	0	0.00530288	1211	-10	13	2.34013e+08	2.01434e+08	1.68855e+08	7.80619e+07	1.8381e+08	8.46032e+07	No	Yes	9.41621	-12.8791		-0.917077	-2.27549	1.29233
Q14677	CLINT1	Clathrin interactor 1 (Clathrin-interacting protein localized in the trans-Golgi region) (Clint) (Enthoprotin) (Epsin-4) (Epsin-related protein) (EpsinR)	0.00529662	0.00131757	0.00397905	558	-1.59454	17	1.35763e+08	1.17039e+08	9.83151e+07	1.71652e+08	1.61868e+08	2.65017e+08	Yes	Yes	1.3691	-2.05986	24.8757	0.733141	-2.276	1.29182
P51531	SMARCA2	Probable global transcription activator SNF2L2	0.00527157	0.0013273	0.00394427	549	-1.57126	17	1.21276e+08	1.16859e+08	1.12442e+08	1.56492e+08	2.03936e+08	2.34158e+08	Yes	Yes	1.1876	-2.02654	25.1785	0.742462	-2.27806	1.28976
Q14684	RRP1B	Ribosomal RNA processing protein 1 homolog B (RRP1-like protein B)	0.00527006	0.00400319	0.00126687	140	1.65988	24	3.71592e+07	3.71592e+07	3.71592e+07	2.05964e+08	2.86874e+08	3.40578e+08	Yes	Yes	0.983648	2.14064	75.961	2.87181	-2.27818	1.28963
Q9UPN4	CEP131	Centrosomal protein of 131 kDa (5-azacytidine-induced protein 1) (Pre-acrosome localization protein 1)	0.00524967	0.00524967	0		10	36				2.9245e+08	3.05531e+08	3.43256e+08	Yes	Yes	0.296796		99.8049	10	-2.27987	1.28795
P11717	IGF2R	Cation-independent mannose-6-phosphate receptor (CI Man-6-P receptor) (CI-MPR) (M6PR) (300 kDa mannose 6-phosphate receptor) (MPR 300) (Insulin-like growth factor 2 receptor) (Insulin-like growth factor II receptor) (IGF-II receptor) (M6P/IGF2 receptor) (M6P/IGF2R) (CD antigen CD222)	0.00523607	0.00110435	0.00413172	604	-1.90355	40	1.34919e+08	1.11726e+08	8.85328e+07	7.11675e+07	2.5851e+08	2.73945e+08	Yes	Yes	2.8232	-2.44953	21.0912	0.617836	-2.28099	1.28682
Q9BUF5	TUBB6	Tubulin beta-6 chain (Tubulin beta class V)	0.0052341	0	0.0052341	1209	-10	8	1.84266e+08	1.82655e+08	2.6555e+08	9.01182e+07	9.58611e+07	1.19996e+08	No	Yes	9.26003	-12.8226		-1.05874	-2.28116	1.28666
Q9BS26	ERP44	Endoplasmic reticulum resident protein 44 (ER protein 44) (ERp44) (Thioredoxin domain-containing protein 4)	0.00523196	0	0.00523196	1208	-10	16	1.19167e+08	1.92401e+08	3.32599e+08	8.59513e+07	8.65088e+07	1.21435e+08	No	Yes	10.737	-12.8208		-1.15158	-2.28134	1.28648
P20963	CD247	T-cell surface glycoprotein CD3 zeta chain (T-cell receptor T3 zeta chain) (CD antigen CD247)	0.00521356	0.00521356	0		10	9				2.87984e+08	2.53383e+08	3.93397e+08	Yes	Yes	0.811041		99.8049	10	-2.28287	1.28495
Q9H269	VPS16	Vacuolar protein sorting-associated protein 16 homolog (hVPS16)	0.00521304	0	0.00521304	1207	-10	14	1.56232e+08	1.65406e+08	1.7458e+08	1.42819e+08	1.43696e+08	1.51938e+08	Yes	Yes	6.8777	-12.8051		-0.179112	-2.28291	1.28491
P22694	PRKACB	cAMP-dependent protein kinase catalytic subunit beta (PKA C-beta)	0.00521075	0	0.00521075	1206	-10	4	1.63784e+08	1.63784e+08	1.63784e+08	1.44552e+08	1.64538e+08	1.33819e+08	Yes	Yes	7.0508	-12.8032		-0.155026	-2.2831	1.28472
P17812	CTPS1	CTP synthase 1	0.00519878	0.00182911	0.00336967	413	-0.881465	22	9.48547e+07	9.95537e+07	1.04253e+08	1.94247e+08	1.73306e+08	2.659e+08	Yes	Yes	1.26719	-1.13155	35.1835	1.06048	-2.2841	1.28372
P16284	PECAM1	Platelet endothelial cell adhesion molecule (PECAM-1) (EndoCAM) (GPIIA') (PECA1) (CD antigen CD31)	0.00519663	0	0.00519663	1205	-10	29	2.31256e+08	2.14699e+08	1.56069e+08	1.06614e+08	1.67739e+08	5.53511e+07	No	Yes	10.1988	-12.7915		-1.00976	-2.28428	1.28354
Q15025	TNIP1	TNFAIP3-interacting protein 1 (A20-binding inhibitor of NF-kappa-B activation 1) (ABIN-1) (HIV-1 Nef-interacting protein) (Nef-associated factor 1) (Naf1) (Nip40-1) (Virion-associated nuclear shuttling protein) (VAN) (hVAN)	0.00518195	0.00172521	0.00345674	438	-1.00264	12	9.46183e+07	9.24354e+07	1.19763e+08	1.70077e+08	1.95412e+08	2.56789e+08	Yes	Yes	1.45456	-1.28569	33.2927	0.998682	-2.28551	1.28231
P61513	RPL37A	60S ribosomal protein L37a (Large ribosomal subunit protein eL43)	0.00518119	2.25292e-05	0.00515866	1039	-7.83906	5	1.54102e+08	1.54102e+08	1.54102e+08	1.49619e+08	1.63243e+08	1.53792e+08	Yes	Yes	3.82632	-10.0516	0.434827	0.0125465	-2.28557	1.28225
Q05048	CSTF1	Cleavage stimulation factor subunit 1 (CF-1 50 kDa subunit) (Cleavage stimulation factor 50 kDa subunit) (CSTF 50 kDa subunit) (CstF-50)	0.00518004	0.00174883	0.00343121	429	-0.972324	13	1.11914e+08	8.94974e+07	1.06075e+08	2.13153e+08	1.97618e+08	2.10495e+08	Yes	Yes	0.605994	-1.24667	33.761	1.0139	-2.28567	1.28215
P33121	ACSL1	Long-chain-fatty-acid--CoA ligase 1	0.00517744	0	0.00517744	1204	-10	17	1.05774e+08	1.43149e+08	2.36294e+08	1.57832e+08	1.46756e+08	1.38481e+08	No	Yes	9.16199	-12.7755		-0.133172	-2.28589	1.28193
P62495	ETF1	Eukaryotic peptide chain release factor subunit 1 (Eukaryotic release factor 1) (eRF1) (Protein Cl1) (TB3-1)	0.00517614	0.00249818	0.00267796	297	-0.100262	20	1.03619e+08	7.98831e+07	5.61471e+07	2.41997e+08	2.07544e+08	2.38863e+08	Yes	Yes	0.662107	-0.128518	48.2633	1.5189	-2.28599	1.28182
Q6PIZ9	TRAT1	T-cell receptor-associated transmembrane adapter 1 (T-cell receptor-interacting molecule) (TRIM) (pp29/30)	0.00517556	0.0034538	0.00172176	185	1.00431	3	5.01315e+07	5.01315e+07	5.01315e+07	3.38438e+08	2.56137e+08	1.8298e+08	Yes	Yes	1.21939	1.28729	66.733	2.32537	-2.28604	1.28178
Q03252	LMNB2	Lamin-B2	0.00516186	0.000415826	0.00474603	785	-3.51267	30	1.95462e+08	6.34951e+07	1.64911e+08	1.87201e+08	1.4111e+08	1.73314e+08	No	Yes	4.07589	-4.4984	8.05576	0.232945	-2.28719	1.28062
O60832	DKC1	H/ACA ribonucleoprotein complex subunit DKC1	0.00515521	0.00446804	0.000687172	86	2.7009	20	2.41901e+07	2.02391e+07	1.6288e+07	2.25917e+08	2.8933e+08	3.48337e+08	Yes	Yes	0.757856	3.45732	86.6703	3.80778	-2.28775	1.28006
Q86TB9	PATL1	Protein PAT1 homolog 1 (PAT1-like protein 1) (Protein PAT1 homolog b) (Pat1b) (hPat1b)	0.00514723	0.00514723	0		10	22				2.02959e+08	3.20166e+08	3.99746e+08	Yes	Yes	1.23852		99.8049	10	-2.28843	1.27939
Q16836	HADH	Hydroxyacyl-coenzyme A dehydrogenase, mitochondrial (HCDH)	0.00514495	0.00166254	0.0034824	452	-1.06669	15	9.92467e+07	9.92467e+07	9.92467e+07	2.24839e+08	1.13353e+08	2.8653e+08	Yes	Yes	2.17834	-1.36451	32.3141	0.96704	-2.28862	1.2792
Q07866	KLC1	Kinesin light chain 1 (KLC 1)	0.0051393	0	0.0051393	1203	-10	22	2.16204e+08	5.14491e+07	2.20211e+08	1.8763e+08	1.3708e+08	1.08876e+08	No	Yes	10.7002	-12.7435		-0.206317	-2.2891	1.27872
D3YTK1	BCL11B	B-cell lymphoma/leukemia 11B	0.00512665	0.00134503	0.00378162	535	-1.49137	14	1.65243e+08	6.95546e+07	1.01839e+08	1.67573e+08	1.7938e+08	2.35591e+08	No	Yes	1.5979	-1.90545	26.236	0.775136	-2.29017	1.27765
P30414	NKTR	NK-tumor recognition protein (NK-TR protein) (Natural-killer cells cyclophilin-related protein) (Peptidyl-prolyl cis-trans isomerase NKTR) (PPIase)	0.00512059	0	0.00512059	1201	-10	32	1.42829e+08	2.47184e+08	3.51539e+08	5.07469e+07	5.24538e+07	7.33406e+07	No	Yes	10.6982	-12.7277		-2.09119	-2.29068	1.27714
P35236	PTPN7	Tyrosine-protein phosphatase non-receptor type 7	0.00511852	0	0.00511852	1200	-10	13	1.91599e+08	1.77549e+08	1.63499e+08	1.14869e+08	1.3311e+08	1.37096e+08	No	Yes	5.42575	-12.7259		-0.472288	-2.29086	1.27696
Q96JM3	CHAMP1	Chromosome alignment-maintaining phosphoprotein 1 (Zinc finger protein 828)	0.00511824	0.000702786	0.00441545	706	-2.6514	30	1.2319e+08	1.29755e+08	1.36319e+08	1.35012e+08	1.56495e+08	2.36901e+08	No	Yes	2.43065	-3.38568	13.731	0.398712	-2.29088	1.27694
Q9BY44	EIF2A	Eukaryotic translation initiation factor 2A (eIF-2A) (65 kDa eukaryotic translation initiation factor 2A) [Cleaved into: Eukaryotic translation initiation factor 2A, N-terminally processed]	0.00509553	0.00148398	0.00361155	498	-1.28315	21	6.97657e+07	1.07848e+08	1.45931e+08	1.84662e+08	1.99145e+08	2.06249e+08	Yes	Yes	1.44119	-1.63602	29.1231	0.865361	-2.29281	1.27501
P40222	TXLNA	Alpha-taxilin	0.00509297	0.00205121	0.00304175	369	-0.568427	19	8.5559e+07	8.93434e+07	9.31278e+07	2.25385e+08	1.54673e+08	2.65054e+08	Yes	Yes	1.34324	-0.724624	40.2754	1.23186	-2.29303	1.27479
Q8NHV1	GIMAP7	GTPase IMAP family member 7 (Immunity-associated nucleotide 7 protein) (IAN-7)	0.00508299	0	0.00508299	1199	-10	10	1.95544e+08	1.73582e+08	1.7914e+08	1.03161e+08	1.20976e+08	1.38952e+08	No	Yes	6.75619	-12.6958		-0.605181	-2.29388	1.27394
Q14119	VEZF1	Vascular endothelial zinc finger 1 (Putative transcription factor DB1) (Zinc finger protein 161)	0.00507851	0.00507851	0		10	12				2.46997e+08	3.56331e+08	3.07223e+08	No	Yes	0.660797		99.8049	10	-2.29426	1.27355
A0A087X197	LRCH4	Leucine-rich repeat and calponin homology domain-containing protein 4	0.00506607	0.000762748	0.00430332	681	-2.49617	12	1.54734e+08	9.77669e+07	1.32343e+08	1.76393e+08	1.54138e+08	1.92944e+08	No	Yes	2.02463	-3.17635	15.056	0.437752	-2.29533	1.27249
O94768	STK17B	Serine/threonine-protein kinase 17B	0.00506227	0	0.00506227	1198	-10	7	1.54723e+08	1.34837e+08	1.67097e+08	1.69278e+08	1.57311e+08	1.24391e+08	No	Yes	7.34845	-12.6781		-0.0301851	-2.29566	1.27216
Q9NYB0	TERF2IP	Telomeric repeat-binding factor 2-interacting protein 1 (TERF2-interacting telomeric protein 1) (TRF2-interacting telomeric protein 1) (Dopamine receptor-interacting protein 5) (Repressor/activator protein 1 homolog) (RAP1 homolog) (hRap1)	0.00505133	0	0.00505133	1197	-10	15	1.24901e+08	1.3508e+08	2.55298e+08	1.60569e+08	9.64811e+07	1.33347e+08	No	Yes	9.83152	-12.6687		-0.431497	-2.29659	1.27122
Q15907	RAB11B	Ras-related protein Rab-11B	0.00504458	0.00504458	0		10	3				2.25854e+08	3.26463e+08	3.52149e+08	Yes	Yes	0.851669		99.8049	10	-2.29718	1.27064
Q96T51	RUFY1	RUN and FYVE domain-containing protein 1 (FYVE-finger protein EIP1) (La-binding protein 1) (Rab4-interacting protein) (Zinc finger FYVE domain-containing protein 12)	0.00500481	0.00103901	0.0039658	603	-1.9324	22	1.24331e+08	1.17157e+08	1.09983e+08	1.35951e+08	1.93109e+08	2.16803e+08	No	Yes	1.4112	-2.44875	20.7603	0.60785	-2.30061	1.26721
Q07021	C1QBP	Complement component 1 Q subcomponent-binding protein, mitochondrial (ASF/SF2-associated protein p32) (Glycoprotein gC1qBP) (C1qBP) (Hyaluronan-binding protein 1) (Mitochondrial matrix protein p32) (gC1q-R protein) (p33) (SF2AP32)	0.00499896	0	0.00499896	1195	-10	9	9.89307e+07	2.34115e+08	1.66523e+08	1.91055e+08	1.25607e+08	8.00562e+07	No	Yes	9.23393	-12.6236		-0.421723	-2.30112	1.2667
Q9Y285	FARSA	Phenylalanine--tRNA ligase alpha subunit	0.00499476	0.00499476	0		10	18				3.49306e+08	2.46369e+08	2.99859e+08	Yes	Yes	0.627349		99.8049	10	-2.30149	1.26633
Q15003	NCAPH	Condensin complex subunit 2 (Barren homolog protein 1) (Chromosome-associated protein H) (hCAP-H) (Non-SMC condensin I complex subunit H) (XCAP-H homolog)	0.00498656	0.00241795	0.0025686	294	-0.0871976	25	4.2821e+07	7.57391e+07	1.08657e+08	1.68027e+08	2.65648e+08	2.3317e+08	Yes	Yes	1.61165	-0.110359	48.4894	1.52742	-2.3022	1.26562
P43304	GPD2	Glycerol-3-phosphate dehydrogenase, mitochondrial (GPD-M) (GPDH-M)	0.00498193	0.00121269	0.00376924	562	-1.63607	27	1.07765e+08	1.10833e+08	1.13901e+08	1.93534e+08	1.33785e+08	2.33413e+08	Yes	Yes	1.70308	-2.06998	24.3417	0.71674	-2.3026	1.26521
Q01469	FABP5	Fatty acid-binding protein 5 (Epidermal-type fatty acid-binding protein) (E-FABP) (Fatty acid-binding protein, epidermal) (Psoriasis-associated fatty acid-binding protein homolog) (PA-FABP)	0.00497929	0	0.00497929	1194	-10	10	8.39144e+07	3.17074e+08	1.93923e+08	8.58203e+07	8.13446e+07	1.30684e+08	No	Yes	10.9835	-12.6066		-1.03185	-2.30283	1.26499
P09972	ALDOC	Fructose-bisphosphate aldolase C	0.00497812	0.0011522	0.00382592	579	-1.73141	19	1.29243e+08	9.02262e+07	1.2239e+08	1.81944e+08	1.61207e+08	2.07539e+08	No	Yes	1.50664	-2.19003	23.1453	0.680157	-2.30293	1.26488
O00232	PSMD12	26S proteasome non-ATPase regulatory subunit 12 (26S proteasome regulatory subunit RPN5) (26S proteasome regulatory subunit p55)	0.00497519	0	0.00497519	1193	-10	21	1.56601e+08	1.50965e+08	2.07324e+08	1.86373e+08	5.41494e+07	1.36612e+08	No	Yes	10.0976	-12.603		-0.62487	-2.30319	1.26463
P16885	PLCG2	1-phosphatidylinositol 4,5-bisphosphate phosphodiesterase gamma-2	0.00496356	0	0.00496356	1192	-10	27	2.71394e+08	4.50943e+07	2.63826e+08	1.14702e+08	1.03141e+08	9.17821e+07	No	Yes	11.4181	-12.5929		-0.912274	-2.30421	1.26361
Q9P2I0	CPSF2	Cleavage and polyadenylation specificity factor subunit 2 (Cleavage and polyadenylation specificity factor 100 kDa subunit) (CPSF 100 kDa subunit)	0.00495844	0	0.00495844	1191	-10	23	1.54734e+08	1.56661e+08	1.58588e+08	8.14333e+07	1.19642e+08	2.17963e+08	No	Yes	9.65207	-12.5884		-0.285482	-2.30466	1.26316
Q96Q11	TRNT1	CCA tRNA nucleotidyltransferase 1, mitochondrial	0.00495613	1.51199e-05	0.00494101	1066	-8.35222	18	1.84726e+08	1.4745e+08	1.10174e+08	1.33931e+08	1.53243e+08	1.59084e+08	No	Yes	6.29618	-10.5485	0.305074	0.00880261	-2.30486	1.26296
Q9ULV4	CORO1C	Coronin-1C (Coronin-3) (hCRNN4)	0.00495566	0	0.00495566	1190	-10	15	1.47958e+08	1.59218e+08	1.70478e+08	1.32234e+08	1.38532e+08	1.40103e+08	No	Yes	7.11131	-12.586		-0.21774	-2.3049	1.26292
Q14161	GIT2	ARF GTPase-activating protein GIT2 (ARF GAP GIT2) (Cool-interacting tyrosine-phosphorylated protein 2) (CAT-2) (CAT2) (G protein-coupled receptor kinase-interactor 2) (GRK-interacting protein 2)	0.00494816	0.00101548	0.00393268	607	-1.95335	16	1.33968e+08	9.02762e+07	1.26952e+08	1.54017e+08	1.78697e+08	2.03268e+08	No	Yes	1.28849	-2.46564	20.5224	0.600682	-2.30556	1.26226
Q9Y6E2	BZW2	eIF5-mimic protein 1 (Basic leucine zipper and W2 domain-containing protein 2)	0.00494812	0.00145152	0.0034966	490	-1.26838	17	1.04166e+08	1.04166e+08	1.04166e+08	2.17632e+08	1.8381e+08	1.73229e+08	Yes	Yes	0.782717	-1.60103	29.3349	0.87204	-2.30556	1.26226
Q9BY32	ITPA	Inosine triphosphate pyrophosphatase (ITPase) (Inosine triphosphatase)	0.00494556	0	0.00494556	1189	-10	6	2.15829e+08	1.23586e+08	2.00206e+08	9.95153e+07	1.21919e+08	1.25656e+08	No	Yes	8.87763	-12.5771		-0.644187	-2.30578	1.26203
Q5VT52	RPRD2	Regulation of nuclear pre-mRNA domain-containing protein 2	0.00494398	0.00494398	0		10	28				2.34127e+08	2.79843e+08	3.7246e+08	Yes	Yes	0.839439		99.8049	10	-2.30592	1.26189
P35251	RFC1	Replication factor C subunit 1 (Activator 1 140 kDa subunit) (A1 140 kDa subunit) (Activator 1 large subunit) (Activator 1 subunit 1) (DNA-binding protein PO-GA) (Replication factor C 140 kDa subunit) (RF-C 140 kDa subunit) (RFC140) (Replication factor C large subunit)	0.00494106	0.00128805	0.00365301	534	-1.5039	27	1.07817e+08	1.07817e+08	1.07817e+08	1.42908e+08	1.86971e+08	2.32573e+08	Yes	Yes	1.47084	-1.89737	26.0683	0.76994	-2.30618	1.26164
Q9Y6W5	WASF2	Wiskott-Aldrich syndrome protein family member 2 (WASP family protein member 2) (Protein WAVE-2) (Verprolin homology domain-containing protein 2)	0.00493163	0	0.00493163	1188	-10	13	1.59029e+08	1.64706e+08	1.70383e+08	1.36935e+08	1.21102e+08	1.32059e+08	No	Yes	6.21932	-12.5649		-0.342931	-2.30701	1.26081
Q14790	CASP8	Caspase-8 (CASP-8)	0.00492052	0	0.00492052	1187	-10	11	2.37165e+08	1.11236e+08	1.93065e+08	1.25884e+08	1.08239e+08	1.06635e+08	No	Yes	9.78243	-12.5552		-0.672242	-2.30799	1.25983
O95453	PARN	Poly(A)-specific ribonuclease PARN	0.00491506	0.00192287	0.00299219	379	-0.637942	18	7.40766e+07	8.9284e+07	1.04491e+08	1.91201e+08	2.22733e+08	1.99458e+08	Yes	Yes	0.693494	-0.803391	39.122	1.19236	-2.30847	1.25935
P50395	GDI2	Rab GDP dissociation inhibitor beta (Rab GDI beta) (Guanosine diphosphate dissociation inhibitor 2) (GDI-2)	0.00491442	0.00147866	0.00343576	484	-1.21633	24	1.10259e+08	8.14687e+07	1.16069e+08	1.80249e+08	2.01631e+08	1.91452e+08	Yes	Yes	0.452408	-1.53172	30.0882	0.895884	-2.30853	1.25929
O43175	PHGDH	D-3-phosphoglycerate dehydrogenase (3-PGDH)	0.00491089	0.0012005	0.00371038	554	-1.62793	20	1.31457e+08	6.09635e+07	1.38961e+08	1.64375e+08	2.11509e+08	1.73229e+08	Yes	Yes	0.814506	-2.04953	24.4457	0.719932	-2.30884	1.25898
P30048	PRDX3	Thioredoxin-dependent peroxide reductase, mitochondrial	0.00490854	0.00149609	0.00341245	479	-1.18961	10	1.00981e+08	1.00981e+08	1.00981e+08	1.47692e+08	2.11626e+08	2.17812e+08	Yes	Yes	1.22763	-1.49745	30.4793	0.908307	-2.30905	1.25877
Q16531	DDB1	DNA damage-binding protein 1 (DDB p127 subunit) (DNA damage-binding protein a) (DDBa) (Damage-specific DNA-binding protein 1) (HBV X-associated protein 1) (XAP-1) (UV-damaged DNA-binding factor) (UV-damaged DNA-binding protein 1) (UV-DDB 1) (XPE-binding factor) (XPE-BF) (Xeroderma pigmentosum group E-complementing protein) (XPCe)	0.0048951	0.00278926	0.00210584	242	0.405487	41	6.38957e+07	6.14805e+07	5.90654e+07	1.88543e+08	1.90808e+08	3.13874e+08	Yes	Yes	1.2121	0.509932	56.9807	1.86753	-2.31024	1.25758
Q96QR8	PURB	Transcriptional activator protein Pur-beta (Purine-rich element-binding protein B)	0.00489328	0.00200013	0.00289316	366	-0.532553	6	8.63514e+07	8.63514e+07	8.63514e+07	1.91214e+08	2.0654e+08	2.20531e+08	Yes	Yes	0.406021	-0.669641	40.875	1.25257	-2.3104	1.25742
Q9BY42	RTF2	Replication termination factor 2 (RTF2) (Replication termination factor 2 domain-containing protein 1)	0.00487729	0.000156697	0.00472059	859	-4.91292	8	1.11589e+08	1.50308e+08	1.61192e+08	1.53548e+08	1.44085e+08	1.5375e+08	No	Yes	3.08388	-6.17061	3.21278	0.0927332	-2.31182	1.256
P48047	ATP5PO	ATP synthase subunit O, mitochondrial (ATP synthase peripheral stalk subunit OSCP) (Oligomycin sensitivity conferral protein) (OSCP)	0.00486994	0.00080306	0.00406688	662	-2.34034	7	1.19714e+08	1.29309e+08	1.09899e+08	2.2823e+08	1.33915e+08	1.52086e+08	No	Yes	2.00473	-2.93793	16.4902	0.48019	-2.31248	1.25534
Q6FI81	CIAPIN1	Anamorsin (Cytokine-induced apoptosis inhibitor 1) (Fe-S cluster assembly protein DRE2 homolog)	0.00486324	0	0.00486324	1186	-10	10	1.46377e+08	1.4498e+08	1.43583e+08	1.28457e+08	1.42624e+08	1.65931e+08	No	Yes	7.337	-12.5045		-0.00115688	-2.31307	1.25474
Q9GZP4	PITHD1	PITH domain-containing protein 1	0.0048631	0.000798016	0.00406508	663	-2.34879	11	1.21916e+08	1.21206e+08	1.20496e+08	1.55024e+08	1.90068e+08	1.63216e+08	No	Yes	1.00625	-2.9471	16.4096	0.477802	-2.31309	1.25473
Q96BX8	MOB3A	MOB kinase activator 3A (MOB-LAK) (Mob1 homolog 2A) (Mps one binder kinase activator-like 2A)	0.00486017	0.00166415	0.00319602	416	-0.941489	8	1.16424e+08	9.47378e+07	7.30514e+07	1.72499e+08	1.74814e+08	2.39875e+08	Yes	Yes	0.67336	-1.18107	34.2406	1.02955	-2.31335	1.25447
Q9BQ39	DDX50	ATP-dependent RNA helicase DDX50	0.00485418	0.00485418	0		10	18				1.69301e+08	2.9274e+08	4.08287e+08	Yes	Yes	1.59297		99.8049	10	-2.31388	1.25393
O15067	PFAS	Phosphoribosylformylglycinamidine synthase (FGAM synthase) (FGAMS)	0.00485088	0.00153285	0.00331803	463	-1.11411	31	9.43759e+07	9.64547e+07	9.85334e+07	1.22977e+08	2.10383e+08	2.47013e+08	Yes	Yes	1.84365	-1.39669	31.5995	0.944075	-2.31418	1.25364
Q96RP9	GFM1	Elongation factor G, mitochondrial (EF-Gmt) (Elongation factor G 1, mitochondrial) (mEF-G 1) (Elongation factor G1) (hEFG1)	0.00484558	0.00146336	0.00338222	480	-1.20868	23	1.21192e+08	1.00807e+08	8.04232e+07	2.1302e+08	1.75664e+08	1.7768e+08	Yes	Yes	1.20481	-1.51468	30.1999	0.899429	-2.31465	1.25316
O43865	AHCYL1	S-adenosylhomocysteine hydrolase-like protein 1 (DC-expressed AHCY-like molecule) (IP(3)Rs binding protein released with IP(3)) (IRBIT) (Putative adenosylhomocysteinase 2) (S-adenosyl-L-homocysteine hydrolase 2) (AdoHcyase 2)	0.00482778	0	0.00482778	1185	-10	7	1.33718e+08	1.57679e+08	1.8164e+08	1.16368e+08	1.32108e+08	1.44081e+08	Yes	Yes	8.60951	-12.4728		-0.27456	-2.31625	1.25156
Q9NZL9	MAT2B	Methionine adenosyltransferase 2 subunit beta (Methionine adenosyltransferase II beta) (MAT II beta) (Putative dTDP-4-keto-6-deoxy-D-glucose 4-reductase)	0.00482066	0	0.00482066	1184	-10	16	2.24232e+08	1.89043e+08	2.30935e+08	8.62198e+07	7.52111e+07	5.86777e+07	No	Yes	7.80338	-12.4664		-1.56724	-2.31689	1.25092
P25774	CTSS	Cathepsin S	0.00481968	0	0.00481968	1183	-10	10	1.40259e+08	1.41802e+08	1.43344e+08	1.88268e+08	7.69887e+07	1.73482e+08	No	Yes	9.55031	-12.4656		-0.0604419	-2.31698	1.25084
Q14241	ELOA	Elongin-A (EloA) (Elongin 110 kDa subunit) (RNA polymerase II transcription factor SIII subunit A1) (SIII p110) (Transcription elongation factor B polypeptide 3)	0.00481031	0.00481031	0		10	21				2.53677e+08	2.47138e+08	3.61648e+08	Yes	Yes	0.762298		99.8049	10	-2.31783	1.24999
P40938	RFC3	Replication factor C subunit 3 (Activator 1 38 kDa subunit) (A1 38 kDa subunit) (Activator 1 subunit 3) (Replication factor C 38 kDa subunit) (RF-C 38 kDa subunit) (RFC38)	0.00480641	0.001076	0.00373041	586	-1.79366	18	9.6593e+07	1.11408e+08	1.26224e+08	1.86127e+08	1.67495e+08	1.73915e+08	Yes	Yes	0.540618	-2.24142	22.3868	0.657073	-2.31818	1.24964
Q53QZ3	ARHGAP15	Rho GTPase-activating protein 15 (ArhGAP15) (Rho-type GTPase-activating protein 15)	0.00480302	0.00116019	0.00364283	560	-1.6507	12	1.01192e+08	1.08679e+08	1.16166e+08	1.80862e+08	1.61554e+08	1.92704e+08	No	Yes	0.819055	-2.06227	24.1554	0.711028	-2.31849	1.24933
Q13586	STIM1	Stromal interaction molecule 1	0.00479633	0	0.00479633	1182	-10	22	1.42039e+08	1.42039e+08	1.42039e+08	1.0254e+08	1.46674e+08	1.84623e+08	Yes	Yes	8.76646	-12.4445		-0.0151596	-2.31909	1.24873
P48556	PSMD8	26S proteasome non-ATPase regulatory subunit 8 (26S proteasome regulatory subunit RPN12) (26S proteasome regulatory subunit S14) (p31)	0.00476663	0	0.00476663	1181	-10	9	1.75527e+08	1.82729e+08	1.89932e+08	1.09186e+08	1.02677e+08	9.45785e+07	No	Yes	2.3524	-12.4177		-0.841545	-2.32179	1.24603
Q9BV38	WDR18	WD repeat-containing protein 18	0.00474822	0	0.00474822	1180	-10	17	1.67758e+08	1.67758e+08	1.67758e+08	1.393e+08	9.63608e+07	1.12396e+08	No	Yes	7.70451	-12.4009		-0.54862	-2.32347	1.24435
Q8NFC6	BOD1L1	Biorientation of chromosomes in cell division protein 1-like 1	0.00474561	0.00196308	0.00278253	362	-0.503278	53	7.28192e+07	6.43241e+07	5.58289e+07	3.90391e+07	2.95369e+08	3.23482e+08	Yes	Yes	3.58438	-0.626133	41.3662	1.26963	-2.32371	1.24411
Q9BY77	POLDIP3	Polymerase delta-interacting protein 3 (46 kDa DNA polymerase delta interaction protein) (p46) (S6K1 Aly/REF-like target) (SKAR)	0.00472118	0.00146612	0.00325506	469	-1.15068	12	7.84416e+07	9.71669e+07	1.15892e+08	1.8368e+08	1.7285e+08	1.98451e+08	Yes	Yes	0.911886	-1.42899	31.0541	0.926627	-2.32595	1.24187
Q5UIP0	RIF1	Telomere-associated protein RIF1 (Rap1-interacting factor 1 homolog)	0.00470238	0.00470238	0		10	50				2.1271e+08	2.73609e+08	3.56792e+08	Yes	Yes	0.927028		99.8049	10	-2.32768	1.24014
Q9BZE4	GTPBP4	GTP-binding protein 4 (Chronic renal failure gene protein) (GTP-binding protein NGB) (Nucleolar GTP-binding protein 1)	0.00469289	0.00354796	0.00114493	150	1.63174	24	3.41887e+07	3.41887e+07	3.41887e+07	2.36771e+08	2.41952e+08	2.60121e+08	Yes	Yes	0.201804	2.02214	75.603	2.84754	-2.32856	1.23926
Q9BVP2	GNL3	Guanine nucleotide-binding protein-like 3 (E2-induced gene 3 protein) (Novel nucleolar protein 47) (NNP47) (Nucleolar GTP-binding protein 3) (Nucleostemin)	0.00468302	0.00190279	0.00278024	367	-0.547095	18	6.8259e+07	8.26304e+07	9.70019e+07	2.25698e+08	1.66511e+08	1.99541e+08	Yes	Yes	0.747513	-0.677491	40.6316	1.24415	-2.32947	1.23834
Q13325	IFIT5	Interferon-induced protein with tetratricopeptide repeats 5 (IFIT-5) (Interferon-induced 58 kDa protein) (Retinoic acid- and interferon-inducible 58 kDa protein) (P58)	0.00467637	0.000470609	0.00420576	749	-3.15977	12	1.09793e+08	1.24715e+08	1.39637e+08	1.9046e+08	1.27971e+08	1.4587e+08	No	Yes	1.78557	-3.91093	10.0635	0.291359	-2.33009	1.23773
P84098	RPL19	60S ribosomal protein L19 (Large ribosomal subunit protein eL19)	0.00465073	0.00465073	0		10	5				2.36557e+08	2.18953e+08	3.7834e+08	Yes	Yes	1.06085		99.8049	10	-2.33248	1.23534
Q12769	NUP160	Nuclear pore complex protein Nup160 (160 kDa nucleoporin) (Nucleoporin Nup160)	0.00464559	0.00464559	0		10	26				1.91427e+08	2.83769e+08	3.57733e+08	Yes	Yes	1.133		99.8049	10	-2.33296	1.23486
P11171	EPB41	Protein 4.1 (P4.1) (4.1R) (Band 4.1) (EPB4.1) (Erythrocyte membrane protein band 4.1)	0.00463351	0.00212585	0.00250767	314	-0.238309	23	7.49339e+07	7.49339e+07	7.49339e+07	2.03961e+08	2.01087e+08	2.00915e+08	Yes	Yes	0.0477224	-0.294009	45.8798	1.43054	-2.33409	1.23373
Q8IZQ5	SELENOH	Selenoprotein H (SelH)	0.00461291	0	0.00461291	1179	-10	7	1.8345e+08	1.97771e+08	2.12091e+08	9.91298e+07	5.60124e+07	7.86154e+07	No	Yes	7.61391	-12.2758		-1.38247	-2.33602	1.23179
O14497	ARID1A	AT-rich interactive domain-containing protein 1A (ARID domain-containing protein 1A) (B120) (BRG1-associated factor 250) (BAF250) (BRG1-associated factor 250a) (BAF250A) (Osa homolog 1) (hOSA1) (SWI-like protein) (SWI/SNF complex protein p270) (SWI/SNF-related, matrix-associated, actin-dependent regulator of chromatin subfamily F member 1) (hELD)	0.00461153	0.000824686	0.00378684	634	-2.19908	20	1.10649e+08	1.10649e+08	1.10649e+08	1.21612e+08	1.43318e+08	2.29944e+08	Yes	Yes	2.20223	-2.70852	17.8831	0.521607	-2.33616	1.23166
P02647	APOA1	Apolipoprotein A-I (Apo-AI) (ApoA-I) (Apolipoprotein A1) [Cleaved into: Proapolipoprotein A-I (ProapoA-I); Truncated apolipoprotein A-I (Apolipoprotein A-I(1-242))]	0.0046083	0.00132144	0.00328687	494	-1.31461	18	8.09661e+07	9.73943e+07	1.13822e+08	1.55951e+08	1.58098e+08	2.20012e+08	Yes	Yes	1.56926	-1.61875	28.6751	0.851256	-2.33646	1.23136
P01730	CD4	T-cell surface glycoprotein CD4 (T-cell surface antigen T4/Leu-3) (CD antigen CD4)	0.0046083	0.0046083	0		10	11				2.31032e+08	2.97053e+08	2.9816e+08	Yes	Yes	0.524083		99.8049	10	-2.33646	1.23136
M0R232	SCAF1	Splicing factor, arginine/serine-rich 19 (Fragment)	0.00460671	0.00255238	0.00205433	249	0.313173	12	5.79183e+07	5.79183e+07	5.79183e+07	1.13382e+08	2.61592e+08	2.7723e+08	Yes	Yes	1.91378	0.385582	55.4057	1.80111	-2.33661	1.23121
Q5VTR2	RNF20	E3 ubiquitin-protein ligase BRE1A (BRE1-A) (hBRE1)	0.00460457	0	0.00460457	1178	-10	25	1.88595e+08	4.08022e+07	1.90328e+08	1.36112e+08	1.39244e+08	1.30494e+08	No	Yes	10.3566	-12.2679		-0.0490163	-2.33681	1.23101
P01024	C3	Complement C3 (C3 and PZP-like alpha-2-macroglobulin domain-containing protein 1) [Cleaved into: Complement C3 beta chain; C3-beta-c (C3bc); Complement C3 alpha chain; C3a anaphylatoxin; Acylation stimulating protein (ASP) (C3adesArg); Complement C3b alpha' chain; Complement C3c alpha' chain fragment 1; Complement C3dg fragment; Complement C3g fragment; Complement C3d fragment; Complement C3f fra…	0.00460208	0.000113851	0.00448823	873	-5.30092	28	9.43825e+07	1.38206e+08	1.68633e+08	1.21066e+08	1.48846e+08	1.53995e+08	No	Yes	4.82199	-6.52423	2.47391	0.0713966	-2.33705	1.23077
P31153	MAT2A	S-adenosylmethionine synthase isoform type-2 (AdoMet synthase 2)	0.00457969	0.000929597	0.00365009	601	-1.97326	15	8.85025e+07	1.06034e+08	1.23566e+08	1.97957e+08	1.01968e+08	2.03085e+08	No	Yes	2.27513	-2.42445	20.2982	0.593932	-2.33916	1.22865
P78406	RAE1	mRNA export factor RAE1 (Rae1 protein homolog) (mRNA-associated protein mrnp 41)	0.00457156	0	0.00457156	1177	-10	12	2.16669e+08	2.12862e+08	2.09055e+08	5.12986e+07	7.47797e+07	5.49917e+07	No	Yes	6.92388	-12.2368		-1.83825	-2.33994	1.22788
Q9NV06	DCAF13	DDB1- and CUL4-associated factor 13 (WD repeat and SOF domain-containing protein 1)	0.00456986	0.00456986	0		10	13				2.48215e+08	2.83573e+08	2.87564e+08	Yes	Yes	0.291171		99.8049	10	-2.3401	1.22772
O95819	MAP4K4	Mitogen-activated protein kinase kinase kinase kinase 4	0.00456797	0.000696279	0.00387169	668	-2.47523	8	1.2068e+08	8.90704e+07	1.36991e+08	1.45386e+08	1.59231e+08	1.67654e+08	No	Yes	1.5525	-3.03844	15.2426	0.443264	-2.34028	1.22754
Q9P2R7	SUCLA2	Succinate--CoA ligase [ADP-forming] subunit beta, mitochondrial	0.00455921	0.000903421	0.00365579	611	-2.01671	15	1.19217e+08	1.08359e+08	9.75007e+07	1.97779e+08	1.62554e+08	1.32032e+08	No	Yes	1.80242	-2.47391	19.8153	0.579414	-2.34111	1.22671
P54132	BLM	Bloom syndrome protein	0.00455808	0.00455808	0		10	31				2.2139e+08	2.66164e+08	3.29684e+08	Yes	Yes	0.714337		99.8049	10	-2.34122	1.2266
Q9NUQ8	ABCF3	ATP-binding cassette sub-family F member 3	0.00455632	0.00104399	0.00351233	572	-1.75032	20	1.16683e+08	5.79515e+07	1.38942e+08	1.94624e+08	1.60817e+08	1.47906e+08	No	Yes	1.82291	-2.14665	22.913	0.673077	-2.34139	1.22643
Q9Y5B0	CTDP1	RNA polymerase II subunit A C-terminal domain phosphatase	0.00455287	0	0.00455287	1176	-10	20	1.59537e+08	1.47824e+08	1.36111e+08	9.3685e+07	1.16112e+08	1.63035e+08	No	Yes	7.91663	-12.2191		-0.28835	-2.34171	1.2261
Q9ULX6	AKAP8L	A-kinase anchor protein 8-like (AKAP8-like protein) (Helicase A-binding protein 95) (HAP95) (Homologous to AKAP95 protein) (HA95) (Neighbor of A-kinase-anchoring protein 95) (Neighbor of AKAP95)	0.00455183	0.00222042	0.00233141	291	-0.0703712	10	5.25911e+07	6.85708e+07	8.45505e+07	1.48287e+08	2.2121e+08	2.40908e+08	Yes	Yes	1.47555	-0.0862753	48.7808	1.53843	-2.34181	1.226
Q9UBW5	BIN2	Bridging integrator 2 (Breast cancer-associated protein 1)	0.00454223	0	0.00454223	1175	-10	20	1.32951e+08	1.58302e+08	1.83653e+08	1.26663e+08	8.35504e+07	1.29279e+08	No	Yes	8.61832	-12.209		-0.511948	-2.34273	1.22509
Q5T6V5	C9orf64	Queuosine salvage protein	0.00453138	0.00162895	0.00290243	401	-0.83332	17	8.92541e+07	8.57719e+07	8.22897e+07	2.33904e+08	1.62437e+08	1.58796e+08	No	Yes	1.24557	-1.02002	35.9482	1.08575	-2.34377	1.22405
Q9UIG0	BAZ1B	Tyrosine-protein kinase BAZ1B	0.00452703	0.000723954	0.00380308	659	-2.3932	42	9.9937e+07	1.13164e+08	1.2639e+08	1.36395e+08	1.53009e+08	1.82777e+08	No	Yes	1.79967	-2.92839	15.9918	0.465421	-2.34419	1.22363
Q15904	ATP6AP1	V-type proton ATPase subunit S1 (V-ATPase subunit S1) (Protein XAP-3) (V-ATPase Ac45 subunit) (V-ATPase S1 accessory protein) (Vacuolar proton pump subunit S1)	0.00452396	0	0.00452396	1173	-10	15	1.32325e+08	1.43192e+08	1.54059e+08	1.36632e+08	1.2362e+08	1.21292e+08	No	Yes	5.41026	-12.1915		-0.173056	-2.34448	1.22334
Q8NFH5	NUP35	Nucleoporin NUP35 (35 kDa nucleoporin) (Mitotic phosphoprotein 44) (MP-44) (Nuclear pore complex protein Nup53) (Nucleoporin NUP53)	0.00452309	0.00103763	0.00348546	570	-1.74806	9	1.22128e+08	6.31615e+07	1.23703e+08	1.48626e+08	1.39796e+08	2.13552e+08	No	Yes	2.27633	-2.13832	22.9407	0.673921	-2.34456	1.22325
Q9UBB9	TFIP11	Tuftelin-interacting protein 11 (Septin and tuftelin-interacting protein 1) (STIP-1)	0.00451585	0.00123283	0.00328302	508	-1.41305	18	9.74471e+07	9.74471e+07	9.74471e+07	1.71189e+08	1.42545e+08	2.03593e+08	Yes	Yes	1.13096	-1.72753	27.3001	0.808207	-2.34526	1.22256
P07996	THBS1	Thrombospondin-1 (Glycoprotein G)	0.00451408	0.00286873	0.00164535	211	0.802023	17	4.40888e+07	4.40888e+07	4.40888e+07	9.18971e+07	3.29463e+08	2.55723e+08	No	Yes	2.40953	0.980383	63.5508	2.16578	-2.34543	1.22239
Q96HE7	ERO1A	ERO1-like protein alpha (ERO1-L) (ERO1-L-alpha)	0.00451379	0.000309712	0.00420408	791	-3.76279	20	1.56081e+08	1.22692e+08	8.93032e+07	1.01051e+08	2.06482e+08	1.33689e+08	No	Yes	3.34998	-4.59949	6.86145	0.198291	-2.34546	1.22236
Q8N5P1	ZC3H8	Zinc finger CCCH domain-containing protein 8	0.00451361	0.00451361	0		10	15				3.10026e+08	2.61664e+08	2.37575e+08	No	Yes	0.48301		99.8049	10	-2.34548	1.22234
Q9NW13	RBM28	RNA-binding protein 28 (RNA-binding motif protein 28)	0.00449528	0.00381324	0.000682042	105	2.48308	24	1.95832e+07	2.02801e+07	2.09771e+07	2.15411e+08	2.77333e+08	2.52395e+08	Yes	Yes	0.493411	3.03079	84.8276	3.60666	-2.34724	1.22057
Q8ND71	GIMAP8	GTPase IMAP family member 8 (Immune-associated nucleotide-binding protein 9) (IAN-9) (Protein IanT)	0.00449457	0.000328292	0.00416628	783	-3.66571	22	1.01959e+08	1.23793e+08	1.45628e+08	1.6909e+08	1.18437e+08	1.46946e+08	Yes	Yes	2.21437	-4.47402	7.30418	0.21113	-2.34731	1.22051
Q13564	NAE1	NEDD8-activating enzyme E1 regulatory subunit (Amyloid beta precursor protein-binding protein 1, 59 kDa) (APP-BP1) (Amyloid protein-binding protein 1) (Proto-oncogene protein 1)	0.0044854	0	0.0044854	1172	-10	20	2.28389e+08	5.53985e+07	2.27361e+08	9.8691e+07	1.1616e+08	7.82078e+07	No	Yes	10.4654	-12.1545		-0.821281	-2.3482	1.21962
Q9BU76	MMTAG2	Multiple myeloma tumor-associated protein 2 (hMMTAG2)	0.00447084	0	0.00447084	1171	-10	7	1.3535e+08	1.34677e+08	1.34005e+08	8.94709e+07	1.57049e+08	1.51046e+08	No	Yes	8.75439	-12.1404		-0.0676079	-2.34961	1.21821
Q9BRJ7	NUDT16L1	Tudor-interacting repair regulator protein (NUDT16-like protein 1) (Protein syndesmos)	0.00446927	0.00205082	0.00241845	313	-0.237886	6	8.11797e+07	7.19213e+07	6.26629e+07	1.90632e+08	2.24843e+08	1.70077e+08	Yes	Yes	0.830784	-0.289758	45.8871	1.43081	-2.34976	1.21805
Q9NVI7	ATAD3A	ATPase family AAA domain-containing protein 3A	0.0044659	0.00369933	0.000766569	118	2.27078	8	2.27556e+07	2.27556e+07	2.27556e+07	2.6995e+08	2.04332e+08	2.58163e+08	Yes	Yes	0.571309	2.76519	82.8351	3.41301	-2.35009	1.21773
Q06546	GABPA	GA-binding protein alpha chain (GABP subunit alpha) (Nuclear respiratory factor 2 subunit alpha) (Transcription factor E4TF1-60)	0.00446198	0	0.00446198	1170	-10	13	1.49982e+08	1.71822e+08	1.67782e+08	9.97294e+07	9.94827e+07	1.1121e+08	No	Yes	7.27679	-12.1318		-0.659302	-2.35047	1.21734
Q7Z417	NUFIP2	Nuclear fragile X mental retardation-interacting protein 2 (82 kDa FMRP-interacting protein) (82-FIP) (Cell proliferation-inducing gene 1 protein) (FMRP-interacting protein 2)	0.00446119	0.00446119	0		10	16				3.03204e+08	2.51458e+08	2.45204e+08	Yes	Yes	0.415808		99.8049	10	-2.35055	1.21727
P02766	TTR	Transthyretin (ATTR) (Prealbumin) (TBPA)	0.00445896	0	0.00445896	1169	-10	4	1.54071e+08	1.96539e+08	1.75305e+08	1.10419e+08	8.03582e+07	8.2776e+07	No	Yes	6.55191	-12.1289		-0.958269	-2.35077	1.21705
Q96GM8	TOE1	Target of EGR1 protein 1	0.00444968	0.00228181	0.00216787	267	0.0738988	12	6.3922e+07	6.3922e+07	6.3922e+07	1.51992e+08	2.36611e+08	2.17435e+08	Yes	Yes	1.04349	0.0898718	51.2803	1.63465	-2.35167	1.21615
Q9BT23	LIMD2	LIM domain-containing protein 2	0.00444687	0	0.00444687	1168	-10	6	1.43305e+08	1.79542e+08	1.74701e+08	1.07392e+08	8.44528e+07	1.07907e+08	No	Yes	7.34032	-12.1171		-0.74024	-2.35195	1.21587
Q6JBY9	RCSD1	CapZ-interacting protein (Protein kinase substrate CapZIP) (RCSD domain-containing protein 1)	0.00444435	0.00293897	0.00150538	196	0.965181	16	4.35786e+07	4.35786e+07	4.35786e+07	1.46235e+08	2.31694e+08	2.88183e+08	Yes	Yes	1.35071	1.1733	66.1282	2.29414	-2.35219	1.21563
Q13501	SQSTM1	Sequestosome-1 (EBI3-associated protein of 60 kDa) (EBIAP) (p60) (Phosphotyrosine-independent ligand for the Lck SH2 domain of 62 kDa) (Ubiquitin-binding protein p62)	0.00443946	0.00115308	0.00328638	524	-1.51101	7	8.57787e+07	9.68726e+07	1.07967e+08	1.23361e+08	1.78203e+08	2.0379e+08	Yes	Yes	1.82441	-1.8361	25.9734	0.767004	-2.35267	1.21515
Q15437	SEC23B	Protein transport protein Sec23B (hSec23B) (SEC23-related protein B)	0.00442718	0.00235779	0.00206939	257	0.188235	25	5.55281e+07	5.55281e+07	5.55281e+07	8.59572e+07	2.15609e+08	3.25619e+08	Yes	Yes	2.5049	0.228507	53.2572	1.71314	-2.35387	1.21395
Q9P1Y6	PHRF1	PHD and RING finger domain-containing protein 1	0.00441722	0.00219639	0.00222083	283	-0.0159627	13	6.4873e+07	6.4873e+07	6.4873e+07	1.41e+08	1.97701e+08	2.58665e+08	Yes	Yes	1.33093	-0.0193622	49.7234	1.57434	-2.35485	1.21297
Q96SI9	STRBP	Spermatid perinuclear RNA-binding protein	0.00441164	0.00441164	0		10	16				2.30121e+08	2.97403e+08	2.6346e+08	Yes	Yes	0.459932		99.8049	10	-2.3554	1.21242
O95834	EML2	Echinoderm microtubule-associated protein-like 2 (EMAP-2) (HuEMAP-2)	0.00441093	0.000182851	0.00422808	826	-4.53126	14	1.1734e+08	1.11529e+08	1.49514e+08	1.31293e+08	1.2775e+08	1.5343e+08	No	Yes	3.30868	-5.49347	4.1454	0.11968	-2.35547	1.21235
Q5TEJ8	THEMIS2	Protein THEMIS2 (Induced by contact to basement membrane 1 protein) (Protein ICB-1) (Thymocyte-expressed molecule involved in selection protein 2)	0.00440877	0.00040968	0.00399909	752	-3.2871	11	1.03447e+08	1.19154e+08	1.34862e+08	1.64934e+08	1.38926e+08	1.29144e+08	No	Yes	0.621091	-3.98441	9.2924	0.268898	-2.35568	1.21213
O00429	DNM1L	Dynamin-1-like protein	0.0044022	9.21951e-05	0.00431	881	-5.54686	20	1.14234e+08	1.5285e+08	1.19109e+08	1.33477e+08	1.41953e+08	1.27667e+08	No	Yes	3.87757	-6.71995	2.0943	0.0604374	-2.35633	1.21149
P36542	ATP5F1C	ATP synthase subunit gamma, mitochondrial (ATP synthase F1 subunit gamma) (F-ATPase gamma subunit)	0.00439316	0.00146613	0.00292703	424	-0.997427	10	1.00228e+08	8.72732e+07	7.4318e+07	1.95422e+08	1.68496e+08	1.61932e+08	Yes	Yes	0.983696	-1.20748	33.373	1.00129	-2.35722	1.21059
Q08379	GOLGA2	Golgin subfamily A member 2 (130 kDa cis-Golgi matrix protein) (GM130) (GM130 autoantigen) (Golgin-95)	0.00438686	0	0.00438686	1167	-10	20	1.50284e+08	1.43952e+08	1.37619e+08	9.03935e+07	1.22656e+08	1.41636e+08	No	Yes	7.70784	-12.0583		-0.308554	-2.35785	1.20997
O43809	NUDT21	Cleavage and polyadenylation specificity factor subunit 5 (Cleavage and polyadenylation specificity factor 25 kDa subunit) (CPSF 25 kDa subunit) (Cleavage factor Im complex 25 kDa subunit) (CFIm25) (Nucleoside diphosphate-linked moiety X motif 21) (Nudix motif 21) (Nudix hydrolase 21) (Pre-mRNA cleavage factor Im 68 kDa subunit)	0.0043823	0.00121728	0.00316502	502	-1.37855	11	9.26518e+07	9.41061e+07	9.55604e+07	1.40941e+08	1.71264e+08	1.912e+08	Yes	Yes	1.03934	-1.66739	27.7772	0.823104	-2.3583	1.20952
Q9UJV9	DDX41	Probable ATP-dependent RNA helicase DDX41	0.00437235	0.00437235	0		10	21				2.66603e+08	2.3316e+08	2.84176e+08	Yes	Yes	0.36202		99.8049	10	-2.35929	1.20853
P51659	HSD17B4	Peroxisomal multifunctional enzyme type 2 (MFE-2) (17-beta-hydroxysteroid dehydrogenase 4) (17-beta-HSD 4) (D-bifunctional protein) (DBP) (Multifunctional protein 2) (MFP-2) (Short chain dehydrogenase/reductase family 8C member 1) [Cleaved into: (3R)-hydroxyacyl-CoA dehydrogenase	0.00437002	0.000732282	0.00363773	646	-2.31257	21	6.63372e+07	1.0854e+08	1.50742e+08	1.39164e+08	1.52702e+08	1.66035e+08	Yes	Yes	2.39364	-2.79428	16.757	0.488107	-2.35952	1.2083
[truncated: 858 more rows]
